# Supplementary material for: Thermal optimized PCR coupled to CRISPR-Cas12a for rapid detection of blaOXA-1 resistance gene
Source: PLoS One. 2026 May 15;21(5):e0337675. doi: 10.1371/journal.pone.0337675 (PMC13178884; doi:10.1371/journal.pone.0337675)
Supplement: S1 File [file pone.0337675.s001.aln]

CLUSTAL W 2.0 multiple sequence alignment

ARNcr2_seed_seq                                                                                                                                            ------------------------------ 30
PF                                                                                                                                                         ------------------------------ 30
PR                                                                                                                                                         ------------------------------ 30
gb|NG_070184.1|1-831|OXA-921_[Klebsiella_quasipneumoniae]                                                                                                  ATGAAAAACACAATACATATCAACTTCGCT 30
gb|AF294653.1|754-1584|OXA-31_[Pseudomonas_aeruginosa]                                                                                                     ATGAAAAACACAATACATATCAACTTCGCT 30
gb|AY139600.1|168-998|OXA-392_[uncultured_bacterium]                                                                                                       ATGAAAAACACAATACATATCAACTTCGCT 30
gb|AY237830.1|1-831|OXA-47_[Klebsiella_pneumoniae]                                                                                                         ATGAAAAACACAATACATATCAACTTCGCT 30
gb|JN129451.1|1037-1867|OXA-4_[Pseudomonas_aeruginosa]                                                                                                     ATGAAAAACACAATACATATCAACTTCGCT 30
gb|JN596991.2|2281-3111|OXA-224_[Pseudomonas_aeruginosa]                                                                                                   ATGAAAAACACAATACATATCAACTTCGCT 30
gb|KF151169.1|1-831|OXA-320_[Proteus_mirabilis]                                                                                                            ATGAAAAACACAATACATATCAACTTCGCT 30
gb|LC651191.1|1-831|OXA-1042_[Aeromonas_veronii]                                                                                                           ATGAAAAACACAATACATATCAACTTCGCT 30
gb|NG_051517.1|1-831|OXA-534_[Klebsiella_pneumoniae]                                                                                                       ATGAAAAACACAATACATATCAACTTCGCT 30
gb|NG_062270.1|1-831|OXA-675_[Pseudomonas_aeruginosa]                                                                                                      ATGAAAAACACAATACATATCAACTTCGCT 30
gb|NG_064754.1|101-931|OXA-796_[Proteus_sp._VIITMP5]                                                                                                       ATGAAAAACACAATACATATCAACTTCGCT 30
lcl|KF151169.1_cds_AGR55864.1_1_[gene=blaOXA-320]_[protein=oxacillinase]_[protein_id=AGR55864.1]_[location=1..831]_[gbkey=CDS]                             ATGAAAAACACAATACATATCAACTTCGCT 30
lcl|KX714285.1_cds_AOE47040.1_1_[gene=blaOXA]_[protein=OXA-1_family_class_D_beta-lactamase_OXA-534]_[protein_id=AOE47040.1]_[location=1..831]_[gbkey=C     ATGAAAAACACAATACATATCAACTTCGCT 30
lcl|LC543862.1_cds_BCG11499.1_1_[gene=blaOXA-921]_[protein=OXA-1_family_class_D_beta-lactamase]_[protein_id=BCG11499.1]_[location=1..831]_[gbkey=CDS]      ATGAAAAACACAATACATATCAACTTCGCT 30
lcl|LC651191.1_cds_BDB58062.1_1_[gene=blaOXA-1042]_[protein=OXA-1_family_class_D_beta-lactamase]_[protein_id=BDB58062.1]_[location=1..831]_[gbkey=CDS]     ATGAAAAACACAATACATATCAACTTCGCT 30
lcl|MH780096.1_cds_AXQ11888.1_1_[gene=blaOXA]_[protein=OXA-47_family_class_D_beta-lactamase_OXA-675]_[protein_id=AXQ11888.1]_[location=1..831]_[gbkey=     ATGAAAAACACAATACATATCAACTTCGCT 30
lcl|PV035075.1_cds_XNY96398.1_1_[gene=blaOXA]_[protein=OXA-1_family_class_D_beta-lactamase_OXA-1333]_[protein_id=XNY96398.1]_[location=1..831]_[gbkey=     ATGAAAAACACAATACATATCAACTTCGCT 30
lcl|PV075138.1_cds_XOU30602.1_1_[gene=blaOXA]_[protein=OXA-1_family_class_D_beta-lactamase_OXA-1366]_[protein_id=XOU30602.1]_[location=1..831]_[gbkey=     ATGAAAAACACAATACATATCAACTTCGCT 30
lcl|PV075139.1_cds_XOU30603.1_1_[gene=blaOXA]_[protein=OXA-1_family_class_D_beta-lactamase_OXA-1367]_[protein_id=XOU30603.1]_[location=1..831]_[gbkey=     ATGAAAAACACAATACATATCAACTTCGCT 30
lcl|PV075140.1_cds_XOU30604.1_1_[gene=blaOXA]_[protein=OXA-1_family_class_D_beta-lactamase_OXA-1368]_[protein_id=XOU30604.1]_[location=1..834]_[gbkey=     ATGAAAAACACAATACATATCAACTTCGCT 30
lcl|PV075141.1_cds_XOU30605.1_1_[gene=blaOXA]_[protein=OXA-1_family_class_D_beta-lactamase_OXA-1369]_[protein_id=XOU30605.1]_[location=1..831]_[gbkey=     ATGAAAAACACAATACATATCAACTTCGCT 30
lcl|PV075142.1_cds_XOU30606.1_1_[gene=blaOXA]_[protein=OXA-1_family_class_D_beta-lactamase_OXA-1370]_[protein_id=XOU30606.1]_[location=1..831]_[gbkey=     ATGAAAAACACAATACATATCAACTTCGCT 30
lcl|PV878569.1_cds_XXP60808.1_1_[gene=blaOXA]_[protein=OXA-1_family_class_D_beta-lactamase_OXA-1389]_[protein_id=XXP60808.1]_[location=1..831]_[gbkey=     ATGAAAAACACAATACATATCAACTTCGCT 30
lcl|PV878572.1_cds_XXP60811.1_1_[gene=blaOXA]_[protein=OXA-1_family_class_D_beta-lactamase_OXA-1391]_[protein_id=XXP60811.1]_[location=1..831]_[gbkey=     ATGAAAAACACAATACATATCAACTTCGCT 30
lcl|PV878579.1_cds_XXP60818.1_1_[gene=blaOXA]_[protein=OXA-1_family_class_D_beta-lactamase_OXA-1397]_[protein_id=XXP60818.1]_[location=1..831]_[gbkey=     ATGAAAAACACAATACATATCAACTTCGCT 30
lcl|MH899901.1_cds_AYU53811.1_3_[gene=blaOXA]_[protein=class_D_beta-lactamase_OXA-30]_[protein_id=AYU53811.1]_[location=985..1815]_[gbkey=CDS]             ATGAAAAACACAATACATATCAACTTCGCT 30
lcl|MH899903.1_cds_AYU53820.1_3_[gene=blaOXA]_[protein=class_D_beta-lactamase_OXA-30]_[protein_id=AYU53820.1]_[location=985..1815]_[gbkey=CDS]             ATGAAAAACACAATACATATCAACTTCGCT 30
lcl|MH917258.1_cds_AYU53838.1_3_[gene=blaOXA]_[protein=class_D_beta-lactamase_OXA-30]_[protein_id=AYU53838.1]_[location=985..1815]_[gbkey=CDS]             ATGAAAAACACAATACATATCAACTTCGCT 30
lcl|MH160822.1_cds_QBQ84429.1_38_[gene=blaOXA]_[protein=xacillin-hydrolyzing_class_D_beta-lactamase_OXA-1]_[protein_id=QBQ84429.1]_[location=complemen     ATGAAAAACACAATACATATCAACTTCGCT 30
lcl|MK508663.1_cds_QBC73595.1_1_[gene=blaOXA]_[protein=OXA-1_family_class_D_beta-lactamase_OXA-796]_[protein_id=QBC73595.1]_[location=1..831]_[gbkey=C     ATGAAAAACACAATACATATCAACTTCGCT 30
lcl|NG_049520.1_cds_WP_063861812.1_1_[gene=blaOXA]_[locus_tag=A7J11_02734]_[protein=OXA-1_family_class_D_beta-lactamase_OXA-224]_[protein_id=WP_063861     ATGAAAAACACAATACATATCAACTTCGCT 30
lcl|NG_049605.1_cds_WP_032490053.1_1_[gene=blaOXA]_[locus_tag=A7J11_00574]_[protein=OXA-1_family_extended-spectrum_class_D_beta-lactamase_OXA-31]_[pro     ATGAAAAACACAATACATATCAACTTCGCT 30
lcl|NG_049613.1_cds_WP_063862622.1_1_[gene=blaOXA]_[locus_tag=A7J11_03059]_[protein=OXA-1_family_class_D_beta-lactamase_OXA-320]_[protein_id=WP_063862     ATGAAAAACACAATACATATCAACTTCGCT 30
lcl|NG_049688.1_cds_WP_032491311.1_1_[gene=blaOXA]_[locus_tag=A7J11_00527]_[protein=OXA-1_family_oxacillin-hydrolyzing_class_D_beta-lactamase_OXA-4]_[     ATGAAAAACACAATACATATCAACTTCGCT 30
lcl|NG_049751.1_cds_WP_063864092.1_1_[gene=blaOXA]_[locus_tag=A7J11_01239]_[protein=OXA-1_family_oxacillin-hydrolyzing_class_D_beta-lactamase_OXA-47]_     ATGAAAAACACAATACATATCAACTTCGCT 30
lcl|NG_051517.1_cds_WP_069280711.1_1_[gene=blaOXA]_[locus_tag=A7J11_03830]_[protein=OXA-1_family_class_D_beta-lactamase_OXA-534]_[protein_id=WP_069280     ATGAAAAACACAATACATATCAACTTCGCT 30
lcl|NG_064754.1_cds_WP_110612827.1_1_[gene=blaOXA]_[locus_tag=A7J11_06122]_[protein=OXA-1_family_class_D_beta-lactamase_OXA-796]_[protein_id=WP_110612     ATGAAAAACACAATACATATCAACTTCGCT 30
lcl|NG_077974.1_cds_WP_231869587.1_1_[gene=blaOXA]_[locus_tag=A7J11_07246]_[protein=OXA-1_family_class_D_beta-lactamase_OXA-1042]_[protein_id=WP_23186     ATGAAAAACACAATACATATCAACTTCGCT 30
lcl|NG_244550.1_cds_WP_420354118.1_1_[gene=blaOXA]_[locus_tag=A7J11_08789]_[protein=OXA-1_family_class_D_beta-lactamase_OXA-1333]_[protein_id=WP_42035     ATGAAAAACACAATACATATCAACTTCGCT 30
lcl|NG_244583.1_cds_WP_420354147.1_1_[gene=blaOXA]_[locus_tag=A7J11_08882]_[protein=OXA-1_family_class_D_beta-lactamase_OXA-1366]_[protein_id=WP_42035     ATGAAAAACACAATACATATCAACTTCGCT 30
lcl|NG_244584.1_cds_WP_420354148.1_1_[gene=blaOXA]_[locus_tag=A7J11_08883]_[protein=OXA-1_family_class_D_beta-lactamase_OXA-1367]_[protein_id=WP_42035     ATGAAAAACACAATACATATCAACTTCGCT 30
lcl|NG_244586.1_cds_WP_420354150.1_1_[gene=blaOXA]_[locus_tag=A7J11_08885]_[protein=OXA-1_family_class_D_beta-lactamase_OXA-1369]_[protein_id=WP_42035     ATGAAAAACACAATACATATCAACTTCGCT 30
lcl|NG_244587.1_cds_WP_420354151.1_1_[gene=blaOXA]_[locus_tag=A7J11_08886]_[protein=OXA-1_family_class_D_beta-lactamase_OXA-1370]_[protein_id=WP_42035     ATGAAAAACACAATACATATCAACTTCGCT 30
lcl|NG_244585.1_cds_WP_420354149.1_1_[gene=blaOXA]_[locus_tag=A7J11_08884]_[protein=OXA-1_family_class_D_beta-lactamase_OXA-1368]_[protein_id=WP_42035     ATGAAAAACACAATACATATCAACTTCGCT 30
lcl|NG_062270.1_cds_WP_122630857.1_1_[gene=blaOXA]_[locus_tag=A7J11_05934]_[protein=OXA-1_family_class_D_beta-lactamase_OXA-675]_[protein_id=WP_122630     ATGAAAAACACAATACATATCAACTTCGCT 30
lcl|NG_070184.1_cds_WP_179284339.1_1_[gene=blaOXA]_[locus_tag=A7J11_06827]_[protein=OXA-1_family_class_D_beta-lactamase_OXA-921]_[protein_id=WP_179284     ATGAAAAACACAATACATATCAACTTCGCT 30
                                                                                                                                                                                         

ARNcr2_seed_seq                                                                                                                                            ------------------------------ 60
PF                                                                                                                                                         ------------------------------ 60
PR                                                                                                                                                         ------------------------------ 60
gb|NG_070184.1|1-831|OXA-921_[Klebsiella_quasipneumoniae]                                                                                                  ATTTTTTTAATAATTGCAAATATTATCTAC 60
gb|AF294653.1|754-1584|OXA-31_[Pseudomonas_aeruginosa]                                                                                                     ATTTTTTTAATAATTGCAAATATTATCTAC 60
gb|AY139600.1|168-998|OXA-392_[uncultured_bacterium]                                                                                                       ATTTTTTTAATAATTGCAAATATTATCTAC 60
gb|AY237830.1|1-831|OXA-47_[Klebsiella_pneumoniae]                                                                                                         ATTTTTTTAATAATTGCAAATATTATCTAC 60
gb|JN129451.1|1037-1867|OXA-4_[Pseudomonas_aeruginosa]                                                                                                     ATTTTTTTAATAATTGCAAATATTATCTAC 60
gb|JN596991.2|2281-3111|OXA-224_[Pseudomonas_aeruginosa]                                                                                                   ATTTTTTTAATAATTGCAAATATTATCTAC 60
gb|KF151169.1|1-831|OXA-320_[Proteus_mirabilis]                                                                                                            ATTTTTTTAATAATTGCAAATATTATCTAC 60
gb|LC651191.1|1-831|OXA-1042_[Aeromonas_veronii]                                                                                                           ATTTTTTTAATAATTGCAAATATTATCTAC 60
gb|NG_051517.1|1-831|OXA-534_[Klebsiella_pneumoniae]                                                                                                       ATTTTTTTAATAATTGCAAATATTATCTAC 60
gb|NG_062270.1|1-831|OXA-675_[Pseudomonas_aeruginosa]                                                                                                      ATTTTTTTAATAATTGCAAATATTATCTAC 60
gb|NG_064754.1|101-931|OXA-796_[Proteus_sp._VIITMP5]                                                                                                       ATTTTTTTAATAATTGCAAATATTATCTAC 60
lcl|KF151169.1_cds_AGR55864.1_1_[gene=blaOXA-320]_[protein=oxacillinase]_[protein_id=AGR55864.1]_[location=1..831]_[gbkey=CDS]                             ATTTTTTTAATAATTGCAAATATTATCTAC 60
lcl|KX714285.1_cds_AOE47040.1_1_[gene=blaOXA]_[protein=OXA-1_family_class_D_beta-lactamase_OXA-534]_[protein_id=AOE47040.1]_[location=1..831]_[gbkey=C     ATTTTTTTAATAATTGCAAATATTATCTAC 60
lcl|LC543862.1_cds_BCG11499.1_1_[gene=blaOXA-921]_[protein=OXA-1_family_class_D_beta-lactamase]_[protein_id=BCG11499.1]_[location=1..831]_[gbkey=CDS]      ATTTTTTTAATAATTGCAAATATTATCTAC 60
lcl|LC651191.1_cds_BDB58062.1_1_[gene=blaOXA-1042]_[protein=OXA-1_family_class_D_beta-lactamase]_[protein_id=BDB58062.1]_[location=1..831]_[gbkey=CDS]     ATTTTTTTAATAATTGCAAATATTATCTAC 60
lcl|MH780096.1_cds_AXQ11888.1_1_[gene=blaOXA]_[protein=OXA-47_family_class_D_beta-lactamase_OXA-675]_[protein_id=AXQ11888.1]_[location=1..831]_[gbkey=     ATTTTTTTAATAATTGCAAATATTATCTAC 60
lcl|PV035075.1_cds_XNY96398.1_1_[gene=blaOXA]_[protein=OXA-1_family_class_D_beta-lactamase_OXA-1333]_[protein_id=XNY96398.1]_[location=1..831]_[gbkey=     ATTTTTTTAATAATTGCAAATATTATCTAC 60
lcl|PV075138.1_cds_XOU30602.1_1_[gene=blaOXA]_[protein=OXA-1_family_class_D_beta-lactamase_OXA-1366]_[protein_id=XOU30602.1]_[location=1..831]_[gbkey=     ATTTTTTTAATAATTGCAAATATTATCTAC 60
lcl|PV075139.1_cds_XOU30603.1_1_[gene=blaOXA]_[protein=OXA-1_family_class_D_beta-lactamase_OXA-1367]_[protein_id=XOU30603.1]_[location=1..831]_[gbkey=     ATTTTTTTAATAATTGCAAATATTATCTAC 60
lcl|PV075140.1_cds_XOU30604.1_1_[gene=blaOXA]_[protein=OXA-1_family_class_D_beta-lactamase_OXA-1368]_[protein_id=XOU30604.1]_[location=1..834]_[gbkey=     ATTTTTTTAATAATTGCAAATATTATCTAC 60
lcl|PV075141.1_cds_XOU30605.1_1_[gene=blaOXA]_[protein=OXA-1_family_class_D_beta-lactamase_OXA-1369]_[protein_id=XOU30605.1]_[location=1..831]_[gbkey=     ATTTTTTTAATAATTGCAAATATTATCTAC 60
lcl|PV075142.1_cds_XOU30606.1_1_[gene=blaOXA]_[protein=OXA-1_family_class_D_beta-lactamase_OXA-1370]_[protein_id=XOU30606.1]_[location=1..831]_[gbkey=     ATTTTTTTAATAATTGCAAATATTATCTAC 60
lcl|PV878569.1_cds_XXP60808.1_1_[gene=blaOXA]_[protein=OXA-1_family_class_D_beta-lactamase_OXA-1389]_[protein_id=XXP60808.1]_[location=1..831]_[gbkey=     ATTTTTTTAATAATTGCAAATATTATCTAC 60
lcl|PV878572.1_cds_XXP60811.1_1_[gene=blaOXA]_[protein=OXA-1_family_class_D_beta-lactamase_OXA-1391]_[protein_id=XXP60811.1]_[location=1..831]_[gbkey=     ATTTTTTTAATAATTGCAAATATTATCTAC 60
lcl|PV878579.1_cds_XXP60818.1_1_[gene=blaOXA]_[protein=OXA-1_family_class_D_beta-lactamase_OXA-1397]_[protein_id=XXP60818.1]_[location=1..831]_[gbkey=     ATTTTTTTAATAATTGCAAATATTATCTAC 60
lcl|MH899901.1_cds_AYU53811.1_3_[gene=blaOXA]_[protein=class_D_beta-lactamase_OXA-30]_[protein_id=AYU53811.1]_[location=985..1815]_[gbkey=CDS]             ATTTTTTTAATAATTGCAAATATTATCTAC 60
lcl|MH899903.1_cds_AYU53820.1_3_[gene=blaOXA]_[protein=class_D_beta-lactamase_OXA-30]_[protein_id=AYU53820.1]_[location=985..1815]_[gbkey=CDS]             ATTTTTTTAATAATTGCAAATATTATCTAC 60
lcl|MH917258.1_cds_AYU53838.1_3_[gene=blaOXA]_[protein=class_D_beta-lactamase_OXA-30]_[protein_id=AYU53838.1]_[location=985..1815]_[gbkey=CDS]             ATTTTTTTAATAATTGCAAATATTATCTAC 60
lcl|MH160822.1_cds_QBQ84429.1_38_[gene=blaOXA]_[protein=xacillin-hydrolyzing_class_D_beta-lactamase_OXA-1]_[protein_id=QBQ84429.1]_[location=complemen     ATTTTTTTAATAATTGCAAATATTATCTAC 60
lcl|MK508663.1_cds_QBC73595.1_1_[gene=blaOXA]_[protein=OXA-1_family_class_D_beta-lactamase_OXA-796]_[protein_id=QBC73595.1]_[location=1..831]_[gbkey=C     ATTTTTTTAATAATTGCAAATATTATCTAC 60
lcl|NG_049520.1_cds_WP_063861812.1_1_[gene=blaOXA]_[locus_tag=A7J11_02734]_[protein=OXA-1_family_class_D_beta-lactamase_OXA-224]_[protein_id=WP_063861     ATTTTTTTAATAATTGCAAATATTATCTAC 60
lcl|NG_049605.1_cds_WP_032490053.1_1_[gene=blaOXA]_[locus_tag=A7J11_00574]_[protein=OXA-1_family_extended-spectrum_class_D_beta-lactamase_OXA-31]_[pro     ATTTTTTTAATAATTGCAAATATTATCTAC 60
lcl|NG_049613.1_cds_WP_063862622.1_1_[gene=blaOXA]_[locus_tag=A7J11_03059]_[protein=OXA-1_family_class_D_beta-lactamase_OXA-320]_[protein_id=WP_063862     ATTTTTTTAATAATTGCAAATATTATCTAC 60
lcl|NG_049688.1_cds_WP_032491311.1_1_[gene=blaOXA]_[locus_tag=A7J11_00527]_[protein=OXA-1_family_oxacillin-hydrolyzing_class_D_beta-lactamase_OXA-4]_[     ATTTTTTTAATAATTGCAAATATTATCTAC 60
lcl|NG_049751.1_cds_WP_063864092.1_1_[gene=blaOXA]_[locus_tag=A7J11_01239]_[protein=OXA-1_family_oxacillin-hydrolyzing_class_D_beta-lactamase_OXA-47]_     ATTTTTTTAATAATTGCAAATATTATCTAC 60
lcl|NG_051517.1_cds_WP_069280711.1_1_[gene=blaOXA]_[locus_tag=A7J11_03830]_[protein=OXA-1_family_class_D_beta-lactamase_OXA-534]_[protein_id=WP_069280     ATTTTTTTAATAATTGCAAATATTATCTAC 60
lcl|NG_064754.1_cds_WP_110612827.1_1_[gene=blaOXA]_[locus_tag=A7J11_06122]_[protein=OXA-1_family_class_D_beta-lactamase_OXA-796]_[protein_id=WP_110612     ATTTTTTTAATAATTGCAAATATTATCTAC 60
lcl|NG_077974.1_cds_WP_231869587.1_1_[gene=blaOXA]_[locus_tag=A7J11_07246]_[protein=OXA-1_family_class_D_beta-lactamase_OXA-1042]_[protein_id=WP_23186     ATTTTTTTAATAATTGCAAATATTATCTAC 60
lcl|NG_244550.1_cds_WP_420354118.1_1_[gene=blaOXA]_[locus_tag=A7J11_08789]_[protein=OXA-1_family_class_D_beta-lactamase_OXA-1333]_[protein_id=WP_42035     ATTTTTTTAATAATTGCAAATATTATCTAC 60
lcl|NG_244583.1_cds_WP_420354147.1_1_[gene=blaOXA]_[locus_tag=A7J11_08882]_[protein=OXA-1_family_class_D_beta-lactamase_OXA-1366]_[protein_id=WP_42035     ATTTTTTTAATAATTGCAAATATTATCTAC 60
lcl|NG_244584.1_cds_WP_420354148.1_1_[gene=blaOXA]_[locus_tag=A7J11_08883]_[protein=OXA-1_family_class_D_beta-lactamase_OXA-1367]_[protein_id=WP_42035     ATTTTTTTAATAATTGCAAATATTATCTAC 60
lcl|NG_244586.1_cds_WP_420354150.1_1_[gene=blaOXA]_[locus_tag=A7J11_08885]_[protein=OXA-1_family_class_D_beta-lactamase_OXA-1369]_[protein_id=WP_42035     ATTTTTTTAATAATTGCAAATATTATCTAC 60
lcl|NG_244587.1_cds_WP_420354151.1_1_[gene=blaOXA]_[locus_tag=A7J11_08886]_[protein=OXA-1_family_class_D_beta-lactamase_OXA-1370]_[protein_id=WP_42035     ATTTTTTTAATAATTGCAAATATTATCTAC 60
lcl|NG_244585.1_cds_WP_420354149.1_1_[gene=blaOXA]_[locus_tag=A7J11_08884]_[protein=OXA-1_family_class_D_beta-lactamase_OXA-1368]_[protein_id=WP_42035     ATTTTTTTAATAATTGCAAATATTATCTAC 60
lcl|NG_062270.1_cds_WP_122630857.1_1_[gene=blaOXA]_[locus_tag=A7J11_05934]_[protein=OXA-1_family_class_D_beta-lactamase_OXA-675]_[protein_id=WP_122630     ATTTTTTTAATAATTGCAAATATTATCTAC 60
lcl|NG_070184.1_cds_WP_179284339.1_1_[gene=blaOXA]_[locus_tag=A7J11_06827]_[protein=OXA-1_family_class_D_beta-lactamase_OXA-921]_[protein_id=WP_179284     ATTTTTTTAATAATTGCAAATATTATCTAC 60
                                                                                                                                                                                         

ARNcr2_seed_seq                                                                                                                                            ------------------------------ 90
PF                                                                                                                                                         ------------------------------ 90
PR                                                                                                                                                         ------------------------------ 90
gb|NG_070184.1|1-831|OXA-921_[Klebsiella_quasipneumoniae]                                                                                                  AGCAGCGCCAGTGCATCAACAGATATCTCT 90
gb|AF294653.1|754-1584|OXA-31_[Pseudomonas_aeruginosa]                                                                                                     AGCAGCGCCAGTGCATCAACAGATATCTCT 90
gb|AY139600.1|168-998|OXA-392_[uncultured_bacterium]                                                                                                       AGCAGCGCCAGTGCATCAACAGATATCTCT 90
gb|AY237830.1|1-831|OXA-47_[Klebsiella_pneumoniae]                                                                                                         AGCAGCGCCAGTGCATCAACAGATATCTCT 90
gb|JN129451.1|1037-1867|OXA-4_[Pseudomonas_aeruginosa]                                                                                                     AGCAGCGCCAGTGCATCAACAGATATCTCT 90
gb|JN596991.2|2281-3111|OXA-224_[Pseudomonas_aeruginosa]                                                                                                   AGCAGCGCCAGTGCATCAACAGATATCTCT 90
gb|KF151169.1|1-831|OXA-320_[Proteus_mirabilis]                                                                                                            AGCAGCGCCAGTGCATCAACAGATATCTCT 90
gb|LC651191.1|1-831|OXA-1042_[Aeromonas_veronii]                                                                                                           AGCAGCGCCAGTGCATCAACAGATATCTCT 90
gb|NG_051517.1|1-831|OXA-534_[Klebsiella_pneumoniae]                                                                                                       AGCAGCGCCAGTGCATCAACAGATATCTCT 90
gb|NG_062270.1|1-831|OXA-675_[Pseudomonas_aeruginosa]                                                                                                      AGCAGCGCCAGAGCATCAACAGATATCTCT 90
gb|NG_064754.1|101-931|OXA-796_[Proteus_sp._VIITMP5]                                                                                                       AGCAGCGCCAGTGCATCAACAGATATCTCT 90
lcl|KF151169.1_cds_AGR55864.1_1_[gene=blaOXA-320]_[protein=oxacillinase]_[protein_id=AGR55864.1]_[location=1..831]_[gbkey=CDS]                             AGCAGCGCCAGTGCATCAACAGATATCTCT 90
lcl|KX714285.1_cds_AOE47040.1_1_[gene=blaOXA]_[protein=OXA-1_family_class_D_beta-lactamase_OXA-534]_[protein_id=AOE47040.1]_[location=1..831]_[gbkey=C     AGCAGCGCCAGTGCATCAACAGATATCTCT 90
lcl|LC543862.1_cds_BCG11499.1_1_[gene=blaOXA-921]_[protein=OXA-1_family_class_D_beta-lactamase]_[protein_id=BCG11499.1]_[location=1..831]_[gbkey=CDS]      AGCAGCGCCAGTGCATCAACAGATATCTCT 90
lcl|LC651191.1_cds_BDB58062.1_1_[gene=blaOXA-1042]_[protein=OXA-1_family_class_D_beta-lactamase]_[protein_id=BDB58062.1]_[location=1..831]_[gbkey=CDS]     AGCAGCGCCAGTGCATCAACAGATATCTCT 90
lcl|MH780096.1_cds_AXQ11888.1_1_[gene=blaOXA]_[protein=OXA-47_family_class_D_beta-lactamase_OXA-675]_[protein_id=AXQ11888.1]_[location=1..831]_[gbkey=     AGCAGCGCCAGAGCATCAACAGATATCTCT 90
lcl|PV035075.1_cds_XNY96398.1_1_[gene=blaOXA]_[protein=OXA-1_family_class_D_beta-lactamase_OXA-1333]_[protein_id=XNY96398.1]_[location=1..831]_[gbkey=     AGCAGCGCCAGTGCATCAACAGATATCTCT 90
lcl|PV075138.1_cds_XOU30602.1_1_[gene=blaOXA]_[protein=OXA-1_family_class_D_beta-lactamase_OXA-1366]_[protein_id=XOU30602.1]_[location=1..831]_[gbkey=     AGCAGCGCCAGTGCATCAACAGATATCTCT 90
lcl|PV075139.1_cds_XOU30603.1_1_[gene=blaOXA]_[protein=OXA-1_family_class_D_beta-lactamase_OXA-1367]_[protein_id=XOU30603.1]_[location=1..831]_[gbkey=     AGCAGCGCCAGTGCATCAACAGATATCTCT 90
lcl|PV075140.1_cds_XOU30604.1_1_[gene=blaOXA]_[protein=OXA-1_family_class_D_beta-lactamase_OXA-1368]_[protein_id=XOU30604.1]_[location=1..834]_[gbkey=     AGCAGCGCCAGTGCATCAACAGATATCTCT 90
lcl|PV075141.1_cds_XOU30605.1_1_[gene=blaOXA]_[protein=OXA-1_family_class_D_beta-lactamase_OXA-1369]_[protein_id=XOU30605.1]_[location=1..831]_[gbkey=     AGCAGCGCCAGTGCATCAACAGATATCTCT 90
lcl|PV075142.1_cds_XOU30606.1_1_[gene=blaOXA]_[protein=OXA-1_family_class_D_beta-lactamase_OXA-1370]_[protein_id=XOU30606.1]_[location=1..831]_[gbkey=     AGCAGCGCCAGTGCATCAACAGATATCTCT 90
lcl|PV878569.1_cds_XXP60808.1_1_[gene=blaOXA]_[protein=OXA-1_family_class_D_beta-lactamase_OXA-1389]_[protein_id=XXP60808.1]_[location=1..831]_[gbkey=     AGCAGCGCCAGTGCATCAACAGATATCTCT 90
lcl|PV878572.1_cds_XXP60811.1_1_[gene=blaOXA]_[protein=OXA-1_family_class_D_beta-lactamase_OXA-1391]_[protein_id=XXP60811.1]_[location=1..831]_[gbkey=     AGCAGCGCCAGTGCATCAACAGATATCTCT 90
lcl|PV878579.1_cds_XXP60818.1_1_[gene=blaOXA]_[protein=OXA-1_family_class_D_beta-lactamase_OXA-1397]_[protein_id=XXP60818.1]_[location=1..831]_[gbkey=     AGCAGCGCCAGTGCATCAACAGATATCTCT 90
lcl|MH899901.1_cds_AYU53811.1_3_[gene=blaOXA]_[protein=class_D_beta-lactamase_OXA-30]_[protein_id=AYU53811.1]_[location=985..1815]_[gbkey=CDS]             AGCAGCGCCAGTGCATCAACAGATATCTCT 90
lcl|MH899903.1_cds_AYU53820.1_3_[gene=blaOXA]_[protein=class_D_beta-lactamase_OXA-30]_[protein_id=AYU53820.1]_[location=985..1815]_[gbkey=CDS]             AGCAGCGCCAGTGCATCAACAGATATCTCT 90
lcl|MH917258.1_cds_AYU53838.1_3_[gene=blaOXA]_[protein=class_D_beta-lactamase_OXA-30]_[protein_id=AYU53838.1]_[location=985..1815]_[gbkey=CDS]             AGCAGCGCCAGTGCATCAACAGATATCTCT 90
lcl|MH160822.1_cds_QBQ84429.1_38_[gene=blaOXA]_[protein=xacillin-hydrolyzing_class_D_beta-lactamase_OXA-1]_[protein_id=QBQ84429.1]_[location=complemen     AGCAGCGCCAGTGCATCAACAGATATCTCT 90
lcl|MK508663.1_cds_QBC73595.1_1_[gene=blaOXA]_[protein=OXA-1_family_class_D_beta-lactamase_OXA-796]_[protein_id=QBC73595.1]_[location=1..831]_[gbkey=C     AGCAGCGCCAGTGCATCAACAGATATCTCT 90
lcl|NG_049520.1_cds_WP_063861812.1_1_[gene=blaOXA]_[locus_tag=A7J11_02734]_[protein=OXA-1_family_class_D_beta-lactamase_OXA-224]_[protein_id=WP_063861     AGCAGCGCCAGTGCATCAACAGATATCTCT 90
lcl|NG_049605.1_cds_WP_032490053.1_1_[gene=blaOXA]_[locus_tag=A7J11_00574]_[protein=OXA-1_family_extended-spectrum_class_D_beta-lactamase_OXA-31]_[pro     AGCAGCGCCAGTGCATCAACAGATATCTCT 90
lcl|NG_049613.1_cds_WP_063862622.1_1_[gene=blaOXA]_[locus_tag=A7J11_03059]_[protein=OXA-1_family_class_D_beta-lactamase_OXA-320]_[protein_id=WP_063862     AGCAGCGCCAGTGCATCAACAGATATCTCT 90
lcl|NG_049688.1_cds_WP_032491311.1_1_[gene=blaOXA]_[locus_tag=A7J11_00527]_[protein=OXA-1_family_oxacillin-hydrolyzing_class_D_beta-lactamase_OXA-4]_[     AGCAGCGCCAGTGCATCAACAGATATCTCT 90
lcl|NG_049751.1_cds_WP_063864092.1_1_[gene=blaOXA]_[locus_tag=A7J11_01239]_[protein=OXA-1_family_oxacillin-hydrolyzing_class_D_beta-lactamase_OXA-47]_     AGCAGCGCCAGTGCATCAACAGATATCTCT 90
lcl|NG_051517.1_cds_WP_069280711.1_1_[gene=blaOXA]_[locus_tag=A7J11_03830]_[protein=OXA-1_family_class_D_beta-lactamase_OXA-534]_[protein_id=WP_069280     AGCAGCGCCAGTGCATCAACAGATATCTCT 90
lcl|NG_064754.1_cds_WP_110612827.1_1_[gene=blaOXA]_[locus_tag=A7J11_06122]_[protein=OXA-1_family_class_D_beta-lactamase_OXA-796]_[protein_id=WP_110612     AGCAGCGCCAGTGCATCAACAGATATCTCT 90
lcl|NG_077974.1_cds_WP_231869587.1_1_[gene=blaOXA]_[locus_tag=A7J11_07246]_[protein=OXA-1_family_class_D_beta-lactamase_OXA-1042]_[protein_id=WP_23186     AGCAGCGCCAGTGCATCAACAGATATCTCT 90
lcl|NG_244550.1_cds_WP_420354118.1_1_[gene=blaOXA]_[locus_tag=A7J11_08789]_[protein=OXA-1_family_class_D_beta-lactamase_OXA-1333]_[protein_id=WP_42035     AGCAGCGCCAGTGCATCAACAGATATCTCT 90
lcl|NG_244583.1_cds_WP_420354147.1_1_[gene=blaOXA]_[locus_tag=A7J11_08882]_[protein=OXA-1_family_class_D_beta-lactamase_OXA-1366]_[protein_id=WP_42035     AGCAGCGCCAGTGCATCAACAGATATCTCT 90
lcl|NG_244584.1_cds_WP_420354148.1_1_[gene=blaOXA]_[locus_tag=A7J11_08883]_[protein=OXA-1_family_class_D_beta-lactamase_OXA-1367]_[protein_id=WP_42035     AGCAGCGCCAGTGCATCAACAGATATCTCT 90
lcl|NG_244586.1_cds_WP_420354150.1_1_[gene=blaOXA]_[locus_tag=A7J11_08885]_[protein=OXA-1_family_class_D_beta-lactamase_OXA-1369]_[protein_id=WP_42035     AGCAGCGCCAGTGCATCAACAGATATCTCT 90
lcl|NG_244587.1_cds_WP_420354151.1_1_[gene=blaOXA]_[locus_tag=A7J11_08886]_[protein=OXA-1_family_class_D_beta-lactamase_OXA-1370]_[protein_id=WP_42035     AGCAGCGCCAGTGCATCAACAGATATCTCT 90
lcl|NG_244585.1_cds_WP_420354149.1_1_[gene=blaOXA]_[locus_tag=A7J11_08884]_[protein=OXA-1_family_class_D_beta-lactamase_OXA-1368]_[protein_id=WP_42035     AGCAGCGCCAGTGCATCAACAGATATCTCT 90
lcl|NG_062270.1_cds_WP_122630857.1_1_[gene=blaOXA]_[locus_tag=A7J11_05934]_[protein=OXA-1_family_class_D_beta-lactamase_OXA-675]_[protein_id=WP_122630     AGCAGCGCCAGAGCATCAACAGATATCTCT 90
lcl|NG_070184.1_cds_WP_179284339.1_1_[gene=blaOXA]_[locus_tag=A7J11_06827]_[protein=OXA-1_family_class_D_beta-lactamase_OXA-921]_[protein_id=WP_179284     AGCAGCGCCAGTGCATCAACAGATATCTCT 90
                                                                                                                                                                                         

ARNcr2_seed_seq                                                                                                                                            ------------------------------ 120
PF                                                                                                                                                         ------------------------------ 120
PR                                                                                                                                                         ------------------------------ 120
gb|NG_070184.1|1-831|OXA-921_[Klebsiella_quasipneumoniae]                                                                                                  ACTGTTGCATCTCAATTATTTGAAGGAACT 120
gb|AF294653.1|754-1584|OXA-31_[Pseudomonas_aeruginosa]                                                                                                     ACTGTTGCATCTCCATTATTTGAAGGAACT 120
gb|AY139600.1|168-998|OXA-392_[uncultured_bacterium]                                                                                                       ACTGTTGCATCTCAATTATTTGAAGGAACT 120
gb|AY237830.1|1-831|OXA-47_[Klebsiella_pneumoniae]                                                                                                         ACTGTTGCATCTCAATTATTTGAAGGAACT 120
gb|JN129451.1|1037-1867|OXA-4_[Pseudomonas_aeruginosa]                                                                                                     ACTGTTGCATCTCCATTATTTGAAGGAACT 120
gb|JN596991.2|2281-3111|OXA-224_[Pseudomonas_aeruginosa]                                                                                                   ACTGTTGCATCTCCATTATTTGAAGGAACT 120
gb|KF151169.1|1-831|OXA-320_[Proteus_mirabilis]                                                                                                            ACTGTTGCATCTCCATTATTTGAAGGAACT 120
gb|LC651191.1|1-831|OXA-1042_[Aeromonas_veronii]                                                                                                           ACTGTTGCATCTCCATTATTTGAAGGAACT 120
gb|NG_051517.1|1-831|OXA-534_[Klebsiella_pneumoniae]                                                                                                       ACTGTTGCATCTCCATTATTTGAAGGAACT 120
gb|NG_062270.1|1-831|OXA-675_[Pseudomonas_aeruginosa]                                                                                                      ACTGTTGCATCTCAATTATTTGAAGGAACT 120
gb|NG_064754.1|101-931|OXA-796_[Proteus_sp._VIITMP5]                                                                                                       ACTGTTGCATCTCCATTATTTGAAGGAACT 120
lcl|KF151169.1_cds_AGR55864.1_1_[gene=blaOXA-320]_[protein=oxacillinase]_[protein_id=AGR55864.1]_[location=1..831]_[gbkey=CDS]                             ACTGTTGCATCTCCATTATTTGAAGGAACT 120
lcl|KX714285.1_cds_AOE47040.1_1_[gene=blaOXA]_[protein=OXA-1_family_class_D_beta-lactamase_OXA-534]_[protein_id=AOE47040.1]_[location=1..831]_[gbkey=C     ACTGTTGCATCTCCATTATTTGAAGGAACT 120
lcl|LC543862.1_cds_BCG11499.1_1_[gene=blaOXA-921]_[protein=OXA-1_family_class_D_beta-lactamase]_[protein_id=BCG11499.1]_[location=1..831]_[gbkey=CDS]      ACTGTTGCATCTCAATTATTTGAAGGAACT 120
lcl|LC651191.1_cds_BDB58062.1_1_[gene=blaOXA-1042]_[protein=OXA-1_family_class_D_beta-lactamase]_[protein_id=BDB58062.1]_[location=1..831]_[gbkey=CDS]     ACTGTTGCATCTCCATTATTTGAAGGAACT 120
lcl|MH780096.1_cds_AXQ11888.1_1_[gene=blaOXA]_[protein=OXA-47_family_class_D_beta-lactamase_OXA-675]_[protein_id=AXQ11888.1]_[location=1..831]_[gbkey=     ACTGTTGCATCTCAATTATTTGAAGGAACT 120
lcl|PV035075.1_cds_XNY96398.1_1_[gene=blaOXA]_[protein=OXA-1_family_class_D_beta-lactamase_OXA-1333]_[protein_id=XNY96398.1]_[location=1..831]_[gbkey=     ACTGTTGCATCTCCATTATTTGAAGGAACT 120
lcl|PV075138.1_cds_XOU30602.1_1_[gene=blaOXA]_[protein=OXA-1_family_class_D_beta-lactamase_OXA-1366]_[protein_id=XOU30602.1]_[location=1..831]_[gbkey=     ACTGTTGCATCTCCATTATTTGAAGGAACT 120
lcl|PV075139.1_cds_XOU30603.1_1_[gene=blaOXA]_[protein=OXA-1_family_class_D_beta-lactamase_OXA-1367]_[protein_id=XOU30603.1]_[location=1..831]_[gbkey=     ACTGTTGCATCTCCATTATTTGAAGGAACT 120
lcl|PV075140.1_cds_XOU30604.1_1_[gene=blaOXA]_[protein=OXA-1_family_class_D_beta-lactamase_OXA-1368]_[protein_id=XOU30604.1]_[location=1..834]_[gbkey=     ACTGTTGCATCTCCATTATTTGAAGGAACT 120
lcl|PV075141.1_cds_XOU30605.1_1_[gene=blaOXA]_[protein=OXA-1_family_class_D_beta-lactamase_OXA-1369]_[protein_id=XOU30605.1]_[location=1..831]_[gbkey=     ACTGTTGCATCTCCATTATTTGAAGGAACT 120
lcl|PV075142.1_cds_XOU30606.1_1_[gene=blaOXA]_[protein=OXA-1_family_class_D_beta-lactamase_OXA-1370]_[protein_id=XOU30606.1]_[location=1..831]_[gbkey=     ACTGTTGCATCTCAATTATTTGAAGGAACT 120
lcl|PV878569.1_cds_XXP60808.1_1_[gene=blaOXA]_[protein=OXA-1_family_class_D_beta-lactamase_OXA-1389]_[protein_id=XXP60808.1]_[location=1..831]_[gbkey=     ACTGTTGCATCTCCATTATTTGAAGGAACT 120
lcl|PV878572.1_cds_XXP60811.1_1_[gene=blaOXA]_[protein=OXA-1_family_class_D_beta-lactamase_OXA-1391]_[protein_id=XXP60811.1]_[location=1..831]_[gbkey=     ACTGTTGCATCTCCATTATTTGAAGGAACT 120
lcl|PV878579.1_cds_XXP60818.1_1_[gene=blaOXA]_[protein=OXA-1_family_class_D_beta-lactamase_OXA-1397]_[protein_id=XXP60818.1]_[location=1..831]_[gbkey=     ACTGTTGCATCTCCATTATTTGAAGGAACT 120
lcl|MH899901.1_cds_AYU53811.1_3_[gene=blaOXA]_[protein=class_D_beta-lactamase_OXA-30]_[protein_id=AYU53811.1]_[location=985..1815]_[gbkey=CDS]             ACTGTTGCATCTCCATTATTTGAAGGAACT 120
lcl|MH899903.1_cds_AYU53820.1_3_[gene=blaOXA]_[protein=class_D_beta-lactamase_OXA-30]_[protein_id=AYU53820.1]_[location=985..1815]_[gbkey=CDS]             ACTGTTGCATCTCCATTATTTGAAGGAACT 120
lcl|MH917258.1_cds_AYU53838.1_3_[gene=blaOXA]_[protein=class_D_beta-lactamase_OXA-30]_[protein_id=AYU53838.1]_[location=985..1815]_[gbkey=CDS]             ACTGTTGCATCTCCATTATTTGAAGGAACT 120
lcl|MH160822.1_cds_QBQ84429.1_38_[gene=blaOXA]_[protein=xacillin-hydrolyzing_class_D_beta-lactamase_OXA-1]_[protein_id=QBQ84429.1]_[location=complemen     ACTGTTGCATCTCCATTATTTGAAGGAACT 120
lcl|MK508663.1_cds_QBC73595.1_1_[gene=blaOXA]_[protein=OXA-1_family_class_D_beta-lactamase_OXA-796]_[protein_id=QBC73595.1]_[location=1..831]_[gbkey=C     ACTGTTGCATCTCCATTATTTGAAGGAACT 120
lcl|NG_049520.1_cds_WP_063861812.1_1_[gene=blaOXA]_[locus_tag=A7J11_02734]_[protein=OXA-1_family_class_D_beta-lactamase_OXA-224]_[protein_id=WP_063861     ACTGTTGCATCTCCATTATTTGAAGGAACT 120
lcl|NG_049605.1_cds_WP_032490053.1_1_[gene=blaOXA]_[locus_tag=A7J11_00574]_[protein=OXA-1_family_extended-spectrum_class_D_beta-lactamase_OXA-31]_[pro     ACTGTTGCATCTCCATTATTTGAAGGAACT 120
lcl|NG_049613.1_cds_WP_063862622.1_1_[gene=blaOXA]_[locus_tag=A7J11_03059]_[protein=OXA-1_family_class_D_beta-lactamase_OXA-320]_[protein_id=WP_063862     ACTGTTGCATCTCCATTATTTGAAGGAACT 120
lcl|NG_049688.1_cds_WP_032491311.1_1_[gene=blaOXA]_[locus_tag=A7J11_00527]_[protein=OXA-1_family_oxacillin-hydrolyzing_class_D_beta-lactamase_OXA-4]_[     ACTGTTGCATCTCCATTATTTGAAGGAACT 120
lcl|NG_049751.1_cds_WP_063864092.1_1_[gene=blaOXA]_[locus_tag=A7J11_01239]_[protein=OXA-1_family_oxacillin-hydrolyzing_class_D_beta-lactamase_OXA-47]_     ACTGTTGCATCTCAATTATTTGAAGGAACT 120
lcl|NG_051517.1_cds_WP_069280711.1_1_[gene=blaOXA]_[locus_tag=A7J11_03830]_[protein=OXA-1_family_class_D_beta-lactamase_OXA-534]_[protein_id=WP_069280     ACTGTTGCATCTCCATTATTTGAAGGAACT 120
lcl|NG_064754.1_cds_WP_110612827.1_1_[gene=blaOXA]_[locus_tag=A7J11_06122]_[protein=OXA-1_family_class_D_beta-lactamase_OXA-796]_[protein_id=WP_110612     ACTGTTGCATCTCCATTATTTGAAGGAACT 120
lcl|NG_077974.1_cds_WP_231869587.1_1_[gene=blaOXA]_[locus_tag=A7J11_07246]_[protein=OXA-1_family_class_D_beta-lactamase_OXA-1042]_[protein_id=WP_23186     ACTGTTGCATCTCCATTATTTGAAGGAACT 120
lcl|NG_244550.1_cds_WP_420354118.1_1_[gene=blaOXA]_[locus_tag=A7J11_08789]_[protein=OXA-1_family_class_D_beta-lactamase_OXA-1333]_[protein_id=WP_42035     ACTGTTGCATCTCCATTATTTGAAGGAACT 120
lcl|NG_244583.1_cds_WP_420354147.1_1_[gene=blaOXA]_[locus_tag=A7J11_08882]_[protein=OXA-1_family_class_D_beta-lactamase_OXA-1366]_[protein_id=WP_42035     ACTGTTGCATCTCCATTATTTGAAGGAACT 120
lcl|NG_244584.1_cds_WP_420354148.1_1_[gene=blaOXA]_[locus_tag=A7J11_08883]_[protein=OXA-1_family_class_D_beta-lactamase_OXA-1367]_[protein_id=WP_42035     ACTGTTGCATCTCCATTATTTGAAGGAACT 120
lcl|NG_244586.1_cds_WP_420354150.1_1_[gene=blaOXA]_[locus_tag=A7J11_08885]_[protein=OXA-1_family_class_D_beta-lactamase_OXA-1369]_[protein_id=WP_42035     ACTGTTGCATCTCCATTATTTGAAGGAACT 120
lcl|NG_244587.1_cds_WP_420354151.1_1_[gene=blaOXA]_[locus_tag=A7J11_08886]_[protein=OXA-1_family_class_D_beta-lactamase_OXA-1370]_[protein_id=WP_42035     ACTGTTGCATCTCAATTATTTGAAGGAACT 120
lcl|NG_244585.1_cds_WP_420354149.1_1_[gene=blaOXA]_[locus_tag=A7J11_08884]_[protein=OXA-1_family_class_D_beta-lactamase_OXA-1368]_[protein_id=WP_42035     ACTGTTGCATCTCCATTATTTGAAGGAACT 120
lcl|NG_062270.1_cds_WP_122630857.1_1_[gene=blaOXA]_[locus_tag=A7J11_05934]_[protein=OXA-1_family_class_D_beta-lactamase_OXA-675]_[protein_id=WP_122630     ACTGTTGCATCTCAATTATTTGAAGGAACT 120
lcl|NG_070184.1_cds_WP_179284339.1_1_[gene=blaOXA]_[locus_tag=A7J11_06827]_[protein=OXA-1_family_class_D_beta-lactamase_OXA-921]_[protein_id=WP_179284     ACTGTTGCATCTCAATTATTTGAAGGAACT 120
                                                                                                                                                                                         

ARNcr2_seed_seq                                                                                                                                            ------------------------------ 150
PF                                                                                                                                                         ------------------------------ 150
PR                                                                                                                                                         ------------------------------ 150
gb|NG_070184.1|1-831|OXA-921_[Klebsiella_quasipneumoniae]                                                                                                  GAAGGTTGTTTTTTACTTTACGATGCATCC 150
gb|AF294653.1|754-1584|OXA-31_[Pseudomonas_aeruginosa]                                                                                                     GAAGGTTGTTTTTTACTTTACGATGTATCC 150
gb|AY139600.1|168-998|OXA-392_[uncultured_bacterium]                                                                                                       GAAGGTTGTTTTTTACTTTACGATGCATCC 150
gb|AY237830.1|1-831|OXA-47_[Klebsiella_pneumoniae]                                                                                                         GAAGGTTGTTTTTTACTTTACGATGCATCC 150
gb|JN129451.1|1037-1867|OXA-4_[Pseudomonas_aeruginosa]                                                                                                     GAAGGTTGTTTTTTACTTTACGATGTATCC 150
gb|JN596991.2|2281-3111|OXA-224_[Pseudomonas_aeruginosa]                                                                                                   GAAGGTTGTTTTTTACTTTACGATGTATCC 150
gb|KF151169.1|1-831|OXA-320_[Proteus_mirabilis]                                                                                                            GAAGGTTGTTTTTTACTTTACGATGCATCC 150
gb|LC651191.1|1-831|OXA-1042_[Aeromonas_veronii]                                                                                                           GAAGGTTGTTTTTTACTTTACGATGCATCC 150
gb|NG_051517.1|1-831|OXA-534_[Klebsiella_pneumoniae]                                                                                                       GAAGGTTGTTTTTTACTTTACGATGCATCC 150
gb|NG_062270.1|1-831|OXA-675_[Pseudomonas_aeruginosa]                                                                                                      GAAGGTTGTTTTTTACTTTACGATGCATCC 150
gb|NG_064754.1|101-931|OXA-796_[Proteus_sp._VIITMP5]                                                                                                       GAAGGTTGTTTTTTACTTTACGATGTATCC 150
lcl|KF151169.1_cds_AGR55864.1_1_[gene=blaOXA-320]_[protein=oxacillinase]_[protein_id=AGR55864.1]_[location=1..831]_[gbkey=CDS]                             GAAGGTTGTTTTTTACTTTACGATGCATCC 150
lcl|KX714285.1_cds_AOE47040.1_1_[gene=blaOXA]_[protein=OXA-1_family_class_D_beta-lactamase_OXA-534]_[protein_id=AOE47040.1]_[location=1..831]_[gbkey=C     GAAGGTTGTTTTTTACTTTACGATGCATCC 150
lcl|LC543862.1_cds_BCG11499.1_1_[gene=blaOXA-921]_[protein=OXA-1_family_class_D_beta-lactamase]_[protein_id=BCG11499.1]_[location=1..831]_[gbkey=CDS]      GAAGGTTGTTTTTTACTTTACGATGCATCC 150
lcl|LC651191.1_cds_BDB58062.1_1_[gene=blaOXA-1042]_[protein=OXA-1_family_class_D_beta-lactamase]_[protein_id=BDB58062.1]_[location=1..831]_[gbkey=CDS]     GAAGGTTGTTTTTTACTTTACGATGCATCC 150
lcl|MH780096.1_cds_AXQ11888.1_1_[gene=blaOXA]_[protein=OXA-47_family_class_D_beta-lactamase_OXA-675]_[protein_id=AXQ11888.1]_[location=1..831]_[gbkey=     GAAGGTTGTTTTTTACTTTACGATGCATCC 150
lcl|PV035075.1_cds_XNY96398.1_1_[gene=blaOXA]_[protein=OXA-1_family_class_D_beta-lactamase_OXA-1333]_[protein_id=XNY96398.1]_[location=1..831]_[gbkey=     GAAGGTTGTTTTTTACTTTACGATGTATCC 150
lcl|PV075138.1_cds_XOU30602.1_1_[gene=blaOXA]_[protein=OXA-1_family_class_D_beta-lactamase_OXA-1366]_[protein_id=XOU30602.1]_[location=1..831]_[gbkey=     GAAGGTTGTTTTTTACTTTACGATGCATCC 150
lcl|PV075139.1_cds_XOU30603.1_1_[gene=blaOXA]_[protein=OXA-1_family_class_D_beta-lactamase_OXA-1367]_[protein_id=XOU30603.1]_[location=1..831]_[gbkey=     GAAGGTTGTTTTTTACTTTACGATGCATCC 150
lcl|PV075140.1_cds_XOU30604.1_1_[gene=blaOXA]_[protein=OXA-1_family_class_D_beta-lactamase_OXA-1368]_[protein_id=XOU30604.1]_[location=1..834]_[gbkey=     GAAGGTTGTTTTTTACTTTACGATGCATCC 150
lcl|PV075141.1_cds_XOU30605.1_1_[gene=blaOXA]_[protein=OXA-1_family_class_D_beta-lactamase_OXA-1369]_[protein_id=XOU30605.1]_[location=1..831]_[gbkey=     GAAGGTTGTTTTTTACTTTACGATGTATCC 150
lcl|PV075142.1_cds_XOU30606.1_1_[gene=blaOXA]_[protein=OXA-1_family_class_D_beta-lactamase_OXA-1370]_[protein_id=XOU30606.1]_[location=1..831]_[gbkey=     GAAGGTTGTTTTTTACTTTACGATGCATCC 150
lcl|PV878569.1_cds_XXP60808.1_1_[gene=blaOXA]_[protein=OXA-1_family_class_D_beta-lactamase_OXA-1389]_[protein_id=XXP60808.1]_[location=1..831]_[gbkey=     GAAGGTTGTTTTTTACTTTACGATGCATCC 150
lcl|PV878572.1_cds_XXP60811.1_1_[gene=blaOXA]_[protein=OXA-1_family_class_D_beta-lactamase_OXA-1391]_[protein_id=XXP60811.1]_[location=1..831]_[gbkey=     GAAGGTTGTTTTTTACTTTACGATGCATCC 150
lcl|PV878579.1_cds_XXP60818.1_1_[gene=blaOXA]_[protein=OXA-1_family_class_D_beta-lactamase_OXA-1397]_[protein_id=XXP60818.1]_[location=1..831]_[gbkey=     GAAGGTTGTTTTTTACTTTACGATGCATCC 150
lcl|MH899901.1_cds_AYU53811.1_3_[gene=blaOXA]_[protein=class_D_beta-lactamase_OXA-30]_[protein_id=AYU53811.1]_[location=985..1815]_[gbkey=CDS]             GAAGGTTGTTTTTTACTTTACGATGCATCC 150
lcl|MH899903.1_cds_AYU53820.1_3_[gene=blaOXA]_[protein=class_D_beta-lactamase_OXA-30]_[protein_id=AYU53820.1]_[location=985..1815]_[gbkey=CDS]             GAAGGTTGTTTTTTACTTTACGATGCATCC 150
lcl|MH917258.1_cds_AYU53838.1_3_[gene=blaOXA]_[protein=class_D_beta-lactamase_OXA-30]_[protein_id=AYU53838.1]_[location=985..1815]_[gbkey=CDS]             GAAGGTTGTTTTTTACTTTACGATGCATCC 150
lcl|MH160822.1_cds_QBQ84429.1_38_[gene=blaOXA]_[protein=xacillin-hydrolyzing_class_D_beta-lactamase_OXA-1]_[protein_id=QBQ84429.1]_[location=complemen     GAAGGTTGTTTTTTACTTTACGATGCATCC 150
lcl|MK508663.1_cds_QBC73595.1_1_[gene=blaOXA]_[protein=OXA-1_family_class_D_beta-lactamase_OXA-796]_[protein_id=QBC73595.1]_[location=1..831]_[gbkey=C     GAAGGTTGTTTTTTACTTTACGATGTATCC 150
lcl|NG_049520.1_cds_WP_063861812.1_1_[gene=blaOXA]_[locus_tag=A7J11_02734]_[protein=OXA-1_family_class_D_beta-lactamase_OXA-224]_[protein_id=WP_063861     GAAGGTTGTTTTTTACTTTACGATGTATCC 150
lcl|NG_049605.1_cds_WP_032490053.1_1_[gene=blaOXA]_[locus_tag=A7J11_00574]_[protein=OXA-1_family_extended-spectrum_class_D_beta-lactamase_OXA-31]_[pro     GAAGGTTGTTTTTTACTTTACGATGTATCC 150
lcl|NG_049613.1_cds_WP_063862622.1_1_[gene=blaOXA]_[locus_tag=A7J11_03059]_[protein=OXA-1_family_class_D_beta-lactamase_OXA-320]_[protein_id=WP_063862     GAAGGTTGTTTTTTACTTTACGATGCATCC 150
lcl|NG_049688.1_cds_WP_032491311.1_1_[gene=blaOXA]_[locus_tag=A7J11_00527]_[protein=OXA-1_family_oxacillin-hydrolyzing_class_D_beta-lactamase_OXA-4]_[     GAAGGTTGTTTTTTACTTTACGATGTATCC 150
lcl|NG_049751.1_cds_WP_063864092.1_1_[gene=blaOXA]_[locus_tag=A7J11_01239]_[protein=OXA-1_family_oxacillin-hydrolyzing_class_D_beta-lactamase_OXA-47]_     GAAGGTTGTTTTTTACTTTACGATGCATCC 150
lcl|NG_051517.1_cds_WP_069280711.1_1_[gene=blaOXA]_[locus_tag=A7J11_03830]_[protein=OXA-1_family_class_D_beta-lactamase_OXA-534]_[protein_id=WP_069280     GAAGGTTGTTTTTTACTTTACGATGCATCC 150
lcl|NG_064754.1_cds_WP_110612827.1_1_[gene=blaOXA]_[locus_tag=A7J11_06122]_[protein=OXA-1_family_class_D_beta-lactamase_OXA-796]_[protein_id=WP_110612     GAAGGTTGTTTTTTACTTTACGATGTATCC 150
lcl|NG_077974.1_cds_WP_231869587.1_1_[gene=blaOXA]_[locus_tag=A7J11_07246]_[protein=OXA-1_family_class_D_beta-lactamase_OXA-1042]_[protein_id=WP_23186     GAAGGTTGTTTTTTACTTTACGATGCATCC 150
lcl|NG_244550.1_cds_WP_420354118.1_1_[gene=blaOXA]_[locus_tag=A7J11_08789]_[protein=OXA-1_family_class_D_beta-lactamase_OXA-1333]_[protein_id=WP_42035     GAAGGTTGTTTTTTACTTTACGATGTATCC 150
lcl|NG_244583.1_cds_WP_420354147.1_1_[gene=blaOXA]_[locus_tag=A7J11_08882]_[protein=OXA-1_family_class_D_beta-lactamase_OXA-1366]_[protein_id=WP_42035     GAAGGTTGTTTTTTACTTTACGATGCATCC 150
lcl|NG_244584.1_cds_WP_420354148.1_1_[gene=blaOXA]_[locus_tag=A7J11_08883]_[protein=OXA-1_family_class_D_beta-lactamase_OXA-1367]_[protein_id=WP_42035     GAAGGTTGTTTTTTACTTTACGATGCATCC 150
lcl|NG_244586.1_cds_WP_420354150.1_1_[gene=blaOXA]_[locus_tag=A7J11_08885]_[protein=OXA-1_family_class_D_beta-lactamase_OXA-1369]_[protein_id=WP_42035     GAAGGTTGTTTTTTACTTTACGATGTATCC 150
lcl|NG_244587.1_cds_WP_420354151.1_1_[gene=blaOXA]_[locus_tag=A7J11_08886]_[protein=OXA-1_family_class_D_beta-lactamase_OXA-1370]_[protein_id=WP_42035     GAAGGTTGTTTTTTACTTTACGATGCATCC 150
lcl|NG_244585.1_cds_WP_420354149.1_1_[gene=blaOXA]_[locus_tag=A7J11_08884]_[protein=OXA-1_family_class_D_beta-lactamase_OXA-1368]_[protein_id=WP_42035     GAAGGTTGTTTTTTACTTTACGATGCATCC 150
lcl|NG_062270.1_cds_WP_122630857.1_1_[gene=blaOXA]_[locus_tag=A7J11_05934]_[protein=OXA-1_family_class_D_beta-lactamase_OXA-675]_[protein_id=WP_122630     GAAGGTTGTTTTTTACTTTACGATGCATCC 150
lcl|NG_070184.1_cds_WP_179284339.1_1_[gene=blaOXA]_[locus_tag=A7J11_06827]_[protein=OXA-1_family_class_D_beta-lactamase_OXA-921]_[protein_id=WP_179284     GAAGGTTGTTTTTTACTTTACGATGCATCC 150
                                                                                                                                                                                         

ARNcr2_seed_seq                                                                                                                                            ------------------------------ 180
PF                                                                                                                                                         ------------------------------ 180
PR                                                                                                                                                         ------------------------------ 180
gb|NG_070184.1|1-831|OXA-921_[Klebsiella_quasipneumoniae]                                                                                                  ACAAACGCTGAAATTGCTCAATTCAATAAA 180
gb|AF294653.1|754-1584|OXA-31_[Pseudomonas_aeruginosa]                                                                                                     ACAAACGCTGAAATTGCTCAATTCAATAAA 180
gb|AY139600.1|168-998|OXA-392_[uncultured_bacterium]                                                                                                       ACAAACGCTGAAATTGCTCAATTCAATAAA 180
gb|AY237830.1|1-831|OXA-47_[Klebsiella_pneumoniae]                                                                                                         ACAAACGCTGAAATTGCTCAATTCAATAAA 180
gb|JN129451.1|1037-1867|OXA-4_[Pseudomonas_aeruginosa]                                                                                                     ACAAACGCTGAAATTGCTCAATTCAATAAA 180
gb|JN596991.2|2281-3111|OXA-224_[Pseudomonas_aeruginosa]                                                                                                   ACAAACACTGAAATTGCTCAATTCAATAAA 180
gb|KF151169.1|1-831|OXA-320_[Proteus_mirabilis]                                                                                                            ACAAACGCTGAAATTGCTCAATTCAATAAA 180
gb|LC651191.1|1-831|OXA-1042_[Aeromonas_veronii]                                                                                                           ACAAACGCTGAAATTGCTCAATTCAATAAA 180
gb|NG_051517.1|1-831|OXA-534_[Klebsiella_pneumoniae]                                                                                                       ACAAACGCTGAAATTGCTCAATTCAATAAA 180
gb|NG_062270.1|1-831|OXA-675_[Pseudomonas_aeruginosa]                                                                                                      ACAAACGCTGAAATTGCTCAATTCAATAAA 180
gb|NG_064754.1|101-931|OXA-796_[Proteus_sp._VIITMP5]                                                                                                       ACAAACGCTGAAATTGCTCAATTCAATAAA 180
lcl|KF151169.1_cds_AGR55864.1_1_[gene=blaOXA-320]_[protein=oxacillinase]_[protein_id=AGR55864.1]_[location=1..831]_[gbkey=CDS]                             ACAAACGCTGAAATTGCTCAATTCAATAAA 180
lcl|KX714285.1_cds_AOE47040.1_1_[gene=blaOXA]_[protein=OXA-1_family_class_D_beta-lactamase_OXA-534]_[protein_id=AOE47040.1]_[location=1..831]_[gbkey=C     ACAAACGCTGAAATTGCTCAATTCAATAAA 180
lcl|LC543862.1_cds_BCG11499.1_1_[gene=blaOXA-921]_[protein=OXA-1_family_class_D_beta-lactamase]_[protein_id=BCG11499.1]_[location=1..831]_[gbkey=CDS]      ACAAACGCTGAAATTGCTCAATTCAATAAA 180
lcl|LC651191.1_cds_BDB58062.1_1_[gene=blaOXA-1042]_[protein=OXA-1_family_class_D_beta-lactamase]_[protein_id=BDB58062.1]_[location=1..831]_[gbkey=CDS]     ACAAACGCTGAAATTGCTCAATTCAATAAA 180
lcl|MH780096.1_cds_AXQ11888.1_1_[gene=blaOXA]_[protein=OXA-47_family_class_D_beta-lactamase_OXA-675]_[protein_id=AXQ11888.1]_[location=1..831]_[gbkey=     ACAAACGCTGAAATTGCTCAATTCAATAAA 180
lcl|PV035075.1_cds_XNY96398.1_1_[gene=blaOXA]_[protein=OXA-1_family_class_D_beta-lactamase_OXA-1333]_[protein_id=XNY96398.1]_[location=1..831]_[gbkey=     ACAAACGCTGAAATTGCTCAATTCAATAAA 180
lcl|PV075138.1_cds_XOU30602.1_1_[gene=blaOXA]_[protein=OXA-1_family_class_D_beta-lactamase_OXA-1366]_[protein_id=XOU30602.1]_[location=1..831]_[gbkey=     ACAAACGCTGAAATTGCTCAATTCAATAAA 180
lcl|PV075139.1_cds_XOU30603.1_1_[gene=blaOXA]_[protein=OXA-1_family_class_D_beta-lactamase_OXA-1367]_[protein_id=XOU30603.1]_[location=1..831]_[gbkey=     ACAAACGCTGAAATTGCTCAATTCAATAAA 180
lcl|PV075140.1_cds_XOU30604.1_1_[gene=blaOXA]_[protein=OXA-1_family_class_D_beta-lactamase_OXA-1368]_[protein_id=XOU30604.1]_[location=1..834]_[gbkey=     ACAAACGCTGAAATTGCTCAATTCAATAAA 180
lcl|PV075141.1_cds_XOU30605.1_1_[gene=blaOXA]_[protein=OXA-1_family_class_D_beta-lactamase_OXA-1369]_[protein_id=XOU30605.1]_[location=1..831]_[gbkey=     ACAAACGCTGAAATTGCTCAATTCAATAAA 180
lcl|PV075142.1_cds_XOU30606.1_1_[gene=blaOXA]_[protein=OXA-1_family_class_D_beta-lactamase_OXA-1370]_[protein_id=XOU30606.1]_[location=1..831]_[gbkey=     ACAAACGCTGAAATTGCTCAATTCAATAAA 180
lcl|PV878569.1_cds_XXP60808.1_1_[gene=blaOXA]_[protein=OXA-1_family_class_D_beta-lactamase_OXA-1389]_[protein_id=XXP60808.1]_[location=1..831]_[gbkey=     ACAAACGCTGAAATTGCTCAATTCAATAAA 180
lcl|PV878572.1_cds_XXP60811.1_1_[gene=blaOXA]_[protein=OXA-1_family_class_D_beta-lactamase_OXA-1391]_[protein_id=XXP60811.1]_[location=1..831]_[gbkey=     ACAAACGCTGAAATTGCTCAATTCAATAAA 180
lcl|PV878579.1_cds_XXP60818.1_1_[gene=blaOXA]_[protein=OXA-1_family_class_D_beta-lactamase_OXA-1397]_[protein_id=XXP60818.1]_[location=1..831]_[gbkey=     ACAAACGCTGAAATTGCTCAATTCAATAAA 180
lcl|MH899901.1_cds_AYU53811.1_3_[gene=blaOXA]_[protein=class_D_beta-lactamase_OXA-30]_[protein_id=AYU53811.1]_[location=985..1815]_[gbkey=CDS]             ACAAACGCTGAAATTGCTCAATTCAATAAA 180
lcl|MH899903.1_cds_AYU53820.1_3_[gene=blaOXA]_[protein=class_D_beta-lactamase_OXA-30]_[protein_id=AYU53820.1]_[location=985..1815]_[gbkey=CDS]             ACAAACGCTGAAATTGCTCAATTCAATAAA 180
lcl|MH917258.1_cds_AYU53838.1_3_[gene=blaOXA]_[protein=class_D_beta-lactamase_OXA-30]_[protein_id=AYU53838.1]_[location=985..1815]_[gbkey=CDS]             ACAAACGCTGAAATTGCTCAATTCAATAAA 180
lcl|MH160822.1_cds_QBQ84429.1_38_[gene=blaOXA]_[protein=xacillin-hydrolyzing_class_D_beta-lactamase_OXA-1]_[protein_id=QBQ84429.1]_[location=complemen     ACAAACGCTGAAATTGCTCAATTCAATAAA 180
lcl|MK508663.1_cds_QBC73595.1_1_[gene=blaOXA]_[protein=OXA-1_family_class_D_beta-lactamase_OXA-796]_[protein_id=QBC73595.1]_[location=1..831]_[gbkey=C     ACAAACGCTGAAATTGCTCAATTCAATAAA 180
lcl|NG_049520.1_cds_WP_063861812.1_1_[gene=blaOXA]_[locus_tag=A7J11_02734]_[protein=OXA-1_family_class_D_beta-lactamase_OXA-224]_[protein_id=WP_063861     ACAAACACTGAAATTGCTCAATTCAATAAA 180
lcl|NG_049605.1_cds_WP_032490053.1_1_[gene=blaOXA]_[locus_tag=A7J11_00574]_[protein=OXA-1_family_extended-spectrum_class_D_beta-lactamase_OXA-31]_[pro     ACAAACGCTGAAATTGCTCAATTCAATAAA 180
lcl|NG_049613.1_cds_WP_063862622.1_1_[gene=blaOXA]_[locus_tag=A7J11_03059]_[protein=OXA-1_family_class_D_beta-lactamase_OXA-320]_[protein_id=WP_063862     ACAAACGCTGAAATTGCTCAATTCAATAAA 180
lcl|NG_049688.1_cds_WP_032491311.1_1_[gene=blaOXA]_[locus_tag=A7J11_00527]_[protein=OXA-1_family_oxacillin-hydrolyzing_class_D_beta-lactamase_OXA-4]_[     ACAAACGCTGAAATTGCTCAATTCAATAAA 180
lcl|NG_049751.1_cds_WP_063864092.1_1_[gene=blaOXA]_[locus_tag=A7J11_01239]_[protein=OXA-1_family_oxacillin-hydrolyzing_class_D_beta-lactamase_OXA-47]_     ACAAACGCTGAAATTGCTCAATTCAATAAA 180
lcl|NG_051517.1_cds_WP_069280711.1_1_[gene=blaOXA]_[locus_tag=A7J11_03830]_[protein=OXA-1_family_class_D_beta-lactamase_OXA-534]_[protein_id=WP_069280     ACAAACGCTGAAATTGCTCAATTCAATAAA 180
lcl|NG_064754.1_cds_WP_110612827.1_1_[gene=blaOXA]_[locus_tag=A7J11_06122]_[protein=OXA-1_family_class_D_beta-lactamase_OXA-796]_[protein_id=WP_110612     ACAAACGCTGAAATTGCTCAATTCAATAAA 180
lcl|NG_077974.1_cds_WP_231869587.1_1_[gene=blaOXA]_[locus_tag=A7J11_07246]_[protein=OXA-1_family_class_D_beta-lactamase_OXA-1042]_[protein_id=WP_23186     ACAAACGCTGAAATTGCTCAATTCAATAAA 180
lcl|NG_244550.1_cds_WP_420354118.1_1_[gene=blaOXA]_[locus_tag=A7J11_08789]_[protein=OXA-1_family_class_D_beta-lactamase_OXA-1333]_[protein_id=WP_42035     ACAAACGCTGAAATTGCTCAATTCAATAAA 180
lcl|NG_244583.1_cds_WP_420354147.1_1_[gene=blaOXA]_[locus_tag=A7J11_08882]_[protein=OXA-1_family_class_D_beta-lactamase_OXA-1366]_[protein_id=WP_42035     ACAAACGCTGAAATTGCTCAATTCAATAAA 180
lcl|NG_244584.1_cds_WP_420354148.1_1_[gene=blaOXA]_[locus_tag=A7J11_08883]_[protein=OXA-1_family_class_D_beta-lactamase_OXA-1367]_[protein_id=WP_42035     ACAAACGCTGAAATTGCTCAATTCAATAAA 180
lcl|NG_244586.1_cds_WP_420354150.1_1_[gene=blaOXA]_[locus_tag=A7J11_08885]_[protein=OXA-1_family_class_D_beta-lactamase_OXA-1369]_[protein_id=WP_42035     ACAAACGCTGAAATTGCTCAATTCAATAAA 180
lcl|NG_244587.1_cds_WP_420354151.1_1_[gene=blaOXA]_[locus_tag=A7J11_08886]_[protein=OXA-1_family_class_D_beta-lactamase_OXA-1370]_[protein_id=WP_42035     ACAAACGCTGAAATTGCTCAATTCAATAAA 180
lcl|NG_244585.1_cds_WP_420354149.1_1_[gene=blaOXA]_[locus_tag=A7J11_08884]_[protein=OXA-1_family_class_D_beta-lactamase_OXA-1368]_[protein_id=WP_42035     ACAAACGCTGAAATTGCTCAATTCAATAAA 180
lcl|NG_062270.1_cds_WP_122630857.1_1_[gene=blaOXA]_[locus_tag=A7J11_05934]_[protein=OXA-1_family_class_D_beta-lactamase_OXA-675]_[protein_id=WP_122630     ACAAACGCTGAAATTGCTCAATTCAATAAA 180
lcl|NG_070184.1_cds_WP_179284339.1_1_[gene=blaOXA]_[locus_tag=A7J11_06827]_[protein=OXA-1_family_class_D_beta-lactamase_OXA-921]_[protein_id=WP_179284     ACAAACGCTGAAATTGCTCAATTCAATAAA 180
                                                                                                                                                                                         

ARNcr2_seed_seq                                                                                                                                            ------------------------------ 210
PF                                                                                                                                                         ------------------------------ 210
PR                                                                                                                                                         ------------------------------ 210
gb|NG_070184.1|1-831|OXA-921_[Klebsiella_quasipneumoniae]                                                                                                  GCAAAGTGTGCAGCGCAAATGGCACCAGAT 210
gb|AF294653.1|754-1584|OXA-31_[Pseudomonas_aeruginosa]                                                                                                     GCAAAGTGTGCAACGCAAATGCCACCAGAT 210
gb|AY139600.1|168-998|OXA-392_[uncultured_bacterium]                                                                                                       GCAAAGTGCGCAGCGCAAATGGCACCAGAT 210
gb|AY237830.1|1-831|OXA-47_[Klebsiella_pneumoniae]                                                                                                         GCAAAGTGCGCAGCGCAAATGGCACCAGAT 210
gb|JN129451.1|1037-1867|OXA-4_[Pseudomonas_aeruginosa]                                                                                                     GCAAAGTGTGCAACGCAAATGGCACCAGAT 210
gb|JN596991.2|2281-3111|OXA-224_[Pseudomonas_aeruginosa]                                                                                                   GCAAAGTGTGCAACGCAAATGGCACCAGAT 210
gb|KF151169.1|1-831|OXA-320_[Proteus_mirabilis]                                                                                                            GCAAAGTGTGCAACGCAAATGGCACCAGAT 210
gb|LC651191.1|1-831|OXA-1042_[Aeromonas_veronii]                                                                                                           GCAAAGTGTGCAACGCAAATGGCACCAGAT 210
gb|NG_051517.1|1-831|OXA-534_[Klebsiella_pneumoniae]                                                                                                       GCAAAGTGTGCAACGCAAATGGCACCAGAT 210
gb|NG_062270.1|1-831|OXA-675_[Pseudomonas_aeruginosa]                                                                                                      GCAAAGTGTTCAGCGCAAATGGCACCAGAT 210
gb|NG_064754.1|101-931|OXA-796_[Proteus_sp._VIITMP5]                                                                                                       GCAAAGTGTGCAACGCAAATGGCACCAGAT 210
lcl|KF151169.1_cds_AGR55864.1_1_[gene=blaOXA-320]_[protein=oxacillinase]_[protein_id=AGR55864.1]_[location=1..831]_[gbkey=CDS]                             GCAAAGTGTGCAACGCAAATGGCACCAGAT 210
lcl|KX714285.1_cds_AOE47040.1_1_[gene=blaOXA]_[protein=OXA-1_family_class_D_beta-lactamase_OXA-534]_[protein_id=AOE47040.1]_[location=1..831]_[gbkey=C     GCAAAGTGTGCAACGCAAATGGCACCAGAT 210
lcl|LC543862.1_cds_BCG11499.1_1_[gene=blaOXA-921]_[protein=OXA-1_family_class_D_beta-lactamase]_[protein_id=BCG11499.1]_[location=1..831]_[gbkey=CDS]      GCAAAGTGTGCAGCGCAAATGGCACCAGAT 210
lcl|LC651191.1_cds_BDB58062.1_1_[gene=blaOXA-1042]_[protein=OXA-1_family_class_D_beta-lactamase]_[protein_id=BDB58062.1]_[location=1..831]_[gbkey=CDS]     GCAAAGTGTGCAACGCAAATGGCACCAGAT 210
lcl|MH780096.1_cds_AXQ11888.1_1_[gene=blaOXA]_[protein=OXA-47_family_class_D_beta-lactamase_OXA-675]_[protein_id=AXQ11888.1]_[location=1..831]_[gbkey=     GCAAAGTGTTCAGCGCAAATGGCACCAGAT 210
lcl|PV035075.1_cds_XNY96398.1_1_[gene=blaOXA]_[protein=OXA-1_family_class_D_beta-lactamase_OXA-1333]_[protein_id=XNY96398.1]_[location=1..831]_[gbkey=     GCAAAGTGTGCAACGCAAATGGCACCAGAT 210
lcl|PV075138.1_cds_XOU30602.1_1_[gene=blaOXA]_[protein=OXA-1_family_class_D_beta-lactamase_OXA-1366]_[protein_id=XOU30602.1]_[location=1..831]_[gbkey=     GCAAAGTGTGCAACGCAAATGGCACCAGAT 210
lcl|PV075139.1_cds_XOU30603.1_1_[gene=blaOXA]_[protein=OXA-1_family_class_D_beta-lactamase_OXA-1367]_[protein_id=XOU30603.1]_[location=1..831]_[gbkey=     GCAAAGTGTGCAACGCAAATGGCACCAGAT 210
lcl|PV075140.1_cds_XOU30604.1_1_[gene=blaOXA]_[protein=OXA-1_family_class_D_beta-lactamase_OXA-1368]_[protein_id=XOU30604.1]_[location=1..834]_[gbkey=     GCAAAGTGTGCAACGCAAATGGCACCAGAT 210
lcl|PV075141.1_cds_XOU30605.1_1_[gene=blaOXA]_[protein=OXA-1_family_class_D_beta-lactamase_OXA-1369]_[protein_id=XOU30605.1]_[location=1..831]_[gbkey=     GCAAAGTGTGCAACGCAAATGGCACCAGAT 210
lcl|PV075142.1_cds_XOU30606.1_1_[gene=blaOXA]_[protein=OXA-1_family_class_D_beta-lactamase_OXA-1370]_[protein_id=XOU30606.1]_[location=1..831]_[gbkey=     GCAAAGTGCGCAGCGCAAATGGCACCAGAT 210
lcl|PV878569.1_cds_XXP60808.1_1_[gene=blaOXA]_[protein=OXA-1_family_class_D_beta-lactamase_OXA-1389]_[protein_id=XXP60808.1]_[location=1..831]_[gbkey=     GCAAAGTGTGCAACGCAAATGGCACCAGAT 210
lcl|PV878572.1_cds_XXP60811.1_1_[gene=blaOXA]_[protein=OXA-1_family_class_D_beta-lactamase_OXA-1391]_[protein_id=XXP60811.1]_[location=1..831]_[gbkey=     GCAAAGTGTGCAACGCAAATGGCACCAGAT 210
lcl|PV878579.1_cds_XXP60818.1_1_[gene=blaOXA]_[protein=OXA-1_family_class_D_beta-lactamase_OXA-1397]_[protein_id=XXP60818.1]_[location=1..831]_[gbkey=     GCAAAGTGTGCAACGCAAATGGCACCAGAT 210
lcl|MH899901.1_cds_AYU53811.1_3_[gene=blaOXA]_[protein=class_D_beta-lactamase_OXA-30]_[protein_id=AYU53811.1]_[location=985..1815]_[gbkey=CDS]             GCAAAGTGTGCAACGCAAATGGCACCAGAT 210
lcl|MH899903.1_cds_AYU53820.1_3_[gene=blaOXA]_[protein=class_D_beta-lactamase_OXA-30]_[protein_id=AYU53820.1]_[location=985..1815]_[gbkey=CDS]             GCAAAGTGTGCAACGCAAATGGCACCAGAT 210
lcl|MH917258.1_cds_AYU53838.1_3_[gene=blaOXA]_[protein=class_D_beta-lactamase_OXA-30]_[protein_id=AYU53838.1]_[location=985..1815]_[gbkey=CDS]             GCAAAGTGTGCAACGCAAATGGCACCAGAT 210
lcl|MH160822.1_cds_QBQ84429.1_38_[gene=blaOXA]_[protein=xacillin-hydrolyzing_class_D_beta-lactamase_OXA-1]_[protein_id=QBQ84429.1]_[location=complemen     GCAAAGTGTGCAACGCAAATGGCACCAGAT 210
lcl|MK508663.1_cds_QBC73595.1_1_[gene=blaOXA]_[protein=OXA-1_family_class_D_beta-lactamase_OXA-796]_[protein_id=QBC73595.1]_[location=1..831]_[gbkey=C     GCAAAGTGTGCAACGCAAATGGCACCAGAT 210
lcl|NG_049520.1_cds_WP_063861812.1_1_[gene=blaOXA]_[locus_tag=A7J11_02734]_[protein=OXA-1_family_class_D_beta-lactamase_OXA-224]_[protein_id=WP_063861     GCAAAGTGTGCAACGCAAATGGCACCAGAT 210
lcl|NG_049605.1_cds_WP_032490053.1_1_[gene=blaOXA]_[locus_tag=A7J11_00574]_[protein=OXA-1_family_extended-spectrum_class_D_beta-lactamase_OXA-31]_[pro     GCAAAGTGTGCAACGCAAATGCCACCAGAT 210
lcl|NG_049613.1_cds_WP_063862622.1_1_[gene=blaOXA]_[locus_tag=A7J11_03059]_[protein=OXA-1_family_class_D_beta-lactamase_OXA-320]_[protein_id=WP_063862     GCAAAGTGTGCAACGCAAATGGCACCAGAT 210
lcl|NG_049688.1_cds_WP_032491311.1_1_[gene=blaOXA]_[locus_tag=A7J11_00527]_[protein=OXA-1_family_oxacillin-hydrolyzing_class_D_beta-lactamase_OXA-4]_[     GCAAAGTGTGCAACGCAAATGGCACCAGAT 210
lcl|NG_049751.1_cds_WP_063864092.1_1_[gene=blaOXA]_[locus_tag=A7J11_01239]_[protein=OXA-1_family_oxacillin-hydrolyzing_class_D_beta-lactamase_OXA-47]_     GCAAAGTGCGCAGCGCAAATGGCACCAGAT 210
lcl|NG_051517.1_cds_WP_069280711.1_1_[gene=blaOXA]_[locus_tag=A7J11_03830]_[protein=OXA-1_family_class_D_beta-lactamase_OXA-534]_[protein_id=WP_069280     GCAAAGTGTGCAACGCAAATGGCACCAGAT 210
lcl|NG_064754.1_cds_WP_110612827.1_1_[gene=blaOXA]_[locus_tag=A7J11_06122]_[protein=OXA-1_family_class_D_beta-lactamase_OXA-796]_[protein_id=WP_110612     GCAAAGTGTGCAACGCAAATGGCACCAGAT 210
lcl|NG_077974.1_cds_WP_231869587.1_1_[gene=blaOXA]_[locus_tag=A7J11_07246]_[protein=OXA-1_family_class_D_beta-lactamase_OXA-1042]_[protein_id=WP_23186     GCAAAGTGTGCAACGCAAATGGCACCAGAT 210
lcl|NG_244550.1_cds_WP_420354118.1_1_[gene=blaOXA]_[locus_tag=A7J11_08789]_[protein=OXA-1_family_class_D_beta-lactamase_OXA-1333]_[protein_id=WP_42035     GCAAAGTGTGCAACGCAAATGGCACCAGAT 210
lcl|NG_244583.1_cds_WP_420354147.1_1_[gene=blaOXA]_[locus_tag=A7J11_08882]_[protein=OXA-1_family_class_D_beta-lactamase_OXA-1366]_[protein_id=WP_42035     GCAAAGTGTGCAACGCAAATGGCACCAGAT 210
lcl|NG_244584.1_cds_WP_420354148.1_1_[gene=blaOXA]_[locus_tag=A7J11_08883]_[protein=OXA-1_family_class_D_beta-lactamase_OXA-1367]_[protein_id=WP_42035     GCAAAGTGTGCAACGCAAATGGCACCAGAT 210
lcl|NG_244586.1_cds_WP_420354150.1_1_[gene=blaOXA]_[locus_tag=A7J11_08885]_[protein=OXA-1_family_class_D_beta-lactamase_OXA-1369]_[protein_id=WP_42035     GCAAAGTGTGCAACGCAAATGGCACCAGAT 210
lcl|NG_244587.1_cds_WP_420354151.1_1_[gene=blaOXA]_[locus_tag=A7J11_08886]_[protein=OXA-1_family_class_D_beta-lactamase_OXA-1370]_[protein_id=WP_42035     GCAAAGTGCGCAGCGCAAATGGCACCAGAT 210
lcl|NG_244585.1_cds_WP_420354149.1_1_[gene=blaOXA]_[locus_tag=A7J11_08884]_[protein=OXA-1_family_class_D_beta-lactamase_OXA-1368]_[protein_id=WP_42035     GCAAAGTGTGCAACGCAAATGGCACCAGAT 210
lcl|NG_062270.1_cds_WP_122630857.1_1_[gene=blaOXA]_[locus_tag=A7J11_05934]_[protein=OXA-1_family_class_D_beta-lactamase_OXA-675]_[protein_id=WP_122630     GCAAAGTGTTCAGCGCAAATGGCACCAGAT 210
lcl|NG_070184.1_cds_WP_179284339.1_1_[gene=blaOXA]_[locus_tag=A7J11_06827]_[protein=OXA-1_family_class_D_beta-lactamase_OXA-921]_[protein_id=WP_179284     GCAAAGTGTGCAGCGCAAATGGCACCAGAT 210
                                                                                                                                                                                         

ARNcr2_seed_seq                                                                                                                                            ------------------------------ 240
PF                                                                                                                                                         ------------------------------ 240
PR                                                                                                                                                         ------------------------------ 240
gb|NG_070184.1|1-831|OXA-921_[Klebsiella_quasipneumoniae]                                                                                                  TCAACTTTCAAGATCGCATTATCACTTATG 240
gb|AF294653.1|754-1584|OXA-31_[Pseudomonas_aeruginosa]                                                                                                     TCAACTTTCAAGATCGCATTATCACTTATG 240
gb|AY139600.1|168-998|OXA-392_[uncultured_bacterium]                                                                                                       TCAACTTTCAAGATCGCATTATCACTTATG 240
gb|AY237830.1|1-831|OXA-47_[Klebsiella_pneumoniae]                                                                                                         TCAACTTTCAAGATCGCATTATCACTTATG 240
gb|JN129451.1|1037-1867|OXA-4_[Pseudomonas_aeruginosa]                                                                                                     TCAACTTTCAAGATCGCATTATCACTTATG 240
gb|JN596991.2|2281-3111|OXA-224_[Pseudomonas_aeruginosa]                                                                                                   TCAACTTTCAAGATCGCATTATCACTTATG 240
gb|KF151169.1|1-831|OXA-320_[Proteus_mirabilis]                                                                                                            TCAACTTTCAAGATCGCATTATCACTTATG 240
gb|LC651191.1|1-831|OXA-1042_[Aeromonas_veronii]                                                                                                           TCAACTTTCAAGATCGCATTATCACTTATG 240
gb|NG_051517.1|1-831|OXA-534_[Klebsiella_pneumoniae]                                                                                                       TCAACTTTCAAGATCGCATTATCACTTATG 240
gb|NG_062270.1|1-831|OXA-675_[Pseudomonas_aeruginosa]                                                                                                      TCAACTTTCAAAATCGCATTATCACTTATG 240
gb|NG_064754.1|101-931|OXA-796_[Proteus_sp._VIITMP5]                                                                                                       TCAACTTTCAAGATCGCATTATCACTTATG 240
lcl|KF151169.1_cds_AGR55864.1_1_[gene=blaOXA-320]_[protein=oxacillinase]_[protein_id=AGR55864.1]_[location=1..831]_[gbkey=CDS]                             TCAACTTTCAAGATCGCATTATCACTTATG 240
lcl|KX714285.1_cds_AOE47040.1_1_[gene=blaOXA]_[protein=OXA-1_family_class_D_beta-lactamase_OXA-534]_[protein_id=AOE47040.1]_[location=1..831]_[gbkey=C     TCAACTTTCAAGATCGCATTATCACTTATG 240
lcl|LC543862.1_cds_BCG11499.1_1_[gene=blaOXA-921]_[protein=OXA-1_family_class_D_beta-lactamase]_[protein_id=BCG11499.1]_[location=1..831]_[gbkey=CDS]      TCAACTTTCAAGATCGCATTATCACTTATG 240
lcl|LC651191.1_cds_BDB58062.1_1_[gene=blaOXA-1042]_[protein=OXA-1_family_class_D_beta-lactamase]_[protein_id=BDB58062.1]_[location=1..831]_[gbkey=CDS]     TCAACTTTCAAGATCGCATTATCACTTATG 240
lcl|MH780096.1_cds_AXQ11888.1_1_[gene=blaOXA]_[protein=OXA-47_family_class_D_beta-lactamase_OXA-675]_[protein_id=AXQ11888.1]_[location=1..831]_[gbkey=     TCAACTTTCAAAATCGCATTATCACTTATG 240
lcl|PV035075.1_cds_XNY96398.1_1_[gene=blaOXA]_[protein=OXA-1_family_class_D_beta-lactamase_OXA-1333]_[protein_id=XNY96398.1]_[location=1..831]_[gbkey=     TCAACTTTCAAGATCGCATTATCACTTATG 240
lcl|PV075138.1_cds_XOU30602.1_1_[gene=blaOXA]_[protein=OXA-1_family_class_D_beta-lactamase_OXA-1366]_[protein_id=XOU30602.1]_[location=1..831]_[gbkey=     TCAACTTTCAAGATCGCATTATCACTTATG 240
lcl|PV075139.1_cds_XOU30603.1_1_[gene=blaOXA]_[protein=OXA-1_family_class_D_beta-lactamase_OXA-1367]_[protein_id=XOU30603.1]_[location=1..831]_[gbkey=     TCAACTTTCAAGATCGCATTATCACTTATG 240
lcl|PV075140.1_cds_XOU30604.1_1_[gene=blaOXA]_[protein=OXA-1_family_class_D_beta-lactamase_OXA-1368]_[protein_id=XOU30604.1]_[location=1..834]_[gbkey=     TCAACTTTCAAGATCGCATTATCACTTATG 240
lcl|PV075141.1_cds_XOU30605.1_1_[gene=blaOXA]_[protein=OXA-1_family_class_D_beta-lactamase_OXA-1369]_[protein_id=XOU30605.1]_[location=1..831]_[gbkey=     TCAACTTTCAAGATCGTATTATCACTTATG 240
lcl|PV075142.1_cds_XOU30606.1_1_[gene=blaOXA]_[protein=OXA-1_family_class_D_beta-lactamase_OXA-1370]_[protein_id=XOU30606.1]_[location=1..831]_[gbkey=     TCAACTTTCAAGATCGCATTATCACTTATG 240
lcl|PV878569.1_cds_XXP60808.1_1_[gene=blaOXA]_[protein=OXA-1_family_class_D_beta-lactamase_OXA-1389]_[protein_id=XXP60808.1]_[location=1..831]_[gbkey=     TCAACTTTCAAGATCGCATTATCACTTATG 240
lcl|PV878572.1_cds_XXP60811.1_1_[gene=blaOXA]_[protein=OXA-1_family_class_D_beta-lactamase_OXA-1391]_[protein_id=XXP60811.1]_[location=1..831]_[gbkey=     TCAACTTTCAAGATCGCATTATCACTTATG 240
lcl|PV878579.1_cds_XXP60818.1_1_[gene=blaOXA]_[protein=OXA-1_family_class_D_beta-lactamase_OXA-1397]_[protein_id=XXP60818.1]_[location=1..831]_[gbkey=     TCAACTTTCAAGATCGCATTATCACTTATG 240
lcl|MH899901.1_cds_AYU53811.1_3_[gene=blaOXA]_[protein=class_D_beta-lactamase_OXA-30]_[protein_id=AYU53811.1]_[location=985..1815]_[gbkey=CDS]             TCAACTTTCAAGATCGCATTATCACTTATG 240
lcl|MH899903.1_cds_AYU53820.1_3_[gene=blaOXA]_[protein=class_D_beta-lactamase_OXA-30]_[protein_id=AYU53820.1]_[location=985..1815]_[gbkey=CDS]             TCAACTTTCAAGATCGCATTATCACTTATG 240
lcl|MH917258.1_cds_AYU53838.1_3_[gene=blaOXA]_[protein=class_D_beta-lactamase_OXA-30]_[protein_id=AYU53838.1]_[location=985..1815]_[gbkey=CDS]             TCAACTTTCAAGATCGCATTATCACTTATG 240
lcl|MH160822.1_cds_QBQ84429.1_38_[gene=blaOXA]_[protein=xacillin-hydrolyzing_class_D_beta-lactamase_OXA-1]_[protein_id=QBQ84429.1]_[location=complemen     TCAACTTTCAAGATCGCATTATCACTTATG 240
lcl|MK508663.1_cds_QBC73595.1_1_[gene=blaOXA]_[protein=OXA-1_family_class_D_beta-lactamase_OXA-796]_[protein_id=QBC73595.1]_[location=1..831]_[gbkey=C     TCAACTTTCAAGATCGCATTATCACTTATG 240
lcl|NG_049520.1_cds_WP_063861812.1_1_[gene=blaOXA]_[locus_tag=A7J11_02734]_[protein=OXA-1_family_class_D_beta-lactamase_OXA-224]_[protein_id=WP_063861     TCAACTTTCAAGATCGCATTATCACTTATG 240
lcl|NG_049605.1_cds_WP_032490053.1_1_[gene=blaOXA]_[locus_tag=A7J11_00574]_[protein=OXA-1_family_extended-spectrum_class_D_beta-lactamase_OXA-31]_[pro     TCAACTTTCAAGATCGCATTATCACTTATG 240
lcl|NG_049613.1_cds_WP_063862622.1_1_[gene=blaOXA]_[locus_tag=A7J11_03059]_[protein=OXA-1_family_class_D_beta-lactamase_OXA-320]_[protein_id=WP_063862     TCAACTTTCAAGATCGCATTATCACTTATG 240
lcl|NG_049688.1_cds_WP_032491311.1_1_[gene=blaOXA]_[locus_tag=A7J11_00527]_[protein=OXA-1_family_oxacillin-hydrolyzing_class_D_beta-lactamase_OXA-4]_[     TCAACTTTCAAGATCGCATTATCACTTATG 240
lcl|NG_049751.1_cds_WP_063864092.1_1_[gene=blaOXA]_[locus_tag=A7J11_01239]_[protein=OXA-1_family_oxacillin-hydrolyzing_class_D_beta-lactamase_OXA-47]_     TCAACTTTCAAGATCGCATTATCACTTATG 240
lcl|NG_051517.1_cds_WP_069280711.1_1_[gene=blaOXA]_[locus_tag=A7J11_03830]_[protein=OXA-1_family_class_D_beta-lactamase_OXA-534]_[protein_id=WP_069280     TCAACTTTCAAGATCGCATTATCACTTATG 240
lcl|NG_064754.1_cds_WP_110612827.1_1_[gene=blaOXA]_[locus_tag=A7J11_06122]_[protein=OXA-1_family_class_D_beta-lactamase_OXA-796]_[protein_id=WP_110612     TCAACTTTCAAGATCGCATTATCACTTATG 240
lcl|NG_077974.1_cds_WP_231869587.1_1_[gene=blaOXA]_[locus_tag=A7J11_07246]_[protein=OXA-1_family_class_D_beta-lactamase_OXA-1042]_[protein_id=WP_23186     TCAACTTTCAAGATCGCATTATCACTTATG 240
lcl|NG_244550.1_cds_WP_420354118.1_1_[gene=blaOXA]_[locus_tag=A7J11_08789]_[protein=OXA-1_family_class_D_beta-lactamase_OXA-1333]_[protein_id=WP_42035     TCAACTTTCAAGATCGCATTATCACTTATG 240
lcl|NG_244583.1_cds_WP_420354147.1_1_[gene=blaOXA]_[locus_tag=A7J11_08882]_[protein=OXA-1_family_class_D_beta-lactamase_OXA-1366]_[protein_id=WP_42035     TCAACTTTCAAGATCGCATTATCACTTATG 240
lcl|NG_244584.1_cds_WP_420354148.1_1_[gene=blaOXA]_[locus_tag=A7J11_08883]_[protein=OXA-1_family_class_D_beta-lactamase_OXA-1367]_[protein_id=WP_42035     TCAACTTTCAAGATCGCATTATCACTTATG 240
lcl|NG_244586.1_cds_WP_420354150.1_1_[gene=blaOXA]_[locus_tag=A7J11_08885]_[protein=OXA-1_family_class_D_beta-lactamase_OXA-1369]_[protein_id=WP_42035     TCAACTTTCAAGATCGTATTATCACTTATG 240
lcl|NG_244587.1_cds_WP_420354151.1_1_[gene=blaOXA]_[locus_tag=A7J11_08886]_[protein=OXA-1_family_class_D_beta-lactamase_OXA-1370]_[protein_id=WP_42035     TCAACTTTCAAGATCGCATTATCACTTATG 240
lcl|NG_244585.1_cds_WP_420354149.1_1_[gene=blaOXA]_[locus_tag=A7J11_08884]_[protein=OXA-1_family_class_D_beta-lactamase_OXA-1368]_[protein_id=WP_42035     TCAACTTTCAAGATCGCATTATCACTTATG 240
lcl|NG_062270.1_cds_WP_122630857.1_1_[gene=blaOXA]_[locus_tag=A7J11_05934]_[protein=OXA-1_family_class_D_beta-lactamase_OXA-675]_[protein_id=WP_122630     TCAACTTTCAAAATCGCATTATCACTTATG 240
lcl|NG_070184.1_cds_WP_179284339.1_1_[gene=blaOXA]_[locus_tag=A7J11_06827]_[protein=OXA-1_family_class_D_beta-lactamase_OXA-921]_[protein_id=WP_179284     TCAACTTTCAAGATCGCATTATCACTTATG 240
                                                                                                                                                                                         

ARNcr2_seed_seq                                                                                                                                            ------------------------------ 270
PF                                                                                                                                                         ------------------------------ 270
PR                                                                                                                                                         ------------------------------ 270
gb|NG_070184.1|1-831|OXA-921_[Klebsiella_quasipneumoniae]                                                                                                  GCATTTGATGCGGATATAATAGATCAGAAA 270
gb|AF294653.1|754-1584|OXA-31_[Pseudomonas_aeruginosa]                                                                                                     GCATTTGATGCGGAAATAATAGATCAGAAA 270
gb|AY139600.1|168-998|OXA-392_[uncultured_bacterium]                                                                                                       GCATTTGATGCGGAAATAATAGATCAGAAA 270
gb|AY237830.1|1-831|OXA-47_[Klebsiella_pneumoniae]                                                                                                         GCATTTGATGCGGAAATAATAGATCAGAAA 270
gb|JN129451.1|1037-1867|OXA-4_[Pseudomonas_aeruginosa]                                                                                                     GCATTTGATGCGGAAATAATAGATCAGAAA 270
gb|JN596991.2|2281-3111|OXA-224_[Pseudomonas_aeruginosa]                                                                                                   GCATTTGATGCGGAAATAATAGATCAGAAA 270
gb|KF151169.1|1-831|OXA-320_[Proteus_mirabilis]                                                                                                            GCATTTGATGCGGAAATAATAGATCAGAAA 270
gb|LC651191.1|1-831|OXA-1042_[Aeromonas_veronii]                                                                                                           GCATTTGATGCGGAAATAATAGATCAGAAA 270
gb|NG_051517.1|1-831|OXA-534_[Klebsiella_pneumoniae]                                                                                                       GCATTTGATGCGGAAATAATAGATCAGAAA 270
gb|NG_062270.1|1-831|OXA-675_[Pseudomonas_aeruginosa]                                                                                                      GCATTTGATGCAGAAATAATAGATCAGAAA 270
gb|NG_064754.1|101-931|OXA-796_[Proteus_sp._VIITMP5]                                                                                                       GCATTTGATGCGGAAATAATAGATCAGAAA 270
lcl|KF151169.1_cds_AGR55864.1_1_[gene=blaOXA-320]_[protein=oxacillinase]_[protein_id=AGR55864.1]_[location=1..831]_[gbkey=CDS]                             GCATTTGATGCGGAAATAATAGATCAGAAA 270
lcl|KX714285.1_cds_AOE47040.1_1_[gene=blaOXA]_[protein=OXA-1_family_class_D_beta-lactamase_OXA-534]_[protein_id=AOE47040.1]_[location=1..831]_[gbkey=C     GCATTTGATGCGGAAATAATAGATCAGAAA 270
lcl|LC543862.1_cds_BCG11499.1_1_[gene=blaOXA-921]_[protein=OXA-1_family_class_D_beta-lactamase]_[protein_id=BCG11499.1]_[location=1..831]_[gbkey=CDS]      GCATTTGATGCGGATATAATAGATCAGAAA 270
lcl|LC651191.1_cds_BDB58062.1_1_[gene=blaOXA-1042]_[protein=OXA-1_family_class_D_beta-lactamase]_[protein_id=BDB58062.1]_[location=1..831]_[gbkey=CDS]     GCATTTGATGCGGAAATAATAGATCAGAAA 270
lcl|MH780096.1_cds_AXQ11888.1_1_[gene=blaOXA]_[protein=OXA-47_family_class_D_beta-lactamase_OXA-675]_[protein_id=AXQ11888.1]_[location=1..831]_[gbkey=     GCATTTGATGCAGAAATAATAGATCAGAAA 270
lcl|PV035075.1_cds_XNY96398.1_1_[gene=blaOXA]_[protein=OXA-1_family_class_D_beta-lactamase_OXA-1333]_[protein_id=XNY96398.1]_[location=1..831]_[gbkey=     GCATTTGATGCGGAAATAATAGATCAGAAA 270
lcl|PV075138.1_cds_XOU30602.1_1_[gene=blaOXA]_[protein=OXA-1_family_class_D_beta-lactamase_OXA-1366]_[protein_id=XOU30602.1]_[location=1..831]_[gbkey=     GCATTTGATGCGGAAATAATAGATCAGAAA 270
lcl|PV075139.1_cds_XOU30603.1_1_[gene=blaOXA]_[protein=OXA-1_family_class_D_beta-lactamase_OXA-1367]_[protein_id=XOU30603.1]_[location=1..831]_[gbkey=     GCATTTGATGCGGAAATAATAGATCAGAAA 270
lcl|PV075140.1_cds_XOU30604.1_1_[gene=blaOXA]_[protein=OXA-1_family_class_D_beta-lactamase_OXA-1368]_[protein_id=XOU30604.1]_[location=1..834]_[gbkey=     GCATTTGATGCGGAAATAATAGATCAGAAA 270
lcl|PV075141.1_cds_XOU30605.1_1_[gene=blaOXA]_[protein=OXA-1_family_class_D_beta-lactamase_OXA-1369]_[protein_id=XOU30605.1]_[location=1..831]_[gbkey=     GCATTTGATGCGGAAATAATAGATCAGAAA 270
lcl|PV075142.1_cds_XOU30606.1_1_[gene=blaOXA]_[protein=OXA-1_family_class_D_beta-lactamase_OXA-1370]_[protein_id=XOU30606.1]_[location=1..831]_[gbkey=     GCATTTGATGCGGAAATAATAGATCAGAAA 270
lcl|PV878569.1_cds_XXP60808.1_1_[gene=blaOXA]_[protein=OXA-1_family_class_D_beta-lactamase_OXA-1389]_[protein_id=XXP60808.1]_[location=1..831]_[gbkey=     GCATTTGATGCGGAAATAATAGATCAGAAA 270
lcl|PV878572.1_cds_XXP60811.1_1_[gene=blaOXA]_[protein=OXA-1_family_class_D_beta-lactamase_OXA-1391]_[protein_id=XXP60811.1]_[location=1..831]_[gbkey=     GCATTTGATGCGGAAATAATAGATCAGAAA 270
lcl|PV878579.1_cds_XXP60818.1_1_[gene=blaOXA]_[protein=OXA-1_family_class_D_beta-lactamase_OXA-1397]_[protein_id=XXP60818.1]_[location=1..831]_[gbkey=     GCATTTGATGCGGAAATAATAGATCAGAAA 270
lcl|MH899901.1_cds_AYU53811.1_3_[gene=blaOXA]_[protein=class_D_beta-lactamase_OXA-30]_[protein_id=AYU53811.1]_[location=985..1815]_[gbkey=CDS]             GCATTTGATGCGGAAATAATAGATCAGAAA 270
lcl|MH899903.1_cds_AYU53820.1_3_[gene=blaOXA]_[protein=class_D_beta-lactamase_OXA-30]_[protein_id=AYU53820.1]_[location=985..1815]_[gbkey=CDS]             GCATTTGATGCGGAAATAATAGATCAGAAA 270
lcl|MH917258.1_cds_AYU53838.1_3_[gene=blaOXA]_[protein=class_D_beta-lactamase_OXA-30]_[protein_id=AYU53838.1]_[location=985..1815]_[gbkey=CDS]             GCATTTGATGCGGAAATAATAGATCAGAAA 270
lcl|MH160822.1_cds_QBQ84429.1_38_[gene=blaOXA]_[protein=xacillin-hydrolyzing_class_D_beta-lactamase_OXA-1]_[protein_id=QBQ84429.1]_[location=complemen     GCATTTGATGCGGAAATAATAGATCAGAAA 270
lcl|MK508663.1_cds_QBC73595.1_1_[gene=blaOXA]_[protein=OXA-1_family_class_D_beta-lactamase_OXA-796]_[protein_id=QBC73595.1]_[location=1..831]_[gbkey=C     GCATTTGATGCGGAAATAATAGATCAGAAA 270
lcl|NG_049520.1_cds_WP_063861812.1_1_[gene=blaOXA]_[locus_tag=A7J11_02734]_[protein=OXA-1_family_class_D_beta-lactamase_OXA-224]_[protein_id=WP_063861     GCATTTGATGCGGAAATAATAGATCAGAAA 270
lcl|NG_049605.1_cds_WP_032490053.1_1_[gene=blaOXA]_[locus_tag=A7J11_00574]_[protein=OXA-1_family_extended-spectrum_class_D_beta-lactamase_OXA-31]_[pro     GCATTTGATGCGGAAATAATAGATCAGAAA 270
lcl|NG_049613.1_cds_WP_063862622.1_1_[gene=blaOXA]_[locus_tag=A7J11_03059]_[protein=OXA-1_family_class_D_beta-lactamase_OXA-320]_[protein_id=WP_063862     GCATTTGATGCGGAAATAATAGATCAGAAA 270
lcl|NG_049688.1_cds_WP_032491311.1_1_[gene=blaOXA]_[locus_tag=A7J11_00527]_[protein=OXA-1_family_oxacillin-hydrolyzing_class_D_beta-lactamase_OXA-4]_[     GCATTTGATGCGGAAATAATAGATCAGAAA 270
lcl|NG_049751.1_cds_WP_063864092.1_1_[gene=blaOXA]_[locus_tag=A7J11_01239]_[protein=OXA-1_family_oxacillin-hydrolyzing_class_D_beta-lactamase_OXA-47]_     GCATTTGATGCGGAAATAATAGATCAGAAA 270
lcl|NG_051517.1_cds_WP_069280711.1_1_[gene=blaOXA]_[locus_tag=A7J11_03830]_[protein=OXA-1_family_class_D_beta-lactamase_OXA-534]_[protein_id=WP_069280     GCATTTGATGCGGAAATAATAGATCAGAAA 270
lcl|NG_064754.1_cds_WP_110612827.1_1_[gene=blaOXA]_[locus_tag=A7J11_06122]_[protein=OXA-1_family_class_D_beta-lactamase_OXA-796]_[protein_id=WP_110612     GCATTTGATGCGGAAATAATAGATCAGAAA 270
lcl|NG_077974.1_cds_WP_231869587.1_1_[gene=blaOXA]_[locus_tag=A7J11_07246]_[protein=OXA-1_family_class_D_beta-lactamase_OXA-1042]_[protein_id=WP_23186     GCATTTGATGCGGAAATAATAGATCAGAAA 270
lcl|NG_244550.1_cds_WP_420354118.1_1_[gene=blaOXA]_[locus_tag=A7J11_08789]_[protein=OXA-1_family_class_D_beta-lactamase_OXA-1333]_[protein_id=WP_42035     GCATTTGATGCGGAAATAATAGATCAGAAA 270
lcl|NG_244583.1_cds_WP_420354147.1_1_[gene=blaOXA]_[locus_tag=A7J11_08882]_[protein=OXA-1_family_class_D_beta-lactamase_OXA-1366]_[protein_id=WP_42035     GCATTTGATGCGGAAATAATAGATCAGAAA 270
lcl|NG_244584.1_cds_WP_420354148.1_1_[gene=blaOXA]_[locus_tag=A7J11_08883]_[protein=OXA-1_family_class_D_beta-lactamase_OXA-1367]_[protein_id=WP_42035     GCATTTGATGCGGAAATAATAGATCAGAAA 270
lcl|NG_244586.1_cds_WP_420354150.1_1_[gene=blaOXA]_[locus_tag=A7J11_08885]_[protein=OXA-1_family_class_D_beta-lactamase_OXA-1369]_[protein_id=WP_42035     GCATTTGATGCGGAAATAATAGATCAGAAA 270
lcl|NG_244587.1_cds_WP_420354151.1_1_[gene=blaOXA]_[locus_tag=A7J11_08886]_[protein=OXA-1_family_class_D_beta-lactamase_OXA-1370]_[protein_id=WP_42035     GCATTTGATGCGGAAATAATAGATCAGAAA 270
lcl|NG_244585.1_cds_WP_420354149.1_1_[gene=blaOXA]_[locus_tag=A7J11_08884]_[protein=OXA-1_family_class_D_beta-lactamase_OXA-1368]_[protein_id=WP_42035     GCATTTGATGCGGAAATAATAGATCAGAAA 270
lcl|NG_062270.1_cds_WP_122630857.1_1_[gene=blaOXA]_[locus_tag=A7J11_05934]_[protein=OXA-1_family_class_D_beta-lactamase_OXA-675]_[protein_id=WP_122630     GCATTTGATGCAGAAATAATAGATCAGAAA 270
lcl|NG_070184.1_cds_WP_179284339.1_1_[gene=blaOXA]_[locus_tag=A7J11_06827]_[protein=OXA-1_family_class_D_beta-lactamase_OXA-921]_[protein_id=WP_179284     GCATTTGATGCGGATATAATAGATCAGAAA 270
                                                                                                                                                                                         

ARNcr2_seed_seq                                                                                                                                            ------------------------------ 300
PF                                                                                                                                                         ------------------------------ 300
PR                                                                                                                                                         ------------------------------ 300
gb|NG_070184.1|1-831|OXA-921_[Klebsiella_quasipneumoniae]                                                                                                  ACCATATTCAAATGGGATAAAATCCCAAAA 300
gb|AF294653.1|754-1584|OXA-31_[Pseudomonas_aeruginosa]                                                                                                     ACCATATTCAAATGGGATAAAACCCCCAAA 300
gb|AY139600.1|168-998|OXA-392_[uncultured_bacterium]                                                                                                       ACCATATTCAAATGGGATAAAATCCCAAAA 300
gb|AY237830.1|1-831|OXA-47_[Klebsiella_pneumoniae]                                                                                                         ACCATATTCAAATGGGATAAAATCCCAAAA 300
gb|JN129451.1|1037-1867|OXA-4_[Pseudomonas_aeruginosa]                                                                                                     ACCATATTCAAATGGGATAAAACCCCCAAA 300
gb|JN596991.2|2281-3111|OXA-224_[Pseudomonas_aeruginosa]                                                                                                   ACCATATTCAAATGGGATAAAACCCCCAAA 300
gb|KF151169.1|1-831|OXA-320_[Proteus_mirabilis]                                                                                                            ACCATATTCAAATGGGATAAAACCCCCAAA 300
gb|LC651191.1|1-831|OXA-1042_[Aeromonas_veronii]                                                                                                           ACCATATTCAAATGGGATAAAACCCCCAAA 300
gb|NG_051517.1|1-831|OXA-534_[Klebsiella_pneumoniae]                                                                                                       ACCATATTCAAATGGGATAAAACCCCCAAA 300
gb|NG_062270.1|1-831|OXA-675_[Pseudomonas_aeruginosa]                                                                                                      ACCATATTCAAATGGGATAAAATCCCAAAA 300
gb|NG_064754.1|101-931|OXA-796_[Proteus_sp._VIITMP5]                                                                                                       ACCATATTCAAATGGGATAAAACCCCCAAA 300
lcl|KF151169.1_cds_AGR55864.1_1_[gene=blaOXA-320]_[protein=oxacillinase]_[protein_id=AGR55864.1]_[location=1..831]_[gbkey=CDS]                             ACCATATTCAAATGGGATAAAACCCCCAAA 300
lcl|KX714285.1_cds_AOE47040.1_1_[gene=blaOXA]_[protein=OXA-1_family_class_D_beta-lactamase_OXA-534]_[protein_id=AOE47040.1]_[location=1..831]_[gbkey=C     ACCATATTCAAATGGGATAAAACCCCCAAA 300
lcl|LC543862.1_cds_BCG11499.1_1_[gene=blaOXA-921]_[protein=OXA-1_family_class_D_beta-lactamase]_[protein_id=BCG11499.1]_[location=1..831]_[gbkey=CDS]      ACCATATTCAAATGGGATAAAATCCCAAAA 300
lcl|LC651191.1_cds_BDB58062.1_1_[gene=blaOXA-1042]_[protein=OXA-1_family_class_D_beta-lactamase]_[protein_id=BDB58062.1]_[location=1..831]_[gbkey=CDS]     ACCATATTCAAATGGGATAAAACCCCCAAA 300
lcl|MH780096.1_cds_AXQ11888.1_1_[gene=blaOXA]_[protein=OXA-47_family_class_D_beta-lactamase_OXA-675]_[protein_id=AXQ11888.1]_[location=1..831]_[gbkey=     ACCATATTCAAATGGGATAAAATCCCAAAA 300
lcl|PV035075.1_cds_XNY96398.1_1_[gene=blaOXA]_[protein=OXA-1_family_class_D_beta-lactamase_OXA-1333]_[protein_id=XNY96398.1]_[location=1..831]_[gbkey=     ACCATATTCAAATGGGATAAAACCCCCAAA 300
lcl|PV075138.1_cds_XOU30602.1_1_[gene=blaOXA]_[protein=OXA-1_family_class_D_beta-lactamase_OXA-1366]_[protein_id=XOU30602.1]_[location=1..831]_[gbkey=     ACCATATTCAAATGGGATAAAACCCCCAAA 300
lcl|PV075139.1_cds_XOU30603.1_1_[gene=blaOXA]_[protein=OXA-1_family_class_D_beta-lactamase_OXA-1367]_[protein_id=XOU30603.1]_[location=1..831]_[gbkey=     ACCATATTCAAATGGGATAAAACCCCCAAA 300
lcl|PV075140.1_cds_XOU30604.1_1_[gene=blaOXA]_[protein=OXA-1_family_class_D_beta-lactamase_OXA-1368]_[protein_id=XOU30604.1]_[location=1..834]_[gbkey=     ACCATATTCAAATGGGATAAAACCCCCAAA 300
lcl|PV075141.1_cds_XOU30605.1_1_[gene=blaOXA]_[protein=OXA-1_family_class_D_beta-lactamase_OXA-1369]_[protein_id=XOU30605.1]_[location=1..831]_[gbkey=     ACCATATTCAAATGGGATAAAACCCCCAAA 300
lcl|PV075142.1_cds_XOU30606.1_1_[gene=blaOXA]_[protein=OXA-1_family_class_D_beta-lactamase_OXA-1370]_[protein_id=XOU30606.1]_[location=1..831]_[gbkey=     ACCATATTCAAATGGGATAAAATCCCAAAA 300
lcl|PV878569.1_cds_XXP60808.1_1_[gene=blaOXA]_[protein=OXA-1_family_class_D_beta-lactamase_OXA-1389]_[protein_id=XXP60808.1]_[location=1..831]_[gbkey=     ACCATATTCAAATGGGATAAAACCCCCAAA 300
lcl|PV878572.1_cds_XXP60811.1_1_[gene=blaOXA]_[protein=OXA-1_family_class_D_beta-lactamase_OXA-1391]_[protein_id=XXP60811.1]_[location=1..831]_[gbkey=     ACCATATTCAAATGGGATAAAACCCCCAAA 300
lcl|PV878579.1_cds_XXP60818.1_1_[gene=blaOXA]_[protein=OXA-1_family_class_D_beta-lactamase_OXA-1397]_[protein_id=XXP60818.1]_[location=1..831]_[gbkey=     ACCATATTCAAATGGGATAAAACCCCCAAA 300
lcl|MH899901.1_cds_AYU53811.1_3_[gene=blaOXA]_[protein=class_D_beta-lactamase_OXA-30]_[protein_id=AYU53811.1]_[location=985..1815]_[gbkey=CDS]             ACCATATTCAAATGGGATAAAACCCCCAAA 300
lcl|MH899903.1_cds_AYU53820.1_3_[gene=blaOXA]_[protein=class_D_beta-lactamase_OXA-30]_[protein_id=AYU53820.1]_[location=985..1815]_[gbkey=CDS]             ACCATATTCAAATGGGATAAAACCCCCAAA 300
lcl|MH917258.1_cds_AYU53838.1_3_[gene=blaOXA]_[protein=class_D_beta-lactamase_OXA-30]_[protein_id=AYU53838.1]_[location=985..1815]_[gbkey=CDS]             ACCATATTCAAATGGGATAAAACCCCCAAA 300
lcl|MH160822.1_cds_QBQ84429.1_38_[gene=blaOXA]_[protein=xacillin-hydrolyzing_class_D_beta-lactamase_OXA-1]_[protein_id=QBQ84429.1]_[location=complemen     ACCATATTCAAATGGGATAAAACCCCCAAA 300
lcl|MK508663.1_cds_QBC73595.1_1_[gene=blaOXA]_[protein=OXA-1_family_class_D_beta-lactamase_OXA-796]_[protein_id=QBC73595.1]_[location=1..831]_[gbkey=C     ACCATATTCAAATGGGATAAAACCCCCAAA 300
lcl|NG_049520.1_cds_WP_063861812.1_1_[gene=blaOXA]_[locus_tag=A7J11_02734]_[protein=OXA-1_family_class_D_beta-lactamase_OXA-224]_[protein_id=WP_063861     ACCATATTCAAATGGGATAAAACCCCCAAA 300
lcl|NG_049605.1_cds_WP_032490053.1_1_[gene=blaOXA]_[locus_tag=A7J11_00574]_[protein=OXA-1_family_extended-spectrum_class_D_beta-lactamase_OXA-31]_[pro     ACCATATTCAAATGGGATAAAACCCCCAAA 300
lcl|NG_049613.1_cds_WP_063862622.1_1_[gene=blaOXA]_[locus_tag=A7J11_03059]_[protein=OXA-1_family_class_D_beta-lactamase_OXA-320]_[protein_id=WP_063862     ACCATATTCAAATGGGATAAAACCCCCAAA 300
lcl|NG_049688.1_cds_WP_032491311.1_1_[gene=blaOXA]_[locus_tag=A7J11_00527]_[protein=OXA-1_family_oxacillin-hydrolyzing_class_D_beta-lactamase_OXA-4]_[     ACCATATTCAAATGGGATAAAACCCCCAAA 300
lcl|NG_049751.1_cds_WP_063864092.1_1_[gene=blaOXA]_[locus_tag=A7J11_01239]_[protein=OXA-1_family_oxacillin-hydrolyzing_class_D_beta-lactamase_OXA-47]_     ACCATATTCAAATGGGATAAAATCCCAAAA 300
lcl|NG_051517.1_cds_WP_069280711.1_1_[gene=blaOXA]_[locus_tag=A7J11_03830]_[protein=OXA-1_family_class_D_beta-lactamase_OXA-534]_[protein_id=WP_069280     ACCATATTCAAATGGGATAAAACCCCCAAA 300
lcl|NG_064754.1_cds_WP_110612827.1_1_[gene=blaOXA]_[locus_tag=A7J11_06122]_[protein=OXA-1_family_class_D_beta-lactamase_OXA-796]_[protein_id=WP_110612     ACCATATTCAAATGGGATAAAACCCCCAAA 300
lcl|NG_077974.1_cds_WP_231869587.1_1_[gene=blaOXA]_[locus_tag=A7J11_07246]_[protein=OXA-1_family_class_D_beta-lactamase_OXA-1042]_[protein_id=WP_23186     ACCATATTCAAATGGGATAAAACCCCCAAA 300
lcl|NG_244550.1_cds_WP_420354118.1_1_[gene=blaOXA]_[locus_tag=A7J11_08789]_[protein=OXA-1_family_class_D_beta-lactamase_OXA-1333]_[protein_id=WP_42035     ACCATATTCAAATGGGATAAAACCCCCAAA 300
lcl|NG_244583.1_cds_WP_420354147.1_1_[gene=blaOXA]_[locus_tag=A7J11_08882]_[protein=OXA-1_family_class_D_beta-lactamase_OXA-1366]_[protein_id=WP_42035     ACCATATTCAAATGGGATAAAACCCCCAAA 300
lcl|NG_244584.1_cds_WP_420354148.1_1_[gene=blaOXA]_[locus_tag=A7J11_08883]_[protein=OXA-1_family_class_D_beta-lactamase_OXA-1367]_[protein_id=WP_42035     ACCATATTCAAATGGGATAAAACCCCCAAA 300
lcl|NG_244586.1_cds_WP_420354150.1_1_[gene=blaOXA]_[locus_tag=A7J11_08885]_[protein=OXA-1_family_class_D_beta-lactamase_OXA-1369]_[protein_id=WP_42035     ACCATATTCAAATGGGATAAAACCCCCAAA 300
lcl|NG_244587.1_cds_WP_420354151.1_1_[gene=blaOXA]_[locus_tag=A7J11_08886]_[protein=OXA-1_family_class_D_beta-lactamase_OXA-1370]_[protein_id=WP_42035     ACCATATTCAAATGGGATAAAATCCCAAAA 300
lcl|NG_244585.1_cds_WP_420354149.1_1_[gene=blaOXA]_[locus_tag=A7J11_08884]_[protein=OXA-1_family_class_D_beta-lactamase_OXA-1368]_[protein_id=WP_42035     ACCATATTCAAATGGGATAAAACCCCCAAA 300
lcl|NG_062270.1_cds_WP_122630857.1_1_[gene=blaOXA]_[locus_tag=A7J11_05934]_[protein=OXA-1_family_class_D_beta-lactamase_OXA-675]_[protein_id=WP_122630     ACCATATTCAAATGGGATAAAATCCCAAAA 300
lcl|NG_070184.1_cds_WP_179284339.1_1_[gene=blaOXA]_[locus_tag=A7J11_06827]_[protein=OXA-1_family_class_D_beta-lactamase_OXA-921]_[protein_id=WP_179284     ACCATATTCAAATGGGATAAAATCCCAAAA 300
                                                                                                                                                                                         

ARNcr2_seed_seq                                                                                                                                            ------------------------------ 330
PF                                                                                                                                                         ------------------------------ 330
PR                                                                                                                                                         ------------------------------ 330
gb|NG_070184.1|1-831|OXA-921_[Klebsiella_quasipneumoniae]                                                                                                  AGAATGGAAATTTGGAACAGCAATCATACA 330
gb|AF294653.1|754-1584|OXA-31_[Pseudomonas_aeruginosa]                                                                                                     GGAATGGAGATCTGGAACAGCAATCATACA 330
gb|AY139600.1|168-998|OXA-392_[uncultured_bacterium]                                                                                                       GGAATGGAAATTTGGAACAGCAATCATACA 330
gb|AY237830.1|1-831|OXA-47_[Klebsiella_pneumoniae]                                                                                                         GGAATGGAAATTTGGAACAGCAATCATACA 330
gb|JN129451.1|1037-1867|OXA-4_[Pseudomonas_aeruginosa]                                                                                                     GGAATGGAGATCTGGAACAGCAATCATACA 330
gb|JN596991.2|2281-3111|OXA-224_[Pseudomonas_aeruginosa]                                                                                                   GGAATGGAGATCTGGAACAGCAATCATACA 330
gb|KF151169.1|1-831|OXA-320_[Proteus_mirabilis]                                                                                                            GGAATGGAGATCTGGAACAGCAATCATACA 330
gb|LC651191.1|1-831|OXA-1042_[Aeromonas_veronii]                                                                                                           AGAATGGAGATCTGGAACAGCAATCATACA 330
gb|NG_051517.1|1-831|OXA-534_[Klebsiella_pneumoniae]                                                                                                       GGAATGGAGATCTGGAACAGCAATCATACA 330
gb|NG_062270.1|1-831|OXA-675_[Pseudomonas_aeruginosa]                                                                                                      GGAATGGAAATTTGGAACAGCAATCATACA 330
gb|NG_064754.1|101-931|OXA-796_[Proteus_sp._VIITMP5]                                                                                                       GGAATGGAGATCTGGAACAGCAATCATACA 330
lcl|KF151169.1_cds_AGR55864.1_1_[gene=blaOXA-320]_[protein=oxacillinase]_[protein_id=AGR55864.1]_[location=1..831]_[gbkey=CDS]                             GGAATGGAGATCTGGAACAGCAATCATACA 330
lcl|KX714285.1_cds_AOE47040.1_1_[gene=blaOXA]_[protein=OXA-1_family_class_D_beta-lactamase_OXA-534]_[protein_id=AOE47040.1]_[location=1..831]_[gbkey=C     GGAATGGAGATCTGGAACAGCAATCATACA 330
lcl|LC543862.1_cds_BCG11499.1_1_[gene=blaOXA-921]_[protein=OXA-1_family_class_D_beta-lactamase]_[protein_id=BCG11499.1]_[location=1..831]_[gbkey=CDS]      AGAATGGAAATTTGGAACAGCAATCATACA 330
lcl|LC651191.1_cds_BDB58062.1_1_[gene=blaOXA-1042]_[protein=OXA-1_family_class_D_beta-lactamase]_[protein_id=BDB58062.1]_[location=1..831]_[gbkey=CDS]     AGAATGGAGATCTGGAACAGCAATCATACA 330
lcl|MH780096.1_cds_AXQ11888.1_1_[gene=blaOXA]_[protein=OXA-47_family_class_D_beta-lactamase_OXA-675]_[protein_id=AXQ11888.1]_[location=1..831]_[gbkey=     GGAATGGAAATTTGGAACAGCAATCATACA 330
lcl|PV035075.1_cds_XNY96398.1_1_[gene=blaOXA]_[protein=OXA-1_family_class_D_beta-lactamase_OXA-1333]_[protein_id=XNY96398.1]_[location=1..831]_[gbkey=     GGAATGGAGATCTGGAACAGCAATCATACA 330
lcl|PV075138.1_cds_XOU30602.1_1_[gene=blaOXA]_[protein=OXA-1_family_class_D_beta-lactamase_OXA-1366]_[protein_id=XOU30602.1]_[location=1..831]_[gbkey=     GGAATGGAGATCTGGAACAGCAATCATACA 330
lcl|PV075139.1_cds_XOU30603.1_1_[gene=blaOXA]_[protein=OXA-1_family_class_D_beta-lactamase_OXA-1367]_[protein_id=XOU30603.1]_[location=1..831]_[gbkey=     GGAATGGAGATCTGGAACAGCAATCATACA 330
lcl|PV075140.1_cds_XOU30604.1_1_[gene=blaOXA]_[protein=OXA-1_family_class_D_beta-lactamase_OXA-1368]_[protein_id=XOU30604.1]_[location=1..834]_[gbkey=     GGAATGGAGATCTGGAACAGCAATCATACA 330
lcl|PV075141.1_cds_XOU30605.1_1_[gene=blaOXA]_[protein=OXA-1_family_class_D_beta-lactamase_OXA-1369]_[protein_id=XOU30605.1]_[location=1..831]_[gbkey=     GGAATGGAGATCTGGAACAGCAATCATACA 330
lcl|PV075142.1_cds_XOU30606.1_1_[gene=blaOXA]_[protein=OXA-1_family_class_D_beta-lactamase_OXA-1370]_[protein_id=XOU30606.1]_[location=1..831]_[gbkey=     GGAATGGAAATTTGGAACAGCAATCATACA 330
lcl|PV878569.1_cds_XXP60808.1_1_[gene=blaOXA]_[protein=OXA-1_family_class_D_beta-lactamase_OXA-1389]_[protein_id=XXP60808.1]_[location=1..831]_[gbkey=     GGAATGGAGATCTGGAACAGCAATCATACA 330
lcl|PV878572.1_cds_XXP60811.1_1_[gene=blaOXA]_[protein=OXA-1_family_class_D_beta-lactamase_OXA-1391]_[protein_id=XXP60811.1]_[location=1..831]_[gbkey=     GGAATGGAGATCTGGAACAGCAATCATACA 330
lcl|PV878579.1_cds_XXP60818.1_1_[gene=blaOXA]_[protein=OXA-1_family_class_D_beta-lactamase_OXA-1397]_[protein_id=XXP60818.1]_[location=1..831]_[gbkey=     GGAATAGAGATCTGGAACAGCAATCATACA 330
lcl|MH899901.1_cds_AYU53811.1_3_[gene=blaOXA]_[protein=class_D_beta-lactamase_OXA-30]_[protein_id=AYU53811.1]_[location=985..1815]_[gbkey=CDS]             GGAATGGAGATCTGGAACAGCAATCATACA 330
lcl|MH899903.1_cds_AYU53820.1_3_[gene=blaOXA]_[protein=class_D_beta-lactamase_OXA-30]_[protein_id=AYU53820.1]_[location=985..1815]_[gbkey=CDS]             GGAATGGAGATCTGGAACAGCAATCATACA 330
lcl|MH917258.1_cds_AYU53838.1_3_[gene=blaOXA]_[protein=class_D_beta-lactamase_OXA-30]_[protein_id=AYU53838.1]_[location=985..1815]_[gbkey=CDS]             GGAATGGAGATCTGGAACAGCAATCATACA 330
lcl|MH160822.1_cds_QBQ84429.1_38_[gene=blaOXA]_[protein=xacillin-hydrolyzing_class_D_beta-lactamase_OXA-1]_[protein_id=QBQ84429.1]_[location=complemen     GGAATGGAGATCTGGAACAGCAATCATACA 330
lcl|MK508663.1_cds_QBC73595.1_1_[gene=blaOXA]_[protein=OXA-1_family_class_D_beta-lactamase_OXA-796]_[protein_id=QBC73595.1]_[location=1..831]_[gbkey=C     GGAATGGAGATCTGGAACAGCAATCATACA 330
lcl|NG_049520.1_cds_WP_063861812.1_1_[gene=blaOXA]_[locus_tag=A7J11_02734]_[protein=OXA-1_family_class_D_beta-lactamase_OXA-224]_[protein_id=WP_063861     GGAATGGAGATCTGGAACAGCAATCATACA 330
lcl|NG_049605.1_cds_WP_032490053.1_1_[gene=blaOXA]_[locus_tag=A7J11_00574]_[protein=OXA-1_family_extended-spectrum_class_D_beta-lactamase_OXA-31]_[pro     GGAATGGAGATCTGGAACAGCAATCATACA 330
lcl|NG_049613.1_cds_WP_063862622.1_1_[gene=blaOXA]_[locus_tag=A7J11_03059]_[protein=OXA-1_family_class_D_beta-lactamase_OXA-320]_[protein_id=WP_063862     GGAATGGAGATCTGGAACAGCAATCATACA 330
lcl|NG_049688.1_cds_WP_032491311.1_1_[gene=blaOXA]_[locus_tag=A7J11_00527]_[protein=OXA-1_family_oxacillin-hydrolyzing_class_D_beta-lactamase_OXA-4]_[     GGAATGGAGATCTGGAACAGCAATCATACA 330
lcl|NG_049751.1_cds_WP_063864092.1_1_[gene=blaOXA]_[locus_tag=A7J11_01239]_[protein=OXA-1_family_oxacillin-hydrolyzing_class_D_beta-lactamase_OXA-47]_     GGAATGGAAATTTGGAACAGCAATCATACA 330
lcl|NG_051517.1_cds_WP_069280711.1_1_[gene=blaOXA]_[locus_tag=A7J11_03830]_[protein=OXA-1_family_class_D_beta-lactamase_OXA-534]_[protein_id=WP_069280     GGAATGGAGATCTGGAACAGCAATCATACA 330
lcl|NG_064754.1_cds_WP_110612827.1_1_[gene=blaOXA]_[locus_tag=A7J11_06122]_[protein=OXA-1_family_class_D_beta-lactamase_OXA-796]_[protein_id=WP_110612     GGAATGGAGATCTGGAACAGCAATCATACA 330
lcl|NG_077974.1_cds_WP_231869587.1_1_[gene=blaOXA]_[locus_tag=A7J11_07246]_[protein=OXA-1_family_class_D_beta-lactamase_OXA-1042]_[protein_id=WP_23186     AGAATGGAGATCTGGAACAGCAATCATACA 330
lcl|NG_244550.1_cds_WP_420354118.1_1_[gene=blaOXA]_[locus_tag=A7J11_08789]_[protein=OXA-1_family_class_D_beta-lactamase_OXA-1333]_[protein_id=WP_42035     GGAATGGAGATCTGGAACAGCAATCATACA 330
lcl|NG_244583.1_cds_WP_420354147.1_1_[gene=blaOXA]_[locus_tag=A7J11_08882]_[protein=OXA-1_family_class_D_beta-lactamase_OXA-1366]_[protein_id=WP_42035     GGAATGGAGATCTGGAACAGCAATCATACA 330
lcl|NG_244584.1_cds_WP_420354148.1_1_[gene=blaOXA]_[locus_tag=A7J11_08883]_[protein=OXA-1_family_class_D_beta-lactamase_OXA-1367]_[protein_id=WP_42035     GGAATGGAGATCTGGAACAGCAATCATACA 330
lcl|NG_244586.1_cds_WP_420354150.1_1_[gene=blaOXA]_[locus_tag=A7J11_08885]_[protein=OXA-1_family_class_D_beta-lactamase_OXA-1369]_[protein_id=WP_42035     GGAATGGAGATCTGGAACAGCAATCATACA 330
lcl|NG_244587.1_cds_WP_420354151.1_1_[gene=blaOXA]_[locus_tag=A7J11_08886]_[protein=OXA-1_family_class_D_beta-lactamase_OXA-1370]_[protein_id=WP_42035     GGAATGGAAATTTGGAACAGCAATCATACA 330
lcl|NG_244585.1_cds_WP_420354149.1_1_[gene=blaOXA]_[locus_tag=A7J11_08884]_[protein=OXA-1_family_class_D_beta-lactamase_OXA-1368]_[protein_id=WP_42035     GGAATGGAGATCTGGAACAGCAATCATACA 330
lcl|NG_062270.1_cds_WP_122630857.1_1_[gene=blaOXA]_[locus_tag=A7J11_05934]_[protein=OXA-1_family_class_D_beta-lactamase_OXA-675]_[protein_id=WP_122630     GGAATGGAAATTTGGAACAGCAATCATACA 330
lcl|NG_070184.1_cds_WP_179284339.1_1_[gene=blaOXA]_[locus_tag=A7J11_06827]_[protein=OXA-1_family_class_D_beta-lactamase_OXA-921]_[protein_id=WP_179284     AGAATGGAAATTTGGAACAGCAATCATACA 330
                                                                                                                                                                                         

ARNcr2_seed_seq                                                                                                                                            ------------------------------ 360
PF                                                                                                                                                         ------------------------------ 360
PR                                                                                                                                                         ------------------------------ 360
gb|NG_070184.1|1-831|OXA-921_[Klebsiella_quasipneumoniae]                                                                                                  CCAAAGACGTGGATGCAATTTTCTGTTGTT 360
gb|AF294653.1|754-1584|OXA-31_[Pseudomonas_aeruginosa]                                                                                                     CCAAAGACGTGGATGCAATTTTCTGTTGTT 360
gb|AY139600.1|168-998|OXA-392_[uncultured_bacterium]                                                                                                       CCAAAGACGTGGATGCAATTTTCTGTTGTT 360
gb|AY237830.1|1-831|OXA-47_[Klebsiella_pneumoniae]                                                                                                         CCAAAGACGTGGATGCAATTTTCTGTTGTT 360
gb|JN129451.1|1037-1867|OXA-4_[Pseudomonas_aeruginosa]                                                                                                     CCAAAGACGTGGATGCAATTTTCTGTTGTT 360
gb|JN596991.2|2281-3111|OXA-224_[Pseudomonas_aeruginosa]                                                                                                   CCAAAGACGTGGATGCAATTTTCTGTTGTT 360
gb|KF151169.1|1-831|OXA-320_[Proteus_mirabilis]                                                                                                            CCAAAGACGTGGATGCAATTTTCTGTTGTT 360
gb|LC651191.1|1-831|OXA-1042_[Aeromonas_veronii]                                                                                                           CCAAAGACGTGGATGCAATTTTCTGTTGTT 360
gb|NG_051517.1|1-831|OXA-534_[Klebsiella_pneumoniae]                                                                                                       CCAAAGACGTGGATGCAATTTTCTGTTGTT 360
gb|NG_062270.1|1-831|OXA-675_[Pseudomonas_aeruginosa]                                                                                                      CCAAAGACGTGGATGCAATTTTCTGTTGTT 360
gb|NG_064754.1|101-931|OXA-796_[Proteus_sp._VIITMP5]                                                                                                       CCAAAGACGTGGATGCAATTTTCTGTTGTT 360
lcl|KF151169.1_cds_AGR55864.1_1_[gene=blaOXA-320]_[protein=oxacillinase]_[protein_id=AGR55864.1]_[location=1..831]_[gbkey=CDS]                             CCAAAGACGTGGATGCAATTTTCTGTTGTT 360
lcl|KX714285.1_cds_AOE47040.1_1_[gene=blaOXA]_[protein=OXA-1_family_class_D_beta-lactamase_OXA-534]_[protein_id=AOE47040.1]_[location=1..831]_[gbkey=C     CCAAAGACGTGGATGCAATTTTCTGTTGTT 360
lcl|LC543862.1_cds_BCG11499.1_1_[gene=blaOXA-921]_[protein=OXA-1_family_class_D_beta-lactamase]_[protein_id=BCG11499.1]_[location=1..831]_[gbkey=CDS]      CCAAAGACGTGGATGCAATTTTCTGTTGTT 360
lcl|LC651191.1_cds_BDB58062.1_1_[gene=blaOXA-1042]_[protein=OXA-1_family_class_D_beta-lactamase]_[protein_id=BDB58062.1]_[location=1..831]_[gbkey=CDS]     CCAAAGACGTGGATGCAATTTTCTGTTGTT 360
lcl|MH780096.1_cds_AXQ11888.1_1_[gene=blaOXA]_[protein=OXA-47_family_class_D_beta-lactamase_OXA-675]_[protein_id=AXQ11888.1]_[location=1..831]_[gbkey=     CCAAAGACGTGGATGCAATTTTCTGTTGTT 360
lcl|PV035075.1_cds_XNY96398.1_1_[gene=blaOXA]_[protein=OXA-1_family_class_D_beta-lactamase_OXA-1333]_[protein_id=XNY96398.1]_[location=1..831]_[gbkey=     CCAAAGACGTGGATGCAATTTTCTGTTGTT 360
lcl|PV075138.1_cds_XOU30602.1_1_[gene=blaOXA]_[protein=OXA-1_family_class_D_beta-lactamase_OXA-1366]_[protein_id=XOU30602.1]_[location=1..831]_[gbkey=     CCAAAGACGTGGATGCAATTTTCTGTTGTT 360
lcl|PV075139.1_cds_XOU30603.1_1_[gene=blaOXA]_[protein=OXA-1_family_class_D_beta-lactamase_OXA-1367]_[protein_id=XOU30603.1]_[location=1..831]_[gbkey=     CCAAAGACGTGGATGCAATTTTCTGTTGTT 360
lcl|PV075140.1_cds_XOU30604.1_1_[gene=blaOXA]_[protein=OXA-1_family_class_D_beta-lactamase_OXA-1368]_[protein_id=XOU30604.1]_[location=1..834]_[gbkey=     CCAAAGACGTGGATGCAATTTTCTGTTGTT 360
lcl|PV075141.1_cds_XOU30605.1_1_[gene=blaOXA]_[protein=OXA-1_family_class_D_beta-lactamase_OXA-1369]_[protein_id=XOU30605.1]_[location=1..831]_[gbkey=     CCAAAGACGTGGATGCAATTTTCTGTTGTT 360
lcl|PV075142.1_cds_XOU30606.1_1_[gene=blaOXA]_[protein=OXA-1_family_class_D_beta-lactamase_OXA-1370]_[protein_id=XOU30606.1]_[location=1..831]_[gbkey=     CCAAAGACGTGGATGCAATTTTCTGTTGTT 360
lcl|PV878569.1_cds_XXP60808.1_1_[gene=blaOXA]_[protein=OXA-1_family_class_D_beta-lactamase_OXA-1389]_[protein_id=XXP60808.1]_[location=1..831]_[gbkey=     CCAAAGACGTGGATGCAATTTTCTGTTGTT 360
lcl|PV878572.1_cds_XXP60811.1_1_[gene=blaOXA]_[protein=OXA-1_family_class_D_beta-lactamase_OXA-1391]_[protein_id=XXP60811.1]_[location=1..831]_[gbkey=     CCAAAGACGTGGATGCAATTTTCTGTTGTT 360
lcl|PV878579.1_cds_XXP60818.1_1_[gene=blaOXA]_[protein=OXA-1_family_class_D_beta-lactamase_OXA-1397]_[protein_id=XXP60818.1]_[location=1..831]_[gbkey=     CCAAAGACGTGGATGCAATTTTCTGTTGTT 360
lcl|MH899901.1_cds_AYU53811.1_3_[gene=blaOXA]_[protein=class_D_beta-lactamase_OXA-30]_[protein_id=AYU53811.1]_[location=985..1815]_[gbkey=CDS]             CCAAAGACGTGGATGCAATTTTCTGTTGTT 360
lcl|MH899903.1_cds_AYU53820.1_3_[gene=blaOXA]_[protein=class_D_beta-lactamase_OXA-30]_[protein_id=AYU53820.1]_[location=985..1815]_[gbkey=CDS]             CCAAAGACGTGGATGCAATTTTCTGTTGTT 360
lcl|MH917258.1_cds_AYU53838.1_3_[gene=blaOXA]_[protein=class_D_beta-lactamase_OXA-30]_[protein_id=AYU53838.1]_[location=985..1815]_[gbkey=CDS]             CCAAAGACGTGGATGCAATTTTCTGTTGTT 360
lcl|MH160822.1_cds_QBQ84429.1_38_[gene=blaOXA]_[protein=xacillin-hydrolyzing_class_D_beta-lactamase_OXA-1]_[protein_id=QBQ84429.1]_[location=complemen     CCAAAGACGTGGATGCAATTTTCTGTTGTT 360
lcl|MK508663.1_cds_QBC73595.1_1_[gene=blaOXA]_[protein=OXA-1_family_class_D_beta-lactamase_OXA-796]_[protein_id=QBC73595.1]_[location=1..831]_[gbkey=C     CCAAAGACGTGGATGCAATTTTCTGTTGTT 360
lcl|NG_049520.1_cds_WP_063861812.1_1_[gene=blaOXA]_[locus_tag=A7J11_02734]_[protein=OXA-1_family_class_D_beta-lactamase_OXA-224]_[protein_id=WP_063861     CCAAAGACGTGGATGCAATTTTCTGTTGTT 360
lcl|NG_049605.1_cds_WP_032490053.1_1_[gene=blaOXA]_[locus_tag=A7J11_00574]_[protein=OXA-1_family_extended-spectrum_class_D_beta-lactamase_OXA-31]_[pro     CCAAAGACGTGGATGCAATTTTCTGTTGTT 360
lcl|NG_049613.1_cds_WP_063862622.1_1_[gene=blaOXA]_[locus_tag=A7J11_03059]_[protein=OXA-1_family_class_D_beta-lactamase_OXA-320]_[protein_id=WP_063862     CCAAAGACGTGGATGCAATTTTCTGTTGTT 360
lcl|NG_049688.1_cds_WP_032491311.1_1_[gene=blaOXA]_[locus_tag=A7J11_00527]_[protein=OXA-1_family_oxacillin-hydrolyzing_class_D_beta-lactamase_OXA-4]_[     CCAAAGACGTGGATGCAATTTTCTGTTGTT 360
lcl|NG_049751.1_cds_WP_063864092.1_1_[gene=blaOXA]_[locus_tag=A7J11_01239]_[protein=OXA-1_family_oxacillin-hydrolyzing_class_D_beta-lactamase_OXA-47]_     CCAAAGACGTGGATGCAATTTTCTGTTGTT 360
lcl|NG_051517.1_cds_WP_069280711.1_1_[gene=blaOXA]_[locus_tag=A7J11_03830]_[protein=OXA-1_family_class_D_beta-lactamase_OXA-534]_[protein_id=WP_069280     CCAAAGACGTGGATGCAATTTTCTGTTGTT 360
lcl|NG_064754.1_cds_WP_110612827.1_1_[gene=blaOXA]_[locus_tag=A7J11_06122]_[protein=OXA-1_family_class_D_beta-lactamase_OXA-796]_[protein_id=WP_110612     CCAAAGACGTGGATGCAATTTTCTGTTGTT 360
lcl|NG_077974.1_cds_WP_231869587.1_1_[gene=blaOXA]_[locus_tag=A7J11_07246]_[protein=OXA-1_family_class_D_beta-lactamase_OXA-1042]_[protein_id=WP_23186     CCAAAGACGTGGATGCAATTTTCTGTTGTT 360
lcl|NG_244550.1_cds_WP_420354118.1_1_[gene=blaOXA]_[locus_tag=A7J11_08789]_[protein=OXA-1_family_class_D_beta-lactamase_OXA-1333]_[protein_id=WP_42035     CCAAAGACGTGGATGCAATTTTCTGTTGTT 360
lcl|NG_244583.1_cds_WP_420354147.1_1_[gene=blaOXA]_[locus_tag=A7J11_08882]_[protein=OXA-1_family_class_D_beta-lactamase_OXA-1366]_[protein_id=WP_42035     CCAAAGACGTGGATGCAATTTTCTGTTGTT 360
lcl|NG_244584.1_cds_WP_420354148.1_1_[gene=blaOXA]_[locus_tag=A7J11_08883]_[protein=OXA-1_family_class_D_beta-lactamase_OXA-1367]_[protein_id=WP_42035     CCAAAGACGTGGATGCAATTTTCTGTTGTT 360
lcl|NG_244586.1_cds_WP_420354150.1_1_[gene=blaOXA]_[locus_tag=A7J11_08885]_[protein=OXA-1_family_class_D_beta-lactamase_OXA-1369]_[protein_id=WP_42035     CCAAAGACGTGGATGCAATTTTCTGTTGTT 360
lcl|NG_244587.1_cds_WP_420354151.1_1_[gene=blaOXA]_[locus_tag=A7J11_08886]_[protein=OXA-1_family_class_D_beta-lactamase_OXA-1370]_[protein_id=WP_42035     CCAAAGACGTGGATGCAATTTTCTGTTGTT 360
lcl|NG_244585.1_cds_WP_420354149.1_1_[gene=blaOXA]_[locus_tag=A7J11_08884]_[protein=OXA-1_family_class_D_beta-lactamase_OXA-1368]_[protein_id=WP_42035     CCAAAGACGTGGATGCAATTTTCTGTTGTT 360
lcl|NG_062270.1_cds_WP_122630857.1_1_[gene=blaOXA]_[locus_tag=A7J11_05934]_[protein=OXA-1_family_class_D_beta-lactamase_OXA-675]_[protein_id=WP_122630     CCAAAGACGTGGATGCAATTTTCTGTTGTT 360
lcl|NG_070184.1_cds_WP_179284339.1_1_[gene=blaOXA]_[locus_tag=A7J11_06827]_[protein=OXA-1_family_class_D_beta-lactamase_OXA-921]_[protein_id=WP_179284     CCAAAGACGTGGATGCAATTTTCTGTTGTT 360
                                                                                                                                                                                         

ARNcr2_seed_seq                                                                                                                                            ------------------------------ 390
PF                                                                                                                                                         ------------------------------ 390
PR                                                                                                                                                         ------------------------------ 390
gb|NG_070184.1|1-831|OXA-921_[Klebsiella_quasipneumoniae]                                                                                                  TGGGTTTCGCAAGAAATAACCCAAAAAATT 390
gb|AF294653.1|754-1584|OXA-31_[Pseudomonas_aeruginosa]                                                                                                     TGGGTTTCGCAAGAAATAACCCAAAAAATT 390
gb|AY139600.1|168-998|OXA-392_[uncultured_bacterium]                                                                                                       TGGGTTTCGCAAGAAATAACCCAAAAAATT 390
gb|AY237830.1|1-831|OXA-47_[Klebsiella_pneumoniae]                                                                                                         TGGGTTTCGCAAGAAATAACCCAAAAAATT 390
gb|JN129451.1|1037-1867|OXA-4_[Pseudomonas_aeruginosa]                                                                                                     TGGGTTTCGCAAGAAATAACCCAAAAAATT 390
gb|JN596991.2|2281-3111|OXA-224_[Pseudomonas_aeruginosa]                                                                                                   TGGGTTTCGCAAGAAATAACCCAAAAAATT 390
gb|KF151169.1|1-831|OXA-320_[Proteus_mirabilis]                                                                                                            TGGGTTTCGCAAGAAATAACCCAAAAAATT 390
gb|LC651191.1|1-831|OXA-1042_[Aeromonas_veronii]                                                                                                           TGGGTTTCGCAAGAAATAACCCAAAAAATT 390
gb|NG_051517.1|1-831|OXA-534_[Klebsiella_pneumoniae]                                                                                                       TGGGTTTCGCAAGAAATAACCCAAAAAATT 390
gb|NG_062270.1|1-831|OXA-675_[Pseudomonas_aeruginosa]                                                                                                      TGGGTTTCGCAAGAAATAACCCAAAAAATT 390
gb|NG_064754.1|101-931|OXA-796_[Proteus_sp._VIITMP5]                                                                                                       TGGGTTTCGCAAGAAATAACCCAAAAAATT 390
lcl|KF151169.1_cds_AGR55864.1_1_[gene=blaOXA-320]_[protein=oxacillinase]_[protein_id=AGR55864.1]_[location=1..831]_[gbkey=CDS]                             TGGGTTTCGCAAGAAATAACCCAAAAAATT 390
lcl|KX714285.1_cds_AOE47040.1_1_[gene=blaOXA]_[protein=OXA-1_family_class_D_beta-lactamase_OXA-534]_[protein_id=AOE47040.1]_[location=1..831]_[gbkey=C     TGGGTTTCGCAAGAAATAACCCAAAAAATT 390
lcl|LC543862.1_cds_BCG11499.1_1_[gene=blaOXA-921]_[protein=OXA-1_family_class_D_beta-lactamase]_[protein_id=BCG11499.1]_[location=1..831]_[gbkey=CDS]      TGGGTTTCGCAAGAAATAACCCAAAAAATT 390
lcl|LC651191.1_cds_BDB58062.1_1_[gene=blaOXA-1042]_[protein=OXA-1_family_class_D_beta-lactamase]_[protein_id=BDB58062.1]_[location=1..831]_[gbkey=CDS]     TGGGTTTCGCAAGAAATAACCCAAAAAATT 390
lcl|MH780096.1_cds_AXQ11888.1_1_[gene=blaOXA]_[protein=OXA-47_family_class_D_beta-lactamase_OXA-675]_[protein_id=AXQ11888.1]_[location=1..831]_[gbkey=     TGGGTTTCGCAAGAAATAACCCAAAAAATT 390
lcl|PV035075.1_cds_XNY96398.1_1_[gene=blaOXA]_[protein=OXA-1_family_class_D_beta-lactamase_OXA-1333]_[protein_id=XNY96398.1]_[location=1..831]_[gbkey=     TGGGTTTCGCAAGAAATAACCCAAAAAATT 390
lcl|PV075138.1_cds_XOU30602.1_1_[gene=blaOXA]_[protein=OXA-1_family_class_D_beta-lactamase_OXA-1366]_[protein_id=XOU30602.1]_[location=1..831]_[gbkey=     TGGGTTTCGCAAGAAATAACCCAAAAAATT 390
lcl|PV075139.1_cds_XOU30603.1_1_[gene=blaOXA]_[protein=OXA-1_family_class_D_beta-lactamase_OXA-1367]_[protein_id=XOU30603.1]_[location=1..831]_[gbkey=     TGGGTTTCGCAAGAAATAACCCAAAAAATT 390
lcl|PV075140.1_cds_XOU30604.1_1_[gene=blaOXA]_[protein=OXA-1_family_class_D_beta-lactamase_OXA-1368]_[protein_id=XOU30604.1]_[location=1..834]_[gbkey=     TGGGTTTCGCAAGAAATAACCCAAAAAATT 390
lcl|PV075141.1_cds_XOU30605.1_1_[gene=blaOXA]_[protein=OXA-1_family_class_D_beta-lactamase_OXA-1369]_[protein_id=XOU30605.1]_[location=1..831]_[gbkey=     TGGGTTTCGCAAGAAATAACCCAAAAAATT 390
lcl|PV075142.1_cds_XOU30606.1_1_[gene=blaOXA]_[protein=OXA-1_family_class_D_beta-lactamase_OXA-1370]_[protein_id=XOU30606.1]_[location=1..831]_[gbkey=     TGGGTTTCGCAAGAAATAACCCAAAAAATT 390
lcl|PV878569.1_cds_XXP60808.1_1_[gene=blaOXA]_[protein=OXA-1_family_class_D_beta-lactamase_OXA-1389]_[protein_id=XXP60808.1]_[location=1..831]_[gbkey=     TGGGTTTCGCAAGAAATAACCCAAAAAATT 390
lcl|PV878572.1_cds_XXP60811.1_1_[gene=blaOXA]_[protein=OXA-1_family_class_D_beta-lactamase_OXA-1391]_[protein_id=XXP60811.1]_[location=1..831]_[gbkey=     TGGGTTTCGCAAGAAATAACCCAAAAAATT 390
lcl|PV878579.1_cds_XXP60818.1_1_[gene=blaOXA]_[protein=OXA-1_family_class_D_beta-lactamase_OXA-1397]_[protein_id=XXP60818.1]_[location=1..831]_[gbkey=     TGGGTTTCGCAAGAAATAACCCAAAAAATT 390
lcl|MH899901.1_cds_AYU53811.1_3_[gene=blaOXA]_[protein=class_D_beta-lactamase_OXA-30]_[protein_id=AYU53811.1]_[location=985..1815]_[gbkey=CDS]             TGGGTTTCGCAAGAAATAACCCAAAAAATT 390
lcl|MH899903.1_cds_AYU53820.1_3_[gene=blaOXA]_[protein=class_D_beta-lactamase_OXA-30]_[protein_id=AYU53820.1]_[location=985..1815]_[gbkey=CDS]             TGGGTTTCGCAAGAAATAACCCAAAAAATT 390
lcl|MH917258.1_cds_AYU53838.1_3_[gene=blaOXA]_[protein=class_D_beta-lactamase_OXA-30]_[protein_id=AYU53838.1]_[location=985..1815]_[gbkey=CDS]             TGGGTTTCGCAAGAAATAACCCAAAAAATT 390
lcl|MH160822.1_cds_QBQ84429.1_38_[gene=blaOXA]_[protein=xacillin-hydrolyzing_class_D_beta-lactamase_OXA-1]_[protein_id=QBQ84429.1]_[location=complemen     TGGGTTTCGCAAGAAATAACCCAAAAAATT 390
lcl|MK508663.1_cds_QBC73595.1_1_[gene=blaOXA]_[protein=OXA-1_family_class_D_beta-lactamase_OXA-796]_[protein_id=QBC73595.1]_[location=1..831]_[gbkey=C     TGGGTTTCGCAAGAAATAACCCAAAAAATT 390
lcl|NG_049520.1_cds_WP_063861812.1_1_[gene=blaOXA]_[locus_tag=A7J11_02734]_[protein=OXA-1_family_class_D_beta-lactamase_OXA-224]_[protein_id=WP_063861     TGGGTTTCGCAAGAAATAACCCAAAAAATT 390
lcl|NG_049605.1_cds_WP_032490053.1_1_[gene=blaOXA]_[locus_tag=A7J11_00574]_[protein=OXA-1_family_extended-spectrum_class_D_beta-lactamase_OXA-31]_[pro     TGGGTTTCGCAAGAAATAACCCAAAAAATT 390
lcl|NG_049613.1_cds_WP_063862622.1_1_[gene=blaOXA]_[locus_tag=A7J11_03059]_[protein=OXA-1_family_class_D_beta-lactamase_OXA-320]_[protein_id=WP_063862     TGGGTTTCGCAAGAAATAACCCAAAAAATT 390
lcl|NG_049688.1_cds_WP_032491311.1_1_[gene=blaOXA]_[locus_tag=A7J11_00527]_[protein=OXA-1_family_oxacillin-hydrolyzing_class_D_beta-lactamase_OXA-4]_[     TGGGTTTCGCAAGAAATAACCCAAAAAATT 390
lcl|NG_049751.1_cds_WP_063864092.1_1_[gene=blaOXA]_[locus_tag=A7J11_01239]_[protein=OXA-1_family_oxacillin-hydrolyzing_class_D_beta-lactamase_OXA-47]_     TGGGTTTCGCAAGAAATAACCCAAAAAATT 390
lcl|NG_051517.1_cds_WP_069280711.1_1_[gene=blaOXA]_[locus_tag=A7J11_03830]_[protein=OXA-1_family_class_D_beta-lactamase_OXA-534]_[protein_id=WP_069280     TGGGTTTCGCAAGAAATAACCCAAAAAATT 390
lcl|NG_064754.1_cds_WP_110612827.1_1_[gene=blaOXA]_[locus_tag=A7J11_06122]_[protein=OXA-1_family_class_D_beta-lactamase_OXA-796]_[protein_id=WP_110612     TGGGTTTCGCAAGAAATAACCCAAAAAATT 390
lcl|NG_077974.1_cds_WP_231869587.1_1_[gene=blaOXA]_[locus_tag=A7J11_07246]_[protein=OXA-1_family_class_D_beta-lactamase_OXA-1042]_[protein_id=WP_23186     TGGGTTTCGCAAGAAATAACCCAAAAAATT 390
lcl|NG_244550.1_cds_WP_420354118.1_1_[gene=blaOXA]_[locus_tag=A7J11_08789]_[protein=OXA-1_family_class_D_beta-lactamase_OXA-1333]_[protein_id=WP_42035     TGGGTTTCGCAAGAAATAACCCAAAAAATT 390
lcl|NG_244583.1_cds_WP_420354147.1_1_[gene=blaOXA]_[locus_tag=A7J11_08882]_[protein=OXA-1_family_class_D_beta-lactamase_OXA-1366]_[protein_id=WP_42035     TGGGTTTCGCAAGAAATAACCCAAAAAATT 390
lcl|NG_244584.1_cds_WP_420354148.1_1_[gene=blaOXA]_[locus_tag=A7J11_08883]_[protein=OXA-1_family_class_D_beta-lactamase_OXA-1367]_[protein_id=WP_42035     TGGGTTTCGCAAGAAATAACCCAAAAAATT 390
lcl|NG_244586.1_cds_WP_420354150.1_1_[gene=blaOXA]_[locus_tag=A7J11_08885]_[protein=OXA-1_family_class_D_beta-lactamase_OXA-1369]_[protein_id=WP_42035     TGGGTTTCGCAAGAAATAACCCAAAAAATT 390
lcl|NG_244587.1_cds_WP_420354151.1_1_[gene=blaOXA]_[locus_tag=A7J11_08886]_[protein=OXA-1_family_class_D_beta-lactamase_OXA-1370]_[protein_id=WP_42035     TGGGTTTCGCAAGAAATAACCCAAAAAATT 390
lcl|NG_244585.1_cds_WP_420354149.1_1_[gene=blaOXA]_[locus_tag=A7J11_08884]_[protein=OXA-1_family_class_D_beta-lactamase_OXA-1368]_[protein_id=WP_42035     TGGGTTTCGCAAGAAATAACCCAAAAAATT 390
lcl|NG_062270.1_cds_WP_122630857.1_1_[gene=blaOXA]_[locus_tag=A7J11_05934]_[protein=OXA-1_family_class_D_beta-lactamase_OXA-675]_[protein_id=WP_122630     TGGGTTTCGCAAGAAATAACCCAAAAAATT 390
lcl|NG_070184.1_cds_WP_179284339.1_1_[gene=blaOXA]_[locus_tag=A7J11_06827]_[protein=OXA-1_family_class_D_beta-lactamase_OXA-921]_[protein_id=WP_179284     TGGGTTTCGCAAGAAATAACCCAAAAAATT 390
                                                                                                                                                                                         

ARNcr2_seed_seq                                                                                                                                            ------------------------------ 420
PF                                                                                                                                                         ------------------------------ 420
PR                                                                                                                                                         ------------------------------ 420
gb|NG_070184.1|1-831|OXA-921_[Klebsiella_quasipneumoniae]                                                                                                  GGATTAAATAAAATCAAGAATTATCTCAAA 420
gb|AF294653.1|754-1584|OXA-31_[Pseudomonas_aeruginosa]                                                                                                     GGATTAAATAAAATCAAGAATTATCTCAAA 420
gb|AY139600.1|168-998|OXA-392_[uncultured_bacterium]                                                                                                       GGATTAAATAAAATCAAAAATTATCTCAAA 420
gb|AY237830.1|1-831|OXA-47_[Klebsiella_pneumoniae]                                                                                                         GGATTAAATAAAATCAAAAATTATCTCAAA 420
gb|JN129451.1|1037-1867|OXA-4_[Pseudomonas_aeruginosa]                                                                                                     GGATTAAATAAAATCAAGAATTATCTCAAA 420
gb|JN596991.2|2281-3111|OXA-224_[Pseudomonas_aeruginosa]                                                                                                   GGATTAAATAAAATCAAGAATTATCTCAAA 420
gb|KF151169.1|1-831|OXA-320_[Proteus_mirabilis]                                                                                                            GGATTAAATAAAATCAAGAATTATCTCAAA 420
gb|LC651191.1|1-831|OXA-1042_[Aeromonas_veronii]                                                                                                           GGATTAAATAAAATCAAGAATTATCTCAAA 420
gb|NG_051517.1|1-831|OXA-534_[Klebsiella_pneumoniae]                                                                                                       GGATTAAATAAAATCAAGAATTATCTCAAA 420
gb|NG_062270.1|1-831|OXA-675_[Pseudomonas_aeruginosa]                                                                                                      GGATTAAATAAAATTAAGAATTATCTCAAA 420
gb|NG_064754.1|101-931|OXA-796_[Proteus_sp._VIITMP5]                                                                                                       GGATTAAATAAAATCAAGAATTATCTCAAA 420
lcl|KF151169.1_cds_AGR55864.1_1_[gene=blaOXA-320]_[protein=oxacillinase]_[protein_id=AGR55864.1]_[location=1..831]_[gbkey=CDS]                             GGATTAAATAAAATCAAGAATTATCTCAAA 420
lcl|KX714285.1_cds_AOE47040.1_1_[gene=blaOXA]_[protein=OXA-1_family_class_D_beta-lactamase_OXA-534]_[protein_id=AOE47040.1]_[location=1..831]_[gbkey=C     GGATTAAATAAAATCAAGAATTATCTCAAA 420
lcl|LC543862.1_cds_BCG11499.1_1_[gene=blaOXA-921]_[protein=OXA-1_family_class_D_beta-lactamase]_[protein_id=BCG11499.1]_[location=1..831]_[gbkey=CDS]      GGATTAAATAAAATCAAGAATTATCTCAAA 420
lcl|LC651191.1_cds_BDB58062.1_1_[gene=blaOXA-1042]_[protein=OXA-1_family_class_D_beta-lactamase]_[protein_id=BDB58062.1]_[location=1..831]_[gbkey=CDS]     GGATTAAATAAAATCAAGAATTATCTCAAA 420
lcl|MH780096.1_cds_AXQ11888.1_1_[gene=blaOXA]_[protein=OXA-47_family_class_D_beta-lactamase_OXA-675]_[protein_id=AXQ11888.1]_[location=1..831]_[gbkey=     GGATTAAATAAAATTAAGAATTATCTCAAA 420
lcl|PV035075.1_cds_XNY96398.1_1_[gene=blaOXA]_[protein=OXA-1_family_class_D_beta-lactamase_OXA-1333]_[protein_id=XNY96398.1]_[location=1..831]_[gbkey=     GGATTAAATAAAATCAAGAATTATCTCAAA 420
lcl|PV075138.1_cds_XOU30602.1_1_[gene=blaOXA]_[protein=OXA-1_family_class_D_beta-lactamase_OXA-1366]_[protein_id=XOU30602.1]_[location=1..831]_[gbkey=     GGATTAAATAAAATCAAGAATTATCTCAAA 420
lcl|PV075139.1_cds_XOU30603.1_1_[gene=blaOXA]_[protein=OXA-1_family_class_D_beta-lactamase_OXA-1367]_[protein_id=XOU30603.1]_[location=1..831]_[gbkey=     GGATTAAATAAAATCAAGAATTATCTCAAA 420
lcl|PV075140.1_cds_XOU30604.1_1_[gene=blaOXA]_[protein=OXA-1_family_class_D_beta-lactamase_OXA-1368]_[protein_id=XOU30604.1]_[location=1..834]_[gbkey=     GGATTAAATAAAATCAAGAATTATCTCAAA 420
lcl|PV075141.1_cds_XOU30605.1_1_[gene=blaOXA]_[protein=OXA-1_family_class_D_beta-lactamase_OXA-1369]_[protein_id=XOU30605.1]_[location=1..831]_[gbkey=     GGATTAAATAAAATCAAGAATTATCTCAAA 420
lcl|PV075142.1_cds_XOU30606.1_1_[gene=blaOXA]_[protein=OXA-1_family_class_D_beta-lactamase_OXA-1370]_[protein_id=XOU30606.1]_[location=1..831]_[gbkey=     GGATTAAATAAAATCAAAAATTATCTCAAA 420
lcl|PV878569.1_cds_XXP60808.1_1_[gene=blaOXA]_[protein=OXA-1_family_class_D_beta-lactamase_OXA-1389]_[protein_id=XXP60808.1]_[location=1..831]_[gbkey=     GGATTAAATAAAATCAAGAATTATCTCAAA 420
lcl|PV878572.1_cds_XXP60811.1_1_[gene=blaOXA]_[protein=OXA-1_family_class_D_beta-lactamase_OXA-1391]_[protein_id=XXP60811.1]_[location=1..831]_[gbkey=     GGATTAAATAAAATCAAGAATTATCTCAAA 420
lcl|PV878579.1_cds_XXP60818.1_1_[gene=blaOXA]_[protein=OXA-1_family_class_D_beta-lactamase_OXA-1397]_[protein_id=XXP60818.1]_[location=1..831]_[gbkey=     GGATTAAATAAAATCAAGAATTATCTCAAA 420
lcl|MH899901.1_cds_AYU53811.1_3_[gene=blaOXA]_[protein=class_D_beta-lactamase_OXA-30]_[protein_id=AYU53811.1]_[location=985..1815]_[gbkey=CDS]             GGATTAAATAAAATCAAGAATTATCTCAAA 420
lcl|MH899903.1_cds_AYU53820.1_3_[gene=blaOXA]_[protein=class_D_beta-lactamase_OXA-30]_[protein_id=AYU53820.1]_[location=985..1815]_[gbkey=CDS]             GGATTAAATAAAATCAAGAATTATCTCAAA 420
lcl|MH917258.1_cds_AYU53838.1_3_[gene=blaOXA]_[protein=class_D_beta-lactamase_OXA-30]_[protein_id=AYU53838.1]_[location=985..1815]_[gbkey=CDS]             GGATTAAATAAAATCAAGAATTATCTCAAA 420
lcl|MH160822.1_cds_QBQ84429.1_38_[gene=blaOXA]_[protein=xacillin-hydrolyzing_class_D_beta-lactamase_OXA-1]_[protein_id=QBQ84429.1]_[location=complemen     GGATTAAATAAAATCAAGAATTATCTCAAA 420
lcl|MK508663.1_cds_QBC73595.1_1_[gene=blaOXA]_[protein=OXA-1_family_class_D_beta-lactamase_OXA-796]_[protein_id=QBC73595.1]_[location=1..831]_[gbkey=C     GGATTAAATAAAATCAAGAATTATCTCAAA 420
lcl|NG_049520.1_cds_WP_063861812.1_1_[gene=blaOXA]_[locus_tag=A7J11_02734]_[protein=OXA-1_family_class_D_beta-lactamase_OXA-224]_[protein_id=WP_063861     GGATTAAATAAAATCAAGAATTATCTCAAA 420
lcl|NG_049605.1_cds_WP_032490053.1_1_[gene=blaOXA]_[locus_tag=A7J11_00574]_[protein=OXA-1_family_extended-spectrum_class_D_beta-lactamase_OXA-31]_[pro     GGATTAAATAAAATCAAGAATTATCTCAAA 420
lcl|NG_049613.1_cds_WP_063862622.1_1_[gene=blaOXA]_[locus_tag=A7J11_03059]_[protein=OXA-1_family_class_D_beta-lactamase_OXA-320]_[protein_id=WP_063862     GGATTAAATAAAATCAAGAATTATCTCAAA 420
lcl|NG_049688.1_cds_WP_032491311.1_1_[gene=blaOXA]_[locus_tag=A7J11_00527]_[protein=OXA-1_family_oxacillin-hydrolyzing_class_D_beta-lactamase_OXA-4]_[     GGATTAAATAAAATCAAGAATTATCTCAAA 420
lcl|NG_049751.1_cds_WP_063864092.1_1_[gene=blaOXA]_[locus_tag=A7J11_01239]_[protein=OXA-1_family_oxacillin-hydrolyzing_class_D_beta-lactamase_OXA-47]_     GGATTAAATAAAATCAAAAATTATCTCAAA 420
lcl|NG_051517.1_cds_WP_069280711.1_1_[gene=blaOXA]_[locus_tag=A7J11_03830]_[protein=OXA-1_family_class_D_beta-lactamase_OXA-534]_[protein_id=WP_069280     GGATTAAATAAAATCAAGAATTATCTCAAA 420
lcl|NG_064754.1_cds_WP_110612827.1_1_[gene=blaOXA]_[locus_tag=A7J11_06122]_[protein=OXA-1_family_class_D_beta-lactamase_OXA-796]_[protein_id=WP_110612     GGATTAAATAAAATCAAGAATTATCTCAAA 420
lcl|NG_077974.1_cds_WP_231869587.1_1_[gene=blaOXA]_[locus_tag=A7J11_07246]_[protein=OXA-1_family_class_D_beta-lactamase_OXA-1042]_[protein_id=WP_23186     GGATTAAATAAAATCAAGAATTATCTCAAA 420
lcl|NG_244550.1_cds_WP_420354118.1_1_[gene=blaOXA]_[locus_tag=A7J11_08789]_[protein=OXA-1_family_class_D_beta-lactamase_OXA-1333]_[protein_id=WP_42035     GGATTAAATAAAATCAAGAATTATCTCAAA 420
lcl|NG_244583.1_cds_WP_420354147.1_1_[gene=blaOXA]_[locus_tag=A7J11_08882]_[protein=OXA-1_family_class_D_beta-lactamase_OXA-1366]_[protein_id=WP_42035     GGATTAAATAAAATCAAGAATTATCTCAAA 420
lcl|NG_244584.1_cds_WP_420354148.1_1_[gene=blaOXA]_[locus_tag=A7J11_08883]_[protein=OXA-1_family_class_D_beta-lactamase_OXA-1367]_[protein_id=WP_42035     GGATTAAATAAAATCAAGAATTATCTCAAA 420
lcl|NG_244586.1_cds_WP_420354150.1_1_[gene=blaOXA]_[locus_tag=A7J11_08885]_[protein=OXA-1_family_class_D_beta-lactamase_OXA-1369]_[protein_id=WP_42035     GGATTAAATAAAATCAAGAATTATCTCAAA 420
lcl|NG_244587.1_cds_WP_420354151.1_1_[gene=blaOXA]_[locus_tag=A7J11_08886]_[protein=OXA-1_family_class_D_beta-lactamase_OXA-1370]_[protein_id=WP_42035     GGATTAAATAAAATCAAAAATTATCTCAAA 420
lcl|NG_244585.1_cds_WP_420354149.1_1_[gene=blaOXA]_[locus_tag=A7J11_08884]_[protein=OXA-1_family_class_D_beta-lactamase_OXA-1368]_[protein_id=WP_42035     GGATTAAATAAAATCAAGAATTATCTCAAA 420
lcl|NG_062270.1_cds_WP_122630857.1_1_[gene=blaOXA]_[locus_tag=A7J11_05934]_[protein=OXA-1_family_class_D_beta-lactamase_OXA-675]_[protein_id=WP_122630     GGATTAAATAAAATTAAGAATTATCTCAAA 420
lcl|NG_070184.1_cds_WP_179284339.1_1_[gene=blaOXA]_[locus_tag=A7J11_06827]_[protein=OXA-1_family_class_D_beta-lactamase_OXA-921]_[protein_id=WP_179284     GGATTAAATAAAATCAAGAATTATCTCAAA 420
                                                                                                                                                                                         

ARNcr2_seed_seq                                                                                                                                            ------------------------------ 450
PF                                                                                                                                                         ------------------------------ 450
PR                                                                                                                                                         ------------------------------ 450
gb|NG_070184.1|1-831|OXA-921_[Klebsiella_quasipneumoniae]                                                                                                  GATTTTGATTATGGAAATCAAGACTTCTCG 450
gb|AF294653.1|754-1584|OXA-31_[Pseudomonas_aeruginosa]                                                                                                     GATTTTGATTATGGAAATCAAGACTTCTCT 450
gb|AY139600.1|168-998|OXA-392_[uncultured_bacterium]                                                                                                       GATTTTGATTATGGAAATCAAGACTTCTCT 450
gb|AY237830.1|1-831|OXA-47_[Klebsiella_pneumoniae]                                                                                                         GATTTTGATTATGGAAATCAAGACTTCTCT 450
gb|JN129451.1|1037-1867|OXA-4_[Pseudomonas_aeruginosa]                                                                                                     GATTTTGATTATGGAAATCAAGACTTCTCT 450
gb|JN596991.2|2281-3111|OXA-224_[Pseudomonas_aeruginosa]                                                                                                   GATTTTGATTATGGAAATCAAGACTTCTCT 450
gb|KF151169.1|1-831|OXA-320_[Proteus_mirabilis]                                                                                                            GATTTTGATTATGGAAATCAAGACTTCTCT 450
gb|LC651191.1|1-831|OXA-1042_[Aeromonas_veronii]                                                                                                           GATTTTGATTATGGAAATCAAGACTTCTCT 450
gb|NG_051517.1|1-831|OXA-534_[Klebsiella_pneumoniae]                                                                                                       GATTTTGATTATGGAAATCAAGACTTCTCT 450
gb|NG_062270.1|1-831|OXA-675_[Pseudomonas_aeruginosa]                                                                                                      GATTTTGATTATGGAAATCAAGACTTCTCG 450
gb|NG_064754.1|101-931|OXA-796_[Proteus_sp._VIITMP5]                                                                                                       GATTTTGATTATGGAAATCAAGACTTCTCT 450
lcl|KF151169.1_cds_AGR55864.1_1_[gene=blaOXA-320]_[protein=oxacillinase]_[protein_id=AGR55864.1]_[location=1..831]_[gbkey=CDS]                             GATTTTGATTATGGAAATCAAGACTTCTCT 450
lcl|KX714285.1_cds_AOE47040.1_1_[gene=blaOXA]_[protein=OXA-1_family_class_D_beta-lactamase_OXA-534]_[protein_id=AOE47040.1]_[location=1..831]_[gbkey=C     GATTTTGATTATGGAAATCAAGACTTCTCT 450
lcl|LC543862.1_cds_BCG11499.1_1_[gene=blaOXA-921]_[protein=OXA-1_family_class_D_beta-lactamase]_[protein_id=BCG11499.1]_[location=1..831]_[gbkey=CDS]      GATTTTGATTATGGAAATCAAGACTTCTCG 450
lcl|LC651191.1_cds_BDB58062.1_1_[gene=blaOXA-1042]_[protein=OXA-1_family_class_D_beta-lactamase]_[protein_id=BDB58062.1]_[location=1..831]_[gbkey=CDS]     GATTTTGATTATGGAAATCAAGACTTCTCT 450
lcl|MH780096.1_cds_AXQ11888.1_1_[gene=blaOXA]_[protein=OXA-47_family_class_D_beta-lactamase_OXA-675]_[protein_id=AXQ11888.1]_[location=1..831]_[gbkey=     GATTTTGATTATGGAAATCAAGACTTCTCG 450
lcl|PV035075.1_cds_XNY96398.1_1_[gene=blaOXA]_[protein=OXA-1_family_class_D_beta-lactamase_OXA-1333]_[protein_id=XNY96398.1]_[location=1..831]_[gbkey=     GATTTTGATTATGGAAATCAAGACTTCTCT 450
lcl|PV075138.1_cds_XOU30602.1_1_[gene=blaOXA]_[protein=OXA-1_family_class_D_beta-lactamase_OXA-1366]_[protein_id=XOU30602.1]_[location=1..831]_[gbkey=     GATTTTGATTATGGAAATCAAGACTTCTCT 450
lcl|PV075139.1_cds_XOU30603.1_1_[gene=blaOXA]_[protein=OXA-1_family_class_D_beta-lactamase_OXA-1367]_[protein_id=XOU30603.1]_[location=1..831]_[gbkey=     GATTTTGATTATGGAAATCAAGACTTCTCT 450
lcl|PV075140.1_cds_XOU30604.1_1_[gene=blaOXA]_[protein=OXA-1_family_class_D_beta-lactamase_OXA-1368]_[protein_id=XOU30604.1]_[location=1..834]_[gbkey=     GATTTTGATTATGGAAATCAAGACTTCTCT 450
lcl|PV075141.1_cds_XOU30605.1_1_[gene=blaOXA]_[protein=OXA-1_family_class_D_beta-lactamase_OXA-1369]_[protein_id=XOU30605.1]_[location=1..831]_[gbkey=     GATTTTAATTATGGAAATCAAGACTTCTCT 450
lcl|PV075142.1_cds_XOU30606.1_1_[gene=blaOXA]_[protein=OXA-1_family_class_D_beta-lactamase_OXA-1370]_[protein_id=XOU30606.1]_[location=1..831]_[gbkey=     GATTTTGATTATGGAAATCAAGACTTCTCT 450
lcl|PV878569.1_cds_XXP60808.1_1_[gene=blaOXA]_[protein=OXA-1_family_class_D_beta-lactamase_OXA-1389]_[protein_id=XXP60808.1]_[location=1..831]_[gbkey=     GATTTTGATTATGGAAATCAAGACTTCTCT 450
lcl|PV878572.1_cds_XXP60811.1_1_[gene=blaOXA]_[protein=OXA-1_family_class_D_beta-lactamase_OXA-1391]_[protein_id=XXP60811.1]_[location=1..831]_[gbkey=     GATTTTGATTATGGAAATCAAGACTTCTCT 450
lcl|PV878579.1_cds_XXP60818.1_1_[gene=blaOXA]_[protein=OXA-1_family_class_D_beta-lactamase_OXA-1397]_[protein_id=XXP60818.1]_[location=1..831]_[gbkey=     GATTTTGATTATGGAAATCAAGACTTCTCT 450
lcl|MH899901.1_cds_AYU53811.1_3_[gene=blaOXA]_[protein=class_D_beta-lactamase_OXA-30]_[protein_id=AYU53811.1]_[location=985..1815]_[gbkey=CDS]             GATTTTGATTATGGAAATCAAGACTTCTCT 450
lcl|MH899903.1_cds_AYU53820.1_3_[gene=blaOXA]_[protein=class_D_beta-lactamase_OXA-30]_[protein_id=AYU53820.1]_[location=985..1815]_[gbkey=CDS]             GATTTTGATTATGGAAATCAAGACTTCTCT 450
lcl|MH917258.1_cds_AYU53838.1_3_[gene=blaOXA]_[protein=class_D_beta-lactamase_OXA-30]_[protein_id=AYU53838.1]_[location=985..1815]_[gbkey=CDS]             GATTTTGATTATGGAAATCAAGACTTCTCT 450
lcl|MH160822.1_cds_QBQ84429.1_38_[gene=blaOXA]_[protein=xacillin-hydrolyzing_class_D_beta-lactamase_OXA-1]_[protein_id=QBQ84429.1]_[location=complemen     GATTTTGATTATGGAAATCAAGACTTCTCT 450
lcl|MK508663.1_cds_QBC73595.1_1_[gene=blaOXA]_[protein=OXA-1_family_class_D_beta-lactamase_OXA-796]_[protein_id=QBC73595.1]_[location=1..831]_[gbkey=C     GATTTTGATTATGGAAATCAAGACTTCTCT 450
lcl|NG_049520.1_cds_WP_063861812.1_1_[gene=blaOXA]_[locus_tag=A7J11_02734]_[protein=OXA-1_family_class_D_beta-lactamase_OXA-224]_[protein_id=WP_063861     GATTTTGATTATGGAAATCAAGACTTCTCT 450
lcl|NG_049605.1_cds_WP_032490053.1_1_[gene=blaOXA]_[locus_tag=A7J11_00574]_[protein=OXA-1_family_extended-spectrum_class_D_beta-lactamase_OXA-31]_[pro     GATTTTGATTATGGAAATCAAGACTTCTCT 450
lcl|NG_049613.1_cds_WP_063862622.1_1_[gene=blaOXA]_[locus_tag=A7J11_03059]_[protein=OXA-1_family_class_D_beta-lactamase_OXA-320]_[protein_id=WP_063862     GATTTTGATTATGGAAATCAAGACTTCTCT 450
lcl|NG_049688.1_cds_WP_032491311.1_1_[gene=blaOXA]_[locus_tag=A7J11_00527]_[protein=OXA-1_family_oxacillin-hydrolyzing_class_D_beta-lactamase_OXA-4]_[     GATTTTGATTATGGAAATCAAGACTTCTCT 450
lcl|NG_049751.1_cds_WP_063864092.1_1_[gene=blaOXA]_[locus_tag=A7J11_01239]_[protein=OXA-1_family_oxacillin-hydrolyzing_class_D_beta-lactamase_OXA-47]_     GATTTTGATTATGGAAATCAAGACTTCTCT 450
lcl|NG_051517.1_cds_WP_069280711.1_1_[gene=blaOXA]_[locus_tag=A7J11_03830]_[protein=OXA-1_family_class_D_beta-lactamase_OXA-534]_[protein_id=WP_069280     GATTTTGATTATGGAAATCAAGACTTCTCT 450
lcl|NG_064754.1_cds_WP_110612827.1_1_[gene=blaOXA]_[locus_tag=A7J11_06122]_[protein=OXA-1_family_class_D_beta-lactamase_OXA-796]_[protein_id=WP_110612     GATTTTGATTATGGAAATCAAGACTTCTCT 450
lcl|NG_077974.1_cds_WP_231869587.1_1_[gene=blaOXA]_[locus_tag=A7J11_07246]_[protein=OXA-1_family_class_D_beta-lactamase_OXA-1042]_[protein_id=WP_23186     GATTTTGATTATGGAAATCAAGACTTCTCT 450
lcl|NG_244550.1_cds_WP_420354118.1_1_[gene=blaOXA]_[locus_tag=A7J11_08789]_[protein=OXA-1_family_class_D_beta-lactamase_OXA-1333]_[protein_id=WP_42035     GATTTTGATTATGGAAATCAAGACTTCTCT 450
lcl|NG_244583.1_cds_WP_420354147.1_1_[gene=blaOXA]_[locus_tag=A7J11_08882]_[protein=OXA-1_family_class_D_beta-lactamase_OXA-1366]_[protein_id=WP_42035     GATTTTGATTATGGAAATCAAGACTTCTCT 450
lcl|NG_244584.1_cds_WP_420354148.1_1_[gene=blaOXA]_[locus_tag=A7J11_08883]_[protein=OXA-1_family_class_D_beta-lactamase_OXA-1367]_[protein_id=WP_42035     GATTTTGATTATGGAAATCAAGACTTCTCT 450
lcl|NG_244586.1_cds_WP_420354150.1_1_[gene=blaOXA]_[locus_tag=A7J11_08885]_[protein=OXA-1_family_class_D_beta-lactamase_OXA-1369]_[protein_id=WP_42035     GATTTTAATTATGGAAATCAAGACTTCTCT 450
lcl|NG_244587.1_cds_WP_420354151.1_1_[gene=blaOXA]_[locus_tag=A7J11_08886]_[protein=OXA-1_family_class_D_beta-lactamase_OXA-1370]_[protein_id=WP_42035     GATTTTGATTATGGAAATCAAGACTTCTCT 450
lcl|NG_244585.1_cds_WP_420354149.1_1_[gene=blaOXA]_[locus_tag=A7J11_08884]_[protein=OXA-1_family_class_D_beta-lactamase_OXA-1368]_[protein_id=WP_42035     GATTTTGATTATGGAAATCAAGACTTCTCT 450
lcl|NG_062270.1_cds_WP_122630857.1_1_[gene=blaOXA]_[locus_tag=A7J11_05934]_[protein=OXA-1_family_class_D_beta-lactamase_OXA-675]_[protein_id=WP_122630     GATTTTGATTATGGAAATCAAGACTTCTCG 450
lcl|NG_070184.1_cds_WP_179284339.1_1_[gene=blaOXA]_[locus_tag=A7J11_06827]_[protein=OXA-1_family_class_D_beta-lactamase_OXA-921]_[protein_id=WP_179284     GATTTTGATTATGGAAATCAAGACTTCTCG 450
                                                                                                                                                                                         

ARNcr2_seed_seq                                                                                                                                            ------------------------------ 480
PF                                                                                                                                                         ------------------------------ 480
PR                                                                                                                                                         ------------------------------ 480
gb|NG_070184.1|1-831|OXA-921_[Klebsiella_quasipneumoniae]                                                                                                  GGAGATAAAGAAAGAAACAACGGATTAACA 480
gb|AF294653.1|754-1584|OXA-31_[Pseudomonas_aeruginosa]                                                                                                     GGAGATAAAGAAAGAAACAACGGATTAACA 480
gb|AY139600.1|168-998|OXA-392_[uncultured_bacterium]                                                                                                       GGAGATAAAGAAAGAAACAACGGATTAACA 480
gb|AY237830.1|1-831|OXA-47_[Klebsiella_pneumoniae]                                                                                                         GGAGATAAAGAAAGAAACAACGGATTAACA 480
gb|JN129451.1|1037-1867|OXA-4_[Pseudomonas_aeruginosa]                                                                                                     GGAGATAAAGAAAGAAACAACGGATTAACA 480
gb|JN596991.2|2281-3111|OXA-224_[Pseudomonas_aeruginosa]                                                                                                   GGAGATAAAGAAAGAAACAACGGATTAACA 480
gb|KF151169.1|1-831|OXA-320_[Proteus_mirabilis]                                                                                                            GGAGATAAAGAAAGAAACAACGGATTAACA 480
gb|LC651191.1|1-831|OXA-1042_[Aeromonas_veronii]                                                                                                           GGAGATAAAGAAAGAAACAACGGATTAACA 480
gb|NG_051517.1|1-831|OXA-534_[Klebsiella_pneumoniae]                                                                                                       GGAGATAAAGAAAGAAACAACGGATTAACA 480
gb|NG_062270.1|1-831|OXA-675_[Pseudomonas_aeruginosa]                                                                                                      GGAGATAAAGAAAGAAACAATGGATTAACA 480
gb|NG_064754.1|101-931|OXA-796_[Proteus_sp._VIITMP5]                                                                                                       GGAGATAAAGAAAGAAACAACGGATTAACA 480
lcl|KF151169.1_cds_AGR55864.1_1_[gene=blaOXA-320]_[protein=oxacillinase]_[protein_id=AGR55864.1]_[location=1..831]_[gbkey=CDS]                             GGAGATAAAGAAAGAAACAACGGATTAACA 480
lcl|KX714285.1_cds_AOE47040.1_1_[gene=blaOXA]_[protein=OXA-1_family_class_D_beta-lactamase_OXA-534]_[protein_id=AOE47040.1]_[location=1..831]_[gbkey=C     GGAGATAAAGAAAGAAACAACGGATTAACA 480
lcl|LC543862.1_cds_BCG11499.1_1_[gene=blaOXA-921]_[protein=OXA-1_family_class_D_beta-lactamase]_[protein_id=BCG11499.1]_[location=1..831]_[gbkey=CDS]      GGAGATAAAGAAAGAAACAACGGATTAACA 480
lcl|LC651191.1_cds_BDB58062.1_1_[gene=blaOXA-1042]_[protein=OXA-1_family_class_D_beta-lactamase]_[protein_id=BDB58062.1]_[location=1..831]_[gbkey=CDS]     GGAGATAAAGAAAGAAACAACGGATTAACA 480
lcl|MH780096.1_cds_AXQ11888.1_1_[gene=blaOXA]_[protein=OXA-47_family_class_D_beta-lactamase_OXA-675]_[protein_id=AXQ11888.1]_[location=1..831]_[gbkey=     GGAGATAAAGAAAGAAACAATGGATTAACA 480
lcl|PV035075.1_cds_XNY96398.1_1_[gene=blaOXA]_[protein=OXA-1_family_class_D_beta-lactamase_OXA-1333]_[protein_id=XNY96398.1]_[location=1..831]_[gbkey=     GGAGATAAAGAAAGAAACAACGGATTAACA 480
lcl|PV075138.1_cds_XOU30602.1_1_[gene=blaOXA]_[protein=OXA-1_family_class_D_beta-lactamase_OXA-1366]_[protein_id=XOU30602.1]_[location=1..831]_[gbkey=     GGAGATAAAGAAAGAAACAACGGATTAACA 480
lcl|PV075139.1_cds_XOU30603.1_1_[gene=blaOXA]_[protein=OXA-1_family_class_D_beta-lactamase_OXA-1367]_[protein_id=XOU30603.1]_[location=1..831]_[gbkey=     GGAGATAAAGAAAGAAACAACGGATTAACA 480
lcl|PV075140.1_cds_XOU30604.1_1_[gene=blaOXA]_[protein=OXA-1_family_class_D_beta-lactamase_OXA-1368]_[protein_id=XOU30604.1]_[location=1..834]_[gbkey=     GGAGATAAAGAAAGAAACAACGGATTAACA 480
lcl|PV075141.1_cds_XOU30605.1_1_[gene=blaOXA]_[protein=OXA-1_family_class_D_beta-lactamase_OXA-1369]_[protein_id=XOU30605.1]_[location=1..831]_[gbkey=     GGAGATAAAGAAAGAAACAACGGATTAACA 480
lcl|PV075142.1_cds_XOU30606.1_1_[gene=blaOXA]_[protein=OXA-1_family_class_D_beta-lactamase_OXA-1370]_[protein_id=XOU30606.1]_[location=1..831]_[gbkey=     GGAGATAAAGAAAGAAACAACGGATTAACA 480
lcl|PV878569.1_cds_XXP60808.1_1_[gene=blaOXA]_[protein=OXA-1_family_class_D_beta-lactamase_OXA-1389]_[protein_id=XXP60808.1]_[location=1..831]_[gbkey=     GGAGATAAAGAAAGAAACAACGGATTAACA 480
lcl|PV878572.1_cds_XXP60811.1_1_[gene=blaOXA]_[protein=OXA-1_family_class_D_beta-lactamase_OXA-1391]_[protein_id=XXP60811.1]_[location=1..831]_[gbkey=     GGAGATAAAGAAAGAAACAACGGATTAACA 480
lcl|PV878579.1_cds_XXP60818.1_1_[gene=blaOXA]_[protein=OXA-1_family_class_D_beta-lactamase_OXA-1397]_[protein_id=XXP60818.1]_[location=1..831]_[gbkey=     GGAGATAAAGAAAGAAACAACGGATTAACA 480
lcl|MH899901.1_cds_AYU53811.1_3_[gene=blaOXA]_[protein=class_D_beta-lactamase_OXA-30]_[protein_id=AYU53811.1]_[location=985..1815]_[gbkey=CDS]             GGAGATAAAGAAAGAAACAACGGATTAACA 480
lcl|MH899903.1_cds_AYU53820.1_3_[gene=blaOXA]_[protein=class_D_beta-lactamase_OXA-30]_[protein_id=AYU53820.1]_[location=985..1815]_[gbkey=CDS]             GGAGATAAAGAAAGAAACAACGGATTAACA 480
lcl|MH917258.1_cds_AYU53838.1_3_[gene=blaOXA]_[protein=class_D_beta-lactamase_OXA-30]_[protein_id=AYU53838.1]_[location=985..1815]_[gbkey=CDS]             GGAGATAAAGAAAGAAACAACGGATTAACA 480
lcl|MH160822.1_cds_QBQ84429.1_38_[gene=blaOXA]_[protein=xacillin-hydrolyzing_class_D_beta-lactamase_OXA-1]_[protein_id=QBQ84429.1]_[location=complemen     GGAGATAAAGAAAGAAACAACGGATTAACA 480
lcl|MK508663.1_cds_QBC73595.1_1_[gene=blaOXA]_[protein=OXA-1_family_class_D_beta-lactamase_OXA-796]_[protein_id=QBC73595.1]_[location=1..831]_[gbkey=C     GGAGATAAAGAAAGAAACAACGGATTAACA 480
lcl|NG_049520.1_cds_WP_063861812.1_1_[gene=blaOXA]_[locus_tag=A7J11_02734]_[protein=OXA-1_family_class_D_beta-lactamase_OXA-224]_[protein_id=WP_063861     GGAGATAAAGAAAGAAACAACGGATTAACA 480
lcl|NG_049605.1_cds_WP_032490053.1_1_[gene=blaOXA]_[locus_tag=A7J11_00574]_[protein=OXA-1_family_extended-spectrum_class_D_beta-lactamase_OXA-31]_[pro     GGAGATAAAGAAAGAAACAACGGATTAACA 480
lcl|NG_049613.1_cds_WP_063862622.1_1_[gene=blaOXA]_[locus_tag=A7J11_03059]_[protein=OXA-1_family_class_D_beta-lactamase_OXA-320]_[protein_id=WP_063862     GGAGATAAAGAAAGAAACAACGGATTAACA 480
lcl|NG_049688.1_cds_WP_032491311.1_1_[gene=blaOXA]_[locus_tag=A7J11_00527]_[protein=OXA-1_family_oxacillin-hydrolyzing_class_D_beta-lactamase_OXA-4]_[     GGAGATAAAGAAAGAAACAACGGATTAACA 480
lcl|NG_049751.1_cds_WP_063864092.1_1_[gene=blaOXA]_[locus_tag=A7J11_01239]_[protein=OXA-1_family_oxacillin-hydrolyzing_class_D_beta-lactamase_OXA-47]_     GGAGATAAAGAAAGAAACAACGGATTAACA 480
lcl|NG_051517.1_cds_WP_069280711.1_1_[gene=blaOXA]_[locus_tag=A7J11_03830]_[protein=OXA-1_family_class_D_beta-lactamase_OXA-534]_[protein_id=WP_069280     GGAGATAAAGAAAGAAACAACGGATTAACA 480
lcl|NG_064754.1_cds_WP_110612827.1_1_[gene=blaOXA]_[locus_tag=A7J11_06122]_[protein=OXA-1_family_class_D_beta-lactamase_OXA-796]_[protein_id=WP_110612     GGAGATAAAGAAAGAAACAACGGATTAACA 480
lcl|NG_077974.1_cds_WP_231869587.1_1_[gene=blaOXA]_[locus_tag=A7J11_07246]_[protein=OXA-1_family_class_D_beta-lactamase_OXA-1042]_[protein_id=WP_23186     GGAGATAAAGAAAGAAACAACGGATTAACA 480
lcl|NG_244550.1_cds_WP_420354118.1_1_[gene=blaOXA]_[locus_tag=A7J11_08789]_[protein=OXA-1_family_class_D_beta-lactamase_OXA-1333]_[protein_id=WP_42035     GGAGATAAAGAAAGAAACAACGGATTAACA 480
lcl|NG_244583.1_cds_WP_420354147.1_1_[gene=blaOXA]_[locus_tag=A7J11_08882]_[protein=OXA-1_family_class_D_beta-lactamase_OXA-1366]_[protein_id=WP_42035     GGAGATAAAGAAAGAAACAACGGATTAACA 480
lcl|NG_244584.1_cds_WP_420354148.1_1_[gene=blaOXA]_[locus_tag=A7J11_08883]_[protein=OXA-1_family_class_D_beta-lactamase_OXA-1367]_[protein_id=WP_42035     GGAGATAAAGAAAGAAACAACGGATTAACA 480
lcl|NG_244586.1_cds_WP_420354150.1_1_[gene=blaOXA]_[locus_tag=A7J11_08885]_[protein=OXA-1_family_class_D_beta-lactamase_OXA-1369]_[protein_id=WP_42035     GGAGATAAAGAAAGAAACAACGGATTAACA 480
lcl|NG_244587.1_cds_WP_420354151.1_1_[gene=blaOXA]_[locus_tag=A7J11_08886]_[protein=OXA-1_family_class_D_beta-lactamase_OXA-1370]_[protein_id=WP_42035     GGAGATAAAGAAAGAAACAACGGATTAACA 480
lcl|NG_244585.1_cds_WP_420354149.1_1_[gene=blaOXA]_[locus_tag=A7J11_08884]_[protein=OXA-1_family_class_D_beta-lactamase_OXA-1368]_[protein_id=WP_42035     GGAGATAAAGAAAGAAACAACGGATTAACA 480
lcl|NG_062270.1_cds_WP_122630857.1_1_[gene=blaOXA]_[locus_tag=A7J11_05934]_[protein=OXA-1_family_class_D_beta-lactamase_OXA-675]_[protein_id=WP_122630     GGAGATAAAGAAAGAAACAATGGATTAACA 480
lcl|NG_070184.1_cds_WP_179284339.1_1_[gene=blaOXA]_[locus_tag=A7J11_06827]_[protein=OXA-1_family_class_D_beta-lactamase_OXA-921]_[protein_id=WP_179284     GGAGATAAAGAAAGAAACAACGGATTAACA 480
                                                                                                                                                                                         

ARNcr2_seed_seq                                                                                                                                            ------------------------------ 510
PF                                                                                                                                                         --AGCATGGCTCGAAAGTAGCTTA------ 510
PR                                                                                                                                                         ------------------------------ 510
gb|NG_070184.1|1-831|OXA-921_[Klebsiella_quasipneumoniae]                                                                                                  GAAGCATGGCTCGAAAGTAGCTTAAAAATT 510
gb|AF294653.1|754-1584|OXA-31_[Pseudomonas_aeruginosa]                                                                                                     GAAGCATGGCTCGAAAGTAGCTTAAAAATT 510
gb|AY139600.1|168-998|OXA-392_[uncultured_bacterium]                                                                                                       GAAGCATGGCTCGAAAGTAGCTTAAAAATT 510
gb|AY237830.1|1-831|OXA-47_[Klebsiella_pneumoniae]                                                                                                         GAAGCATGGCTCGAAAGTAGCTTAAAAATT 510
gb|JN129451.1|1037-1867|OXA-4_[Pseudomonas_aeruginosa]                                                                                                     GAAGCATGGCTCGAAAGTAGCTTAAAAATT 510
gb|JN596991.2|2281-3111|OXA-224_[Pseudomonas_aeruginosa]                                                                                                   GAAGCATGGCTCGAAAGTAGCTTAAAAATT 510
gb|KF151169.1|1-831|OXA-320_[Proteus_mirabilis]                                                                                                            GAAGCATGGCTCGAAAGTAGCTTAAAAATT 510
gb|LC651191.1|1-831|OXA-1042_[Aeromonas_veronii]                                                                                                           GAAGCATGGCTCGAAAGTAGCTTAAAAATT 510
gb|NG_051517.1|1-831|OXA-534_[Klebsiella_pneumoniae]                                                                                                       GAAGCATGGCTCGAAAGTAGCTTAAAAATT 510
gb|NG_062270.1|1-831|OXA-675_[Pseudomonas_aeruginosa]                                                                                                      GAAGCATGGCTCGAAAGTAGCTTAAAAATT 510
gb|NG_064754.1|101-931|OXA-796_[Proteus_sp._VIITMP5]                                                                                                       GAAGCATGGCTCGAAAGTAGCTTAAAAATT 510
lcl|KF151169.1_cds_AGR55864.1_1_[gene=blaOXA-320]_[protein=oxacillinase]_[protein_id=AGR55864.1]_[location=1..831]_[gbkey=CDS]                             GAAGCATGGCTCGAAAGTAGCTTAAAAATT 510
lcl|KX714285.1_cds_AOE47040.1_1_[gene=blaOXA]_[protein=OXA-1_family_class_D_beta-lactamase_OXA-534]_[protein_id=AOE47040.1]_[location=1..831]_[gbkey=C     GAAGCATGGCTCGAAAGTAGCTTAAAAATT 510
lcl|LC543862.1_cds_BCG11499.1_1_[gene=blaOXA-921]_[protein=OXA-1_family_class_D_beta-lactamase]_[protein_id=BCG11499.1]_[location=1..831]_[gbkey=CDS]      GAAGCATGGCTCGAAAGTAGCTTAAAAATT 510
lcl|LC651191.1_cds_BDB58062.1_1_[gene=blaOXA-1042]_[protein=OXA-1_family_class_D_beta-lactamase]_[protein_id=BDB58062.1]_[location=1..831]_[gbkey=CDS]     GAAGCATGGCTCGAAAGTAGCTTAAAAATT 510
lcl|MH780096.1_cds_AXQ11888.1_1_[gene=blaOXA]_[protein=OXA-47_family_class_D_beta-lactamase_OXA-675]_[protein_id=AXQ11888.1]_[location=1..831]_[gbkey=     GAAGCATGGCTCGAAAGTAGCTTAAAAATT 510
lcl|PV035075.1_cds_XNY96398.1_1_[gene=blaOXA]_[protein=OXA-1_family_class_D_beta-lactamase_OXA-1333]_[protein_id=XNY96398.1]_[location=1..831]_[gbkey=     GAAGCATGGCTCGAAAGTAGCTTAAAAATT 510
lcl|PV075138.1_cds_XOU30602.1_1_[gene=blaOXA]_[protein=OXA-1_family_class_D_beta-lactamase_OXA-1366]_[protein_id=XOU30602.1]_[location=1..831]_[gbkey=     GAAGCATGGCTCGAAAGTAGCTTAAAAATT 510
lcl|PV075139.1_cds_XOU30603.1_1_[gene=blaOXA]_[protein=OXA-1_family_class_D_beta-lactamase_OXA-1367]_[protein_id=XOU30603.1]_[location=1..831]_[gbkey=     GAAGCATGGCTCGAAAGTAGCTTAAAAATT 510
lcl|PV075140.1_cds_XOU30604.1_1_[gene=blaOXA]_[protein=OXA-1_family_class_D_beta-lactamase_OXA-1368]_[protein_id=XOU30604.1]_[location=1..834]_[gbkey=     GAAGCATGGCTCGAAAGTAGCTTAAAAATT 510
lcl|PV075141.1_cds_XOU30605.1_1_[gene=blaOXA]_[protein=OXA-1_family_class_D_beta-lactamase_OXA-1369]_[protein_id=XOU30605.1]_[location=1..831]_[gbkey=     GAAGCATGGCTCGAAAGTAGCTTAAAAATT 510
lcl|PV075142.1_cds_XOU30606.1_1_[gene=blaOXA]_[protein=OXA-1_family_class_D_beta-lactamase_OXA-1370]_[protein_id=XOU30606.1]_[location=1..831]_[gbkey=     GAAGCATGGCTCGAAAGTAGCTTAAAAATT 510
lcl|PV878569.1_cds_XXP60808.1_1_[gene=blaOXA]_[protein=OXA-1_family_class_D_beta-lactamase_OXA-1389]_[protein_id=XXP60808.1]_[location=1..831]_[gbkey=     GAAGCATGGCTCGAAAGTAGCTTAAAAATT 510
lcl|PV878572.1_cds_XXP60811.1_1_[gene=blaOXA]_[protein=OXA-1_family_class_D_beta-lactamase_OXA-1391]_[protein_id=XXP60811.1]_[location=1..831]_[gbkey=     GAAGCATGGCTCGAAAGTAGCTTAAAAATT 510
lcl|PV878579.1_cds_XXP60818.1_1_[gene=blaOXA]_[protein=OXA-1_family_class_D_beta-lactamase_OXA-1397]_[protein_id=XXP60818.1]_[location=1..831]_[gbkey=     GAAGCATGGCTCGAAAGTAGCTTAAAAATT 510
lcl|MH899901.1_cds_AYU53811.1_3_[gene=blaOXA]_[protein=class_D_beta-lactamase_OXA-30]_[protein_id=AYU53811.1]_[location=985..1815]_[gbkey=CDS]             GAAGCATGGCTCGAAAGTAGCTTAAAAATT 510
lcl|MH899903.1_cds_AYU53820.1_3_[gene=blaOXA]_[protein=class_D_beta-lactamase_OXA-30]_[protein_id=AYU53820.1]_[location=985..1815]_[gbkey=CDS]             GAAGCATGGCTCGAAAGTAGCTTAAAAATT 510
lcl|MH917258.1_cds_AYU53838.1_3_[gene=blaOXA]_[protein=class_D_beta-lactamase_OXA-30]_[protein_id=AYU53838.1]_[location=985..1815]_[gbkey=CDS]             GAAGCATGGCTCGAAAGTAGCTTAAAAATT 510
lcl|MH160822.1_cds_QBQ84429.1_38_[gene=blaOXA]_[protein=xacillin-hydrolyzing_class_D_beta-lactamase_OXA-1]_[protein_id=QBQ84429.1]_[location=complemen     GAAGCATGGCTCGAAAGTAGCTTAAAAATT 510
lcl|MK508663.1_cds_QBC73595.1_1_[gene=blaOXA]_[protein=OXA-1_family_class_D_beta-lactamase_OXA-796]_[protein_id=QBC73595.1]_[location=1..831]_[gbkey=C     GAAGCATGGCTCGAAAGTAGCTTAAAAATT 510
lcl|NG_049520.1_cds_WP_063861812.1_1_[gene=blaOXA]_[locus_tag=A7J11_02734]_[protein=OXA-1_family_class_D_beta-lactamase_OXA-224]_[protein_id=WP_063861     GAAGCATGGCTCGAAAGTAGCTTAAAAATT 510
lcl|NG_049605.1_cds_WP_032490053.1_1_[gene=blaOXA]_[locus_tag=A7J11_00574]_[protein=OXA-1_family_extended-spectrum_class_D_beta-lactamase_OXA-31]_[pro     GAAGCATGGCTCGAAAGTAGCTTAAAAATT 510
lcl|NG_049613.1_cds_WP_063862622.1_1_[gene=blaOXA]_[locus_tag=A7J11_03059]_[protein=OXA-1_family_class_D_beta-lactamase_OXA-320]_[protein_id=WP_063862     GAAGCATGGCTCGAAAGTAGCTTAAAAATT 510
lcl|NG_049688.1_cds_WP_032491311.1_1_[gene=blaOXA]_[locus_tag=A7J11_00527]_[protein=OXA-1_family_oxacillin-hydrolyzing_class_D_beta-lactamase_OXA-4]_[     GAAGCATGGCTCGAAAGTAGCTTAAAAATT 510
lcl|NG_049751.1_cds_WP_063864092.1_1_[gene=blaOXA]_[locus_tag=A7J11_01239]_[protein=OXA-1_family_oxacillin-hydrolyzing_class_D_beta-lactamase_OXA-47]_     GAAGCATGGCTCGAAAGTAGCTTAAAAATT 510
lcl|NG_051517.1_cds_WP_069280711.1_1_[gene=blaOXA]_[locus_tag=A7J11_03830]_[protein=OXA-1_family_class_D_beta-lactamase_OXA-534]_[protein_id=WP_069280     GAAGCATGGCTCGAAAGTAGCTTAAAAATT 510
lcl|NG_064754.1_cds_WP_110612827.1_1_[gene=blaOXA]_[locus_tag=A7J11_06122]_[protein=OXA-1_family_class_D_beta-lactamase_OXA-796]_[protein_id=WP_110612     GAAGCATGGCTCGAAAGTAGCTTAAAAATT 510
lcl|NG_077974.1_cds_WP_231869587.1_1_[gene=blaOXA]_[locus_tag=A7J11_07246]_[protein=OXA-1_family_class_D_beta-lactamase_OXA-1042]_[protein_id=WP_23186     GAAGCATGGCTCGAAAGTAGCTTAAAAATT 510
lcl|NG_244550.1_cds_WP_420354118.1_1_[gene=blaOXA]_[locus_tag=A7J11_08789]_[protein=OXA-1_family_class_D_beta-lactamase_OXA-1333]_[protein_id=WP_42035     GAAGCATGGCTCGAAAGTAGCTTAAAAATT 510
lcl|NG_244583.1_cds_WP_420354147.1_1_[gene=blaOXA]_[locus_tag=A7J11_08882]_[protein=OXA-1_family_class_D_beta-lactamase_OXA-1366]_[protein_id=WP_42035     GAAGCATGGCTCGAAAGTAGCTTAAAAATT 510
lcl|NG_244584.1_cds_WP_420354148.1_1_[gene=blaOXA]_[locus_tag=A7J11_08883]_[protein=OXA-1_family_class_D_beta-lactamase_OXA-1367]_[protein_id=WP_42035     GAAGCATGGCTCGAAAGTAGCTTAAAAATT 510
lcl|NG_244586.1_cds_WP_420354150.1_1_[gene=blaOXA]_[locus_tag=A7J11_08885]_[protein=OXA-1_family_class_D_beta-lactamase_OXA-1369]_[protein_id=WP_42035     GAAGCATGGCTCGAAAGTAGCTTAAAAATT 510
lcl|NG_244587.1_cds_WP_420354151.1_1_[gene=blaOXA]_[locus_tag=A7J11_08886]_[protein=OXA-1_family_class_D_beta-lactamase_OXA-1370]_[protein_id=WP_42035     GAAGCATGGCTCGAAAGTAGCTTAAAAATT 510
lcl|NG_244585.1_cds_WP_420354149.1_1_[gene=blaOXA]_[locus_tag=A7J11_08884]_[protein=OXA-1_family_class_D_beta-lactamase_OXA-1368]_[protein_id=WP_42035     GAAGCATGGCTCGAAAGTAGCTTAAAAATT 510
lcl|NG_062270.1_cds_WP_122630857.1_1_[gene=blaOXA]_[locus_tag=A7J11_05934]_[protein=OXA-1_family_class_D_beta-lactamase_OXA-675]_[protein_id=WP_122630     GAAGCATGGCTCGAAAGTAGCTTAAAAATT 510
lcl|NG_070184.1_cds_WP_179284339.1_1_[gene=blaOXA]_[locus_tag=A7J11_06827]_[protein=OXA-1_family_class_D_beta-lactamase_OXA-921]_[protein_id=WP_179284     GAAGCATGGCTCGAAAGTAGCTTAAAAATT 510
                                                                                                                                                                                         

ARNcr2_seed_seq                                                                                                                                            --ACCAGAAGAACAAATTCAATTCCT---- 540
PF                                                                                                                                                         ------------------------------ 540
PR                                                                                                                                                         ------------------------------ 540
gb|NG_070184.1|1-831|OXA-921_[Klebsiella_quasipneumoniae]                                                                                                  TCACCAGAAGAACAAATTCAATTCCTGCGT 540
gb|AF294653.1|754-1584|OXA-31_[Pseudomonas_aeruginosa]                                                                                                     TCACCAGAAGAACAAATTCAATTCCTGCGT 540
gb|AY139600.1|168-998|OXA-392_[uncultured_bacterium]                                                                                                       TCACCGGAAGAACAAATTCAATTCCTGCGT 540
gb|AY237830.1|1-831|OXA-47_[Klebsiella_pneumoniae]                                                                                                         TCACCGGAAGAACAAATTCAATTCCTGCGT 540
gb|JN129451.1|1037-1867|OXA-4_[Pseudomonas_aeruginosa]                                                                                                     TCACCAGAAGAACAAATTCAATTCCTGCGT 540
gb|JN596991.2|2281-3111|OXA-224_[Pseudomonas_aeruginosa]                                                                                                   TCACCAGAAGAACAAATTCAATTCCTGCGT 540
gb|KF151169.1|1-831|OXA-320_[Proteus_mirabilis]                                                                                                            TCACCAGAAGAACAAATTCAATTCCTGCGT 540
gb|LC651191.1|1-831|OXA-1042_[Aeromonas_veronii]                                                                                                           TCACCAGAAGAACAAATTCAATTCCTGCGT 540
gb|NG_051517.1|1-831|OXA-534_[Klebsiella_pneumoniae]                                                                                                       TCACCAGAAGAACAAATTCAATTCCTGCGT 540
gb|NG_062270.1|1-831|OXA-675_[Pseudomonas_aeruginosa]                                                                                                      TCACCGGAAGAACAAATTCAATTCCTGCGT 540
gb|NG_064754.1|101-931|OXA-796_[Proteus_sp._VIITMP5]                                                                                                       TCACCAGAAGAACAAATTCAATTCCTGCGT 540
lcl|KF151169.1_cds_AGR55864.1_1_[gene=blaOXA-320]_[protein=oxacillinase]_[protein_id=AGR55864.1]_[location=1..831]_[gbkey=CDS]                             TCACCAGAAGAACAAATTCAATTCCTGCGT 540
lcl|KX714285.1_cds_AOE47040.1_1_[gene=blaOXA]_[protein=OXA-1_family_class_D_beta-lactamase_OXA-534]_[protein_id=AOE47040.1]_[location=1..831]_[gbkey=C     TCACCAGAAGAACAAATTCAATTCCTGCGT 540
lcl|LC543862.1_cds_BCG11499.1_1_[gene=blaOXA-921]_[protein=OXA-1_family_class_D_beta-lactamase]_[protein_id=BCG11499.1]_[location=1..831]_[gbkey=CDS]      TCACCAGAAGAACAAATTCAATTCCTGCGT 540
lcl|LC651191.1_cds_BDB58062.1_1_[gene=blaOXA-1042]_[protein=OXA-1_family_class_D_beta-lactamase]_[protein_id=BDB58062.1]_[location=1..831]_[gbkey=CDS]     TCACCAGAAGAACAAATTCAATTCCTGCGT 540
lcl|MH780096.1_cds_AXQ11888.1_1_[gene=blaOXA]_[protein=OXA-47_family_class_D_beta-lactamase_OXA-675]_[protein_id=AXQ11888.1]_[location=1..831]_[gbkey=     TCACCGGAAGAACAAATTCAATTCCTGCGT 540
lcl|PV035075.1_cds_XNY96398.1_1_[gene=blaOXA]_[protein=OXA-1_family_class_D_beta-lactamase_OXA-1333]_[protein_id=XNY96398.1]_[location=1..831]_[gbkey=     TCACCAGAAGAACAAATTCAATTCCTGCGT 540
lcl|PV075138.1_cds_XOU30602.1_1_[gene=blaOXA]_[protein=OXA-1_family_class_D_beta-lactamase_OXA-1366]_[protein_id=XOU30602.1]_[location=1..831]_[gbkey=     TCACCAGAAGAACAAATTCAATTCCTGCGT 540
lcl|PV075139.1_cds_XOU30603.1_1_[gene=blaOXA]_[protein=OXA-1_family_class_D_beta-lactamase_OXA-1367]_[protein_id=XOU30603.1]_[location=1..831]_[gbkey=     TCACCAGAAGAACAAATTCAATTCCTGCGT 540
lcl|PV075140.1_cds_XOU30604.1_1_[gene=blaOXA]_[protein=OXA-1_family_class_D_beta-lactamase_OXA-1368]_[protein_id=XOU30604.1]_[location=1..834]_[gbkey=     TCACCAGAAGAACAAATTCAATTCCTGCGT 540
lcl|PV075141.1_cds_XOU30605.1_1_[gene=blaOXA]_[protein=OXA-1_family_class_D_beta-lactamase_OXA-1369]_[protein_id=XOU30605.1]_[location=1..831]_[gbkey=     TCACCAGAAGAACAAATTCAATTCCTGCGT 540
lcl|PV075142.1_cds_XOU30606.1_1_[gene=blaOXA]_[protein=OXA-1_family_class_D_beta-lactamase_OXA-1370]_[protein_id=XOU30606.1]_[location=1..831]_[gbkey=     TCACCGGAAGAACAAATTCAATTCCTGCGT 540
lcl|PV878569.1_cds_XXP60808.1_1_[gene=blaOXA]_[protein=OXA-1_family_class_D_beta-lactamase_OXA-1389]_[protein_id=XXP60808.1]_[location=1..831]_[gbkey=     TCACCAGAAGAACAAATTCAATTCCTGCGT 540
lcl|PV878572.1_cds_XXP60811.1_1_[gene=blaOXA]_[protein=OXA-1_family_class_D_beta-lactamase_OXA-1391]_[protein_id=XXP60811.1]_[location=1..831]_[gbkey=     TCACCAGAAGAACAAATTCAATTCCTGCGT 540
lcl|PV878579.1_cds_XXP60818.1_1_[gene=blaOXA]_[protein=OXA-1_family_class_D_beta-lactamase_OXA-1397]_[protein_id=XXP60818.1]_[location=1..831]_[gbkey=     TCACCAGAAGAACAAATTCAATTCCTGCGT 540
lcl|MH899901.1_cds_AYU53811.1_3_[gene=blaOXA]_[protein=class_D_beta-lactamase_OXA-30]_[protein_id=AYU53811.1]_[location=985..1815]_[gbkey=CDS]             TCACCAGAAGAACAAATTCAATTCCTGCGT 540
lcl|MH899903.1_cds_AYU53820.1_3_[gene=blaOXA]_[protein=class_D_beta-lactamase_OXA-30]_[protein_id=AYU53820.1]_[location=985..1815]_[gbkey=CDS]             TCACCAGAAGAACAAATTCAATTCCTGCGT 540
lcl|MH917258.1_cds_AYU53838.1_3_[gene=blaOXA]_[protein=class_D_beta-lactamase_OXA-30]_[protein_id=AYU53838.1]_[location=985..1815]_[gbkey=CDS]             TCACCAGAAGAACAAATTCAATTCCTGCGT 540
lcl|MH160822.1_cds_QBQ84429.1_38_[gene=blaOXA]_[protein=xacillin-hydrolyzing_class_D_beta-lactamase_OXA-1]_[protein_id=QBQ84429.1]_[location=complemen     TCACCAGAAGAACAAATTCAATTCCTGCGT 540
lcl|MK508663.1_cds_QBC73595.1_1_[gene=blaOXA]_[protein=OXA-1_family_class_D_beta-lactamase_OXA-796]_[protein_id=QBC73595.1]_[location=1..831]_[gbkey=C     TCACCAGAAGAACAAATTCAATTCCTGCGT 540
lcl|NG_049520.1_cds_WP_063861812.1_1_[gene=blaOXA]_[locus_tag=A7J11_02734]_[protein=OXA-1_family_class_D_beta-lactamase_OXA-224]_[protein_id=WP_063861     TCACCAGAAGAACAAATTCAATTCCTGCGT 540
lcl|NG_049605.1_cds_WP_032490053.1_1_[gene=blaOXA]_[locus_tag=A7J11_00574]_[protein=OXA-1_family_extended-spectrum_class_D_beta-lactamase_OXA-31]_[pro     TCACCAGAAGAACAAATTCAATTCCTGCGT 540
lcl|NG_049613.1_cds_WP_063862622.1_1_[gene=blaOXA]_[locus_tag=A7J11_03059]_[protein=OXA-1_family_class_D_beta-lactamase_OXA-320]_[protein_id=WP_063862     TCACCAGAAGAACAAATTCAATTCCTGCGT 540
lcl|NG_049688.1_cds_WP_032491311.1_1_[gene=blaOXA]_[locus_tag=A7J11_00527]_[protein=OXA-1_family_oxacillin-hydrolyzing_class_D_beta-lactamase_OXA-4]_[     TCACCAGAAGAACAAATTCAATTCCTGCGT 540
lcl|NG_049751.1_cds_WP_063864092.1_1_[gene=blaOXA]_[locus_tag=A7J11_01239]_[protein=OXA-1_family_oxacillin-hydrolyzing_class_D_beta-lactamase_OXA-47]_     TCACCGGAAGAACAAATTCAATTCCTGCGT 540
lcl|NG_051517.1_cds_WP_069280711.1_1_[gene=blaOXA]_[locus_tag=A7J11_03830]_[protein=OXA-1_family_class_D_beta-lactamase_OXA-534]_[protein_id=WP_069280     TCACCAGAAGAACAAATTCAATTCCTGCGT 540
lcl|NG_064754.1_cds_WP_110612827.1_1_[gene=blaOXA]_[locus_tag=A7J11_06122]_[protein=OXA-1_family_class_D_beta-lactamase_OXA-796]_[protein_id=WP_110612     TCACCAGAAGAACAAATTCAATTCCTGCGT 540
lcl|NG_077974.1_cds_WP_231869587.1_1_[gene=blaOXA]_[locus_tag=A7J11_07246]_[protein=OXA-1_family_class_D_beta-lactamase_OXA-1042]_[protein_id=WP_23186     TCACCAGAAGAACAAATTCAATTCCTGCGT 540
lcl|NG_244550.1_cds_WP_420354118.1_1_[gene=blaOXA]_[locus_tag=A7J11_08789]_[protein=OXA-1_family_class_D_beta-lactamase_OXA-1333]_[protein_id=WP_42035     TCACCAGAAGAACAAATTCAATTCCTGCGT 540
lcl|NG_244583.1_cds_WP_420354147.1_1_[gene=blaOXA]_[locus_tag=A7J11_08882]_[protein=OXA-1_family_class_D_beta-lactamase_OXA-1366]_[protein_id=WP_42035     TCACCAGAAGAACAAATTCAATTCCTGCGT 540
lcl|NG_244584.1_cds_WP_420354148.1_1_[gene=blaOXA]_[locus_tag=A7J11_08883]_[protein=OXA-1_family_class_D_beta-lactamase_OXA-1367]_[protein_id=WP_42035     TCACCAGAAGAACAAATTCAATTCCTGCGT 540
lcl|NG_244586.1_cds_WP_420354150.1_1_[gene=blaOXA]_[locus_tag=A7J11_08885]_[protein=OXA-1_family_class_D_beta-lactamase_OXA-1369]_[protein_id=WP_42035     TCACCAGAAGAACAAATTCAATTCCTGCGT 540
lcl|NG_244587.1_cds_WP_420354151.1_1_[gene=blaOXA]_[locus_tag=A7J11_08886]_[protein=OXA-1_family_class_D_beta-lactamase_OXA-1370]_[protein_id=WP_42035     TCACCGGAAGAACAAATTCAATTCCTGCGT 540
lcl|NG_244585.1_cds_WP_420354149.1_1_[gene=blaOXA]_[locus_tag=A7J11_08884]_[protein=OXA-1_family_class_D_beta-lactamase_OXA-1368]_[protein_id=WP_42035     TCACCAGAAGAACAAATTCAATTCCTGCGT 540
lcl|NG_062270.1_cds_WP_122630857.1_1_[gene=blaOXA]_[locus_tag=A7J11_05934]_[protein=OXA-1_family_class_D_beta-lactamase_OXA-675]_[protein_id=WP_122630     TCACCGGAAGAACAAATTCAATTCCTGCGT 540
lcl|NG_070184.1_cds_WP_179284339.1_1_[gene=blaOXA]_[locus_tag=A7J11_06827]_[protein=OXA-1_family_class_D_beta-lactamase_OXA-921]_[protein_id=WP_179284     TCACCAGAAGAACAAATTCAATTCCTGCGT 540
                                                                                                                                                                                         

ARNcr2_seed_seq                                                                                                                                            ------------------------------ 570
PF                                                                                                                                                         ------------------------------ 570
PR                                                                                                                                                         ------------------------------ 570
gb|NG_070184.1|1-831|OXA-921_[Klebsiella_quasipneumoniae]                                                                                                  AAAATTATTAATCACAATCTTCCAGTTAGA 570
gb|AF294653.1|754-1584|OXA-31_[Pseudomonas_aeruginosa]                                                                                                     AAAATTATTAATCACAATCTCCCAGTTAAA 570
gb|AY139600.1|168-998|OXA-392_[uncultured_bacterium]                                                                                                       AAAATTATTAATCACAATCTTCCAGTTAGA 570
gb|AY237830.1|1-831|OXA-47_[Klebsiella_pneumoniae]                                                                                                         AAAATTATTAATCACAATCTTCCAGTTAGA 570
gb|JN129451.1|1037-1867|OXA-4_[Pseudomonas_aeruginosa]                                                                                                     AAAATTATTAATCACAATCTCCCAGTTAAA 570
gb|JN596991.2|2281-3111|OXA-224_[Pseudomonas_aeruginosa]                                                                                                   AAAATTATTAATCACAATCTCCCAGTTAAA 570
gb|KF151169.1|1-831|OXA-320_[Proteus_mirabilis]                                                                                                            AAAATTATTAATCACAATCTCCCAGTTAAA 570
gb|LC651191.1|1-831|OXA-1042_[Aeromonas_veronii]                                                                                                           AAAATTATTAATCACAATCTCCCAGTTAAA 570
gb|NG_051517.1|1-831|OXA-534_[Klebsiella_pneumoniae]                                                                                                       AAAATTATTAATCACAATCTCCCAGTTAAA 570
gb|NG_062270.1|1-831|OXA-675_[Pseudomonas_aeruginosa]                                                                                                      AAAATTATTAATCACAATCTTCCAGTTAGA 570
gb|NG_064754.1|101-931|OXA-796_[Proteus_sp._VIITMP5]                                                                                                       AAAATTATTAATCACAATCTCCCAGTTAAA 570
lcl|KF151169.1_cds_AGR55864.1_1_[gene=blaOXA-320]_[protein=oxacillinase]_[protein_id=AGR55864.1]_[location=1..831]_[gbkey=CDS]                             AAAATTATTAATCACAATCTCCCAGTTAAA 570
lcl|KX714285.1_cds_AOE47040.1_1_[gene=blaOXA]_[protein=OXA-1_family_class_D_beta-lactamase_OXA-534]_[protein_id=AOE47040.1]_[location=1..831]_[gbkey=C     AAAATTATTAATCACAATCTCCCAGTTAAA 570
lcl|LC543862.1_cds_BCG11499.1_1_[gene=blaOXA-921]_[protein=OXA-1_family_class_D_beta-lactamase]_[protein_id=BCG11499.1]_[location=1..831]_[gbkey=CDS]      AAAATTATTAATCACAATCTTCCAGTTAGA 570
lcl|LC651191.1_cds_BDB58062.1_1_[gene=blaOXA-1042]_[protein=OXA-1_family_class_D_beta-lactamase]_[protein_id=BDB58062.1]_[location=1..831]_[gbkey=CDS]     AAAATTATTAATCACAATCTCCCAGTTAAA 570
lcl|MH780096.1_cds_AXQ11888.1_1_[gene=blaOXA]_[protein=OXA-47_family_class_D_beta-lactamase_OXA-675]_[protein_id=AXQ11888.1]_[location=1..831]_[gbkey=     AAAATTATTAATCACAATCTTCCAGTTAGA 570
lcl|PV035075.1_cds_XNY96398.1_1_[gene=blaOXA]_[protein=OXA-1_family_class_D_beta-lactamase_OXA-1333]_[protein_id=XNY96398.1]_[location=1..831]_[gbkey=     AAAATTATTAATCACAATCTCCCAGTTAAA 570
lcl|PV075138.1_cds_XOU30602.1_1_[gene=blaOXA]_[protein=OXA-1_family_class_D_beta-lactamase_OXA-1366]_[protein_id=XOU30602.1]_[location=1..831]_[gbkey=     AAAGTTATTAATCACAATCTCCCAGTTAAA 570
lcl|PV075139.1_cds_XOU30603.1_1_[gene=blaOXA]_[protein=OXA-1_family_class_D_beta-lactamase_OXA-1367]_[protein_id=XOU30603.1]_[location=1..831]_[gbkey=     AAAATTATTAATCACAATCTCCCAGTTAAA 570
lcl|PV075140.1_cds_XOU30604.1_1_[gene=blaOXA]_[protein=OXA-1_family_class_D_beta-lactamase_OXA-1368]_[protein_id=XOU30604.1]_[location=1..834]_[gbkey=     AAAATTATTAATCACAATCTCCCAGTTAAA 570
lcl|PV075141.1_cds_XOU30605.1_1_[gene=blaOXA]_[protein=OXA-1_family_class_D_beta-lactamase_OXA-1369]_[protein_id=XOU30605.1]_[location=1..831]_[gbkey=     AAAATTATTAATCACAATCTCCCAGTTAAA 570
lcl|PV075142.1_cds_XOU30606.1_1_[gene=blaOXA]_[protein=OXA-1_family_class_D_beta-lactamase_OXA-1370]_[protein_id=XOU30606.1]_[location=1..831]_[gbkey=     AAAATTATTAATCACAATCTTCCAGTTAGA 570
lcl|PV878569.1_cds_XXP60808.1_1_[gene=blaOXA]_[protein=OXA-1_family_class_D_beta-lactamase_OXA-1389]_[protein_id=XXP60808.1]_[location=1..831]_[gbkey=     ATAATTATTAATCACAATCTCCCAGTTAAA 570
lcl|PV878572.1_cds_XXP60811.1_1_[gene=blaOXA]_[protein=OXA-1_family_class_D_beta-lactamase_OXA-1391]_[protein_id=XXP60811.1]_[location=1..831]_[gbkey=     AAAATTATTAATCACAATCTCCCAGTTAAA 570
lcl|PV878579.1_cds_XXP60818.1_1_[gene=blaOXA]_[protein=OXA-1_family_class_D_beta-lactamase_OXA-1397]_[protein_id=XXP60818.1]_[location=1..831]_[gbkey=     AAAATTATTAATCACAATCTCCCAGTTAAA 570
lcl|MH899901.1_cds_AYU53811.1_3_[gene=blaOXA]_[protein=class_D_beta-lactamase_OXA-30]_[protein_id=AYU53811.1]_[location=985..1815]_[gbkey=CDS]             AAAATTATTAATCACAATCTCCCAGTTAAA 570
lcl|MH899903.1_cds_AYU53820.1_3_[gene=blaOXA]_[protein=class_D_beta-lactamase_OXA-30]_[protein_id=AYU53820.1]_[location=985..1815]_[gbkey=CDS]             AAAATTATTAATCACAATCTCCCAGTTAAA 570
lcl|MH917258.1_cds_AYU53838.1_3_[gene=blaOXA]_[protein=class_D_beta-lactamase_OXA-30]_[protein_id=AYU53838.1]_[location=985..1815]_[gbkey=CDS]             AAAATTATTAATCACAATCTCCCAGTTAAA 570
lcl|MH160822.1_cds_QBQ84429.1_38_[gene=blaOXA]_[protein=xacillin-hydrolyzing_class_D_beta-lactamase_OXA-1]_[protein_id=QBQ84429.1]_[location=complemen     AAAATTATTAATCACAATCTCCCAGTTAAA 570
lcl|MK508663.1_cds_QBC73595.1_1_[gene=blaOXA]_[protein=OXA-1_family_class_D_beta-lactamase_OXA-796]_[protein_id=QBC73595.1]_[location=1..831]_[gbkey=C     AAAATTATTAATCACAATCTCCCAGTTAAA 570
lcl|NG_049520.1_cds_WP_063861812.1_1_[gene=blaOXA]_[locus_tag=A7J11_02734]_[protein=OXA-1_family_class_D_beta-lactamase_OXA-224]_[protein_id=WP_063861     AAAATTATTAATCACAATCTCCCAGTTAAA 570
lcl|NG_049605.1_cds_WP_032490053.1_1_[gene=blaOXA]_[locus_tag=A7J11_00574]_[protein=OXA-1_family_extended-spectrum_class_D_beta-lactamase_OXA-31]_[pro     AAAATTATTAATCACAATCTCCCAGTTAAA 570
lcl|NG_049613.1_cds_WP_063862622.1_1_[gene=blaOXA]_[locus_tag=A7J11_03059]_[protein=OXA-1_family_class_D_beta-lactamase_OXA-320]_[protein_id=WP_063862     AAAATTATTAATCACAATCTCCCAGTTAAA 570
lcl|NG_049688.1_cds_WP_032491311.1_1_[gene=blaOXA]_[locus_tag=A7J11_00527]_[protein=OXA-1_family_oxacillin-hydrolyzing_class_D_beta-lactamase_OXA-4]_[     AAAATTATTAATCACAATCTCCCAGTTAAA 570
lcl|NG_049751.1_cds_WP_063864092.1_1_[gene=blaOXA]_[locus_tag=A7J11_01239]_[protein=OXA-1_family_oxacillin-hydrolyzing_class_D_beta-lactamase_OXA-47]_     AAAATTATTAATCACAATCTTCCAGTTAGA 570
lcl|NG_051517.1_cds_WP_069280711.1_1_[gene=blaOXA]_[locus_tag=A7J11_03830]_[protein=OXA-1_family_class_D_beta-lactamase_OXA-534]_[protein_id=WP_069280     AAAATTATTAATCACAATCTCCCAGTTAAA 570
lcl|NG_064754.1_cds_WP_110612827.1_1_[gene=blaOXA]_[locus_tag=A7J11_06122]_[protein=OXA-1_family_class_D_beta-lactamase_OXA-796]_[protein_id=WP_110612     AAAATTATTAATCACAATCTCCCAGTTAAA 570
lcl|NG_077974.1_cds_WP_231869587.1_1_[gene=blaOXA]_[locus_tag=A7J11_07246]_[protein=OXA-1_family_class_D_beta-lactamase_OXA-1042]_[protein_id=WP_23186     AAAATTATTAATCACAATCTCCCAGTTAAA 570
lcl|NG_244550.1_cds_WP_420354118.1_1_[gene=blaOXA]_[locus_tag=A7J11_08789]_[protein=OXA-1_family_class_D_beta-lactamase_OXA-1333]_[protein_id=WP_42035     AAAATTATTAATCACAATCTCCCAGTTAAA 570
lcl|NG_244583.1_cds_WP_420354147.1_1_[gene=blaOXA]_[locus_tag=A7J11_08882]_[protein=OXA-1_family_class_D_beta-lactamase_OXA-1366]_[protein_id=WP_42035     AAAGTTATTAATCACAATCTCCCAGTTAAA 570
lcl|NG_244584.1_cds_WP_420354148.1_1_[gene=blaOXA]_[locus_tag=A7J11_08883]_[protein=OXA-1_family_class_D_beta-lactamase_OXA-1367]_[protein_id=WP_42035     AAAATTATTAATCACAATCTCCCAGTTAAA 570
lcl|NG_244586.1_cds_WP_420354150.1_1_[gene=blaOXA]_[locus_tag=A7J11_08885]_[protein=OXA-1_family_class_D_beta-lactamase_OXA-1369]_[protein_id=WP_42035     AAAATTATTAATCACAATCTCCCAGTTAAA 570
lcl|NG_244587.1_cds_WP_420354151.1_1_[gene=blaOXA]_[locus_tag=A7J11_08886]_[protein=OXA-1_family_class_D_beta-lactamase_OXA-1370]_[protein_id=WP_42035     AAAATTATTAATCACAATCTTCCAGTTAGA 570
lcl|NG_244585.1_cds_WP_420354149.1_1_[gene=blaOXA]_[locus_tag=A7J11_08884]_[protein=OXA-1_family_class_D_beta-lactamase_OXA-1368]_[protein_id=WP_42035     AAAATTATTAATCACAATCTCCCAGTTAAA 570
lcl|NG_062270.1_cds_WP_122630857.1_1_[gene=blaOXA]_[locus_tag=A7J11_05934]_[protein=OXA-1_family_class_D_beta-lactamase_OXA-675]_[protein_id=WP_122630     AAAATTATTAATCACAATCTTCCAGTTAGA 570
lcl|NG_070184.1_cds_WP_179284339.1_1_[gene=blaOXA]_[locus_tag=A7J11_06827]_[protein=OXA-1_family_class_D_beta-lactamase_OXA-921]_[protein_id=WP_179284     AAAATTATTAATCACAATCTTCCAGTTAGA 570
                                                                                                                                                                                         

ARNcr2_seed_seq                                                                                                                                            ------------------------------ 600
PF                                                                                                                                                         ------------------------------ 600
PR                                                                                                                                                         ------------------------------ 600
gb|NG_070184.1|1-831|OXA-921_[Klebsiella_quasipneumoniae]                                                                                                  AATTCAGCCATAGAAAACACCATAGATAAC 600
gb|AF294653.1|754-1584|OXA-31_[Pseudomonas_aeruginosa]                                                                                                     AACTCAGCCATAGAAAACACCATAGAGAAC 600
gb|AY139600.1|168-998|OXA-392_[uncultured_bacterium]                                                                                                       AATTCAGCCATAGAAAACACCATAGATAAC 600
gb|AY237830.1|1-831|OXA-47_[Klebsiella_pneumoniae]                                                                                                         AATTCAGCCATAGAAAACACCATAGATAAC 600
gb|JN129451.1|1037-1867|OXA-4_[Pseudomonas_aeruginosa]                                                                                                     AACTCAGCCATAGAAAACACCATAGAGAAC 600
gb|JN596991.2|2281-3111|OXA-224_[Pseudomonas_aeruginosa]                                                                                                   AACTCAGCCATAGAAAACACCATAGAGAAC 600
gb|KF151169.1|1-831|OXA-320_[Proteus_mirabilis]                                                                                                            AACTCAGCCATAGAAAACACCATAGAGAAC 600
gb|LC651191.1|1-831|OXA-1042_[Aeromonas_veronii]                                                                                                           AACTCAGCCATAGAAAACACCATAGAGAAC 600
gb|NG_051517.1|1-831|OXA-534_[Klebsiella_pneumoniae]                                                                                                       AACTCAGCCATAGAAAACACCATAGAGAAC 600
gb|NG_062270.1|1-831|OXA-675_[Pseudomonas_aeruginosa]                                                                                                      AATTCAGCCATAGAAAACACCATAGATAAC 600
gb|NG_064754.1|101-931|OXA-796_[Proteus_sp._VIITMP5]                                                                                                       AACTCAGCCATAGAAAACACCATAGAGAAC 600
lcl|KF151169.1_cds_AGR55864.1_1_[gene=blaOXA-320]_[protein=oxacillinase]_[protein_id=AGR55864.1]_[location=1..831]_[gbkey=CDS]                             AACTCAGCCATAGAAAACACCATAGAGAAC 600
lcl|KX714285.1_cds_AOE47040.1_1_[gene=blaOXA]_[protein=OXA-1_family_class_D_beta-lactamase_OXA-534]_[protein_id=AOE47040.1]_[location=1..831]_[gbkey=C     AACTCAGCCATAGAAAACACCATAGAGAAC 600
lcl|LC543862.1_cds_BCG11499.1_1_[gene=blaOXA-921]_[protein=OXA-1_family_class_D_beta-lactamase]_[protein_id=BCG11499.1]_[location=1..831]_[gbkey=CDS]      AATTCAGCCATAGAAAACACCATAGATAAC 600
lcl|LC651191.1_cds_BDB58062.1_1_[gene=blaOXA-1042]_[protein=OXA-1_family_class_D_beta-lactamase]_[protein_id=BDB58062.1]_[location=1..831]_[gbkey=CDS]     AACTCAGCCATAGAAAACACCATAGAGAAC 600
lcl|MH780096.1_cds_AXQ11888.1_1_[gene=blaOXA]_[protein=OXA-47_family_class_D_beta-lactamase_OXA-675]_[protein_id=AXQ11888.1]_[location=1..831]_[gbkey=     AATTCAGCCATAGAAAACACCATAGATAAC 600
lcl|PV035075.1_cds_XNY96398.1_1_[gene=blaOXA]_[protein=OXA-1_family_class_D_beta-lactamase_OXA-1333]_[protein_id=XNY96398.1]_[location=1..831]_[gbkey=     AACTCAGCCATAGAAAACACCATAGAGAAC 600
lcl|PV075138.1_cds_XOU30602.1_1_[gene=blaOXA]_[protein=OXA-1_family_class_D_beta-lactamase_OXA-1366]_[protein_id=XOU30602.1]_[location=1..831]_[gbkey=     AACTCAGCCATAGAAAACACCATAGAGAAC 600
lcl|PV075139.1_cds_XOU30603.1_1_[gene=blaOXA]_[protein=OXA-1_family_class_D_beta-lactamase_OXA-1367]_[protein_id=XOU30603.1]_[location=1..831]_[gbkey=     AACTCAGCCATAGAAAACACCATAGAGAAC 600
lcl|PV075140.1_cds_XOU30604.1_1_[gene=blaOXA]_[protein=OXA-1_family_class_D_beta-lactamase_OXA-1368]_[protein_id=XOU30604.1]_[location=1..834]_[gbkey=     AACTCAGCCATAGAAAACACCATAGAGAAC 600
lcl|PV075141.1_cds_XOU30605.1_1_[gene=blaOXA]_[protein=OXA-1_family_class_D_beta-lactamase_OXA-1369]_[protein_id=XOU30605.1]_[location=1..831]_[gbkey=     AACTCAGCCATAGAAAACACCATAGAGAAC 600
lcl|PV075142.1_cds_XOU30606.1_1_[gene=blaOXA]_[protein=OXA-1_family_class_D_beta-lactamase_OXA-1370]_[protein_id=XOU30606.1]_[location=1..831]_[gbkey=     AATTCAGCCATAGAAAACACCATAGATAAC 600
lcl|PV878569.1_cds_XXP60808.1_1_[gene=blaOXA]_[protein=OXA-1_family_class_D_beta-lactamase_OXA-1389]_[protein_id=XXP60808.1]_[location=1..831]_[gbkey=     AACTCAGCCATAGAAAACACCATAGAGAAC 600
lcl|PV878572.1_cds_XXP60811.1_1_[gene=blaOXA]_[protein=OXA-1_family_class_D_beta-lactamase_OXA-1391]_[protein_id=XXP60811.1]_[location=1..831]_[gbkey=     AACTCAGCCATAGAAAACACCATAGAGAAC 600
lcl|PV878579.1_cds_XXP60818.1_1_[gene=blaOXA]_[protein=OXA-1_family_class_D_beta-lactamase_OXA-1397]_[protein_id=XXP60818.1]_[location=1..831]_[gbkey=     AACTCAGCCATAGAAAACACCATAGAGAAC 600
lcl|MH899901.1_cds_AYU53811.1_3_[gene=blaOXA]_[protein=class_D_beta-lactamase_OXA-30]_[protein_id=AYU53811.1]_[location=985..1815]_[gbkey=CDS]             AACTCAGCCATAGAAAACACCATAGAGAAC 600
lcl|MH899903.1_cds_AYU53820.1_3_[gene=blaOXA]_[protein=class_D_beta-lactamase_OXA-30]_[protein_id=AYU53820.1]_[location=985..1815]_[gbkey=CDS]             AACTCAGCCATAGAAAACACCATAGAGAAC 600
lcl|MH917258.1_cds_AYU53838.1_3_[gene=blaOXA]_[protein=class_D_beta-lactamase_OXA-30]_[protein_id=AYU53838.1]_[location=985..1815]_[gbkey=CDS]             AACTCAGCCATAGAAAACACCATAGAGAAC 600
lcl|MH160822.1_cds_QBQ84429.1_38_[gene=blaOXA]_[protein=xacillin-hydrolyzing_class_D_beta-lactamase_OXA-1]_[protein_id=QBQ84429.1]_[location=complemen     AACTCAGCCATAGAAAACACCATAGAGAAC 600
lcl|MK508663.1_cds_QBC73595.1_1_[gene=blaOXA]_[protein=OXA-1_family_class_D_beta-lactamase_OXA-796]_[protein_id=QBC73595.1]_[location=1..831]_[gbkey=C     AACTCAGCCATAGAAAACACCATAGAGAAC 600
lcl|NG_049520.1_cds_WP_063861812.1_1_[gene=blaOXA]_[locus_tag=A7J11_02734]_[protein=OXA-1_family_class_D_beta-lactamase_OXA-224]_[protein_id=WP_063861     AACTCAGCCATAGAAAACACCATAGAGAAC 600
lcl|NG_049605.1_cds_WP_032490053.1_1_[gene=blaOXA]_[locus_tag=A7J11_00574]_[protein=OXA-1_family_extended-spectrum_class_D_beta-lactamase_OXA-31]_[pro     AACTCAGCCATAGAAAACACCATAGAGAAC 600
lcl|NG_049613.1_cds_WP_063862622.1_1_[gene=blaOXA]_[locus_tag=A7J11_03059]_[protein=OXA-1_family_class_D_beta-lactamase_OXA-320]_[protein_id=WP_063862     AACTCAGCCATAGAAAACACCATAGAGAAC 600
lcl|NG_049688.1_cds_WP_032491311.1_1_[gene=blaOXA]_[locus_tag=A7J11_00527]_[protein=OXA-1_family_oxacillin-hydrolyzing_class_D_beta-lactamase_OXA-4]_[     AACTCAGCCATAGAAAACACCATAGAGAAC 600
lcl|NG_049751.1_cds_WP_063864092.1_1_[gene=blaOXA]_[locus_tag=A7J11_01239]_[protein=OXA-1_family_oxacillin-hydrolyzing_class_D_beta-lactamase_OXA-47]_     AATTCAGCCATAGAAAACACCATAGATAAC 600
lcl|NG_051517.1_cds_WP_069280711.1_1_[gene=blaOXA]_[locus_tag=A7J11_03830]_[protein=OXA-1_family_class_D_beta-lactamase_OXA-534]_[protein_id=WP_069280     AACTCAGCCATAGAAAACACCATAGAGAAC 600
lcl|NG_064754.1_cds_WP_110612827.1_1_[gene=blaOXA]_[locus_tag=A7J11_06122]_[protein=OXA-1_family_class_D_beta-lactamase_OXA-796]_[protein_id=WP_110612     AACTCAGCCATAGAAAACACCATAGAGAAC 600
lcl|NG_077974.1_cds_WP_231869587.1_1_[gene=blaOXA]_[locus_tag=A7J11_07246]_[protein=OXA-1_family_class_D_beta-lactamase_OXA-1042]_[protein_id=WP_23186     AACTCAGCCATAGAAAACACCATAGAGAAC 600
lcl|NG_244550.1_cds_WP_420354118.1_1_[gene=blaOXA]_[locus_tag=A7J11_08789]_[protein=OXA-1_family_class_D_beta-lactamase_OXA-1333]_[protein_id=WP_42035     AACTCAGCCATAGAAAACACCATAGAGAAC 600
lcl|NG_244583.1_cds_WP_420354147.1_1_[gene=blaOXA]_[locus_tag=A7J11_08882]_[protein=OXA-1_family_class_D_beta-lactamase_OXA-1366]_[protein_id=WP_42035     AACTCAGCCATAGAAAACACCATAGAGAAC 600
lcl|NG_244584.1_cds_WP_420354148.1_1_[gene=blaOXA]_[locus_tag=A7J11_08883]_[protein=OXA-1_family_class_D_beta-lactamase_OXA-1367]_[protein_id=WP_42035     AACTCAGCCATAGAAAACACCATAGAGAAC 600
lcl|NG_244586.1_cds_WP_420354150.1_1_[gene=blaOXA]_[locus_tag=A7J11_08885]_[protein=OXA-1_family_class_D_beta-lactamase_OXA-1369]_[protein_id=WP_42035     AACTCAGCCATAGAAAACACCATAGAGAAC 600
lcl|NG_244587.1_cds_WP_420354151.1_1_[gene=blaOXA]_[locus_tag=A7J11_08886]_[protein=OXA-1_family_class_D_beta-lactamase_OXA-1370]_[protein_id=WP_42035     AATTCAGCCATAGAAAACACCATAGATAAC 600
lcl|NG_244585.1_cds_WP_420354149.1_1_[gene=blaOXA]_[locus_tag=A7J11_08884]_[protein=OXA-1_family_class_D_beta-lactamase_OXA-1368]_[protein_id=WP_42035     AACTCAGCCATAGAAAACACCATAGAGAAC 600
lcl|NG_062270.1_cds_WP_122630857.1_1_[gene=blaOXA]_[locus_tag=A7J11_05934]_[protein=OXA-1_family_class_D_beta-lactamase_OXA-675]_[protein_id=WP_122630     AATTCAGCCATAGAAAACACCATAGATAAC 600
lcl|NG_070184.1_cds_WP_179284339.1_1_[gene=blaOXA]_[locus_tag=A7J11_06827]_[protein=OXA-1_family_class_D_beta-lactamase_OXA-921]_[protein_id=WP_179284     AATTCAGCCATAGAAAACACCATAGATAAC 600
                                                                                                                                                                                         

ARNcr2_seed_seq                                                                                                                                            ------------------------------ 630
PF                                                                                                                                                         ------------------------------ 630
PR                                                                                                                                                         ------------------------------ 630
gb|NG_070184.1|1-831|OXA-921_[Klebsiella_quasipneumoniae]                                                                                                  ATGTATCTACAAGATCTGGAGAATAGTACA 630
gb|AF294653.1|754-1584|OXA-31_[Pseudomonas_aeruginosa]                                                                                                     ATGTATCTACAAGATCTGGAGAATAGTACA 630
gb|AY139600.1|168-998|OXA-392_[uncultured_bacterium]                                                                                                       ATGTATCTACAAGATCTGGAGAATAGTACA 630
gb|AY237830.1|1-831|OXA-47_[Klebsiella_pneumoniae]                                                                                                         ATGTATCTACAAGATCTGGAGAATAGTACA 630
gb|JN129451.1|1037-1867|OXA-4_[Pseudomonas_aeruginosa]                                                                                                     ATGTATCTACAAGATCTGGAGAATAGTACA 630
gb|JN596991.2|2281-3111|OXA-224_[Pseudomonas_aeruginosa]                                                                                                   ATGTATCTACAAGATCTGGAGAATAGTACA 630
gb|KF151169.1|1-831|OXA-320_[Proteus_mirabilis]                                                                                                            ATGTATCTACAAGATCTGGATAATAGTACA 630
gb|LC651191.1|1-831|OXA-1042_[Aeromonas_veronii]                                                                                                           ATGTATCTACAAGATCTGGATAATAGTACA 630
gb|NG_051517.1|1-831|OXA-534_[Klebsiella_pneumoniae]                                                                                                       ATGTATCTACAAGATCTGGATAATAGTACA 630
gb|NG_062270.1|1-831|OXA-675_[Pseudomonas_aeruginosa]                                                                                                      ATGTATCTACAAGATCTGGAGAATAGTACA 630
gb|NG_064754.1|101-931|OXA-796_[Proteus_sp._VIITMP5]                                                                                                       ATGTATCTACAAGATCTGGATAATAGTACA 630
lcl|KF151169.1_cds_AGR55864.1_1_[gene=blaOXA-320]_[protein=oxacillinase]_[protein_id=AGR55864.1]_[location=1..831]_[gbkey=CDS]                             ATGTATCTACAAGATCTGGATAATAGTACA 630
lcl|KX714285.1_cds_AOE47040.1_1_[gene=blaOXA]_[protein=OXA-1_family_class_D_beta-lactamase_OXA-534]_[protein_id=AOE47040.1]_[location=1..831]_[gbkey=C     ATGTATCTACAAGATCTGGATAATAGTACA 630
lcl|LC543862.1_cds_BCG11499.1_1_[gene=blaOXA-921]_[protein=OXA-1_family_class_D_beta-lactamase]_[protein_id=BCG11499.1]_[location=1..831]_[gbkey=CDS]      ATGTATCTACAAGATCTGGAGAATAGTACA 630
lcl|LC651191.1_cds_BDB58062.1_1_[gene=blaOXA-1042]_[protein=OXA-1_family_class_D_beta-lactamase]_[protein_id=BDB58062.1]_[location=1..831]_[gbkey=CDS]     ATGTATCTACAAGATCTGGATAATAGTACA 630
lcl|MH780096.1_cds_AXQ11888.1_1_[gene=blaOXA]_[protein=OXA-47_family_class_D_beta-lactamase_OXA-675]_[protein_id=AXQ11888.1]_[location=1..831]_[gbkey=     ATGTATCTACAAGATCTGGAGAATAGTACA 630
lcl|PV035075.1_cds_XNY96398.1_1_[gene=blaOXA]_[protein=OXA-1_family_class_D_beta-lactamase_OXA-1333]_[protein_id=XNY96398.1]_[location=1..831]_[gbkey=     ATGTATCTACAAGATCTGAAGAATAGTACA 630
lcl|PV075138.1_cds_XOU30602.1_1_[gene=blaOXA]_[protein=OXA-1_family_class_D_beta-lactamase_OXA-1366]_[protein_id=XOU30602.1]_[location=1..831]_[gbkey=     ATGTATCTACAAGATCTGGATAATAGTACA 630
lcl|PV075139.1_cds_XOU30603.1_1_[gene=blaOXA]_[protein=OXA-1_family_class_D_beta-lactamase_OXA-1367]_[protein_id=XOU30603.1]_[location=1..831]_[gbkey=     ATGTATCTACAAGATCTGGATAATAGTACA 630
lcl|PV075140.1_cds_XOU30604.1_1_[gene=blaOXA]_[protein=OXA-1_family_class_D_beta-lactamase_OXA-1368]_[protein_id=XOU30604.1]_[location=1..834]_[gbkey=     ATGTATCTACAAGATCTGGATAATAGTACA 630
lcl|PV075141.1_cds_XOU30605.1_1_[gene=blaOXA]_[protein=OXA-1_family_class_D_beta-lactamase_OXA-1369]_[protein_id=XOU30605.1]_[location=1..831]_[gbkey=     ATGTATCTACAAGATCTGGAGAATAGTACA 630
lcl|PV075142.1_cds_XOU30606.1_1_[gene=blaOXA]_[protein=OXA-1_family_class_D_beta-lactamase_OXA-1370]_[protein_id=XOU30606.1]_[location=1..831]_[gbkey=     ATGTATCTACAAGATCTGGAGAATAGTACA 630
lcl|PV878569.1_cds_XXP60808.1_1_[gene=blaOXA]_[protein=OXA-1_family_class_D_beta-lactamase_OXA-1389]_[protein_id=XXP60808.1]_[location=1..831]_[gbkey=     ATGTATCTACAAGATCTGGATAATAGTACA 630
lcl|PV878572.1_cds_XXP60811.1_1_[gene=blaOXA]_[protein=OXA-1_family_class_D_beta-lactamase_OXA-1391]_[protein_id=XXP60811.1]_[location=1..831]_[gbkey=     ATGTATCTACAAGATCTGGATAATAGTACA 630
lcl|PV878579.1_cds_XXP60818.1_1_[gene=blaOXA]_[protein=OXA-1_family_class_D_beta-lactamase_OXA-1397]_[protein_id=XXP60818.1]_[location=1..831]_[gbkey=     ATGTATCTACAAGATCTGGATAATAGTACA 630
lcl|MH899901.1_cds_AYU53811.1_3_[gene=blaOXA]_[protein=class_D_beta-lactamase_OXA-30]_[protein_id=AYU53811.1]_[location=985..1815]_[gbkey=CDS]             ATGTATCTACAAGATCTGGATAATAGTACA 630
lcl|MH899903.1_cds_AYU53820.1_3_[gene=blaOXA]_[protein=class_D_beta-lactamase_OXA-30]_[protein_id=AYU53820.1]_[location=985..1815]_[gbkey=CDS]             ATGTATCTACAAGATCTGGATAATAGTACA 630
lcl|MH917258.1_cds_AYU53838.1_3_[gene=blaOXA]_[protein=class_D_beta-lactamase_OXA-30]_[protein_id=AYU53838.1]_[location=985..1815]_[gbkey=CDS]             ATGTATCTACAAGATCTGGATAATAGTACA 630
lcl|MH160822.1_cds_QBQ84429.1_38_[gene=blaOXA]_[protein=xacillin-hydrolyzing_class_D_beta-lactamase_OXA-1]_[protein_id=QBQ84429.1]_[location=complemen     ATGTATCTACAAGATCTGGATAATAGTACA 630
lcl|MK508663.1_cds_QBC73595.1_1_[gene=blaOXA]_[protein=OXA-1_family_class_D_beta-lactamase_OXA-796]_[protein_id=QBC73595.1]_[location=1..831]_[gbkey=C     ATGTATCTACAAGATCTGGATAATAGTACA 630
lcl|NG_049520.1_cds_WP_063861812.1_1_[gene=blaOXA]_[locus_tag=A7J11_02734]_[protein=OXA-1_family_class_D_beta-lactamase_OXA-224]_[protein_id=WP_063861     ATGTATCTACAAGATCTGGAGAATAGTACA 630
lcl|NG_049605.1_cds_WP_032490053.1_1_[gene=blaOXA]_[locus_tag=A7J11_00574]_[protein=OXA-1_family_extended-spectrum_class_D_beta-lactamase_OXA-31]_[pro     ATGTATCTACAAGATCTGGAGAATAGTACA 630
lcl|NG_049613.1_cds_WP_063862622.1_1_[gene=blaOXA]_[locus_tag=A7J11_03059]_[protein=OXA-1_family_class_D_beta-lactamase_OXA-320]_[protein_id=WP_063862     ATGTATCTACAAGATCTGGATAATAGTACA 630
lcl|NG_049688.1_cds_WP_032491311.1_1_[gene=blaOXA]_[locus_tag=A7J11_00527]_[protein=OXA-1_family_oxacillin-hydrolyzing_class_D_beta-lactamase_OXA-4]_[     ATGTATCTACAAGATCTGGAGAATAGTACA 630
lcl|NG_049751.1_cds_WP_063864092.1_1_[gene=blaOXA]_[locus_tag=A7J11_01239]_[protein=OXA-1_family_oxacillin-hydrolyzing_class_D_beta-lactamase_OXA-47]_     ATGTATCTACAAGATCTGGAGAATAGTACA 630
lcl|NG_051517.1_cds_WP_069280711.1_1_[gene=blaOXA]_[locus_tag=A7J11_03830]_[protein=OXA-1_family_class_D_beta-lactamase_OXA-534]_[protein_id=WP_069280     ATGTATCTACAAGATCTGGATAATAGTACA 630
lcl|NG_064754.1_cds_WP_110612827.1_1_[gene=blaOXA]_[locus_tag=A7J11_06122]_[protein=OXA-1_family_class_D_beta-lactamase_OXA-796]_[protein_id=WP_110612     ATGTATCTACAAGATCTGGATAATAGTACA 630
lcl|NG_077974.1_cds_WP_231869587.1_1_[gene=blaOXA]_[locus_tag=A7J11_07246]_[protein=OXA-1_family_class_D_beta-lactamase_OXA-1042]_[protein_id=WP_23186     ATGTATCTACAAGATCTGGATAATAGTACA 630
lcl|NG_244550.1_cds_WP_420354118.1_1_[gene=blaOXA]_[locus_tag=A7J11_08789]_[protein=OXA-1_family_class_D_beta-lactamase_OXA-1333]_[protein_id=WP_42035     ATGTATCTACAAGATCTGAAGAATAGTACA 630
lcl|NG_244583.1_cds_WP_420354147.1_1_[gene=blaOXA]_[locus_tag=A7J11_08882]_[protein=OXA-1_family_class_D_beta-lactamase_OXA-1366]_[protein_id=WP_42035     ATGTATCTACAAGATCTGGATAATAGTACA 630
lcl|NG_244584.1_cds_WP_420354148.1_1_[gene=blaOXA]_[locus_tag=A7J11_08883]_[protein=OXA-1_family_class_D_beta-lactamase_OXA-1367]_[protein_id=WP_42035     ATGTATCTACAAGATCTGGATAATAGTACA 630
lcl|NG_244586.1_cds_WP_420354150.1_1_[gene=blaOXA]_[locus_tag=A7J11_08885]_[protein=OXA-1_family_class_D_beta-lactamase_OXA-1369]_[protein_id=WP_42035     ATGTATCTACAAGATCTGGAGAATAGTACA 630
lcl|NG_244587.1_cds_WP_420354151.1_1_[gene=blaOXA]_[locus_tag=A7J11_08886]_[protein=OXA-1_family_class_D_beta-lactamase_OXA-1370]_[protein_id=WP_42035     ATGTATCTACAAGATCTGGAGAATAGTACA 630
lcl|NG_244585.1_cds_WP_420354149.1_1_[gene=blaOXA]_[locus_tag=A7J11_08884]_[protein=OXA-1_family_class_D_beta-lactamase_OXA-1368]_[protein_id=WP_42035     ATGTATCTACAAGATCTGGATAATAGTACA 630
lcl|NG_062270.1_cds_WP_122630857.1_1_[gene=blaOXA]_[locus_tag=A7J11_05934]_[protein=OXA-1_family_class_D_beta-lactamase_OXA-675]_[protein_id=WP_122630     ATGTATCTACAAGATCTGGAGAATAGTACA 630
lcl|NG_070184.1_cds_WP_179284339.1_1_[gene=blaOXA]_[locus_tag=A7J11_06827]_[protein=OXA-1_family_class_D_beta-lactamase_OXA-921]_[protein_id=WP_179284     ATGTATCTACAAGATCTGGAGAATAGTACA 630
                                                                                                                                                                                         

ARNcr2_seed_seq                                                                                                                                            ------------------------------ 660
PF                                                                                                                                                         ------------------------------ 660
PR                                                                                                                                                         ------------------------------ 660
gb|NG_070184.1|1-831|OXA-921_[Klebsiella_quasipneumoniae]                                                                                                  AAACTGTATGGGAAAACTGGTGCAGGATTC 660
gb|AF294653.1|754-1584|OXA-31_[Pseudomonas_aeruginosa]                                                                                                     AAACTGTATGGGAAAACTGGTGCAGGATTC 660
gb|AY139600.1|168-998|OXA-392_[uncultured_bacterium]                                                                                                       AAACTGTATGGGAAAACTGGTGCAGGATTT 660
gb|AY237830.1|1-831|OXA-47_[Klebsiella_pneumoniae]                                                                                                         AAACTGTATGGGAAAACTGGTGCAGGATTT 660
gb|JN129451.1|1037-1867|OXA-4_[Pseudomonas_aeruginosa]                                                                                                     AAACTGTATGGGAAAACTGGTGCAGGATTC 660
gb|JN596991.2|2281-3111|OXA-224_[Pseudomonas_aeruginosa]                                                                                                   AAACTGTATGGGAAAACTGGTGCAGGATTC 660
gb|KF151169.1|1-831|OXA-320_[Proteus_mirabilis]                                                                                                            AAACTGTATGGGAAAACTGGTGCAGGATTC 660
gb|LC651191.1|1-831|OXA-1042_[Aeromonas_veronii]                                                                                                           AAACTGTATGGGAAAACTGGTGCAGGATTC 660
gb|NG_051517.1|1-831|OXA-534_[Klebsiella_pneumoniae]                                                                                                       AAACTGTATGGGAAAACTGGTGCAGGATTC 660
gb|NG_062270.1|1-831|OXA-675_[Pseudomonas_aeruginosa]                                                                                                      AAACTGTATGGGAAAACTGGTGCAGGATTC 660
gb|NG_064754.1|101-931|OXA-796_[Proteus_sp._VIITMP5]                                                                                                       AAACTGTATGGGAAAACTGGTGCAGGATTC 660
lcl|KF151169.1_cds_AGR55864.1_1_[gene=blaOXA-320]_[protein=oxacillinase]_[protein_id=AGR55864.1]_[location=1..831]_[gbkey=CDS]                             AAACTGTATGGGAAAACTGGTGCAGGATTC 660
lcl|KX714285.1_cds_AOE47040.1_1_[gene=blaOXA]_[protein=OXA-1_family_class_D_beta-lactamase_OXA-534]_[protein_id=AOE47040.1]_[location=1..831]_[gbkey=C     AAACTGTATGGGAAAACTGGTGCAGGATTC 660
lcl|LC543862.1_cds_BCG11499.1_1_[gene=blaOXA-921]_[protein=OXA-1_family_class_D_beta-lactamase]_[protein_id=BCG11499.1]_[location=1..831]_[gbkey=CDS]      AAACTGTATGGGAAAACTGGTGCAGGATTC 660
lcl|LC651191.1_cds_BDB58062.1_1_[gene=blaOXA-1042]_[protein=OXA-1_family_class_D_beta-lactamase]_[protein_id=BDB58062.1]_[location=1..831]_[gbkey=CDS]     AAACTGTATGGGAAAACTGGTGCAGGATTC 660
lcl|MH780096.1_cds_AXQ11888.1_1_[gene=blaOXA]_[protein=OXA-47_family_class_D_beta-lactamase_OXA-675]_[protein_id=AXQ11888.1]_[location=1..831]_[gbkey=     AAACTGTATGGGAAAACTGGTGCAGGATTC 660
lcl|PV035075.1_cds_XNY96398.1_1_[gene=blaOXA]_[protein=OXA-1_family_class_D_beta-lactamase_OXA-1333]_[protein_id=XNY96398.1]_[location=1..831]_[gbkey=     AAACTGTATGGGAAAACTGGTGCAGGATTC 660
lcl|PV075138.1_cds_XOU30602.1_1_[gene=blaOXA]_[protein=OXA-1_family_class_D_beta-lactamase_OXA-1366]_[protein_id=XOU30602.1]_[location=1..831]_[gbkey=     AAACTGTATGGGAAAACTGGTGCAGGATTC 660
lcl|PV075139.1_cds_XOU30603.1_1_[gene=blaOXA]_[protein=OXA-1_family_class_D_beta-lactamase_OXA-1367]_[protein_id=XOU30603.1]_[location=1..831]_[gbkey=     AAACTGTATGGGAAAACTGGTGCAGGATTC 660
lcl|PV075140.1_cds_XOU30604.1_1_[gene=blaOXA]_[protein=OXA-1_family_class_D_beta-lactamase_OXA-1368]_[protein_id=XOU30604.1]_[location=1..834]_[gbkey=     AAACTGTATGGGAAAACTGGTGCAGGATTC 660
lcl|PV075141.1_cds_XOU30605.1_1_[gene=blaOXA]_[protein=OXA-1_family_class_D_beta-lactamase_OXA-1369]_[protein_id=XOU30605.1]_[location=1..831]_[gbkey=     AAACTGTATGGGAAAACTGGTGCAGGATTC 660
lcl|PV075142.1_cds_XOU30606.1_1_[gene=blaOXA]_[protein=OXA-1_family_class_D_beta-lactamase_OXA-1370]_[protein_id=XOU30606.1]_[location=1..831]_[gbkey=     AAACTGTATGGGAAAACTGGTGCAGGATTT 660
lcl|PV878569.1_cds_XXP60808.1_1_[gene=blaOXA]_[protein=OXA-1_family_class_D_beta-lactamase_OXA-1389]_[protein_id=XXP60808.1]_[location=1..831]_[gbkey=     AAACTGTATGGGAAAACTGGTGCAGGATTC 660
lcl|PV878572.1_cds_XXP60811.1_1_[gene=blaOXA]_[protein=OXA-1_family_class_D_beta-lactamase_OXA-1391]_[protein_id=XXP60811.1]_[location=1..831]_[gbkey=     AAACTGTATGGGAAAACTGGTGCAGGATTC 660
lcl|PV878579.1_cds_XXP60818.1_1_[gene=blaOXA]_[protein=OXA-1_family_class_D_beta-lactamase_OXA-1397]_[protein_id=XXP60818.1]_[location=1..831]_[gbkey=     AAACTGTATGGGAAAACTGGTGCAGGATTC 660
lcl|MH899901.1_cds_AYU53811.1_3_[gene=blaOXA]_[protein=class_D_beta-lactamase_OXA-30]_[protein_id=AYU53811.1]_[location=985..1815]_[gbkey=CDS]             AAACTGTATGGGAAAACTGGTGCAGGATTC 660
lcl|MH899903.1_cds_AYU53820.1_3_[gene=blaOXA]_[protein=class_D_beta-lactamase_OXA-30]_[protein_id=AYU53820.1]_[location=985..1815]_[gbkey=CDS]             AAACTGTATGGGAAAACTGGTGCAGGATTC 660
lcl|MH917258.1_cds_AYU53838.1_3_[gene=blaOXA]_[protein=class_D_beta-lactamase_OXA-30]_[protein_id=AYU53838.1]_[location=985..1815]_[gbkey=CDS]             AAACTGTATGGGAAAACTGGTGCAGGATTC 660
lcl|MH160822.1_cds_QBQ84429.1_38_[gene=blaOXA]_[protein=xacillin-hydrolyzing_class_D_beta-lactamase_OXA-1]_[protein_id=QBQ84429.1]_[location=complemen     AAACTGTATGGGAAAACTGGTGCAGGATTC 660
lcl|MK508663.1_cds_QBC73595.1_1_[gene=blaOXA]_[protein=OXA-1_family_class_D_beta-lactamase_OXA-796]_[protein_id=QBC73595.1]_[location=1..831]_[gbkey=C     AAACTGTATGGGAAAACTGGTGCAGGATTC 660
lcl|NG_049520.1_cds_WP_063861812.1_1_[gene=blaOXA]_[locus_tag=A7J11_02734]_[protein=OXA-1_family_class_D_beta-lactamase_OXA-224]_[protein_id=WP_063861     AAACTGTATGGGAAAACTGGTGCAGGATTC 660
lcl|NG_049605.1_cds_WP_032490053.1_1_[gene=blaOXA]_[locus_tag=A7J11_00574]_[protein=OXA-1_family_extended-spectrum_class_D_beta-lactamase_OXA-31]_[pro     AAACTGTATGGGAAAACTGGTGCAGGATTC 660
lcl|NG_049613.1_cds_WP_063862622.1_1_[gene=blaOXA]_[locus_tag=A7J11_03059]_[protein=OXA-1_family_class_D_beta-lactamase_OXA-320]_[protein_id=WP_063862     AAACTGTATGGGAAAACTGGTGCAGGATTC 660
lcl|NG_049688.1_cds_WP_032491311.1_1_[gene=blaOXA]_[locus_tag=A7J11_00527]_[protein=OXA-1_family_oxacillin-hydrolyzing_class_D_beta-lactamase_OXA-4]_[     AAACTGTATGGGAAAACTGGTGCAGGATTC 660
lcl|NG_049751.1_cds_WP_063864092.1_1_[gene=blaOXA]_[locus_tag=A7J11_01239]_[protein=OXA-1_family_oxacillin-hydrolyzing_class_D_beta-lactamase_OXA-47]_     AAACTGTATGGGAAAACTGGTGCAGGATTT 660
lcl|NG_051517.1_cds_WP_069280711.1_1_[gene=blaOXA]_[locus_tag=A7J11_03830]_[protein=OXA-1_family_class_D_beta-lactamase_OXA-534]_[protein_id=WP_069280     AAACTGTATGGGAAAACTGGTGCAGGATTC 660
lcl|NG_064754.1_cds_WP_110612827.1_1_[gene=blaOXA]_[locus_tag=A7J11_06122]_[protein=OXA-1_family_class_D_beta-lactamase_OXA-796]_[protein_id=WP_110612     AAACTGTATGGGAAAACTGGTGCAGGATTC 660
lcl|NG_077974.1_cds_WP_231869587.1_1_[gene=blaOXA]_[locus_tag=A7J11_07246]_[protein=OXA-1_family_class_D_beta-lactamase_OXA-1042]_[protein_id=WP_23186     AAACTGTATGGGAAAACTGGTGCAGGATTC 660
lcl|NG_244550.1_cds_WP_420354118.1_1_[gene=blaOXA]_[locus_tag=A7J11_08789]_[protein=OXA-1_family_class_D_beta-lactamase_OXA-1333]_[protein_id=WP_42035     AAACTGTATGGGAAAACTGGTGCAGGATTC 660
lcl|NG_244583.1_cds_WP_420354147.1_1_[gene=blaOXA]_[locus_tag=A7J11_08882]_[protein=OXA-1_family_class_D_beta-lactamase_OXA-1366]_[protein_id=WP_42035     AAACTGTATGGGAAAACTGGTGCAGGATTC 660
lcl|NG_244584.1_cds_WP_420354148.1_1_[gene=blaOXA]_[locus_tag=A7J11_08883]_[protein=OXA-1_family_class_D_beta-lactamase_OXA-1367]_[protein_id=WP_42035     AAACTGTATGGGAAAACTGGTGCAGGATTC 660
lcl|NG_244586.1_cds_WP_420354150.1_1_[gene=blaOXA]_[locus_tag=A7J11_08885]_[protein=OXA-1_family_class_D_beta-lactamase_OXA-1369]_[protein_id=WP_42035     AAACTGTATGGGAAAACTGGTGCAGGATTC 660
lcl|NG_244587.1_cds_WP_420354151.1_1_[gene=blaOXA]_[locus_tag=A7J11_08886]_[protein=OXA-1_family_class_D_beta-lactamase_OXA-1370]_[protein_id=WP_42035     AAACTGTATGGGAAAACTGGTGCAGGATTT 660
lcl|NG_244585.1_cds_WP_420354149.1_1_[gene=blaOXA]_[locus_tag=A7J11_08884]_[protein=OXA-1_family_class_D_beta-lactamase_OXA-1368]_[protein_id=WP_42035     AAACTGTATGGGAAAACTGGTGCAGGATTC 660
lcl|NG_062270.1_cds_WP_122630857.1_1_[gene=blaOXA]_[locus_tag=A7J11_05934]_[protein=OXA-1_family_class_D_beta-lactamase_OXA-675]_[protein_id=WP_122630     AAACTGTATGGGAAAACTGGTGCAGGATTC 660
lcl|NG_070184.1_cds_WP_179284339.1_1_[gene=blaOXA]_[locus_tag=A7J11_06827]_[protein=OXA-1_family_class_D_beta-lactamase_OXA-921]_[protein_id=WP_179284     AAACTGTATGGGAAAACTGGTGCAGGATTC 660
                                                                                                                                                                                         

ARNcr2_seed_seq                                                                                                                                            ------------------------------ 690
PF                                                                                                                                                         ------------------------------ 690
PR                                                                                                                                                         ------------------------------ 690
gb|NG_070184.1|1-831|OXA-921_[Klebsiella_quasipneumoniae]                                                                                                  ACAGCAAATAGAACCCTACAAAACGGATGG 690
gb|AF294653.1|754-1584|OXA-31_[Pseudomonas_aeruginosa]                                                                                                     ACAGCAAATAGAACCTTACAAAACGGATGG 690
gb|AY139600.1|168-998|OXA-392_[uncultured_bacterium]                                                                                                       ACAGCAAATAGAACCCTACAAAACGGATGG 690
gb|AY237830.1|1-831|OXA-47_[Klebsiella_pneumoniae]                                                                                                         ACAGCAAATAGAACCCTACAAAACGGATGG 690
gb|JN129451.1|1037-1867|OXA-4_[Pseudomonas_aeruginosa]                                                                                                     ACAGCAAATAGAACCTTACAAAACGGATGG 690
gb|JN596991.2|2281-3111|OXA-224_[Pseudomonas_aeruginosa]                                                                                                   ACAGCAAATAGAACCTTACAAAACGGATGG 690
gb|KF151169.1|1-831|OXA-320_[Proteus_mirabilis]                                                                                                            ACAGCAAATAGAACCTTACAAAACGGATGG 690
gb|LC651191.1|1-831|OXA-1042_[Aeromonas_veronii]                                                                                                           ACAGCAAATAGAACCTTACAAAACGGATGG 690
gb|NG_051517.1|1-831|OXA-534_[Klebsiella_pneumoniae]                                                                                                       ACAGCAAATAGAACCTTACAAAACGGATGG 690
gb|NG_062270.1|1-831|OXA-675_[Pseudomonas_aeruginosa]                                                                                                      ACAGCAAATAGAACCCTACAAAACGGATGG 690
gb|NG_064754.1|101-931|OXA-796_[Proteus_sp._VIITMP5]                                                                                                       ACAGCAAATAGAACCTTACAAAACGGATGG 690
lcl|KF151169.1_cds_AGR55864.1_1_[gene=blaOXA-320]_[protein=oxacillinase]_[protein_id=AGR55864.1]_[location=1..831]_[gbkey=CDS]                             ACAGCAAATAGAACCTTACAAAACGGATGG 690
lcl|KX714285.1_cds_AOE47040.1_1_[gene=blaOXA]_[protein=OXA-1_family_class_D_beta-lactamase_OXA-534]_[protein_id=AOE47040.1]_[location=1..831]_[gbkey=C     ACAGCAAATAGAACCTTACAAAACGGATGG 690
lcl|LC543862.1_cds_BCG11499.1_1_[gene=blaOXA-921]_[protein=OXA-1_family_class_D_beta-lactamase]_[protein_id=BCG11499.1]_[location=1..831]_[gbkey=CDS]      ACAGCAAATAGAACCCTACAAAACGGATGG 690
lcl|LC651191.1_cds_BDB58062.1_1_[gene=blaOXA-1042]_[protein=OXA-1_family_class_D_beta-lactamase]_[protein_id=BDB58062.1]_[location=1..831]_[gbkey=CDS]     ACAGCAAATAGAACCTTACAAAACGGATGG 690
lcl|MH780096.1_cds_AXQ11888.1_1_[gene=blaOXA]_[protein=OXA-47_family_class_D_beta-lactamase_OXA-675]_[protein_id=AXQ11888.1]_[location=1..831]_[gbkey=     ACAGCAAATAGAACCCTACAAAACGGATGG 690
lcl|PV035075.1_cds_XNY96398.1_1_[gene=blaOXA]_[protein=OXA-1_family_class_D_beta-lactamase_OXA-1333]_[protein_id=XNY96398.1]_[location=1..831]_[gbkey=     ACAGCAAATAGAACCTTACAAAACGGATGG 690
lcl|PV075138.1_cds_XOU30602.1_1_[gene=blaOXA]_[protein=OXA-1_family_class_D_beta-lactamase_OXA-1366]_[protein_id=XOU30602.1]_[location=1..831]_[gbkey=     ACAGCAAATAGAACCTTACAAAACGGATGG 690
lcl|PV075139.1_cds_XOU30603.1_1_[gene=blaOXA]_[protein=OXA-1_family_class_D_beta-lactamase_OXA-1367]_[protein_id=XOU30603.1]_[location=1..831]_[gbkey=     ACAGCAAATAGAACCTTACAAAACGGATGG 690
lcl|PV075140.1_cds_XOU30604.1_1_[gene=blaOXA]_[protein=OXA-1_family_class_D_beta-lactamase_OXA-1368]_[protein_id=XOU30604.1]_[location=1..834]_[gbkey=     ACAGCAAATAGAACCTTACAAAACGGATGG 690
lcl|PV075141.1_cds_XOU30605.1_1_[gene=blaOXA]_[protein=OXA-1_family_class_D_beta-lactamase_OXA-1369]_[protein_id=XOU30605.1]_[location=1..831]_[gbkey=     ACAGCAAATAGAACCTTACAAAACGGATGG 690
lcl|PV075142.1_cds_XOU30606.1_1_[gene=blaOXA]_[protein=OXA-1_family_class_D_beta-lactamase_OXA-1370]_[protein_id=XOU30606.1]_[location=1..831]_[gbkey=     ACAGCAAATAGAACCCTACAAAACGGATGG 690
lcl|PV878569.1_cds_XXP60808.1_1_[gene=blaOXA]_[protein=OXA-1_family_class_D_beta-lactamase_OXA-1389]_[protein_id=XXP60808.1]_[location=1..831]_[gbkey=     ACAGCAAATAGAACCTTACAAAACGGATGG 690
lcl|PV878572.1_cds_XXP60811.1_1_[gene=blaOXA]_[protein=OXA-1_family_class_D_beta-lactamase_OXA-1391]_[protein_id=XXP60811.1]_[location=1..831]_[gbkey=     ACAGCAAATAGAACCTTACAAAACGGATGG 690
lcl|PV878579.1_cds_XXP60818.1_1_[gene=blaOXA]_[protein=OXA-1_family_class_D_beta-lactamase_OXA-1397]_[protein_id=XXP60818.1]_[location=1..831]_[gbkey=     ACAGCAAATAGAACCTTACAAAACGGATGG 690
lcl|MH899901.1_cds_AYU53811.1_3_[gene=blaOXA]_[protein=class_D_beta-lactamase_OXA-30]_[protein_id=AYU53811.1]_[location=985..1815]_[gbkey=CDS]             ACAGCAAATAGAACCTTACAAAACGGATGG 690
lcl|MH899903.1_cds_AYU53820.1_3_[gene=blaOXA]_[protein=class_D_beta-lactamase_OXA-30]_[protein_id=AYU53820.1]_[location=985..1815]_[gbkey=CDS]             ACAGCAAATAGAACCTTACAAAACGGATGG 690
lcl|MH917258.1_cds_AYU53838.1_3_[gene=blaOXA]_[protein=class_D_beta-lactamase_OXA-30]_[protein_id=AYU53838.1]_[location=985..1815]_[gbkey=CDS]             ACAGCAAATAGAACCTTACAAAACGGATGG 690
lcl|MH160822.1_cds_QBQ84429.1_38_[gene=blaOXA]_[protein=xacillin-hydrolyzing_class_D_beta-lactamase_OXA-1]_[protein_id=QBQ84429.1]_[location=complemen     ACAGCAAATAGAACCTTACAAAACGGATGG 690
lcl|MK508663.1_cds_QBC73595.1_1_[gene=blaOXA]_[protein=OXA-1_family_class_D_beta-lactamase_OXA-796]_[protein_id=QBC73595.1]_[location=1..831]_[gbkey=C     ACAGCAAATAGAACCTTACAAAACGGATGG 690
lcl|NG_049520.1_cds_WP_063861812.1_1_[gene=blaOXA]_[locus_tag=A7J11_02734]_[protein=OXA-1_family_class_D_beta-lactamase_OXA-224]_[protein_id=WP_063861     ACAGCAAATAGAACCTTACAAAACGGATGG 690
lcl|NG_049605.1_cds_WP_032490053.1_1_[gene=blaOXA]_[locus_tag=A7J11_00574]_[protein=OXA-1_family_extended-spectrum_class_D_beta-lactamase_OXA-31]_[pro     ACAGCAAATAGAACCTTACAAAACGGATGG 690
lcl|NG_049613.1_cds_WP_063862622.1_1_[gene=blaOXA]_[locus_tag=A7J11_03059]_[protein=OXA-1_family_class_D_beta-lactamase_OXA-320]_[protein_id=WP_063862     ACAGCAAATAGAACCTTACAAAACGGATGG 690
lcl|NG_049688.1_cds_WP_032491311.1_1_[gene=blaOXA]_[locus_tag=A7J11_00527]_[protein=OXA-1_family_oxacillin-hydrolyzing_class_D_beta-lactamase_OXA-4]_[     ACAGCAAATAGAACCTTACAAAACGGATGG 690
lcl|NG_049751.1_cds_WP_063864092.1_1_[gene=blaOXA]_[locus_tag=A7J11_01239]_[protein=OXA-1_family_oxacillin-hydrolyzing_class_D_beta-lactamase_OXA-47]_     ACAGCAAATAGAACCCTACAAAACGGATGG 690
lcl|NG_051517.1_cds_WP_069280711.1_1_[gene=blaOXA]_[locus_tag=A7J11_03830]_[protein=OXA-1_family_class_D_beta-lactamase_OXA-534]_[protein_id=WP_069280     ACAGCAAATAGAACCTTACAAAACGGATGG 690
lcl|NG_064754.1_cds_WP_110612827.1_1_[gene=blaOXA]_[locus_tag=A7J11_06122]_[protein=OXA-1_family_class_D_beta-lactamase_OXA-796]_[protein_id=WP_110612     ACAGCAAATAGAACCTTACAAAACGGATGG 690
lcl|NG_077974.1_cds_WP_231869587.1_1_[gene=blaOXA]_[locus_tag=A7J11_07246]_[protein=OXA-1_family_class_D_beta-lactamase_OXA-1042]_[protein_id=WP_23186     ACAGCAAATAGAACCTTACAAAACGGATGG 690
lcl|NG_244550.1_cds_WP_420354118.1_1_[gene=blaOXA]_[locus_tag=A7J11_08789]_[protein=OXA-1_family_class_D_beta-lactamase_OXA-1333]_[protein_id=WP_42035     ACAGCAAATAGAACCTTACAAAACGGATGG 690
lcl|NG_244583.1_cds_WP_420354147.1_1_[gene=blaOXA]_[locus_tag=A7J11_08882]_[protein=OXA-1_family_class_D_beta-lactamase_OXA-1366]_[protein_id=WP_42035     ACAGCAAATAGAACCTTACAAAACGGATGG 690
lcl|NG_244584.1_cds_WP_420354148.1_1_[gene=blaOXA]_[locus_tag=A7J11_08883]_[protein=OXA-1_family_class_D_beta-lactamase_OXA-1367]_[protein_id=WP_42035     ACAGCAAATAGAACCTTACAAAACGGATGG 690
lcl|NG_244586.1_cds_WP_420354150.1_1_[gene=blaOXA]_[locus_tag=A7J11_08885]_[protein=OXA-1_family_class_D_beta-lactamase_OXA-1369]_[protein_id=WP_42035     ACAGCAAATAGAACCTTACAAAACGGATGG 690
lcl|NG_244587.1_cds_WP_420354151.1_1_[gene=blaOXA]_[locus_tag=A7J11_08886]_[protein=OXA-1_family_class_D_beta-lactamase_OXA-1370]_[protein_id=WP_42035     ACAGCAAATAGAACCCTACAAAACGGATGG 690
lcl|NG_244585.1_cds_WP_420354149.1_1_[gene=blaOXA]_[locus_tag=A7J11_08884]_[protein=OXA-1_family_class_D_beta-lactamase_OXA-1368]_[protein_id=WP_42035     ACAGCAAATAGAACCTTACAAAACGGATGG 690
lcl|NG_062270.1_cds_WP_122630857.1_1_[gene=blaOXA]_[locus_tag=A7J11_05934]_[protein=OXA-1_family_class_D_beta-lactamase_OXA-675]_[protein_id=WP_122630     ACAGCAAATAGAACCCTACAAAACGGATGG 690
lcl|NG_070184.1_cds_WP_179284339.1_1_[gene=blaOXA]_[locus_tag=A7J11_06827]_[protein=OXA-1_family_class_D_beta-lactamase_OXA-921]_[protein_id=WP_179284     ACAGCAAATAGAACCCTACAAAACGGATGG 690
                                                                                                                                                                                         

ARNcr2_seed_seq                                                                                                                                            ------------------------------ 720
PF                                                                                                                                                         ------------------------------ 720
PR                                                                                                                                                         ------------------------------ 720
gb|NG_070184.1|1-831|OXA-921_[Klebsiella_quasipneumoniae]                                                                                                  TTTGAAGGGT---TTATCATAAGCAAATCA 720
gb|AF294653.1|754-1584|OXA-31_[Pseudomonas_aeruginosa]                                                                                                     TTTGAAGGGT---TTATTATAAGCAAATCA 720
gb|AY139600.1|168-998|OXA-392_[uncultured_bacterium]                                                                                                       TTTGAAGGGT---TTATTATAAGCAAATCA 720
gb|AY237830.1|1-831|OXA-47_[Klebsiella_pneumoniae]                                                                                                         TTTGAAGGGT---TTATTATAAGCAAATCA 720
gb|JN129451.1|1037-1867|OXA-4_[Pseudomonas_aeruginosa]                                                                                                     TTTGAAGGGT---TTATTATAAGCAAATCA 720
gb|JN596991.2|2281-3111|OXA-224_[Pseudomonas_aeruginosa]                                                                                                   TTTGAAGGGT---TTATTATAAGCAAATCA 720
gb|KF151169.1|1-831|OXA-320_[Proteus_mirabilis]                                                                                                            TTTGAAGGGT---TTATTATAAGCAAATCA 720
gb|LC651191.1|1-831|OXA-1042_[Aeromonas_veronii]                                                                                                           TTTGAAGGGT---TTATTATAAGCAAATCA 720
gb|NG_051517.1|1-831|OXA-534_[Klebsiella_pneumoniae]                                                                                                       TTTGAAGGGT---TTATTATAAGCAAATCA 720
gb|NG_062270.1|1-831|OXA-675_[Pseudomonas_aeruginosa]                                                                                                      TTTGAAGGGT---TTATCATAAGCAAATCA 720
gb|NG_064754.1|101-931|OXA-796_[Proteus_sp._VIITMP5]                                                                                                       TTTGAAGGGT---TTATTATAAGCAAATCA 720
lcl|KF151169.1_cds_AGR55864.1_1_[gene=blaOXA-320]_[protein=oxacillinase]_[protein_id=AGR55864.1]_[location=1..831]_[gbkey=CDS]                             TTTGAAGGGT---TTATTATAAGCAAATCA 720
lcl|KX714285.1_cds_AOE47040.1_1_[gene=blaOXA]_[protein=OXA-1_family_class_D_beta-lactamase_OXA-534]_[protein_id=AOE47040.1]_[location=1..831]_[gbkey=C     TTTGAAGGGT---TTATTATAAGCAAATCA 720
lcl|LC543862.1_cds_BCG11499.1_1_[gene=blaOXA-921]_[protein=OXA-1_family_class_D_beta-lactamase]_[protein_id=BCG11499.1]_[location=1..831]_[gbkey=CDS]      TTTGAAGGGT---TTATCATAAGCAAATCA 720
lcl|LC651191.1_cds_BDB58062.1_1_[gene=blaOXA-1042]_[protein=OXA-1_family_class_D_beta-lactamase]_[protein_id=BDB58062.1]_[location=1..831]_[gbkey=CDS]     TTTGAAGGGT---TTATTATAAGCAAATCA 720
lcl|MH780096.1_cds_AXQ11888.1_1_[gene=blaOXA]_[protein=OXA-47_family_class_D_beta-lactamase_OXA-675]_[protein_id=AXQ11888.1]_[location=1..831]_[gbkey=     TTTGAAGGGT---TTATCATAAGCAAATCA 720
lcl|PV035075.1_cds_XNY96398.1_1_[gene=blaOXA]_[protein=OXA-1_family_class_D_beta-lactamase_OXA-1333]_[protein_id=XNY96398.1]_[location=1..831]_[gbkey=     TTTGAAGGGT---TTATTATAAGCAAATCA 720
lcl|PV075138.1_cds_XOU30602.1_1_[gene=blaOXA]_[protein=OXA-1_family_class_D_beta-lactamase_OXA-1366]_[protein_id=XOU30602.1]_[location=1..831]_[gbkey=     TTTGAAGGGT---TTATTATAAGCAAATCA 720
lcl|PV075139.1_cds_XOU30603.1_1_[gene=blaOXA]_[protein=OXA-1_family_class_D_beta-lactamase_OXA-1367]_[protein_id=XOU30603.1]_[location=1..831]_[gbkey=     TTTGAAGGGT---TTATTATAAGCAAATCA 720
lcl|PV075140.1_cds_XOU30604.1_1_[gene=blaOXA]_[protein=OXA-1_family_class_D_beta-lactamase_OXA-1368]_[protein_id=XOU30604.1]_[location=1..834]_[gbkey=     TTTGAAGGGTTTATTATTATAAGCAAATCA 720
lcl|PV075141.1_cds_XOU30605.1_1_[gene=blaOXA]_[protein=OXA-1_family_class_D_beta-lactamase_OXA-1369]_[protein_id=XOU30605.1]_[location=1..831]_[gbkey=     TTTGAAGGGT---TTATTATAAGCAAATCA 720
lcl|PV075142.1_cds_XOU30606.1_1_[gene=blaOXA]_[protein=OXA-1_family_class_D_beta-lactamase_OXA-1370]_[protein_id=XOU30606.1]_[location=1..831]_[gbkey=     TTTGAAGGGT---TTATTATAAGCAAATCA 720
lcl|PV878569.1_cds_XXP60808.1_1_[gene=blaOXA]_[protein=OXA-1_family_class_D_beta-lactamase_OXA-1389]_[protein_id=XXP60808.1]_[location=1..831]_[gbkey=     TTTGAAGGGT---TTATTATAAGCAAATCA 720
lcl|PV878572.1_cds_XXP60811.1_1_[gene=blaOXA]_[protein=OXA-1_family_class_D_beta-lactamase_OXA-1391]_[protein_id=XXP60811.1]_[location=1..831]_[gbkey=     TTTGAAGGGT---TTATTATAAGAAAATCA 720
lcl|PV878579.1_cds_XXP60818.1_1_[gene=blaOXA]_[protein=OXA-1_family_class_D_beta-lactamase_OXA-1397]_[protein_id=XXP60818.1]_[location=1..831]_[gbkey=     TTTGAAGGGT---TTATTATAAGCAAATCA 720
lcl|MH899901.1_cds_AYU53811.1_3_[gene=blaOXA]_[protein=class_D_beta-lactamase_OXA-30]_[protein_id=AYU53811.1]_[location=985..1815]_[gbkey=CDS]             TTTGAAGGGT---TTATTATAAGCAAATCA 720
lcl|MH899903.1_cds_AYU53820.1_3_[gene=blaOXA]_[protein=class_D_beta-lactamase_OXA-30]_[protein_id=AYU53820.1]_[location=985..1815]_[gbkey=CDS]             TTTGAAGGGT---TTATTATAAGCAAATCA 720
lcl|MH917258.1_cds_AYU53838.1_3_[gene=blaOXA]_[protein=class_D_beta-lactamase_OXA-30]_[protein_id=AYU53838.1]_[location=985..1815]_[gbkey=CDS]             TTTGAAGGGT---TTATTATAAGCAAATCA 720
lcl|MH160822.1_cds_QBQ84429.1_38_[gene=blaOXA]_[protein=xacillin-hydrolyzing_class_D_beta-lactamase_OXA-1]_[protein_id=QBQ84429.1]_[location=complemen     TTTGAAGGGT---TTATTATAAGCAAATCA 720
lcl|MK508663.1_cds_QBC73595.1_1_[gene=blaOXA]_[protein=OXA-1_family_class_D_beta-lactamase_OXA-796]_[protein_id=QBC73595.1]_[location=1..831]_[gbkey=C     TTTGAAGGGT---TTATTATAAGCAAATCA 720
lcl|NG_049520.1_cds_WP_063861812.1_1_[gene=blaOXA]_[locus_tag=A7J11_02734]_[protein=OXA-1_family_class_D_beta-lactamase_OXA-224]_[protein_id=WP_063861     TTTGAAGGGT---TTATTATAAGCAAATCA 720
lcl|NG_049605.1_cds_WP_032490053.1_1_[gene=blaOXA]_[locus_tag=A7J11_00574]_[protein=OXA-1_family_extended-spectrum_class_D_beta-lactamase_OXA-31]_[pro     TTTGAAGGGT---TTATTATAAGCAAATCA 720
lcl|NG_049613.1_cds_WP_063862622.1_1_[gene=blaOXA]_[locus_tag=A7J11_03059]_[protein=OXA-1_family_class_D_beta-lactamase_OXA-320]_[protein_id=WP_063862     TTTGAAGGGT---TTATTATAAGCAAATCA 720
lcl|NG_049688.1_cds_WP_032491311.1_1_[gene=blaOXA]_[locus_tag=A7J11_00527]_[protein=OXA-1_family_oxacillin-hydrolyzing_class_D_beta-lactamase_OXA-4]_[     TTTGAAGGGT---TTATTATAAGCAAATCA 720
lcl|NG_049751.1_cds_WP_063864092.1_1_[gene=blaOXA]_[locus_tag=A7J11_01239]_[protein=OXA-1_family_oxacillin-hydrolyzing_class_D_beta-lactamase_OXA-47]_     TTTGAAGGGT---TTATTATAAGCAAATCA 720
lcl|NG_051517.1_cds_WP_069280711.1_1_[gene=blaOXA]_[locus_tag=A7J11_03830]_[protein=OXA-1_family_class_D_beta-lactamase_OXA-534]_[protein_id=WP_069280     TTTGAAGGGT---TTATTATAAGCAAATCA 720
lcl|NG_064754.1_cds_WP_110612827.1_1_[gene=blaOXA]_[locus_tag=A7J11_06122]_[protein=OXA-1_family_class_D_beta-lactamase_OXA-796]_[protein_id=WP_110612     TTTGAAGGGT---TTATTATAAGCAAATCA 720
lcl|NG_077974.1_cds_WP_231869587.1_1_[gene=blaOXA]_[locus_tag=A7J11_07246]_[protein=OXA-1_family_class_D_beta-lactamase_OXA-1042]_[protein_id=WP_23186     TTTGAAGGGT---TTATTATAAGCAAATCA 720
lcl|NG_244550.1_cds_WP_420354118.1_1_[gene=blaOXA]_[locus_tag=A7J11_08789]_[protein=OXA-1_family_class_D_beta-lactamase_OXA-1333]_[protein_id=WP_42035     TTTGAAGGGT---TTATTATAAGCAAATCA 720
lcl|NG_244583.1_cds_WP_420354147.1_1_[gene=blaOXA]_[locus_tag=A7J11_08882]_[protein=OXA-1_family_class_D_beta-lactamase_OXA-1366]_[protein_id=WP_42035     TTTGAAGGGT---TTATTATAAGCAAATCA 720
lcl|NG_244584.1_cds_WP_420354148.1_1_[gene=blaOXA]_[locus_tag=A7J11_08883]_[protein=OXA-1_family_class_D_beta-lactamase_OXA-1367]_[protein_id=WP_42035     TTTGAAGGGT---TTATTATAAGCAAATCA 720
lcl|NG_244586.1_cds_WP_420354150.1_1_[gene=blaOXA]_[locus_tag=A7J11_08885]_[protein=OXA-1_family_class_D_beta-lactamase_OXA-1369]_[protein_id=WP_42035     TTTGAAGGGT---TTATTATAAGCAAATCA 720
lcl|NG_244587.1_cds_WP_420354151.1_1_[gene=blaOXA]_[locus_tag=A7J11_08886]_[protein=OXA-1_family_class_D_beta-lactamase_OXA-1370]_[protein_id=WP_42035     TTTGAAGGGT---TTATTATAAGCAAATCA 720
lcl|NG_244585.1_cds_WP_420354149.1_1_[gene=blaOXA]_[locus_tag=A7J11_08884]_[protein=OXA-1_family_class_D_beta-lactamase_OXA-1368]_[protein_id=WP_42035     TTTGAAGGGTTTATTATTATAAGCAAATCA 720
lcl|NG_062270.1_cds_WP_122630857.1_1_[gene=blaOXA]_[locus_tag=A7J11_05934]_[protein=OXA-1_family_class_D_beta-lactamase_OXA-675]_[protein_id=WP_122630     TTTGAAGGGT---TTATCATAAGCAAATCA 720
lcl|NG_070184.1_cds_WP_179284339.1_1_[gene=blaOXA]_[locus_tag=A7J11_06827]_[protein=OXA-1_family_class_D_beta-lactamase_OXA-921]_[protein_id=WP_179284     TTTGAAGGGT---TTATCATAAGCAAATCA 720
                                                                                                                                                                                         

ARNcr2_seed_seq                                                                                                                                            ------------------------------ 750
PF                                                                                                                                                         ------------------------------ 750
PR                                                                                                                                                         -------------------------CACTT 750
gb|NG_070184.1|1-831|OXA-921_[Klebsiella_quasipneumoniae]                                                                                                  GGACATAAATATGTTTTTGTGTCCGCACTT 750
gb|AF294653.1|754-1584|OXA-31_[Pseudomonas_aeruginosa]                                                                                                     GGACATAAATATGTTTTTGTGTCCGCACTT 750
gb|AY139600.1|168-998|OXA-392_[uncultured_bacterium]                                                                                                       GGACATAAATATGTTTTTGTGTCCGCACTT 750
gb|AY237830.1|1-831|OXA-47_[Klebsiella_pneumoniae]                                                                                                         GGACATAAATATGTTTTTGTGTCCGCACTT 750
gb|JN129451.1|1037-1867|OXA-4_[Pseudomonas_aeruginosa]                                                                                                     GGACATAAATATGTTTTTGTGTCCGCACTT 750
gb|JN596991.2|2281-3111|OXA-224_[Pseudomonas_aeruginosa]                                                                                                   GGACATAAATATGTTTTTGTGTCCGCACTT 750
gb|KF151169.1|1-831|OXA-320_[Proteus_mirabilis]                                                                                                            GGACATAAATATGTTTTTGTGTCCGCACTT 750
gb|LC651191.1|1-831|OXA-1042_[Aeromonas_veronii]                                                                                                           GGACATAAATATGTTTTTGTGTCCGCACTT 750
gb|NG_051517.1|1-831|OXA-534_[Klebsiella_pneumoniae]                                                                                                       GGACATAAATATTTTTTTGTGTCCGCACTT 750
gb|NG_062270.1|1-831|OXA-675_[Pseudomonas_aeruginosa]                                                                                                      GGACGTAAATATGTTTTTGTGTCCGCACTT 750
gb|NG_064754.1|101-931|OXA-796_[Proteus_sp._VIITMP5]                                                                                                       GGACATAAATATGTTTTTGTGTCCGCACTT 750
lcl|KF151169.1_cds_AGR55864.1_1_[gene=blaOXA-320]_[protein=oxacillinase]_[protein_id=AGR55864.1]_[location=1..831]_[gbkey=CDS]                             GGACATAAATATGTTTTTGTGTCCGCACTT 750
lcl|KX714285.1_cds_AOE47040.1_1_[gene=blaOXA]_[protein=OXA-1_family_class_D_beta-lactamase_OXA-534]_[protein_id=AOE47040.1]_[location=1..831]_[gbkey=C     GGACATAAATATTTTTTTGTGTCCGCACTT 750
lcl|LC543862.1_cds_BCG11499.1_1_[gene=blaOXA-921]_[protein=OXA-1_family_class_D_beta-lactamase]_[protein_id=BCG11499.1]_[location=1..831]_[gbkey=CDS]      GGACATAAATATGTTTTTGTGTCCGCACTT 750
lcl|LC651191.1_cds_BDB58062.1_1_[gene=blaOXA-1042]_[protein=OXA-1_family_class_D_beta-lactamase]_[protein_id=BDB58062.1]_[location=1..831]_[gbkey=CDS]     GGACATAAATATGTTTTTGTGTCCGCACTT 750
lcl|MH780096.1_cds_AXQ11888.1_1_[gene=blaOXA]_[protein=OXA-47_family_class_D_beta-lactamase_OXA-675]_[protein_id=AXQ11888.1]_[location=1..831]_[gbkey=     GGACGTAAATATGTTTTTGTGTCCGCACTT 750
lcl|PV035075.1_cds_XNY96398.1_1_[gene=blaOXA]_[protein=OXA-1_family_class_D_beta-lactamase_OXA-1333]_[protein_id=XNY96398.1]_[location=1..831]_[gbkey=     GGACATAAATATGTTTTTGTGTCCGCACTT 750
lcl|PV075138.1_cds_XOU30602.1_1_[gene=blaOXA]_[protein=OXA-1_family_class_D_beta-lactamase_OXA-1366]_[protein_id=XOU30602.1]_[location=1..831]_[gbkey=     GGACATAAATATGTTTTTGTGTCCGCACTT 750
lcl|PV075139.1_cds_XOU30603.1_1_[gene=blaOXA]_[protein=OXA-1_family_class_D_beta-lactamase_OXA-1367]_[protein_id=XOU30603.1]_[location=1..831]_[gbkey=     GGACATAAATATGTTTTTGTGTCCGCACTT 750
lcl|PV075140.1_cds_XOU30604.1_1_[gene=blaOXA]_[protein=OXA-1_family_class_D_beta-lactamase_OXA-1368]_[protein_id=XOU30604.1]_[location=1..834]_[gbkey=     GGACATAAATATGTTTTTGTGTCCGCACTT 750
lcl|PV075141.1_cds_XOU30605.1_1_[gene=blaOXA]_[protein=OXA-1_family_class_D_beta-lactamase_OXA-1369]_[protein_id=XOU30605.1]_[location=1..831]_[gbkey=     GGACATAAATATGTTTTTGTGTCCGCACTT 750
lcl|PV075142.1_cds_XOU30606.1_1_[gene=blaOXA]_[protein=OXA-1_family_class_D_beta-lactamase_OXA-1370]_[protein_id=XOU30606.1]_[location=1..831]_[gbkey=     GGACATAAATATGTTTTTGTGTCCGCACTT 750
lcl|PV878569.1_cds_XXP60808.1_1_[gene=blaOXA]_[protein=OXA-1_family_class_D_beta-lactamase_OXA-1389]_[protein_id=XXP60808.1]_[location=1..831]_[gbkey=     GGACATAAATATGTTTTTGTGTCCGCACTT 750
lcl|PV878572.1_cds_XXP60811.1_1_[gene=blaOXA]_[protein=OXA-1_family_class_D_beta-lactamase_OXA-1391]_[protein_id=XXP60811.1]_[location=1..831]_[gbkey=     GGACATAAATATGTTTTTGTGTCCGCACTT 750
lcl|PV878579.1_cds_XXP60818.1_1_[gene=blaOXA]_[protein=OXA-1_family_class_D_beta-lactamase_OXA-1397]_[protein_id=XXP60818.1]_[location=1..831]_[gbkey=     GGACATAAATATGTTTTTGTGTCCGCACTT 750
lcl|MH899901.1_cds_AYU53811.1_3_[gene=blaOXA]_[protein=class_D_beta-lactamase_OXA-30]_[protein_id=AYU53811.1]_[location=985..1815]_[gbkey=CDS]             GGACATAAATATGTTTTTGTGTCCGCACTT 750
lcl|MH899903.1_cds_AYU53820.1_3_[gene=blaOXA]_[protein=class_D_beta-lactamase_OXA-30]_[protein_id=AYU53820.1]_[location=985..1815]_[gbkey=CDS]             GGACATAAATATGTTTTTGTGTCCGCACTT 750
lcl|MH917258.1_cds_AYU53838.1_3_[gene=blaOXA]_[protein=class_D_beta-lactamase_OXA-30]_[protein_id=AYU53838.1]_[location=985..1815]_[gbkey=CDS]             GGACATAAATATGTTTTTGTGTCCGCACTT 750
lcl|MH160822.1_cds_QBQ84429.1_38_[gene=blaOXA]_[protein=xacillin-hydrolyzing_class_D_beta-lactamase_OXA-1]_[protein_id=QBQ84429.1]_[location=complemen     GGACATAAATATGTTTTTGTGTCCGCACTT 750
lcl|MK508663.1_cds_QBC73595.1_1_[gene=blaOXA]_[protein=OXA-1_family_class_D_beta-lactamase_OXA-796]_[protein_id=QBC73595.1]_[location=1..831]_[gbkey=C     GGACATAAATATGTTTTTGTGTCCGCACTT 750
lcl|NG_049520.1_cds_WP_063861812.1_1_[gene=blaOXA]_[locus_tag=A7J11_02734]_[protein=OXA-1_family_class_D_beta-lactamase_OXA-224]_[protein_id=WP_063861     GGACATAAATATGTTTTTGTGTCCGCACTT 750
lcl|NG_049605.1_cds_WP_032490053.1_1_[gene=blaOXA]_[locus_tag=A7J11_00574]_[protein=OXA-1_family_extended-spectrum_class_D_beta-lactamase_OXA-31]_[pro     GGACATAAATATGTTTTTGTGTCCGCACTT 750
lcl|NG_049613.1_cds_WP_063862622.1_1_[gene=blaOXA]_[locus_tag=A7J11_03059]_[protein=OXA-1_family_class_D_beta-lactamase_OXA-320]_[protein_id=WP_063862     GGACATAAATATGTTTTTGTGTCCGCACTT 750
lcl|NG_049688.1_cds_WP_032491311.1_1_[gene=blaOXA]_[locus_tag=A7J11_00527]_[protein=OXA-1_family_oxacillin-hydrolyzing_class_D_beta-lactamase_OXA-4]_[     GGACATAAATATGTTTTTGTGTCCGCACTT 750
lcl|NG_049751.1_cds_WP_063864092.1_1_[gene=blaOXA]_[locus_tag=A7J11_01239]_[protein=OXA-1_family_oxacillin-hydrolyzing_class_D_beta-lactamase_OXA-47]_     GGACATAAATATGTTTTTGTGTCCGCACTT 750
lcl|NG_051517.1_cds_WP_069280711.1_1_[gene=blaOXA]_[locus_tag=A7J11_03830]_[protein=OXA-1_family_class_D_beta-lactamase_OXA-534]_[protein_id=WP_069280     GGACATAAATATTTTTTTGTGTCCGCACTT 750
lcl|NG_064754.1_cds_WP_110612827.1_1_[gene=blaOXA]_[locus_tag=A7J11_06122]_[protein=OXA-1_family_class_D_beta-lactamase_OXA-796]_[protein_id=WP_110612     GGACATAAATATGTTTTTGTGTCCGCACTT 750
lcl|NG_077974.1_cds_WP_231869587.1_1_[gene=blaOXA]_[locus_tag=A7J11_07246]_[protein=OXA-1_family_class_D_beta-lactamase_OXA-1042]_[protein_id=WP_23186     GGACATAAATATGTTTTTGTGTCCGCACTT 750
lcl|NG_244550.1_cds_WP_420354118.1_1_[gene=blaOXA]_[locus_tag=A7J11_08789]_[protein=OXA-1_family_class_D_beta-lactamase_OXA-1333]_[protein_id=WP_42035     GGACATAAATATGTTTTTGTGTCCGCACTT 750
lcl|NG_244583.1_cds_WP_420354147.1_1_[gene=blaOXA]_[locus_tag=A7J11_08882]_[protein=OXA-1_family_class_D_beta-lactamase_OXA-1366]_[protein_id=WP_42035     GGACATAAATATGTTTTTGTGTCCGCACTT 750
lcl|NG_244584.1_cds_WP_420354148.1_1_[gene=blaOXA]_[locus_tag=A7J11_08883]_[protein=OXA-1_family_class_D_beta-lactamase_OXA-1367]_[protein_id=WP_42035     GGACATAAATATGTTTTTGTGTCCGCACTT 750
lcl|NG_244586.1_cds_WP_420354150.1_1_[gene=blaOXA]_[locus_tag=A7J11_08885]_[protein=OXA-1_family_class_D_beta-lactamase_OXA-1369]_[protein_id=WP_42035     GGACATAAATATGTTTTTGTGTCCGCACTT 750
lcl|NG_244587.1_cds_WP_420354151.1_1_[gene=blaOXA]_[locus_tag=A7J11_08886]_[protein=OXA-1_family_class_D_beta-lactamase_OXA-1370]_[protein_id=WP_42035     GGACATAAATATGTTTTTGTGTCCGCACTT 750
lcl|NG_244585.1_cds_WP_420354149.1_1_[gene=blaOXA]_[locus_tag=A7J11_08884]_[protein=OXA-1_family_class_D_beta-lactamase_OXA-1368]_[protein_id=WP_42035     GGACATAAATATGTTTTTGTGTCCGCACTT 750
lcl|NG_062270.1_cds_WP_122630857.1_1_[gene=blaOXA]_[locus_tag=A7J11_05934]_[protein=OXA-1_family_class_D_beta-lactamase_OXA-675]_[protein_id=WP_122630     GGACGTAAATATGTTTTTGTGTCCGCACTT 750
lcl|NG_070184.1_cds_WP_179284339.1_1_[gene=blaOXA]_[locus_tag=A7J11_06827]_[protein=OXA-1_family_class_D_beta-lactamase_OXA-921]_[protein_id=WP_179284     GGACATAAATATGTTTTTGTGTCCGCACTT 750
                                                                                                                                                                                         

ARNcr2_seed_seq                                                                                                                                            ------------------------------ 780
PF                                                                                                                                                         ------------------------------ 780
PR                                                                                                                                                         ACAGGAAACTTGGGGTC------------- 780
gb|NG_070184.1|1-831|OXA-921_[Klebsiella_quasipneumoniae]                                                                                                  ACAGGAAACTTGGGGTCGAATTTAACATCA 780
gb|AF294653.1|754-1584|OXA-31_[Pseudomonas_aeruginosa]                                                                                                     ACAGGAAACTTGGGGTCGAATTTAACATCA 780
gb|AY139600.1|168-998|OXA-392_[uncultured_bacterium]                                                                                                       ACAGGAAACTTGGGGTCGAATTTAACATCA 780
gb|AY237830.1|1-831|OXA-47_[Klebsiella_pneumoniae]                                                                                                         ACAGGAAGCTTGGGGTCGAATTTAACATCA 780
gb|JN129451.1|1037-1867|OXA-4_[Pseudomonas_aeruginosa]                                                                                                     ACAGGAAACTTGGGGTCGAATTTAACATCA 780
gb|JN596991.2|2281-3111|OXA-224_[Pseudomonas_aeruginosa]                                                                                                   ACAGGAAACTTGGGGTCGAATTTAACATCA 780
gb|KF151169.1|1-831|OXA-320_[Proteus_mirabilis]                                                                                                            ACAGGAAACTTGGGGTCGAATTTAACATCA 780
gb|LC651191.1|1-831|OXA-1042_[Aeromonas_veronii]                                                                                                           ACAGGAAACTTGGGGTCGAATTTAACATCA 780
gb|NG_051517.1|1-831|OXA-534_[Klebsiella_pneumoniae]                                                                                                       ACAGGAAACTTGGGGTCGAATTTAACATCA 780
gb|NG_062270.1|1-831|OXA-675_[Pseudomonas_aeruginosa]                                                                                                      ACAGGAAACTTGGGGTCGAATTTAACATCA 780
gb|NG_064754.1|101-931|OXA-796_[Proteus_sp._VIITMP5]                                                                                                       ACAGGAAACTTGGGGTCGAATTTAACATCA 780
lcl|KF151169.1_cds_AGR55864.1_1_[gene=blaOXA-320]_[protein=oxacillinase]_[protein_id=AGR55864.1]_[location=1..831]_[gbkey=CDS]                             ACAGGAAACTTGGGGTCGAATTTAACATCA 780
lcl|KX714285.1_cds_AOE47040.1_1_[gene=blaOXA]_[protein=OXA-1_family_class_D_beta-lactamase_OXA-534]_[protein_id=AOE47040.1]_[location=1..831]_[gbkey=C     ACAGGAAACTTGGGGTCGAATTTAACATCA 780
lcl|LC543862.1_cds_BCG11499.1_1_[gene=blaOXA-921]_[protein=OXA-1_family_class_D_beta-lactamase]_[protein_id=BCG11499.1]_[location=1..831]_[gbkey=CDS]      ACAGGAAACTTGGGGTCGAATTTAACATCA 780
lcl|LC651191.1_cds_BDB58062.1_1_[gene=blaOXA-1042]_[protein=OXA-1_family_class_D_beta-lactamase]_[protein_id=BDB58062.1]_[location=1..831]_[gbkey=CDS]     ACAGGAAACTTGGGGTCGAATTTAACATCA 780
lcl|MH780096.1_cds_AXQ11888.1_1_[gene=blaOXA]_[protein=OXA-47_family_class_D_beta-lactamase_OXA-675]_[protein_id=AXQ11888.1]_[location=1..831]_[gbkey=     ACAGGAAACTTGGGGTCGAATTTAACATCA 780
lcl|PV035075.1_cds_XNY96398.1_1_[gene=blaOXA]_[protein=OXA-1_family_class_D_beta-lactamase_OXA-1333]_[protein_id=XNY96398.1]_[location=1..831]_[gbkey=     ACAGGAAACTTGGGGTCGAATTTAACATCA 780
lcl|PV075138.1_cds_XOU30602.1_1_[gene=blaOXA]_[protein=OXA-1_family_class_D_beta-lactamase_OXA-1366]_[protein_id=XOU30602.1]_[location=1..831]_[gbkey=     ACAGGAAACTTGGGGTCGAATTTAACATCA 780
lcl|PV075139.1_cds_XOU30603.1_1_[gene=blaOXA]_[protein=OXA-1_family_class_D_beta-lactamase_OXA-1367]_[protein_id=XOU30603.1]_[location=1..831]_[gbkey=     ACAGGAAACTTGGGGTTGAATTTAACATCA 780
lcl|PV075140.1_cds_XOU30604.1_1_[gene=blaOXA]_[protein=OXA-1_family_class_D_beta-lactamase_OXA-1368]_[protein_id=XOU30604.1]_[location=1..834]_[gbkey=     ACAGGAAACTTGGGGTCGAATTTAACATCA 780
lcl|PV075141.1_cds_XOU30605.1_1_[gene=blaOXA]_[protein=OXA-1_family_class_D_beta-lactamase_OXA-1369]_[protein_id=XOU30605.1]_[location=1..831]_[gbkey=     ACAGGAAACTTGGGGTCGAATTTAACATCA 780
lcl|PV075142.1_cds_XOU30606.1_1_[gene=blaOXA]_[protein=OXA-1_family_class_D_beta-lactamase_OXA-1370]_[protein_id=XOU30606.1]_[location=1..831]_[gbkey=     ACAGGAAACTTGGGGTCGAATTTAACATCA 780
lcl|PV878569.1_cds_XXP60808.1_1_[gene=blaOXA]_[protein=OXA-1_family_class_D_beta-lactamase_OXA-1389]_[protein_id=XXP60808.1]_[location=1..831]_[gbkey=     ACAGGAAACTTGGGGTCGAATTTAACATCA 780
lcl|PV878572.1_cds_XXP60811.1_1_[gene=blaOXA]_[protein=OXA-1_family_class_D_beta-lactamase_OXA-1391]_[protein_id=XXP60811.1]_[location=1..831]_[gbkey=     ACAGGAAACTTGGGGTCGAATTTAACATCA 780
lcl|PV878579.1_cds_XXP60818.1_1_[gene=blaOXA]_[protein=OXA-1_family_class_D_beta-lactamase_OXA-1397]_[protein_id=XXP60818.1]_[location=1..831]_[gbkey=     ACAGGAAACTTGGGGTCGAATTTAACATCA 780
lcl|MH899901.1_cds_AYU53811.1_3_[gene=blaOXA]_[protein=class_D_beta-lactamase_OXA-30]_[protein_id=AYU53811.1]_[location=985..1815]_[gbkey=CDS]             ACAGGAAACTTGGGGTCGAATTTAACATCA 780
lcl|MH899903.1_cds_AYU53820.1_3_[gene=blaOXA]_[protein=class_D_beta-lactamase_OXA-30]_[protein_id=AYU53820.1]_[location=985..1815]_[gbkey=CDS]             ACAGGAAACTTGGGGTCGAATTTAACATCA 780
lcl|MH917258.1_cds_AYU53838.1_3_[gene=blaOXA]_[protein=class_D_beta-lactamase_OXA-30]_[protein_id=AYU53838.1]_[location=985..1815]_[gbkey=CDS]             ACAGGAAACTTGGGGTCGAATTTAACATCA 780
lcl|MH160822.1_cds_QBQ84429.1_38_[gene=blaOXA]_[protein=xacillin-hydrolyzing_class_D_beta-lactamase_OXA-1]_[protein_id=QBQ84429.1]_[location=complemen     ACAGGAAACTTGGGGTCGAATTTAACATCA 780
lcl|MK508663.1_cds_QBC73595.1_1_[gene=blaOXA]_[protein=OXA-1_family_class_D_beta-lactamase_OXA-796]_[protein_id=QBC73595.1]_[location=1..831]_[gbkey=C     ACAGGAAACTTGGGGTCGAATTTAACATCA 780
lcl|NG_049520.1_cds_WP_063861812.1_1_[gene=blaOXA]_[locus_tag=A7J11_02734]_[protein=OXA-1_family_class_D_beta-lactamase_OXA-224]_[protein_id=WP_063861     ACAGGAAACTTGGGGTCGAATTTAACATCA 780
lcl|NG_049605.1_cds_WP_032490053.1_1_[gene=blaOXA]_[locus_tag=A7J11_00574]_[protein=OXA-1_family_extended-spectrum_class_D_beta-lactamase_OXA-31]_[pro     ACAGGAAACTTGGGGTCGAATTTAACATCA 780
lcl|NG_049613.1_cds_WP_063862622.1_1_[gene=blaOXA]_[locus_tag=A7J11_03059]_[protein=OXA-1_family_class_D_beta-lactamase_OXA-320]_[protein_id=WP_063862     ACAGGAAACTTGGGGTCGAATTTAACATCA 780
lcl|NG_049688.1_cds_WP_032491311.1_1_[gene=blaOXA]_[locus_tag=A7J11_00527]_[protein=OXA-1_family_oxacillin-hydrolyzing_class_D_beta-lactamase_OXA-4]_[     ACAGGAAACTTGGGGTCGAATTTAACATCA 780
lcl|NG_049751.1_cds_WP_063864092.1_1_[gene=blaOXA]_[locus_tag=A7J11_01239]_[protein=OXA-1_family_oxacillin-hydrolyzing_class_D_beta-lactamase_OXA-47]_     ACAGGAAGCTTGGGGTCGAATTTAACATCA 780
lcl|NG_051517.1_cds_WP_069280711.1_1_[gene=blaOXA]_[locus_tag=A7J11_03830]_[protein=OXA-1_family_class_D_beta-lactamase_OXA-534]_[protein_id=WP_069280     ACAGGAAACTTGGGGTCGAATTTAACATCA 780
lcl|NG_064754.1_cds_WP_110612827.1_1_[gene=blaOXA]_[locus_tag=A7J11_06122]_[protein=OXA-1_family_class_D_beta-lactamase_OXA-796]_[protein_id=WP_110612     ACAGGAAACTTGGGGTCGAATTTAACATCA 780
lcl|NG_077974.1_cds_WP_231869587.1_1_[gene=blaOXA]_[locus_tag=A7J11_07246]_[protein=OXA-1_family_class_D_beta-lactamase_OXA-1042]_[protein_id=WP_23186     ACAGGAAACTTGGGGTCGAATTTAACATCA 780
lcl|NG_244550.1_cds_WP_420354118.1_1_[gene=blaOXA]_[locus_tag=A7J11_08789]_[protein=OXA-1_family_class_D_beta-lactamase_OXA-1333]_[protein_id=WP_42035     ACAGGAAACTTGGGGTCGAATTTAACATCA 780
lcl|NG_244583.1_cds_WP_420354147.1_1_[gene=blaOXA]_[locus_tag=A7J11_08882]_[protein=OXA-1_family_class_D_beta-lactamase_OXA-1366]_[protein_id=WP_42035     ACAGGAAACTTGGGGTCGAATTTAACATCA 780
lcl|NG_244584.1_cds_WP_420354148.1_1_[gene=blaOXA]_[locus_tag=A7J11_08883]_[protein=OXA-1_family_class_D_beta-lactamase_OXA-1367]_[protein_id=WP_42035     ACAGGAAACTTGGGGTTGAATTTAACATCA 780
lcl|NG_244586.1_cds_WP_420354150.1_1_[gene=blaOXA]_[locus_tag=A7J11_08885]_[protein=OXA-1_family_class_D_beta-lactamase_OXA-1369]_[protein_id=WP_42035     ACAGGAAACTTGGGGTCGAATTTAACATCA 780
lcl|NG_244587.1_cds_WP_420354151.1_1_[gene=blaOXA]_[locus_tag=A7J11_08886]_[protein=OXA-1_family_class_D_beta-lactamase_OXA-1370]_[protein_id=WP_42035     ACAGGAAACTTGGGGTCGAATTTAACATCA 780
lcl|NG_244585.1_cds_WP_420354149.1_1_[gene=blaOXA]_[locus_tag=A7J11_08884]_[protein=OXA-1_family_class_D_beta-lactamase_OXA-1368]_[protein_id=WP_42035     ACAGGAAACTTGGGGTCGAATTTAACATCA 780
lcl|NG_062270.1_cds_WP_122630857.1_1_[gene=blaOXA]_[locus_tag=A7J11_05934]_[protein=OXA-1_family_class_D_beta-lactamase_OXA-675]_[protein_id=WP_122630     ACAGGAAACTTGGGGTCGAATTTAACATCA 780
lcl|NG_070184.1_cds_WP_179284339.1_1_[gene=blaOXA]_[locus_tag=A7J11_06827]_[protein=OXA-1_family_class_D_beta-lactamase_OXA-921]_[protein_id=WP_179284     ACAGGAAACTTGGGGTCGAATTTAACATCA 780
                                                                                                                                                                                         

ARNcr2_seed_seq                                                                                                                                            ------------------------------ 810
PF                                                                                                                                                         ------------------------------ 810
PR                                                                                                                                                         ------------------------------ 810
gb|NG_070184.1|1-831|OXA-921_[Klebsiella_quasipneumoniae]                                                                                                  AGCATAAAAGCCAAGAAAAATGCAATCACC 810
gb|AF294653.1|754-1584|OXA-31_[Pseudomonas_aeruginosa]                                                                                                     AGCATAAAAGCCAAGAAAAATGCGATCACC 810
gb|AY139600.1|168-998|OXA-392_[uncultured_bacterium]                                                                                                       AGCATAAAAGCCAAGAAAAATGCAATCACC 810
gb|AY237830.1|1-831|OXA-47_[Klebsiella_pneumoniae]                                                                                                         AGCATAAAAGCCAAGAAAAATGCAATCACC 810
gb|JN129451.1|1037-1867|OXA-4_[Pseudomonas_aeruginosa]                                                                                                     AGCATAAAAGCCAAGAAAAATGCGATCACC 810
gb|JN596991.2|2281-3111|OXA-224_[Pseudomonas_aeruginosa]                                                                                                   AGCATAAAAGCCAAGAAAAATGCGATCACC 810
gb|KF151169.1|1-831|OXA-320_[Proteus_mirabilis]                                                                                                            AGCATAAAAGCCAAGAAAATTGCGATCACC 810
gb|LC651191.1|1-831|OXA-1042_[Aeromonas_veronii]                                                                                                           AGCATAAAAGCCAAGAAAAATGCGATCACC 810
gb|NG_051517.1|1-831|OXA-534_[Klebsiella_pneumoniae]                                                                                                       AGCATAAAAGCCAAGAAAAATGCGATCACC 810
gb|NG_062270.1|1-831|OXA-675_[Pseudomonas_aeruginosa]                                                                                                      AGCATAAAAGCCAAGAAAAATGCAATTACC 810
gb|NG_064754.1|101-931|OXA-796_[Proteus_sp._VIITMP5]                                                                                                       AGCATAAAAGCCAAGAAAAATGCGATCACC 810
lcl|KF151169.1_cds_AGR55864.1_1_[gene=blaOXA-320]_[protein=oxacillinase]_[protein_id=AGR55864.1]_[location=1..831]_[gbkey=CDS]                             AGCATAAAAGCCAAGAAAATTGCGATCACC 810
lcl|KX714285.1_cds_AOE47040.1_1_[gene=blaOXA]_[protein=OXA-1_family_class_D_beta-lactamase_OXA-534]_[protein_id=AOE47040.1]_[location=1..831]_[gbkey=C     AGCATAAAAGCCAAGAAAAATGCGATCACC 810
lcl|LC543862.1_cds_BCG11499.1_1_[gene=blaOXA-921]_[protein=OXA-1_family_class_D_beta-lactamase]_[protein_id=BCG11499.1]_[location=1..831]_[gbkey=CDS]      AGCATAAAAGCCAAGAAAAATGCAATCACC 810
lcl|LC651191.1_cds_BDB58062.1_1_[gene=blaOXA-1042]_[protein=OXA-1_family_class_D_beta-lactamase]_[protein_id=BDB58062.1]_[location=1..831]_[gbkey=CDS]     AGCATAAAAGCCAAGAAAAATGCGATCACC 810
lcl|MH780096.1_cds_AXQ11888.1_1_[gene=blaOXA]_[protein=OXA-47_family_class_D_beta-lactamase_OXA-675]_[protein_id=AXQ11888.1]_[location=1..831]_[gbkey=     AGCATAAAAGCCAAGAAAAATGCAATTACC 810
lcl|PV035075.1_cds_XNY96398.1_1_[gene=blaOXA]_[protein=OXA-1_family_class_D_beta-lactamase_OXA-1333]_[protein_id=XNY96398.1]_[location=1..831]_[gbkey=     AGCATAAAAGCCAAGAAAAATGCGATCACC 810
lcl|PV075138.1_cds_XOU30602.1_1_[gene=blaOXA]_[protein=OXA-1_family_class_D_beta-lactamase_OXA-1366]_[protein_id=XOU30602.1]_[location=1..831]_[gbkey=     AGCATAAAAGCCAAGAAAAATGCGATCACC 810
lcl|PV075139.1_cds_XOU30603.1_1_[gene=blaOXA]_[protein=OXA-1_family_class_D_beta-lactamase_OXA-1367]_[protein_id=XOU30603.1]_[location=1..831]_[gbkey=     AGCATAAAAGCCAAGAAAAATGCGATCACC 810
lcl|PV075140.1_cds_XOU30604.1_1_[gene=blaOXA]_[protein=OXA-1_family_class_D_beta-lactamase_OXA-1368]_[protein_id=XOU30604.1]_[location=1..834]_[gbkey=     AGCATAAAAGCCAAGAAAAATGCGATCACC 810
lcl|PV075141.1_cds_XOU30605.1_1_[gene=blaOXA]_[protein=OXA-1_family_class_D_beta-lactamase_OXA-1369]_[protein_id=XOU30605.1]_[location=1..831]_[gbkey=     AGCATAAAAGCCAAGAAAAATGCGATCACC 810
lcl|PV075142.1_cds_XOU30606.1_1_[gene=blaOXA]_[protein=OXA-1_family_class_D_beta-lactamase_OXA-1370]_[protein_id=XOU30606.1]_[location=1..831]_[gbkey=     AGCATAAAAGCCAAGAAAAATGTAATCACC 810
lcl|PV878569.1_cds_XXP60808.1_1_[gene=blaOXA]_[protein=OXA-1_family_class_D_beta-lactamase_OXA-1389]_[protein_id=XXP60808.1]_[location=1..831]_[gbkey=     AGCATAAAAGCCAAGAAAAATGCGATCACC 810
lcl|PV878572.1_cds_XXP60811.1_1_[gene=blaOXA]_[protein=OXA-1_family_class_D_beta-lactamase_OXA-1391]_[protein_id=XXP60811.1]_[location=1..831]_[gbkey=     AGCATAAAAGCCAAGAAAAATGCGATCACC 810
lcl|PV878579.1_cds_XXP60818.1_1_[gene=blaOXA]_[protein=OXA-1_family_class_D_beta-lactamase_OXA-1397]_[protein_id=XXP60818.1]_[location=1..831]_[gbkey=     AGCATAAAAGCCAAGAAAAATGCGATCACC 810
lcl|MH899901.1_cds_AYU53811.1_3_[gene=blaOXA]_[protein=class_D_beta-lactamase_OXA-30]_[protein_id=AYU53811.1]_[location=985..1815]_[gbkey=CDS]             AGCATAAAAGCCAAGAAAAATGCGATCACC 810
lcl|MH899903.1_cds_AYU53820.1_3_[gene=blaOXA]_[protein=class_D_beta-lactamase_OXA-30]_[protein_id=AYU53820.1]_[location=985..1815]_[gbkey=CDS]             AGCATAAAAGCCAAGAAAAATGCGATCACC 810
lcl|MH917258.1_cds_AYU53838.1_3_[gene=blaOXA]_[protein=class_D_beta-lactamase_OXA-30]_[protein_id=AYU53838.1]_[location=985..1815]_[gbkey=CDS]             AGCATAAAAGCCAAGAAAAATGCGATCACC 810
lcl|MH160822.1_cds_QBQ84429.1_38_[gene=blaOXA]_[protein=xacillin-hydrolyzing_class_D_beta-lactamase_OXA-1]_[protein_id=QBQ84429.1]_[location=complemen     AGCATAAAAGCCAAGAAAAATGCGATCACC 810
lcl|MK508663.1_cds_QBC73595.1_1_[gene=blaOXA]_[protein=OXA-1_family_class_D_beta-lactamase_OXA-796]_[protein_id=QBC73595.1]_[location=1..831]_[gbkey=C     AGCATAAAAGCCAAGAAAAATGCGATCACC 810
lcl|NG_049520.1_cds_WP_063861812.1_1_[gene=blaOXA]_[locus_tag=A7J11_02734]_[protein=OXA-1_family_class_D_beta-lactamase_OXA-224]_[protein_id=WP_063861     AGCATAAAAGCCAAGAAAAATGCGATCACC 810
lcl|NG_049605.1_cds_WP_032490053.1_1_[gene=blaOXA]_[locus_tag=A7J11_00574]_[protein=OXA-1_family_extended-spectrum_class_D_beta-lactamase_OXA-31]_[pro     AGCATAAAAGCCAAGAAAAATGCGATCACC 810
lcl|NG_049613.1_cds_WP_063862622.1_1_[gene=blaOXA]_[locus_tag=A7J11_03059]_[protein=OXA-1_family_class_D_beta-lactamase_OXA-320]_[protein_id=WP_063862     AGCATAAAAGCCAAGAAAATTGCGATCACC 810
lcl|NG_049688.1_cds_WP_032491311.1_1_[gene=blaOXA]_[locus_tag=A7J11_00527]_[protein=OXA-1_family_oxacillin-hydrolyzing_class_D_beta-lactamase_OXA-4]_[     AGCATAAAAGCCAAGAAAAATGCGATCACC 810
lcl|NG_049751.1_cds_WP_063864092.1_1_[gene=blaOXA]_[locus_tag=A7J11_01239]_[protein=OXA-1_family_oxacillin-hydrolyzing_class_D_beta-lactamase_OXA-47]_     AGCATAAAAGCCAAGAAAAATGCAATCACC 810
lcl|NG_051517.1_cds_WP_069280711.1_1_[gene=blaOXA]_[locus_tag=A7J11_03830]_[protein=OXA-1_family_class_D_beta-lactamase_OXA-534]_[protein_id=WP_069280     AGCATAAAAGCCAAGAAAAATGCGATCACC 810
lcl|NG_064754.1_cds_WP_110612827.1_1_[gene=blaOXA]_[locus_tag=A7J11_06122]_[protein=OXA-1_family_class_D_beta-lactamase_OXA-796]_[protein_id=WP_110612     AGCATAAAAGCCAAGAAAAATGCGATCACC 810
lcl|NG_077974.1_cds_WP_231869587.1_1_[gene=blaOXA]_[locus_tag=A7J11_07246]_[protein=OXA-1_family_class_D_beta-lactamase_OXA-1042]_[protein_id=WP_23186     AGCATAAAAGCCAAGAAAAATGCGATCACC 810
lcl|NG_244550.1_cds_WP_420354118.1_1_[gene=blaOXA]_[locus_tag=A7J11_08789]_[protein=OXA-1_family_class_D_beta-lactamase_OXA-1333]_[protein_id=WP_42035     AGCATAAAAGCCAAGAAAAATGCGATCACC 810
lcl|NG_244583.1_cds_WP_420354147.1_1_[gene=blaOXA]_[locus_tag=A7J11_08882]_[protein=OXA-1_family_class_D_beta-lactamase_OXA-1366]_[protein_id=WP_42035     AGCATAAAAGCCAAGAAAAATGCGATCACC 810
lcl|NG_244584.1_cds_WP_420354148.1_1_[gene=blaOXA]_[locus_tag=A7J11_08883]_[protein=OXA-1_family_class_D_beta-lactamase_OXA-1367]_[protein_id=WP_42035     AGCATAAAAGCCAAGAAAAATGCGATCACC 810
lcl|NG_244586.1_cds_WP_420354150.1_1_[gene=blaOXA]_[locus_tag=A7J11_08885]_[protein=OXA-1_family_class_D_beta-lactamase_OXA-1369]_[protein_id=WP_42035     AGCATAAAAGCCAAGAAAAATGCGATCACC 810
lcl|NG_244587.1_cds_WP_420354151.1_1_[gene=blaOXA]_[locus_tag=A7J11_08886]_[protein=OXA-1_family_class_D_beta-lactamase_OXA-1370]_[protein_id=WP_42035     AGCATAAAAGCCAAGAAAAATGTAATCACC 810
lcl|NG_244585.1_cds_WP_420354149.1_1_[gene=blaOXA]_[locus_tag=A7J11_08884]_[protein=OXA-1_family_class_D_beta-lactamase_OXA-1368]_[protein_id=WP_42035     AGCATAAAAGCCAAGAAAAATGCGATCACC 810
lcl|NG_062270.1_cds_WP_122630857.1_1_[gene=blaOXA]_[locus_tag=A7J11_05934]_[protein=OXA-1_family_class_D_beta-lactamase_OXA-675]_[protein_id=WP_122630     AGCATAAAAGCCAAGAAAAATGCAATTACC 810
lcl|NG_070184.1_cds_WP_179284339.1_1_[gene=blaOXA]_[locus_tag=A7J11_06827]_[protein=OXA-1_family_class_D_beta-lactamase_OXA-921]_[protein_id=WP_179284     AGCATAAAAGCCAAGAAAAATGCAATCACC 810
                                                                                                                                                                                         

ARNcr2_seed_seq                                                                                                                                            ------------------------ 834
PF                                                                                                                                                         ------------------------ 834
PR                                                                                                                                                         ------------------------ 834
gb|NG_070184.1|1-831|OXA-921_[Klebsiella_quasipneumoniae]                                                                                                  ATTCTAAACACACTAAATTTATAA 834
gb|AF294653.1|754-1584|OXA-31_[Pseudomonas_aeruginosa]                                                                                                     ATTCTAAACACACTAAATTTATAA 834
gb|AY139600.1|168-998|OXA-392_[uncultured_bacterium]                                                                                                       ATTCTAAACACACTAAATTTATAA 834
gb|AY237830.1|1-831|OXA-47_[Klebsiella_pneumoniae]                                                                                                         ATTCTAAACACACTAAATTTATAA 834
gb|JN129451.1|1037-1867|OXA-4_[Pseudomonas_aeruginosa]                                                                                                     ATTCTAAACACACTAAATTTATAA 834
gb|JN596991.2|2281-3111|OXA-224_[Pseudomonas_aeruginosa]                                                                                                   ATTCTAAACACACTAAATTTATAA 834
gb|KF151169.1|1-831|OXA-320_[Proteus_mirabilis]                                                                                                            ATTCTAAACACACTAAATTTATAA 834
gb|LC651191.1|1-831|OXA-1042_[Aeromonas_veronii]                                                                                                           ATTCTAAACACACTAAATTTATAA 834
gb|NG_051517.1|1-831|OXA-534_[Klebsiella_pneumoniae]                                                                                                       ATTCTAAACACACTAAATTTATAA 834
gb|NG_062270.1|1-831|OXA-675_[Pseudomonas_aeruginosa]                                                                                                      ATTCTAAACACACTAAATTTATAA 834
gb|NG_064754.1|101-931|OXA-796_[Proteus_sp._VIITMP5]                                                                                                       ATTCTAAACACACTAAATTTATAA 834
lcl|KF151169.1_cds_AGR55864.1_1_[gene=blaOXA-320]_[protein=oxacillinase]_[protein_id=AGR55864.1]_[location=1..831]_[gbkey=CDS]                             ATTCTAAACACACTAAATTTATAA 834
lcl|KX714285.1_cds_AOE47040.1_1_[gene=blaOXA]_[protein=OXA-1_family_class_D_beta-lactamase_OXA-534]_[protein_id=AOE47040.1]_[location=1..831]_[gbkey=C     ATTCTAAACACACTAAATTTATAA 834
lcl|LC543862.1_cds_BCG11499.1_1_[gene=blaOXA-921]_[protein=OXA-1_family_class_D_beta-lactamase]_[protein_id=BCG11499.1]_[location=1..831]_[gbkey=CDS]      ATTCTAAACACACTAAATTTATAA 834
lcl|LC651191.1_cds_BDB58062.1_1_[gene=blaOXA-1042]_[protein=OXA-1_family_class_D_beta-lactamase]_[protein_id=BDB58062.1]_[location=1..831]_[gbkey=CDS]     ATTCTAAACACACTAAATTTATAA 834
lcl|MH780096.1_cds_AXQ11888.1_1_[gene=blaOXA]_[protein=OXA-47_family_class_D_beta-lactamase_OXA-675]_[protein_id=AXQ11888.1]_[location=1..831]_[gbkey=     ATTCTAAACACACTAAATTTATAA 834
lcl|PV035075.1_cds_XNY96398.1_1_[gene=blaOXA]_[protein=OXA-1_family_class_D_beta-lactamase_OXA-1333]_[protein_id=XNY96398.1]_[location=1..831]_[gbkey=     ATTCTAAACACACTAAATTTATAA 834
lcl|PV075138.1_cds_XOU30602.1_1_[gene=blaOXA]_[protein=OXA-1_family_class_D_beta-lactamase_OXA-1366]_[protein_id=XOU30602.1]_[location=1..831]_[gbkey=     ATTCTAAACACACTAAATTTATAA 834
lcl|PV075139.1_cds_XOU30603.1_1_[gene=blaOXA]_[protein=OXA-1_family_class_D_beta-lactamase_OXA-1367]_[protein_id=XOU30603.1]_[location=1..831]_[gbkey=     ATTCTAAACACACTAAATTTATAA 834
lcl|PV075140.1_cds_XOU30604.1_1_[gene=blaOXA]_[protein=OXA-1_family_class_D_beta-lactamase_OXA-1368]_[protein_id=XOU30604.1]_[location=1..834]_[gbkey=     ATTCTAAACACACTAAATTTATAA 834
lcl|PV075141.1_cds_XOU30605.1_1_[gene=blaOXA]_[protein=OXA-1_family_class_D_beta-lactamase_OXA-1369]_[protein_id=XOU30605.1]_[location=1..831]_[gbkey=     ATTCTAAACACACTAAATTTATAA 834
lcl|PV075142.1_cds_XOU30606.1_1_[gene=blaOXA]_[protein=OXA-1_family_class_D_beta-lactamase_OXA-1370]_[protein_id=XOU30606.1]_[location=1..831]_[gbkey=     ATTCTAAACACACTAAATTTATAA 834
lcl|PV878569.1_cds_XXP60808.1_1_[gene=blaOXA]_[protein=OXA-1_family_class_D_beta-lactamase_OXA-1389]_[protein_id=XXP60808.1]_[location=1..831]_[gbkey=     ATTCTAAACACACTAAATTTATAA 834
lcl|PV878572.1_cds_XXP60811.1_1_[gene=blaOXA]_[protein=OXA-1_family_class_D_beta-lactamase_OXA-1391]_[protein_id=XXP60811.1]_[location=1..831]_[gbkey=     ATTCTAAACACACTAAATTTATAA 834
lcl|PV878579.1_cds_XXP60818.1_1_[gene=blaOXA]_[protein=OXA-1_family_class_D_beta-lactamase_OXA-1397]_[protein_id=XXP60818.1]_[location=1..831]_[gbkey=     ATTCTAAACACACTAAATTTATAA 834
lcl|MH899901.1_cds_AYU53811.1_3_[gene=blaOXA]_[protein=class_D_beta-lactamase_OXA-30]_[protein_id=AYU53811.1]_[location=985..1815]_[gbkey=CDS]             ATTCTAAACACACTAAATTTATAA 834
lcl|MH899903.1_cds_AYU53820.1_3_[gene=blaOXA]_[protein=class_D_beta-lactamase_OXA-30]_[protein_id=AYU53820.1]_[location=985..1815]_[gbkey=CDS]             ATTCTAAACACACTAAATTTATAA 834
lcl|MH917258.1_cds_AYU53838.1_3_[gene=blaOXA]_[protein=class_D_beta-lactamase_OXA-30]_[protein_id=AYU53838.1]_[location=985..1815]_[gbkey=CDS]             ATTCTAAACACACTAAATTTATAA 834
lcl|MH160822.1_cds_QBQ84429.1_38_[gene=blaOXA]_[protein=xacillin-hydrolyzing_class_D_beta-lactamase_OXA-1]_[protein_id=QBQ84429.1]_[location=complemen     ATTCTAAACACACTAAATTTATAA 834
lcl|MK508663.1_cds_QBC73595.1_1_[gene=blaOXA]_[protein=OXA-1_family_class_D_beta-lactamase_OXA-796]_[protein_id=QBC73595.1]_[location=1..831]_[gbkey=C     ATTCTAAACACACTAAATTTATAA 834
lcl|NG_049520.1_cds_WP_063861812.1_1_[gene=blaOXA]_[locus_tag=A7J11_02734]_[protein=OXA-1_family_class_D_beta-lactamase_OXA-224]_[protein_id=WP_063861     ATTCTAAACACACTAAATTTATAA 834
lcl|NG_049605.1_cds_WP_032490053.1_1_[gene=blaOXA]_[locus_tag=A7J11_00574]_[protein=OXA-1_family_extended-spectrum_class_D_beta-lactamase_OXA-31]_[pro     ATTCTAAACACACTAAATTTATAA 834
lcl|NG_049613.1_cds_WP_063862622.1_1_[gene=blaOXA]_[locus_tag=A7J11_03059]_[protein=OXA-1_family_class_D_beta-lactamase_OXA-320]_[protein_id=WP_063862     ATTCTAAACACACTAAATTTATAA 834
lcl|NG_049688.1_cds_WP_032491311.1_1_[gene=blaOXA]_[locus_tag=A7J11_00527]_[protein=OXA-1_family_oxacillin-hydrolyzing_class_D_beta-lactamase_OXA-4]_[     ATTCTAAACACACTAAATTTATAA 834
lcl|NG_049751.1_cds_WP_063864092.1_1_[gene=blaOXA]_[locus_tag=A7J11_01239]_[protein=OXA-1_family_oxacillin-hydrolyzing_class_D_beta-lactamase_OXA-47]_     ATTCTAAACACACTAAATTTATAA 834
lcl|NG_051517.1_cds_WP_069280711.1_1_[gene=blaOXA]_[locus_tag=A7J11_03830]_[protein=OXA-1_family_class_D_beta-lactamase_OXA-534]_[protein_id=WP_069280     ATTCTAAACACACTAAATTTATAA 834
lcl|NG_064754.1_cds_WP_110612827.1_1_[gene=blaOXA]_[locus_tag=A7J11_06122]_[protein=OXA-1_family_class_D_beta-lactamase_OXA-796]_[protein_id=WP_110612     ATTCTAAACACACTAAATTTATAA 834
lcl|NG_077974.1_cds_WP_231869587.1_1_[gene=blaOXA]_[locus_tag=A7J11_07246]_[protein=OXA-1_family_class_D_beta-lactamase_OXA-1042]_[protein_id=WP_23186     ATTCTAAACACACTAAATTTATAA 834
lcl|NG_244550.1_cds_WP_420354118.1_1_[gene=blaOXA]_[locus_tag=A7J11_08789]_[protein=OXA-1_family_class_D_beta-lactamase_OXA-1333]_[protein_id=WP_42035     ATTCTAAACACACTAAATTTATAA 834
lcl|NG_244583.1_cds_WP_420354147.1_1_[gene=blaOXA]_[locus_tag=A7J11_08882]_[protein=OXA-1_family_class_D_beta-lactamase_OXA-1366]_[protein_id=WP_42035     ATTCTAAACACACTAAATTTATAA 834
lcl|NG_244584.1_cds_WP_420354148.1_1_[gene=blaOXA]_[locus_tag=A7J11_08883]_[protein=OXA-1_family_class_D_beta-lactamase_OXA-1367]_[protein_id=WP_42035     ATTCTAAACACACTAAATTTATAA 834
lcl|NG_244586.1_cds_WP_420354150.1_1_[gene=blaOXA]_[locus_tag=A7J11_08885]_[protein=OXA-1_family_class_D_beta-lactamase_OXA-1369]_[protein_id=WP_42035     ATTCTAAACACACTAAATTTATAA 834
lcl|NG_244587.1_cds_WP_420354151.1_1_[gene=blaOXA]_[locus_tag=A7J11_08886]_[protein=OXA-1_family_class_D_beta-lactamase_OXA-1370]_[protein_id=WP_42035     ATTCTAAACACACTAAATTTATAA 834
lcl|NG_244585.1_cds_WP_420354149.1_1_[gene=blaOXA]_[locus_tag=A7J11_08884]_[protein=OXA-1_family_class_D_beta-lactamase_OXA-1368]_[protein_id=WP_42035     ATTCTAAACACACTAAATTTATAA 834
lcl|NG_062270.1_cds_WP_122630857.1_1_[gene=blaOXA]_[locus_tag=A7J11_05934]_[protein=OXA-1_family_class_D_beta-lactamase_OXA-675]_[protein_id=WP_122630     ATTCTAAACACACTAAATTTATAA 834
lcl|NG_070184.1_cds_WP_179284339.1_1_[gene=blaOXA]_[locus_tag=A7J11_06827]_[protein=OXA-1_family_class_D_beta-lactamase_OXA-921]_[protein_id=WP_179284     ATTCTAAACACACTAAATTTATAA 834
                                                                                                                                                                                   
