# Supplementary material for: Thermal optimized PCR coupled to CRISPR-Cas12a for rapid detection of blaOXA-1 resistance gene
Source: PLoS One. 2026 May 15;21(5):e0337675. doi: 10.1371/journal.pone.0337675 (PMC13178884; doi:10.1371/journal.pone.0337675)
Supplement: S2 File [file pone.0337675.s002.zip]

Archive with 42 entries (42 files):
- Supplementary_file_S2/Aln_OXA274aln.aln
- Supplementary_file_S2/Aln_OXA143.aln
- Supplementary_file_S2/Aln_OXA364.aln
- Supplementary_file_S2/Aln_OXA679.aln
- Supplementary_file_S2/Aln_OXA198.aln
- Supplementary_file_S2/Aln_OXA427.aln
- Supplementary_file_S2/Aln_OXA727.aln
- Supplementary_file_S2/Aln_OXA211.aln
- Supplementary_file_S2/Aln_OXA62.aln
- Supplementary_file_S2/Aln_OXA60.aln
- Supplementary_file_S2/Aln_OXA214.aln
- Supplementary_file_S2/Aln_OXA493.aln
- Supplementary_file_S2/Aln_OXA58.aln
- Supplementary_file_S2/Aln_OXA229.aln
- Supplementary_file_S2/Aln_OXA134.aln
- Supplementary_file_S2/Aln_OXA63.aln
- Supplementary_file_S2/Aln_OXA184.aln
- Supplementary_file_S2/Aln_OXA266.aln
- Supplementary_file_S2/Aln_OXA55.aln
- Supplementary_file_S2/Aln_OXA42.aln
- Supplementary_file_S2/Aln_OXA548.aln
- Supplementary_file_S2/Aln_OXA22.aln
- Supplementary_file_S2/Aln_OXA61.aln
- Supplementary_file_S2/Aln_OXA1258.aln
- Supplementary_file_S2/Aln_OXA46.aln
- Supplementary_file_S2/Aln_OXA50.aln
- Supplementary_file_S2/Aln_OXA48.aln
- Supplementary_file_S2/Aln_OXA294.aln
- Supplementary_file_S2/Aln_OXA24.aln
- Supplementary_file_S2/Aln_OXA213.aln
- Supplementary_file_S2/Aln_OXA372.aln
- Supplementary_file_S2/Aln_OXA114.aln
- Supplementary_file_S2/Aln_OXA9.aln
- Supplementary_file_S2/Aln_OXA51.aln
- Supplementary_file_S2/Aln_OXA286.aln
- Supplementary_file_S2/Aln_OXA21.aln
- Supplementary_file_S2/Aln_OXA2.aln
- Supplementary_file_S2/Aln_OXA23.aln
- Supplementary_file_S2/Aln_OXA10.aln
- Supplementary_file_S2/Aln_OXA258.aln
- Supplementary_file_S2/Aln_OXA12.aln
- Supplementary_file_S2/Aln_OXA5.aln
