# Supplementary material for: Thermal optimized PCR coupled to CRISPR-Cas12a for rapid detection of blaOXA-1 resistance gene
Source: PLoS One. 2026 May 15;21(5):e0337675. doi: 10.1371/journal.pone.0337675 (PMC13178884; doi:10.1371/journal.pone.0337675)
Supplement: S2 File [file pone.0337675.s002.zip › Supplementary_file_S2/Aln_OXA274aln.aln]

CLUSTAL W 2.0 multiple sequence alignment

OXA-1_consensus                                                                                                                                            ATGAAAAA---------------CACAATA 30
OXA01_crRNA                                                                                                                                                ------------------------------ 30
Forward_primer                                                                                                                                             ------------------------------ 30
Reverse_primer                                                                                                                                             ------------------------------ 30
lcl|NG_062227.1_cds_WP_056517622.1_1_[gene=blaOXA]_[locus_tag=A7J11_05889]_[protein=OXA-274_family_carbapenem-hydrolyzing_class_D_beta-lactamase_OXA-6     ATGAGTAATAAC------ATATTTAAAATA 30
lcl|MW474777.1_cds_QQP64032.1_1_[gene=blaOXA]_[protein=OXA-274_family_class_D_beta-lactamase_OXA-944]_[protein_id=QQP64032.1]_[location=complement(1..     ATGAGTAATAACCGATTTAAATTTAAAATA 30
lcl|NG_049571.1_cds_WP_004725235.1_1_[gene=blaOXA]_[locus_tag=A7J11_02992]_[protein=OXA-274_family_carbapenem-hydrolyzing_class_D_beta-lactamase_OXA-2     ATGAGTAATAACCTATTTAAATTTAAAATA 30
lcl|NG_049572.1_cds_WP_004816501.1_1_[gene=blaOXA]_[locus_tag=A7J11_02996]_[protein=OXA-274_family_carbapenem-hydrolyzing_class_D_beta-lactamase_OXA-2     ATGAGTAATTACCGATTTAAATCTAAAATA 30
lcl|NG_062224.1_cds_WP_034612711.1_1_[gene=blaOXA]_[locus_tag=A7J11_05886]_[protein=OXA-274_family_carbapenem-hydrolyzing_class_D_beta-lactamase_OXA-6     ATGAGTAATTACCGATTTAAATCTAAAATA 30
lcl|NG_062225.1_cds_WP_096735335.1_1_[gene=blaOXA]_[locus_tag=A7J11_05887]_[protein=OXA-274_family_carbapenem-hydrolyzing_class_D_beta-lactamase_OXA-6     ATGAGTAATTACCGATTTAAATCTAAAATA 30
lcl|NG_081726.1_cds_WP_256875622.1_1_[gene=blaOXA]_[locus_tag=A7J11_07620]_[protein=OXA-274_family_carbapenem-hydrolyzing_class_D_beta-lactamase_OXA-9     ATGAGTAATAACCGATTTAAATTTAAAATA 30
                                                                                                                                                                                         

OXA-1_consensus                                                                                                                                            CATATCAACTTCGCTATTTTTTTAATAATT 60
OXA01_crRNA                                                                                                                                                ------------------------------ 60
Forward_primer                                                                                                                                             ------------------------------ 60
Reverse_primer                                                                                                                                             ------------------------------ 60
lcl|NG_062227.1_cds_WP_056517622.1_1_[gene=blaOXA]_[locus_tag=A7J11_05889]_[protein=OXA-274_family_carbapenem-hydrolyzing_class_D_beta-lactamase_OXA-6     AAAAGCAG---------TGTATTGATCATC 60
lcl|MW474777.1_cds_QQP64032.1_1_[gene=blaOXA]_[protein=OXA-274_family_class_D_beta-lactamase_OXA-944]_[protein_id=QQP64032.1]_[location=complement(1..     AAAAGCAG---------TGTATTGATCATC 60
lcl|NG_049571.1_cds_WP_004725235.1_1_[gene=blaOXA]_[locus_tag=A7J11_02992]_[protein=OXA-274_family_carbapenem-hydrolyzing_class_D_beta-lactamase_OXA-2     AAAAGCAG---------TGTATTGATCATT 60
lcl|NG_049572.1_cds_WP_004816501.1_1_[gene=blaOXA]_[locus_tag=A7J11_02996]_[protein=OXA-274_family_carbapenem-hydrolyzing_class_D_beta-lactamase_OXA-2     AAAAGCAG---------TGTATTGATCATT 60
lcl|NG_062224.1_cds_WP_034612711.1_1_[gene=blaOXA]_[locus_tag=A7J11_05886]_[protein=OXA-274_family_carbapenem-hydrolyzing_class_D_beta-lactamase_OXA-6     AAAAGCAG---------TGTATTGATCATT 60
lcl|NG_062225.1_cds_WP_096735335.1_1_[gene=blaOXA]_[locus_tag=A7J11_05887]_[protein=OXA-274_family_carbapenem-hydrolyzing_class_D_beta-lactamase_OXA-6     AAAAGCAG---------TGTATTGATCATT 60
lcl|NG_081726.1_cds_WP_256875622.1_1_[gene=blaOXA]_[locus_tag=A7J11_07620]_[protein=OXA-274_family_carbapenem-hydrolyzing_class_D_beta-lactamase_OXA-9     AAAAGCAG---------TGTATTGATCATC 60
                                                                                                                                                                                         

OXA-1_consensus                                                                                                                                            GCAAATATTATCTACAGCAGCGCCAGTGCA 90
OXA01_crRNA                                                                                                                                                ------------------------------ 90
Forward_primer                                                                                                                                             ------------------------------ 90
Reverse_primer                                                                                                                                             ------------------------------ 90
lcl|NG_062227.1_cds_WP_056517622.1_1_[gene=blaOXA]_[locus_tag=A7J11_05889]_[protein=OXA-274_family_carbapenem-hydrolyzing_class_D_beta-lactamase_OXA-6     CTGAGTAGTTTGGCTTTTTCAGGTTGTGTT 90
lcl|MW474777.1_cds_QQP64032.1_1_[gene=blaOXA]_[protein=OXA-274_family_class_D_beta-lactamase_OXA-944]_[protein_id=QQP64032.1]_[location=complement(1..     CTGAGTAGTTTGGCTTTTTCAGGTTGTGTT 90
lcl|NG_049571.1_cds_WP_004725235.1_1_[gene=blaOXA]_[locus_tag=A7J11_02992]_[protein=OXA-274_family_carbapenem-hydrolyzing_class_D_beta-lactamase_OXA-2     CTGAGTAGTGTGGCATTTTCAGGTTGTGTT 90
lcl|NG_049572.1_cds_WP_004816501.1_1_[gene=blaOXA]_[locus_tag=A7J11_02996]_[protein=OXA-274_family_carbapenem-hydrolyzing_class_D_beta-lactamase_OXA-2     CTGAGTAGTGTGGCATTTTCAGGTTGTGTT 90
lcl|NG_062224.1_cds_WP_034612711.1_1_[gene=blaOXA]_[locus_tag=A7J11_05886]_[protein=OXA-274_family_carbapenem-hydrolyzing_class_D_beta-lactamase_OXA-6     CTGAGTAGTGTGGCATTTTCAGGTTGTGTT 90
lcl|NG_062225.1_cds_WP_096735335.1_1_[gene=blaOXA]_[locus_tag=A7J11_05887]_[protein=OXA-274_family_carbapenem-hydrolyzing_class_D_beta-lactamase_OXA-6     CTGAGTAGTGTGGCATTTTCAGGTTGTGTT 90
lcl|NG_081726.1_cds_WP_256875622.1_1_[gene=blaOXA]_[locus_tag=A7J11_07620]_[protein=OXA-274_family_carbapenem-hydrolyzing_class_D_beta-lactamase_OXA-9     CTGAGTAGTTTGGCTTTTTCAGGTTGTGTT 90
                                                                                                                                                                                         

OXA-1_consensus                                                                                                                                            TCAACAGATATCTCTACTGTTGCATCTCCA 120
OXA01_crRNA                                                                                                                                                ------------------------------ 120
Forward_primer                                                                                                                                             ------------------------------ 120
Reverse_primer                                                                                                                                             ------------------------------ 120
lcl|NG_062227.1_cds_WP_056517622.1_1_[gene=blaOXA]_[locus_tag=A7J11_05889]_[protein=OXA-274_family_carbapenem-hydrolyzing_class_D_beta-lactamase_OXA-6     TCGAAGCTTAATTTGTATGATCCAGCTTCA 120
lcl|MW474777.1_cds_QQP64032.1_1_[gene=blaOXA]_[protein=OXA-274_family_class_D_beta-lactamase_OXA-944]_[protein_id=QQP64032.1]_[location=complement(1..     TCGAAGCTTAATTTGCATGATCCAGCTTCA 120
lcl|NG_049571.1_cds_WP_004725235.1_1_[gene=blaOXA]_[locus_tag=A7J11_02992]_[protein=OXA-274_family_carbapenem-hydrolyzing_class_D_beta-lactamase_OXA-2     TCTAATGCCAATTTGCATGATCCAGCTTCA 120
lcl|NG_049572.1_cds_WP_004816501.1_1_[gene=blaOXA]_[locus_tag=A7J11_02996]_[protein=OXA-274_family_carbapenem-hydrolyzing_class_D_beta-lactamase_OXA-2     TCTAATGCCAATTTGCATGATCCAGCGTCA 120
lcl|NG_062224.1_cds_WP_034612711.1_1_[gene=blaOXA]_[locus_tag=A7J11_05886]_[protein=OXA-274_family_carbapenem-hydrolyzing_class_D_beta-lactamase_OXA-6     TCTAATGCCAATTTGCATGATCCAGCGTCA 120
lcl|NG_062225.1_cds_WP_096735335.1_1_[gene=blaOXA]_[locus_tag=A7J11_05887]_[protein=OXA-274_family_carbapenem-hydrolyzing_class_D_beta-lactamase_OXA-6     TCTAATGCCAATTTGCATGATCCAGCGTCA 120
lcl|NG_081726.1_cds_WP_256875622.1_1_[gene=blaOXA]_[locus_tag=A7J11_07620]_[protein=OXA-274_family_carbapenem-hydrolyzing_class_D_beta-lactamase_OXA-9     TCGAAGCTTAATTTGCATGATCCAGCTTCA 120
                                                                                                                                                                                         

OXA-1_consensus                                                                                                                                            TTATTTGAAGGAACTGAAGGTTGTTTTTTA 150
OXA01_crRNA                                                                                                                                                ------------------------------ 150
Forward_primer                                                                                                                                             ------------------------------ 150
Reverse_primer                                                                                                                                             ------------------------------ 150
lcl|NG_062227.1_cds_WP_056517622.1_1_[gene=blaOXA]_[locus_tag=A7J11_05889]_[protein=OXA-274_family_carbapenem-hydrolyzing_class_D_beta-lactamase_OXA-6     TCACAAAGAACAAGTGAAATTCCGTTGTTG 150
lcl|MW474777.1_cds_QQP64032.1_1_[gene=blaOXA]_[protein=OXA-274_family_class_D_beta-lactamase_OXA-944]_[protein_id=QQP64032.1]_[location=complement(1..     TCACAAAGAACAAGTGAAATCCCATTGCTG 150
lcl|NG_049571.1_cds_WP_004725235.1_1_[gene=blaOXA]_[locus_tag=A7J11_02992]_[protein=OXA-274_family_carbapenem-hydrolyzing_class_D_beta-lactamase_OXA-2     TCACAAAGAACAAGTGAAATTCCGTTGTTG 150
lcl|NG_049572.1_cds_WP_004816501.1_1_[gene=blaOXA]_[locus_tag=A7J11_02996]_[protein=OXA-274_family_carbapenem-hydrolyzing_class_D_beta-lactamase_OXA-2     TCACAAAGAACAAGTGAAATCCCGTTGTTG 150
lcl|NG_062224.1_cds_WP_034612711.1_1_[gene=blaOXA]_[locus_tag=A7J11_05886]_[protein=OXA-274_family_carbapenem-hydrolyzing_class_D_beta-lactamase_OXA-6     TCACAAAGAACAAGTGAAATCCCGTTGTTG 150
lcl|NG_062225.1_cds_WP_096735335.1_1_[gene=blaOXA]_[locus_tag=A7J11_05887]_[protein=OXA-274_family_carbapenem-hydrolyzing_class_D_beta-lactamase_OXA-6     TCACAAAGAATAAGTGAAATCCCGTTGTTG 150
lcl|NG_081726.1_cds_WP_256875622.1_1_[gene=blaOXA]_[locus_tag=A7J11_07620]_[protein=OXA-274_family_carbapenem-hydrolyzing_class_D_beta-lactamase_OXA-9     TCACAAAGAACAAGTGAAATCCCATTGCTG 150
                                                                                                                                                                                         

OXA-1_consensus                                                                                                                                            CTTTACGATGCATCCACAAACGCTGAAATT 180
OXA01_crRNA                                                                                                                                                ------------------------------ 180
Forward_primer                                                                                                                                             ------------------------------ 180
Reverse_primer                                                                                                                                             ------------------------------ 180
lcl|NG_062227.1_cds_WP_056517622.1_1_[gene=blaOXA]_[locus_tag=A7J11_05889]_[protein=OXA-274_family_carbapenem-hydrolyzing_class_D_beta-lactamase_OXA-6     TTTAATTATGCGCAAACTCAAGCCGTCTTT 180
lcl|MW474777.1_cds_QQP64032.1_1_[gene=blaOXA]_[protein=OXA-274_family_class_D_beta-lactamase_OXA-944]_[protein_id=QQP64032.1]_[location=complement(1..     TTTAATTATGCGCAAACTCAAGCCGTCTTT 180
lcl|NG_049571.1_cds_WP_004725235.1_1_[gene=blaOXA]_[locus_tag=A7J11_02992]_[protein=OXA-274_family_carbapenem-hydrolyzing_class_D_beta-lactamase_OXA-2     TTTAATTATGCGCAAACTCAAGCCGTCTTT 180
lcl|NG_049572.1_cds_WP_004816501.1_1_[gene=blaOXA]_[locus_tag=A7J11_02996]_[protein=OXA-274_family_carbapenem-hydrolyzing_class_D_beta-lactamase_OXA-2     TTTAATTATGCGCAAACTCAAGCCGTCTTT 180
lcl|NG_062224.1_cds_WP_034612711.1_1_[gene=blaOXA]_[locus_tag=A7J11_05886]_[protein=OXA-274_family_carbapenem-hydrolyzing_class_D_beta-lactamase_OXA-6     TTTAATTATGCGCAAACTCAAGCCGTCTTT 180
lcl|NG_062225.1_cds_WP_096735335.1_1_[gene=blaOXA]_[locus_tag=A7J11_05887]_[protein=OXA-274_family_carbapenem-hydrolyzing_class_D_beta-lactamase_OXA-6     TTTAATTATGCGCAAACTCAAGCCGTCTTT 180
lcl|NG_081726.1_cds_WP_256875622.1_1_[gene=blaOXA]_[locus_tag=A7J11_07620]_[protein=OXA-274_family_carbapenem-hydrolyzing_class_D_beta-lactamase_OXA-9     TTTAATTATGCGCAAACTCAAGCCGTCTTT 180
                                                                                                                                                                                         

OXA-1_consensus                                                                                                                                            G---------------CTCAATTCAATAAA 210
OXA01_crRNA                                                                                                                                                ------------------------------ 210
Forward_primer                                                                                                                                             ------------------------------ 210
Reverse_primer                                                                                                                                             ------------------------------ 210
lcl|NG_062227.1_cds_WP_056517622.1_1_[gene=blaOXA]_[locus_tag=A7J11_05889]_[protein=OXA-274_family_carbapenem-hydrolyzing_class_D_beta-lactamase_OXA-6     GTGACTTATGACGGAACTCAATTTA--AAC 210
lcl|MW474777.1_cds_QQP64032.1_1_[gene=blaOXA]_[protein=OXA-274_family_class_D_beta-lactamase_OXA-944]_[protein_id=QQP64032.1]_[location=complement(1..     GTGACTTATGATGGAACTCAATTTA--AAC 210
lcl|NG_049571.1_cds_WP_004725235.1_1_[gene=blaOXA]_[locus_tag=A7J11_02992]_[protein=OXA-274_family_carbapenem-hydrolyzing_class_D_beta-lactamase_OXA-2     GTGACTTATGATGGAACTCAATTTA--AAC 210
lcl|NG_049572.1_cds_WP_004816501.1_1_[gene=blaOXA]_[locus_tag=A7J11_02996]_[protein=OXA-274_family_carbapenem-hydrolyzing_class_D_beta-lactamase_OXA-2     GTGACTTATGATGGAACTCAATTTA--AAC 210
lcl|NG_062224.1_cds_WP_034612711.1_1_[gene=blaOXA]_[locus_tag=A7J11_05886]_[protein=OXA-274_family_carbapenem-hydrolyzing_class_D_beta-lactamase_OXA-6     GTGACTTATGATGGAACTCAATTTA--AAC 210
lcl|NG_062225.1_cds_WP_096735335.1_1_[gene=blaOXA]_[locus_tag=A7J11_05887]_[protein=OXA-274_family_carbapenem-hydrolyzing_class_D_beta-lactamase_OXA-6     GTGACTTATGATGGAACTCAATTTA--AAC 210
lcl|NG_081726.1_cds_WP_256875622.1_1_[gene=blaOXA]_[locus_tag=A7J11_07620]_[protein=OXA-274_family_carbapenem-hydrolyzing_class_D_beta-lactamase_OXA-9     GTGACTTATGATGGAACTCAATTTA--AAC 210
                                                                                                                                                                                         

OXA-1_consensus                                                                                                                                            GCAAAGTGTGCAACGCAAATGGCACCA--- 240
OXA01_crRNA                                                                                                                                                ------------------------------ 240
Forward_primer                                                                                                                                             ------------------------------ 240
Reverse_primer                                                                                                                                             ------------------------------ 240
lcl|NG_062227.1_cds_WP_056517622.1_1_[gene=blaOXA]_[locus_tag=A7J11_05889]_[protein=OXA-274_family_carbapenem-hydrolyzing_class_D_beta-lactamase_OXA-6     GCTATGGGAATGATTTAAATAGAGCCAAGA 240
lcl|MW474777.1_cds_QQP64032.1_1_[gene=blaOXA]_[protein=OXA-274_family_class_D_beta-lactamase_OXA-944]_[protein_id=QQP64032.1]_[location=complement(1..     GTTATGGGAATGATTTAAATAGAGCCAAGA 240
lcl|NG_049571.1_cds_WP_004725235.1_1_[gene=blaOXA]_[locus_tag=A7J11_02992]_[protein=OXA-274_family_carbapenem-hydrolyzing_class_D_beta-lactamase_OXA-2     GCTATGGGAATGATTTAAATAGAGCCAAGA 240
lcl|NG_049572.1_cds_WP_004816501.1_1_[gene=blaOXA]_[locus_tag=A7J11_02996]_[protein=OXA-274_family_carbapenem-hydrolyzing_class_D_beta-lactamase_OXA-2     GTTATGGGAATGATTTAAATAGAGCCAAGA 240
lcl|NG_062224.1_cds_WP_034612711.1_1_[gene=blaOXA]_[locus_tag=A7J11_05886]_[protein=OXA-274_family_carbapenem-hydrolyzing_class_D_beta-lactamase_OXA-6     GTTATGGGAATGATTTAAATAGAGCCAAGA 240
lcl|NG_062225.1_cds_WP_096735335.1_1_[gene=blaOXA]_[locus_tag=A7J11_05887]_[protein=OXA-274_family_carbapenem-hydrolyzing_class_D_beta-lactamase_OXA-6     GTTATGGGAATGATTTAAATAGAGCCAAGA 240
lcl|NG_081726.1_cds_WP_256875622.1_1_[gene=blaOXA]_[locus_tag=A7J11_07620]_[protein=OXA-274_family_carbapenem-hydrolyzing_class_D_beta-lactamase_OXA-9     GTTATGGGAATGATTTAAATAGAGCCAAGA 240
                                                                                                                                                                                         

OXA-1_consensus                                                                                                                                            --------------GATTCAACTTTCAAGA 270
OXA01_crRNA                                                                                                                                                ------------------------------ 270
Forward_primer                                                                                                                                             ------------------------------ 270
Reverse_primer                                                                                                                                             ------------------------------ 270
lcl|NG_062227.1_cds_WP_056517622.1_1_[gene=blaOXA]_[locus_tag=A7J11_05889]_[protein=OXA-274_family_carbapenem-hydrolyzing_class_D_beta-lactamase_OXA-6     CTGCGTATATTCCAGCCTCTACTTTTAAAA 270
lcl|MW474777.1_cds_QQP64032.1_1_[gene=blaOXA]_[protein=OXA-274_family_class_D_beta-lactamase_OXA-944]_[protein_id=QQP64032.1]_[location=complement(1..     CTGCGTATATTCCAGCCTCTACTTTTAAAA 270
lcl|NG_049571.1_cds_WP_004725235.1_1_[gene=blaOXA]_[locus_tag=A7J11_02992]_[protein=OXA-274_family_carbapenem-hydrolyzing_class_D_beta-lactamase_OXA-2     CTGCGTATATTCCGGCCTCTACTTTTAAAA 270
lcl|NG_049572.1_cds_WP_004816501.1_1_[gene=blaOXA]_[locus_tag=A7J11_02996]_[protein=OXA-274_family_carbapenem-hydrolyzing_class_D_beta-lactamase_OXA-2     CTGCCTATATTCCAGCCTCTACTTTTAAAA 270
lcl|NG_062224.1_cds_WP_034612711.1_1_[gene=blaOXA]_[locus_tag=A7J11_05886]_[protein=OXA-274_family_carbapenem-hydrolyzing_class_D_beta-lactamase_OXA-6     CTGCCTATATTCCAGCCTCTACTTTTAAAA 270
lcl|NG_062225.1_cds_WP_096735335.1_1_[gene=blaOXA]_[locus_tag=A7J11_05887]_[protein=OXA-274_family_carbapenem-hydrolyzing_class_D_beta-lactamase_OXA-6     CTGCCTATATTCCAGCCTCTACTTTTAAAA 270
lcl|NG_081726.1_cds_WP_256875622.1_1_[gene=blaOXA]_[locus_tag=A7J11_07620]_[protein=OXA-274_family_carbapenem-hydrolyzing_class_D_beta-lactamase_OXA-9     CTGCGTATATTCCAGCCTCTACTTTTAAAA 270
                                                                                                                                                                                         

OXA-1_consensus                                                                                                                                            TCGCATTATCACTTATGGCATTTG----AT 300
OXA01_crRNA                                                                                                                                                ------------------------------ 300
Forward_primer                                                                                                                                             ------------------------------ 300
Reverse_primer                                                                                                                                             ------------------------------ 300
lcl|NG_062227.1_cds_WP_056517622.1_1_[gene=blaOXA]_[locus_tag=A7J11_05889]_[protein=OXA-274_family_carbapenem-hydrolyzing_class_D_beta-lactamase_OXA-6     T-GTTGAATGCCTTAATTGGTTTGCAACAT 300
lcl|MW474777.1_cds_QQP64032.1_1_[gene=blaOXA]_[protein=OXA-274_family_class_D_beta-lactamase_OXA-944]_[protein_id=QQP64032.1]_[location=complement(1..     T-GTTGAATGCCTTAATTGGTTTGCAACAT 300
lcl|NG_049571.1_cds_WP_004725235.1_1_[gene=blaOXA]_[locus_tag=A7J11_02992]_[protein=OXA-274_family_carbapenem-hydrolyzing_class_D_beta-lactamase_OXA-2     T-GTTGAATGCCTTAATTGGTTTGCAACAT 300
lcl|NG_049572.1_cds_WP_004816501.1_1_[gene=blaOXA]_[locus_tag=A7J11_02996]_[protein=OXA-274_family_carbapenem-hydrolyzing_class_D_beta-lactamase_OXA-2     T-GTTGAATGCCTTAATTGGTTTGCAACAT 300
lcl|NG_062224.1_cds_WP_034612711.1_1_[gene=blaOXA]_[locus_tag=A7J11_05886]_[protein=OXA-274_family_carbapenem-hydrolyzing_class_D_beta-lactamase_OXA-6     T-GTTGAATGCCTTAATTGGTTTGCAACAT 300
lcl|NG_062225.1_cds_WP_096735335.1_1_[gene=blaOXA]_[locus_tag=A7J11_05887]_[protein=OXA-274_family_carbapenem-hydrolyzing_class_D_beta-lactamase_OXA-6     T-GTTGAATGCCTTAATTGGTTTGCAACAT 300
lcl|NG_081726.1_cds_WP_256875622.1_1_[gene=blaOXA]_[locus_tag=A7J11_07620]_[protein=OXA-274_family_carbapenem-hydrolyzing_class_D_beta-lactamase_OXA-9     T-GTTGAATGCCTTAATTGGTTTGCAACAT 300
                                                                                                                                                                                         

OXA-1_consensus                                                                                                                                            GCGGAAATAATAGATCAGAAAACCATATTC 330
OXA01_crRNA                                                                                                                                                ------------------------------ 330
Forward_primer                                                                                                                                             ------------------------------ 330
Reverse_primer                                                                                                                                             ------------------------------ 330
lcl|NG_062227.1_cds_WP_056517622.1_1_[gene=blaOXA]_[locus_tag=A7J11_05889]_[protein=OXA-274_family_carbapenem-hydrolyzing_class_D_beta-lactamase_OXA-6     GCGAAAACGACAAATACAGAA---GTATTT 330
lcl|MW474777.1_cds_QQP64032.1_1_[gene=blaOXA]_[protein=OXA-274_family_class_D_beta-lactamase_OXA-944]_[protein_id=QQP64032.1]_[location=complement(1..     GCGAAAGCGACGAATACAGAA---GTATTT 330
lcl|NG_049571.1_cds_WP_004725235.1_1_[gene=blaOXA]_[locus_tag=A7J11_02992]_[protein=OXA-274_family_carbapenem-hydrolyzing_class_D_beta-lactamase_OXA-2     GCGAAAGCGACAAATACAGAA---GTATTT 330
lcl|NG_049572.1_cds_WP_004816501.1_1_[gene=blaOXA]_[locus_tag=A7J11_02996]_[protein=OXA-274_family_carbapenem-hydrolyzing_class_D_beta-lactamase_OXA-2     GCGAAAGCGACGAATACAGAA---GTATTT 330
lcl|NG_062224.1_cds_WP_034612711.1_1_[gene=blaOXA]_[locus_tag=A7J11_05886]_[protein=OXA-274_family_carbapenem-hydrolyzing_class_D_beta-lactamase_OXA-6     GCGAAAGCGACGAATACAGAA---GTATTT 330
lcl|NG_062225.1_cds_WP_096735335.1_1_[gene=blaOXA]_[locus_tag=A7J11_05887]_[protein=OXA-274_family_carbapenem-hydrolyzing_class_D_beta-lactamase_OXA-6     GCGAAAGCGACGAATACAGAA---GTATTT 330
lcl|NG_081726.1_cds_WP_256875622.1_1_[gene=blaOXA]_[locus_tag=A7J11_07620]_[protein=OXA-274_family_carbapenem-hydrolyzing_class_D_beta-lactamase_OXA-9     GCGAAAGCGACGAATACAGAA---GTATTT 330
                                                                                                                                                                                         

OXA-1_consensus                                                                                                                                            AAATGGGATAAAACCCCCAAAGGAATGGAG 360
OXA01_crRNA                                                                                                                                                ------------------------------ 360
Forward_primer                                                                                                                                             ------------------------------ 360
Reverse_primer                                                                                                                                             ------------------------------ 360
lcl|NG_062227.1_cds_WP_056517622.1_1_[gene=blaOXA]_[locus_tag=A7J11_05889]_[protein=OXA-274_family_carbapenem-hydrolyzing_class_D_beta-lactamase_OXA-6     AAGTGGAATGGT----------GAAAAAAG 360
lcl|MW474777.1_cds_QQP64032.1_1_[gene=blaOXA]_[protein=OXA-274_family_class_D_beta-lactamase_OXA-944]_[protein_id=QQP64032.1]_[location=complement(1..     AAGTGGAATGGT----------GAAAAAAG 360
lcl|NG_049571.1_cds_WP_004725235.1_1_[gene=blaOXA]_[locus_tag=A7J11_02992]_[protein=OXA-274_family_carbapenem-hydrolyzing_class_D_beta-lactamase_OXA-2     AAGTGGAATGGT----------GAAAAAAG 360
lcl|NG_049572.1_cds_WP_004816501.1_1_[gene=blaOXA]_[locus_tag=A7J11_02996]_[protein=OXA-274_family_carbapenem-hydrolyzing_class_D_beta-lactamase_OXA-2     AAGTGGAATGGA----------GAAAAAAG 360
lcl|NG_062224.1_cds_WP_034612711.1_1_[gene=blaOXA]_[locus_tag=A7J11_05886]_[protein=OXA-274_family_carbapenem-hydrolyzing_class_D_beta-lactamase_OXA-6     AAGTGGAATGGA----------GAAAAAAG 360
lcl|NG_062225.1_cds_WP_096735335.1_1_[gene=blaOXA]_[locus_tag=A7J11_05887]_[protein=OXA-274_family_carbapenem-hydrolyzing_class_D_beta-lactamase_OXA-6     AAGTGGAATGGA----------GAAAAAAG 360
lcl|NG_081726.1_cds_WP_256875622.1_1_[gene=blaOXA]_[locus_tag=A7J11_07620]_[protein=OXA-274_family_carbapenem-hydrolyzing_class_D_beta-lactamase_OXA-9     AAGTGGAATGGT----------GAAAAAAG 360
                                                                                                                                                                                         

OXA-1_consensus                                                                                                                                            ATC----------TGGAACAGCAATCATAC 390
OXA01_crRNA                                                                                                                                                ------------------------------ 390
Forward_primer                                                                                                                                             ------------------------------ 390
Reverse_primer                                                                                                                                             ------------------------------ 390
lcl|NG_062227.1_cds_WP_056517622.1_1_[gene=blaOXA]_[locus_tag=A7J11_05889]_[protein=OXA-274_family_carbapenem-hydrolyzing_class_D_beta-lactamase_OXA-6     ATCTTTTCCTGCTTGGGAAAAAGATATGAC 390
lcl|MW474777.1_cds_QQP64032.1_1_[gene=blaOXA]_[protein=OXA-274_family_class_D_beta-lactamase_OXA-944]_[protein_id=QQP64032.1]_[location=complement(1..     ATCTTTTCCTGCATGGGAAAAAGATATGAC 390
lcl|NG_049571.1_cds_WP_004725235.1_1_[gene=blaOXA]_[locus_tag=A7J11_02992]_[protein=OXA-274_family_carbapenem-hydrolyzing_class_D_beta-lactamase_OXA-2     ATCTTTTCCTGCTTGGGAAAAAGATATGAC 390
lcl|NG_049572.1_cds_WP_004816501.1_1_[gene=blaOXA]_[locus_tag=A7J11_02996]_[protein=OXA-274_family_carbapenem-hydrolyzing_class_D_beta-lactamase_OXA-2     ATCTTTTCCTGCATGGGAAAAAGATATGAC 390
lcl|NG_062224.1_cds_WP_034612711.1_1_[gene=blaOXA]_[locus_tag=A7J11_05886]_[protein=OXA-274_family_carbapenem-hydrolyzing_class_D_beta-lactamase_OXA-6     ATCTTTTCCTGCATGGGAAAAAGATATGAC 390
lcl|NG_062225.1_cds_WP_096735335.1_1_[gene=blaOXA]_[locus_tag=A7J11_05887]_[protein=OXA-274_family_carbapenem-hydrolyzing_class_D_beta-lactamase_OXA-6     ATCTTTTCCTGCATGGGAAAAAGATATGAC 390
lcl|NG_081726.1_cds_WP_256875622.1_1_[gene=blaOXA]_[locus_tag=A7J11_07620]_[protein=OXA-274_family_carbapenem-hydrolyzing_class_D_beta-lactamase_OXA-9     ATCTTTTCCTGCATGGGAAAAAGATATGAC 390
                                                                                                                                                                                         

OXA-1_consensus                                                                                                                                            ACCAAAGACGTGGATGCAATTTTCTGTTGT 420
OXA01_crRNA                                                                                                                                                ------------------------------ 420
Forward_primer                                                                                                                                             ------------------------------ 420
Reverse_primer                                                                                                                                             ------------------------------ 420
lcl|NG_062227.1_cds_WP_056517622.1_1_[gene=blaOXA]_[locus_tag=A7J11_05889]_[protein=OXA-274_family_carbapenem-hydrolyzing_class_D_beta-lactamase_OXA-6     CTTGGCAGGAGCAATGCAGGCTTCCGCCGT 420
lcl|MW474777.1_cds_QQP64032.1_1_[gene=blaOXA]_[protein=OXA-274_family_class_D_beta-lactamase_OXA-944]_[protein_id=QQP64032.1]_[location=complement(1..     CTTGGCAGAAGCAATGCAGGCTTCAGCCGT 420
lcl|NG_049571.1_cds_WP_004725235.1_1_[gene=blaOXA]_[locus_tag=A7J11_02992]_[protein=OXA-274_family_carbapenem-hydrolyzing_class_D_beta-lactamase_OXA-2     CTTGGCACAAGCAATGCAGGCTTCCGCCGT 420
lcl|NG_049572.1_cds_WP_004816501.1_1_[gene=blaOXA]_[locus_tag=A7J11_02996]_[protein=OXA-274_family_carbapenem-hydrolyzing_class_D_beta-lactamase_OXA-2     CTTGGCACAAGCAATGCAGGCTTCAGCCGT 420
lcl|NG_062224.1_cds_WP_034612711.1_1_[gene=blaOXA]_[locus_tag=A7J11_05886]_[protein=OXA-274_family_carbapenem-hydrolyzing_class_D_beta-lactamase_OXA-6     CTTGGCACAAGCAATGCAGGCTTCAGCCGT 420
lcl|NG_062225.1_cds_WP_096735335.1_1_[gene=blaOXA]_[locus_tag=A7J11_05887]_[protein=OXA-274_family_carbapenem-hydrolyzing_class_D_beta-lactamase_OXA-6     CTTGGCACAAGCAATGCAGGCTTCAGCCGT 420
lcl|NG_081726.1_cds_WP_256875622.1_1_[gene=blaOXA]_[locus_tag=A7J11_07620]_[protein=OXA-274_family_carbapenem-hydrolyzing_class_D_beta-lactamase_OXA-9     CTTGGCAGAAGCAATGCAGGCTTCAGCCGT 420
                                                                                                                                                                                         

OXA-1_consensus                                                                                                                                            TTGGGTTTCGCAAGAAATAACCCAAAAAAT 450
OXA01_crRNA                                                                                                                                                ------------------------------ 450
Forward_primer                                                                                                                                             ------------------------------ 450
Reverse_primer                                                                                                                                             ------------------------------ 450
lcl|NG_062227.1_cds_WP_056517622.1_1_[gene=blaOXA]_[locus_tag=A7J11_05889]_[protein=OXA-274_family_carbapenem-hydrolyzing_class_D_beta-lactamase_OXA-6     ACCTGTATATCAGGAGTTGGCACGACGTAT 450
lcl|MW474777.1_cds_QQP64032.1_1_[gene=blaOXA]_[protein=OXA-274_family_class_D_beta-lactamase_OXA-944]_[protein_id=QQP64032.1]_[location=complement(1..     ACCTGTATATCAGGAGCTAGCACGGCGTAT 450
lcl|NG_049571.1_cds_WP_004725235.1_1_[gene=blaOXA]_[locus_tag=A7J11_02992]_[protein=OXA-274_family_carbapenem-hydrolyzing_class_D_beta-lactamase_OXA-2     ACCTGTATATCAGGAGTTGGCACGACGTAT 450
lcl|NG_049572.1_cds_WP_004816501.1_1_[gene=blaOXA]_[locus_tag=A7J11_02996]_[protein=OXA-274_family_carbapenem-hydrolyzing_class_D_beta-lactamase_OXA-2     ACCTGTATATCAGGAGTTGGCACGACGTAT 450
lcl|NG_062224.1_cds_WP_034612711.1_1_[gene=blaOXA]_[locus_tag=A7J11_05886]_[protein=OXA-274_family_carbapenem-hydrolyzing_class_D_beta-lactamase_OXA-6     ACCTGTATATCAGGAGTTGGCACGACGTAT 450
lcl|NG_062225.1_cds_WP_096735335.1_1_[gene=blaOXA]_[locus_tag=A7J11_05887]_[protein=OXA-274_family_carbapenem-hydrolyzing_class_D_beta-lactamase_OXA-6     ACCTGTATATCAGGAGTTGGCACGACGTAT 450
lcl|NG_081726.1_cds_WP_256875622.1_1_[gene=blaOXA]_[locus_tag=A7J11_07620]_[protein=OXA-274_family_carbapenem-hydrolyzing_class_D_beta-lactamase_OXA-9     ACCTGTATATCAGGAGCTAGCACGGCGTAT 450
                                                                                                                                                                                         

OXA-1_consensus                                                                                                                                            TGGATTAAATAAAATCAAGAATTATCTCAA 480
OXA01_crRNA                                                                                                                                                ------------------------------ 480
Forward_primer                                                                                                                                             ------------------------------ 480
Reverse_primer                                                                                                                                             ------------------------------ 480
lcl|NG_062227.1_cds_WP_056517622.1_1_[gene=blaOXA]_[locus_tag=A7J11_05889]_[protein=OXA-274_family_carbapenem-hydrolyzing_class_D_beta-lactamase_OXA-6     TGGTTTGGATTTGATGAGTCAAGAAGTCAA 480
lcl|MW474777.1_cds_QQP64032.1_1_[gene=blaOXA]_[protein=OXA-274_family_class_D_beta-lactamase_OXA-944]_[protein_id=QQP64032.1]_[location=complement(1..     TGGCTTGGATTTGATGAGTAAAGAAGTCAA 480
lcl|NG_049571.1_cds_WP_004725235.1_1_[gene=blaOXA]_[locus_tag=A7J11_02992]_[protein=OXA-274_family_carbapenem-hydrolyzing_class_D_beta-lactamase_OXA-2     TGGTTTGGATTTGATGAGTCAAGAAGTCAA 480
lcl|NG_049572.1_cds_WP_004816501.1_1_[gene=blaOXA]_[locus_tag=A7J11_02996]_[protein=OXA-274_family_carbapenem-hydrolyzing_class_D_beta-lactamase_OXA-2     TGGCTTGGATTTGATGAGTAAAGAAGTCAA 480
lcl|NG_062224.1_cds_WP_034612711.1_1_[gene=blaOXA]_[locus_tag=A7J11_05886]_[protein=OXA-274_family_carbapenem-hydrolyzing_class_D_beta-lactamase_OXA-6     TGGCTTGGATTTGATGAGTAAAGAAGTCAA 480
lcl|NG_062225.1_cds_WP_096735335.1_1_[gene=blaOXA]_[locus_tag=A7J11_05887]_[protein=OXA-274_family_carbapenem-hydrolyzing_class_D_beta-lactamase_OXA-6     TGGCTTGGATTTGATGAGTAAAGAAGTCAA 480
lcl|NG_081726.1_cds_WP_256875622.1_1_[gene=blaOXA]_[locus_tag=A7J11_07620]_[protein=OXA-274_family_carbapenem-hydrolyzing_class_D_beta-lactamase_OXA-9     TGGCTTGGATTTGATGAGTAAAGAAGTCAA 480
                                                                                                                                                                                         

OXA-1_consensus                                                                                                                                            AGATTTTGATTATGGAAATCAAGACTTCTC 510
OXA01_crRNA                                                                                                                                                ------------------------------ 510
Forward_primer                                                                                                                                             ------------------------------ 510
Reverse_primer                                                                                                                                             ------------------------------ 510
lcl|NG_062227.1_cds_WP_056517622.1_1_[gene=blaOXA]_[locus_tag=A7J11_05889]_[protein=OXA-274_family_carbapenem-hydrolyzing_class_D_beta-lactamase_OXA-6     ACGTGTTGGTTTTGGTAATACACA------ 510
lcl|MW474777.1_cds_QQP64032.1_1_[gene=blaOXA]_[protein=OXA-274_family_class_D_beta-lactamase_OXA-944]_[protein_id=QQP64032.1]_[location=complement(1..     GCGTGTTGGTTTTGGCAATACACA------ 510
lcl|NG_049571.1_cds_WP_004725235.1_1_[gene=blaOXA]_[locus_tag=A7J11_02992]_[protein=OXA-274_family_carbapenem-hydrolyzing_class_D_beta-lactamase_OXA-2     ACGTGTTGGTTTTGGTAATACACA------ 510
lcl|NG_049572.1_cds_WP_004816501.1_1_[gene=blaOXA]_[locus_tag=A7J11_02996]_[protein=OXA-274_family_carbapenem-hydrolyzing_class_D_beta-lactamase_OXA-2     GCGTGTTGGTTTTGGCAATACACA------ 510
lcl|NG_062224.1_cds_WP_034612711.1_1_[gene=blaOXA]_[locus_tag=A7J11_05886]_[protein=OXA-274_family_carbapenem-hydrolyzing_class_D_beta-lactamase_OXA-6     GCGTGTTGGTTTTGGCAATACACA------ 510
lcl|NG_062225.1_cds_WP_096735335.1_1_[gene=blaOXA]_[locus_tag=A7J11_05887]_[protein=OXA-274_family_carbapenem-hydrolyzing_class_D_beta-lactamase_OXA-6     GCGTGTTGGTTTTGGCAATACACA------ 510
lcl|NG_081726.1_cds_WP_256875622.1_1_[gene=blaOXA]_[locus_tag=A7J11_07620]_[protein=OXA-274_family_carbapenem-hydrolyzing_class_D_beta-lactamase_OXA-9     GCGTGTTGGTTTTGGCAATACACA------ 510
                                                                                                                                                                                         

OXA-1_consensus                                                                                                                                            TGGAGATAAAGAAAGAAACAACGGATTAAC 540
OXA01_crRNA                                                                                                                                                ------------------------------ 540
Forward_primer                                                                                                                                             ------------------------------ 540
Reverse_primer                                                                                                                                             ------------------------------ 540
lcl|NG_062227.1_cds_WP_056517622.1_1_[gene=blaOXA]_[locus_tag=A7J11_05889]_[protein=OXA-274_family_carbapenem-hydrolyzing_class_D_beta-lactamase_OXA-6     -------------------AATTGGTCAAC 540
lcl|MW474777.1_cds_QQP64032.1_1_[gene=blaOXA]_[protein=OXA-274_family_class_D_beta-lactamase_OXA-944]_[protein_id=QQP64032.1]_[location=complement(1..     -------------------AATTGGTCAAC 540
lcl|NG_049571.1_cds_WP_004725235.1_1_[gene=blaOXA]_[locus_tag=A7J11_02992]_[protein=OXA-274_family_carbapenem-hydrolyzing_class_D_beta-lactamase_OXA-2     -------------------AATTGGTCAAC 540
lcl|NG_049572.1_cds_WP_004816501.1_1_[gene=blaOXA]_[locus_tag=A7J11_02996]_[protein=OXA-274_family_carbapenem-hydrolyzing_class_D_beta-lactamase_OXA-2     -------------------AATTGGTCAAC 540
lcl|NG_062224.1_cds_WP_034612711.1_1_[gene=blaOXA]_[locus_tag=A7J11_05886]_[protein=OXA-274_family_carbapenem-hydrolyzing_class_D_beta-lactamase_OXA-6     -------------------AATTGGTCAAC 540
lcl|NG_062225.1_cds_WP_096735335.1_1_[gene=blaOXA]_[locus_tag=A7J11_05887]_[protein=OXA-274_family_carbapenem-hydrolyzing_class_D_beta-lactamase_OXA-6     -------------------AATTGGTCAAC 540
lcl|NG_081726.1_cds_WP_256875622.1_1_[gene=blaOXA]_[locus_tag=A7J11_07620]_[protein=OXA-274_family_carbapenem-hydrolyzing_class_D_beta-lactamase_OXA-9     -------------------AATTGGTCAAC 540
                                                                                                                                                                                         

OXA-1_consensus                                                                                                                                            AGAAGCA-------TGGCTCGAAAGTAGCT 570
OXA01_crRNA                                                                                                                                                ------------------------------ 570
Forward_primer                                                                                                                                             ------------------------------ 570
Reverse_primer                                                                                                                                             ------------------------------ 570
lcl|NG_062227.1_cds_WP_056517622.1_1_[gene=blaOXA]_[locus_tag=A7J11_05889]_[protein=OXA-274_family_carbapenem-hydrolyzing_class_D_beta-lactamase_OXA-6     AGGTGGATAATTTCTGGTTGGTTGGTCCAT 570
lcl|MW474777.1_cds_QQP64032.1_1_[gene=blaOXA]_[protein=OXA-274_family_class_D_beta-lactamase_OXA-944]_[protein_id=QQP64032.1]_[location=complement(1..     AGGTGGATAATTTCTGGTTGGTTGGTCCAT 570
lcl|NG_049571.1_cds_WP_004725235.1_1_[gene=blaOXA]_[locus_tag=A7J11_02992]_[protein=OXA-274_family_carbapenem-hydrolyzing_class_D_beta-lactamase_OXA-2     AGGTGGATAATTTCTGGTTGGTTGGTCCAT 570
lcl|NG_049572.1_cds_WP_004816501.1_1_[gene=blaOXA]_[locus_tag=A7J11_02996]_[protein=OXA-274_family_carbapenem-hydrolyzing_class_D_beta-lactamase_OXA-2     AGGTAGATAATTTCTGGCTAGTCGGCCCAT 570
lcl|NG_062224.1_cds_WP_034612711.1_1_[gene=blaOXA]_[locus_tag=A7J11_05886]_[protein=OXA-274_family_carbapenem-hydrolyzing_class_D_beta-lactamase_OXA-6     AGGTAGATAATTTCTGGCTAGTCGGCCCAT 570
lcl|NG_062225.1_cds_WP_096735335.1_1_[gene=blaOXA]_[locus_tag=A7J11_05887]_[protein=OXA-274_family_carbapenem-hydrolyzing_class_D_beta-lactamase_OXA-6     AGGTAGATAATTTCTGGCTAGTCGGCCCAT 570
lcl|NG_081726.1_cds_WP_256875622.1_1_[gene=blaOXA]_[locus_tag=A7J11_07620]_[protein=OXA-274_family_carbapenem-hydrolyzing_class_D_beta-lactamase_OXA-9     AGGTGGATAATTTCTGGTTGGTTGGTCCAT 570
                                                                                                                                                                                         

OXA-1_consensus                                                                                                                                            TAAAAATTTCACCAGAAGAACAAATTCAAT 600
OXA01_crRNA                                                                                                                                                ----------ACCAGAAGAACAAATTCAAT 600
Forward_primer                                                                                                                                             ---------------AGCATGGCTCGAAAG 600
Reverse_primer                                                                                                                                             ------------------------------ 600
lcl|NG_062227.1_cds_WP_056517622.1_1_[gene=blaOXA]_[locus_tag=A7J11_05889]_[protein=OXA-274_family_carbapenem-hydrolyzing_class_D_beta-lactamase_OXA-6     TGAAAATCACCCCAGAGCAAGAAGCTAAAT 600
lcl|MW474777.1_cds_QQP64032.1_1_[gene=blaOXA]_[protein=OXA-274_family_class_D_beta-lactamase_OXA-944]_[protein_id=QQP64032.1]_[location=complement(1..     TGAAAATCACCCCAGAGCAAGAAGCTAAAT 600
lcl|NG_049571.1_cds_WP_004725235.1_1_[gene=blaOXA]_[locus_tag=A7J11_02992]_[protein=OXA-274_family_carbapenem-hydrolyzing_class_D_beta-lactamase_OXA-2     TGAAAATCACCCCAGAGCAAGAAGCTAAAT 600
lcl|NG_049572.1_cds_WP_004816501.1_1_[gene=blaOXA]_[locus_tag=A7J11_02996]_[protein=OXA-274_family_carbapenem-hydrolyzing_class_D_beta-lactamase_OXA-2     TGAAAATTACCCCAGAGCAAGAAGCTAAAT 600
lcl|NG_062224.1_cds_WP_034612711.1_1_[gene=blaOXA]_[locus_tag=A7J11_05886]_[protein=OXA-274_family_carbapenem-hydrolyzing_class_D_beta-lactamase_OXA-6     TGAAAATTACCCCAGAGCAAGAAGCTAAAT 600
lcl|NG_062225.1_cds_WP_096735335.1_1_[gene=blaOXA]_[locus_tag=A7J11_05887]_[protein=OXA-274_family_carbapenem-hydrolyzing_class_D_beta-lactamase_OXA-6     TGAAAATTACCCCAGAACAAGAAGCTAAAT 600
lcl|NG_081726.1_cds_WP_256875622.1_1_[gene=blaOXA]_[locus_tag=A7J11_07620]_[protein=OXA-274_family_carbapenem-hydrolyzing_class_D_beta-lactamase_OXA-9     TGAAAATCACCCCAGAGCAAGAAGCTAAAT 600
                                                                                                                                                                                         

OXA-1_consensus                                                                                                                                            TCCTGCGTAAAATTATTAATCACAATCTCC 630
OXA01_crRNA                                                                                                                                                TCCT-------------------------- 630
Forward_primer                                                                                                                                             TAGCTTA----------------------- 630
Reverse_primer                                                                                                                                             ------------------------------ 630
lcl|NG_062227.1_cds_WP_056517622.1_1_[gene=blaOXA]_[locus_tag=A7J11_05889]_[protein=OXA-274_family_carbapenem-hydrolyzing_class_D_beta-lactamase_OXA-6     TTGCTTATCAATTGGCAAAGAAAACATTGC 630
lcl|MW474777.1_cds_QQP64032.1_1_[gene=blaOXA]_[protein=OXA-274_family_class_D_beta-lactamase_OXA-944]_[protein_id=QQP64032.1]_[location=complement(1..     TTGCTTATCAATTGGCAAAGAAAACATTGC 630
lcl|NG_049571.1_cds_WP_004725235.1_1_[gene=blaOXA]_[locus_tag=A7J11_02992]_[protein=OXA-274_family_carbapenem-hydrolyzing_class_D_beta-lactamase_OXA-2     TTGCTTATCAATTGGCAAAGAAAACATTGC 630
lcl|NG_049572.1_cds_WP_004816501.1_1_[gene=blaOXA]_[locus_tag=A7J11_02996]_[protein=OXA-274_family_carbapenem-hydrolyzing_class_D_beta-lactamase_OXA-2     TTGCTTTTCAATTGGCAAACAAAACATTGC 630
lcl|NG_062224.1_cds_WP_034612711.1_1_[gene=blaOXA]_[locus_tag=A7J11_05886]_[protein=OXA-274_family_carbapenem-hydrolyzing_class_D_beta-lactamase_OXA-6     TTGCTTATCAATTGGCAAAGAAAACATTGC 630
lcl|NG_062225.1_cds_WP_096735335.1_1_[gene=blaOXA]_[locus_tag=A7J11_05887]_[protein=OXA-274_family_carbapenem-hydrolyzing_class_D_beta-lactamase_OXA-6     TTGCTTATCAATTGGCAAACAAAACATTGC 630
lcl|NG_081726.1_cds_WP_256875622.1_1_[gene=blaOXA]_[locus_tag=A7J11_07620]_[protein=OXA-274_family_carbapenem-hydrolyzing_class_D_beta-lactamase_OXA-9     TTGCTTATCAATTGGCAAAGAAAACATTGC 630
                                                                                                                                                                                         

OXA-1_consensus                                                                                                                                            CAGTTAAAAACTCAGCCATAGAAAACACCA 660
OXA01_crRNA                                                                                                                                                ------------------------------ 660
Forward_primer                                                                                                                                             ------------------------------ 660
Reverse_primer                                                                                                                                             ------------------------------ 660
lcl|NG_062227.1_cds_WP_056517622.1_1_[gene=blaOXA]_[locus_tag=A7J11_05889]_[protein=OXA-274_family_carbapenem-hydrolyzing_class_D_beta-lactamase_OXA-6     CTTTTGATGATGCTGTACAACAGCAAGTCA 660
lcl|MW474777.1_cds_QQP64032.1_1_[gene=blaOXA]_[protein=OXA-274_family_class_D_beta-lactamase_OXA-944]_[protein_id=QQP64032.1]_[location=complement(1..     CTTTTGATGATGCTGTACAGCAACAAGTTA 660
lcl|NG_049571.1_cds_WP_004725235.1_1_[gene=blaOXA]_[locus_tag=A7J11_02992]_[protein=OXA-274_family_carbapenem-hydrolyzing_class_D_beta-lactamase_OXA-2     CTTTTGATGATGCTGTACAACAGCAAGTCA 660
lcl|NG_049572.1_cds_WP_004816501.1_1_[gene=blaOXA]_[locus_tag=A7J11_02996]_[protein=OXA-274_family_carbapenem-hydrolyzing_class_D_beta-lactamase_OXA-2     CTTTTGATGATGCTGTACAGCAACAAGTTA 660
lcl|NG_062224.1_cds_WP_034612711.1_1_[gene=blaOXA]_[locus_tag=A7J11_05886]_[protein=OXA-274_family_carbapenem-hydrolyzing_class_D_beta-lactamase_OXA-6     CTTTTGATGATGCTGTACAGCAACAAGTTA 660
lcl|NG_062225.1_cds_WP_096735335.1_1_[gene=blaOXA]_[locus_tag=A7J11_05887]_[protein=OXA-274_family_carbapenem-hydrolyzing_class_D_beta-lactamase_OXA-6     CTTTTGATGATGCTGTACAGCAACAAGTTA 660
lcl|NG_081726.1_cds_WP_256875622.1_1_[gene=blaOXA]_[locus_tag=A7J11_07620]_[protein=OXA-274_family_carbapenem-hydrolyzing_class_D_beta-lactamase_OXA-9     CTTTTGATGATGCTGTACAGCAACAAGTTA 660
                                                                                                                                                                                         

OXA-1_consensus                                                                                                                                            TAGAGAACATGTATCTACAAGATCTGGATA 690
OXA01_crRNA                                                                                                                                                ------------------------------ 690
Forward_primer                                                                                                                                             ------------------------------ 690
Reverse_primer                                                                                                                                             ------------------------------ 690
lcl|NG_062227.1_cds_WP_056517622.1_1_[gene=blaOXA]_[locus_tag=A7J11_05889]_[protein=OXA-274_family_carbapenem-hydrolyzing_class_D_beta-lactamase_OXA-6     AAGATATGCTTTATGTCGAAAGACGTGGTG 690
lcl|MW474777.1_cds_QQP64032.1_1_[gene=blaOXA]_[protein=OXA-274_family_class_D_beta-lactamase_OXA-944]_[protein_id=QQP64032.1]_[location=complement(1..     AAGATATGCTCTATATCGAAAGACGGGGTG 690
lcl|NG_049571.1_cds_WP_004725235.1_1_[gene=blaOXA]_[locus_tag=A7J11_02992]_[protein=OXA-274_family_carbapenem-hydrolyzing_class_D_beta-lactamase_OXA-2     AAGATATGCTTTATGTCGAAAGACGTGGTG 690
lcl|NG_049572.1_cds_WP_004816501.1_1_[gene=blaOXA]_[locus_tag=A7J11_02996]_[protein=OXA-274_family_carbapenem-hydrolyzing_class_D_beta-lactamase_OXA-2     AAGATATGCTCTATGTCGAAAGACGGGGTG 690
lcl|NG_062224.1_cds_WP_034612711.1_1_[gene=blaOXA]_[locus_tag=A7J11_05886]_[protein=OXA-274_family_carbapenem-hydrolyzing_class_D_beta-lactamase_OXA-6     AAGATATGCTCTATGTCGAAAGACGGGGTG 690
lcl|NG_062225.1_cds_WP_096735335.1_1_[gene=blaOXA]_[locus_tag=A7J11_05887]_[protein=OXA-274_family_carbapenem-hydrolyzing_class_D_beta-lactamase_OXA-6     AAGATATGCTCTATGTCGAAAGACGGGGTG 690
lcl|NG_081726.1_cds_WP_256875622.1_1_[gene=blaOXA]_[locus_tag=A7J11_07620]_[protein=OXA-274_family_carbapenem-hydrolyzing_class_D_beta-lactamase_OXA-9     AAGATATGCTCTATATCGAAAGACGGGGTG 690
                                                                                                                                                                                         

OXA-1_consensus                                                                                                                                            ATAGTACAAAACTGTATGGGAAAACTGGTG 720
OXA01_crRNA                                                                                                                                                ------------------------------ 720
Forward_primer                                                                                                                                             ------------------------------ 720
Reverse_primer                                                                                                                                             ------------------------------ 720
lcl|NG_062227.1_cds_WP_056517622.1_1_[gene=blaOXA]_[locus_tag=A7J11_05889]_[protein=OXA-274_family_carbapenem-hydrolyzing_class_D_beta-lactamase_OXA-6     A---TTCCAAGCTCTATGCCAAAAGTGGCT 720
lcl|MW474777.1_cds_QQP64032.1_1_[gene=blaOXA]_[protein=OXA-274_family_class_D_beta-lactamase_OXA-944]_[protein_id=QQP64032.1]_[location=complement(1..     A---TTCCAAGCTTTATGCCAAAAGTGGTT 720
lcl|NG_049571.1_cds_WP_004725235.1_1_[gene=blaOXA]_[locus_tag=A7J11_02992]_[protein=OXA-274_family_carbapenem-hydrolyzing_class_D_beta-lactamase_OXA-2     A---TTCCAAGCTCTATGCCAAAAGTGGCT 720
lcl|NG_049572.1_cds_WP_004816501.1_1_[gene=blaOXA]_[locus_tag=A7J11_02996]_[protein=OXA-274_family_carbapenem-hydrolyzing_class_D_beta-lactamase_OXA-2     A---TTCCAAGCTTTATGCCAAAAGTGGAT 720
lcl|NG_062224.1_cds_WP_034612711.1_1_[gene=blaOXA]_[locus_tag=A7J11_05886]_[protein=OXA-274_family_carbapenem-hydrolyzing_class_D_beta-lactamase_OXA-6     A---TTCCAAGCTTTATGCCAAAAGTGGAT 720
lcl|NG_062225.1_cds_WP_096735335.1_1_[gene=blaOXA]_[locus_tag=A7J11_05887]_[protein=OXA-274_family_carbapenem-hydrolyzing_class_D_beta-lactamase_OXA-6     A---TTCCAAGCTTTATGCCAAAAGTGGAT 720
lcl|NG_081726.1_cds_WP_256875622.1_1_[gene=blaOXA]_[locus_tag=A7J11_07620]_[protein=OXA-274_family_carbapenem-hydrolyzing_class_D_beta-lactamase_OXA-9     A---TTCCAAGCTTTATGCCAAAAGTGGTT 720
                                                                                                                                                                                         

OXA-1_consensus                                                                                                                                            CAGGATTCACAGCAAATAGAACCTTACAAA 750
OXA01_crRNA                                                                                                                                                ------------------------------ 750
Forward_primer                                                                                                                                             ------------------------------ 750
Reverse_primer                                                                                                                                             ------------------------------ 750
lcl|NG_062227.1_cds_WP_056517622.1_1_[gene=blaOXA]_[locus_tag=A7J11_05889]_[protein=OXA-274_family_carbapenem-hydrolyzing_class_D_beta-lactamase_OXA-6     GGGGAAT----GGATGTTGAGCC--ACAAG 750
lcl|MW474777.1_cds_QQP64032.1_1_[gene=blaOXA]_[protein=OXA-274_family_class_D_beta-lactamase_OXA-944]_[protein_id=QQP64032.1]_[location=complement(1..     GGGGAAT----GGATGTGGAGCC--ACAAG 750
lcl|NG_049571.1_cds_WP_004725235.1_1_[gene=blaOXA]_[locus_tag=A7J11_02992]_[protein=OXA-274_family_carbapenem-hydrolyzing_class_D_beta-lactamase_OXA-2     GGGGAAT----GGATGTTGAGCC--ACAAG 750
lcl|NG_049572.1_cds_WP_004816501.1_1_[gene=blaOXA]_[locus_tag=A7J11_02996]_[protein=OXA-274_family_carbapenem-hydrolyzing_class_D_beta-lactamase_OXA-2     GGGGAAT----GGATGTGGAGCC--ACAAG 750
lcl|NG_062224.1_cds_WP_034612711.1_1_[gene=blaOXA]_[locus_tag=A7J11_05886]_[protein=OXA-274_family_carbapenem-hydrolyzing_class_D_beta-lactamase_OXA-6     GGGGAAT----GGATGTGGAGCC--ACAAG 750
lcl|NG_062225.1_cds_WP_096735335.1_1_[gene=blaOXA]_[locus_tag=A7J11_05887]_[protein=OXA-274_family_carbapenem-hydrolyzing_class_D_beta-lactamase_OXA-6     GGGGAAT----GGATGTGGAGCC--ACAAG 750
lcl|NG_081726.1_cds_WP_256875622.1_1_[gene=blaOXA]_[locus_tag=A7J11_07620]_[protein=OXA-274_family_carbapenem-hydrolyzing_class_D_beta-lactamase_OXA-9     GGGGAAT----GGATGTGGAGCC--ACAAG 750
                                                                                                                                                                                         

OXA-1_consensus                                                                                                                                            ACGGATGGTTTGAAGGGTTTATT--ATAAG 780
OXA01_crRNA                                                                                                                                                ------------------------------ 780
Forward_primer                                                                                                                                             ------------------------------ 780
Reverse_primer                                                                                                                                             ------------------------------ 780
lcl|NG_062227.1_cds_WP_056517622.1_1_[gene=blaOXA]_[locus_tag=A7J11_05889]_[protein=OXA-274_family_carbapenem-hydrolyzing_class_D_beta-lactamase_OXA-6     TGGGTTGGTATACAGGATGGATAGAACAGC 780
lcl|MW474777.1_cds_QQP64032.1_1_[gene=blaOXA]_[protein=OXA-274_family_class_D_beta-lactamase_OXA-944]_[protein_id=QQP64032.1]_[location=complement(1..     TGGGTTGGTATACAGGATGGATAGAACAGC 780
lcl|NG_049571.1_cds_WP_004725235.1_1_[gene=blaOXA]_[locus_tag=A7J11_02992]_[protein=OXA-274_family_carbapenem-hydrolyzing_class_D_beta-lactamase_OXA-2     TGGGTTGGTATACAGGATGGATAGAACAGC 780
lcl|NG_049572.1_cds_WP_004816501.1_1_[gene=blaOXA]_[locus_tag=A7J11_02996]_[protein=OXA-274_family_carbapenem-hydrolyzing_class_D_beta-lactamase_OXA-2     TGGGTTGGTATACGGGATGGGTGGAACAGC 780
lcl|NG_062224.1_cds_WP_034612711.1_1_[gene=blaOXA]_[locus_tag=A7J11_05886]_[protein=OXA-274_family_carbapenem-hydrolyzing_class_D_beta-lactamase_OXA-6     TGGGTTGGTATACGGGATGGGTGGAACAGC 780
lcl|NG_062225.1_cds_WP_096735335.1_1_[gene=blaOXA]_[locus_tag=A7J11_05887]_[protein=OXA-274_family_carbapenem-hydrolyzing_class_D_beta-lactamase_OXA-6     TGGGGTGGTACACAGGATGGGTGGAACAGC 780
lcl|NG_081726.1_cds_WP_256875622.1_1_[gene=blaOXA]_[locus_tag=A7J11_07620]_[protein=OXA-274_family_carbapenem-hydrolyzing_class_D_beta-lactamase_OXA-9     TGGGTTGGTATACAGGATGGATAGAACAGC 780
                                                                                                                                                                                         

OXA-1_consensus                                                                                                                                            CAAA---TCAGGACATAAATATGTTTTTGT 810
OXA01_crRNA                                                                                                                                                ------------------------------ 810
Forward_primer                                                                                                                                             ------------------------------ 810
Reverse_primer                                                                                                                                             ------------------------------ 810
lcl|NG_062227.1_cds_WP_056517622.1_1_[gene=blaOXA]_[locus_tag=A7J11_05889]_[protein=OXA-274_family_carbapenem-hydrolyzing_class_D_beta-lactamase_OXA-6     CGAATGGTCAGATCACCGCTTTTGCTTTAA 810
lcl|MW474777.1_cds_QQP64032.1_1_[gene=blaOXA]_[protein=OXA-274_family_class_D_beta-lactamase_OXA-944]_[protein_id=QQP64032.1]_[location=complement(1..     CGAATGGTCAGATCACCGCTTTTGCTTTAA 810
lcl|NG_049571.1_cds_WP_004725235.1_1_[gene=blaOXA]_[locus_tag=A7J11_02992]_[protein=OXA-274_family_carbapenem-hydrolyzing_class_D_beta-lactamase_OXA-2     CGAATGGTCAGATCACTGCTTTTGCTTTAA 810
lcl|NG_049572.1_cds_WP_004816501.1_1_[gene=blaOXA]_[locus_tag=A7J11_02996]_[protein=OXA-274_family_carbapenem-hydrolyzing_class_D_beta-lactamase_OXA-2     CGAATGGTCAGATCACCGCTTTTGCTTTAA 810
lcl|NG_062224.1_cds_WP_034612711.1_1_[gene=blaOXA]_[locus_tag=A7J11_05886]_[protein=OXA-274_family_carbapenem-hydrolyzing_class_D_beta-lactamase_OXA-6     CGAATGGTCAGATCACCGCTTTTGCTTTAA 810
lcl|NG_062225.1_cds_WP_096735335.1_1_[gene=blaOXA]_[locus_tag=A7J11_05887]_[protein=OXA-274_family_carbapenem-hydrolyzing_class_D_beta-lactamase_OXA-6     CGAATGGTCAGATCACTGCTTTTGCTTTAA 810
lcl|NG_081726.1_cds_WP_256875622.1_1_[gene=blaOXA]_[locus_tag=A7J11_07620]_[protein=OXA-274_family_carbapenem-hydrolyzing_class_D_beta-lactamase_OXA-9     CGAATGGTCAGATCACCGCTTTTGCTTTAA 810
                                                                                                                                                                                         

OXA-1_consensus                                                                                                                                            GTCCGCACTTACAGGAAACTTGGGGTCGAA 840
OXA01_crRNA                                                                                                                                                ------------------------------ 840
Forward_primer                                                                                                                                             ------------------------------ 840
Reverse_primer                                                                                                                                             -----CACTTACAGGAAACTTGGGGTC--- 840
lcl|NG_062227.1_cds_WP_056517622.1_1_[gene=blaOXA]_[locus_tag=A7J11_05889]_[protein=OXA-274_family_carbapenem-hydrolyzing_class_D_beta-lactamase_OXA-6     ATATGCACATGCAGACAGGGGATGATCCTG 840
lcl|MW474777.1_cds_QQP64032.1_1_[gene=blaOXA]_[protein=OXA-274_family_class_D_beta-lactamase_OXA-944]_[protein_id=QQP64032.1]_[location=complement(1..     ATATGCACATGCAGACAGGAGATGATCCTG 840
lcl|NG_049571.1_cds_WP_004725235.1_1_[gene=blaOXA]_[locus_tag=A7J11_02992]_[protein=OXA-274_family_carbapenem-hydrolyzing_class_D_beta-lactamase_OXA-2     ATATGCACATGCAGACAGGGGATGATCCTG 840
lcl|NG_049572.1_cds_WP_004816501.1_1_[gene=blaOXA]_[locus_tag=A7J11_02996]_[protein=OXA-274_family_carbapenem-hydrolyzing_class_D_beta-lactamase_OXA-2     ACATGCACATGCAGACAGGGGATGATCCTG 840
lcl|NG_062224.1_cds_WP_034612711.1_1_[gene=blaOXA]_[locus_tag=A7J11_05886]_[protein=OXA-274_family_carbapenem-hydrolyzing_class_D_beta-lactamase_OXA-6     ATATGCACATGCAGACAGGGGATGATCCTG 840
lcl|NG_062225.1_cds_WP_096735335.1_1_[gene=blaOXA]_[locus_tag=A7J11_05887]_[protein=OXA-274_family_carbapenem-hydrolyzing_class_D_beta-lactamase_OXA-6     ACATGCACATGCAGACAGGGGATGATCCTG 840
lcl|NG_081726.1_cds_WP_256875622.1_1_[gene=blaOXA]_[locus_tag=A7J11_07620]_[protein=OXA-274_family_carbapenem-hydrolyzing_class_D_beta-lactamase_OXA-9     ATATGCACATGCAGACAGGAGATGATCCTG 840
                                                                                                                                                                                         

OXA-1_consensus                                                                                                                                            TTTAACATCAAGCATAAAAGCCAAGAAAAA 870
OXA01_crRNA                                                                                                                                                ------------------------------ 870
Forward_primer                                                                                                                                             ------------------------------ 870
Reverse_primer                                                                                                                                             ------------------------------ 870
lcl|NG_062227.1_cds_WP_056517622.1_1_[gene=blaOXA]_[locus_tag=A7J11_05889]_[protein=OXA-274_family_carbapenem-hydrolyzing_class_D_beta-lactamase_OXA-6     CTGAACGT--------------AAGCAACT 870
lcl|MW474777.1_cds_QQP64032.1_1_[gene=blaOXA]_[protein=OXA-274_family_class_D_beta-lactamase_OXA-944]_[protein_id=QQP64032.1]_[location=complement(1..     CCGAACGT--------------AAGCAACT 870
lcl|NG_049571.1_cds_WP_004725235.1_1_[gene=blaOXA]_[locus_tag=A7J11_02992]_[protein=OXA-274_family_carbapenem-hydrolyzing_class_D_beta-lactamase_OXA-2     CTGAACGT--------------AAGCAACT 870
lcl|NG_049572.1_cds_WP_004816501.1_1_[gene=blaOXA]_[locus_tag=A7J11_02996]_[protein=OXA-274_family_carbapenem-hydrolyzing_class_D_beta-lactamase_OXA-2     CTGAACGC--------------AAGCAACT 870
lcl|NG_062224.1_cds_WP_034612711.1_1_[gene=blaOXA]_[locus_tag=A7J11_05886]_[protein=OXA-274_family_carbapenem-hydrolyzing_class_D_beta-lactamase_OXA-6     CTGAACGC--------------AAGCAACT 870
lcl|NG_062225.1_cds_WP_096735335.1_1_[gene=blaOXA]_[locus_tag=A7J11_05887]_[protein=OXA-274_family_carbapenem-hydrolyzing_class_D_beta-lactamase_OXA-6     CTGAACGC--------------AAGCAACT 870
lcl|NG_081726.1_cds_WP_256875622.1_1_[gene=blaOXA]_[locus_tag=A7J11_07620]_[protein=OXA-274_family_carbapenem-hydrolyzing_class_D_beta-lactamase_OXA-9     CCGAACGT--------------AAGCAACT 870
                                                                                                                                                                                         

OXA-1_consensus                                                                                                                                            TGCGATCACCATTCTAAACACACTAAATTT 900
OXA01_crRNA                                                                                                                                                ------------------------------ 900
Forward_primer                                                                                                                                             ------------------------------ 900
Reverse_primer                                                                                                                                             ------------------------------ 900
lcl|NG_062227.1_cds_WP_056517622.1_1_[gene=blaOXA]_[locus_tag=A7J11_05889]_[protein=OXA-274_family_carbapenem-hydrolyzing_class_D_beta-lactamase_OXA-6     GACATTAAGTATCTTAGATAAATTAGGCTT 900
lcl|MW474777.1_cds_QQP64032.1_1_[gene=blaOXA]_[protein=OXA-274_family_class_D_beta-lactamase_OXA-944]_[protein_id=QQP64032.1]_[location=complement(1..     GACATTAAGTATCTTAGATAAATTAGGCTT 900
lcl|NG_049571.1_cds_WP_004725235.1_1_[gene=blaOXA]_[locus_tag=A7J11_02992]_[protein=OXA-274_family_carbapenem-hydrolyzing_class_D_beta-lactamase_OXA-2     GACATTAAGTATCTTAGATAAATTAGGCTT 900
lcl|NG_049572.1_cds_WP_004816501.1_1_[gene=blaOXA]_[locus_tag=A7J11_02996]_[protein=OXA-274_family_carbapenem-hydrolyzing_class_D_beta-lactamase_OXA-2     GACATTAAGTATCTTGGATAAATTAGGCTT 900
lcl|NG_062224.1_cds_WP_034612711.1_1_[gene=blaOXA]_[locus_tag=A7J11_05886]_[protein=OXA-274_family_carbapenem-hydrolyzing_class_D_beta-lactamase_OXA-6     GACATTAAGTATCTTGGATAAATTAGGCTT 900
lcl|NG_062225.1_cds_WP_096735335.1_1_[gene=blaOXA]_[locus_tag=A7J11_05887]_[protein=OXA-274_family_carbapenem-hydrolyzing_class_D_beta-lactamase_OXA-6     GACATTAAGTATCTTGGATAAATTAGGCTT 900
lcl|NG_081726.1_cds_WP_256875622.1_1_[gene=blaOXA]_[locus_tag=A7J11_07620]_[protein=OXA-274_family_carbapenem-hydrolyzing_class_D_beta-lactamase_OXA-9     GACATTAAGTATCTTAGATAAATTAGGCTT 900
                                                                                                                                                                                         

OXA-1_consensus                                                                                                                                            ---------------ATAA 919
OXA01_crRNA                                                                                                                                                ------------------- 919
Forward_primer                                                                                                                                             ------------------- 919
Reverse_primer                                                                                                                                             ------------------- 919
lcl|NG_062227.1_cds_WP_056517622.1_1_[gene=blaOXA]_[locus_tag=A7J11_05889]_[protein=OXA-274_family_carbapenem-hydrolyzing_class_D_beta-lactamase_OXA-6     ATTCTTTTATTTGAGATAA 919
lcl|MW474777.1_cds_QQP64032.1_1_[gene=blaOXA]_[protein=OXA-274_family_class_D_beta-lactamase_OXA-944]_[protein_id=QQP64032.1]_[location=complement(1..     ATTCTTTTATTTGAGATAA 919
lcl|NG_049571.1_cds_WP_004725235.1_1_[gene=blaOXA]_[locus_tag=A7J11_02992]_[protein=OXA-274_family_carbapenem-hydrolyzing_class_D_beta-lactamase_OXA-2     ATTCTTTTATTTGAGATAA 919
lcl|NG_049572.1_cds_WP_004816501.1_1_[gene=blaOXA]_[locus_tag=A7J11_02996]_[protein=OXA-274_family_carbapenem-hydrolyzing_class_D_beta-lactamase_OXA-2     ATTCTTTTATTTGAGATAA 919
lcl|NG_062224.1_cds_WP_034612711.1_1_[gene=blaOXA]_[locus_tag=A7J11_05886]_[protein=OXA-274_family_carbapenem-hydrolyzing_class_D_beta-lactamase_OXA-6     ATTCTTTTATTTGAGATAA 919
lcl|NG_062225.1_cds_WP_096735335.1_1_[gene=blaOXA]_[locus_tag=A7J11_05887]_[protein=OXA-274_family_carbapenem-hydrolyzing_class_D_beta-lactamase_OXA-6     ATTCTTTTATTTGAGATAA 919
lcl|NG_081726.1_cds_WP_256875622.1_1_[gene=blaOXA]_[locus_tag=A7J11_07620]_[protein=OXA-274_family_carbapenem-hydrolyzing_class_D_beta-lactamase_OXA-9     ATTCTTTTATTTGAGATAA 919
                                                                                                                                                                              
