# Supplementary material for: Thermal optimized PCR coupled to CRISPR-Cas12a for rapid detection of blaOXA-1 resistance gene
Source: PLoS One. 2026 May 15;21(5):e0337675. doi: 10.1371/journal.pone.0337675 (PMC13178884; doi:10.1371/journal.pone.0337675)
Supplement: S2 File [file pone.0337675.s002.zip › Supplementary_file_S2/Aln_OXA143.aln]

CLUSTAL W 2.0 multiple sequence alignment

OXA-1_consensus                                                                                                                                            ATGAAAAACACAATACATATCAACTTCGCT 30
OXA01_crRNA                                                                                                                                                ------------------------------ 30
Forward_primer                                                                                                                                             ------------------------------ 30
Reverse_primer                                                                                                                                             ------------------------------ 30
lcl|NG_049441.1_cds_WP_063861042.1_1_[gene=blaOXA]_[locus_tag=A7J11_02446]_[protein=carbapenem-hydrolyzing_class_D_beta-lactamase_OXA-143]_[protein_id     ATGAAAAAATTTATACTTCCTATTCTCAGC 30
lcl|NG_049483.1_cds_WP_063861266.1_1_[gene=blaOXA]_[locus_tag=A7J11_02544]_[protein=OXA-143_family_carbapenem-hydrolyzing_class_D_beta-lactamase_OXA-1     ATGAAAAAATTTATACTTCCTATCTTCAGC 30
lcl|KX828713.1_cds_AOR05746.1_1_[gene=blaOXA]_[protein=OXA-143_family_carbapenem-hydrolyzing_class_D_beta-lactamase_OXA-499]_[protein_id=AOR05746.1]_[     ATGAAAAAATTTATACTTCCTATCTTCAGC 30
lcl|MH211242.1_cds_AWA42529.1_1_[gene=blaOXA]_[protein=OXA-143_family_carbapenem-hydrolyzing_class_D_beta-lactamase_OXA-649]_[protein_id=AWA42529.1]_[     ATGAAAAAATTTATACTTCCTATCTTCAGC 30
lcl|MK807021.1_cds_QCE31561.1_1_[gene=blaOXA]_[protein=OXA-143_family_carbapenem-hydrolyzing_class_D_beta-lactamase_OXA-825]_[protein_id=QCE31561.1]_[     ATGAAAAAATTTATACTTCCTATCTTCAGC 30
lcl|MW527086.1_cds_QQY97506.1_1_[gene=blaOXA]_[protein=OXA-143_family_carbapenem-hydrolyzing_class_D_beta-lactamase_OXA-945]_[protein_id=QQY97506.1]_[     ATGAAAAAATTTATACTTCCTATATTCAGC 30
lcl|NG_049527.1_cds_WP_063862128.1_1_[gene=blaOXA]_[locus_tag=A7J11_02806]_[protein=OXA-143_family_carbapenem-hydrolyzing_class_D_beta-lactamase_OXA-2     ATGAAAAAATTTATACTTCCTATTCTCAGC 30
lcl|NG_049548.1_cds_WP_032495764.1_1_[gene=blaOXA]_[locus_tag=A7J11_03025]_[protein=OXA-143_family_carbapenem-hydrolyzing_class_D_beta-lactamase_OXA-2     ATGAAAAAATTTATACTTCCTATCTTCAGC 30
lcl|NG_049550.1_cds_WP_063862440.1_1_[gene=blaOXA]_[locus_tag=A7J11_03026]_[protein=OXA-143_family_carbapenem-hydrolyzing_class_D_beta-lactamase_OXA-2     ATGAAAAAATTTATACTTCCTATCTTCAGC 30
lcl|NG_049775.1_cds_WP_063864112.1_1_[gene=blaOXA]_[locus_tag=A7J11_03576]_[protein=OXA-143_family_carbapenem-hydrolyzing_class_D_beta-lactamase_OXA-4     ATGAAAAAATTTATACTTCCTATCTTCAGC 30
lcl|NG_057485.1_cds_WP_109545071.1_1_[gene=blaOXA]_[locus_tag=A7J11_05486]_[protein=OXA-143_family_carbapenem-hydrolyzing_class_D_beta-lactamase_OXA-6     ATGAAAAAATTTATACTTCCTATCTTCAGC 30
lcl|NG_065436.1_cds_WP_140423318.1_1_[gene=blaOXA]_[locus_tag=A7J11_06274]_[protein=OXA-143_family_carbapenem-hydrolyzing_class_D_beta-lactamase_OXA-8     ATGAAAAAATTTATACTTCCTATCTTCAGC 30
lcl|NG_073473.1_cds_WP_204376235.1_1_[gene=blaOXA]_[locus_tag=A7J11_07054]_[protein=OXA-143_family_carbapenem-hydrolyzing_class_D_beta-lactamase_OXA-9     ATGAAAAAATTTATACTTCCTATATTCAGC 30
lcl|NG_081725.1_cds_WP_256875621.1_1_[gene=blaOXA]_[locus_tag=A7J11_07669]_[protein=OXA-143_family_carbapenem-hydrolyzing_class_D_beta-lactamase_OXA-1     ATGAAAAAATTTATACTTCCTATCTTCAGC 30
lcl|NG_149666.1_cds_WP_274293089.1_1_[gene=blaOXA]_[locus_tag=A7J11_07932]_[protein=OXA-143_family_carbapenem-hydrolyzing_class_D_beta-lactamase_OXA-1     ATGAAAAAATTTATACTTCCTATTTTCAGC 30
lcl|NG_244547.1_cds_WP_320124736.1_1_[gene=blaOXA]_[locus_tag=A7J11_08764]_[protein=OXA-143_family_carbapenem-hydrolyzing_class_D_beta-lactamase_OXA-1     ATGAAAAAATTTATACTTCCTATCTTCAGC 30
lcl|NG_244590.1_cds_WP_206216856.1_1_[gene=blaOXA]_[locus_tag=A7J11_08948]_[protein=OXA-143_family_carbapenem-hydrolyzing_class_D_beta-lactamase_OXA-1     ATGAAAAAATTTATACTTCCTATCTTCAGC 30
lcl|ON651495.1_cds_UTS94248.1_1_[gene=blaOXA]_[protein=OXA-143_family_carbapenem-hydrolyzing_class_D_beta-lactamase_OXA-1139]_[protein_id=UTS94248.1]_     ATGAAAAAATTTATACTTCCTATCTTCAGC 30
lcl|OP966823.1_cds_WAS27906.1_1_[gene=blaOXA]_[protein=OXA-143_family_carbapenem-hydrolyzing_class_D_beta-lactamase_OXA-1182]_[protein_id=WAS27906.1]_     ATGAAAAAATTTATACTTCCTATTTTCAGC 30
lcl|PQ763678.1_cds_XLQ31175.1_1_[gene=blaOXA]_[protein=OXA-143_family_carbapenem-hydrolyzing_class_D_beta-lactamase_OXA-1330]_[protein_id=XLQ31175.1]_     ATGAAAAAATTTATACTTCCTATCTTCAGC 30
lcl|PV088246.1_cds_XPD12778.1_1_[gene=blaOXA]_[protein=OXA-143_family_carbapenem-hydrolyzing_class_D_beta-lactamase_OXA-1373]_[protein_id=XPD12778.1]_     ATGAAAAAATTTATACTTCCTATCTTCAGC 30
                                                                                                                                                                                         

OXA-1_consensus                                                                                                                                            ATTTTTTTAATAATTGCAAATATTATCTAC 60
OXA01_crRNA                                                                                                                                                ------------------------------ 60
Forward_primer                                                                                                                                             ------------------------------ 60
Reverse_primer                                                                                                                                             ------------------------------ 60
lcl|NG_049441.1_cds_WP_063861042.1_1_[gene=blaOXA]_[locus_tag=A7J11_02446]_[protein=carbapenem-hydrolyzing_class_D_beta-lactamase_OXA-143]_[protein_id     ATTTCTACTCTACTTTCTGTCAGTGCATGC 60
lcl|NG_049483.1_cds_WP_063861266.1_1_[gene=blaOXA]_[locus_tag=A7J11_02544]_[protein=OXA-143_family_carbapenem-hydrolyzing_class_D_beta-lactamase_OXA-1     ATTTCTATTCTACTTTCTCTCAGTGCATGC 60
lcl|KX828713.1_cds_AOR05746.1_1_[gene=blaOXA]_[protein=OXA-143_family_carbapenem-hydrolyzing_class_D_beta-lactamase_OXA-499]_[protein_id=AOR05746.1]_[     ATTTCTACTCTACTTTCTCTCAGTGCATGC 60
lcl|MH211242.1_cds_AWA42529.1_1_[gene=blaOXA]_[protein=OXA-143_family_carbapenem-hydrolyzing_class_D_beta-lactamase_OXA-649]_[protein_id=AWA42529.1]_[     ATTTCTATTCTACTTTCTCTCAGTGCATGC 60
lcl|MK807021.1_cds_QCE31561.1_1_[gene=blaOXA]_[protein=OXA-143_family_carbapenem-hydrolyzing_class_D_beta-lactamase_OXA-825]_[protein_id=QCE31561.1]_[     ATTTCTACTCTACTTTCTCTCAGTGCATGC 60
lcl|MW527086.1_cds_QQY97506.1_1_[gene=blaOXA]_[protein=OXA-143_family_carbapenem-hydrolyzing_class_D_beta-lactamase_OXA-945]_[protein_id=QQY97506.1]_[     ATTTCTACGTTACTTTCTCTCAGTGCATGC 60
lcl|NG_049527.1_cds_WP_063862128.1_1_[gene=blaOXA]_[locus_tag=A7J11_02806]_[protein=OXA-143_family_carbapenem-hydrolyzing_class_D_beta-lactamase_OXA-2     ATTTCTACTCTACTTTCTGTCAGTGCATGC 60
lcl|NG_049548.1_cds_WP_032495764.1_1_[gene=blaOXA]_[locus_tag=A7J11_03025]_[protein=OXA-143_family_carbapenem-hydrolyzing_class_D_beta-lactamase_OXA-2     ATTTCTATTCTACTTTCTCTCAGTGCATGC 60
lcl|NG_049550.1_cds_WP_063862440.1_1_[gene=blaOXA]_[locus_tag=A7J11_03026]_[protein=OXA-143_family_carbapenem-hydrolyzing_class_D_beta-lactamase_OXA-2     ATTTCTACTCTACTTTCTCTCAGTGCATGC 60
lcl|NG_049775.1_cds_WP_063864112.1_1_[gene=blaOXA]_[locus_tag=A7J11_03576]_[protein=OXA-143_family_carbapenem-hydrolyzing_class_D_beta-lactamase_OXA-4     ATTTCTACTCTACTTTCTCTCAGTGCATGC 60
lcl|NG_057485.1_cds_WP_109545071.1_1_[gene=blaOXA]_[locus_tag=A7J11_05486]_[protein=OXA-143_family_carbapenem-hydrolyzing_class_D_beta-lactamase_OXA-6     ATTTCTATTCTACTTTCTCTCAGTGCATGC 60
lcl|NG_065436.1_cds_WP_140423318.1_1_[gene=blaOXA]_[locus_tag=A7J11_06274]_[protein=OXA-143_family_carbapenem-hydrolyzing_class_D_beta-lactamase_OXA-8     ATTTCTACTCTACTTTCTCTCAGTGCATGC 60
lcl|NG_073473.1_cds_WP_204376235.1_1_[gene=blaOXA]_[locus_tag=A7J11_07054]_[protein=OXA-143_family_carbapenem-hydrolyzing_class_D_beta-lactamase_OXA-9     ATTTCTACGTTACTTTCTCTCAGTGCATGC 60
lcl|NG_081725.1_cds_WP_256875621.1_1_[gene=blaOXA]_[locus_tag=A7J11_07669]_[protein=OXA-143_family_carbapenem-hydrolyzing_class_D_beta-lactamase_OXA-1     ATTTCTACTCTACTTTCTCTCAGTGCATGC 60
lcl|NG_149666.1_cds_WP_274293089.1_1_[gene=blaOXA]_[locus_tag=A7J11_07932]_[protein=OXA-143_family_carbapenem-hydrolyzing_class_D_beta-lactamase_OXA-1     ATTTCTACTCTACTTTCTCTCAGTGCATGT 60
lcl|NG_244547.1_cds_WP_320124736.1_1_[gene=blaOXA]_[locus_tag=A7J11_08764]_[protein=OXA-143_family_carbapenem-hydrolyzing_class_D_beta-lactamase_OXA-1     ATTTCTACTCTACTTTCTCTCAGTGCATGC 60
lcl|NG_244590.1_cds_WP_206216856.1_1_[gene=blaOXA]_[locus_tag=A7J11_08948]_[protein=OXA-143_family_carbapenem-hydrolyzing_class_D_beta-lactamase_OXA-1     ATTTCTACTCTACTTTCTCTCAGTGCATGC 60
lcl|ON651495.1_cds_UTS94248.1_1_[gene=blaOXA]_[protein=OXA-143_family_carbapenem-hydrolyzing_class_D_beta-lactamase_OXA-1139]_[protein_id=UTS94248.1]_     ATTTCTACTCTACTTTCTCTCAGTGCATGC 60
lcl|OP966823.1_cds_WAS27906.1_1_[gene=blaOXA]_[protein=OXA-143_family_carbapenem-hydrolyzing_class_D_beta-lactamase_OXA-1182]_[protein_id=WAS27906.1]_     ATTTCTACTCTACTTTCTCTCAGTGCATGT 60
lcl|PQ763678.1_cds_XLQ31175.1_1_[gene=blaOXA]_[protein=OXA-143_family_carbapenem-hydrolyzing_class_D_beta-lactamase_OXA-1330]_[protein_id=XLQ31175.1]_     ATTTCTACTCTACTTTCTCTCAGTGCATGC 60
lcl|PV088246.1_cds_XPD12778.1_1_[gene=blaOXA]_[protein=OXA-143_family_carbapenem-hydrolyzing_class_D_beta-lactamase_OXA-1373]_[protein_id=XPD12778.1]_     ATTTCTACTCTACTTTCTCTCAGTGCATGC 60
                                                                                                                                                                                         

OXA-1_consensus                                                                                                                                            ---AGCAGCGCCAGTGCATCAACAGATATC 90
OXA01_crRNA                                                                                                                                                ------------------------------ 90
Forward_primer                                                                                                                                             ------------------------------ 90
Reverse_primer                                                                                                                                             ------------------------------ 90
lcl|NG_049441.1_cds_WP_063861042.1_1_[gene=blaOXA]_[locus_tag=A7J11_02446]_[protein=carbapenem-hydrolyzing_class_D_beta-lactamase_OXA-143]_[protein_id     TCATCTATTCAAACTAAATTTGAAGACACT 90
lcl|NG_049483.1_cds_WP_063861266.1_1_[gene=blaOXA]_[locus_tag=A7J11_02544]_[protein=OXA-143_family_carbapenem-hydrolyzing_class_D_beta-lactamase_OXA-1     TCATCTATTCAAACTAAATTTGAAGATACT 90
lcl|KX828713.1_cds_AOR05746.1_1_[gene=blaOXA]_[protein=OXA-143_family_carbapenem-hydrolyzing_class_D_beta-lactamase_OXA-499]_[protein_id=AOR05746.1]_[     TCATCTATTCAAAATAAATTTGAAAATACT 90
lcl|MH211242.1_cds_AWA42529.1_1_[gene=blaOXA]_[protein=OXA-143_family_carbapenem-hydrolyzing_class_D_beta-lactamase_OXA-649]_[protein_id=AWA42529.1]_[     TCATCTATTCAAAATAAATTTGAATATACT 90
lcl|MK807021.1_cds_QCE31561.1_1_[gene=blaOXA]_[protein=OXA-143_family_carbapenem-hydrolyzing_class_D_beta-lactamase_OXA-825]_[protein_id=QCE31561.1]_[     TCAACTATTCAAAATAAATTTGAAAAAACT 90
lcl|MW527086.1_cds_QQY97506.1_1_[gene=blaOXA]_[protein=OXA-143_family_carbapenem-hydrolyzing_class_D_beta-lactamase_OXA-945]_[protein_id=QQY97506.1]_[     TCATCTATTCAAACTAAATTTGAAGATACC 90
lcl|NG_049527.1_cds_WP_063862128.1_1_[gene=blaOXA]_[locus_tag=A7J11_02806]_[protein=OXA-143_family_carbapenem-hydrolyzing_class_D_beta-lactamase_OXA-2     TCATCTATTCAAACTAAATTTGAAGACACT 90
lcl|NG_049548.1_cds_WP_032495764.1_1_[gene=blaOXA]_[locus_tag=A7J11_03025]_[protein=OXA-143_family_carbapenem-hydrolyzing_class_D_beta-lactamase_OXA-2     TCATCTATTCAAACTAAATTTGAAGATACT 90
lcl|NG_049550.1_cds_WP_063862440.1_1_[gene=blaOXA]_[locus_tag=A7J11_03026]_[protein=OXA-143_family_carbapenem-hydrolyzing_class_D_beta-lactamase_OXA-2     TCAACTATTCAAAATAAATTTGAAAAAACT 90
lcl|NG_049775.1_cds_WP_063864112.1_1_[gene=blaOXA]_[locus_tag=A7J11_03576]_[protein=OXA-143_family_carbapenem-hydrolyzing_class_D_beta-lactamase_OXA-4     TCATCTATTCAAAATAAATTTGAAAATACT 90
lcl|NG_057485.1_cds_WP_109545071.1_1_[gene=blaOXA]_[locus_tag=A7J11_05486]_[protein=OXA-143_family_carbapenem-hydrolyzing_class_D_beta-lactamase_OXA-6     TCATCTATTCAAAATAAATTTGAATATACT 90
lcl|NG_065436.1_cds_WP_140423318.1_1_[gene=blaOXA]_[locus_tag=A7J11_06274]_[protein=OXA-143_family_carbapenem-hydrolyzing_class_D_beta-lactamase_OXA-8     TCAACTATTCAAAATAAATTTGAAAAAACT 90
lcl|NG_073473.1_cds_WP_204376235.1_1_[gene=blaOXA]_[locus_tag=A7J11_07054]_[protein=OXA-143_family_carbapenem-hydrolyzing_class_D_beta-lactamase_OXA-9     TCATCTATTCAAACTAAATTTGAAGATACC 90
lcl|NG_081725.1_cds_WP_256875621.1_1_[gene=blaOXA]_[locus_tag=A7J11_07669]_[protein=OXA-143_family_carbapenem-hydrolyzing_class_D_beta-lactamase_OXA-1     TCAACTATTCAAAATAAATTTGAAAATACT 90
lcl|NG_149666.1_cds_WP_274293089.1_1_[gene=blaOXA]_[locus_tag=A7J11_07932]_[protein=OXA-143_family_carbapenem-hydrolyzing_class_D_beta-lactamase_OXA-1     TCATCTATTCAAACTAAATTTGAAGATACT 90
lcl|NG_244547.1_cds_WP_320124736.1_1_[gene=blaOXA]_[locus_tag=A7J11_08764]_[protein=OXA-143_family_carbapenem-hydrolyzing_class_D_beta-lactamase_OXA-1     TCAACTATTCAAAATAAATTTGAAAAAACT 90
lcl|NG_244590.1_cds_WP_206216856.1_1_[gene=blaOXA]_[locus_tag=A7J11_08948]_[protein=OXA-143_family_carbapenem-hydrolyzing_class_D_beta-lactamase_OXA-1     TCATCTATTCAAAATAAATTTGAAAATACT 90
lcl|ON651495.1_cds_UTS94248.1_1_[gene=blaOXA]_[protein=OXA-143_family_carbapenem-hydrolyzing_class_D_beta-lactamase_OXA-1139]_[protein_id=UTS94248.1]_     TCAACTATTCAAAATAAATTTGAAAATACT 90
lcl|OP966823.1_cds_WAS27906.1_1_[gene=blaOXA]_[protein=OXA-143_family_carbapenem-hydrolyzing_class_D_beta-lactamase_OXA-1182]_[protein_id=WAS27906.1]_     TCATCTATTCAAACTAAATTTGAAGATACT 90
lcl|PQ763678.1_cds_XLQ31175.1_1_[gene=blaOXA]_[protein=OXA-143_family_carbapenem-hydrolyzing_class_D_beta-lactamase_OXA-1330]_[protein_id=XLQ31175.1]_     TCAACTATTCAAAATAAATTTGAAAAAACT 90
lcl|PV088246.1_cds_XPD12778.1_1_[gene=blaOXA]_[protein=OXA-143_family_carbapenem-hydrolyzing_class_D_beta-lactamase_OXA-1373]_[protein_id=XPD12778.1]_     TCATCTATTCAAAATAAATTTGAAAATACT 90
                                                                                                                                                                                         

OXA-1_consensus                                                                                                                                            TCTACTGTTGCATCTCCATTATTTGAAGGA 120
OXA01_crRNA                                                                                                                                                ------------------------------ 120
Forward_primer                                                                                                                                             ------------------------------ 120
Reverse_primer                                                                                                                                             ------------------------------ 120
lcl|NG_049441.1_cds_WP_063861042.1_1_[gene=blaOXA]_[locus_tag=A7J11_02446]_[protein=carbapenem-hydrolyzing_class_D_beta-lactamase_OXA-143]_[protein_id     TTTCATACTTCTAATCAGCAACATGAAAAA 120
lcl|NG_049483.1_cds_WP_063861266.1_1_[gene=blaOXA]_[locus_tag=A7J11_02544]_[protein=OXA-143_family_carbapenem-hydrolyzing_class_D_beta-lactamase_OXA-1     TTTCATATTTCTAATCAGAAACATGAAAAA 120
lcl|KX828713.1_cds_AOR05746.1_1_[gene=blaOXA]_[protein=OXA-143_family_carbapenem-hydrolyzing_class_D_beta-lactamase_OXA-499]_[protein_id=AOR05746.1]_[     TCTGATATTTCTGATCAGCAACATGAAAAA 120
lcl|MH211242.1_cds_AWA42529.1_1_[gene=blaOXA]_[protein=OXA-143_family_carbapenem-hydrolyzing_class_D_beta-lactamase_OXA-649]_[protein_id=AWA42529.1]_[     TCTGATATTTCTGATCAGCAGCATGGAAAA 120
lcl|MK807021.1_cds_QCE31561.1_1_[gene=blaOXA]_[protein=OXA-143_family_carbapenem-hydrolyzing_class_D_beta-lactamase_OXA-825]_[protein_id=QCE31561.1]_[     TCTGATATTTCTGATCAGCAACATGAAAAA 120
lcl|MW527086.1_cds_QQY97506.1_1_[gene=blaOXA]_[protein=OXA-143_family_carbapenem-hydrolyzing_class_D_beta-lactamase_OXA-945]_[protein_id=QQY97506.1]_[     TTTCATACTTCTGATCAGCAACATGAAAAA 120
lcl|NG_049527.1_cds_WP_063862128.1_1_[gene=blaOXA]_[locus_tag=A7J11_02806]_[protein=OXA-143_family_carbapenem-hydrolyzing_class_D_beta-lactamase_OXA-2     TTTCATACTTCTAATCAGCAACATGAAAAA 120
lcl|NG_049548.1_cds_WP_032495764.1_1_[gene=blaOXA]_[locus_tag=A7J11_03025]_[protein=OXA-143_family_carbapenem-hydrolyzing_class_D_beta-lactamase_OXA-2     TCTGATATTTCTGATCAGCAACAAGGAAAA 120
lcl|NG_049550.1_cds_WP_063862440.1_1_[gene=blaOXA]_[locus_tag=A7J11_03026]_[protein=OXA-143_family_carbapenem-hydrolyzing_class_D_beta-lactamase_OXA-2     TCTGATATTTCTGATCAGCAACATGAAAAA 120
lcl|NG_049775.1_cds_WP_063864112.1_1_[gene=blaOXA]_[locus_tag=A7J11_03576]_[protein=OXA-143_family_carbapenem-hydrolyzing_class_D_beta-lactamase_OXA-4     TCTGATATTTCTGATCAGCAACATGAAAAA 120
lcl|NG_057485.1_cds_WP_109545071.1_1_[gene=blaOXA]_[locus_tag=A7J11_05486]_[protein=OXA-143_family_carbapenem-hydrolyzing_class_D_beta-lactamase_OXA-6     TCTGATATTTCTGATCAGCAGCATGGAAAA 120
lcl|NG_065436.1_cds_WP_140423318.1_1_[gene=blaOXA]_[locus_tag=A7J11_06274]_[protein=OXA-143_family_carbapenem-hydrolyzing_class_D_beta-lactamase_OXA-8     TCTGATATTTCTGATCAGCAACATGAAAAA 120
lcl|NG_073473.1_cds_WP_204376235.1_1_[gene=blaOXA]_[locus_tag=A7J11_07054]_[protein=OXA-143_family_carbapenem-hydrolyzing_class_D_beta-lactamase_OXA-9     TTTCATACTTCTGATCAGCAACATGAAAAA 120
lcl|NG_081725.1_cds_WP_256875621.1_1_[gene=blaOXA]_[locus_tag=A7J11_07669]_[protein=OXA-143_family_carbapenem-hydrolyzing_class_D_beta-lactamase_OXA-1     TCTGATATTTCTGATCAGCAACATGAAAAA 120
lcl|NG_149666.1_cds_WP_274293089.1_1_[gene=blaOXA]_[locus_tag=A7J11_07932]_[protein=OXA-143_family_carbapenem-hydrolyzing_class_D_beta-lactamase_OXA-1     TTTCATACTTCTGATCAGCAACATGAAAAA 120
lcl|NG_244547.1_cds_WP_320124736.1_1_[gene=blaOXA]_[locus_tag=A7J11_08764]_[protein=OXA-143_family_carbapenem-hydrolyzing_class_D_beta-lactamase_OXA-1     TCTGATATTTCTGATCAGCAACATGAAAAA 120
lcl|NG_244590.1_cds_WP_206216856.1_1_[gene=blaOXA]_[locus_tag=A7J11_08948]_[protein=OXA-143_family_carbapenem-hydrolyzing_class_D_beta-lactamase_OXA-1     TCTGATATTTCTGATCAGCAACATGAAAAA 120
lcl|ON651495.1_cds_UTS94248.1_1_[gene=blaOXA]_[protein=OXA-143_family_carbapenem-hydrolyzing_class_D_beta-lactamase_OXA-1139]_[protein_id=UTS94248.1]_     TCTGATATTTCTGATCAGCAACATGAAAAA 120
lcl|OP966823.1_cds_WAS27906.1_1_[gene=blaOXA]_[protein=OXA-143_family_carbapenem-hydrolyzing_class_D_beta-lactamase_OXA-1182]_[protein_id=WAS27906.1]_     TTTCATACTTCTGATCAGCAACATGAAAAA 120
lcl|PQ763678.1_cds_XLQ31175.1_1_[gene=blaOXA]_[protein=OXA-143_family_carbapenem-hydrolyzing_class_D_beta-lactamase_OXA-1330]_[protein_id=XLQ31175.1]_     TCTGATATTTCTGATCAGCAACATGAAAAA 120
lcl|PV088246.1_cds_XPD12778.1_1_[gene=blaOXA]_[protein=OXA-143_family_carbapenem-hydrolyzing_class_D_beta-lactamase_OXA-1373]_[protein_id=XPD12778.1]_     TCTGATATTTCTGATCAGCAACATGAAAAA 120
                                                                                                                                                                                         

OXA-1_consensus                                                                                                                                            ACTGAAGGTTGTTTTTTACTTTACGATGCA 150
OXA01_crRNA                                                                                                                                                ------------------------------ 150
Forward_primer                                                                                                                                             ------------------------------ 150
Reverse_primer                                                                                                                                             ------------------------------ 150
lcl|NG_049441.1_cds_WP_063861042.1_1_[gene=blaOXA]_[locus_tag=A7J11_02446]_[protein=carbapenem-hydrolyzing_class_D_beta-lactamase_OXA-143]_[protein_id     GCCATTAAAAGCTATTTTGATGAAGCTCAA 150
lcl|NG_049483.1_cds_WP_063861266.1_1_[gene=blaOXA]_[locus_tag=A7J11_02544]_[protein=OXA-143_family_carbapenem-hydrolyzing_class_D_beta-lactamase_OXA-1     GCTATTAAAAGCTATTTTGATGAAGCTCAA 150
lcl|KX828713.1_cds_AOR05746.1_1_[gene=blaOXA]_[protein=OXA-143_family_carbapenem-hydrolyzing_class_D_beta-lactamase_OXA-499]_[protein_id=AOR05746.1]_[     GCCATTAAAAGCTATTTTGATGAAGCTCAA 150
lcl|MH211242.1_cds_AWA42529.1_1_[gene=blaOXA]_[protein=OXA-143_family_carbapenem-hydrolyzing_class_D_beta-lactamase_OXA-649]_[protein_id=AWA42529.1]_[     GCCATTAAAAGCTATTTTGATGAAGCTCAG 150
lcl|MK807021.1_cds_QCE31561.1_1_[gene=blaOXA]_[protein=OXA-143_family_carbapenem-hydrolyzing_class_D_beta-lactamase_OXA-825]_[protein_id=QCE31561.1]_[     GCCATTAAAAGCTATTTTGATGAAGCTCAA 150
lcl|MW527086.1_cds_QQY97506.1_1_[gene=blaOXA]_[protein=OXA-143_family_carbapenem-hydrolyzing_class_D_beta-lactamase_OXA-945]_[protein_id=QQY97506.1]_[     GCCATTAAAAGCTATTTTGATGAAGCTCAA 150
lcl|NG_049527.1_cds_WP_063862128.1_1_[gene=blaOXA]_[locus_tag=A7J11_02806]_[protein=OXA-143_family_carbapenem-hydrolyzing_class_D_beta-lactamase_OXA-2     GCCATTAAAAGCTATTTTGATGAAGCTCAA 150
lcl|NG_049548.1_cds_WP_032495764.1_1_[gene=blaOXA]_[locus_tag=A7J11_03025]_[protein=OXA-143_family_carbapenem-hydrolyzing_class_D_beta-lactamase_OXA-2     GCCATTAAAAGCTATTTTGATGAAGCTCAA 150
lcl|NG_049550.1_cds_WP_063862440.1_1_[gene=blaOXA]_[locus_tag=A7J11_03026]_[protein=OXA-143_family_carbapenem-hydrolyzing_class_D_beta-lactamase_OXA-2     GCCATTAAAAGCTATTTTGATGAAGCTCAA 150
lcl|NG_049775.1_cds_WP_063864112.1_1_[gene=blaOXA]_[locus_tag=A7J11_03576]_[protein=OXA-143_family_carbapenem-hydrolyzing_class_D_beta-lactamase_OXA-4     GCCATTAAAAGCTATTTTGATGAAGCTCAA 150
lcl|NG_057485.1_cds_WP_109545071.1_1_[gene=blaOXA]_[locus_tag=A7J11_05486]_[protein=OXA-143_family_carbapenem-hydrolyzing_class_D_beta-lactamase_OXA-6     GCCATTAAAAGCTATTTTGATGAAGCTCAG 150
lcl|NG_065436.1_cds_WP_140423318.1_1_[gene=blaOXA]_[locus_tag=A7J11_06274]_[protein=OXA-143_family_carbapenem-hydrolyzing_class_D_beta-lactamase_OXA-8     GCCATTAAAAGCTATTTTGATGAAGCTCAA 150
lcl|NG_073473.1_cds_WP_204376235.1_1_[gene=blaOXA]_[locus_tag=A7J11_07054]_[protein=OXA-143_family_carbapenem-hydrolyzing_class_D_beta-lactamase_OXA-9     GCCATTAAAAGCTATTTTGATGAAGCTCAA 150
lcl|NG_081725.1_cds_WP_256875621.1_1_[gene=blaOXA]_[locus_tag=A7J11_07669]_[protein=OXA-143_family_carbapenem-hydrolyzing_class_D_beta-lactamase_OXA-1     GCCATTAAAAGCTATTTTGATGAAGCTCAA 150
lcl|NG_149666.1_cds_WP_274293089.1_1_[gene=blaOXA]_[locus_tag=A7J11_07932]_[protein=OXA-143_family_carbapenem-hydrolyzing_class_D_beta-lactamase_OXA-1     GCCATTAAAAGCTATTTTGATGAAGCTCAA 150
lcl|NG_244547.1_cds_WP_320124736.1_1_[gene=blaOXA]_[locus_tag=A7J11_08764]_[protein=OXA-143_family_carbapenem-hydrolyzing_class_D_beta-lactamase_OXA-1     GCCATTAAAAGCTATTTTGATGAAGCTCAA 150
lcl|NG_244590.1_cds_WP_206216856.1_1_[gene=blaOXA]_[locus_tag=A7J11_08948]_[protein=OXA-143_family_carbapenem-hydrolyzing_class_D_beta-lactamase_OXA-1     GCCATTAAAAGCTATTTTGATGAAGCTCAA 150
lcl|ON651495.1_cds_UTS94248.1_1_[gene=blaOXA]_[protein=OXA-143_family_carbapenem-hydrolyzing_class_D_beta-lactamase_OXA-1139]_[protein_id=UTS94248.1]_     GCCATTAAAAGCTATTTTGATGAAGCTCAA 150
lcl|OP966823.1_cds_WAS27906.1_1_[gene=blaOXA]_[protein=OXA-143_family_carbapenem-hydrolyzing_class_D_beta-lactamase_OXA-1182]_[protein_id=WAS27906.1]_     GCCATTAAAAGCTATTTTGATGAAGCTCAA 150
lcl|PQ763678.1_cds_XLQ31175.1_1_[gene=blaOXA]_[protein=OXA-143_family_carbapenem-hydrolyzing_class_D_beta-lactamase_OXA-1330]_[protein_id=XLQ31175.1]_     GCCATTAAAAGCTATTTTGATGAAGCTCAA 150
lcl|PV088246.1_cds_XPD12778.1_1_[gene=blaOXA]_[protein=OXA-143_family_carbapenem-hydrolyzing_class_D_beta-lactamase_OXA-1373]_[protein_id=XPD12778.1]_     GCCATTAAAAGCTATTTTGATGAAGCTCAA 150
                                                                                                                                                                                         

OXA-1_consensus                                                                                                                                            TCCACAAACGCTGAAATTGCTCAATTCAAT 180
OXA01_crRNA                                                                                                                                                ------------------------------ 180
Forward_primer                                                                                                                                             ------------------------------ 180
Reverse_primer                                                                                                                                             ------------------------------ 180
lcl|NG_049441.1_cds_WP_063861042.1_1_[gene=blaOXA]_[locus_tag=A7J11_02446]_[protein=carbapenem-hydrolyzing_class_D_beta-lactamase_OXA-143]_[protein_id     ACACAGGGTGTAATCATTATTAAAAAGGGA 180
lcl|NG_049483.1_cds_WP_063861266.1_1_[gene=blaOXA]_[locus_tag=A7J11_02544]_[protein=OXA-143_family_carbapenem-hydrolyzing_class_D_beta-lactamase_OXA-1     ACACAAGGTGTAATTATTATTAAGGAAGGT 180
lcl|KX828713.1_cds_AOR05746.1_1_[gene=blaOXA]_[protein=OXA-143_family_carbapenem-hydrolyzing_class_D_beta-lactamase_OXA-499]_[protein_id=AOR05746.1]_[     ACACAAGGTGTAATCATTATTAAAGAGGGA 180
lcl|MH211242.1_cds_AWA42529.1_1_[gene=blaOXA]_[protein=OXA-143_family_carbapenem-hydrolyzing_class_D_beta-lactamase_OXA-649]_[protein_id=AWA42529.1]_[     ACACAAGGTGTAATCATTATTAAAGAGGGA 180
lcl|MK807021.1_cds_QCE31561.1_1_[gene=blaOXA]_[protein=OXA-143_family_carbapenem-hydrolyzing_class_D_beta-lactamase_OXA-825]_[protein_id=QCE31561.1]_[     ACACAAGGTGTAATCATTATTAAAGAGGGA 180
lcl|MW527086.1_cds_QQY97506.1_1_[gene=blaOXA]_[protein=OXA-143_family_carbapenem-hydrolyzing_class_D_beta-lactamase_OXA-945]_[protein_id=QQY97506.1]_[     ACACAGGGTGTAATCGTTATTAAAGAGGGA 180
lcl|NG_049527.1_cds_WP_063862128.1_1_[gene=blaOXA]_[locus_tag=A7J11_02806]_[protein=OXA-143_family_carbapenem-hydrolyzing_class_D_beta-lactamase_OXA-2     ACACAGGGTGTAATCATTATTAAAAAGGGA 180
lcl|NG_049548.1_cds_WP_032495764.1_1_[gene=blaOXA]_[locus_tag=A7J11_03025]_[protein=OXA-143_family_carbapenem-hydrolyzing_class_D_beta-lactamase_OXA-2     ACACAAGGTGTAATCATTATTAAAGAGGGA 180
lcl|NG_049550.1_cds_WP_063862440.1_1_[gene=blaOXA]_[locus_tag=A7J11_03026]_[protein=OXA-143_family_carbapenem-hydrolyzing_class_D_beta-lactamase_OXA-2     ACACAAGGTGTAATAATTATTAAAGAGGGA 180
lcl|NG_049775.1_cds_WP_063864112.1_1_[gene=blaOXA]_[locus_tag=A7J11_03576]_[protein=OXA-143_family_carbapenem-hydrolyzing_class_D_beta-lactamase_OXA-4     ACACAAGGTGTAATCATTATTAAAGAGGGA 180
lcl|NG_057485.1_cds_WP_109545071.1_1_[gene=blaOXA]_[locus_tag=A7J11_05486]_[protein=OXA-143_family_carbapenem-hydrolyzing_class_D_beta-lactamase_OXA-6     ACACAAGGTGTAATCATTATTAAAGAGGGA 180
lcl|NG_065436.1_cds_WP_140423318.1_1_[gene=blaOXA]_[locus_tag=A7J11_06274]_[protein=OXA-143_family_carbapenem-hydrolyzing_class_D_beta-lactamase_OXA-8     ACACAAGGTGTAATCATTATTAAAGAGGGA 180
lcl|NG_073473.1_cds_WP_204376235.1_1_[gene=blaOXA]_[locus_tag=A7J11_07054]_[protein=OXA-143_family_carbapenem-hydrolyzing_class_D_beta-lactamase_OXA-9     ACACAGGGTGTAATCGTTATTAAAGAGGGA 180
lcl|NG_081725.1_cds_WP_256875621.1_1_[gene=blaOXA]_[locus_tag=A7J11_07669]_[protein=OXA-143_family_carbapenem-hydrolyzing_class_D_beta-lactamase_OXA-1     ACACAAGGTGTAATCATTATTAAAGAGGGA 180
lcl|NG_149666.1_cds_WP_274293089.1_1_[gene=blaOXA]_[locus_tag=A7J11_07932]_[protein=OXA-143_family_carbapenem-hydrolyzing_class_D_beta-lactamase_OXA-1     ACACAGGGTGTAATCATTATTAAAGAGGGA 180
lcl|NG_244547.1_cds_WP_320124736.1_1_[gene=blaOXA]_[locus_tag=A7J11_08764]_[protein=OXA-143_family_carbapenem-hydrolyzing_class_D_beta-lactamase_OXA-1     ACACAAGGTGTAATCATTATTAAAGAGGGA 180
lcl|NG_244590.1_cds_WP_206216856.1_1_[gene=blaOXA]_[locus_tag=A7J11_08948]_[protein=OXA-143_family_carbapenem-hydrolyzing_class_D_beta-lactamase_OXA-1     ACACAAGGTGTAATCATTATTAAAGAGGGA 180
lcl|ON651495.1_cds_UTS94248.1_1_[gene=blaOXA]_[protein=OXA-143_family_carbapenem-hydrolyzing_class_D_beta-lactamase_OXA-1139]_[protein_id=UTS94248.1]_     ACACAAGGTGTAATCATTATTAAAGAGGGA 180
lcl|OP966823.1_cds_WAS27906.1_1_[gene=blaOXA]_[protein=OXA-143_family_carbapenem-hydrolyzing_class_D_beta-lactamase_OXA-1182]_[protein_id=WAS27906.1]_     ACACAGGGTGTAATCATTATTAAAGAGGGA 180
lcl|PQ763678.1_cds_XLQ31175.1_1_[gene=blaOXA]_[protein=OXA-143_family_carbapenem-hydrolyzing_class_D_beta-lactamase_OXA-1330]_[protein_id=XLQ31175.1]_     ACACAAGGTGTAATCATTATTAAAGAGGGA 180
lcl|PV088246.1_cds_XPD12778.1_1_[gene=blaOXA]_[protein=OXA-143_family_carbapenem-hydrolyzing_class_D_beta-lactamase_OXA-1373]_[protein_id=XPD12778.1]_     ACACAAGGTGTAATCATTATTAAAGAGGGA 180
                                                                                                                                                                                         

OXA-1_consensus                                                                                                                                            AAAGCAAAGTGTGCA--------------- 210
OXA01_crRNA                                                                                                                                                ------------------------------ 210
Forward_primer                                                                                                                                             ------------------------------ 210
Reverse_primer                                                                                                                                             ------------------------------ 210
lcl|NG_049441.1_cds_WP_063861042.1_1_[gene=blaOXA]_[locus_tag=A7J11_02446]_[protein=carbapenem-hydrolyzing_class_D_beta-lactamase_OXA-143]_[protein_id     AAAAATATTAGTACCTATGGTAATAACCTG 210
lcl|NG_049483.1_cds_WP_063861266.1_1_[gene=blaOXA]_[locus_tag=A7J11_02544]_[protein=OXA-143_family_carbapenem-hydrolyzing_class_D_beta-lactamase_OXA-1     AAAAATATTAGCTCCTATGGTAATAACCTT 210
lcl|KX828713.1_cds_AOR05746.1_1_[gene=blaOXA]_[protein=OXA-143_family_carbapenem-hydrolyzing_class_D_beta-lactamase_OXA-499]_[protein_id=AOR05746.1]_[     AAGAATATTAGAATCTATGGTAATAACCTG 210
lcl|MH211242.1_cds_AWA42529.1_1_[gene=blaOXA]_[protein=OXA-143_family_carbapenem-hydrolyzing_class_D_beta-lactamase_OXA-649]_[protein_id=AWA42529.1]_[     AAGAATATTAGTACCTATGGTAATAACCTG 210
lcl|MK807021.1_cds_QCE31561.1_1_[gene=blaOXA]_[protein=OXA-143_family_carbapenem-hydrolyzing_class_D_beta-lactamase_OXA-825]_[protein_id=QCE31561.1]_[     AAGAATATTAGAATCTATGGTAATAACCTG 210
lcl|MW527086.1_cds_QQY97506.1_1_[gene=blaOXA]_[protein=OXA-143_family_carbapenem-hydrolyzing_class_D_beta-lactamase_OXA-945]_[protein_id=QQY97506.1]_[     AAAAATATTAGTACCTATGGTAATAATCTG 210
lcl|NG_049527.1_cds_WP_063862128.1_1_[gene=blaOXA]_[locus_tag=A7J11_02806]_[protein=OXA-143_family_carbapenem-hydrolyzing_class_D_beta-lactamase_OXA-2     AAAAATATTAGTACCTATGGTAATAACCTG 210
lcl|NG_049548.1_cds_WP_032495764.1_1_[gene=blaOXA]_[locus_tag=A7J11_03025]_[protein=OXA-143_family_carbapenem-hydrolyzing_class_D_beta-lactamase_OXA-2     AAGAATATTAGTACCTATGGTAATAACCTG 210
lcl|NG_049550.1_cds_WP_063862440.1_1_[gene=blaOXA]_[locus_tag=A7J11_03026]_[protein=OXA-143_family_carbapenem-hydrolyzing_class_D_beta-lactamase_OXA-2     AAGAATATTAGAATCTATGGTAATAACCTG 210
lcl|NG_049775.1_cds_WP_063864112.1_1_[gene=blaOXA]_[locus_tag=A7J11_03576]_[protein=OXA-143_family_carbapenem-hydrolyzing_class_D_beta-lactamase_OXA-4     AAGAATATTAGAATCTATGGTAATAACCTG 210
lcl|NG_057485.1_cds_WP_109545071.1_1_[gene=blaOXA]_[locus_tag=A7J11_05486]_[protein=OXA-143_family_carbapenem-hydrolyzing_class_D_beta-lactamase_OXA-6     AAGAATATTAGTACCTATGGTAATAACCTG 210
lcl|NG_065436.1_cds_WP_140423318.1_1_[gene=blaOXA]_[locus_tag=A7J11_06274]_[protein=OXA-143_family_carbapenem-hydrolyzing_class_D_beta-lactamase_OXA-8     AAGAATATTAGAATCTATGGTAATAACCTG 210
lcl|NG_073473.1_cds_WP_204376235.1_1_[gene=blaOXA]_[locus_tag=A7J11_07054]_[protein=OXA-143_family_carbapenem-hydrolyzing_class_D_beta-lactamase_OXA-9     AAAAATATTAGTACCTATGGTAATAATCTG 210
lcl|NG_081725.1_cds_WP_256875621.1_1_[gene=blaOXA]_[locus_tag=A7J11_07669]_[protein=OXA-143_family_carbapenem-hydrolyzing_class_D_beta-lactamase_OXA-1     AAGAATATTAGAATCTATGGTAATAACCTG 210
lcl|NG_149666.1_cds_WP_274293089.1_1_[gene=blaOXA]_[locus_tag=A7J11_07932]_[protein=OXA-143_family_carbapenem-hydrolyzing_class_D_beta-lactamase_OXA-1     AAAAATATTAGTATCTATGGTAATAACTTG 210
lcl|NG_244547.1_cds_WP_320124736.1_1_[gene=blaOXA]_[locus_tag=A7J11_08764]_[protein=OXA-143_family_carbapenem-hydrolyzing_class_D_beta-lactamase_OXA-1     AAGAATATTAGAATCTATGGTAATAACCTG 210
lcl|NG_244590.1_cds_WP_206216856.1_1_[gene=blaOXA]_[locus_tag=A7J11_08948]_[protein=OXA-143_family_carbapenem-hydrolyzing_class_D_beta-lactamase_OXA-1     AAGAATATTAGAATCTATGGTAATAACCTG 210
lcl|ON651495.1_cds_UTS94248.1_1_[gene=blaOXA]_[protein=OXA-143_family_carbapenem-hydrolyzing_class_D_beta-lactamase_OXA-1139]_[protein_id=UTS94248.1]_     AAGAATATTAGAATCTATGGTAATAACCTG 210
lcl|OP966823.1_cds_WAS27906.1_1_[gene=blaOXA]_[protein=OXA-143_family_carbapenem-hydrolyzing_class_D_beta-lactamase_OXA-1182]_[protein_id=WAS27906.1]_     AAAAATATTAGTATCTATGGTAATAACTTG 210
lcl|PQ763678.1_cds_XLQ31175.1_1_[gene=blaOXA]_[protein=OXA-143_family_carbapenem-hydrolyzing_class_D_beta-lactamase_OXA-1330]_[protein_id=XLQ31175.1]_     AAGAATATTAGAATCTATGGTAATAACCTG 210
lcl|PV088246.1_cds_XPD12778.1_1_[gene=blaOXA]_[protein=OXA-143_family_carbapenem-hydrolyzing_class_D_beta-lactamase_OXA-1373]_[protein_id=XPD12778.1]_     AAGAATATTAGAATCTATGGTAATAACCTG 210
                                                                                                                                                                                         

OXA-1_consensus                                                                                                                                            ------------ACGCAAATGGCACCAGAT 240
OXA01_crRNA                                                                                                                                                ------------------------------ 240
Forward_primer                                                                                                                                             ------------------------------ 240
Reverse_primer                                                                                                                                             ------------------------------ 240
lcl|NG_049441.1_cds_WP_063861042.1_1_[gene=blaOXA]_[locus_tag=A7J11_02446]_[protein=carbapenem-hydrolyzing_class_D_beta-lactamase_OXA-143]_[protein_id     ACACGAGCACATACAGAATATGTCCCTGCA 240
lcl|NG_049483.1_cds_WP_063861266.1_1_[gene=blaOXA]_[locus_tag=A7J11_02544]_[protein=OXA-143_family_carbapenem-hydrolyzing_class_D_beta-lactamase_OXA-1     GTACGAGCACATACAGAATATGTCCCTGCA 240
lcl|KX828713.1_cds_AOR05746.1_1_[gene=blaOXA]_[protein=OXA-143_family_carbapenem-hydrolyzing_class_D_beta-lactamase_OXA-499]_[protein_id=AOR05746.1]_[     GTACGAGCACATACAGAATATGTCCCTGCG 240
lcl|MH211242.1_cds_AWA42529.1_1_[gene=blaOXA]_[protein=OXA-143_family_carbapenem-hydrolyzing_class_D_beta-lactamase_OXA-649]_[protein_id=AWA42529.1]_[     GCACGAGCACATACAGAATATGTCCCTGCA 240
lcl|MK807021.1_cds_QCE31561.1_1_[gene=blaOXA]_[protein=OXA-143_family_carbapenem-hydrolyzing_class_D_beta-lactamase_OXA-825]_[protein_id=QCE31561.1]_[     GTACGAGCACATACAGAATATGTCCCTGCG 240
lcl|MW527086.1_cds_QQY97506.1_1_[gene=blaOXA]_[protein=OXA-143_family_carbapenem-hydrolyzing_class_D_beta-lactamase_OXA-945]_[protein_id=QQY97506.1]_[     GCACGAGCACATACTGAATATGTCCCTGCA 240
lcl|NG_049527.1_cds_WP_063862128.1_1_[gene=blaOXA]_[locus_tag=A7J11_02806]_[protein=OXA-143_family_carbapenem-hydrolyzing_class_D_beta-lactamase_OXA-2     ACACGAGCACATACAGAATATGTCCCTGCA 240
lcl|NG_049548.1_cds_WP_032495764.1_1_[gene=blaOXA]_[locus_tag=A7J11_03025]_[protein=OXA-143_family_carbapenem-hydrolyzing_class_D_beta-lactamase_OXA-2     GCACGAGCACATACAGAATATGTCCCTGCA 240
lcl|NG_049550.1_cds_WP_063862440.1_1_[gene=blaOXA]_[locus_tag=A7J11_03026]_[protein=OXA-143_family_carbapenem-hydrolyzing_class_D_beta-lactamase_OXA-2     GTACGAGCACATACAGAATATGTCCCTGCG 240
lcl|NG_049775.1_cds_WP_063864112.1_1_[gene=blaOXA]_[locus_tag=A7J11_03576]_[protein=OXA-143_family_carbapenem-hydrolyzing_class_D_beta-lactamase_OXA-4     GTACGAGCACATACAGAATATGTCCCTGCG 240
lcl|NG_057485.1_cds_WP_109545071.1_1_[gene=blaOXA]_[locus_tag=A7J11_05486]_[protein=OXA-143_family_carbapenem-hydrolyzing_class_D_beta-lactamase_OXA-6     GCACGAGCACATACAGAATATGTCCCTGCA 240
lcl|NG_065436.1_cds_WP_140423318.1_1_[gene=blaOXA]_[locus_tag=A7J11_06274]_[protein=OXA-143_family_carbapenem-hydrolyzing_class_D_beta-lactamase_OXA-8     GTACGAGCACATACAGAATATGTCCCTGCG 240
lcl|NG_073473.1_cds_WP_204376235.1_1_[gene=blaOXA]_[locus_tag=A7J11_07054]_[protein=OXA-143_family_carbapenem-hydrolyzing_class_D_beta-lactamase_OXA-9     GCACGAGCACATACTGAATATGTCCCTGCA 240
lcl|NG_081725.1_cds_WP_256875621.1_1_[gene=blaOXA]_[locus_tag=A7J11_07669]_[protein=OXA-143_family_carbapenem-hydrolyzing_class_D_beta-lactamase_OXA-1     GTACGAGCACATACAGAATATGTCCCTGCG 240
lcl|NG_149666.1_cds_WP_274293089.1_1_[gene=blaOXA]_[locus_tag=A7J11_07932]_[protein=OXA-143_family_carbapenem-hydrolyzing_class_D_beta-lactamase_OXA-1     GCACGAGCACATACTGAATATGTCCCTGCA 240
lcl|NG_244547.1_cds_WP_320124736.1_1_[gene=blaOXA]_[locus_tag=A7J11_08764]_[protein=OXA-143_family_carbapenem-hydrolyzing_class_D_beta-lactamase_OXA-1     GTACGAGCACATACAGAATATGTCCCTGCG 240
lcl|NG_244590.1_cds_WP_206216856.1_1_[gene=blaOXA]_[locus_tag=A7J11_08948]_[protein=OXA-143_family_carbapenem-hydrolyzing_class_D_beta-lactamase_OXA-1     GTACGAGCACATACAGAATATGTCCCTGCG 240
lcl|ON651495.1_cds_UTS94248.1_1_[gene=blaOXA]_[protein=OXA-143_family_carbapenem-hydrolyzing_class_D_beta-lactamase_OXA-1139]_[protein_id=UTS94248.1]_     GTACGAGCACATACAGAATATGTCCCTGCG 240
lcl|OP966823.1_cds_WAS27906.1_1_[gene=blaOXA]_[protein=OXA-143_family_carbapenem-hydrolyzing_class_D_beta-lactamase_OXA-1182]_[protein_id=WAS27906.1]_     GCACGAGCACATACTGAATATGTCCCTGCA 240
lcl|PQ763678.1_cds_XLQ31175.1_1_[gene=blaOXA]_[protein=OXA-143_family_carbapenem-hydrolyzing_class_D_beta-lactamase_OXA-1330]_[protein_id=XLQ31175.1]_     GTACGAGCACATACAGAATATGTCCCTGCG 240
lcl|PV088246.1_cds_XPD12778.1_1_[gene=blaOXA]_[protein=OXA-143_family_carbapenem-hydrolyzing_class_D_beta-lactamase_OXA-1373]_[protein_id=XPD12778.1]_     GTACGAGCACATACAGAATATGTCCCTGCG 240
                                                                                                                                                                                         

OXA-1_consensus                                                                                                                                            TCAACTTTCAAGATCGCATTATCACTTATG 270
OXA01_crRNA                                                                                                                                                ------------------------------ 270
Forward_primer                                                                                                                                             ------------------------------ 270
Reverse_primer                                                                                                                                             ------------------------------ 270
lcl|NG_049441.1_cds_WP_063861042.1_1_[gene=blaOXA]_[locus_tag=A7J11_02446]_[protein=carbapenem-hydrolyzing_class_D_beta-lactamase_OXA-143]_[protein_id     TCAACATTTAAGATGCTAAATGCCTTAATT 270
lcl|NG_049483.1_cds_WP_063861266.1_1_[gene=blaOXA]_[locus_tag=A7J11_02544]_[protein=OXA-143_family_carbapenem-hydrolyzing_class_D_beta-lactamase_OXA-1     TCAACATTTAAGATGCTAAATGCTTTAATC 270
lcl|KX828713.1_cds_AOR05746.1_1_[gene=blaOXA]_[protein=OXA-143_family_carbapenem-hydrolyzing_class_D_beta-lactamase_OXA-499]_[protein_id=AOR05746.1]_[     TCAACATTTAAGATGCTAAATGCCTTAATT 270
lcl|MH211242.1_cds_AWA42529.1_1_[gene=blaOXA]_[protein=OXA-143_family_carbapenem-hydrolyzing_class_D_beta-lactamase_OXA-649]_[protein_id=AWA42529.1]_[     TCAACATTTAAGATGCTAAATGCCTTAATT 270
lcl|MK807021.1_cds_QCE31561.1_1_[gene=blaOXA]_[protein=OXA-143_family_carbapenem-hydrolyzing_class_D_beta-lactamase_OXA-825]_[protein_id=QCE31561.1]_[     TCAACATTTAAGATGCTAAATGCCTTAATT 270
lcl|MW527086.1_cds_QQY97506.1_1_[gene=blaOXA]_[protein=OXA-143_family_carbapenem-hydrolyzing_class_D_beta-lactamase_OXA-945]_[protein_id=QQY97506.1]_[     TCAACATTTAAGATGCTAAATGCCTTAATT 270
lcl|NG_049527.1_cds_WP_063862128.1_1_[gene=blaOXA]_[locus_tag=A7J11_02806]_[protein=OXA-143_family_carbapenem-hydrolyzing_class_D_beta-lactamase_OXA-2     TCAACATTTAAGATGCTAAATGCCTTAATT 270
lcl|NG_049548.1_cds_WP_032495764.1_1_[gene=blaOXA]_[locus_tag=A7J11_03025]_[protein=OXA-143_family_carbapenem-hydrolyzing_class_D_beta-lactamase_OXA-2     TCAACATTTAAGATGCTAAATGCCTTAATT 270
lcl|NG_049550.1_cds_WP_063862440.1_1_[gene=blaOXA]_[locus_tag=A7J11_03026]_[protein=OXA-143_family_carbapenem-hydrolyzing_class_D_beta-lactamase_OXA-2     TCAACATTTAAGATGCTAAATGCCTTAATT 270
lcl|NG_049775.1_cds_WP_063864112.1_1_[gene=blaOXA]_[locus_tag=A7J11_03576]_[protein=OXA-143_family_carbapenem-hydrolyzing_class_D_beta-lactamase_OXA-4     TCAACATTTAAGATGCTAAATGCCTTAATT 270
lcl|NG_057485.1_cds_WP_109545071.1_1_[gene=blaOXA]_[locus_tag=A7J11_05486]_[protein=OXA-143_family_carbapenem-hydrolyzing_class_D_beta-lactamase_OXA-6     TCAACATTTAAGATGCTAAATGCCTTAATT 270
lcl|NG_065436.1_cds_WP_140423318.1_1_[gene=blaOXA]_[locus_tag=A7J11_06274]_[protein=OXA-143_family_carbapenem-hydrolyzing_class_D_beta-lactamase_OXA-8     TCAACATTTAAGATGCTAAATGCCTTAATT 270
lcl|NG_073473.1_cds_WP_204376235.1_1_[gene=blaOXA]_[locus_tag=A7J11_07054]_[protein=OXA-143_family_carbapenem-hydrolyzing_class_D_beta-lactamase_OXA-9     TCAACATTTAAGATGCTAAATGCCTTAATT 270
lcl|NG_081725.1_cds_WP_256875621.1_1_[gene=blaOXA]_[locus_tag=A7J11_07669]_[protein=OXA-143_family_carbapenem-hydrolyzing_class_D_beta-lactamase_OXA-1     TCAACATTTAAGATGCTAAATGCCTTAATT 270
lcl|NG_149666.1_cds_WP_274293089.1_1_[gene=blaOXA]_[locus_tag=A7J11_07932]_[protein=OXA-143_family_carbapenem-hydrolyzing_class_D_beta-lactamase_OXA-1     TCAACATTTAAGATGCTAAATGCCTTAATT 270
lcl|NG_244547.1_cds_WP_320124736.1_1_[gene=blaOXA]_[locus_tag=A7J11_08764]_[protein=OXA-143_family_carbapenem-hydrolyzing_class_D_beta-lactamase_OXA-1     TCAACATTTAAGATGCTAAATGCCTTAATT 270
lcl|NG_244590.1_cds_WP_206216856.1_1_[gene=blaOXA]_[locus_tag=A7J11_08948]_[protein=OXA-143_family_carbapenem-hydrolyzing_class_D_beta-lactamase_OXA-1     TCAACATTTAAGATGCTAAATGCCTTAATT 270
lcl|ON651495.1_cds_UTS94248.1_1_[gene=blaOXA]_[protein=OXA-143_family_carbapenem-hydrolyzing_class_D_beta-lactamase_OXA-1139]_[protein_id=UTS94248.1]_     TCAACATTTAAGATGCTAAATGCCTTAATT 270
lcl|OP966823.1_cds_WAS27906.1_1_[gene=blaOXA]_[protein=OXA-143_family_carbapenem-hydrolyzing_class_D_beta-lactamase_OXA-1182]_[protein_id=WAS27906.1]_     TCAACATTTAAGATGCTAAATGCCTTAATT 270
lcl|PQ763678.1_cds_XLQ31175.1_1_[gene=blaOXA]_[protein=OXA-143_family_carbapenem-hydrolyzing_class_D_beta-lactamase_OXA-1330]_[protein_id=XLQ31175.1]_     TCAACATTTAAGATGCTAAATGCCTTAATT 270
lcl|PV088246.1_cds_XPD12778.1_1_[gene=blaOXA]_[protein=OXA-143_family_carbapenem-hydrolyzing_class_D_beta-lactamase_OXA-1373]_[protein_id=XPD12778.1]_     TCAACATTTAAGATGCTAAATGCCTTAATT 270
                                                                                                                                                                                         

OXA-1_consensus                                                                                                                                            GCATTTGATGCGGAAATAATAGATCAGAAA 300
OXA01_crRNA                                                                                                                                                ------------------------------ 300
Forward_primer                                                                                                                                             ------------------------------ 300
Reverse_primer                                                                                                                                             ------------------------------ 300
lcl|NG_049441.1_cds_WP_063861042.1_1_[gene=blaOXA]_[locus_tag=A7J11_02446]_[protein=carbapenem-hydrolyzing_class_D_beta-lactamase_OXA-143]_[protein_id     GGACTAGAAAATCATAAAGCTACAACAACT 300
lcl|NG_049483.1_cds_WP_063861266.1_1_[gene=blaOXA]_[locus_tag=A7J11_02544]_[protein=OXA-143_family_carbapenem-hydrolyzing_class_D_beta-lactamase_OXA-1     GGACTAGAAAATCATAAAGCGACAACAAAT 300
lcl|KX828713.1_cds_AOR05746.1_1_[gene=blaOXA]_[protein=OXA-143_family_carbapenem-hydrolyzing_class_D_beta-lactamase_OXA-499]_[protein_id=AOR05746.1]_[     GGATTAGAAAATCATAAAGCTACAACAACT 300
lcl|MH211242.1_cds_AWA42529.1_1_[gene=blaOXA]_[protein=OXA-143_family_carbapenem-hydrolyzing_class_D_beta-lactamase_OXA-649]_[protein_id=AWA42529.1]_[     GGATTAGAAAATCATAAAGCTACAACAACT 300
lcl|MK807021.1_cds_QCE31561.1_1_[gene=blaOXA]_[protein=OXA-143_family_carbapenem-hydrolyzing_class_D_beta-lactamase_OXA-825]_[protein_id=QCE31561.1]_[     GGATTAGAAAATCATAAAGCTACAACAACT 300
lcl|MW527086.1_cds_QQY97506.1_1_[gene=blaOXA]_[protein=OXA-143_family_carbapenem-hydrolyzing_class_D_beta-lactamase_OXA-945]_[protein_id=QQY97506.1]_[     GGACTAGAAAATCATAAAGCTACAACAGCT 300
lcl|NG_049527.1_cds_WP_063862128.1_1_[gene=blaOXA]_[locus_tag=A7J11_02806]_[protein=OXA-143_family_carbapenem-hydrolyzing_class_D_beta-lactamase_OXA-2     GGACTAGAAAATCATAAAGCTACAACAACT 300
lcl|NG_049548.1_cds_WP_032495764.1_1_[gene=blaOXA]_[locus_tag=A7J11_03025]_[protein=OXA-143_family_carbapenem-hydrolyzing_class_D_beta-lactamase_OXA-2     GGATTAGAAAATCATAAAGCTACAACAACT 300
lcl|NG_049550.1_cds_WP_063862440.1_1_[gene=blaOXA]_[locus_tag=A7J11_03026]_[protein=OXA-143_family_carbapenem-hydrolyzing_class_D_beta-lactamase_OXA-2     GGATTAGAAAATCATAAAGCTACAACAACT 300
lcl|NG_049775.1_cds_WP_063864112.1_1_[gene=blaOXA]_[locus_tag=A7J11_03576]_[protein=OXA-143_family_carbapenem-hydrolyzing_class_D_beta-lactamase_OXA-4     GGATTAGAAAATCATAAAGCTACAACAACT 300
lcl|NG_057485.1_cds_WP_109545071.1_1_[gene=blaOXA]_[locus_tag=A7J11_05486]_[protein=OXA-143_family_carbapenem-hydrolyzing_class_D_beta-lactamase_OXA-6     GGATTAGAAAATCATAAAGCTACAACAACT 300
lcl|NG_065436.1_cds_WP_140423318.1_1_[gene=blaOXA]_[locus_tag=A7J11_06274]_[protein=OXA-143_family_carbapenem-hydrolyzing_class_D_beta-lactamase_OXA-8     GGATTAGAAAATCATAAAGCTACAACAACT 300
lcl|NG_073473.1_cds_WP_204376235.1_1_[gene=blaOXA]_[locus_tag=A7J11_07054]_[protein=OXA-143_family_carbapenem-hydrolyzing_class_D_beta-lactamase_OXA-9     GGACTAGAAAATCATAAAGCTACAACAGCT 300
lcl|NG_081725.1_cds_WP_256875621.1_1_[gene=blaOXA]_[locus_tag=A7J11_07669]_[protein=OXA-143_family_carbapenem-hydrolyzing_class_D_beta-lactamase_OXA-1     GGATTAGAAAATCATAAAGCTACAACAACT 300
lcl|NG_149666.1_cds_WP_274293089.1_1_[gene=blaOXA]_[locus_tag=A7J11_07932]_[protein=OXA-143_family_carbapenem-hydrolyzing_class_D_beta-lactamase_OXA-1     GGACTAGAAAATCATAAAGCTACAAAAACT 300
lcl|NG_244547.1_cds_WP_320124736.1_1_[gene=blaOXA]_[locus_tag=A7J11_08764]_[protein=OXA-143_family_carbapenem-hydrolyzing_class_D_beta-lactamase_OXA-1     GGATTAGAAAATCATAAAGCTACAACAACT 300
lcl|NG_244590.1_cds_WP_206216856.1_1_[gene=blaOXA]_[locus_tag=A7J11_08948]_[protein=OXA-143_family_carbapenem-hydrolyzing_class_D_beta-lactamase_OXA-1     GGATTAGAAAATCATAAAGCTACAACAACT 300
lcl|ON651495.1_cds_UTS94248.1_1_[gene=blaOXA]_[protein=OXA-143_family_carbapenem-hydrolyzing_class_D_beta-lactamase_OXA-1139]_[protein_id=UTS94248.1]_     GGATTAGAAAATCATAAAGCTACAACAACT 300
lcl|OP966823.1_cds_WAS27906.1_1_[gene=blaOXA]_[protein=OXA-143_family_carbapenem-hydrolyzing_class_D_beta-lactamase_OXA-1182]_[protein_id=WAS27906.1]_     GGACTAGAAAATCATAAAGCTACAAAAACT 300
lcl|PQ763678.1_cds_XLQ31175.1_1_[gene=blaOXA]_[protein=OXA-143_family_carbapenem-hydrolyzing_class_D_beta-lactamase_OXA-1330]_[protein_id=XLQ31175.1]_     GGATTAGAAAATCATAAAGCTACAACAACT 300
lcl|PV088246.1_cds_XPD12778.1_1_[gene=blaOXA]_[protein=OXA-143_family_carbapenem-hydrolyzing_class_D_beta-lactamase_OXA-1373]_[protein_id=XPD12778.1]_     GGATTAGAAAATCATAAAGCTACAACAACT 300
                                                                                                                                                                                         

OXA-1_consensus                                                                                                                                            ACCATATTCAAATGGGATAAAACCCCCAAA 330
OXA01_crRNA                                                                                                                                                ------------------------------ 330
Forward_primer                                                                                                                                             ------------------------------ 330
Reverse_primer                                                                                                                                             ------------------------------ 330
lcl|NG_049441.1_cds_WP_063861042.1_1_[gene=blaOXA]_[locus_tag=A7J11_02446]_[protein=carbapenem-hydrolyzing_class_D_beta-lactamase_OXA-143]_[protein_id     GAGATTTTCAAATGGGACGGTAAAAAGAGA 330
lcl|NG_049483.1_cds_WP_063861266.1_1_[gene=blaOXA]_[locus_tag=A7J11_02544]_[protein=OXA-143_family_carbapenem-hydrolyzing_class_D_beta-lactamase_OXA-1     GAGATTTTTAAATGGGATGGTAAAAAAAGA 330
lcl|KX828713.1_cds_AOR05746.1_1_[gene=blaOXA]_[protein=OXA-143_family_carbapenem-hydrolyzing_class_D_beta-lactamase_OXA-499]_[protein_id=AOR05746.1]_[     GAGATTTTCAAATGGGATGGTAAAAAAAGA 330
lcl|MH211242.1_cds_AWA42529.1_1_[gene=blaOXA]_[protein=OXA-143_family_carbapenem-hydrolyzing_class_D_beta-lactamase_OXA-649]_[protein_id=AWA42529.1]_[     GAGATTTTCAAATGGGATGGTAAAAAAAGA 330
lcl|MK807021.1_cds_QCE31561.1_1_[gene=blaOXA]_[protein=OXA-143_family_carbapenem-hydrolyzing_class_D_beta-lactamase_OXA-825]_[protein_id=QCE31561.1]_[     GAGATTTTCAAATGGGATGGTAAAAAAAGA 330
lcl|MW527086.1_cds_QQY97506.1_1_[gene=blaOXA]_[protein=OXA-143_family_carbapenem-hydrolyzing_class_D_beta-lactamase_OXA-945]_[protein_id=QQY97506.1]_[     GAGATTTTCAAATGGGATGGTAAAAAAAGA 330
lcl|NG_049527.1_cds_WP_063862128.1_1_[gene=blaOXA]_[locus_tag=A7J11_02806]_[protein=OXA-143_family_carbapenem-hydrolyzing_class_D_beta-lactamase_OXA-2     GAGATTTTCAAATGGGACGGTAAAAAGAGA 330
lcl|NG_049548.1_cds_WP_032495764.1_1_[gene=blaOXA]_[locus_tag=A7J11_03025]_[protein=OXA-143_family_carbapenem-hydrolyzing_class_D_beta-lactamase_OXA-2     GAGATTTTCAAATGGGATGGTAAAAAAAGA 330
lcl|NG_049550.1_cds_WP_063862440.1_1_[gene=blaOXA]_[locus_tag=A7J11_03026]_[protein=OXA-143_family_carbapenem-hydrolyzing_class_D_beta-lactamase_OXA-2     GAGATTTTCAAATGGGATGGTAAAAAAAGA 330
lcl|NG_049775.1_cds_WP_063864112.1_1_[gene=blaOXA]_[locus_tag=A7J11_03576]_[protein=OXA-143_family_carbapenem-hydrolyzing_class_D_beta-lactamase_OXA-4     GAGATTTTCAAATGGGATGGTAAAAAAAGA 330
lcl|NG_057485.1_cds_WP_109545071.1_1_[gene=blaOXA]_[locus_tag=A7J11_05486]_[protein=OXA-143_family_carbapenem-hydrolyzing_class_D_beta-lactamase_OXA-6     GAGATTTTCAAATGGGATGGTAAAAAAAGA 330
lcl|NG_065436.1_cds_WP_140423318.1_1_[gene=blaOXA]_[locus_tag=A7J11_06274]_[protein=OXA-143_family_carbapenem-hydrolyzing_class_D_beta-lactamase_OXA-8     GAGATTTTCAAATGGGATGGTAAAAAAAGA 330
lcl|NG_073473.1_cds_WP_204376235.1_1_[gene=blaOXA]_[locus_tag=A7J11_07054]_[protein=OXA-143_family_carbapenem-hydrolyzing_class_D_beta-lactamase_OXA-9     GAGATTTTCAAATGGGATGGTAAAAAAAGA 330
lcl|NG_081725.1_cds_WP_256875621.1_1_[gene=blaOXA]_[locus_tag=A7J11_07669]_[protein=OXA-143_family_carbapenem-hydrolyzing_class_D_beta-lactamase_OXA-1     GAGATTTTCAAATGGGATGGTAAAAAAAGA 330
lcl|NG_149666.1_cds_WP_274293089.1_1_[gene=blaOXA]_[locus_tag=A7J11_07932]_[protein=OXA-143_family_carbapenem-hydrolyzing_class_D_beta-lactamase_OXA-1     GAGATTTTCAAATGGGATGGTAAAAAAAGA 330
lcl|NG_244547.1_cds_WP_320124736.1_1_[gene=blaOXA]_[locus_tag=A7J11_08764]_[protein=OXA-143_family_carbapenem-hydrolyzing_class_D_beta-lactamase_OXA-1     GAGATTTTCAAATGGGATGGTAAAAAAAGA 330
lcl|NG_244590.1_cds_WP_206216856.1_1_[gene=blaOXA]_[locus_tag=A7J11_08948]_[protein=OXA-143_family_carbapenem-hydrolyzing_class_D_beta-lactamase_OXA-1     GAGATTTTCAAATGGGATGGTAAAAAAAGA 330
lcl|ON651495.1_cds_UTS94248.1_1_[gene=blaOXA]_[protein=OXA-143_family_carbapenem-hydrolyzing_class_D_beta-lactamase_OXA-1139]_[protein_id=UTS94248.1]_     GAGATTTTCAAATGGGATGGTAAAAAAAGA 330
lcl|OP966823.1_cds_WAS27906.1_1_[gene=blaOXA]_[protein=OXA-143_family_carbapenem-hydrolyzing_class_D_beta-lactamase_OXA-1182]_[protein_id=WAS27906.1]_     GAGATTTTCAAATGGGATGGTAAAAAAAGA 330
lcl|PQ763678.1_cds_XLQ31175.1_1_[gene=blaOXA]_[protein=OXA-143_family_carbapenem-hydrolyzing_class_D_beta-lactamase_OXA-1330]_[protein_id=XLQ31175.1]_     GAGATTTTCAAATGGGATGGTAAAAAAAGA 330
lcl|PV088246.1_cds_XPD12778.1_1_[gene=blaOXA]_[protein=OXA-143_family_carbapenem-hydrolyzing_class_D_beta-lactamase_OXA-1373]_[protein_id=XPD12778.1]_     GAGATTTTCAAATGGGATGGTAAAAAAAGA 330
                                                                                                                                                                                         

OXA-1_consensus                                                                                                                                            GGAATGGAGATCTGGAACAGCAATCATACA 360
OXA01_crRNA                                                                                                                                                ------------------------------ 360
Forward_primer                                                                                                                                             ------------------------------ 360
Reverse_primer                                                                                                                                             ------------------------------ 360
lcl|NG_049441.1_cds_WP_063861042.1_1_[gene=blaOXA]_[locus_tag=A7J11_02446]_[protein=carbapenem-hydrolyzing_class_D_beta-lactamase_OXA-143]_[protein_id     TCTTATCCCATGTGGGAAAAAGATATGACT 360
lcl|NG_049483.1_cds_WP_063861266.1_1_[gene=blaOXA]_[locus_tag=A7J11_02544]_[protein=OXA-143_family_carbapenem-hydrolyzing_class_D_beta-lactamase_OXA-1     TCTTATCCTATGTGGGAGAAAGATATGACT 360
lcl|KX828713.1_cds_AOR05746.1_1_[gene=blaOXA]_[protein=OXA-143_family_carbapenem-hydrolyzing_class_D_beta-lactamase_OXA-499]_[protein_id=AOR05746.1]_[     TCTTATCCTATGTGGGAAAAAGATATGACT 360
lcl|MH211242.1_cds_AWA42529.1_1_[gene=blaOXA]_[protein=OXA-143_family_carbapenem-hydrolyzing_class_D_beta-lactamase_OXA-649]_[protein_id=AWA42529.1]_[     TCTTATCCTATGTGGGAAAAAGATATGACT 360
lcl|MK807021.1_cds_QCE31561.1_1_[gene=blaOXA]_[protein=OXA-143_family_carbapenem-hydrolyzing_class_D_beta-lactamase_OXA-825]_[protein_id=QCE31561.1]_[     TCTTATCCTATATGGGAAAAAGATATGACT 360
lcl|MW527086.1_cds_QQY97506.1_1_[gene=blaOXA]_[protein=OXA-143_family_carbapenem-hydrolyzing_class_D_beta-lactamase_OXA-945]_[protein_id=QQY97506.1]_[     TCTTATCCTATGTGGGAAAAAGATATGACT 360
lcl|NG_049527.1_cds_WP_063862128.1_1_[gene=blaOXA]_[locus_tag=A7J11_02806]_[protein=OXA-143_family_carbapenem-hydrolyzing_class_D_beta-lactamase_OXA-2     TCTTATCCCATGTGGGAAAAAGATATGACT 360
lcl|NG_049548.1_cds_WP_032495764.1_1_[gene=blaOXA]_[locus_tag=A7J11_03025]_[protein=OXA-143_family_carbapenem-hydrolyzing_class_D_beta-lactamase_OXA-2     TCTTATCCTATGTGGGAAAAAGATATGACT 360
lcl|NG_049550.1_cds_WP_063862440.1_1_[gene=blaOXA]_[locus_tag=A7J11_03026]_[protein=OXA-143_family_carbapenem-hydrolyzing_class_D_beta-lactamase_OXA-2     TCTTATCCTATGTGGGAAAAAGATATGACT 360
lcl|NG_049775.1_cds_WP_063864112.1_1_[gene=blaOXA]_[locus_tag=A7J11_03576]_[protein=OXA-143_family_carbapenem-hydrolyzing_class_D_beta-lactamase_OXA-4     TCTTATCCTATGTGGGAAAAAGATATGACT 360
lcl|NG_057485.1_cds_WP_109545071.1_1_[gene=blaOXA]_[locus_tag=A7J11_05486]_[protein=OXA-143_family_carbapenem-hydrolyzing_class_D_beta-lactamase_OXA-6     TCTTATCCTATGTGGGAAAAAGATATGACT 360
lcl|NG_065436.1_cds_WP_140423318.1_1_[gene=blaOXA]_[locus_tag=A7J11_06274]_[protein=OXA-143_family_carbapenem-hydrolyzing_class_D_beta-lactamase_OXA-8     TCTTATCCTATATGGGAAAAAGATATGACT 360
lcl|NG_073473.1_cds_WP_204376235.1_1_[gene=blaOXA]_[locus_tag=A7J11_07054]_[protein=OXA-143_family_carbapenem-hydrolyzing_class_D_beta-lactamase_OXA-9     TCTTATCCTATGTGGGAAAAAGATATGACT 360
lcl|NG_081725.1_cds_WP_256875621.1_1_[gene=blaOXA]_[locus_tag=A7J11_07669]_[protein=OXA-143_family_carbapenem-hydrolyzing_class_D_beta-lactamase_OXA-1     TCTTATCCTATGTGGGAAAAAGATATGACT 360
lcl|NG_149666.1_cds_WP_274293089.1_1_[gene=blaOXA]_[locus_tag=A7J11_07932]_[protein=OXA-143_family_carbapenem-hydrolyzing_class_D_beta-lactamase_OXA-1     TCTTATCCTATGTGGGAAAAAGATATGACT 360
lcl|NG_244547.1_cds_WP_320124736.1_1_[gene=blaOXA]_[locus_tag=A7J11_08764]_[protein=OXA-143_family_carbapenem-hydrolyzing_class_D_beta-lactamase_OXA-1     TCTTATCCTATGTGGGAAAAAGATATGACT 360
lcl|NG_244590.1_cds_WP_206216856.1_1_[gene=blaOXA]_[locus_tag=A7J11_08948]_[protein=OXA-143_family_carbapenem-hydrolyzing_class_D_beta-lactamase_OXA-1     TCTTATCCTATGTGGGAAAAAGATATGACT 360
lcl|ON651495.1_cds_UTS94248.1_1_[gene=blaOXA]_[protein=OXA-143_family_carbapenem-hydrolyzing_class_D_beta-lactamase_OXA-1139]_[protein_id=UTS94248.1]_     TCTTATCCTATGTGGGAAAAAGATATGACT 360
lcl|OP966823.1_cds_WAS27906.1_1_[gene=blaOXA]_[protein=OXA-143_family_carbapenem-hydrolyzing_class_D_beta-lactamase_OXA-1182]_[protein_id=WAS27906.1]_     TCTTATCCTATGTGGGAAAAAGATATGACT 360
lcl|PQ763678.1_cds_XLQ31175.1_1_[gene=blaOXA]_[protein=OXA-143_family_carbapenem-hydrolyzing_class_D_beta-lactamase_OXA-1330]_[protein_id=XLQ31175.1]_     TCTTATCCTATGTGGGAAAAAGATATGACT 360
lcl|PV088246.1_cds_XPD12778.1_1_[gene=blaOXA]_[protein=OXA-143_family_carbapenem-hydrolyzing_class_D_beta-lactamase_OXA-1373]_[protein_id=XPD12778.1]_     TCTTATCCTATGTGGGAAAAAGATATGACT 360
                                                                                                                                                                                         

OXA-1_consensus                                                                                                                                            CCAAAGACGTGGATGCAATTTTCTGTTGTT 390
OXA01_crRNA                                                                                                                                                ------------------------------ 390
Forward_primer                                                                                                                                             ------------------------------ 390
Reverse_primer                                                                                                                                             ------------------------------ 390
lcl|NG_049441.1_cds_WP_063861042.1_1_[gene=blaOXA]_[locus_tag=A7J11_02446]_[protein=carbapenem-hydrolyzing_class_D_beta-lactamase_OXA-143]_[protein_id     TTAGGTGATGCCATGGCACTTTCAGCAGTT 390
lcl|NG_049483.1_cds_WP_063861266.1_1_[gene=blaOXA]_[locus_tag=A7J11_02544]_[protein=OXA-143_family_carbapenem-hydrolyzing_class_D_beta-lactamase_OXA-1     TTGGGTGAGGCCATGGCACTTTCAGCTGTT 390
lcl|KX828713.1_cds_AOR05746.1_1_[gene=blaOXA]_[protein=OXA-143_family_carbapenem-hydrolyzing_class_D_beta-lactamase_OXA-499]_[protein_id=AOR05746.1]_[     TTAGGTGATGCCATGGCACTTTCAGCAGTT 390
lcl|MH211242.1_cds_AWA42529.1_1_[gene=blaOXA]_[protein=OXA-143_family_carbapenem-hydrolyzing_class_D_beta-lactamase_OXA-649]_[protein_id=AWA42529.1]_[     TTAGGTGATGCCATGGCACTTTCAGCAGTT 390
lcl|MK807021.1_cds_QCE31561.1_1_[gene=blaOXA]_[protein=OXA-143_family_carbapenem-hydrolyzing_class_D_beta-lactamase_OXA-825]_[protein_id=QCE31561.1]_[     TTAGGTGATGCCATGGCACTTTCAGCAGTT 390
lcl|MW527086.1_cds_QQY97506.1_1_[gene=blaOXA]_[protein=OXA-143_family_carbapenem-hydrolyzing_class_D_beta-lactamase_OXA-945]_[protein_id=QQY97506.1]_[     TTAGGTGATGCCATGGCCCTTTCAGCAGTT 390
lcl|NG_049527.1_cds_WP_063862128.1_1_[gene=blaOXA]_[locus_tag=A7J11_02806]_[protein=OXA-143_family_carbapenem-hydrolyzing_class_D_beta-lactamase_OXA-2     TTAGGTGATGCCATGGCACTTTCAGCAGTT 390
lcl|NG_049548.1_cds_WP_032495764.1_1_[gene=blaOXA]_[locus_tag=A7J11_03025]_[protein=OXA-143_family_carbapenem-hydrolyzing_class_D_beta-lactamase_OXA-2     TTAGGTGATGCCATGGCACTTTCAGCAGTT 390
lcl|NG_049550.1_cds_WP_063862440.1_1_[gene=blaOXA]_[locus_tag=A7J11_03026]_[protein=OXA-143_family_carbapenem-hydrolyzing_class_D_beta-lactamase_OXA-2     TTAGGTGATGCCATGGCACTTTCAGCAGTT 390
lcl|NG_049775.1_cds_WP_063864112.1_1_[gene=blaOXA]_[locus_tag=A7J11_03576]_[protein=OXA-143_family_carbapenem-hydrolyzing_class_D_beta-lactamase_OXA-4     TTAGGTGATGCCATGGCACTTTCAGCAGTT 390
lcl|NG_057485.1_cds_WP_109545071.1_1_[gene=blaOXA]_[locus_tag=A7J11_05486]_[protein=OXA-143_family_carbapenem-hydrolyzing_class_D_beta-lactamase_OXA-6     TTAGGTGATGCCATGGCACTTTCAGCAGTT 390
lcl|NG_065436.1_cds_WP_140423318.1_1_[gene=blaOXA]_[locus_tag=A7J11_06274]_[protein=OXA-143_family_carbapenem-hydrolyzing_class_D_beta-lactamase_OXA-8     TTAGGTGATGCCATGGCACTTTCAGCAGTT 390
lcl|NG_073473.1_cds_WP_204376235.1_1_[gene=blaOXA]_[locus_tag=A7J11_07054]_[protein=OXA-143_family_carbapenem-hydrolyzing_class_D_beta-lactamase_OXA-9     TTAGGTGATGCCATGGCCCTTTCAGCAGTT 390
lcl|NG_081725.1_cds_WP_256875621.1_1_[gene=blaOXA]_[locus_tag=A7J11_07669]_[protein=OXA-143_family_carbapenem-hydrolyzing_class_D_beta-lactamase_OXA-1     TTAGGTGATGCCATGGCACTTTCAGCAGTT 390
lcl|NG_149666.1_cds_WP_274293089.1_1_[gene=blaOXA]_[locus_tag=A7J11_07932]_[protein=OXA-143_family_carbapenem-hydrolyzing_class_D_beta-lactamase_OXA-1     TTAGGCGAGGCCATGGCCCTTTCAGCAGTT 390
lcl|NG_244547.1_cds_WP_320124736.1_1_[gene=blaOXA]_[locus_tag=A7J11_08764]_[protein=OXA-143_family_carbapenem-hydrolyzing_class_D_beta-lactamase_OXA-1     TTAGGTGATGCCATGGCACTTTCAGCAGTT 390
lcl|NG_244590.1_cds_WP_206216856.1_1_[gene=blaOXA]_[locus_tag=A7J11_08948]_[protein=OXA-143_family_carbapenem-hydrolyzing_class_D_beta-lactamase_OXA-1     TTAGGTGATGCCATGACACTTTCAGCAGTT 390
lcl|ON651495.1_cds_UTS94248.1_1_[gene=blaOXA]_[protein=OXA-143_family_carbapenem-hydrolyzing_class_D_beta-lactamase_OXA-1139]_[protein_id=UTS94248.1]_     TTAGGTGATGCCATGGCACTTTCAGCAGTT 390
lcl|OP966823.1_cds_WAS27906.1_1_[gene=blaOXA]_[protein=OXA-143_family_carbapenem-hydrolyzing_class_D_beta-lactamase_OXA-1182]_[protein_id=WAS27906.1]_     TTAGGCGAGGCCATGGCCCTTTCAGCAGTT 390
lcl|PQ763678.1_cds_XLQ31175.1_1_[gene=blaOXA]_[protein=OXA-143_family_carbapenem-hydrolyzing_class_D_beta-lactamase_OXA-1330]_[protein_id=XLQ31175.1]_     TTAGGTGATGCCATGGCACTTTCAGCAGTT 390
lcl|PV088246.1_cds_XPD12778.1_1_[gene=blaOXA]_[protein=OXA-143_family_carbapenem-hydrolyzing_class_D_beta-lactamase_OXA-1373]_[protein_id=XPD12778.1]_     TTAGGTGATGCCATGACACTTTCAGCAGTT 390
                                                                                                                                                                                         

OXA-1_consensus                                                                                                                                            TGGGTTTCGCAAGAAATAACCCAAAAAATT 420
OXA01_crRNA                                                                                                                                                ------------------------------ 420
Forward_primer                                                                                                                                             ------------------------------ 420
Reverse_primer                                                                                                                                             ------------------------------ 420
lcl|NG_049441.1_cds_WP_063861042.1_1_[gene=blaOXA]_[locus_tag=A7J11_02446]_[protein=carbapenem-hydrolyzing_class_D_beta-lactamase_OXA-143]_[protein_id     CCTGTATATCAAGAACTTGCAAGACGGACT 420
lcl|NG_049483.1_cds_WP_063861266.1_1_[gene=blaOXA]_[locus_tag=A7J11_02544]_[protein=OXA-143_family_carbapenem-hydrolyzing_class_D_beta-lactamase_OXA-1     CCTGTATATCAAGATCTTGCGAGACGGATT 420
lcl|KX828713.1_cds_AOR05746.1_1_[gene=blaOXA]_[protein=OXA-143_family_carbapenem-hydrolyzing_class_D_beta-lactamase_OXA-499]_[protein_id=AOR05746.1]_[     CCTGTATATCAAGAACTTGCAAGACGGACT 420
lcl|MH211242.1_cds_AWA42529.1_1_[gene=blaOXA]_[protein=OXA-143_family_carbapenem-hydrolyzing_class_D_beta-lactamase_OXA-649]_[protein_id=AWA42529.1]_[     CCTGTATATCAAGAACTTGCAAGACGGACT 420
lcl|MK807021.1_cds_QCE31561.1_1_[gene=blaOXA]_[protein=OXA-143_family_carbapenem-hydrolyzing_class_D_beta-lactamase_OXA-825]_[protein_id=QCE31561.1]_[     CCTGTATATCAAGAACTTGCAAGACGGACT 420
lcl|MW527086.1_cds_QQY97506.1_1_[gene=blaOXA]_[protein=OXA-143_family_carbapenem-hydrolyzing_class_D_beta-lactamase_OXA-945]_[protein_id=QQY97506.1]_[     CCTGTATATCAAGAACTTGCAAGACGGACT 420
lcl|NG_049527.1_cds_WP_063862128.1_1_[gene=blaOXA]_[locus_tag=A7J11_02806]_[protein=OXA-143_family_carbapenem-hydrolyzing_class_D_beta-lactamase_OXA-2     CCTGTATATCAAGAACTTGCAAGACGGACT 420
lcl|NG_049548.1_cds_WP_032495764.1_1_[gene=blaOXA]_[locus_tag=A7J11_03025]_[protein=OXA-143_family_carbapenem-hydrolyzing_class_D_beta-lactamase_OXA-2     CCTGTATATCAAGAACTTGCAAGACGGACT 420
lcl|NG_049550.1_cds_WP_063862440.1_1_[gene=blaOXA]_[locus_tag=A7J11_03026]_[protein=OXA-143_family_carbapenem-hydrolyzing_class_D_beta-lactamase_OXA-2     CCTGTATATCAAGAACTTGCAAGACGGACT 420
lcl|NG_049775.1_cds_WP_063864112.1_1_[gene=blaOXA]_[locus_tag=A7J11_03576]_[protein=OXA-143_family_carbapenem-hydrolyzing_class_D_beta-lactamase_OXA-4     CCTGTATATCAAGAACTTGCAAGACGGACT 420
lcl|NG_057485.1_cds_WP_109545071.1_1_[gene=blaOXA]_[locus_tag=A7J11_05486]_[protein=OXA-143_family_carbapenem-hydrolyzing_class_D_beta-lactamase_OXA-6     CCTGTATATCAAGAACTTGCAAGACGGACT 420
lcl|NG_065436.1_cds_WP_140423318.1_1_[gene=blaOXA]_[locus_tag=A7J11_06274]_[protein=OXA-143_family_carbapenem-hydrolyzing_class_D_beta-lactamase_OXA-8     CCTGTATATCAAGAACTTGCAAGACGGACT 420
lcl|NG_073473.1_cds_WP_204376235.1_1_[gene=blaOXA]_[locus_tag=A7J11_07054]_[protein=OXA-143_family_carbapenem-hydrolyzing_class_D_beta-lactamase_OXA-9     CCTGTATATCAAGAACTTGCAAGACGGACT 420
lcl|NG_081725.1_cds_WP_256875621.1_1_[gene=blaOXA]_[locus_tag=A7J11_07669]_[protein=OXA-143_family_carbapenem-hydrolyzing_class_D_beta-lactamase_OXA-1     CCTGTATATCAAGAACTTGCAAGACGGACT 420
lcl|NG_149666.1_cds_WP_274293089.1_1_[gene=blaOXA]_[locus_tag=A7J11_07932]_[protein=OXA-143_family_carbapenem-hydrolyzing_class_D_beta-lactamase_OXA-1     CCTGTATATCAAGAGCTTGCAAGACGGACT 420
lcl|NG_244547.1_cds_WP_320124736.1_1_[gene=blaOXA]_[locus_tag=A7J11_08764]_[protein=OXA-143_family_carbapenem-hydrolyzing_class_D_beta-lactamase_OXA-1     CCTGTATATCAAGAACTTGCAAGACGGACT 420
lcl|NG_244590.1_cds_WP_206216856.1_1_[gene=blaOXA]_[locus_tag=A7J11_08948]_[protein=OXA-143_family_carbapenem-hydrolyzing_class_D_beta-lactamase_OXA-1     CCTGTATATCAAGAACTTGCAAGACGGACT 420
lcl|ON651495.1_cds_UTS94248.1_1_[gene=blaOXA]_[protein=OXA-143_family_carbapenem-hydrolyzing_class_D_beta-lactamase_OXA-1139]_[protein_id=UTS94248.1]_     CCTGTATATCAAGAACTTGCAAGACGGACT 420
lcl|OP966823.1_cds_WAS27906.1_1_[gene=blaOXA]_[protein=OXA-143_family_carbapenem-hydrolyzing_class_D_beta-lactamase_OXA-1182]_[protein_id=WAS27906.1]_     CCTGTATATCAAGAGCTTGCAAGACGGACT 420
lcl|PQ763678.1_cds_XLQ31175.1_1_[gene=blaOXA]_[protein=OXA-143_family_carbapenem-hydrolyzing_class_D_beta-lactamase_OXA-1330]_[protein_id=XLQ31175.1]_     CCTGTATATCAAGAACTTGCAAGACGGACT 420
lcl|PV088246.1_cds_XPD12778.1_1_[gene=blaOXA]_[protein=OXA-143_family_carbapenem-hydrolyzing_class_D_beta-lactamase_OXA-1373]_[protein_id=XPD12778.1]_     CCTGTATATCAAGAACTTGCAAGACGGACT 420
                                                                                                                                                                                         

OXA-1_consensus                                                                                                                                            GGATTAAATAAAATCAAGAATTATCTCAAA 450
OXA01_crRNA                                                                                                                                                ------------------------------ 450
Forward_primer                                                                                                                                             ------------------------------ 450
Reverse_primer                                                                                                                                             ------------------------------ 450
lcl|NG_049441.1_cds_WP_063861042.1_1_[gene=blaOXA]_[locus_tag=A7J11_02446]_[protein=carbapenem-hydrolyzing_class_D_beta-lactamase_OXA-143]_[protein_id     GGCTTAGACCTAATGCAAAAAGAAGTTAAA 450
lcl|NG_049483.1_cds_WP_063861266.1_1_[gene=blaOXA]_[locus_tag=A7J11_02544]_[protein=OXA-143_family_carbapenem-hydrolyzing_class_D_beta-lactamase_OXA-1     GGCTTAAATCTCATGCAAAAAGAAGTTAAA 450
lcl|KX828713.1_cds_AOR05746.1_1_[gene=blaOXA]_[protein=OXA-143_family_carbapenem-hydrolyzing_class_D_beta-lactamase_OXA-499]_[protein_id=AOR05746.1]_[     GGCTTAGATCTAATGCAAAAAGAAGTTAAA 450
lcl|MH211242.1_cds_AWA42529.1_1_[gene=blaOXA]_[protein=OXA-143_family_carbapenem-hydrolyzing_class_D_beta-lactamase_OXA-649]_[protein_id=AWA42529.1]_[     GGTTTAGACCTAATGCAAAAAGAAGTCAAA 450
lcl|MK807021.1_cds_QCE31561.1_1_[gene=blaOXA]_[protein=OXA-143_family_carbapenem-hydrolyzing_class_D_beta-lactamase_OXA-825]_[protein_id=QCE31561.1]_[     GGCTTAGATCTAATGCAAAAAGAAGTTAAA 450
lcl|MW527086.1_cds_QQY97506.1_1_[gene=blaOXA]_[protein=OXA-143_family_carbapenem-hydrolyzing_class_D_beta-lactamase_OXA-945]_[protein_id=QQY97506.1]_[     GGTTTAGACCTAATGCAAAAAGAAGTTAAA 450
lcl|NG_049527.1_cds_WP_063862128.1_1_[gene=blaOXA]_[locus_tag=A7J11_02806]_[protein=OXA-143_family_carbapenem-hydrolyzing_class_D_beta-lactamase_OXA-2     GGCTTAGACCTAATGCAAAAAGAAGTTAAA 450
lcl|NG_049548.1_cds_WP_032495764.1_1_[gene=blaOXA]_[locus_tag=A7J11_03025]_[protein=OXA-143_family_carbapenem-hydrolyzing_class_D_beta-lactamase_OXA-2     GGTTTAGACCTAATGCAAAAAGAAGTCAAA 450
lcl|NG_049550.1_cds_WP_063862440.1_1_[gene=blaOXA]_[locus_tag=A7J11_03026]_[protein=OXA-143_family_carbapenem-hydrolyzing_class_D_beta-lactamase_OXA-2     GGCTTAGATCTAATGCAAAAAGAAGTTAAA 450
lcl|NG_049775.1_cds_WP_063864112.1_1_[gene=blaOXA]_[locus_tag=A7J11_03576]_[protein=OXA-143_family_carbapenem-hydrolyzing_class_D_beta-lactamase_OXA-4     GGCTTAGATCTAATGCAAAAAGAAGTTAAA 450
lcl|NG_057485.1_cds_WP_109545071.1_1_[gene=blaOXA]_[locus_tag=A7J11_05486]_[protein=OXA-143_family_carbapenem-hydrolyzing_class_D_beta-lactamase_OXA-6     GGTTTAGACCTAATGCAAAAAGAAGTCAAA 450
lcl|NG_065436.1_cds_WP_140423318.1_1_[gene=blaOXA]_[locus_tag=A7J11_06274]_[protein=OXA-143_family_carbapenem-hydrolyzing_class_D_beta-lactamase_OXA-8     GGCTTAGATCTAATGCAAAAAGAAGTTAAA 450
lcl|NG_073473.1_cds_WP_204376235.1_1_[gene=blaOXA]_[locus_tag=A7J11_07054]_[protein=OXA-143_family_carbapenem-hydrolyzing_class_D_beta-lactamase_OXA-9     GGTTTAGACCTAATGCAAAAAGAAGTTAAA 450
lcl|NG_081725.1_cds_WP_256875621.1_1_[gene=blaOXA]_[locus_tag=A7J11_07669]_[protein=OXA-143_family_carbapenem-hydrolyzing_class_D_beta-lactamase_OXA-1     GGCTTAGATCTAATGCAAAAAGAAGTTAAA 450
lcl|NG_149666.1_cds_WP_274293089.1_1_[gene=blaOXA]_[locus_tag=A7J11_07932]_[protein=OXA-143_family_carbapenem-hydrolyzing_class_D_beta-lactamase_OXA-1     GGTTTAGACCTAATGCAAAAAGAAGTTAAA 450
lcl|NG_244547.1_cds_WP_320124736.1_1_[gene=blaOXA]_[locus_tag=A7J11_08764]_[protein=OXA-143_family_carbapenem-hydrolyzing_class_D_beta-lactamase_OXA-1     GGCTTAGACCTAATGCAAAAAGAAGTTAAA 450
lcl|NG_244590.1_cds_WP_206216856.1_1_[gene=blaOXA]_[locus_tag=A7J11_08948]_[protein=OXA-143_family_carbapenem-hydrolyzing_class_D_beta-lactamase_OXA-1     GGCTTAGATCTAATGCAAAAAGAAGTTAAA 450
lcl|ON651495.1_cds_UTS94248.1_1_[gene=blaOXA]_[protein=OXA-143_family_carbapenem-hydrolyzing_class_D_beta-lactamase_OXA-1139]_[protein_id=UTS94248.1]_     GGCTTAGATCTAATGCAAAAAGAAGTTAAA 450
lcl|OP966823.1_cds_WAS27906.1_1_[gene=blaOXA]_[protein=OXA-143_family_carbapenem-hydrolyzing_class_D_beta-lactamase_OXA-1182]_[protein_id=WAS27906.1]_     GGTTTAGACCTAATGCAAAAAGAAGTTAAA 450
lcl|PQ763678.1_cds_XLQ31175.1_1_[gene=blaOXA]_[protein=OXA-143_family_carbapenem-hydrolyzing_class_D_beta-lactamase_OXA-1330]_[protein_id=XLQ31175.1]_     GGCTTAGACCTAATGCAAAAAGAAGTTAAA 450
lcl|PV088246.1_cds_XPD12778.1_1_[gene=blaOXA]_[protein=OXA-143_family_carbapenem-hydrolyzing_class_D_beta-lactamase_OXA-1373]_[protein_id=XPD12778.1]_     GGCTTAGATCTAATGCAAAAAGAAGTTAAA 450
                                                                                                                                                                                         

OXA-1_consensus                                                                                                                                            GATTTTGATTATGGAAATCAAGACTTCTCT 480
OXA01_crRNA                                                                                                                                                ------------------------------ 480
Forward_primer                                                                                                                                             ------------------------------ 480
Reverse_primer                                                                                                                                             ------------------------------ 480
lcl|NG_049441.1_cds_WP_063861042.1_1_[gene=blaOXA]_[locus_tag=A7J11_02446]_[protein=carbapenem-hydrolyzing_class_D_beta-lactamase_OXA-143]_[protein_id     CGGGTTGGTTTTGGTAATATGAACATT--- 480
lcl|NG_049483.1_cds_WP_063861266.1_1_[gene=blaOXA]_[locus_tag=A7J11_02544]_[protein=OXA-143_family_carbapenem-hydrolyzing_class_D_beta-lactamase_OXA-1     CGCGTTGGTTTTGGTAATATGAACATT--- 480
lcl|KX828713.1_cds_AOR05746.1_1_[gene=blaOXA]_[protein=OXA-143_family_carbapenem-hydrolyzing_class_D_beta-lactamase_OXA-499]_[protein_id=AOR05746.1]_[     CGGGTTGGTTTTGGTAATATGAACATC--- 480
lcl|MH211242.1_cds_AWA42529.1_1_[gene=blaOXA]_[protein=OXA-143_family_carbapenem-hydrolyzing_class_D_beta-lactamase_OXA-649]_[protein_id=AWA42529.1]_[     CGGGTTGGTTTTGGTAATATGAACATT--- 480
lcl|MK807021.1_cds_QCE31561.1_1_[gene=blaOXA]_[protein=OXA-143_family_carbapenem-hydrolyzing_class_D_beta-lactamase_OXA-825]_[protein_id=QCE31561.1]_[     CGGGTTGGTTTTGGTAATATGAACATC--- 480
lcl|MW527086.1_cds_QQY97506.1_1_[gene=blaOXA]_[protein=OXA-143_family_carbapenem-hydrolyzing_class_D_beta-lactamase_OXA-945]_[protein_id=QQY97506.1]_[     CGGGTTGGTTTTGGTAATATGAACATT--- 480
lcl|NG_049527.1_cds_WP_063862128.1_1_[gene=blaOXA]_[locus_tag=A7J11_02806]_[protein=OXA-143_family_carbapenem-hydrolyzing_class_D_beta-lactamase_OXA-2     CGGGTTGGTTTTGGTAATATGAACATT--- 480
lcl|NG_049548.1_cds_WP_032495764.1_1_[gene=blaOXA]_[locus_tag=A7J11_03025]_[protein=OXA-143_family_carbapenem-hydrolyzing_class_D_beta-lactamase_OXA-2     CGGGTTGGTTTTGGTAATATGAACATT--- 480
lcl|NG_049550.1_cds_WP_063862440.1_1_[gene=blaOXA]_[locus_tag=A7J11_03026]_[protein=OXA-143_family_carbapenem-hydrolyzing_class_D_beta-lactamase_OXA-2     CGGGTTGGTTTTGGTAATATGAGCATC--- 480
lcl|NG_049775.1_cds_WP_063864112.1_1_[gene=blaOXA]_[locus_tag=A7J11_03576]_[protein=OXA-143_family_carbapenem-hydrolyzing_class_D_beta-lactamase_OXA-4     CGGGTTGGTTTTGGTAATATGAACATC--- 480
lcl|NG_057485.1_cds_WP_109545071.1_1_[gene=blaOXA]_[locus_tag=A7J11_05486]_[protein=OXA-143_family_carbapenem-hydrolyzing_class_D_beta-lactamase_OXA-6     CGGGTTGGTTTTGGTAATATGAACATT--- 480
lcl|NG_065436.1_cds_WP_140423318.1_1_[gene=blaOXA]_[locus_tag=A7J11_06274]_[protein=OXA-143_family_carbapenem-hydrolyzing_class_D_beta-lactamase_OXA-8     CGGGTTGGTTTTGGTAATATGAACATC--- 480
lcl|NG_073473.1_cds_WP_204376235.1_1_[gene=blaOXA]_[locus_tag=A7J11_07054]_[protein=OXA-143_family_carbapenem-hydrolyzing_class_D_beta-lactamase_OXA-9     CGGGTTGGTTTTGGTAATATGAACATT--- 480
lcl|NG_081725.1_cds_WP_256875621.1_1_[gene=blaOXA]_[locus_tag=A7J11_07669]_[protein=OXA-143_family_carbapenem-hydrolyzing_class_D_beta-lactamase_OXA-1     CGGGTTGGTTTTGGTAATATGAACATC--- 480
lcl|NG_149666.1_cds_WP_274293089.1_1_[gene=blaOXA]_[locus_tag=A7J11_07932]_[protein=OXA-143_family_carbapenem-hydrolyzing_class_D_beta-lactamase_OXA-1     CGGGTTGGTTTTGGTAATATGAACATT--- 480
lcl|NG_244547.1_cds_WP_320124736.1_1_[gene=blaOXA]_[locus_tag=A7J11_08764]_[protein=OXA-143_family_carbapenem-hydrolyzing_class_D_beta-lactamase_OXA-1     CGGGTTGGTTTTGGTAATATGAACATC--- 480
lcl|NG_244590.1_cds_WP_206216856.1_1_[gene=blaOXA]_[locus_tag=A7J11_08948]_[protein=OXA-143_family_carbapenem-hydrolyzing_class_D_beta-lactamase_OXA-1     CGGGTTGGTTTTGGTAATATGAACATC--- 480
lcl|ON651495.1_cds_UTS94248.1_1_[gene=blaOXA]_[protein=OXA-143_family_carbapenem-hydrolyzing_class_D_beta-lactamase_OXA-1139]_[protein_id=UTS94248.1]_     CGGGTTGGTTTTGGTAATATGAACATC--- 480
lcl|OP966823.1_cds_WAS27906.1_1_[gene=blaOXA]_[protein=OXA-143_family_carbapenem-hydrolyzing_class_D_beta-lactamase_OXA-1182]_[protein_id=WAS27906.1]_     CGGGTTGGTTTTGGTAATATGAACATT--- 480
lcl|PQ763678.1_cds_XLQ31175.1_1_[gene=blaOXA]_[protein=OXA-143_family_carbapenem-hydrolyzing_class_D_beta-lactamase_OXA-1330]_[protein_id=XLQ31175.1]_     CGGGTTGGTTTTGGTAATATGAACATC--- 480
lcl|PV088246.1_cds_XPD12778.1_1_[gene=blaOXA]_[protein=OXA-143_family_carbapenem-hydrolyzing_class_D_beta-lactamase_OXA-1373]_[protein_id=XPD12778.1]_     CGGGTTGGTTTTGGTAATATGAACATC--- 480
                                                                                                                                                                                         

OXA-1_consensus                                                                                                                                            GGAGATAAAGAAAGAAACAACGGATTAACA 510
OXA01_crRNA                                                                                                                                                ------------------------------ 510
Forward_primer                                                                                                                                             ------------------------------ 510
Reverse_primer                                                                                                                                             ------------------------------ 510
lcl|NG_049441.1_cds_WP_063861042.1_1_[gene=blaOXA]_[locus_tag=A7J11_02446]_[protein=carbapenem-hydrolyzing_class_D_beta-lactamase_OXA-143]_[protein_id     -----------GGAACACAAGTTGATAACT 510
lcl|NG_049483.1_cds_WP_063861266.1_1_[gene=blaOXA]_[locus_tag=A7J11_02544]_[protein=OXA-143_family_carbapenem-hydrolyzing_class_D_beta-lactamase_OXA-1     -----------GGAACACAAGTTGATAATT 510
lcl|KX828713.1_cds_AOR05746.1_1_[gene=blaOXA]_[protein=OXA-143_family_carbapenem-hydrolyzing_class_D_beta-lactamase_OXA-499]_[protein_id=AOR05746.1]_[     -----------GGGACACAAGTTAATAACT 510
lcl|MH211242.1_cds_AWA42529.1_1_[gene=blaOXA]_[protein=OXA-143_family_carbapenem-hydrolyzing_class_D_beta-lactamase_OXA-649]_[protein_id=AWA42529.1]_[     -----------GGAACACAAGTTGATAACT 510
lcl|MK807021.1_cds_QCE31561.1_1_[gene=blaOXA]_[protein=OXA-143_family_carbapenem-hydrolyzing_class_D_beta-lactamase_OXA-825]_[protein_id=QCE31561.1]_[     -----------GGGACACAAGTTAATAACT 510
lcl|MW527086.1_cds_QQY97506.1_1_[gene=blaOXA]_[protein=OXA-143_family_carbapenem-hydrolyzing_class_D_beta-lactamase_OXA-945]_[protein_id=QQY97506.1]_[     -----------GGAACACAAGTTGATAATT 510
lcl|NG_049527.1_cds_WP_063862128.1_1_[gene=blaOXA]_[locus_tag=A7J11_02806]_[protein=OXA-143_family_carbapenem-hydrolyzing_class_D_beta-lactamase_OXA-2     -----------GGAACACAAGTTGATAACT 510
lcl|NG_049548.1_cds_WP_032495764.1_1_[gene=blaOXA]_[locus_tag=A7J11_03025]_[protein=OXA-143_family_carbapenem-hydrolyzing_class_D_beta-lactamase_OXA-2     -----------GGAACACAAGTTGATAACT 510
lcl|NG_049550.1_cds_WP_063862440.1_1_[gene=blaOXA]_[locus_tag=A7J11_03026]_[protein=OXA-143_family_carbapenem-hydrolyzing_class_D_beta-lactamase_OXA-2     -----------GGGACACAAGTTAATAACT 510
lcl|NG_049775.1_cds_WP_063864112.1_1_[gene=blaOXA]_[locus_tag=A7J11_03576]_[protein=OXA-143_family_carbapenem-hydrolyzing_class_D_beta-lactamase_OXA-4     -----------GGGACACAAGTTAATAACT 510
lcl|NG_057485.1_cds_WP_109545071.1_1_[gene=blaOXA]_[locus_tag=A7J11_05486]_[protein=OXA-143_family_carbapenem-hydrolyzing_class_D_beta-lactamase_OXA-6     -----------GGAACACAAGTTGATAACT 510
lcl|NG_065436.1_cds_WP_140423318.1_1_[gene=blaOXA]_[locus_tag=A7J11_06274]_[protein=OXA-143_family_carbapenem-hydrolyzing_class_D_beta-lactamase_OXA-8     -----------GGGACACAAGTTAATAACT 510
lcl|NG_073473.1_cds_WP_204376235.1_1_[gene=blaOXA]_[locus_tag=A7J11_07054]_[protein=OXA-143_family_carbapenem-hydrolyzing_class_D_beta-lactamase_OXA-9     -----------GGAACACAAGTTGATAATT 510
lcl|NG_081725.1_cds_WP_256875621.1_1_[gene=blaOXA]_[locus_tag=A7J11_07669]_[protein=OXA-143_family_carbapenem-hydrolyzing_class_D_beta-lactamase_OXA-1     -----------GGGACACAAGTTAATAACT 510
lcl|NG_149666.1_cds_WP_274293089.1_1_[gene=blaOXA]_[locus_tag=A7J11_07932]_[protein=OXA-143_family_carbapenem-hydrolyzing_class_D_beta-lactamase_OXA-1     -----------GGAATACAAGTTGATAACT 510
lcl|NG_244547.1_cds_WP_320124736.1_1_[gene=blaOXA]_[locus_tag=A7J11_08764]_[protein=OXA-143_family_carbapenem-hydrolyzing_class_D_beta-lactamase_OXA-1     -----------GGGACACAAGTTAATAACT 510
lcl|NG_244590.1_cds_WP_206216856.1_1_[gene=blaOXA]_[locus_tag=A7J11_08948]_[protein=OXA-143_family_carbapenem-hydrolyzing_class_D_beta-lactamase_OXA-1     -----------GGGACACAAGTTAATAACT 510
lcl|ON651495.1_cds_UTS94248.1_1_[gene=blaOXA]_[protein=OXA-143_family_carbapenem-hydrolyzing_class_D_beta-lactamase_OXA-1139]_[protein_id=UTS94248.1]_     -----------GGGACACAAGTTAATAACT 510
lcl|OP966823.1_cds_WAS27906.1_1_[gene=blaOXA]_[protein=OXA-143_family_carbapenem-hydrolyzing_class_D_beta-lactamase_OXA-1182]_[protein_id=WAS27906.1]_     -----------GGAATACAAGTTGATAACT 510
lcl|PQ763678.1_cds_XLQ31175.1_1_[gene=blaOXA]_[protein=OXA-143_family_carbapenem-hydrolyzing_class_D_beta-lactamase_OXA-1330]_[protein_id=XLQ31175.1]_     -----------GGGACACAAGTTAATAACT 510
lcl|PV088246.1_cds_XPD12778.1_1_[gene=blaOXA]_[protein=OXA-143_family_carbapenem-hydrolyzing_class_D_beta-lactamase_OXA-1373]_[protein_id=XPD12778.1]_     -----------GGGACACAAGTTAATAACT 510
                                                                                                                                                                                         

OXA-1_consensus                                                                                                                                            GAAGCATGGCTCGAAAGTAGCTTAAAAATT 540
OXA01_crRNA                                                                                                                                                ------------------------------ 540
Forward_primer                                                                                                                                             --AGCATGGCTCGAAAGT------------ 540
Reverse_primer                                                                                                                                             ------------------------------ 540
lcl|NG_049441.1_cds_WP_063861042.1_1_[gene=blaOXA]_[locus_tag=A7J11_02446]_[protein=carbapenem-hydrolyzing_class_D_beta-lactamase_OXA-143]_[protein_id     TC----TGGTTGGTTGGCCCCCTCAAGATT 540
lcl|NG_049483.1_cds_WP_063861266.1_1_[gene=blaOXA]_[locus_tag=A7J11_02544]_[protein=OXA-143_family_carbapenem-hydrolyzing_class_D_beta-lactamase_OXA-1     TC----TGGTTGATTGGTCCTCTTAAGATT 540
lcl|KX828713.1_cds_AOR05746.1_1_[gene=blaOXA]_[protein=OXA-143_family_carbapenem-hydrolyzing_class_D_beta-lactamase_OXA-499]_[protein_id=AOR05746.1]_[     TC----TGGTTAGTTGGCCCCCTCAAGATT 540
lcl|MH211242.1_cds_AWA42529.1_1_[gene=blaOXA]_[protein=OXA-143_family_carbapenem-hydrolyzing_class_D_beta-lactamase_OXA-649]_[protein_id=AWA42529.1]_[     TC----TGGTTGGTTGGCCCGCTTAAAATT 540
lcl|MK807021.1_cds_QCE31561.1_1_[gene=blaOXA]_[protein=OXA-143_family_carbapenem-hydrolyzing_class_D_beta-lactamase_OXA-825]_[protein_id=QCE31561.1]_[     TC----TGGTTAGTTGGCCCCCTCAAGATT 540
lcl|MW527086.1_cds_QQY97506.1_1_[gene=blaOXA]_[protein=OXA-143_family_carbapenem-hydrolyzing_class_D_beta-lactamase_OXA-945]_[protein_id=QQY97506.1]_[     TC----TGGTTGGTTGGCCCTCTTAAAATT 540
lcl|NG_049527.1_cds_WP_063862128.1_1_[gene=blaOXA]_[locus_tag=A7J11_02806]_[protein=OXA-143_family_carbapenem-hydrolyzing_class_D_beta-lactamase_OXA-2     TC----TGGTTGGTTGGCCCCCTCAAGATT 540
lcl|NG_049548.1_cds_WP_032495764.1_1_[gene=blaOXA]_[locus_tag=A7J11_03025]_[protein=OXA-143_family_carbapenem-hydrolyzing_class_D_beta-lactamase_OXA-2     TC----TGGTTGGTTGGCCCGCTTAAAATT 540
lcl|NG_049550.1_cds_WP_063862440.1_1_[gene=blaOXA]_[locus_tag=A7J11_03026]_[protein=OXA-143_family_carbapenem-hydrolyzing_class_D_beta-lactamase_OXA-2     TC----TGGTTAGTTGGCCCCCTCAAGATT 540
lcl|NG_049775.1_cds_WP_063864112.1_1_[gene=blaOXA]_[locus_tag=A7J11_03576]_[protein=OXA-143_family_carbapenem-hydrolyzing_class_D_beta-lactamase_OXA-4     TC----TGGTTAGTTGGCCCCCTCAAGATT 540
lcl|NG_057485.1_cds_WP_109545071.1_1_[gene=blaOXA]_[locus_tag=A7J11_05486]_[protein=OXA-143_family_carbapenem-hydrolyzing_class_D_beta-lactamase_OXA-6     TC----TGGTTGGTTGGCCCGCTTAAAATT 540
lcl|NG_065436.1_cds_WP_140423318.1_1_[gene=blaOXA]_[locus_tag=A7J11_06274]_[protein=OXA-143_family_carbapenem-hydrolyzing_class_D_beta-lactamase_OXA-8     TC----TGGTTAGTTGGCCCCCTCAAGATT 540
lcl|NG_073473.1_cds_WP_204376235.1_1_[gene=blaOXA]_[locus_tag=A7J11_07054]_[protein=OXA-143_family_carbapenem-hydrolyzing_class_D_beta-lactamase_OXA-9     TC----TGGTTGGTTGGCCCTCTTAAAATT 540
lcl|NG_081725.1_cds_WP_256875621.1_1_[gene=blaOXA]_[locus_tag=A7J11_07669]_[protein=OXA-143_family_carbapenem-hydrolyzing_class_D_beta-lactamase_OXA-1     TC----TGGTTAGTTGGCCCCCTCAAGATT 540
lcl|NG_149666.1_cds_WP_274293089.1_1_[gene=blaOXA]_[locus_tag=A7J11_07932]_[protein=OXA-143_family_carbapenem-hydrolyzing_class_D_beta-lactamase_OXA-1     TC----TGGTTGGTTGGCCCCCTTAAAATT 540
lcl|NG_244547.1_cds_WP_320124736.1_1_[gene=blaOXA]_[locus_tag=A7J11_08764]_[protein=OXA-143_family_carbapenem-hydrolyzing_class_D_beta-lactamase_OXA-1     TC----TGGTTAGTTGGCCCCCTCAAGATT 540
lcl|NG_244590.1_cds_WP_206216856.1_1_[gene=blaOXA]_[locus_tag=A7J11_08948]_[protein=OXA-143_family_carbapenem-hydrolyzing_class_D_beta-lactamase_OXA-1     TC----TGGTTAGTTGGCCCCCTCAAGATT 540
lcl|ON651495.1_cds_UTS94248.1_1_[gene=blaOXA]_[protein=OXA-143_family_carbapenem-hydrolyzing_class_D_beta-lactamase_OXA-1139]_[protein_id=UTS94248.1]_     TC----TGGTTAGTTGGCCCCCTCAAGATT 540
lcl|OP966823.1_cds_WAS27906.1_1_[gene=blaOXA]_[protein=OXA-143_family_carbapenem-hydrolyzing_class_D_beta-lactamase_OXA-1182]_[protein_id=WAS27906.1]_     TC----TGGTTGGTTGGCCCCCTTAAAATT 540
lcl|PQ763678.1_cds_XLQ31175.1_1_[gene=blaOXA]_[protein=OXA-143_family_carbapenem-hydrolyzing_class_D_beta-lactamase_OXA-1330]_[protein_id=XLQ31175.1]_     TC----TGGTTAGTTGGCCCCCTCAAGATT 540
lcl|PV088246.1_cds_XPD12778.1_1_[gene=blaOXA]_[protein=OXA-143_family_carbapenem-hydrolyzing_class_D_beta-lactamase_OXA-1373]_[protein_id=XPD12778.1]_     TC----TGGTTAGTTGGCCCCCTCAAGATT 540
                                                                                                                                                                                         

OXA-1_consensus                                                                                                                                            TCACCAGAAGAACAAATTCAATTCCTGCGT 570
OXA01_crRNA                                                                                                                                                --ACCAGAAGAACAAATTCAATTCCT---- 570
Forward_primer                                                                                                                                             ------------------------------ 570
Reverse_primer                                                                                                                                             ------------------------------ 570
lcl|NG_049441.1_cds_WP_063861042.1_1_[gene=blaOXA]_[locus_tag=A7J11_02446]_[protein=carbapenem-hydrolyzing_class_D_beta-lactamase_OXA-143]_[protein_id     ACACCAATACAAGAGGTTAATTTTGCCGAT 570
lcl|NG_049483.1_cds_WP_063861266.1_1_[gene=blaOXA]_[locus_tag=A7J11_02544]_[protein=OXA-143_family_carbapenem-hydrolyzing_class_D_beta-lactamase_OXA-1     ACACCAATACAAGAAGTGAATTTTGCCGAT 570
lcl|KX828713.1_cds_AOR05746.1_1_[gene=blaOXA]_[protein=OXA-143_family_carbapenem-hydrolyzing_class_D_beta-lactamase_OXA-499]_[protein_id=AOR05746.1]_[     ACACCAATACAAGAGGCTAATTTTGCCGAT 570
lcl|MH211242.1_cds_AWA42529.1_1_[gene=blaOXA]_[protein=OXA-143_family_carbapenem-hydrolyzing_class_D_beta-lactamase_OXA-649]_[protein_id=AWA42529.1]_[     ACACCAATACAAGAGGTTAATTTTGCCGAC 570
lcl|MK807021.1_cds_QCE31561.1_1_[gene=blaOXA]_[protein=OXA-143_family_carbapenem-hydrolyzing_class_D_beta-lactamase_OXA-825]_[protein_id=QCE31561.1]_[     ACACCAATACAAGAGGCTAATTTTGTCGAT 570
lcl|MW527086.1_cds_QQY97506.1_1_[gene=blaOXA]_[protein=OXA-143_family_carbapenem-hydrolyzing_class_D_beta-lactamase_OXA-945]_[protein_id=QQY97506.1]_[     ACACCAATACAAGAGGTTAATTTTGCCGAT 570
lcl|NG_049527.1_cds_WP_063862128.1_1_[gene=blaOXA]_[locus_tag=A7J11_02806]_[protein=OXA-143_family_carbapenem-hydrolyzing_class_D_beta-lactamase_OXA-2     ACACCAATACAAGAGGTTAATTTTGCCGAT 570
lcl|NG_049548.1_cds_WP_032495764.1_1_[gene=blaOXA]_[locus_tag=A7J11_03025]_[protein=OXA-143_family_carbapenem-hydrolyzing_class_D_beta-lactamase_OXA-2     ACACCAATACAAGAGGTTAATTTTGCCGAC 570
lcl|NG_049550.1_cds_WP_063862440.1_1_[gene=blaOXA]_[locus_tag=A7J11_03026]_[protein=OXA-143_family_carbapenem-hydrolyzing_class_D_beta-lactamase_OXA-2     ACACCAATACAAGAGGCTAATTTTGCCGAT 570
lcl|NG_049775.1_cds_WP_063864112.1_1_[gene=blaOXA]_[locus_tag=A7J11_03576]_[protein=OXA-143_family_carbapenem-hydrolyzing_class_D_beta-lactamase_OXA-4     ACACCAATACAAGAGGCTAATTTTGCCGAT 570
lcl|NG_057485.1_cds_WP_109545071.1_1_[gene=blaOXA]_[locus_tag=A7J11_05486]_[protein=OXA-143_family_carbapenem-hydrolyzing_class_D_beta-lactamase_OXA-6     ACACCAATACAAGAGGTTAATTTTGCCGAC 570
lcl|NG_065436.1_cds_WP_140423318.1_1_[gene=blaOXA]_[locus_tag=A7J11_06274]_[protein=OXA-143_family_carbapenem-hydrolyzing_class_D_beta-lactamase_OXA-8     ACACCAATACAAGAGGCTAATTTTGTCGAT 570
lcl|NG_073473.1_cds_WP_204376235.1_1_[gene=blaOXA]_[locus_tag=A7J11_07054]_[protein=OXA-143_family_carbapenem-hydrolyzing_class_D_beta-lactamase_OXA-9     ACACCAATACAAGAGGTTAATTTTGCCGAT 570
lcl|NG_081725.1_cds_WP_256875621.1_1_[gene=blaOXA]_[locus_tag=A7J11_07669]_[protein=OXA-143_family_carbapenem-hydrolyzing_class_D_beta-lactamase_OXA-1     ACACCAATACAAGAGGCTAATTTTGCCGAT 570
lcl|NG_149666.1_cds_WP_274293089.1_1_[gene=blaOXA]_[locus_tag=A7J11_07932]_[protein=OXA-143_family_carbapenem-hydrolyzing_class_D_beta-lactamase_OXA-1     ACACCAATACAAGAAGTGAATTTTGCCGAT 570
lcl|NG_244547.1_cds_WP_320124736.1_1_[gene=blaOXA]_[locus_tag=A7J11_08764]_[protein=OXA-143_family_carbapenem-hydrolyzing_class_D_beta-lactamase_OXA-1     ACACCAATACAAGAGGCTAATTTTGCCGAT 570
lcl|NG_244590.1_cds_WP_206216856.1_1_[gene=blaOXA]_[locus_tag=A7J11_08948]_[protein=OXA-143_family_carbapenem-hydrolyzing_class_D_beta-lactamase_OXA-1     ACACCAATACAAGAGGCTAATTTTGCCGAT 570
lcl|ON651495.1_cds_UTS94248.1_1_[gene=blaOXA]_[protein=OXA-143_family_carbapenem-hydrolyzing_class_D_beta-lactamase_OXA-1139]_[protein_id=UTS94248.1]_     ACACCAATACAAGAGGCTAATTTTGCCGAT 570
lcl|OP966823.1_cds_WAS27906.1_1_[gene=blaOXA]_[protein=OXA-143_family_carbapenem-hydrolyzing_class_D_beta-lactamase_OXA-1182]_[protein_id=WAS27906.1]_     ACACCAATACAAGAAGTGAATTTTGCCGAT 570
lcl|PQ763678.1_cds_XLQ31175.1_1_[gene=blaOXA]_[protein=OXA-143_family_carbapenem-hydrolyzing_class_D_beta-lactamase_OXA-1330]_[protein_id=XLQ31175.1]_     ACACCAATACAAGAGGCTAATTTTGCCGAT 570
lcl|PV088246.1_cds_XPD12778.1_1_[gene=blaOXA]_[protein=OXA-143_family_carbapenem-hydrolyzing_class_D_beta-lactamase_OXA-1373]_[protein_id=XPD12778.1]_     ACACCAATACAAGAGGCTAATTTTGCCGAT 570
                                                                                                                                                                                         

OXA-1_consensus                                                                                                                                            AAAATTATTAATCACAATCTCCCAGTTAAA 600
OXA01_crRNA                                                                                                                                                ------------------------------ 600
Forward_primer                                                                                                                                             ------------------------------ 600
Reverse_primer                                                                                                                                             ------------------------------ 600
lcl|NG_049441.1_cds_WP_063861042.1_1_[gene=blaOXA]_[locus_tag=A7J11_02446]_[protein=carbapenem-hydrolyzing_class_D_beta-lactamase_OXA-143]_[protein_id     GATTTTGCAAATAATCGATTACCCTTTAAA 600
lcl|NG_049483.1_cds_WP_063861266.1_1_[gene=blaOXA]_[locus_tag=A7J11_02544]_[protein=OXA-143_family_carbapenem-hydrolyzing_class_D_beta-lactamase_OXA-1     GATCTTGCGAATAATCGATTACCCTTTAAA 600
lcl|KX828713.1_cds_AOR05746.1_1_[gene=blaOXA]_[protein=OXA-143_family_carbapenem-hydrolyzing_class_D_beta-lactamase_OXA-499]_[protein_id=AOR05746.1]_[     GATCTTGCGAATAATCGATTACCCTTTAAA 600
lcl|MH211242.1_cds_AWA42529.1_1_[gene=blaOXA]_[protein=OXA-143_family_carbapenem-hydrolyzing_class_D_beta-lactamase_OXA-649]_[protein_id=AWA42529.1]_[     GATCTCGCTAATAATCGATTACCCTTTAAA 600
lcl|MK807021.1_cds_QCE31561.1_1_[gene=blaOXA]_[protein=OXA-143_family_carbapenem-hydrolyzing_class_D_beta-lactamase_OXA-825]_[protein_id=QCE31561.1]_[     GATCTTGCGAATAATCGATTACCCTTTAAA 600
lcl|MW527086.1_cds_QQY97506.1_1_[gene=blaOXA]_[protein=OXA-143_family_carbapenem-hydrolyzing_class_D_beta-lactamase_OXA-945]_[protein_id=QQY97506.1]_[     GATCTCGCGAATAATCGATTACCCTTTAAA 600
lcl|NG_049527.1_cds_WP_063862128.1_1_[gene=blaOXA]_[locus_tag=A7J11_02806]_[protein=OXA-143_family_carbapenem-hydrolyzing_class_D_beta-lactamase_OXA-2     GATTTTGCAAATAATCGATTACCCTTTAAA 600
lcl|NG_049548.1_cds_WP_032495764.1_1_[gene=blaOXA]_[locus_tag=A7J11_03025]_[protein=OXA-143_family_carbapenem-hydrolyzing_class_D_beta-lactamase_OXA-2     GATCTCGCTAATAATCGATTACCCTTTAAA 600
lcl|NG_049550.1_cds_WP_063862440.1_1_[gene=blaOXA]_[locus_tag=A7J11_03026]_[protein=OXA-143_family_carbapenem-hydrolyzing_class_D_beta-lactamase_OXA-2     GATCTTGCGAATAATCGATTACCCTTTAAA 600
lcl|NG_049775.1_cds_WP_063864112.1_1_[gene=blaOXA]_[locus_tag=A7J11_03576]_[protein=OXA-143_family_carbapenem-hydrolyzing_class_D_beta-lactamase_OXA-4     GATCTTGCGAATAATCGATTACCCTTTAAA 600
lcl|NG_057485.1_cds_WP_109545071.1_1_[gene=blaOXA]_[locus_tag=A7J11_05486]_[protein=OXA-143_family_carbapenem-hydrolyzing_class_D_beta-lactamase_OXA-6     GATCTCGCTAATAATCGATTACCCTTTAAA 600
lcl|NG_065436.1_cds_WP_140423318.1_1_[gene=blaOXA]_[locus_tag=A7J11_06274]_[protein=OXA-143_family_carbapenem-hydrolyzing_class_D_beta-lactamase_OXA-8     GATCTTGCGAATAATCGATTACCCTTTAAA 600
lcl|NG_073473.1_cds_WP_204376235.1_1_[gene=blaOXA]_[locus_tag=A7J11_07054]_[protein=OXA-143_family_carbapenem-hydrolyzing_class_D_beta-lactamase_OXA-9     GATCTCGCGAATAATCGATTACCCTTTAAA 600
lcl|NG_081725.1_cds_WP_256875621.1_1_[gene=blaOXA]_[locus_tag=A7J11_07669]_[protein=OXA-143_family_carbapenem-hydrolyzing_class_D_beta-lactamase_OXA-1     GATCTTGCGAATAATCGATTACCCTTTAAA 600
lcl|NG_149666.1_cds_WP_274293089.1_1_[gene=blaOXA]_[locus_tag=A7J11_07932]_[protein=OXA-143_family_carbapenem-hydrolyzing_class_D_beta-lactamase_OXA-1     GATCTTGCGAATAATCGATTACCCTTTAAA 600
lcl|NG_244547.1_cds_WP_320124736.1_1_[gene=blaOXA]_[locus_tag=A7J11_08764]_[protein=OXA-143_family_carbapenem-hydrolyzing_class_D_beta-lactamase_OXA-1     GATCTTGCGAATAATCGATTACCCTTTAAA 600
lcl|NG_244590.1_cds_WP_206216856.1_1_[gene=blaOXA]_[locus_tag=A7J11_08948]_[protein=OXA-143_family_carbapenem-hydrolyzing_class_D_beta-lactamase_OXA-1     GATCTTGCGAATAATCGATTACCCTTTAAA 600
lcl|ON651495.1_cds_UTS94248.1_1_[gene=blaOXA]_[protein=OXA-143_family_carbapenem-hydrolyzing_class_D_beta-lactamase_OXA-1139]_[protein_id=UTS94248.1]_     GATCTTGCGAATAATCGATTACCCTTTAAA 600
lcl|OP966823.1_cds_WAS27906.1_1_[gene=blaOXA]_[protein=OXA-143_family_carbapenem-hydrolyzing_class_D_beta-lactamase_OXA-1182]_[protein_id=WAS27906.1]_     GATCTTGCGAATAATCGATTACCCTTTAAA 600
lcl|PQ763678.1_cds_XLQ31175.1_1_[gene=blaOXA]_[protein=OXA-143_family_carbapenem-hydrolyzing_class_D_beta-lactamase_OXA-1330]_[protein_id=XLQ31175.1]_     GATCTTGCGAATAATCGATTACCCTTTAAA 600
lcl|PV088246.1_cds_XPD12778.1_1_[gene=blaOXA]_[protein=OXA-143_family_carbapenem-hydrolyzing_class_D_beta-lactamase_OXA-1373]_[protein_id=XPD12778.1]_     GATCTTGCGAATAATCGATTACCCTTTAAA 600
                                                                                                                                                                                         

OXA-1_consensus                                                                                                                                            AACTCAGCCATAGAAAACACCATAGAGAAC 630
OXA01_crRNA                                                                                                                                                ------------------------------ 630
Forward_primer                                                                                                                                             ------------------------------ 630
Reverse_primer                                                                                                                                             ------------------------------ 630
lcl|NG_049441.1_cds_WP_063861042.1_1_[gene=blaOXA]_[locus_tag=A7J11_02446]_[protein=carbapenem-hydrolyzing_class_D_beta-lactamase_OXA-143]_[protein_id     ---TTAGAGACTCAAGAAGAAGTTAAAAAA 630
lcl|NG_049483.1_cds_WP_063861266.1_1_[gene=blaOXA]_[locus_tag=A7J11_02544]_[protein=OXA-143_family_carbapenem-hydrolyzing_class_D_beta-lactamase_OXA-1     ---TTAGAAACTCAAGAAGAAGTAAAAAAG 630
lcl|KX828713.1_cds_AOR05746.1_1_[gene=blaOXA]_[protein=OXA-143_family_carbapenem-hydrolyzing_class_D_beta-lactamase_OXA-499]_[protein_id=AOR05746.1]_[     ---TTAGAAACTCAAGAAGAAGTAAAAAAA 630
lcl|MH211242.1_cds_AWA42529.1_1_[gene=blaOXA]_[protein=OXA-143_family_carbapenem-hydrolyzing_class_D_beta-lactamase_OXA-649]_[protein_id=AWA42529.1]_[     ---TTAGAAACTCAAGAAGAAGTAAAAAAA 630
lcl|MK807021.1_cds_QCE31561.1_1_[gene=blaOXA]_[protein=OXA-143_family_carbapenem-hydrolyzing_class_D_beta-lactamase_OXA-825]_[protein_id=QCE31561.1]_[     ---TTAGAAACTCAAGAAGAAGTAAAAAAA 630
lcl|MW527086.1_cds_QQY97506.1_1_[gene=blaOXA]_[protein=OXA-143_family_carbapenem-hydrolyzing_class_D_beta-lactamase_OXA-945]_[protein_id=QQY97506.1]_[     ---TTAGAAACTCAAGAAAAAGTAAGAAAA 630
lcl|NG_049527.1_cds_WP_063862128.1_1_[gene=blaOXA]_[locus_tag=A7J11_02806]_[protein=OXA-143_family_carbapenem-hydrolyzing_class_D_beta-lactamase_OXA-2     ---TTAGAGACTCAAGAAGAAGTTAAAAAA 630
lcl|NG_049548.1_cds_WP_032495764.1_1_[gene=blaOXA]_[locus_tag=A7J11_03025]_[protein=OXA-143_family_carbapenem-hydrolyzing_class_D_beta-lactamase_OXA-2     ---TTAGAAACTCAAGAAGAAGTAAAAAAA 630
lcl|NG_049550.1_cds_WP_063862440.1_1_[gene=blaOXA]_[locus_tag=A7J11_03026]_[protein=OXA-143_family_carbapenem-hydrolyzing_class_D_beta-lactamase_OXA-2     ---TTAGAAACTCAAGAAGAAGTAAAAAAA 630
lcl|NG_049775.1_cds_WP_063864112.1_1_[gene=blaOXA]_[locus_tag=A7J11_03576]_[protein=OXA-143_family_carbapenem-hydrolyzing_class_D_beta-lactamase_OXA-4     ---TTAGAAACTCAAGAAGAAGTAAAAAAA 630
lcl|NG_057485.1_cds_WP_109545071.1_1_[gene=blaOXA]_[locus_tag=A7J11_05486]_[protein=OXA-143_family_carbapenem-hydrolyzing_class_D_beta-lactamase_OXA-6     ---TTAGAAACTCAAGAAGAAGTAAAAAAA 630
lcl|NG_065436.1_cds_WP_140423318.1_1_[gene=blaOXA]_[locus_tag=A7J11_06274]_[protein=OXA-143_family_carbapenem-hydrolyzing_class_D_beta-lactamase_OXA-8     ---TTAGAAACTCAAGAAGAAGTAAAAAAA 630
lcl|NG_073473.1_cds_WP_204376235.1_1_[gene=blaOXA]_[locus_tag=A7J11_07054]_[protein=OXA-143_family_carbapenem-hydrolyzing_class_D_beta-lactamase_OXA-9     ---TTAGAAACTCAAGAAAAAGTAAGAAAA 630
lcl|NG_081725.1_cds_WP_256875621.1_1_[gene=blaOXA]_[locus_tag=A7J11_07669]_[protein=OXA-143_family_carbapenem-hydrolyzing_class_D_beta-lactamase_OXA-1     ---TTAGAAACTCAAGAAGAAGTAAAAAAA 630
lcl|NG_149666.1_cds_WP_274293089.1_1_[gene=blaOXA]_[locus_tag=A7J11_07932]_[protein=OXA-143_family_carbapenem-hydrolyzing_class_D_beta-lactamase_OXA-1     ---TTAGAAACTCAAGAAGAAGTCAAAAAG 630
lcl|NG_244547.1_cds_WP_320124736.1_1_[gene=blaOXA]_[locus_tag=A7J11_08764]_[protein=OXA-143_family_carbapenem-hydrolyzing_class_D_beta-lactamase_OXA-1     ---TTAGAAACTCAAGAAGAAGTAAAAAAA 630
lcl|NG_244590.1_cds_WP_206216856.1_1_[gene=blaOXA]_[locus_tag=A7J11_08948]_[protein=OXA-143_family_carbapenem-hydrolyzing_class_D_beta-lactamase_OXA-1     ---TTAGAAACTCAAGAAGAAGTAAAAAAA 630
lcl|ON651495.1_cds_UTS94248.1_1_[gene=blaOXA]_[protein=OXA-143_family_carbapenem-hydrolyzing_class_D_beta-lactamase_OXA-1139]_[protein_id=UTS94248.1]_     ---TTAGAAACTCAAGAAGAAGTAAAAAAA 630
lcl|OP966823.1_cds_WAS27906.1_1_[gene=blaOXA]_[protein=OXA-143_family_carbapenem-hydrolyzing_class_D_beta-lactamase_OXA-1182]_[protein_id=WAS27906.1]_     ---TTAGAAACTCAAGAAGAAGTCAAAAAG 630
lcl|PQ763678.1_cds_XLQ31175.1_1_[gene=blaOXA]_[protein=OXA-143_family_carbapenem-hydrolyzing_class_D_beta-lactamase_OXA-1330]_[protein_id=XLQ31175.1]_     ---TTAGAAACTCAAGAAGAAGTAAAAAAA 630
lcl|PV088246.1_cds_XPD12778.1_1_[gene=blaOXA]_[protein=OXA-143_family_carbapenem-hydrolyzing_class_D_beta-lactamase_OXA-1373]_[protein_id=XPD12778.1]_     ---TTAGAAACTCAAGAAGAAGTAAAAAAA 630
                                                                                                                                                                                         

OXA-1_consensus                                                                                                                                            ATGTATCTACAAGATCTGGATAATAGTACA 660
OXA01_crRNA                                                                                                                                                ------------------------------ 660
Forward_primer                                                                                                                                             ------------------------------ 660
Reverse_primer                                                                                                                                             ------------------------------ 660
lcl|NG_049441.1_cds_WP_063861042.1_1_[gene=blaOXA]_[locus_tag=A7J11_02446]_[protein=carbapenem-hydrolyzing_class_D_beta-lactamase_OXA-143]_[protein_id     ATGCTTCTGATTAAAGAATTCAATGGTAGT 660
lcl|NG_049483.1_cds_WP_063861266.1_1_[gene=blaOXA]_[locus_tag=A7J11_02544]_[protein=OXA-143_family_carbapenem-hydrolyzing_class_D_beta-lactamase_OXA-1     ATGCTTCTGATTAAAGAAGTCAATGGTAGT 660
lcl|KX828713.1_cds_AOR05746.1_1_[gene=blaOXA]_[protein=OXA-143_family_carbapenem-hydrolyzing_class_D_beta-lactamase_OXA-499]_[protein_id=AOR05746.1]_[     ATGCTTCTGATTAAAGAAGTCAATGGTAGT 660
lcl|MH211242.1_cds_AWA42529.1_1_[gene=blaOXA]_[protein=OXA-143_family_carbapenem-hydrolyzing_class_D_beta-lactamase_OXA-649]_[protein_id=AWA42529.1]_[     ATGCTTCTGATTAAAGAAGTCAATGGTAGT 660
lcl|MK807021.1_cds_QCE31561.1_1_[gene=blaOXA]_[protein=OXA-143_family_carbapenem-hydrolyzing_class_D_beta-lactamase_OXA-825]_[protein_id=QCE31561.1]_[     ATGCTTCTGATTAAAGAAGTCAATGGTAGT 660
lcl|MW527086.1_cds_QQY97506.1_1_[gene=blaOXA]_[protein=OXA-143_family_carbapenem-hydrolyzing_class_D_beta-lactamase_OXA-945]_[protein_id=QQY97506.1]_[     ATGCTTCTGATTAAAGAAGTCAATGGTAGT 660
lcl|NG_049527.1_cds_WP_063862128.1_1_[gene=blaOXA]_[locus_tag=A7J11_02806]_[protein=OXA-143_family_carbapenem-hydrolyzing_class_D_beta-lactamase_OXA-2     ATGCTTCTGATTAAAGAATTCAATGGTAGT 660
lcl|NG_049548.1_cds_WP_032495764.1_1_[gene=blaOXA]_[locus_tag=A7J11_03025]_[protein=OXA-143_family_carbapenem-hydrolyzing_class_D_beta-lactamase_OXA-2     ATGCTTCTGATTAAAGAAGTCAATGGTAGT 660
lcl|NG_049550.1_cds_WP_063862440.1_1_[gene=blaOXA]_[locus_tag=A7J11_03026]_[protein=OXA-143_family_carbapenem-hydrolyzing_class_D_beta-lactamase_OXA-2     ATGCTTCTGATTAAAGAAGTCAATGGTAGT 660
lcl|NG_049775.1_cds_WP_063864112.1_1_[gene=blaOXA]_[locus_tag=A7J11_03576]_[protein=OXA-143_family_carbapenem-hydrolyzing_class_D_beta-lactamase_OXA-4     ATGCTTCTGATTAAAGAAGTCAATGGTAGT 660
lcl|NG_057485.1_cds_WP_109545071.1_1_[gene=blaOXA]_[locus_tag=A7J11_05486]_[protein=OXA-143_family_carbapenem-hydrolyzing_class_D_beta-lactamase_OXA-6     ATGCTTCTGATTAAAGAAGTCAATGGTAGT 660
lcl|NG_065436.1_cds_WP_140423318.1_1_[gene=blaOXA]_[locus_tag=A7J11_06274]_[protein=OXA-143_family_carbapenem-hydrolyzing_class_D_beta-lactamase_OXA-8     ATGCTTCTGATTAAAGAAGTCAATGGTAGT 660
lcl|NG_073473.1_cds_WP_204376235.1_1_[gene=blaOXA]_[locus_tag=A7J11_07054]_[protein=OXA-143_family_carbapenem-hydrolyzing_class_D_beta-lactamase_OXA-9     ATGCTTCTGATTAAAGAAGTCAATGGTAGT 660
lcl|NG_081725.1_cds_WP_256875621.1_1_[gene=blaOXA]_[locus_tag=A7J11_07669]_[protein=OXA-143_family_carbapenem-hydrolyzing_class_D_beta-lactamase_OXA-1     ATGCTTCTGATTAAAGAAGTCAATGGTAGT 660
lcl|NG_149666.1_cds_WP_274293089.1_1_[gene=blaOXA]_[locus_tag=A7J11_07932]_[protein=OXA-143_family_carbapenem-hydrolyzing_class_D_beta-lactamase_OXA-1     ATGCTTCTGATTAAAGAAGTCAATGGTAGT 660
lcl|NG_244547.1_cds_WP_320124736.1_1_[gene=blaOXA]_[locus_tag=A7J11_08764]_[protein=OXA-143_family_carbapenem-hydrolyzing_class_D_beta-lactamase_OXA-1     ATGCTTCTGATTAAAGAAGTCAATGGTAGT 660
lcl|NG_244590.1_cds_WP_206216856.1_1_[gene=blaOXA]_[locus_tag=A7J11_08948]_[protein=OXA-143_family_carbapenem-hydrolyzing_class_D_beta-lactamase_OXA-1     ATGCTTCTGATTAAAGAAGTCAATGGTAGT 660
lcl|ON651495.1_cds_UTS94248.1_1_[gene=blaOXA]_[protein=OXA-143_family_carbapenem-hydrolyzing_class_D_beta-lactamase_OXA-1139]_[protein_id=UTS94248.1]_     ATGCTTCTGATTAAAGAAGTCAATGGTAGT 660
lcl|OP966823.1_cds_WAS27906.1_1_[gene=blaOXA]_[protein=OXA-143_family_carbapenem-hydrolyzing_class_D_beta-lactamase_OXA-1182]_[protein_id=WAS27906.1]_     ATGCTTCTGATTAAAGAAGTCAATGGTAGT 660
lcl|PQ763678.1_cds_XLQ31175.1_1_[gene=blaOXA]_[protein=OXA-143_family_carbapenem-hydrolyzing_class_D_beta-lactamase_OXA-1330]_[protein_id=XLQ31175.1]_     ATGCTTCTGATTAAAGAAGTCAATGGTAGT 660
lcl|PV088246.1_cds_XPD12778.1_1_[gene=blaOXA]_[protein=OXA-143_family_carbapenem-hydrolyzing_class_D_beta-lactamase_OXA-1373]_[protein_id=XPD12778.1]_     ATGCTTCTGATTAAAGAAGTCAATGGTAGT 660
                                                                                                                                                                                         

OXA-1_consensus                                                                                                                                            AAACTGTATGGGAAAACTGGTGCAGGATTC 690
OXA01_crRNA                                                                                                                                                ------------------------------ 690
Forward_primer                                                                                                                                             ------------------------------ 690
Reverse_primer                                                                                                                                             ------------------------------ 690
lcl|NG_049441.1_cds_WP_063861042.1_1_[gene=blaOXA]_[locus_tag=A7J11_02446]_[protein=carbapenem-hydrolyzing_class_D_beta-lactamase_OXA-143]_[protein_id     AAAATTTATGCAAAAAGCGGCTGGGGAATG 690
lcl|NG_049483.1_cds_WP_063861266.1_1_[gene=blaOXA]_[locus_tag=A7J11_02544]_[protein=OXA-143_family_carbapenem-hydrolyzing_class_D_beta-lactamase_OXA-1     AAAATTTATGCTAAAAGCGGATGGGGAATG 690
lcl|KX828713.1_cds_AOR05746.1_1_[gene=blaOXA]_[protein=OXA-143_family_carbapenem-hydrolyzing_class_D_beta-lactamase_OXA-499]_[protein_id=AOR05746.1]_[     AAAATTTATGCGAAAAGTGGATGGGGAATG 690
lcl|MH211242.1_cds_AWA42529.1_1_[gene=blaOXA]_[protein=OXA-143_family_carbapenem-hydrolyzing_class_D_beta-lactamase_OXA-649]_[protein_id=AWA42529.1]_[     AAAATTTATGCGAAAAGCGGATGGGGAATG 690
lcl|MK807021.1_cds_QCE31561.1_1_[gene=blaOXA]_[protein=OXA-143_family_carbapenem-hydrolyzing_class_D_beta-lactamase_OXA-825]_[protein_id=QCE31561.1]_[     AAAATTTATGCGAAAAGTGGATGGGGAATG 690
lcl|MW527086.1_cds_QQY97506.1_1_[gene=blaOXA]_[protein=OXA-143_family_carbapenem-hydrolyzing_class_D_beta-lactamase_OXA-945]_[protein_id=QQY97506.1]_[     AAAATTTATGCGAAAAGCGGATGGGGAATG 690
lcl|NG_049527.1_cds_WP_063862128.1_1_[gene=blaOXA]_[locus_tag=A7J11_02806]_[protein=OXA-143_family_carbapenem-hydrolyzing_class_D_beta-lactamase_OXA-2     AAAATTTATGCAAAAAGCGGCTGGGGAATG 690
lcl|NG_049548.1_cds_WP_032495764.1_1_[gene=blaOXA]_[locus_tag=A7J11_03025]_[protein=OXA-143_family_carbapenem-hydrolyzing_class_D_beta-lactamase_OXA-2     AAAATTTATGCGAAAAGCGGATGGGGAATG 690
lcl|NG_049550.1_cds_WP_063862440.1_1_[gene=blaOXA]_[locus_tag=A7J11_03026]_[protein=OXA-143_family_carbapenem-hydrolyzing_class_D_beta-lactamase_OXA-2     AAAATTTATGCGAAAAGTGGATGGGGAATG 690
lcl|NG_049775.1_cds_WP_063864112.1_1_[gene=blaOXA]_[locus_tag=A7J11_03576]_[protein=OXA-143_family_carbapenem-hydrolyzing_class_D_beta-lactamase_OXA-4     AAAATTTATGCGAAAAGTGGATGGGGAATG 690
lcl|NG_057485.1_cds_WP_109545071.1_1_[gene=blaOXA]_[locus_tag=A7J11_05486]_[protein=OXA-143_family_carbapenem-hydrolyzing_class_D_beta-lactamase_OXA-6     AAAATTTATGCGAAAAGCGGATGGGGAATG 690
lcl|NG_065436.1_cds_WP_140423318.1_1_[gene=blaOXA]_[locus_tag=A7J11_06274]_[protein=OXA-143_family_carbapenem-hydrolyzing_class_D_beta-lactamase_OXA-8     AAAATTTATGCGAAAAGTGGATGGGGAATG 690
lcl|NG_073473.1_cds_WP_204376235.1_1_[gene=blaOXA]_[locus_tag=A7J11_07054]_[protein=OXA-143_family_carbapenem-hydrolyzing_class_D_beta-lactamase_OXA-9     AAAATTTATGCGAAAAGCGGATGGGGAATG 690
lcl|NG_081725.1_cds_WP_256875621.1_1_[gene=blaOXA]_[locus_tag=A7J11_07669]_[protein=OXA-143_family_carbapenem-hydrolyzing_class_D_beta-lactamase_OXA-1     AAAATTTATGCGAAAAGTGGATGGGGAATG 690
lcl|NG_149666.1_cds_WP_274293089.1_1_[gene=blaOXA]_[locus_tag=A7J11_07932]_[protein=OXA-143_family_carbapenem-hydrolyzing_class_D_beta-lactamase_OXA-1     AAAATTTATGCTAAAAGTGGATGGGGAATG 690
lcl|NG_244547.1_cds_WP_320124736.1_1_[gene=blaOXA]_[locus_tag=A7J11_08764]_[protein=OXA-143_family_carbapenem-hydrolyzing_class_D_beta-lactamase_OXA-1     AAAATTTATGCGAAAAGTGGATGGGGAATG 690
lcl|NG_244590.1_cds_WP_206216856.1_1_[gene=blaOXA]_[locus_tag=A7J11_08948]_[protein=OXA-143_family_carbapenem-hydrolyzing_class_D_beta-lactamase_OXA-1     AAAATTTATGCGAAAAGTGGATGGGGAATG 690
lcl|ON651495.1_cds_UTS94248.1_1_[gene=blaOXA]_[protein=OXA-143_family_carbapenem-hydrolyzing_class_D_beta-lactamase_OXA-1139]_[protein_id=UTS94248.1]_     AAAATTTATGCGAAAAGTGGATGGGGAATG 690
lcl|OP966823.1_cds_WAS27906.1_1_[gene=blaOXA]_[protein=OXA-143_family_carbapenem-hydrolyzing_class_D_beta-lactamase_OXA-1182]_[protein_id=WAS27906.1]_     AAAATTTATGCTAAAAGTGGATGGGGAATG 690
lcl|PQ763678.1_cds_XLQ31175.1_1_[gene=blaOXA]_[protein=OXA-143_family_carbapenem-hydrolyzing_class_D_beta-lactamase_OXA-1330]_[protein_id=XLQ31175.1]_     AAAATTTATGCGAAAAGTGGATGGGGAATG 690
lcl|PV088246.1_cds_XPD12778.1_1_[gene=blaOXA]_[protein=OXA-143_family_carbapenem-hydrolyzing_class_D_beta-lactamase_OXA-1373]_[protein_id=XPD12778.1]_     AAAATTTATGCGAAAAGTGGATGGGGAATG 690
                                                                                                                                                                                         

OXA-1_consensus                                                                                                                                            ACAGCAAATAGAACCTTACAAAACGGATGG 720
OXA01_crRNA                                                                                                                                                ------------------------------ 720
Forward_primer                                                                                                                                             ------------------------------ 720
Reverse_primer                                                                                                                                             ------------------------------ 720
lcl|NG_049441.1_cds_WP_063861042.1_1_[gene=blaOXA]_[locus_tag=A7J11_02446]_[protein=carbapenem-hydrolyzing_class_D_beta-lactamase_OXA-143]_[protein_id     GATGTAA-------CCCCTCAAGTAGGTTG 720
lcl|NG_049483.1_cds_WP_063861266.1_1_[gene=blaOXA]_[locus_tag=A7J11_02544]_[protein=OXA-143_family_carbapenem-hydrolyzing_class_D_beta-lactamase_OXA-1     GATGTAA-------GCCCACAAGTAGGTTG 720
lcl|KX828713.1_cds_AOR05746.1_1_[gene=blaOXA]_[protein=OXA-143_family_carbapenem-hydrolyzing_class_D_beta-lactamase_OXA-499]_[protein_id=AOR05746.1]_[     GATGTGA-------CCCCTCAAGTAGGTTG 720
lcl|MH211242.1_cds_AWA42529.1_1_[gene=blaOXA]_[protein=OXA-143_family_carbapenem-hydrolyzing_class_D_beta-lactamase_OXA-649]_[protein_id=AWA42529.1]_[     GATGTAA-------CCCCTCAGGTAGGTTG 720
lcl|MK807021.1_cds_QCE31561.1_1_[gene=blaOXA]_[protein=OXA-143_family_carbapenem-hydrolyzing_class_D_beta-lactamase_OXA-825]_[protein_id=QCE31561.1]_[     GATGTGA-------CCCCTCAAGTAGGTTG 720
lcl|MW527086.1_cds_QQY97506.1_1_[gene=blaOXA]_[protein=OXA-143_family_carbapenem-hydrolyzing_class_D_beta-lactamase_OXA-945]_[protein_id=QQY97506.1]_[     GATGTAA-------CCCCTCAAGTAGGTTG 720
lcl|NG_049527.1_cds_WP_063862128.1_1_[gene=blaOXA]_[locus_tag=A7J11_02806]_[protein=OXA-143_family_carbapenem-hydrolyzing_class_D_beta-lactamase_OXA-2     GCTGTAA-------CCCCTCAAGTAGGTTG 720
lcl|NG_049548.1_cds_WP_032495764.1_1_[gene=blaOXA]_[locus_tag=A7J11_03025]_[protein=OXA-143_family_carbapenem-hydrolyzing_class_D_beta-lactamase_OXA-2     GATGTAA-------TCCCTCAGGTAGGTTG 720
lcl|NG_049550.1_cds_WP_063862440.1_1_[gene=blaOXA]_[locus_tag=A7J11_03026]_[protein=OXA-143_family_carbapenem-hydrolyzing_class_D_beta-lactamase_OXA-2     GATGTGA-------CCCCTCAAGTAGGTTG 720
lcl|NG_049775.1_cds_WP_063864112.1_1_[gene=blaOXA]_[locus_tag=A7J11_03576]_[protein=OXA-143_family_carbapenem-hydrolyzing_class_D_beta-lactamase_OXA-4     GATGTGA-------CCCCTCAAGTAGGTTG 720
lcl|NG_057485.1_cds_WP_109545071.1_1_[gene=blaOXA]_[locus_tag=A7J11_05486]_[protein=OXA-143_family_carbapenem-hydrolyzing_class_D_beta-lactamase_OXA-6     GATGTAA-------CCCCTCAGGTAGGTTG 720
lcl|NG_065436.1_cds_WP_140423318.1_1_[gene=blaOXA]_[locus_tag=A7J11_06274]_[protein=OXA-143_family_carbapenem-hydrolyzing_class_D_beta-lactamase_OXA-8     GATGTGA-------CCCCTCAAGTAGGTTG 720
lcl|NG_073473.1_cds_WP_204376235.1_1_[gene=blaOXA]_[locus_tag=A7J11_07054]_[protein=OXA-143_family_carbapenem-hydrolyzing_class_D_beta-lactamase_OXA-9     GATGTAA-------CCCCTCAAGTAGGTTG 720
lcl|NG_081725.1_cds_WP_256875621.1_1_[gene=blaOXA]_[locus_tag=A7J11_07669]_[protein=OXA-143_family_carbapenem-hydrolyzing_class_D_beta-lactamase_OXA-1     GATGTGA-------CCCCTCAAGTAGGTTG 720
lcl|NG_149666.1_cds_WP_274293089.1_1_[gene=blaOXA]_[locus_tag=A7J11_07932]_[protein=OXA-143_family_carbapenem-hydrolyzing_class_D_beta-lactamase_OXA-1     GATGTAA-------GCCCGCAAGTAGGTTG 720
lcl|NG_244547.1_cds_WP_320124736.1_1_[gene=blaOXA]_[locus_tag=A7J11_08764]_[protein=OXA-143_family_carbapenem-hydrolyzing_class_D_beta-lactamase_OXA-1     GATGTGA-------CCCCTCAAGTAGGTTG 720
lcl|NG_244590.1_cds_WP_206216856.1_1_[gene=blaOXA]_[locus_tag=A7J11_08948]_[protein=OXA-143_family_carbapenem-hydrolyzing_class_D_beta-lactamase_OXA-1     GATGTGA-------CCCCTCAAGTAGGTTG 720
lcl|ON651495.1_cds_UTS94248.1_1_[gene=blaOXA]_[protein=OXA-143_family_carbapenem-hydrolyzing_class_D_beta-lactamase_OXA-1139]_[protein_id=UTS94248.1]_     GATGTGA-------CCCCTCAAGTAGGTTG 720
lcl|OP966823.1_cds_WAS27906.1_1_[gene=blaOXA]_[protein=OXA-143_family_carbapenem-hydrolyzing_class_D_beta-lactamase_OXA-1182]_[protein_id=WAS27906.1]_     GATGTAA-------GCCCGCAAGTAGGTTG 720
lcl|PQ763678.1_cds_XLQ31175.1_1_[gene=blaOXA]_[protein=OXA-143_family_carbapenem-hydrolyzing_class_D_beta-lactamase_OXA-1330]_[protein_id=XLQ31175.1]_     GATGTGA-------CCCCTCAAGTAGGTTG 720
lcl|PV088246.1_cds_XPD12778.1_1_[gene=blaOXA]_[protein=OXA-143_family_carbapenem-hydrolyzing_class_D_beta-lactamase_OXA-1373]_[protein_id=XPD12778.1]_     GATGTGA-------CCCCTCAAGTAGGTTG 720
                                                                                                                                                                                         

OXA-1_consensus                                                                                                                                            TTTGAAGGGTTTATTATAAGCAAATCAGGA 750
OXA01_crRNA                                                                                                                                                ------------------------------ 750
Forward_primer                                                                                                                                             ------------------------------ 750
Reverse_primer                                                                                                                                             ------------------------------ 750
lcl|NG_049441.1_cds_WP_063861042.1_1_[gene=blaOXA]_[locus_tag=A7J11_02446]_[protein=carbapenem-hydrolyzing_class_D_beta-lactamase_OXA-143]_[protein_id     GTTAACAGGTTGGGTAGAAAAATCTAATGG 750
lcl|NG_049483.1_cds_WP_063861266.1_1_[gene=blaOXA]_[locus_tag=A7J11_02544]_[protein=OXA-143_family_carbapenem-hydrolyzing_class_D_beta-lactamase_OXA-1     GTTAACAGGTTGGGTAGAAAAATCTAATGG 750
lcl|KX828713.1_cds_AOR05746.1_1_[gene=blaOXA]_[protein=OXA-143_family_carbapenem-hydrolyzing_class_D_beta-lactamase_OXA-499]_[protein_id=AOR05746.1]_[     GTTAACAGGTTGGGTAGAAAAATCTAATGG 750
lcl|MH211242.1_cds_AWA42529.1_1_[gene=blaOXA]_[protein=OXA-143_family_carbapenem-hydrolyzing_class_D_beta-lactamase_OXA-649]_[protein_id=AWA42529.1]_[     GTTAACAGGTTGGGTAGAAAAATCTAATGG 750
lcl|MK807021.1_cds_QCE31561.1_1_[gene=blaOXA]_[protein=OXA-143_family_carbapenem-hydrolyzing_class_D_beta-lactamase_OXA-825]_[protein_id=QCE31561.1]_[     GTTAACAGGTTGGGTAGAAAAATCTAATGG 750
lcl|MW527086.1_cds_QQY97506.1_1_[gene=blaOXA]_[protein=OXA-143_family_carbapenem-hydrolyzing_class_D_beta-lactamase_OXA-945]_[protein_id=QQY97506.1]_[     GTTAACAGGTTGGGTAGAAAAATCTAATGG 750
lcl|NG_049527.1_cds_WP_063862128.1_1_[gene=blaOXA]_[locus_tag=A7J11_02806]_[protein=OXA-143_family_carbapenem-hydrolyzing_class_D_beta-lactamase_OXA-2     GTTAACAGGTTGGGTAGAAAAATCTAATGG 750
lcl|NG_049548.1_cds_WP_032495764.1_1_[gene=blaOXA]_[locus_tag=A7J11_03025]_[protein=OXA-143_family_carbapenem-hydrolyzing_class_D_beta-lactamase_OXA-2     GTTAACAGGTTGGGTAGAAAAATCTAATGG 750
lcl|NG_049550.1_cds_WP_063862440.1_1_[gene=blaOXA]_[locus_tag=A7J11_03026]_[protein=OXA-143_family_carbapenem-hydrolyzing_class_D_beta-lactamase_OXA-2     GTTAACAGGTTGGGTAGAAAAATCTAATGG 750
lcl|NG_049775.1_cds_WP_063864112.1_1_[gene=blaOXA]_[locus_tag=A7J11_03576]_[protein=OXA-143_family_carbapenem-hydrolyzing_class_D_beta-lactamase_OXA-4     GTTAACAGGTTGGGTAGAAAAATCTAATGG 750
lcl|NG_057485.1_cds_WP_109545071.1_1_[gene=blaOXA]_[locus_tag=A7J11_05486]_[protein=OXA-143_family_carbapenem-hydrolyzing_class_D_beta-lactamase_OXA-6     GTTAACAGGTTGGGTAGAAAAATCTAATGG 750
lcl|NG_065436.1_cds_WP_140423318.1_1_[gene=blaOXA]_[locus_tag=A7J11_06274]_[protein=OXA-143_family_carbapenem-hydrolyzing_class_D_beta-lactamase_OXA-8     GTTAACAGGTTGGGTAGAAAAATCTAATGG 750
lcl|NG_073473.1_cds_WP_204376235.1_1_[gene=blaOXA]_[locus_tag=A7J11_07054]_[protein=OXA-143_family_carbapenem-hydrolyzing_class_D_beta-lactamase_OXA-9     GTTAACAGGTTGGGTAGAAAAATCTAATGG 750
lcl|NG_081725.1_cds_WP_256875621.1_1_[gene=blaOXA]_[locus_tag=A7J11_07669]_[protein=OXA-143_family_carbapenem-hydrolyzing_class_D_beta-lactamase_OXA-1     GTTAACAGGTTGGGTAGAAAAATCTAATGG 750
lcl|NG_149666.1_cds_WP_274293089.1_1_[gene=blaOXA]_[locus_tag=A7J11_07932]_[protein=OXA-143_family_carbapenem-hydrolyzing_class_D_beta-lactamase_OXA-1     GTTAACAGGTTGGGTAGAAAAATCTAATGG 750
lcl|NG_244547.1_cds_WP_320124736.1_1_[gene=blaOXA]_[locus_tag=A7J11_08764]_[protein=OXA-143_family_carbapenem-hydrolyzing_class_D_beta-lactamase_OXA-1     GTTAACAGGTTGGGTAGAAAAATCTAATGG 750
lcl|NG_244590.1_cds_WP_206216856.1_1_[gene=blaOXA]_[locus_tag=A7J11_08948]_[protein=OXA-143_family_carbapenem-hydrolyzing_class_D_beta-lactamase_OXA-1     GTTAACAGGTTGGGTAGAAAAATCTAATGG 750
lcl|ON651495.1_cds_UTS94248.1_1_[gene=blaOXA]_[protein=OXA-143_family_carbapenem-hydrolyzing_class_D_beta-lactamase_OXA-1139]_[protein_id=UTS94248.1]_     GTTAACAGGTTGGGTAGAAAAATCTAATGG 750
lcl|OP966823.1_cds_WAS27906.1_1_[gene=blaOXA]_[protein=OXA-143_family_carbapenem-hydrolyzing_class_D_beta-lactamase_OXA-1182]_[protein_id=WAS27906.1]_     GTTAACAGGTTGGGTAGAAAAATCTAATGG 750
lcl|PQ763678.1_cds_XLQ31175.1_1_[gene=blaOXA]_[protein=OXA-143_family_carbapenem-hydrolyzing_class_D_beta-lactamase_OXA-1330]_[protein_id=XLQ31175.1]_     GTTAACAGGTTGGGTAGAAAAATCTAATGG 750
lcl|PV088246.1_cds_XPD12778.1_1_[gene=blaOXA]_[protein=OXA-143_family_carbapenem-hydrolyzing_class_D_beta-lactamase_OXA-1373]_[protein_id=XPD12778.1]_     GTTAACAGGTTGGGTAGAAAAATCTAATGG 750
                                                                                                                                                                                         

OXA-1_consensus                                                                                                                                            CATAAATATGTTTTTGTGTCCGCACTTA-- 780
OXA01_crRNA                                                                                                                                                ------------------------------ 780
Forward_primer                                                                                                                                             ----------------------AGCTTA-- 780
Reverse_primer                                                                                                                                             ----------------------CACTTA-- 780
lcl|NG_049441.1_cds_WP_063861042.1_1_[gene=blaOXA]_[locus_tag=A7J11_02446]_[protein=carbapenem-hydrolyzing_class_D_beta-lactamase_OXA-143]_[protein_id     AGAAAAAGTTGCCTTTTCTCTAAACATAGA 780
lcl|NG_049483.1_cds_WP_063861266.1_1_[gene=blaOXA]_[locus_tag=A7J11_02544]_[protein=OXA-143_family_carbapenem-hydrolyzing_class_D_beta-lactamase_OXA-1     AGAAAAAGTTTCCTTTTCTTTAAATATAGA 780
lcl|KX828713.1_cds_AOR05746.1_1_[gene=blaOXA]_[protein=OXA-143_family_carbapenem-hydrolyzing_class_D_beta-lactamase_OXA-499]_[protein_id=AOR05746.1]_[     CGAAAAAGTTCCCTTTTCTCTAAACCTAGA 780
lcl|MH211242.1_cds_AWA42529.1_1_[gene=blaOXA]_[protein=OXA-143_family_carbapenem-hydrolyzing_class_D_beta-lactamase_OXA-649]_[protein_id=AWA42529.1]_[     CGAAAAAGTTCCCTTTTCTCTAAACCTAGA 780
lcl|MK807021.1_cds_QCE31561.1_1_[gene=blaOXA]_[protein=OXA-143_family_carbapenem-hydrolyzing_class_D_beta-lactamase_OXA-825]_[protein_id=QCE31561.1]_[     CGAAAAAGTTCCCTTTTCTCTAAACCTAGA 780
lcl|MW527086.1_cds_QQY97506.1_1_[gene=blaOXA]_[protein=OXA-143_family_carbapenem-hydrolyzing_class_D_beta-lactamase_OXA-945]_[protein_id=QQY97506.1]_[     CGAAAAAGTTCCCTTTTCTCTAAACTTAGA 780
lcl|NG_049527.1_cds_WP_063862128.1_1_[gene=blaOXA]_[locus_tag=A7J11_02806]_[protein=OXA-143_family_carbapenem-hydrolyzing_class_D_beta-lactamase_OXA-2     AGAAAAAGTTGCCTTTTCTCTAAACATAGA 780
lcl|NG_049548.1_cds_WP_032495764.1_1_[gene=blaOXA]_[locus_tag=A7J11_03025]_[protein=OXA-143_family_carbapenem-hydrolyzing_class_D_beta-lactamase_OXA-2     CGAAAAAGTTCCCTTTTCTCTAAACCTAGA 780
lcl|NG_049550.1_cds_WP_063862440.1_1_[gene=blaOXA]_[locus_tag=A7J11_03026]_[protein=OXA-143_family_carbapenem-hydrolyzing_class_D_beta-lactamase_OXA-2     CGAAAAAGTTCCCTTTTCTCTAAACCTAGA 780
lcl|NG_049775.1_cds_WP_063864112.1_1_[gene=blaOXA]_[locus_tag=A7J11_03576]_[protein=OXA-143_family_carbapenem-hydrolyzing_class_D_beta-lactamase_OXA-4     CGAAAAAGTTCCCTTTTCTCTAAACCTAGA 780
lcl|NG_057485.1_cds_WP_109545071.1_1_[gene=blaOXA]_[locus_tag=A7J11_05486]_[protein=OXA-143_family_carbapenem-hydrolyzing_class_D_beta-lactamase_OXA-6     CGAAAAAGTTCCCTTTTCTCTAAACCTAGA 780
lcl|NG_065436.1_cds_WP_140423318.1_1_[gene=blaOXA]_[locus_tag=A7J11_06274]_[protein=OXA-143_family_carbapenem-hydrolyzing_class_D_beta-lactamase_OXA-8     CGAAAAAGTTCCCTTTTCTCTAAACCTAGA 780
lcl|NG_073473.1_cds_WP_204376235.1_1_[gene=blaOXA]_[locus_tag=A7J11_07054]_[protein=OXA-143_family_carbapenem-hydrolyzing_class_D_beta-lactamase_OXA-9     CGAAAAAGTTCCCTTTTCTCTAAACTTAGA 780
lcl|NG_081725.1_cds_WP_256875621.1_1_[gene=blaOXA]_[locus_tag=A7J11_07669]_[protein=OXA-143_family_carbapenem-hydrolyzing_class_D_beta-lactamase_OXA-1     CGAAAAAGTTCCCTTTTCTCTAAACCTAGA 780
lcl|NG_149666.1_cds_WP_274293089.1_1_[gene=blaOXA]_[locus_tag=A7J11_07932]_[protein=OXA-143_family_carbapenem-hydrolyzing_class_D_beta-lactamase_OXA-1     CGAAAAAGTTCCCTTTTCTCTAAACCTAGA 780
lcl|NG_244547.1_cds_WP_320124736.1_1_[gene=blaOXA]_[locus_tag=A7J11_08764]_[protein=OXA-143_family_carbapenem-hydrolyzing_class_D_beta-lactamase_OXA-1     CGAAAAAGTTCCCTTTTCTCTAAACCTAGA 780
lcl|NG_244590.1_cds_WP_206216856.1_1_[gene=blaOXA]_[locus_tag=A7J11_08948]_[protein=OXA-143_family_carbapenem-hydrolyzing_class_D_beta-lactamase_OXA-1     CGAAAAAGTTCCCTTTTCTCTAAACCTAGA 780
lcl|ON651495.1_cds_UTS94248.1_1_[gene=blaOXA]_[protein=OXA-143_family_carbapenem-hydrolyzing_class_D_beta-lactamase_OXA-1139]_[protein_id=UTS94248.1]_     CGAAAAAGTTCCCTTTTCTCTAAACCTAGA 780
lcl|OP966823.1_cds_WAS27906.1_1_[gene=blaOXA]_[protein=OXA-143_family_carbapenem-hydrolyzing_class_D_beta-lactamase_OXA-1182]_[protein_id=WAS27906.1]_     CGAAAAAGTTCCCTTTTCTCTAAACCTAGA 780
lcl|PQ763678.1_cds_XLQ31175.1_1_[gene=blaOXA]_[protein=OXA-143_family_carbapenem-hydrolyzing_class_D_beta-lactamase_OXA-1330]_[protein_id=XLQ31175.1]_     CGAAAAAGTTCCCTTTTCTCTAAACCTAGA 780
lcl|PV088246.1_cds_XPD12778.1_1_[gene=blaOXA]_[protein=OXA-143_family_carbapenem-hydrolyzing_class_D_beta-lactamase_OXA-1373]_[protein_id=XPD12778.1]_     CGAAAAAGTTCCCTTTTCTCTAAACCTAGA 780
                                                                                                                                                                                         

OXA-1_consensus                                                                                                                                            -------CAGGAAACTTGGGGTCGAATTTA 810
OXA01_crRNA                                                                                                                                                ------------------------------ 810
Forward_primer                                                                                                                                             ------------------------------ 810
Reverse_primer                                                                                                                                             -------CAGGAAACTTGGGGTC------- 810
lcl|NG_049441.1_cds_WP_063861042.1_1_[gene=blaOXA]_[locus_tag=A7J11_02446]_[protein=carbapenem-hydrolyzing_class_D_beta-lactamase_OXA-143]_[protein_id     AATGAAGCAAGGAATGCCTGGTTCTATTCG 810
lcl|NG_049483.1_cds_WP_063861266.1_1_[gene=blaOXA]_[locus_tag=A7J11_02544]_[protein=OXA-143_family_carbapenem-hydrolyzing_class_D_beta-lactamase_OXA-1     AATGAAGCAAGGAATGTCTGGTTCTATTCG 810
lcl|KX828713.1_cds_AOR05746.1_1_[gene=blaOXA]_[protein=OXA-143_family_carbapenem-hydrolyzing_class_D_beta-lactamase_OXA-499]_[protein_id=AOR05746.1]_[     AATGAAGCAAGGAATGTCTGGTTCTATTCG 810
lcl|MH211242.1_cds_AWA42529.1_1_[gene=blaOXA]_[protein=OXA-143_family_carbapenem-hydrolyzing_class_D_beta-lactamase_OXA-649]_[protein_id=AWA42529.1]_[     AATGAAGCAAGGAATGTCTGGTTCTATTCG 810
lcl|MK807021.1_cds_QCE31561.1_1_[gene=blaOXA]_[protein=OXA-143_family_carbapenem-hydrolyzing_class_D_beta-lactamase_OXA-825]_[protein_id=QCE31561.1]_[     AATGAAGCAAGGAATGTCTGGTTCTATTCG 810
lcl|MW527086.1_cds_QQY97506.1_1_[gene=blaOXA]_[protein=OXA-143_family_carbapenem-hydrolyzing_class_D_beta-lactamase_OXA-945]_[protein_id=QQY97506.1]_[     AATGAAGCAAGGAATGTCTGGTTCTATTCG 810
lcl|NG_049527.1_cds_WP_063862128.1_1_[gene=blaOXA]_[locus_tag=A7J11_02806]_[protein=OXA-143_family_carbapenem-hydrolyzing_class_D_beta-lactamase_OXA-2     AATGAAGCAAGGAATGCCTGGTTCTATTCG 810
lcl|NG_049548.1_cds_WP_032495764.1_1_[gene=blaOXA]_[locus_tag=A7J11_03025]_[protein=OXA-143_family_carbapenem-hydrolyzing_class_D_beta-lactamase_OXA-2     AATGAAGCAAGGAATGTCTGGTTCTATTCG 810
lcl|NG_049550.1_cds_WP_063862440.1_1_[gene=blaOXA]_[locus_tag=A7J11_03026]_[protein=OXA-143_family_carbapenem-hydrolyzing_class_D_beta-lactamase_OXA-2     AATGAAGCAAGGAATGTCTGGTTCTATTCG 810
lcl|NG_049775.1_cds_WP_063864112.1_1_[gene=blaOXA]_[locus_tag=A7J11_03576]_[protein=OXA-143_family_carbapenem-hydrolyzing_class_D_beta-lactamase_OXA-4     AATGAAGCAAGGAATGTCTGGTTCTATTCG 810
lcl|NG_057485.1_cds_WP_109545071.1_1_[gene=blaOXA]_[locus_tag=A7J11_05486]_[protein=OXA-143_family_carbapenem-hydrolyzing_class_D_beta-lactamase_OXA-6     AATGAAGCAAGGAATGTCTGGTTCTATTCG 810
lcl|NG_065436.1_cds_WP_140423318.1_1_[gene=blaOXA]_[locus_tag=A7J11_06274]_[protein=OXA-143_family_carbapenem-hydrolyzing_class_D_beta-lactamase_OXA-8     AATGAAGCAAGGAATGTCTGGTTCTATTCG 810
lcl|NG_073473.1_cds_WP_204376235.1_1_[gene=blaOXA]_[locus_tag=A7J11_07054]_[protein=OXA-143_family_carbapenem-hydrolyzing_class_D_beta-lactamase_OXA-9     AATGAAGCAAGGAATGTCTGGTTCTATTCG 810
lcl|NG_081725.1_cds_WP_256875621.1_1_[gene=blaOXA]_[locus_tag=A7J11_07669]_[protein=OXA-143_family_carbapenem-hydrolyzing_class_D_beta-lactamase_OXA-1     AATGAAGCAAGGAATGTCTGGTTCTATTCG 810
lcl|NG_149666.1_cds_WP_274293089.1_1_[gene=blaOXA]_[locus_tag=A7J11_07932]_[protein=OXA-143_family_carbapenem-hydrolyzing_class_D_beta-lactamase_OXA-1     AATGAAGCAAGGAATGTCTGGTTCTATTCG 810
lcl|NG_244547.1_cds_WP_320124736.1_1_[gene=blaOXA]_[locus_tag=A7J11_08764]_[protein=OXA-143_family_carbapenem-hydrolyzing_class_D_beta-lactamase_OXA-1     AATGAAGCAAGGAATGTCTGGTTCTATTCG 810
lcl|NG_244590.1_cds_WP_206216856.1_1_[gene=blaOXA]_[locus_tag=A7J11_08948]_[protein=OXA-143_family_carbapenem-hydrolyzing_class_D_beta-lactamase_OXA-1     AATGAAGCAAGGAATGTCTGGTTCTATTCG 810
lcl|ON651495.1_cds_UTS94248.1_1_[gene=blaOXA]_[protein=OXA-143_family_carbapenem-hydrolyzing_class_D_beta-lactamase_OXA-1139]_[protein_id=UTS94248.1]_     AATGAAGCAAGGAATGTCTGGTTCTATTCG 810
lcl|OP966823.1_cds_WAS27906.1_1_[gene=blaOXA]_[protein=OXA-143_family_carbapenem-hydrolyzing_class_D_beta-lactamase_OXA-1182]_[protein_id=WAS27906.1]_     AATGAAGCAAGGAATGTCTGGTTCTATTCG 810
lcl|PQ763678.1_cds_XLQ31175.1_1_[gene=blaOXA]_[protein=OXA-143_family_carbapenem-hydrolyzing_class_D_beta-lactamase_OXA-1330]_[protein_id=XLQ31175.1]_     AATGAAGCAAGGAATGTCTGGTTCTATTCG 810
lcl|PV088246.1_cds_XPD12778.1_1_[gene=blaOXA]_[protein=OXA-143_family_carbapenem-hydrolyzing_class_D_beta-lactamase_OXA-1373]_[protein_id=XPD12778.1]_     AATGAAGCAAGGAATGTCTGGTTCTATTCG 810
                                                                                                                                                                                         

OXA-1_consensus                                                                                                                                            ACATCAAGCATAAAAGCCAAGAAAAATGCG 840
OXA01_crRNA                                                                                                                                                ------------------------------ 840
Forward_primer                                                                                                                                             ------------------------------ 840
Reverse_primer                                                                                                                                             ------------------------------ 840
lcl|NG_049441.1_cds_WP_063861042.1_1_[gene=blaOXA]_[locus_tag=A7J11_02446]_[protein=carbapenem-hydrolyzing_class_D_beta-lactamase_OXA-143]_[protein_id     TAAT--------------GAAATTACTTAT 840
lcl|NG_049483.1_cds_WP_063861266.1_1_[gene=blaOXA]_[locus_tag=A7J11_02544]_[protein=OXA-143_family_carbapenem-hydrolyzing_class_D_beta-lactamase_OXA-1     TAAT--------------GAGATTACTTAT 840
lcl|KX828713.1_cds_AOR05746.1_1_[gene=blaOXA]_[protein=OXA-143_family_carbapenem-hydrolyzing_class_D_beta-lactamase_OXA-499]_[protein_id=AOR05746.1]_[     TAAT--------------GAAATTACTTAT 840
lcl|MH211242.1_cds_AWA42529.1_1_[gene=blaOXA]_[protein=OXA-143_family_carbapenem-hydrolyzing_class_D_beta-lactamase_OXA-649]_[protein_id=AWA42529.1]_[     TAAT--------------GAAATTACTTAT 840
lcl|MK807021.1_cds_QCE31561.1_1_[gene=blaOXA]_[protein=OXA-143_family_carbapenem-hydrolyzing_class_D_beta-lactamase_OXA-825]_[protein_id=QCE31561.1]_[     TAAT--------------GAAATTACTTAT 840
lcl|MW527086.1_cds_QQY97506.1_1_[gene=blaOXA]_[protein=OXA-143_family_carbapenem-hydrolyzing_class_D_beta-lactamase_OXA-945]_[protein_id=QQY97506.1]_[     TAAT--------------GAAATTACTTAT 840
lcl|NG_049527.1_cds_WP_063862128.1_1_[gene=blaOXA]_[locus_tag=A7J11_02806]_[protein=OXA-143_family_carbapenem-hydrolyzing_class_D_beta-lactamase_OXA-2     TAAT--------------GAAATTACTTAT 840
lcl|NG_049548.1_cds_WP_032495764.1_1_[gene=blaOXA]_[locus_tag=A7J11_03025]_[protein=OXA-143_family_carbapenem-hydrolyzing_class_D_beta-lactamase_OXA-2     TAAT--------------GAAATTACTTAT 840
lcl|NG_049550.1_cds_WP_063862440.1_1_[gene=blaOXA]_[locus_tag=A7J11_03026]_[protein=OXA-143_family_carbapenem-hydrolyzing_class_D_beta-lactamase_OXA-2     TAAT--------------GAAATTACTTAT 840
lcl|NG_049775.1_cds_WP_063864112.1_1_[gene=blaOXA]_[locus_tag=A7J11_03576]_[protein=OXA-143_family_carbapenem-hydrolyzing_class_D_beta-lactamase_OXA-4     TAAT--------------GAAATTACTTAT 840
lcl|NG_057485.1_cds_WP_109545071.1_1_[gene=blaOXA]_[locus_tag=A7J11_05486]_[protein=OXA-143_family_carbapenem-hydrolyzing_class_D_beta-lactamase_OXA-6     TAAT--------------GAAATTACTTAT 840
lcl|NG_065436.1_cds_WP_140423318.1_1_[gene=blaOXA]_[locus_tag=A7J11_06274]_[protein=OXA-143_family_carbapenem-hydrolyzing_class_D_beta-lactamase_OXA-8     TAAT--------------GAAATTACTTAT 840
lcl|NG_073473.1_cds_WP_204376235.1_1_[gene=blaOXA]_[locus_tag=A7J11_07054]_[protein=OXA-143_family_carbapenem-hydrolyzing_class_D_beta-lactamase_OXA-9     TAAT--------------GAAATTACTTAT 840
lcl|NG_081725.1_cds_WP_256875621.1_1_[gene=blaOXA]_[locus_tag=A7J11_07669]_[protein=OXA-143_family_carbapenem-hydrolyzing_class_D_beta-lactamase_OXA-1     TAAT--------------GAAATTACTTAT 840
lcl|NG_149666.1_cds_WP_274293089.1_1_[gene=blaOXA]_[locus_tag=A7J11_07932]_[protein=OXA-143_family_carbapenem-hydrolyzing_class_D_beta-lactamase_OXA-1     TAAT--------------GAAATTACTTAT 840
lcl|NG_244547.1_cds_WP_320124736.1_1_[gene=blaOXA]_[locus_tag=A7J11_08764]_[protein=OXA-143_family_carbapenem-hydrolyzing_class_D_beta-lactamase_OXA-1     TAAT--------------GAAATTACTTAT 840
lcl|NG_244590.1_cds_WP_206216856.1_1_[gene=blaOXA]_[locus_tag=A7J11_08948]_[protein=OXA-143_family_carbapenem-hydrolyzing_class_D_beta-lactamase_OXA-1     TAAT--------------GAAATTACTTAT 840
lcl|ON651495.1_cds_UTS94248.1_1_[gene=blaOXA]_[protein=OXA-143_family_carbapenem-hydrolyzing_class_D_beta-lactamase_OXA-1139]_[protein_id=UTS94248.1]_     TAAT--------------GAAATTACTTAT 840
lcl|OP966823.1_cds_WAS27906.1_1_[gene=blaOXA]_[protein=OXA-143_family_carbapenem-hydrolyzing_class_D_beta-lactamase_OXA-1182]_[protein_id=WAS27906.1]_     TAAT--------------GAAATTACTTAT 840
lcl|PQ763678.1_cds_XLQ31175.1_1_[gene=blaOXA]_[protein=OXA-143_family_carbapenem-hydrolyzing_class_D_beta-lactamase_OXA-1330]_[protein_id=XLQ31175.1]_     TAAT--------------GAAATTACTTAT 840
lcl|PV088246.1_cds_XPD12778.1_1_[gene=blaOXA]_[protein=OXA-143_family_carbapenem-hydrolyzing_class_D_beta-lactamase_OXA-1373]_[protein_id=XPD12778.1]_     TAAT--------------GAAATTACTTAT 840
                                                                                                                                                                                         

OXA-1_consensus                                                                                                                                            ATCACCATTCTAAACACACTAAATTTATAA 870
OXA01_crRNA                                                                                                                                                ------------------------------ 870
Forward_primer                                                                                                                                             ------------------------------ 870
Reverse_primer                                                                                                                                             ------------------------------ 870
lcl|NG_049441.1_cds_WP_063861042.1_1_[gene=blaOXA]_[locus_tag=A7J11_02446]_[protein=carbapenem-hydrolyzing_class_D_beta-lactamase_OXA-143]_[protein_id     AAATCATTAGAGAATTTAGGGATTATATAA 870
lcl|NG_049483.1_cds_WP_063861266.1_1_[gene=blaOXA]_[locus_tag=A7J11_02544]_[protein=OXA-143_family_carbapenem-hydrolyzing_class_D_beta-lactamase_OXA-1     AAGTCGTTAGAAAATTTAGGGATCATCTAA 870
lcl|KX828713.1_cds_AOR05746.1_1_[gene=blaOXA]_[protein=OXA-143_family_carbapenem-hydrolyzing_class_D_beta-lactamase_OXA-499]_[protein_id=AOR05746.1]_[     AAATCATTAGAAAATTTAGGGATTATATAA 870
lcl|MH211242.1_cds_AWA42529.1_1_[gene=blaOXA]_[protein=OXA-143_family_carbapenem-hydrolyzing_class_D_beta-lactamase_OXA-649]_[protein_id=AWA42529.1]_[     AAGTCATTAGAAAATTTAGGGATTATATAG 870
lcl|MK807021.1_cds_QCE31561.1_1_[gene=blaOXA]_[protein=OXA-143_family_carbapenem-hydrolyzing_class_D_beta-lactamase_OXA-825]_[protein_id=QCE31561.1]_[     AAATCATTAGAAAATTTAGGGATTATATAA 870
lcl|MW527086.1_cds_QQY97506.1_1_[gene=blaOXA]_[protein=OXA-143_family_carbapenem-hydrolyzing_class_D_beta-lactamase_OXA-945]_[protein_id=QQY97506.1]_[     AAATCATTAGAAAATTTAGGGATTATATAA 870
lcl|NG_049527.1_cds_WP_063862128.1_1_[gene=blaOXA]_[locus_tag=A7J11_02806]_[protein=OXA-143_family_carbapenem-hydrolyzing_class_D_beta-lactamase_OXA-2     AAATCATTAGAGAATTTAGGGATTATATAA 870
lcl|NG_049548.1_cds_WP_032495764.1_1_[gene=blaOXA]_[locus_tag=A7J11_03025]_[protein=OXA-143_family_carbapenem-hydrolyzing_class_D_beta-lactamase_OXA-2     AAGTCATTAGAAAATTTAGGGATTATATAG 870
lcl|NG_049550.1_cds_WP_063862440.1_1_[gene=blaOXA]_[locus_tag=A7J11_03026]_[protein=OXA-143_family_carbapenem-hydrolyzing_class_D_beta-lactamase_OXA-2     AAATCATTAGAAAATTTAGGGATTATATAA 870
lcl|NG_049775.1_cds_WP_063864112.1_1_[gene=blaOXA]_[locus_tag=A7J11_03576]_[protein=OXA-143_family_carbapenem-hydrolyzing_class_D_beta-lactamase_OXA-4     AAATCATTAGAAAATTTAGGGATTATATAA 870
lcl|NG_057485.1_cds_WP_109545071.1_1_[gene=blaOXA]_[locus_tag=A7J11_05486]_[protein=OXA-143_family_carbapenem-hydrolyzing_class_D_beta-lactamase_OXA-6     AAGTCATTAGAAAATTTAGGGATTATATAG 870
lcl|NG_065436.1_cds_WP_140423318.1_1_[gene=blaOXA]_[locus_tag=A7J11_06274]_[protein=OXA-143_family_carbapenem-hydrolyzing_class_D_beta-lactamase_OXA-8     AAATCATTAGAAAATTTAGGGATTATATAA 870
lcl|NG_073473.1_cds_WP_204376235.1_1_[gene=blaOXA]_[locus_tag=A7J11_07054]_[protein=OXA-143_family_carbapenem-hydrolyzing_class_D_beta-lactamase_OXA-9     AAATCATTAGAAAATTTAGGGATTATATAA 870
lcl|NG_081725.1_cds_WP_256875621.1_1_[gene=blaOXA]_[locus_tag=A7J11_07669]_[protein=OXA-143_family_carbapenem-hydrolyzing_class_D_beta-lactamase_OXA-1     AAATCATTAGAAAATTTAGGGATTATATAA 870
lcl|NG_149666.1_cds_WP_274293089.1_1_[gene=blaOXA]_[locus_tag=A7J11_07932]_[protein=OXA-143_family_carbapenem-hydrolyzing_class_D_beta-lactamase_OXA-1     AAATCATTAGAAAATTTAGGGATAATATAG 870
lcl|NG_244547.1_cds_WP_320124736.1_1_[gene=blaOXA]_[locus_tag=A7J11_08764]_[protein=OXA-143_family_carbapenem-hydrolyzing_class_D_beta-lactamase_OXA-1     AAATCATTAGAAAATTTAGGGATTATATAA 870
lcl|NG_244590.1_cds_WP_206216856.1_1_[gene=blaOXA]_[locus_tag=A7J11_08948]_[protein=OXA-143_family_carbapenem-hydrolyzing_class_D_beta-lactamase_OXA-1     AAATCATTAGAAAATTTAGGGATTATATAA 870
lcl|ON651495.1_cds_UTS94248.1_1_[gene=blaOXA]_[protein=OXA-143_family_carbapenem-hydrolyzing_class_D_beta-lactamase_OXA-1139]_[protein_id=UTS94248.1]_     AAATCATTAGAAAATTTAGGGATTATATAA 870
lcl|OP966823.1_cds_WAS27906.1_1_[gene=blaOXA]_[protein=OXA-143_family_carbapenem-hydrolyzing_class_D_beta-lactamase_OXA-1182]_[protein_id=WAS27906.1]_     AAATCATTAGAAAATTTAGGGATAATATAG 870
lcl|PQ763678.1_cds_XLQ31175.1_1_[gene=blaOXA]_[protein=OXA-143_family_carbapenem-hydrolyzing_class_D_beta-lactamase_OXA-1330]_[protein_id=XLQ31175.1]_     AAATCATTAGAAAATTTAGGGATTATATAA 870
lcl|PV088246.1_cds_XPD12778.1_1_[gene=blaOXA]_[protein=OXA-143_family_carbapenem-hydrolyzing_class_D_beta-lactamase_OXA-1373]_[protein_id=XPD12778.1]_     AAATCATTAGAAAATTTAGGGATTATATAA 870
                                                                                                                                                                                         
