# Supplementary material for: Thermal optimized PCR coupled to CRISPR-Cas12a for rapid detection of blaOXA-1 resistance gene
Source: PLoS One. 2026 May 15;21(5):e0337675. doi: 10.1371/journal.pone.0337675 (PMC13178884; doi:10.1371/journal.pone.0337675)
Supplement: S2 File [file pone.0337675.s002.zip › Supplementary_file_S2/Aln_OXA364.aln]

CLUSTAL W 2.0 multiple sequence alignment

OXA-1_consensus                                                                                                                                            ATGA------AAAACACAATACATATCAAC 30
OXA01_crRNA                                                                                                                                                ------------------------------ 30
Forward_primer                                                                                                                                             A----------------------------- 30
Reverse_primer                                                                                                                                             ------------------------------ 30
lcl|NG_049790.1_cds_WP_063864194.1_1_[gene=blaOXA]_[locus_tag=A7J11_03597]_[protein=OXA-364_family_class_D_beta-lactamase_OXA-513]_[protein_id=WP_0638     ATGACCGTTCGACGTTTTTCGTGCGCCCTG 30
lcl|MK388909.1_cds_QAB42545.1_1_[gene=blaOXA]_[protein=OXA-364_family_class_D_beta-lactamase_OXA-787]_[protein_id=QAB42545.1]_[location=1..828]_[gbkey     ATGCCCCTCCGACTCCCTTTGCGCGCCCTC 30
lcl|MK388910.1_cds_QBC36166.1_1_[gene=blaOXA]_[protein=OXA-364_family_class_D_beta-lactamase_OXA-789]_[protein_id=QBC36166.1]_[location=1..828]_[gbkey     ATGCCCCTCCGACTCCCTTTGCGCGCCCTC 30
lcl|NG_049657.1_cds_WP_063862734.1_1_[gene=blaOXA]_[locus_tag=A7J11_03068]_[protein=OXA-364_family_class_D_beta-lactamase_OXA-364]_[protein_id=WP_0638     ATGCCCCTCCGACTCCCTCTGCGCGCCCTG 30
lcl|NG_049741.1_cds_WP_054428802.1_1_[gene=blaOXA]_[locus_tag=A7J11_03550]_[protein=OXA-364_family_class_D_beta-lactamase_OXA-455]_[protein_id=WP_0544     ATGACCGTTCGACGTTTTTCGTGCGCCCTG 30
lcl|NG_064748.1_cds_WP_136512083.1_1_[gene=blaOXA]_[locus_tag=A7J11_06185]_[protein=OXA-364_family_class_D_beta-lactamase_OXA-787]_[protein_id=WP_1365     ATGCCCCTCCGACTCCCTTTGCGCGCCCTC 30
lcl|NG_064750.1_cds_WP_054500785.1_1_[gene=blaOXA]_[locus_tag=A7J11_06190]_[protein=OXA-364_family_class_D_beta-lactamase_OXA-789]_[protein_id=WP_0545     ATGCCCCTCCGACTCCCTTTGCGCGCCCTC 30
                                                                                                                                                                                         

OXA-1_consensus                                                                                                                                            TTCGCTATTTTTTTAATAATTGCAAATATT 60
OXA01_crRNA                                                                                                                                                ------------------------------ 60
Forward_primer                                                                                                                                             ------------------------------ 60
Reverse_primer                                                                                                                                             ------------------------------ 60
lcl|NG_049790.1_cds_WP_063864194.1_1_[gene=blaOXA]_[locus_tag=A7J11_03597]_[protein=OXA-364_family_class_D_beta-lactamase_OXA-513]_[protein_id=WP_0638     GGCGCAGCCCTTTCCCTGTCCGCG---CTG 60
lcl|MK388909.1_cds_QAB42545.1_1_[gene=blaOXA]_[protein=OXA-364_family_class_D_beta-lactamase_OXA-787]_[protein_id=QAB42545.1]_[location=1..828]_[gbkey     GGCGCGGCCCTGTCCCTGTTCGCG---CTG 60
lcl|MK388910.1_cds_QBC36166.1_1_[gene=blaOXA]_[protein=OXA-364_family_class_D_beta-lactamase_OXA-789]_[protein_id=QBC36166.1]_[location=1..828]_[gbkey     GGCGCGGCCCTGTCCCTGTTCGCG---CTG 60
lcl|NG_049657.1_cds_WP_063862734.1_1_[gene=blaOXA]_[locus_tag=A7J11_03068]_[protein=OXA-364_family_class_D_beta-lactamase_OXA-364]_[protein_id=WP_0638     GGCGCGGCCCTGTCCCTGTTCGCG---CTG 60
lcl|NG_049741.1_cds_WP_054428802.1_1_[gene=blaOXA]_[locus_tag=A7J11_03550]_[protein=OXA-364_family_class_D_beta-lactamase_OXA-455]_[protein_id=WP_0544     GGCGCAGCCCTTTCCCTGTCCGCG---CTG 60
lcl|NG_064748.1_cds_WP_136512083.1_1_[gene=blaOXA]_[locus_tag=A7J11_06185]_[protein=OXA-364_family_class_D_beta-lactamase_OXA-787]_[protein_id=WP_1365     GGCGCGGCCCTGTCCCTGTTCGCG---CTG 60
lcl|NG_064750.1_cds_WP_054500785.1_1_[gene=blaOXA]_[locus_tag=A7J11_06190]_[protein=OXA-364_family_class_D_beta-lactamase_OXA-789]_[protein_id=WP_0545     GGCGCGGCCCTGTCCCTGTTCGCG---CTG 60
                                                                                                                                                                                         

OXA-1_consensus                                                                                                                                            ATCTACAGCAGCGCCAGTGCATCAACAGAT 90
OXA01_crRNA                                                                                                                                                ------------------------------ 90
Forward_primer                                                                                                                                             ------------------------------ 90
Reverse_primer                                                                                                                                             ------------------------------ 90
lcl|NG_049790.1_cds_WP_063864194.1_1_[gene=blaOXA]_[locus_tag=A7J11_03597]_[protein=OXA-364_family_class_D_beta-lactamase_OXA-513]_[protein_id=WP_0638     GCGGGCGTCCCCGCCCGCG---CGGCGGTT 90
lcl|MK388909.1_cds_QAB42545.1_1_[gene=blaOXA]_[protein=OXA-364_family_class_D_beta-lactamase_OXA-787]_[protein_id=QAB42545.1]_[location=1..828]_[gbkey     GCCGGCGCCCCCGCCCGCG---CGGCGGTT 90
lcl|MK388910.1_cds_QBC36166.1_1_[gene=blaOXA]_[protein=OXA-364_family_class_D_beta-lactamase_OXA-789]_[protein_id=QBC36166.1]_[location=1..828]_[gbkey     GCCGGCGCCCCCGCCCGCG---CGGCGGTT 90
lcl|NG_049657.1_cds_WP_063862734.1_1_[gene=blaOXA]_[locus_tag=A7J11_03068]_[protein=OXA-364_family_class_D_beta-lactamase_OXA-364]_[protein_id=WP_0638     GCCGGCGCCCCCGCCAGCG---CGGCGGTT 90
lcl|NG_049741.1_cds_WP_054428802.1_1_[gene=blaOXA]_[locus_tag=A7J11_03550]_[protein=OXA-364_family_class_D_beta-lactamase_OXA-455]_[protein_id=WP_0544     GCGGGCGCCCCCGCCCGCG---CCGCGGTT 90
lcl|NG_064748.1_cds_WP_136512083.1_1_[gene=blaOXA]_[locus_tag=A7J11_06185]_[protein=OXA-364_family_class_D_beta-lactamase_OXA-787]_[protein_id=WP_1365     GCCGGCGCCCCCGCCCGCG---CGGCGGTT 90
lcl|NG_064750.1_cds_WP_054500785.1_1_[gene=blaOXA]_[locus_tag=A7J11_06190]_[protein=OXA-364_family_class_D_beta-lactamase_OXA-789]_[protein_id=WP_0545     GCCGGCGCCCCCGCCCGCG---CGGCGGTT 90
                                                                                                                                                                                         

OXA-1_consensus                                                                                                                                            ATCTCTACTGTTGCATCTCCATTATTTGAA 120
OXA01_crRNA                                                                                                                                                ------------------------------ 120
Forward_primer                                                                                                                                             ------------------------------ 120
Reverse_primer                                                                                                                                             ------------------------------ 120
lcl|NG_049790.1_cds_WP_063864194.1_1_[gene=blaOXA]_[locus_tag=A7J11_03597]_[protein=OXA-364_family_class_D_beta-lactamase_OXA-513]_[protein_id=WP_0638     TTGTGCACCGTGGTGGC---------CGAC 120
lcl|MK388909.1_cds_QAB42545.1_1_[gene=blaOXA]_[protein=OXA-364_family_class_D_beta-lactamase_OXA-787]_[protein_id=QAB42545.1]_[location=1..828]_[gbkey     TTGTGCACCGTGGTGGC---------CGAC 120
lcl|MK388910.1_cds_QBC36166.1_1_[gene=blaOXA]_[protein=OXA-364_family_class_D_beta-lactamase_OXA-789]_[protein_id=QBC36166.1]_[location=1..828]_[gbkey     TTGTGCACCGTGGTGGC---------CGAC 120
lcl|NG_049657.1_cds_WP_063862734.1_1_[gene=blaOXA]_[locus_tag=A7J11_03068]_[protein=OXA-364_family_class_D_beta-lactamase_OXA-364]_[protein_id=WP_0638     TTGTGCACCGTGGTGGC---------CGAC 120
lcl|NG_049741.1_cds_WP_054428802.1_1_[gene=blaOXA]_[locus_tag=A7J11_03550]_[protein=OXA-364_family_class_D_beta-lactamase_OXA-455]_[protein_id=WP_0544     TTGTGCACCGTGGTGGC---------CGAC 120
lcl|NG_064748.1_cds_WP_136512083.1_1_[gene=blaOXA]_[locus_tag=A7J11_06185]_[protein=OXA-364_family_class_D_beta-lactamase_OXA-787]_[protein_id=WP_1365     TTGTGCACCGTGGTGGC---------CGAC 120
lcl|NG_064750.1_cds_WP_054500785.1_1_[gene=blaOXA]_[locus_tag=A7J11_06190]_[protein=OXA-364_family_class_D_beta-lactamase_OXA-789]_[protein_id=WP_0545     TTGTGCACCGTGGTGGC---------CGAC 120
                                                                                                                                                                                         

OXA-1_consensus                                                                                                                                            GGAACTGAAGGTTGTTTTTTACTTTACGAT 150
OXA01_crRNA                                                                                                                                                ------------------------------ 150
Forward_primer                                                                                                                                             ------------------------------ 150
Reverse_primer                                                                                                                                             ------------------------------ 150
lcl|NG_049790.1_cds_WP_063864194.1_1_[gene=blaOXA]_[locus_tag=A7J11_03597]_[protein=OXA-364_family_class_D_beta-lactamase_OXA-513]_[protein_id=WP_0638     GCCGCCGACGGCCGCATCGTGTTCCA---- 150
lcl|MK388909.1_cds_QAB42545.1_1_[gene=blaOXA]_[protein=OXA-364_family_class_D_beta-lactamase_OXA-787]_[protein_id=QAB42545.1]_[location=1..828]_[gbkey     GCCGCCGACGGCCGCATCGTGTTCCA---- 150
lcl|MK388910.1_cds_QBC36166.1_1_[gene=blaOXA]_[protein=OXA-364_family_class_D_beta-lactamase_OXA-789]_[protein_id=QBC36166.1]_[location=1..828]_[gbkey     GCCGCCGACGGCCGCATCGTGTTCCA---- 150
lcl|NG_049657.1_cds_WP_063862734.1_1_[gene=blaOXA]_[locus_tag=A7J11_03068]_[protein=OXA-364_family_class_D_beta-lactamase_OXA-364]_[protein_id=WP_0638     GCGGCCGACGGCCGCATCGTGTTCCA---- 150
lcl|NG_049741.1_cds_WP_054428802.1_1_[gene=blaOXA]_[locus_tag=A7J11_03550]_[protein=OXA-364_family_class_D_beta-lactamase_OXA-455]_[protein_id=WP_0544     GCCGCCGACGGCCGCATCGTGTTCCA---- 150
lcl|NG_064748.1_cds_WP_136512083.1_1_[gene=blaOXA]_[locus_tag=A7J11_06185]_[protein=OXA-364_family_class_D_beta-lactamase_OXA-787]_[protein_id=WP_1365     GCCGCCGACGGCCGCATCGTGTTCCA---- 150
lcl|NG_064750.1_cds_WP_054500785.1_1_[gene=blaOXA]_[locus_tag=A7J11_06190]_[protein=OXA-364_family_class_D_beta-lactamase_OXA-789]_[protein_id=WP_0545     GCCGCCGACGGCCGCATCGTGTTCCA---- 150
                                                                                                                                                                                         

OXA-1_consensus                                                                                                                                            GCATCCACAAACGCTGAAATTGCTCAATTC 180
OXA01_crRNA                                                                                                                                                ------------------------------ 180
Forward_primer                                                                                                                                             -----------------------GCATGGC 180
Reverse_primer                                                                                                                                             ------------------------------ 180
lcl|NG_049790.1_cds_WP_063864194.1_1_[gene=blaOXA]_[locus_tag=A7J11_03597]_[protein=OXA-364_family_class_D_beta-lactamase_OXA-513]_[protein_id=WP_0638     -----------------------GCAAGGC 180
lcl|MK388909.1_cds_QAB42545.1_1_[gene=blaOXA]_[protein=OXA-364_family_class_D_beta-lactamase_OXA-787]_[protein_id=QAB42545.1]_[location=1..828]_[gbkey     -----------------------GCAAGGC 180
lcl|MK388910.1_cds_QBC36166.1_1_[gene=blaOXA]_[protein=OXA-364_family_class_D_beta-lactamase_OXA-789]_[protein_id=QBC36166.1]_[location=1..828]_[gbkey     -----------------------GCAAGGC 180
lcl|NG_049657.1_cds_WP_063862734.1_1_[gene=blaOXA]_[locus_tag=A7J11_03068]_[protein=OXA-364_family_class_D_beta-lactamase_OXA-364]_[protein_id=WP_0638     -----------------------GCAAGGC 180
lcl|NG_049741.1_cds_WP_054428802.1_1_[gene=blaOXA]_[locus_tag=A7J11_03550]_[protein=OXA-364_family_class_D_beta-lactamase_OXA-455]_[protein_id=WP_0544     -----------------------GCAAGGC 180
lcl|NG_064748.1_cds_WP_136512083.1_1_[gene=blaOXA]_[locus_tag=A7J11_06185]_[protein=OXA-364_family_class_D_beta-lactamase_OXA-787]_[protein_id=WP_1365     -----------------------GCAAGGC 180
lcl|NG_064750.1_cds_WP_054500785.1_1_[gene=blaOXA]_[locus_tag=A7J11_06190]_[protein=OXA-364_family_class_D_beta-lactamase_OXA-789]_[protein_id=WP_0545     -----------------------GCAAGGC 180
                                                                                                                                                                                         

OXA-1_consensus                                                                                                                                            AATAAAGCAAAGTGTGCAACGCAAATGGCA 210
OXA01_crRNA                                                                                                                                                ------------------------------ 210
Forward_primer                                                                                                                                             TCGAAAGTAGCTTA---------------- 210
Reverse_primer                                                                                                                                             ------------------------------ 210
lcl|NG_049790.1_cds_WP_063864194.1_1_[gene=blaOXA]_[locus_tag=A7J11_03597]_[protein=OXA-364_family_class_D_beta-lactamase_OXA-513]_[protein_id=WP_0638     ACGCAGGCGGCCTGCGCCGAGCGCTACACG 210
lcl|MK388909.1_cds_QAB42545.1_1_[gene=blaOXA]_[protein=OXA-364_family_class_D_beta-lactamase_OXA-787]_[protein_id=QAB42545.1]_[location=1..828]_[gbkey     ACGCAGGCGGCCTGCGCCGAGCGCTACACG 210
lcl|MK388910.1_cds_QBC36166.1_1_[gene=blaOXA]_[protein=OXA-364_family_class_D_beta-lactamase_OXA-789]_[protein_id=QBC36166.1]_[location=1..828]_[gbkey     ACGCAGGCGGCCTGCGCCGAGCGCTACACG 210
lcl|NG_049657.1_cds_WP_063862734.1_1_[gene=blaOXA]_[locus_tag=A7J11_03068]_[protein=OXA-364_family_class_D_beta-lactamase_OXA-364]_[protein_id=WP_0638     ACGCAGGCGGCCTGCGCCGAGCGCTACACG 210
lcl|NG_049741.1_cds_WP_054428802.1_1_[gene=blaOXA]_[locus_tag=A7J11_03550]_[protein=OXA-364_family_class_D_beta-lactamase_OXA-455]_[protein_id=WP_0544     ACGCAGGCGGCCTGCGCCGAGCGCTACACG 210
lcl|NG_064748.1_cds_WP_136512083.1_1_[gene=blaOXA]_[locus_tag=A7J11_06185]_[protein=OXA-364_family_class_D_beta-lactamase_OXA-787]_[protein_id=WP_1365     ACGCAGGCGGCCTGCGCCGAGCGCTACACG 210
lcl|NG_064750.1_cds_WP_054500785.1_1_[gene=blaOXA]_[locus_tag=A7J11_06190]_[protein=OXA-364_family_class_D_beta-lactamase_OXA-789]_[protein_id=WP_0545     ACGCAGGCGGCCTGCGCCGAGCGCTACACG 210
                                                                                                                                                                                         

OXA-1_consensus                                                                                                                                            CCAGATTCAACTTTCAAGATCGCATTATCA 240
OXA01_crRNA                                                                                                                                                ------------------------------ 240
Forward_primer                                                                                                                                             ------------------------------ 240
Reverse_primer                                                                                                                                             ------------------------------ 240
lcl|NG_049790.1_cds_WP_063864194.1_1_[gene=blaOXA]_[locus_tag=A7J11_03597]_[protein=OXA-364_family_class_D_beta-lactamase_OXA-513]_[protein_id=WP_0638     CCGGCCTCGACCTTCAAGCTGCCGATCGCG 240
lcl|MK388909.1_cds_QAB42545.1_1_[gene=blaOXA]_[protein=OXA-364_family_class_D_beta-lactamase_OXA-787]_[protein_id=QAB42545.1]_[location=1..828]_[gbkey     CCCGCCTCGACCTTCAAGCTGCCGATCGCG 240
lcl|MK388910.1_cds_QBC36166.1_1_[gene=blaOXA]_[protein=OXA-364_family_class_D_beta-lactamase_OXA-789]_[protein_id=QBC36166.1]_[location=1..828]_[gbkey     CCCGCCTCGACCTTCAAGCTGCCGATCGCG 240
lcl|NG_049657.1_cds_WP_063862734.1_1_[gene=blaOXA]_[locus_tag=A7J11_03068]_[protein=OXA-364_family_class_D_beta-lactamase_OXA-364]_[protein_id=WP_0638     CCCGCCTCGACCTTCAAGCTGCCGATCGCG 240
lcl|NG_049741.1_cds_WP_054428802.1_1_[gene=blaOXA]_[locus_tag=A7J11_03550]_[protein=OXA-364_family_class_D_beta-lactamase_OXA-455]_[protein_id=WP_0544     CCGGCCTCGACCTTCAAGCTGCCGATCGCG 240
lcl|NG_064748.1_cds_WP_136512083.1_1_[gene=blaOXA]_[locus_tag=A7J11_06185]_[protein=OXA-364_family_class_D_beta-lactamase_OXA-787]_[protein_id=WP_1365     CCCGCCTCGACCTTCAAGCTGCCGATCGCG 240
lcl|NG_064750.1_cds_WP_054500785.1_1_[gene=blaOXA]_[locus_tag=A7J11_06190]_[protein=OXA-364_family_class_D_beta-lactamase_OXA-789]_[protein_id=WP_0545     CCCGCCTCGACCTTCAAGCTGCCGATCGCG 240
                                                                                                                                                                                         

OXA-1_consensus                                                                                                                                            CTTATGGCATTTGATGCGGAAATAATAGA- 270
OXA01_crRNA                                                                                                                                                ------------------------------ 270
Forward_primer                                                                                                                                             ------------------------------ 270
Reverse_primer                                                                                                                                             ------------------------------ 270
lcl|NG_049790.1_cds_WP_063864194.1_1_[gene=blaOXA]_[locus_tag=A7J11_03597]_[protein=OXA-364_family_class_D_beta-lactamase_OXA-513]_[protein_id=WP_0638     CTGATGGGCGCGGACGCGGGCATCCTGCAA 270
lcl|MK388909.1_cds_QAB42545.1_1_[gene=blaOXA]_[protein=OXA-364_family_class_D_beta-lactamase_OXA-787]_[protein_id=QAB42545.1]_[location=1..828]_[gbkey     CTGATGGGCGCGGACGCGGGCATCCTGCAA 270
lcl|MK388910.1_cds_QBC36166.1_1_[gene=blaOXA]_[protein=OXA-364_family_class_D_beta-lactamase_OXA-789]_[protein_id=QBC36166.1]_[location=1..828]_[gbkey     CTGATGGGCGCGGACGCGGGCATCCTGCAA 270
lcl|NG_049657.1_cds_WP_063862734.1_1_[gene=blaOXA]_[locus_tag=A7J11_03068]_[protein=OXA-364_family_class_D_beta-lactamase_OXA-364]_[protein_id=WP_0638     CTGATGGGCGCGGACGCGGGCATCCTGCAA 270
lcl|NG_049741.1_cds_WP_054428802.1_1_[gene=blaOXA]_[locus_tag=A7J11_03550]_[protein=OXA-364_family_class_D_beta-lactamase_OXA-455]_[protein_id=WP_0544     CTGATGGGCGCGGACGCGGGCATCCTGCAA 270
lcl|NG_064748.1_cds_WP_136512083.1_1_[gene=blaOXA]_[locus_tag=A7J11_06185]_[protein=OXA-364_family_class_D_beta-lactamase_OXA-787]_[protein_id=WP_1365     CTGATGGGCGCGGACGCGGGCATCCTGCAA 270
lcl|NG_064750.1_cds_WP_054500785.1_1_[gene=blaOXA]_[locus_tag=A7J11_06190]_[protein=OXA-364_family_class_D_beta-lactamase_OXA-789]_[protein_id=WP_0545     CTGATGGGCGCGGACGCGGGCATCCTGCAA 270
                                                                                                                                                                                         

OXA-1_consensus                                                                                                                                            ------------TCAGAAAACCATATTCAA 300
OXA01_crRNA                                                                                                                                                ------------------------------ 300
Forward_primer                                                                                                                                             ------------------------------ 300
Reverse_primer                                                                                                                                             ------------------------------ 300
lcl|NG_049790.1_cds_WP_063864194.1_1_[gene=blaOXA]_[locus_tag=A7J11_03597]_[protein=OXA-364_family_class_D_beta-lactamase_OXA-513]_[protein_id=WP_0638     GGCCCGCACGCGCCGGTCTGGAACTACCAG 300
lcl|MK388909.1_cds_QAB42545.1_1_[gene=blaOXA]_[protein=OXA-364_family_class_D_beta-lactamase_OXA-787]_[protein_id=QAB42545.1]_[location=1..828]_[gbkey     GGCCCGCACGCGCCAGTCTGGAACTACCAG 300
lcl|MK388910.1_cds_QBC36166.1_1_[gene=blaOXA]_[protein=OXA-364_family_class_D_beta-lactamase_OXA-789]_[protein_id=QBC36166.1]_[location=1..828]_[gbkey     GGCCCGCACGCGCCAGTCTGGAACTACCAG 300
lcl|NG_049657.1_cds_WP_063862734.1_1_[gene=blaOXA]_[locus_tag=A7J11_03068]_[protein=OXA-364_family_class_D_beta-lactamase_OXA-364]_[protein_id=WP_0638     GGCGCGCACGCGCCAGTCTGGAACTACCAG 300
lcl|NG_049741.1_cds_WP_054428802.1_1_[gene=blaOXA]_[locus_tag=A7J11_03550]_[protein=OXA-364_family_class_D_beta-lactamase_OXA-455]_[protein_id=WP_0544     GGCCCGCACGCGCCGGTCTGGAACTACCAG 300
lcl|NG_064748.1_cds_WP_136512083.1_1_[gene=blaOXA]_[locus_tag=A7J11_06185]_[protein=OXA-364_family_class_D_beta-lactamase_OXA-787]_[protein_id=WP_1365     GGCCCGCACGCGCCAGTCTGGAACTACCAG 300
lcl|NG_064750.1_cds_WP_054500785.1_1_[gene=blaOXA]_[locus_tag=A7J11_06190]_[protein=OXA-364_family_class_D_beta-lactamase_OXA-789]_[protein_id=WP_0545     GGCCCGCACGCGCCAGTCTGGAACTACCAG 300
                                                                                                                                                                                         

OXA-1_consensus                                                                                                                                            ATGGGATAAAACCCCCAAAGGAATGGAGAT 330
OXA01_crRNA                                                                                                                                                ------------------------------ 330
Forward_primer                                                                                                                                             ------------------------------ 330
Reverse_primer                                                                                                                                             ------------------------------ 330
lcl|NG_049790.1_cds_WP_063864194.1_1_[gene=blaOXA]_[locus_tag=A7J11_03597]_[protein=OXA-364_family_class_D_beta-lactamase_OXA-513]_[protein_id=WP_0638     CCGGGCTACCCCGACTGGGGCGGCGACGCC 330
lcl|MK388909.1_cds_QAB42545.1_1_[gene=blaOXA]_[protein=OXA-364_family_class_D_beta-lactamase_OXA-787]_[protein_id=QAB42545.1]_[location=1..828]_[gbkey     CCGGGCTACCCCGACTGGGGCGGCGACGCC 330
lcl|MK388910.1_cds_QBC36166.1_1_[gene=blaOXA]_[protein=OXA-364_family_class_D_beta-lactamase_OXA-789]_[protein_id=QBC36166.1]_[location=1..828]_[gbkey     CCGGGCTACCCCGACTGGGGCGGCGACGCC 330
lcl|NG_049657.1_cds_WP_063862734.1_1_[gene=blaOXA]_[locus_tag=A7J11_03068]_[protein=OXA-364_family_class_D_beta-lactamase_OXA-364]_[protein_id=WP_0638     CCGGGCTACCCCGACTGGGGCGGCGACGCC 330
lcl|NG_049741.1_cds_WP_054428802.1_1_[gene=blaOXA]_[locus_tag=A7J11_03550]_[protein=OXA-364_family_class_D_beta-lactamase_OXA-455]_[protein_id=WP_0544     CCGGGCTACCCCGACTGGGGCGGCGACGCC 330
lcl|NG_064748.1_cds_WP_136512083.1_1_[gene=blaOXA]_[locus_tag=A7J11_06185]_[protein=OXA-364_family_class_D_beta-lactamase_OXA-787]_[protein_id=WP_1365     CCGGGCTACCCCGACTGGGGCGGCGACGCC 330
lcl|NG_064750.1_cds_WP_054500785.1_1_[gene=blaOXA]_[locus_tag=A7J11_06190]_[protein=OXA-364_family_class_D_beta-lactamase_OXA-789]_[protein_id=WP_0545     CCGGGCTACCCCGACTGGGGCGGCGACGCC 330
                                                                                                                                                                                         

OXA-1_consensus                                                                                                                                            CTGGAACAGCAATCATACACCAAAGACGTG 360
OXA01_crRNA                                                                                                                                                ------------------------------ 360
Forward_primer                                                                                                                                             ------------------------------ 360
Reverse_primer                                                                                                                                             ------------------------------ 360
lcl|NG_049790.1_cds_WP_063864194.1_1_[gene=blaOXA]_[locus_tag=A7J11_03597]_[protein=OXA-364_family_class_D_beta-lactamase_OXA-513]_[protein_id=WP_0638     TGGCGCCAGCCGACGGAC-CCGGCGCGCTG 360
lcl|MK388909.1_cds_QAB42545.1_1_[gene=blaOXA]_[protein=OXA-364_family_class_D_beta-lactamase_OXA-787]_[protein_id=QAB42545.1]_[location=1..828]_[gbkey     TGGCGCCAGCCGACGGAC-CCGGCGCGCTG 360
lcl|MK388910.1_cds_QBC36166.1_1_[gene=blaOXA]_[protein=OXA-364_family_class_D_beta-lactamase_OXA-789]_[protein_id=QBC36166.1]_[location=1..828]_[gbkey     TGGCGCCAGCCGACGGAC-CCGGCGCGCTG 360
lcl|NG_049657.1_cds_WP_063862734.1_1_[gene=blaOXA]_[locus_tag=A7J11_03068]_[protein=OXA-364_family_class_D_beta-lactamase_OXA-364]_[protein_id=WP_0638     TGGCGCCAGCCGACGGAC-CCGGCGCGCTG 360
lcl|NG_049741.1_cds_WP_054428802.1_1_[gene=blaOXA]_[locus_tag=A7J11_03550]_[protein=OXA-364_family_class_D_beta-lactamase_OXA-455]_[protein_id=WP_0544     TGGCGCCAGCCGACGGAT-CCGGCGCGCTG 360
lcl|NG_064748.1_cds_WP_136512083.1_1_[gene=blaOXA]_[locus_tag=A7J11_06185]_[protein=OXA-364_family_class_D_beta-lactamase_OXA-787]_[protein_id=WP_1365     TGGCGCCAGCCGACGGAC-CCGGCGCGCTG 360
lcl|NG_064750.1_cds_WP_054500785.1_1_[gene=blaOXA]_[locus_tag=A7J11_06190]_[protein=OXA-364_family_class_D_beta-lactamase_OXA-789]_[protein_id=WP_0545     TGGCGCCAGCCGACGGAC-CCGGCGCGCTG 360
                                                                                                                                                                                         

OXA-1_consensus                                                                                                                                            GATGCAATTTTCTGTTGTTTGGGTTTCGCA 390
OXA01_crRNA                                                                                                                                                ------------------------------ 390
Forward_primer                                                                                                                                             ------------------------------ 390
Reverse_primer                                                                                                                                             ------------------------------ 390
lcl|NG_049790.1_cds_WP_063864194.1_1_[gene=blaOXA]_[locus_tag=A7J11_03597]_[protein=OXA-364_family_class_D_beta-lactamase_OXA-513]_[protein_id=WP_0638     GATCAAGTATTCGGTGGTCTGGTATTCGCA 390
lcl|MK388909.1_cds_QAB42545.1_1_[gene=blaOXA]_[protein=OXA-364_family_class_D_beta-lactamase_OXA-787]_[protein_id=QAB42545.1]_[location=1..828]_[gbkey     GATCAAGTATTCGGTGGTCTGGTACTCACA 390
lcl|MK388910.1_cds_QBC36166.1_1_[gene=blaOXA]_[protein=OXA-364_family_class_D_beta-lactamase_OXA-789]_[protein_id=QBC36166.1]_[location=1..828]_[gbkey     GATCAAGTATTCGGTGGTCTGGTACTCACA 390
lcl|NG_049657.1_cds_WP_063862734.1_1_[gene=blaOXA]_[locus_tag=A7J11_03068]_[protein=OXA-364_family_class_D_beta-lactamase_OXA-364]_[protein_id=WP_0638     GATCAAGTATTCGGTGGTCTGGTACTCACA 390
lcl|NG_049741.1_cds_WP_054428802.1_1_[gene=blaOXA]_[locus_tag=A7J11_03550]_[protein=OXA-364_family_class_D_beta-lactamase_OXA-455]_[protein_id=WP_0544     GATCAAGTATTCGGTGGTCTGGTATTCGCA 390
lcl|NG_064748.1_cds_WP_136512083.1_1_[gene=blaOXA]_[locus_tag=A7J11_06185]_[protein=OXA-364_family_class_D_beta-lactamase_OXA-787]_[protein_id=WP_1365     GATCAAGTATTCGGTGGTCTGGTACTCACA 390
lcl|NG_064750.1_cds_WP_054500785.1_1_[gene=blaOXA]_[locus_tag=A7J11_06190]_[protein=OXA-364_family_class_D_beta-lactamase_OXA-789]_[protein_id=WP_0545     GATCAAGTATTCGGTGGTCTGGTACTCACA 390
                                                                                                                                                                                         

OXA-1_consensus                                                                                                                                            AGAAATAACCCAAAAAATTGGATTAAATAA 420
OXA01_crRNA                                                                                                                                                ------------------------------ 420
Forward_primer                                                                                                                                             ------------------------------ 420
Reverse_primer                                                                                                                                             ------------------------------ 420
lcl|NG_049790.1_cds_WP_063864194.1_1_[gene=blaOXA]_[locus_tag=A7J11_03597]_[protein=OXA-364_family_class_D_beta-lactamase_OXA-513]_[protein_id=WP_0638     GCTGACCGCCAGGGCGCTGGGGCAGGAGCG 420
lcl|MK388909.1_cds_QAB42545.1_1_[gene=blaOXA]_[protein=OXA-364_family_class_D_beta-lactamase_OXA-787]_[protein_id=QAB42545.1]_[location=1..828]_[gbkey     ACTGACCGCCCGGGCGCTGGGGCAGGAGCG 420
lcl|MK388910.1_cds_QBC36166.1_1_[gene=blaOXA]_[protein=OXA-364_family_class_D_beta-lactamase_OXA-789]_[protein_id=QBC36166.1]_[location=1..828]_[gbkey     ACTGACCGCCCGGGCGCTGGGGCAGGAGCG 420
lcl|NG_049657.1_cds_WP_063862734.1_1_[gene=blaOXA]_[locus_tag=A7J11_03068]_[protein=OXA-364_family_class_D_beta-lactamase_OXA-364]_[protein_id=WP_0638     ACTGACCGCCCGGGCGCTGGGGCAGGAGCG 420
lcl|NG_049741.1_cds_WP_054428802.1_1_[gene=blaOXA]_[locus_tag=A7J11_03550]_[protein=OXA-364_family_class_D_beta-lactamase_OXA-455]_[protein_id=WP_0544     GCTGACCGCCAGGGCGCTGGGGCAGGAGCG 420
lcl|NG_064748.1_cds_WP_136512083.1_1_[gene=blaOXA]_[locus_tag=A7J11_06185]_[protein=OXA-364_family_class_D_beta-lactamase_OXA-787]_[protein_id=WP_1365     ACTGACCGCCCGGGCGCTGGGGCAGGAGCG 420
lcl|NG_064750.1_cds_WP_054500785.1_1_[gene=blaOXA]_[locus_tag=A7J11_06190]_[protein=OXA-364_family_class_D_beta-lactamase_OXA-789]_[protein_id=WP_0545     ACTGACCGCCCGGGCGCTGGGGCAGGAGCG 420
                                                                                                                                                                                         

OXA-1_consensus                                                                                                                                            AATCAAGAATTATCTCAAAGATTTTGATTA 450
OXA01_crRNA                                                                                                                                                ------------------------------ 450
Forward_primer                                                                                                                                             ------------------------------ 450
Reverse_primer                                                                                                                                             ------------------------------ 450
lcl|NG_049790.1_cds_WP_063864194.1_1_[gene=blaOXA]_[locus_tag=A7J11_03597]_[protein=OXA-364_family_class_D_beta-lactamase_OXA-513]_[protein_id=WP_0638     CTTCCAGCGCTACGCCTCGGCCTTCCAGTA 450
lcl|MK388909.1_cds_QAB42545.1_1_[gene=blaOXA]_[protein=OXA-364_family_class_D_beta-lactamase_OXA-787]_[protein_id=QAB42545.1]_[location=1..828]_[gbkey     CTTCCAGCGCTACGCCTCGGCCTTCCAGTA 450
lcl|MK388910.1_cds_QBC36166.1_1_[gene=blaOXA]_[protein=OXA-364_family_class_D_beta-lactamase_OXA-789]_[protein_id=QBC36166.1]_[location=1..828]_[gbkey     CTTCCAGCGCTACGCCTCGGCCTTCCAGTA 450
lcl|NG_049657.1_cds_WP_063862734.1_1_[gene=blaOXA]_[locus_tag=A7J11_03068]_[protein=OXA-364_family_class_D_beta-lactamase_OXA-364]_[protein_id=WP_0638     CTTCCAGCGCTACGCCTCGGCCTTCCAGTA 450
lcl|NG_049741.1_cds_WP_054428802.1_1_[gene=blaOXA]_[locus_tag=A7J11_03550]_[protein=OXA-364_family_class_D_beta-lactamase_OXA-455]_[protein_id=WP_0544     CTTCCAGCGCTACGCCTCGGCCTTCCAGTA 450
lcl|NG_064748.1_cds_WP_136512083.1_1_[gene=blaOXA]_[locus_tag=A7J11_06185]_[protein=OXA-364_family_class_D_beta-lactamase_OXA-787]_[protein_id=WP_1365     CTTCCAGCGCTACGCCTCGGCCTTCCAGTA 450
lcl|NG_064750.1_cds_WP_054500785.1_1_[gene=blaOXA]_[locus_tag=A7J11_06190]_[protein=OXA-364_family_class_D_beta-lactamase_OXA-789]_[protein_id=WP_0545     CTTCCAGCGCTACGCCTCGGCCTTCCAGTA 450
                                                                                                                                                                                         

OXA-1_consensus                                                                                                                                            TGGAAATCAAGACTTCTCTGGAGATAAAGA 480
OXA01_crRNA                                                                                                                                                ------------------------------ 480
Forward_primer                                                                                                                                             ------------------------------ 480
Reverse_primer                                                                                                                                             ------------------------------ 480
lcl|NG_049790.1_cds_WP_063864194.1_1_[gene=blaOXA]_[locus_tag=A7J11_03597]_[protein=OXA-364_family_class_D_beta-lactamase_OXA-513]_[protein_id=WP_0638     CGGCAACGAGGACGTCTCGGGCGAGCCCGG 480
lcl|MK388909.1_cds_QAB42545.1_1_[gene=blaOXA]_[protein=OXA-364_family_class_D_beta-lactamase_OXA-787]_[protein_id=QAB42545.1]_[location=1..828]_[gbkey     CGGCAACGAGGACGTCTCGGGCGAGCCCGG 480
lcl|MK388910.1_cds_QBC36166.1_1_[gene=blaOXA]_[protein=OXA-364_family_class_D_beta-lactamase_OXA-789]_[protein_id=QBC36166.1]_[location=1..828]_[gbkey     CGGCAACGAGGACGTCTCGGGCGAGCCCGG 480
lcl|NG_049657.1_cds_WP_063862734.1_1_[gene=blaOXA]_[locus_tag=A7J11_03068]_[protein=OXA-364_family_class_D_beta-lactamase_OXA-364]_[protein_id=WP_0638     CGGCAACGAGGACGTCTCGGGCGAGCCCGG 480
lcl|NG_049741.1_cds_WP_054428802.1_1_[gene=blaOXA]_[locus_tag=A7J11_03550]_[protein=OXA-364_family_class_D_beta-lactamase_OXA-455]_[protein_id=WP_0544     CGGCAACGAGGACGTCTCGGGCGAGCCCGG 480
lcl|NG_064748.1_cds_WP_136512083.1_1_[gene=blaOXA]_[locus_tag=A7J11_06185]_[protein=OXA-364_family_class_D_beta-lactamase_OXA-787]_[protein_id=WP_1365     CGGCAACGAGGACGTCTCGGGCGAGCCCGG 480
lcl|NG_064750.1_cds_WP_054500785.1_1_[gene=blaOXA]_[locus_tag=A7J11_06190]_[protein=OXA-364_family_class_D_beta-lactamase_OXA-789]_[protein_id=WP_0545     CGGCAACGAGGACGTCTCGGGCGAGCCCGG 480
                                                                                                                                                                                         

OXA-1_consensus                                                                                                                                            AAGAAACAACGGATTAACAGAAGCATGGCT 510
OXA01_crRNA                                                                                                                                                ------------------------------ 510
Forward_primer                                                                                                                                             ------------------------------ 510
Reverse_primer                                                                                                                                             ------------------------------ 510
lcl|NG_049790.1_cds_WP_063864194.1_1_[gene=blaOXA]_[locus_tag=A7J11_03597]_[protein=OXA-364_family_class_D_beta-lactamase_OXA-513]_[protein_id=WP_0638     CAAGCACAACGGCCTGGATGGCGCGTGGAT 510
lcl|MK388909.1_cds_QAB42545.1_1_[gene=blaOXA]_[protein=OXA-364_family_class_D_beta-lactamase_OXA-787]_[protein_id=QAB42545.1]_[location=1..828]_[gbkey     CAAGCACAACGGCCTGGACGGCGCGTGGAT 510
lcl|MK388910.1_cds_QBC36166.1_1_[gene=blaOXA]_[protein=OXA-364_family_class_D_beta-lactamase_OXA-789]_[protein_id=QBC36166.1]_[location=1..828]_[gbkey     CAAGCACAACGGCCTGGACGGCGCGTGGAT 510
lcl|NG_049657.1_cds_WP_063862734.1_1_[gene=blaOXA]_[locus_tag=A7J11_03068]_[protein=OXA-364_family_class_D_beta-lactamase_OXA-364]_[protein_id=WP_0638     CAAGCACAACGGCCTGGACGGCGCGTGGAT 510
lcl|NG_049741.1_cds_WP_054428802.1_1_[gene=blaOXA]_[locus_tag=A7J11_03550]_[protein=OXA-364_family_class_D_beta-lactamase_OXA-455]_[protein_id=WP_0544     CAAGCACAACGGCCTGGATGGCGCGTGGAT 510
lcl|NG_064748.1_cds_WP_136512083.1_1_[gene=blaOXA]_[locus_tag=A7J11_06185]_[protein=OXA-364_family_class_D_beta-lactamase_OXA-787]_[protein_id=WP_1365     CAAGCACAACGGCCTGGACGGCGCGTGGAT 510
lcl|NG_064750.1_cds_WP_054500785.1_1_[gene=blaOXA]_[locus_tag=A7J11_06190]_[protein=OXA-364_family_class_D_beta-lactamase_OXA-789]_[protein_id=WP_0545     CAAGCACAACGGCCTGGACGGCGCGTGGAT 510
                                                                                                                                                                                         

OXA-1_consensus                                                                                                                                            CGAAAGTAGCTTAAAAATTTCACCAGAAGA 540
OXA01_crRNA                                                                                                                                                ---------------------ACCAGAAGA 540
Forward_primer                                                                                                                                             ------------------------------ 540
Reverse_primer                                                                                                                                             ------------------------------ 540
lcl|NG_049790.1_cds_WP_063864194.1_1_[gene=blaOXA]_[locus_tag=A7J11_03597]_[protein=OXA-364_family_class_D_beta-lactamase_OXA-513]_[protein_id=WP_0638     CAACTCGTCGCTGCGCATTTCGCCGCTGGA 540
lcl|MK388909.1_cds_QAB42545.1_1_[gene=blaOXA]_[protein=OXA-364_family_class_D_beta-lactamase_OXA-787]_[protein_id=QAB42545.1]_[location=1..828]_[gbkey     CAACTCGTCGCTGCGCATTTCGCCGCTGGA 540
lcl|MK388910.1_cds_QBC36166.1_1_[gene=blaOXA]_[protein=OXA-364_family_class_D_beta-lactamase_OXA-789]_[protein_id=QBC36166.1]_[location=1..828]_[gbkey     CAACTCGTCGCTGCGCATTTCGCCGCTGGA 540
lcl|NG_049657.1_cds_WP_063862734.1_1_[gene=blaOXA]_[locus_tag=A7J11_03068]_[protein=OXA-364_family_class_D_beta-lactamase_OXA-364]_[protein_id=WP_0638     CAACTCGTCGCTGCGCATTTCGCCGCTGGA 540
lcl|NG_049741.1_cds_WP_054428802.1_1_[gene=blaOXA]_[locus_tag=A7J11_03550]_[protein=OXA-364_family_class_D_beta-lactamase_OXA-455]_[protein_id=WP_0544     CAACTCGTCGCTGCGCATTTCGCCGCTGGA 540
lcl|NG_064748.1_cds_WP_136512083.1_1_[gene=blaOXA]_[locus_tag=A7J11_06185]_[protein=OXA-364_family_class_D_beta-lactamase_OXA-787]_[protein_id=WP_1365     CAACTCGTCGCTGCGCATTTCGCCGCTGGA 540
lcl|NG_064750.1_cds_WP_054500785.1_1_[gene=blaOXA]_[locus_tag=A7J11_06190]_[protein=OXA-364_family_class_D_beta-lactamase_OXA-789]_[protein_id=WP_0545     CAACTCGTCGCTGCGCATTTCGCCGCTGGA 540
                                                                                                                                                                                         

OXA-1_consensus                                                                                                                                            ACAAATTCAATTCCTGCGTAAAATTATTAA 570
OXA01_crRNA                                                                                                                                                ACAAATTCAATTCCT--------------- 570
Forward_primer                                                                                                                                             ------------------------------ 570
Reverse_primer                                                                                                                                             ------------------------------ 570
lcl|NG_049790.1_cds_WP_063864194.1_1_[gene=blaOXA]_[locus_tag=A7J11_03597]_[protein=OXA-364_family_class_D_beta-lactamase_OXA-513]_[protein_id=WP_0638     GCAACTGGCGTTCCTGCGCAAGCTGGTCAA 570
lcl|MK388909.1_cds_QAB42545.1_1_[gene=blaOXA]_[protein=OXA-364_family_class_D_beta-lactamase_OXA-787]_[protein_id=QAB42545.1]_[location=1..828]_[gbkey     GCAACTGGCGTTCCTGCGCAAGCTGGTCAA 570
lcl|MK388910.1_cds_QBC36166.1_1_[gene=blaOXA]_[protein=OXA-364_family_class_D_beta-lactamase_OXA-789]_[protein_id=QBC36166.1]_[location=1..828]_[gbkey     GCAACTGGCGTTCCTGCGCAAGCTGGTCAA 570
lcl|NG_049657.1_cds_WP_063862734.1_1_[gene=blaOXA]_[locus_tag=A7J11_03068]_[protein=OXA-364_family_class_D_beta-lactamase_OXA-364]_[protein_id=WP_0638     GCAACTGGCGTTCCTGCGCAAGCTGGTCAA 570
lcl|NG_049741.1_cds_WP_054428802.1_1_[gene=blaOXA]_[locus_tag=A7J11_03550]_[protein=OXA-364_family_class_D_beta-lactamase_OXA-455]_[protein_id=WP_0544     GCAACTGGCGTTCCTGCGCAAGCTGGTCAA 570
lcl|NG_064748.1_cds_WP_136512083.1_1_[gene=blaOXA]_[locus_tag=A7J11_06185]_[protein=OXA-364_family_class_D_beta-lactamase_OXA-787]_[protein_id=WP_1365     GCAACTGGCGTTCCTGCGCAAGCTGGTCAA 570
lcl|NG_064750.1_cds_WP_054500785.1_1_[gene=blaOXA]_[locus_tag=A7J11_06190]_[protein=OXA-364_family_class_D_beta-lactamase_OXA-789]_[protein_id=WP_0545     GCAACTGGCGTTCCTGCGCAAGCTGGTCAA 570
                                                                                                                                                                                         

OXA-1_consensus                                                                                                                                            TCACAATCTCCCAGTTAAAAACTCAGCCAT 600
OXA01_crRNA                                                                                                                                                ------------------------------ 600
Forward_primer                                                                                                                                             ------------------------------ 600
Reverse_primer                                                                                                                                             ------------------------------ 600
lcl|NG_049790.1_cds_WP_063864194.1_1_[gene=blaOXA]_[locus_tag=A7J11_03597]_[protein=OXA-364_family_class_D_beta-lactamase_OXA-513]_[protein_id=WP_0638     CCGGCAATTGCCGCTCAAGCCCGCGGCCTA 600
lcl|MK388909.1_cds_QAB42545.1_1_[gene=blaOXA]_[protein=OXA-364_family_class_D_beta-lactamase_OXA-787]_[protein_id=QAB42545.1]_[location=1..828]_[gbkey     CCGCCAATTGCCGCTCAAGCCCGCGGCCTA 600
lcl|MK388910.1_cds_QBC36166.1_1_[gene=blaOXA]_[protein=OXA-364_family_class_D_beta-lactamase_OXA-789]_[protein_id=QBC36166.1]_[location=1..828]_[gbkey     CCGCCAATTGCCGCTCAAGCCCGCGGCCTA 600
lcl|NG_049657.1_cds_WP_063862734.1_1_[gene=blaOXA]_[locus_tag=A7J11_03068]_[protein=OXA-364_family_class_D_beta-lactamase_OXA-364]_[protein_id=WP_0638     CCGCCAATTGCCGCTCAAGCCCGCGGCCTA 600
lcl|NG_049741.1_cds_WP_054428802.1_1_[gene=blaOXA]_[locus_tag=A7J11_03550]_[protein=OXA-364_family_class_D_beta-lactamase_OXA-455]_[protein_id=WP_0544     CCGGCAATTGCCGCTCAAGCCCGCGGCCTA 600
lcl|NG_064748.1_cds_WP_136512083.1_1_[gene=blaOXA]_[locus_tag=A7J11_06185]_[protein=OXA-364_family_class_D_beta-lactamase_OXA-787]_[protein_id=WP_1365     CCGCCAATTGCCGCTCAAGCCCGCGGCCTA 600
lcl|NG_064750.1_cds_WP_054500785.1_1_[gene=blaOXA]_[locus_tag=A7J11_06190]_[protein=OXA-364_family_class_D_beta-lactamase_OXA-789]_[protein_id=WP_0545     CCGCCAATTGCCGCTCAAGCCCGCGGCCTA 600
                                                                                                                                                                                         

OXA-1_consensus                                                                                                                                            AGAAAACACCATAGAGAACATGTATCTACA 630
OXA01_crRNA                                                                                                                                                ------------------------------ 630
Forward_primer                                                                                                                                             ------------------------------ 630
Reverse_primer                                                                                                                                             ------------------------------ 630
lcl|NG_049790.1_cds_WP_063864194.1_1_[gene=blaOXA]_[locus_tag=A7J11_03597]_[protein=OXA-364_family_class_D_beta-lactamase_OXA-513]_[protein_id=WP_0638     CGATCTGGCC---GAGACGCTGTTCGACGC 630
lcl|MK388909.1_cds_QAB42545.1_1_[gene=blaOXA]_[protein=OXA-364_family_class_D_beta-lactamase_OXA-787]_[protein_id=QAB42545.1]_[location=1..828]_[gbkey     CGATCTGGCC---GAGACGCTGTTCGACGC 630
lcl|MK388910.1_cds_QBC36166.1_1_[gene=blaOXA]_[protein=OXA-364_family_class_D_beta-lactamase_OXA-789]_[protein_id=QBC36166.1]_[location=1..828]_[gbkey     CGATCTGGCC---GAGACGCTGTTCGACGC 630
lcl|NG_049657.1_cds_WP_063862734.1_1_[gene=blaOXA]_[locus_tag=A7J11_03068]_[protein=OXA-364_family_class_D_beta-lactamase_OXA-364]_[protein_id=WP_0638     CGATCTGGCC---GAGACGCTGTTCGACGC 630
lcl|NG_049741.1_cds_WP_054428802.1_1_[gene=blaOXA]_[locus_tag=A7J11_03550]_[protein=OXA-364_family_class_D_beta-lactamase_OXA-455]_[protein_id=WP_0544     CGATCTGGCC---GAGACGCTGTTCGACGC 630
lcl|NG_064748.1_cds_WP_136512083.1_1_[gene=blaOXA]_[locus_tag=A7J11_06185]_[protein=OXA-364_family_class_D_beta-lactamase_OXA-787]_[protein_id=WP_1365     CGATCTGGCC---GAGACGCTGTTCGACGC 630
lcl|NG_064750.1_cds_WP_054500785.1_1_[gene=blaOXA]_[locus_tag=A7J11_06190]_[protein=OXA-364_family_class_D_beta-lactamase_OXA-789]_[protein_id=WP_0545     CGATCTGGCC---GAGACGCTGTTCGACGC 630
                                                                                                                                                                                         

OXA-1_consensus                                                                                                                                            AGATCTGGATAATAGTACAAAACTGTATGG 660
OXA01_crRNA                                                                                                                                                ------------------------------ 660
Forward_primer                                                                                                                                             ------------------------------ 660
Reverse_primer                                                                                                                                             ------------------------------ 660
lcl|NG_049790.1_cds_WP_063864194.1_1_[gene=blaOXA]_[locus_tag=A7J11_03597]_[protein=OXA-364_family_class_D_beta-lactamase_OXA-513]_[protein_id=WP_0638     CGGCGAGGCCGGCGGCTGGCGCCTGTATGG 660
lcl|MK388909.1_cds_QAB42545.1_1_[gene=blaOXA]_[protein=OXA-364_family_class_D_beta-lactamase_OXA-787]_[protein_id=QAB42545.1]_[location=1..828]_[gbkey     CGGCGAGGCCGGCGGCTGGCGCCTGTATGG 660
lcl|MK388910.1_cds_QBC36166.1_1_[gene=blaOXA]_[protein=OXA-364_family_class_D_beta-lactamase_OXA-789]_[protein_id=QBC36166.1]_[location=1..828]_[gbkey     CGGCGAGGCCGGCGGCTGGCGCCTGTATGG 660
lcl|NG_049657.1_cds_WP_063862734.1_1_[gene=blaOXA]_[locus_tag=A7J11_03068]_[protein=OXA-364_family_class_D_beta-lactamase_OXA-364]_[protein_id=WP_0638     CGGCGAGGCCGGCGGCTGGCGCCTGTATGG 660
lcl|NG_049741.1_cds_WP_054428802.1_1_[gene=blaOXA]_[locus_tag=A7J11_03550]_[protein=OXA-364_family_class_D_beta-lactamase_OXA-455]_[protein_id=WP_0544     CGGCGAGGCCGGCGGCTGGCGCCTGTATGG 660
lcl|NG_064748.1_cds_WP_136512083.1_1_[gene=blaOXA]_[locus_tag=A7J11_06185]_[protein=OXA-364_family_class_D_beta-lactamase_OXA-787]_[protein_id=WP_1365     CGGCGAGGCCGGCGGCTGGCGCCTGTATGG 660
lcl|NG_064750.1_cds_WP_054500785.1_1_[gene=blaOXA]_[locus_tag=A7J11_06190]_[protein=OXA-364_family_class_D_beta-lactamase_OXA-789]_[protein_id=WP_0545     CGGCGAGGCCGGCGGCTGGCGCCTGTATGG 660
                                                                                                                                                                                         

OXA-1_consensus                                                                                                                                            GAAAACTGGTGCAGGATTCACAGCAAATAG 690
OXA01_crRNA                                                                                                                                                ------------------------------ 690
Forward_primer                                                                                                                                             ------------------------------ 690
Reverse_primer                                                                                                                                             ------------------------------ 690
lcl|NG_049790.1_cds_WP_063864194.1_1_[gene=blaOXA]_[locus_tag=A7J11_03597]_[protein=OXA-364_family_class_D_beta-lactamase_OXA-513]_[protein_id=WP_0638     CAAGACCGGCACCGGCTCGCCGGGCAGCAA 690
lcl|MK388909.1_cds_QAB42545.1_1_[gene=blaOXA]_[protein=OXA-364_family_class_D_beta-lactamase_OXA-787]_[protein_id=QAB42545.1]_[location=1..828]_[gbkey     CAAGACCGGCACCGGCTCGCCGGGCAGCAA 690
lcl|MK388910.1_cds_QBC36166.1_1_[gene=blaOXA]_[protein=OXA-364_family_class_D_beta-lactamase_OXA-789]_[protein_id=QBC36166.1]_[location=1..828]_[gbkey     CAAGACCGGCACCGGCTCGCCGGGCAGCAA 690
lcl|NG_049657.1_cds_WP_063862734.1_1_[gene=blaOXA]_[locus_tag=A7J11_03068]_[protein=OXA-364_family_class_D_beta-lactamase_OXA-364]_[protein_id=WP_0638     CAAGACCGGCACCGGCTCGCCGGGCAGCAA 690
lcl|NG_049741.1_cds_WP_054428802.1_1_[gene=blaOXA]_[locus_tag=A7J11_03550]_[protein=OXA-364_family_class_D_beta-lactamase_OXA-455]_[protein_id=WP_0544     CAAGACCGGCACCGGCTCGCCCGGCGGCAA 690
lcl|NG_064748.1_cds_WP_136512083.1_1_[gene=blaOXA]_[locus_tag=A7J11_06185]_[protein=OXA-364_family_class_D_beta-lactamase_OXA-787]_[protein_id=WP_1365     CAAGACCGGCACCGGCTCGCCGGGCAGCAA 690
lcl|NG_064750.1_cds_WP_054500785.1_1_[gene=blaOXA]_[locus_tag=A7J11_06190]_[protein=OXA-364_family_class_D_beta-lactamase_OXA-789]_[protein_id=WP_0545     CAAGACCGGCACCGGCTCGCCGGGCAGCAA 690
                                                                                                                                                                                         

OXA-1_consensus                                                                                                                                            AACCTTACAAA---------------ACGG 720
OXA01_crRNA                                                                                                                                                ------------------------------ 720
Forward_primer                                                                                                                                             ------------------------------ 720
Reverse_primer                                                                                                                                             ------------------------------ 720
lcl|NG_049790.1_cds_WP_063864194.1_1_[gene=blaOXA]_[locus_tag=A7J11_03597]_[protein=OXA-364_family_class_D_beta-lactamase_OXA-513]_[protein_id=WP_0638     CGGCGTCTACACGCCGGACAACGCCTACGG 720
lcl|MK388909.1_cds_QAB42545.1_1_[gene=blaOXA]_[protein=OXA-364_family_class_D_beta-lactamase_OXA-787]_[protein_id=QAB42545.1]_[location=1..828]_[gbkey     CGGCGTCTACACGCCGGACAACGCCTACGG 720
lcl|MK388910.1_cds_QBC36166.1_1_[gene=blaOXA]_[protein=OXA-364_family_class_D_beta-lactamase_OXA-789]_[protein_id=QBC36166.1]_[location=1..828]_[gbkey     CGGCGTCTACACGCCGGACAACGCCTACGG 720
lcl|NG_049657.1_cds_WP_063862734.1_1_[gene=blaOXA]_[locus_tag=A7J11_03068]_[protein=OXA-364_family_class_D_beta-lactamase_OXA-364]_[protein_id=WP_0638     CGGCGTCTACACGCCGGACAACGCCTACGG 720
lcl|NG_049741.1_cds_WP_054428802.1_1_[gene=blaOXA]_[locus_tag=A7J11_03550]_[protein=OXA-364_family_class_D_beta-lactamase_OXA-455]_[protein_id=WP_0544     CGGCGTCTACACACCGGACAACGCCTACGG 720
lcl|NG_064748.1_cds_WP_136512083.1_1_[gene=blaOXA]_[locus_tag=A7J11_06185]_[protein=OXA-364_family_class_D_beta-lactamase_OXA-787]_[protein_id=WP_1365     CGGCGTCTACACGCCGGACAACGCCTACGG 720
lcl|NG_064750.1_cds_WP_054500785.1_1_[gene=blaOXA]_[locus_tag=A7J11_06190]_[protein=OXA-364_family_class_D_beta-lactamase_OXA-789]_[protein_id=WP_0545     CGGCGTCTACACGCCGGACAACGCCTACGG 720
                                                                                                                                                                                         

OXA-1_consensus                                                                                                                                            ATGGTTTGAAGGGTTTATTATAAGCAAATC 750
OXA01_crRNA                                                                                                                                                ------------------------------ 750
Forward_primer                                                                                                                                             ------------------------------ 750
Reverse_primer                                                                                                                                             ------------------------------ 750
lcl|NG_049790.1_cds_WP_063864194.1_1_[gene=blaOXA]_[locus_tag=A7J11_03597]_[protein=OXA-364_family_class_D_beta-lactamase_OXA-513]_[protein_id=WP_0638     CTGGTTCGTCGG-------CTGGGCGCGCA 750
lcl|MK388909.1_cds_QAB42545.1_1_[gene=blaOXA]_[protein=OXA-364_family_class_D_beta-lactamase_OXA-787]_[protein_id=QAB42545.1]_[location=1..828]_[gbkey     CTGGTTCGTCGG-------CTGGGCGCGCA 750
lcl|MK388910.1_cds_QBC36166.1_1_[gene=blaOXA]_[protein=OXA-364_family_class_D_beta-lactamase_OXA-789]_[protein_id=QBC36166.1]_[location=1..828]_[gbkey     CTGGTTCGTCGG-------CTGGGCGCGCA 750
lcl|NG_049657.1_cds_WP_063862734.1_1_[gene=blaOXA]_[locus_tag=A7J11_03068]_[protein=OXA-364_family_class_D_beta-lactamase_OXA-364]_[protein_id=WP_0638     CTGGTTCGTCGG-------CTGGGCGCGCA 750
lcl|NG_049741.1_cds_WP_054428802.1_1_[gene=blaOXA]_[locus_tag=A7J11_03550]_[protein=OXA-364_family_class_D_beta-lactamase_OXA-455]_[protein_id=WP_0544     CTGGTTCGTCGG-------CTGGGCGCGCA 750
lcl|NG_064748.1_cds_WP_136512083.1_1_[gene=blaOXA]_[locus_tag=A7J11_06185]_[protein=OXA-364_family_class_D_beta-lactamase_OXA-787]_[protein_id=WP_1365     CTGGTTCGTCGG-------CTGGGCGCGCA 750
lcl|NG_064750.1_cds_WP_054500785.1_1_[gene=blaOXA]_[locus_tag=A7J11_06190]_[protein=OXA-364_family_class_D_beta-lactamase_OXA-789]_[protein_id=WP_0545     CTGGTTCGTCGG-------CTGGGCGCGCA 750
                                                                                                                                                                                         

OXA-1_consensus                                                                                                                                            AGGACATAAATATGTTTTTGTGTCCGCACT 780
OXA01_crRNA                                                                                                                                                ------------------------------ 780
Forward_primer                                                                                                                                             ------------------------------ 780
Reverse_primer                                                                                                                                             --------------------------CACT 780
lcl|NG_049790.1_cds_WP_063864194.1_1_[gene=blaOXA]_[locus_tag=A7J11_03597]_[protein=OXA-364_family_class_D_beta-lactamase_OXA-513]_[protein_id=WP_0638     AGGACGGCCGCCAGCTGGTGTTCGCCCGCC 780
lcl|MK388909.1_cds_QAB42545.1_1_[gene=blaOXA]_[protein=OXA-364_family_class_D_beta-lactamase_OXA-787]_[protein_id=QAB42545.1]_[location=1..828]_[gbkey     AGGACGGCCGCCAACTGGTGTTCGCGCGCC 780
lcl|MK388910.1_cds_QBC36166.1_1_[gene=blaOXA]_[protein=OXA-364_family_class_D_beta-lactamase_OXA-789]_[protein_id=QBC36166.1]_[location=1..828]_[gbkey     AGGACGGCCGCCAACTGGTGTTCGCGCGCC 780
lcl|NG_049657.1_cds_WP_063862734.1_1_[gene=blaOXA]_[locus_tag=A7J11_03068]_[protein=OXA-364_family_class_D_beta-lactamase_OXA-364]_[protein_id=WP_0638     AGGACGGCCGCCAACTGGTGTTCGCGCGCC 780
lcl|NG_049741.1_cds_WP_054428802.1_1_[gene=blaOXA]_[locus_tag=A7J11_03550]_[protein=OXA-364_family_class_D_beta-lactamase_OXA-455]_[protein_id=WP_0544     AGGACGGCCGCCAGCTGGTGTTCGCCCGCC 780
lcl|NG_064748.1_cds_WP_136512083.1_1_[gene=blaOXA]_[locus_tag=A7J11_06185]_[protein=OXA-364_family_class_D_beta-lactamase_OXA-787]_[protein_id=WP_1365     AGGACGGCCGCCAACTGGTGTTCGCGCGCC 780
lcl|NG_064750.1_cds_WP_054500785.1_1_[gene=blaOXA]_[locus_tag=A7J11_06190]_[protein=OXA-364_family_class_D_beta-lactamase_OXA-789]_[protein_id=WP_0545     AGGACGGCCGCCAACTGGTGTTCGCGCGCC 780
                                                                                                                                                                                         

OXA-1_consensus                                                                                                                                            TACAGGAAACTTGGGGTCGAATTTAACATC 810
OXA01_crRNA                                                                                                                                                ------------------------------ 810
Forward_primer                                                                                                                                             ------------------------------ 810
Reverse_primer                                                                                                                                             TACAGGAAACTTGGGGTC------------ 810
lcl|NG_049790.1_cds_WP_063864194.1_1_[gene=blaOXA]_[locus_tag=A7J11_03597]_[protein=OXA-364_family_class_D_beta-lactamase_OXA-513]_[protein_id=WP_0638     TGCTGCA-------GGACGAGAAGGCCACC 810
lcl|MK388909.1_cds_QAB42545.1_1_[gene=blaOXA]_[protein=OXA-364_family_class_D_beta-lactamase_OXA-787]_[protein_id=QAB42545.1]_[location=1..828]_[gbkey     TGCTGCA-------GGACGAGAAAGCCACC 810
lcl|MK388910.1_cds_QBC36166.1_1_[gene=blaOXA]_[protein=OXA-364_family_class_D_beta-lactamase_OXA-789]_[protein_id=QBC36166.1]_[location=1..828]_[gbkey     TGCTGCA-------GGACGAGAAAGCCACC 810
lcl|NG_049657.1_cds_WP_063862734.1_1_[gene=blaOXA]_[locus_tag=A7J11_03068]_[protein=OXA-364_family_class_D_beta-lactamase_OXA-364]_[protein_id=WP_0638     TGCTGCA-------GGACGAGAAAGCCACC 810
lcl|NG_049741.1_cds_WP_054428802.1_1_[gene=blaOXA]_[locus_tag=A7J11_03550]_[protein=OXA-364_family_class_D_beta-lactamase_OXA-455]_[protein_id=WP_0544     TGCTGCA-------GGACGAGAAGGCCACC 810
lcl|NG_064748.1_cds_WP_136512083.1_1_[gene=blaOXA]_[locus_tag=A7J11_06185]_[protein=OXA-364_family_class_D_beta-lactamase_OXA-787]_[protein_id=WP_1365     TGCTGCA-------GGACGAGAAAGCCACC 810
lcl|NG_064750.1_cds_WP_054500785.1_1_[gene=blaOXA]_[locus_tag=A7J11_06190]_[protein=OXA-364_family_class_D_beta-lactamase_OXA-789]_[protein_id=WP_0545     TGCTGCA-------GGACGAGAAAGCCACC 810
                                                                                                                                                                                         

OXA-1_consensus                                                                                                                                            AAGCATAA---AAGCCAAGAAAAATGCGAT 840
OXA01_crRNA                                                                                                                                                ------------------------------ 840
Forward_primer                                                                                                                                             ------------------------------ 840
Reverse_primer                                                                                                                                             ------------------------------ 840
lcl|NG_049790.1_cds_WP_063864194.1_1_[gene=blaOXA]_[locus_tag=A7J11_03597]_[protein=OXA-364_family_class_D_beta-lactamase_OXA-513]_[protein_id=WP_0638     AAACCCAACGCCGGCCTGCGCGCCCGCGAT 840
lcl|MK388909.1_cds_QAB42545.1_1_[gene=blaOXA]_[protein=OXA-364_family_class_D_beta-lactamase_OXA-787]_[protein_id=QAB42545.1]_[location=1..828]_[gbkey     CGGCCCAATGCCGGCCTGCGCGCCCGCGAC 840
lcl|MK388910.1_cds_QBC36166.1_1_[gene=blaOXA]_[protein=OXA-364_family_class_D_beta-lactamase_OXA-789]_[protein_id=QBC36166.1]_[location=1..828]_[gbkey     CGGCCCAATGCCGGCCTGCGCGCCCGCGAC 840
lcl|NG_049657.1_cds_WP_063862734.1_1_[gene=blaOXA]_[locus_tag=A7J11_03068]_[protein=OXA-364_family_class_D_beta-lactamase_OXA-364]_[protein_id=WP_0638     CGGCCCAATGCCGGCCTGCGCGCCCGCGAC 840
lcl|NG_049741.1_cds_WP_054428802.1_1_[gene=blaOXA]_[locus_tag=A7J11_03550]_[protein=OXA-364_family_class_D_beta-lactamase_OXA-455]_[protein_id=WP_0544     AGGCCCAACGCCGGCCTGCGCGCCCGCGAT 840
lcl|NG_064748.1_cds_WP_136512083.1_1_[gene=blaOXA]_[locus_tag=A7J11_06185]_[protein=OXA-364_family_class_D_beta-lactamase_OXA-787]_[protein_id=WP_1365     CGGCCCAATGCCGGCCTGCGCGCCCGCGAC 840
lcl|NG_064750.1_cds_WP_054500785.1_1_[gene=blaOXA]_[locus_tag=A7J11_06190]_[protein=OXA-364_family_class_D_beta-lactamase_OXA-789]_[protein_id=WP_0545     CGGCCCAATGCCGGCCTGCGCGCCCGCGAC 840
                                                                                                                                                                                         

OXA-1_consensus                                                                                                                                            CA--------------------CCATTCTA 870
OXA01_crRNA                                                                                                                                                ------------------------------ 870
Forward_primer                                                                                                                                             ------------------------------ 870
Reverse_primer                                                                                                                                             ------------------------------ 870
lcl|NG_049790.1_cds_WP_063864194.1_1_[gene=blaOXA]_[locus_tag=A7J11_03597]_[protein=OXA-364_family_class_D_beta-lactamase_OXA-513]_[protein_id=WP_0638     GACCTGATGCGCGACTGGCCGGCCATGGCC 870
lcl|MK388909.1_cds_QAB42545.1_1_[gene=blaOXA]_[protein=OXA-364_family_class_D_beta-lactamase_OXA-787]_[protein_id=QAB42545.1]_[location=1..828]_[gbkey     AAGCTGTTGCGCGAGTGGCCAGCCATGGCC 870
lcl|MK388910.1_cds_QBC36166.1_1_[gene=blaOXA]_[protein=OXA-364_family_class_D_beta-lactamase_OXA-789]_[protein_id=QBC36166.1]_[location=1..828]_[gbkey     GAGCTGTTGCGCGAGTGGCCAGCCATGGCC 870
lcl|NG_049657.1_cds_WP_063862734.1_1_[gene=blaOXA]_[locus_tag=A7J11_03068]_[protein=OXA-364_family_class_D_beta-lactamase_OXA-364]_[protein_id=WP_0638     GAGCTGTTGCGCGAGTGGCCGGCCATGGCC 870
lcl|NG_049741.1_cds_WP_054428802.1_1_[gene=blaOXA]_[locus_tag=A7J11_03550]_[protein=OXA-364_family_class_D_beta-lactamase_OXA-455]_[protein_id=WP_0544     GACCTGATGCGCGACTGGCCGGCCATGGCC 870
lcl|NG_064748.1_cds_WP_136512083.1_1_[gene=blaOXA]_[locus_tag=A7J11_06185]_[protein=OXA-364_family_class_D_beta-lactamase_OXA-787]_[protein_id=WP_1365     AAGCTGTTGCGCGAGTGGCCAGCCATGGCC 870
lcl|NG_064750.1_cds_WP_054500785.1_1_[gene=blaOXA]_[locus_tag=A7J11_06190]_[protein=OXA-364_family_class_D_beta-lactamase_OXA-789]_[protein_id=WP_0545     GAGCTGTTGCGCGAGTGGCCAGCCATGGCC 870
                                                                                                                                                                                         

OXA-1_consensus                                                                                                                                            AACACACTAAATTTATAA 888
OXA01_crRNA                                                                                                                                                ------------------ 888
Forward_primer                                                                                                                                             ------------------ 888
Reverse_primer                                                                                                                                             ------------------ 888
lcl|NG_049790.1_cds_WP_063864194.1_1_[gene=blaOXA]_[locus_tag=A7J11_03597]_[protein=OXA-364_family_class_D_beta-lactamase_OXA-513]_[protein_id=WP_0638     GACGCGCCCCGCCAGTAG 888
lcl|MK388909.1_cds_QAB42545.1_1_[gene=blaOXA]_[protein=OXA-364_family_class_D_beta-lactamase_OXA-787]_[protein_id=QAB42545.1]_[location=1..828]_[gbkey     GACGCGCCCCGCCAGTAG 888
lcl|MK388910.1_cds_QBC36166.1_1_[gene=blaOXA]_[protein=OXA-364_family_class_D_beta-lactamase_OXA-789]_[protein_id=QBC36166.1]_[location=1..828]_[gbkey     GACGCGCCCCGCCAGTAG 888
lcl|NG_049657.1_cds_WP_063862734.1_1_[gene=blaOXA]_[locus_tag=A7J11_03068]_[protein=OXA-364_family_class_D_beta-lactamase_OXA-364]_[protein_id=WP_0638     GACGCGCCCCGCCAGTAG 888
lcl|NG_049741.1_cds_WP_054428802.1_1_[gene=blaOXA]_[locus_tag=A7J11_03550]_[protein=OXA-364_family_class_D_beta-lactamase_OXA-455]_[protein_id=WP_0544     GACGCGCCCCGCCAGTAG 888
lcl|NG_064748.1_cds_WP_136512083.1_1_[gene=blaOXA]_[locus_tag=A7J11_06185]_[protein=OXA-364_family_class_D_beta-lactamase_OXA-787]_[protein_id=WP_1365     GACGCGCCCCGCCAGTAG 888
lcl|NG_064750.1_cds_WP_054500785.1_1_[gene=blaOXA]_[locus_tag=A7J11_06190]_[protein=OXA-364_family_class_D_beta-lactamase_OXA-789]_[protein_id=WP_0545     GACGCGCCCCGCCAGTAG 888
                                                                                                                                                                             
