# Supplementary material for: Thermal optimized PCR coupled to CRISPR-Cas12a for rapid detection of blaOXA-1 resistance gene
Source: PLoS One. 2026 May 15;21(5):e0337675. doi: 10.1371/journal.pone.0337675 (PMC13178884; doi:10.1371/journal.pone.0337675)
Supplement: S2 File [file pone.0337675.s002.zip › Supplementary_file_S2/Aln_OXA679.aln]

CLUSTAL W 2.0 multiple sequence alignment

OXA-1_consensus                                                                                                                                            ATGAAAAA--------------CACAATAC 30
OXA01_crRNA                                                                                                                                                ------------------------------ 30
Forward_primer                                                                                                                                             ---------------------------AGC 30
Reverse_primer                                                                                                                                             ------------------------------ 30
lcl|MH837623.1_cds_AXV45349.1_1_[gene=blaOXA]_[protein=OXA-667_family_class_D_beta-lactamase_OXA-679]_[protein_id=AXV45349.1]_[location=1..831]_[gbkey     GTGAGAACACGTTTATTTCCTTTATTAAGT 30
lcl|NG_062355.1_cds_WP_122634439.1_1_[gene=blaOXA]_[locus_tag=A7J11_06019]_[protein=OXA-679_family_carbapenem-hydrolyzing_class_D_beta-lactamase_OXA-6     GTGAGAACACGTTTATTTCCTTTATTAAGT 30
lcl|NG_079241.1_cds_WP_240067731.1_1_[gene=blaOXA]_[locus_tag=A7J11_07377]_[protein=OXA-679_family_carbapenem-hydrolyzing_class_D_beta-lactamase_OXA-1     GTGCGAACACGTTTATTTCCTTTATTAGGC 30
lcl|NG_073477.1_cds_WP_204376239.1_1_[gene=blaOXA]_[locus_tag=A7J11_07058]_[protein=OXA-679_family_carbapenem-hydrolyzing_class_D_beta-lactamase_OXA-9     GTGCGAAAAAATTTATTTCCT---TTAAGT 30
lcl|NG_073476.1_cds_WP_204376238.1_1_[gene=blaOXA]_[locus_tag=A7J11_07057]_[protein=OXA-679_family_carbapenem-hydrolyzing_class_D_beta-lactamase_OXA-9     GTGCGAACACGTTTATTTCCTTTATTAAGT 30
lcl|NG_073475.1_cds_WP_204376237.1_1_[gene=blaOXA]_[locus_tag=A7J11_07056]_[protein=OXA-679_family_carbapenem-hydrolyzing_class_D_beta-lactamase_OXA-9     GTGCGAACACGTCTATTTCCT---TTAAGT 30
lcl|NG_073474.1_cds_WP_204376236.1_1_[gene=blaOXA]_[locus_tag=A7J11_07055]_[protein=OXA-679_family_carbapenem-hydrolyzing_class_D_beta-lactamase_OXA-9     GTGAGAACACGTTTATTTCCTTTATTAAGT 30
lcl|NG_061623.1_cds_WP_116786836.1_1_[gene=blaOXA]_[locus_tag=A7J11_05853]_[protein=OXA-679_family_carbapenem-hydrolyzing_class_D_beta-lactamase_OXA-7     GTGAGAACACGTTTATTTCCTTTATTAAGT 30
lcl|MW581829.1_cds_QRM14292.1_1_[gene=blaOXA]_[protein=OXA-679_family_carbapenem-hydrolyzing_class_D_beta-lactamase_OXA-949]_[protein_id=QRM14292.1]_[     GTGCGAAAAAATTTATTTCCT---TTAAGT 30
lcl|MW581828.1_cds_QRM14291.1_1_[gene=blaOXA]_[protein=OXA-679_family_carbapenem-hydrolyzing_class_D_beta-lactamase_OXA-948]_[protein_id=QRM14291.1]_[     GTGCGAACACGTTTATTTCCTTTATTAAGT 30
lcl|MW581827.1_cds_QRM14290.1_1_[gene=blaOXA]_[protein=OXA-679_family_carbapenem-hydrolyzing_class_D_beta-lactamase_OXA-947]_[protein_id=QRM14290.1]_[     GTGCGAACACGTCTATTTCCT---TTAAGT 30
lcl|MW581826.1_cds_QRM14289.1_1_[gene=blaOXA]_[protein=OXA-679_family_carbapenem-hydrolyzing_class_D_beta-lactamase_OXA-946]_[protein_id=QRM14289.1]_[     GTGAGAACACGTTTATTTCCTTTATTAAGT 30
                                                                                                                                                                                         

OXA-1_consensus                                                                                                                                            ATATCAACTTCGCTATTTTTTTAATAATTG 60
OXA01_crRNA                                                                                                                                                ------------------------------ 60
Forward_primer                                                                                                                                             A----------------------------- 60
Reverse_primer                                                                                                                                             ------------------------------ 60
lcl|MH837623.1_cds_AXV45349.1_1_[gene=blaOXA]_[protein=OXA-667_family_class_D_beta-lactamase_OXA-679]_[protein_id=AXV45349.1]_[location=1..831]_[gbkey     ATATCTATTTCAATTTTTT-----TAAGTG 60
lcl|NG_062355.1_cds_WP_122634439.1_1_[gene=blaOXA]_[locus_tag=A7J11_06019]_[protein=OXA-679_family_carbapenem-hydrolyzing_class_D_beta-lactamase_OXA-6     ATATCTATTTCAATTTTTT-----TAAGTG 60
lcl|NG_079241.1_cds_WP_240067731.1_1_[gene=blaOXA]_[locus_tag=A7J11_07377]_[protein=OXA-679_family_carbapenem-hydrolyzing_class_D_beta-lactamase_OXA-1     ATATCTATTTCAATTTTTT-----TAAGTG 60
lcl|NG_073477.1_cds_WP_204376239.1_1_[gene=blaOXA]_[locus_tag=A7J11_07058]_[protein=OXA-679_family_carbapenem-hydrolyzing_class_D_beta-lactamase_OXA-9     ATATCTATTTCAATTTTTT-----TAAGTG 60
lcl|NG_073476.1_cds_WP_204376238.1_1_[gene=blaOXA]_[locus_tag=A7J11_07057]_[protein=OXA-679_family_carbapenem-hydrolyzing_class_D_beta-lactamase_OXA-9     ATATCTATTTCAATTTTTT-----TAAGTG 60
lcl|NG_073475.1_cds_WP_204376237.1_1_[gene=blaOXA]_[locus_tag=A7J11_07056]_[protein=OXA-679_family_carbapenem-hydrolyzing_class_D_beta-lactamase_OXA-9     ATATCTATTTCAATTTTTT-----TAAGTG 60
lcl|NG_073474.1_cds_WP_204376236.1_1_[gene=blaOXA]_[locus_tag=A7J11_07055]_[protein=OXA-679_family_carbapenem-hydrolyzing_class_D_beta-lactamase_OXA-9     ATATCTATTTCAATTTTTT-----TAAGTG 60
lcl|NG_061623.1_cds_WP_116786836.1_1_[gene=blaOXA]_[locus_tag=A7J11_05853]_[protein=OXA-679_family_carbapenem-hydrolyzing_class_D_beta-lactamase_OXA-7     ATATCTATTTCAATTTTTT-----TAAGTG 60
lcl|MW581829.1_cds_QRM14292.1_1_[gene=blaOXA]_[protein=OXA-679_family_carbapenem-hydrolyzing_class_D_beta-lactamase_OXA-949]_[protein_id=QRM14292.1]_[     ATATCTATTTCAATTTTTT-----TAAGTG 60
lcl|MW581828.1_cds_QRM14291.1_1_[gene=blaOXA]_[protein=OXA-679_family_carbapenem-hydrolyzing_class_D_beta-lactamase_OXA-948]_[protein_id=QRM14291.1]_[     ATATCTATTTCAATTTTTT-----TAAGTG 60
lcl|MW581827.1_cds_QRM14290.1_1_[gene=blaOXA]_[protein=OXA-679_family_carbapenem-hydrolyzing_class_D_beta-lactamase_OXA-947]_[protein_id=QRM14290.1]_[     ATATCTATTTCAATTTTTT-----TAAGTG 60
lcl|MW581826.1_cds_QRM14289.1_1_[gene=blaOXA]_[protein=OXA-679_family_carbapenem-hydrolyzing_class_D_beta-lactamase_OXA-946]_[protein_id=QRM14289.1]_[     ATATCTATTTCAATTTTTT-----TAAGTG 60
                                                                                                                                                                                         

OXA-1_consensus                                                                                                                                            CAAATATTATCTACAGCAGCGCCAGTGCAT 90
OXA01_crRNA                                                                                                                                                ------------------------------ 90
Forward_primer                                                                                                                                             ------------------------------ 90
Reverse_primer                                                                                                                                             ------------------------------ 90
lcl|MH837623.1_cds_AXV45349.1_1_[gene=blaOXA]_[protein=OXA-667_family_class_D_beta-lactamase_OXA-679]_[protein_id=AXV45349.1]_[location=1..831]_[gbkey     CGTGC-TCCTCTCCA-----TTTATCGAAC 90
lcl|NG_062355.1_cds_WP_122634439.1_1_[gene=blaOXA]_[locus_tag=A7J11_06019]_[protein=OXA-679_family_carbapenem-hydrolyzing_class_D_beta-lactamase_OXA-6     CGTGC-TCCTCTCCA-----TTTATCGAAC 90
lcl|NG_079241.1_cds_WP_240067731.1_1_[gene=blaOXA]_[locus_tag=A7J11_07377]_[protein=OXA-679_family_carbapenem-hydrolyzing_class_D_beta-lactamase_OXA-1     CATGC-TCCTCTCCA-----TTTATCGGAC 90
lcl|NG_073477.1_cds_WP_204376239.1_1_[gene=blaOXA]_[locus_tag=A7J11_07058]_[protein=OXA-679_family_carbapenem-hydrolyzing_class_D_beta-lactamase_OXA-9     CATGC-TCCTCTCCA-----TTTATTGGAC 90
lcl|NG_073476.1_cds_WP_204376238.1_1_[gene=blaOXA]_[locus_tag=A7J11_07057]_[protein=OXA-679_family_carbapenem-hydrolyzing_class_D_beta-lactamase_OXA-9     CATGT-TCCTCTCCA-----TTTATCGCAC 90
lcl|NG_073475.1_cds_WP_204376237.1_1_[gene=blaOXA]_[locus_tag=A7J11_07056]_[protein=OXA-679_family_carbapenem-hydrolyzing_class_D_beta-lactamase_OXA-9     CATGC-TCCTCTCCA-----TTTATCGGAC 90
lcl|NG_073474.1_cds_WP_204376236.1_1_[gene=blaOXA]_[locus_tag=A7J11_07055]_[protein=OXA-679_family_carbapenem-hydrolyzing_class_D_beta-lactamase_OXA-9     CGTGC-TCCTCTCCA-----TTTATCGAAC 90
lcl|NG_061623.1_cds_WP_116786836.1_1_[gene=blaOXA]_[locus_tag=A7J11_05853]_[protein=OXA-679_family_carbapenem-hydrolyzing_class_D_beta-lactamase_OXA-7     CGTGC-TCCTCTCCA-----TTTATCGAAC 90
lcl|MW581829.1_cds_QRM14292.1_1_[gene=blaOXA]_[protein=OXA-679_family_carbapenem-hydrolyzing_class_D_beta-lactamase_OXA-949]_[protein_id=QRM14292.1]_[     CATGC-TCCTCTCCA-----TTTATTGGAC 90
lcl|MW581828.1_cds_QRM14291.1_1_[gene=blaOXA]_[protein=OXA-679_family_carbapenem-hydrolyzing_class_D_beta-lactamase_OXA-948]_[protein_id=QRM14291.1]_[     CATGT-TCCTCTCCA-----TTTATCGCAC 90
lcl|MW581827.1_cds_QRM14290.1_1_[gene=blaOXA]_[protein=OXA-679_family_carbapenem-hydrolyzing_class_D_beta-lactamase_OXA-947]_[protein_id=QRM14290.1]_[     CATGC-TCCTCTCCA-----TTTATCGGAC 90
lcl|MW581826.1_cds_QRM14289.1_1_[gene=blaOXA]_[protein=OXA-679_family_carbapenem-hydrolyzing_class_D_beta-lactamase_OXA-946]_[protein_id=QRM14289.1]_[     CGTGC-TCCTCTCCA-----TTTATCGAAC 90
                                                                                                                                                                                         

OXA-1_consensus                                                                                                                                            CAACAGATATCTCTACTGTTGCATCTCCAT 120
OXA01_crRNA                                                                                                                                                ------------------------------ 120
Forward_primer                                                                                                                                             ------------------------------ 120
Reverse_primer                                                                                                                                             ------------------------------ 120
lcl|MH837623.1_cds_AXV45349.1_1_[gene=blaOXA]_[protein=OXA-667_family_class_D_beta-lactamase_OXA-679]_[protein_id=AXV45349.1]_[location=1..831]_[gbkey     CTAAAGACATCCTGCCTATTTCTACTAC-T 120
lcl|NG_062355.1_cds_WP_122634439.1_1_[gene=blaOXA]_[locus_tag=A7J11_06019]_[protein=OXA-679_family_carbapenem-hydrolyzing_class_D_beta-lactamase_OXA-6     CTAAAGACATCCTGCCTATTTCTACTAC-T 120
lcl|NG_079241.1_cds_WP_240067731.1_1_[gene=blaOXA]_[locus_tag=A7J11_07377]_[protein=OXA-679_family_carbapenem-hydrolyzing_class_D_beta-lactamase_OXA-1     CTAAAGACATCTTACCCATTTCTACTAC-T 120
lcl|NG_073477.1_cds_WP_204376239.1_1_[gene=blaOXA]_[locus_tag=A7J11_07058]_[protein=OXA-679_family_carbapenem-hydrolyzing_class_D_beta-lactamase_OXA-9     CTAAAGATATTTTACCTATTTCTACTAT-T 120
lcl|NG_073476.1_cds_WP_204376238.1_1_[gene=blaOXA]_[locus_tag=A7J11_07057]_[protein=OXA-679_family_carbapenem-hydrolyzing_class_D_beta-lactamase_OXA-9     CTAAAGACATCTTACCTATTTCTGCTAT-T 120
lcl|NG_073475.1_cds_WP_204376237.1_1_[gene=blaOXA]_[locus_tag=A7J11_07056]_[protein=OXA-679_family_carbapenem-hydrolyzing_class_D_beta-lactamase_OXA-9     CTAAAGACATCCTGCCTATTTCTACTAC-T 120
lcl|NG_073474.1_cds_WP_204376236.1_1_[gene=blaOXA]_[locus_tag=A7J11_07055]_[protein=OXA-679_family_carbapenem-hydrolyzing_class_D_beta-lactamase_OXA-9     CTAAAGACATCCTGCCTATTTCTACTAC-T 120
lcl|NG_061623.1_cds_WP_116786836.1_1_[gene=blaOXA]_[locus_tag=A7J11_05853]_[protein=OXA-679_family_carbapenem-hydrolyzing_class_D_beta-lactamase_OXA-7     CTAAAGACATCCTGCCTATTTCTACTAC-T 120
lcl|MW581829.1_cds_QRM14292.1_1_[gene=blaOXA]_[protein=OXA-679_family_carbapenem-hydrolyzing_class_D_beta-lactamase_OXA-949]_[protein_id=QRM14292.1]_[     CTAAAGATATTTTACCTATTTCTACTAT-T 120
lcl|MW581828.1_cds_QRM14291.1_1_[gene=blaOXA]_[protein=OXA-679_family_carbapenem-hydrolyzing_class_D_beta-lactamase_OXA-948]_[protein_id=QRM14291.1]_[     CTAAAGACATCTTACCTATTTCTGCTAT-T 120
lcl|MW581827.1_cds_QRM14290.1_1_[gene=blaOXA]_[protein=OXA-679_family_carbapenem-hydrolyzing_class_D_beta-lactamase_OXA-947]_[protein_id=QRM14290.1]_[     CTAAAGACATCCTGCCTATTTCTACTAC-T 120
lcl|MW581826.1_cds_QRM14289.1_1_[gene=blaOXA]_[protein=OXA-679_family_carbapenem-hydrolyzing_class_D_beta-lactamase_OXA-946]_[protein_id=QRM14289.1]_[     CTAAAGACATCCTGCCTATTTCTACTAC-T 120
                                                                                                                                                                                         

OXA-1_consensus                                                                                                                                            TATTTGAAGGAACTGAAGGTTGTTTTTTAC 150
OXA01_crRNA                                                                                                                                                ------------------------------ 150
Forward_primer                                                                                                                                             ------------------------------ 150
Reverse_primer                                                                                                                                             ---------------------------CAC 150
lcl|MH837623.1_cds_AXV45349.1_1_[gene=blaOXA]_[protein=OXA-667_family_class_D_beta-lactamase_OXA-679]_[protein_id=AXV45349.1]_[location=1..831]_[gbkey     GATCAAACTCAACAAGCGATTGGCTCCTAT 150
lcl|NG_062355.1_cds_WP_122634439.1_1_[gene=blaOXA]_[locus_tag=A7J11_06019]_[protein=OXA-679_family_carbapenem-hydrolyzing_class_D_beta-lactamase_OXA-6     GATCAAACTCAACAAGCGATTGGCTCCTAT 150
lcl|NG_079241.1_cds_WP_240067731.1_1_[gene=blaOXA]_[locus_tag=A7J11_07377]_[protein=OXA-679_family_carbapenem-hydrolyzing_class_D_beta-lactamase_OXA-1     AAGCTAAGTCAACAAACGATTGGCAGTTAC 150
lcl|NG_073477.1_cds_WP_204376239.1_1_[gene=blaOXA]_[locus_tag=A7J11_07058]_[protein=OXA-679_family_carbapenem-hydrolyzing_class_D_beta-lactamase_OXA-9     AAGCAAAGTCAACAAGCGATTGGCTCCTAC 150
lcl|NG_073476.1_cds_WP_204376238.1_1_[gene=blaOXA]_[locus_tag=A7J11_07057]_[protein=OXA-679_family_carbapenem-hydrolyzing_class_D_beta-lactamase_OXA-9     AAGCTAAGTCAACAAACGATTGGCACATAC 150
lcl|NG_073475.1_cds_WP_204376237.1_1_[gene=blaOXA]_[locus_tag=A7J11_07056]_[protein=OXA-679_family_carbapenem-hydrolyzing_class_D_beta-lactamase_OXA-9     GATCAAACTCAACAAGCGATTGGCTCCTAT 150
lcl|NG_073474.1_cds_WP_204376236.1_1_[gene=blaOXA]_[locus_tag=A7J11_07055]_[protein=OXA-679_family_carbapenem-hydrolyzing_class_D_beta-lactamase_OXA-9     GATCAAACTCAACAAGCGATTGGCTCTTAT 150
lcl|NG_061623.1_cds_WP_116786836.1_1_[gene=blaOXA]_[locus_tag=A7J11_05853]_[protein=OXA-679_family_carbapenem-hydrolyzing_class_D_beta-lactamase_OXA-7     GATCAAACTCAACAAGCGATTGGCTCCTAT 150
lcl|MW581829.1_cds_QRM14292.1_1_[gene=blaOXA]_[protein=OXA-679_family_carbapenem-hydrolyzing_class_D_beta-lactamase_OXA-949]_[protein_id=QRM14292.1]_[     AAGCAAAGTCAACAAGCGATTGGCTCCTAC 150
lcl|MW581828.1_cds_QRM14291.1_1_[gene=blaOXA]_[protein=OXA-679_family_carbapenem-hydrolyzing_class_D_beta-lactamase_OXA-948]_[protein_id=QRM14291.1]_[     AAGCTAAGTCAACAAACGATTGGCACATAC 150
lcl|MW581827.1_cds_QRM14290.1_1_[gene=blaOXA]_[protein=OXA-679_family_carbapenem-hydrolyzing_class_D_beta-lactamase_OXA-947]_[protein_id=QRM14290.1]_[     GATCAAACTCAACAAGCGATTGGCTCCTAT 150
lcl|MW581826.1_cds_QRM14289.1_1_[gene=blaOXA]_[protein=OXA-679_family_carbapenem-hydrolyzing_class_D_beta-lactamase_OXA-946]_[protein_id=QRM14289.1]_[     GATCAAACTCAACAAGCGATTGGCTCTTAT 150
                                                                                                                                                                                         

OXA-1_consensus                                                                                                                                            TTT-ACGATGCATCCACAAACGCTGAAATT 180
OXA01_crRNA                                                                                                                                                ------------------------------ 180
Forward_primer                                                                                                                                             ------------------------------ 180
Reverse_primer                                                                                                                                             TTACAGGAAACT------------------ 180
lcl|MH837623.1_cds_AXV45349.1_1_[gene=blaOXA]_[protein=OXA-667_family_class_D_beta-lactamase_OXA-679]_[protein_id=AXV45349.1]_[location=1..831]_[gbkey     TTTGATGAAGCTCAGACACAGGGTGTTATT 180
lcl|NG_062355.1_cds_WP_122634439.1_1_[gene=blaOXA]_[locus_tag=A7J11_06019]_[protein=OXA-679_family_carbapenem-hydrolyzing_class_D_beta-lactamase_OXA-6     TTTGATGAAGCTCAGACACAGGGTGTTATT 180
lcl|NG_079241.1_cds_WP_240067731.1_1_[gene=blaOXA]_[locus_tag=A7J11_07377]_[protein=OXA-679_family_carbapenem-hydrolyzing_class_D_beta-lactamase_OXA-1     TTTAATGAAGCTCAGACTCAGGGCGTTATT 180
lcl|NG_073477.1_cds_WP_204376239.1_1_[gene=blaOXA]_[locus_tag=A7J11_07058]_[protein=OXA-679_family_carbapenem-hydrolyzing_class_D_beta-lactamase_OXA-9     TTTAATGAAGCTCAAACACAGGGTGTTATT 180
lcl|NG_073476.1_cds_WP_204376238.1_1_[gene=blaOXA]_[locus_tag=A7J11_07057]_[protein=OXA-679_family_carbapenem-hydrolyzing_class_D_beta-lactamase_OXA-9     TTTGATGAAGCTCAGACTCAAGGCGTTATT 180
lcl|NG_073475.1_cds_WP_204376237.1_1_[gene=blaOXA]_[locus_tag=A7J11_07056]_[protein=OXA-679_family_carbapenem-hydrolyzing_class_D_beta-lactamase_OXA-9     TTTGATGAAGCTCAGACTCAGGGAGTTATT 180
lcl|NG_073474.1_cds_WP_204376236.1_1_[gene=blaOXA]_[locus_tag=A7J11_07055]_[protein=OXA-679_family_carbapenem-hydrolyzing_class_D_beta-lactamase_OXA-9     TTTGATGAAGCTCAGACACAGGGTGTTATT 180
lcl|NG_061623.1_cds_WP_116786836.1_1_[gene=blaOXA]_[locus_tag=A7J11_05853]_[protein=OXA-679_family_carbapenem-hydrolyzing_class_D_beta-lactamase_OXA-7     TTTGATGAAGCTCAGACACAGGGTGTTATT 180
lcl|MW581829.1_cds_QRM14292.1_1_[gene=blaOXA]_[protein=OXA-679_family_carbapenem-hydrolyzing_class_D_beta-lactamase_OXA-949]_[protein_id=QRM14292.1]_[     TTTAATGAAGCTCAAACACAGGGTGTTATT 180
lcl|MW581828.1_cds_QRM14291.1_1_[gene=blaOXA]_[protein=OXA-679_family_carbapenem-hydrolyzing_class_D_beta-lactamase_OXA-948]_[protein_id=QRM14291.1]_[     TTTGATGAAGCTCAGACTCAAGGCGTTATT 180
lcl|MW581827.1_cds_QRM14290.1_1_[gene=blaOXA]_[protein=OXA-679_family_carbapenem-hydrolyzing_class_D_beta-lactamase_OXA-947]_[protein_id=QRM14290.1]_[     TTTGATGAAGCTCAGACTCAGGGAGTTATT 180
lcl|MW581826.1_cds_QRM14289.1_1_[gene=blaOXA]_[protein=OXA-679_family_carbapenem-hydrolyzing_class_D_beta-lactamase_OXA-946]_[protein_id=QRM14289.1]_[     TTTGATGAAGCTCAGACACAGGGTGTTATT 180
                                                                                                                                                                                         

OXA-1_consensus                                                                                                                                            GCTCAATTCAATAAAGCAAAGTGTGCAACG 210
OXA01_crRNA                                                                                                                                                ------------------------------ 210
Forward_primer                                                                                                                                             ------------------------------ 210
Reverse_primer                                                                                                                                             ------------------------------ 210
lcl|MH837623.1_cds_AXV45349.1_1_[gene=blaOXA]_[protein=OXA-667_family_class_D_beta-lactamase_OXA-679]_[protein_id=AXV45349.1]_[location=1..831]_[gbkey     GTC--ATTAAGGATGGGCACAATATTGATA 210
lcl|NG_062355.1_cds_WP_122634439.1_1_[gene=blaOXA]_[locus_tag=A7J11_06019]_[protein=OXA-679_family_carbapenem-hydrolyzing_class_D_beta-lactamase_OXA-6     GTC--ATTAAGGATGGGCACAATATTGATA 210
lcl|NG_079241.1_cds_WP_240067731.1_1_[gene=blaOXA]_[locus_tag=A7J11_07377]_[protein=OXA-679_family_carbapenem-hydrolyzing_class_D_beta-lactamase_OXA-1     GTT--ATTAAGGATGGGCAAAATATTGATA 210
lcl|NG_073477.1_cds_WP_204376239.1_1_[gene=blaOXA]_[locus_tag=A7J11_07058]_[protein=OXA-679_family_carbapenem-hydrolyzing_class_D_beta-lactamase_OXA-9     GTT--ATTAAGGATGGTCAAAATATTGATA 210
lcl|NG_073476.1_cds_WP_204376238.1_1_[gene=blaOXA]_[locus_tag=A7J11_07057]_[protein=OXA-679_family_carbapenem-hydrolyzing_class_D_beta-lactamase_OXA-9     GTT--ATTAAAGACGGTCAAAATATTGATA 210
lcl|NG_073475.1_cds_WP_204376237.1_1_[gene=blaOXA]_[locus_tag=A7J11_07056]_[protein=OXA-679_family_carbapenem-hydrolyzing_class_D_beta-lactamase_OXA-9     GTT--ATTAAGGATGATCAAGATATTGATA 210
lcl|NG_073474.1_cds_WP_204376236.1_1_[gene=blaOXA]_[locus_tag=A7J11_07055]_[protein=OXA-679_family_carbapenem-hydrolyzing_class_D_beta-lactamase_OXA-9     GTC--ATTAAGGATGGGCACAATATTGATA 210
lcl|NG_061623.1_cds_WP_116786836.1_1_[gene=blaOXA]_[locus_tag=A7J11_05853]_[protein=OXA-679_family_carbapenem-hydrolyzing_class_D_beta-lactamase_OXA-7     GTC--ATTAAGGATGGGCACAATATTGATA 210
lcl|MW581829.1_cds_QRM14292.1_1_[gene=blaOXA]_[protein=OXA-679_family_carbapenem-hydrolyzing_class_D_beta-lactamase_OXA-949]_[protein_id=QRM14292.1]_[     GTT--ATTAAGGATGGTCAAAATATTGATA 210
lcl|MW581828.1_cds_QRM14291.1_1_[gene=blaOXA]_[protein=OXA-679_family_carbapenem-hydrolyzing_class_D_beta-lactamase_OXA-948]_[protein_id=QRM14291.1]_[     GTT--ATTAAAGACGGTCAAAATATTGATA 210
lcl|MW581827.1_cds_QRM14290.1_1_[gene=blaOXA]_[protein=OXA-679_family_carbapenem-hydrolyzing_class_D_beta-lactamase_OXA-947]_[protein_id=QRM14290.1]_[     GTT--ATTAAGGATGATCAAGATATTGATA 210
lcl|MW581826.1_cds_QRM14289.1_1_[gene=blaOXA]_[protein=OXA-679_family_carbapenem-hydrolyzing_class_D_beta-lactamase_OXA-946]_[protein_id=QRM14289.1]_[     GTC--ATTAAGGATGGGCACAATATTGATA 210
                                                                                                                                                                                         

OXA-1_consensus                                                                                                                                            CAAATGGC---------ACCAGATTCAACT 240
OXA01_crRNA                                                                                                                                                -----------------ACCAGA------- 240
Forward_primer                                                                                                                                             ------------------------------ 240
Reverse_primer                                                                                                                                             ------------------------------ 240
lcl|MH837623.1_cds_AXV45349.1_1_[gene=blaOXA]_[protein=OXA-667_family_class_D_beta-lactamase_OXA-679]_[protein_id=AXV45349.1]_[location=1..831]_[gbkey     CTTATGGTAATGATTTAACCCGAGCCAATA 240
lcl|NG_062355.1_cds_WP_122634439.1_1_[gene=blaOXA]_[locus_tag=A7J11_06019]_[protein=OXA-679_family_carbapenem-hydrolyzing_class_D_beta-lactamase_OXA-6     CTTATGGTAATGATTTAACCCGAGCCAATA 240
lcl|NG_079241.1_cds_WP_240067731.1_1_[gene=blaOXA]_[locus_tag=A7J11_07377]_[protein=OXA-679_family_carbapenem-hydrolyzing_class_D_beta-lactamase_OXA-1     CTTATGGTAATGATTTAACCAGAGCCAATA 240
lcl|NG_073477.1_cds_WP_204376239.1_1_[gene=blaOXA]_[locus_tag=A7J11_07058]_[protein=OXA-679_family_carbapenem-hydrolyzing_class_D_beta-lactamase_OXA-9     CTTATGGTAATGATTTAACTAGAGCCAATA 240
lcl|NG_073476.1_cds_WP_204376238.1_1_[gene=blaOXA]_[locus_tag=A7J11_07057]_[protein=OXA-679_family_carbapenem-hydrolyzing_class_D_beta-lactamase_OXA-9     GTTATGGTAATGATTTAACCAGAGCCAATA 240
lcl|NG_073475.1_cds_WP_204376237.1_1_[gene=blaOXA]_[locus_tag=A7J11_07056]_[protein=OXA-679_family_carbapenem-hydrolyzing_class_D_beta-lactamase_OXA-9     CTTATGGTAATGATTTAACCCGAGCCAATA 240
lcl|NG_073474.1_cds_WP_204376236.1_1_[gene=blaOXA]_[locus_tag=A7J11_07055]_[protein=OXA-679_family_carbapenem-hydrolyzing_class_D_beta-lactamase_OXA-9     CTTATGGTAATGATTTAACCCGAGCCAATA 240
lcl|NG_061623.1_cds_WP_116786836.1_1_[gene=blaOXA]_[locus_tag=A7J11_05853]_[protein=OXA-679_family_carbapenem-hydrolyzing_class_D_beta-lactamase_OXA-7     CTTATGGTAATGATTTAACCCGAGCCAATA 240
lcl|MW581829.1_cds_QRM14292.1_1_[gene=blaOXA]_[protein=OXA-679_family_carbapenem-hydrolyzing_class_D_beta-lactamase_OXA-949]_[protein_id=QRM14292.1]_[     CTTATGGTAATGATTTAACTAGAGCCAATA 240
lcl|MW581828.1_cds_QRM14291.1_1_[gene=blaOXA]_[protein=OXA-679_family_carbapenem-hydrolyzing_class_D_beta-lactamase_OXA-948]_[protein_id=QRM14291.1]_[     GTTATGGTAATGATTTAACCAGAGCCAATA 240
lcl|MW581827.1_cds_QRM14290.1_1_[gene=blaOXA]_[protein=OXA-679_family_carbapenem-hydrolyzing_class_D_beta-lactamase_OXA-947]_[protein_id=QRM14290.1]_[     CTTATGGTAATGATTTAACCCGAGCCAATA 240
lcl|MW581826.1_cds_QRM14289.1_1_[gene=blaOXA]_[protein=OXA-679_family_carbapenem-hydrolyzing_class_D_beta-lactamase_OXA-946]_[protein_id=QRM14289.1]_[     CTTATGGTAATGATTTAACCCGAGCCAATA 240
                                                                                                                                                                                         

OXA-1_consensus                                                                                                                                            TTCAAGAT-----CGCATTATCACTTATGG 270
OXA01_crRNA                                                                                                                                                ------------------------------ 270
Forward_primer                                                                                                                                             ------------------------------ 270
Reverse_primer                                                                                                                                             ------------------------------ 270
lcl|MH837623.1_cds_AXV45349.1_1_[gene=blaOXA]_[protein=OXA-667_family_class_D_beta-lactamase_OXA-679]_[protein_id=AXV45349.1]_[location=1..831]_[gbkey     CATTGTATGTACCTGCATCAACTTTTAAGA 270
lcl|NG_062355.1_cds_WP_122634439.1_1_[gene=blaOXA]_[locus_tag=A7J11_06019]_[protein=OXA-679_family_carbapenem-hydrolyzing_class_D_beta-lactamase_OXA-6     CATTGTATGTACCTGCATCAACTTTTAAGA 270
lcl|NG_079241.1_cds_WP_240067731.1_1_[gene=blaOXA]_[locus_tag=A7J11_07377]_[protein=OXA-679_family_carbapenem-hydrolyzing_class_D_beta-lactamase_OXA-1     CACAATATGTACCTGCATCAACTTTTAAGA 270
lcl|NG_073477.1_cds_WP_204376239.1_1_[gene=blaOXA]_[locus_tag=A7J11_07058]_[protein=OXA-679_family_carbapenem-hydrolyzing_class_D_beta-lactamase_OXA-9     CACAATATGTACCTGCGTCAACTTTTAAGA 270
lcl|NG_073476.1_cds_WP_204376238.1_1_[gene=blaOXA]_[locus_tag=A7J11_07057]_[protein=OXA-679_family_carbapenem-hydrolyzing_class_D_beta-lactamase_OXA-9     CACAATATGTACCTGCATCAACTTTTAAGA 270
lcl|NG_073475.1_cds_WP_204376237.1_1_[gene=blaOXA]_[locus_tag=A7J11_07056]_[protein=OXA-679_family_carbapenem-hydrolyzing_class_D_beta-lactamase_OXA-9     CACAATATGTACCTGCGTCAACTTTTAAGA 270
lcl|NG_073474.1_cds_WP_204376236.1_1_[gene=blaOXA]_[locus_tag=A7J11_07055]_[protein=OXA-679_family_carbapenem-hydrolyzing_class_D_beta-lactamase_OXA-9     CATTGTATGTACCTGCATCAACTTTTAAGA 270
lcl|NG_061623.1_cds_WP_116786836.1_1_[gene=blaOXA]_[locus_tag=A7J11_05853]_[protein=OXA-679_family_carbapenem-hydrolyzing_class_D_beta-lactamase_OXA-7     CATTGTATGTACCTGCATCAACTTTTAAGA 270
lcl|MW581829.1_cds_QRM14292.1_1_[gene=blaOXA]_[protein=OXA-679_family_carbapenem-hydrolyzing_class_D_beta-lactamase_OXA-949]_[protein_id=QRM14292.1]_[     CACAATATGTACCTGCGTCAACTTTTAAGA 270
lcl|MW581828.1_cds_QRM14291.1_1_[gene=blaOXA]_[protein=OXA-679_family_carbapenem-hydrolyzing_class_D_beta-lactamase_OXA-948]_[protein_id=QRM14291.1]_[     CACAATATGTACCTGCATCAACTTTTAAGA 270
lcl|MW581827.1_cds_QRM14290.1_1_[gene=blaOXA]_[protein=OXA-679_family_carbapenem-hydrolyzing_class_D_beta-lactamase_OXA-947]_[protein_id=QRM14290.1]_[     CACAATATGTACCTGCGTCAACTTTTAAGA 270
lcl|MW581826.1_cds_QRM14289.1_1_[gene=blaOXA]_[protein=OXA-679_family_carbapenem-hydrolyzing_class_D_beta-lactamase_OXA-946]_[protein_id=QRM14289.1]_[     CATTGTATGTACCTGCATCAACTTTTAAGA 270
                                                                                                                                                                                         

OXA-1_consensus                                                                                                                                            CATTTGATGCGGAAATAATAGATCAGAAAA 300
OXA01_crRNA                                                                                                                                                ------------------------------ 300
Forward_primer                                                                                                                                             ------------------TGGCTCG----- 300
Reverse_primer                                                                                                                                             ------------------------------ 300
lcl|MH837623.1_cds_AXV45349.1_1_[gene=blaOXA]_[protein=OXA-667_family_class_D_beta-lactamase_OXA-679]_[protein_id=AXV45349.1]_[location=1..831]_[gbkey     TGTTAAATGCTTTAAT--TGGTTTGGAAAA 300
lcl|NG_062355.1_cds_WP_122634439.1_1_[gene=blaOXA]_[locus_tag=A7J11_06019]_[protein=OXA-679_family_carbapenem-hydrolyzing_class_D_beta-lactamase_OXA-6     TGTTAAATGCTTTAAT--TGGTTTGGAAAA 300
lcl|NG_079241.1_cds_WP_240067731.1_1_[gene=blaOXA]_[locus_tag=A7J11_07377]_[protein=OXA-679_family_carbapenem-hydrolyzing_class_D_beta-lactamase_OXA-1     TGTTAAATGCTTTAAT--TGGTTTGGAAAA 300
lcl|NG_073477.1_cds_WP_204376239.1_1_[gene=blaOXA]_[locus_tag=A7J11_07058]_[protein=OXA-679_family_carbapenem-hydrolyzing_class_D_beta-lactamase_OXA-9     TGTTAAATGCTCTAAT--TGGTTTGGAAAA 300
lcl|NG_073476.1_cds_WP_204376238.1_1_[gene=blaOXA]_[locus_tag=A7J11_07057]_[protein=OXA-679_family_carbapenem-hydrolyzing_class_D_beta-lactamase_OXA-9     TGTTAAATGCTTTAAT--TGGTTTGGAAAA 300
lcl|NG_073475.1_cds_WP_204376237.1_1_[gene=blaOXA]_[locus_tag=A7J11_07056]_[protein=OXA-679_family_carbapenem-hydrolyzing_class_D_beta-lactamase_OXA-9     TGTTAAATGCTTTAAT--TGGTTTGGAAAA 300
lcl|NG_073474.1_cds_WP_204376236.1_1_[gene=blaOXA]_[locus_tag=A7J11_07055]_[protein=OXA-679_family_carbapenem-hydrolyzing_class_D_beta-lactamase_OXA-9     TGTTAAATGCTTTAAT--TGGTTTGGAAAA 300
lcl|NG_061623.1_cds_WP_116786836.1_1_[gene=blaOXA]_[locus_tag=A7J11_05853]_[protein=OXA-679_family_carbapenem-hydrolyzing_class_D_beta-lactamase_OXA-7     TGTTAAATGCTTTAAT--TGGTTTGGAAAA 300
lcl|MW581829.1_cds_QRM14292.1_1_[gene=blaOXA]_[protein=OXA-679_family_carbapenem-hydrolyzing_class_D_beta-lactamase_OXA-949]_[protein_id=QRM14292.1]_[     TGTTAAATGCTCTAAT--TGGTTTGGAAAA 300
lcl|MW581828.1_cds_QRM14291.1_1_[gene=blaOXA]_[protein=OXA-679_family_carbapenem-hydrolyzing_class_D_beta-lactamase_OXA-948]_[protein_id=QRM14291.1]_[     TGTTAAATGCTTTAAT--TGGTTTGGAAAA 300
lcl|MW581827.1_cds_QRM14290.1_1_[gene=blaOXA]_[protein=OXA-679_family_carbapenem-hydrolyzing_class_D_beta-lactamase_OXA-947]_[protein_id=QRM14290.1]_[     TGTTAAATGCTTTAAT--TGGTTTGGAAAA 300
lcl|MW581826.1_cds_QRM14289.1_1_[gene=blaOXA]_[protein=OXA-679_family_carbapenem-hydrolyzing_class_D_beta-lactamase_OXA-946]_[protein_id=QRM14289.1]_[     TGTTAAATGCTTTAAT--TGGTTTGGAAAA 300
                                                                                                                                                                                         

OXA-1_consensus                                                                                                                                            CCAT--ATTCAAATGGGATAAAACCCCCAA 330
OXA01_crRNA                                                                                                                                                ------------------------------ 330
Forward_primer                                                                                                                                             ------------------------------ 330
Reverse_primer                                                                                                                                             ------------------------------ 330
lcl|MH837623.1_cds_AXV45349.1_1_[gene=blaOXA]_[protein=OXA-667_family_class_D_beta-lactamase_OXA-679]_[protein_id=AXV45349.1]_[location=1..831]_[gbkey     CAATAAAGCTACAGTCGATGAAGTTTTTAA 330
lcl|NG_062355.1_cds_WP_122634439.1_1_[gene=blaOXA]_[locus_tag=A7J11_06019]_[protein=OXA-679_family_carbapenem-hydrolyzing_class_D_beta-lactamase_OXA-6     CAATAAAGCTACAGTCGATGAAGTTTTTAA 330
lcl|NG_079241.1_cds_WP_240067731.1_1_[gene=blaOXA]_[locus_tag=A7J11_07377]_[protein=OXA-679_family_carbapenem-hydrolyzing_class_D_beta-lactamase_OXA-1     CAATAAAGCTACAGTCGATGAAGTTTTTAA 330
lcl|NG_073477.1_cds_WP_204376239.1_1_[gene=blaOXA]_[locus_tag=A7J11_07058]_[protein=OXA-679_family_carbapenem-hydrolyzing_class_D_beta-lactamase_OXA-9     CAATAAAGCTACAGTCGATGAAGTTTTTAA 330
lcl|NG_073476.1_cds_WP_204376238.1_1_[gene=blaOXA]_[locus_tag=A7J11_07057]_[protein=OXA-679_family_carbapenem-hydrolyzing_class_D_beta-lactamase_OXA-9     CAATAAAGCTACAGTCGATGAAGTTTTTAA 330
lcl|NG_073475.1_cds_WP_204376237.1_1_[gene=blaOXA]_[locus_tag=A7J11_07056]_[protein=OXA-679_family_carbapenem-hydrolyzing_class_D_beta-lactamase_OXA-9     CAATAAAGCTACAGTCGATGAAGTTTTTAA 330
lcl|NG_073474.1_cds_WP_204376236.1_1_[gene=blaOXA]_[locus_tag=A7J11_07055]_[protein=OXA-679_family_carbapenem-hydrolyzing_class_D_beta-lactamase_OXA-9     CAATAAAGCTACAGTCGATGAAGTTTTTAA 330
lcl|NG_061623.1_cds_WP_116786836.1_1_[gene=blaOXA]_[locus_tag=A7J11_05853]_[protein=OXA-679_family_carbapenem-hydrolyzing_class_D_beta-lactamase_OXA-7     CAATAAAGCTACAGTCGATGAAGTTTTTAA 330
lcl|MW581829.1_cds_QRM14292.1_1_[gene=blaOXA]_[protein=OXA-679_family_carbapenem-hydrolyzing_class_D_beta-lactamase_OXA-949]_[protein_id=QRM14292.1]_[     CAATAAAGCTACAGTCGATGAAGTTTTTAA 330
lcl|MW581828.1_cds_QRM14291.1_1_[gene=blaOXA]_[protein=OXA-679_family_carbapenem-hydrolyzing_class_D_beta-lactamase_OXA-948]_[protein_id=QRM14291.1]_[     CAATAAAGCTACAGTCGATGAAGTTTTTAA 330
lcl|MW581827.1_cds_QRM14290.1_1_[gene=blaOXA]_[protein=OXA-679_family_carbapenem-hydrolyzing_class_D_beta-lactamase_OXA-947]_[protein_id=QRM14290.1]_[     CAATAAAGCTACAGTCGATGAAGTTTTTAA 330
lcl|MW581826.1_cds_QRM14289.1_1_[gene=blaOXA]_[protein=OXA-679_family_carbapenem-hydrolyzing_class_D_beta-lactamase_OXA-946]_[protein_id=QRM14289.1]_[     CAATAAAGCTACAGTCGATGAAGTTTTTAA 330
                                                                                                                                                                                         

OXA-1_consensus                                                                                                                                            AGGAATGGAGATCTGGAACAGCAATCATAC 360
OXA01_crRNA                                                                                                                                                ------------------------------ 360
Forward_primer                                                                                                                                             ------------------------------ 360
Reverse_primer                                                                                                                                             ------TGGGGTC----------------- 360
lcl|MH837623.1_cds_AXV45349.1_1_[gene=blaOXA]_[protein=OXA-667_family_class_D_beta-lactamase_OXA-679]_[protein_id=AXV45349.1]_[location=1..831]_[gbkey     A-----TGGGATGGGAAAAAGCGTTCATAT 360
lcl|NG_062355.1_cds_WP_122634439.1_1_[gene=blaOXA]_[locus_tag=A7J11_06019]_[protein=OXA-679_family_carbapenem-hydrolyzing_class_D_beta-lactamase_OXA-6     A-----TGGGATGGGAAAAAGCGTTCATAT 360
lcl|NG_079241.1_cds_WP_240067731.1_1_[gene=blaOXA]_[locus_tag=A7J11_07377]_[protein=OXA-679_family_carbapenem-hydrolyzing_class_D_beta-lactamase_OXA-1     A-----TGGGATGGGAAAAAACGTTCATAT 360
lcl|NG_073477.1_cds_WP_204376239.1_1_[gene=blaOXA]_[locus_tag=A7J11_07058]_[protein=OXA-679_family_carbapenem-hydrolyzing_class_D_beta-lactamase_OXA-9     A-----TGGGATGGGAAAAAACGTTCATAT 360
lcl|NG_073476.1_cds_WP_204376238.1_1_[gene=blaOXA]_[locus_tag=A7J11_07057]_[protein=OXA-679_family_carbapenem-hydrolyzing_class_D_beta-lactamase_OXA-9     G-----TGGGATGGGAAAAAACGTTCATAT 360
lcl|NG_073475.1_cds_WP_204376237.1_1_[gene=blaOXA]_[locus_tag=A7J11_07056]_[protein=OXA-679_family_carbapenem-hydrolyzing_class_D_beta-lactamase_OXA-9     A-----TGGGATGGGAAAAAGCGTTCATAT 360
lcl|NG_073474.1_cds_WP_204376236.1_1_[gene=blaOXA]_[locus_tag=A7J11_07055]_[protein=OXA-679_family_carbapenem-hydrolyzing_class_D_beta-lactamase_OXA-9     A-----TGGGATGGGAAAAAGCGTTCATAT 360
lcl|NG_061623.1_cds_WP_116786836.1_1_[gene=blaOXA]_[locus_tag=A7J11_05853]_[protein=OXA-679_family_carbapenem-hydrolyzing_class_D_beta-lactamase_OXA-7     A-----TGGGATGGGAAAAAGCGTTCATAT 360
lcl|MW581829.1_cds_QRM14292.1_1_[gene=blaOXA]_[protein=OXA-679_family_carbapenem-hydrolyzing_class_D_beta-lactamase_OXA-949]_[protein_id=QRM14292.1]_[     A-----TGGGATGGGAAAAAACGTTCATAT 360
lcl|MW581828.1_cds_QRM14291.1_1_[gene=blaOXA]_[protein=OXA-679_family_carbapenem-hydrolyzing_class_D_beta-lactamase_OXA-948]_[protein_id=QRM14291.1]_[     G-----TGGGATGGGAAAAAACGTTCATAT 360
lcl|MW581827.1_cds_QRM14290.1_1_[gene=blaOXA]_[protein=OXA-679_family_carbapenem-hydrolyzing_class_D_beta-lactamase_OXA-947]_[protein_id=QRM14290.1]_[     A-----TGGGATGGGAAAAAGCGTTCATAT 360
lcl|MW581826.1_cds_QRM14289.1_1_[gene=blaOXA]_[protein=OXA-679_family_carbapenem-hydrolyzing_class_D_beta-lactamase_OXA-946]_[protein_id=QRM14289.1]_[     A-----TGGGATGGGAAAAAGCGTTCATAT 360
                                                                                                                                                                                         

OXA-1_consensus                                                                                                                                            ACC---------AAAGACGTGG-------- 390
OXA01_crRNA                                                                                                                                                ------------------------------ 390
Forward_primer                                                                                                                                             ------------------------------ 390
Reverse_primer                                                                                                                                             ------------------------------ 390
lcl|MH837623.1_cds_AXV45349.1_1_[gene=blaOXA]_[protein=OXA-667_family_class_D_beta-lactamase_OXA-679]_[protein_id=AXV45349.1]_[location=1..831]_[gbkey     TCTATATGGGAAAAAGATATGAATTTGGGT 390
lcl|NG_062355.1_cds_WP_122634439.1_1_[gene=blaOXA]_[locus_tag=A7J11_06019]_[protein=OXA-679_family_carbapenem-hydrolyzing_class_D_beta-lactamase_OXA-6     TCTATATGGGAAAAAGATATGAATTTGGGT 390
lcl|NG_079241.1_cds_WP_240067731.1_1_[gene=blaOXA]_[locus_tag=A7J11_07377]_[protein=OXA-679_family_carbapenem-hydrolyzing_class_D_beta-lactamase_OXA-1     TCTATATGGGAGAAAGATATGAATTTGGGT 390
lcl|NG_073477.1_cds_WP_204376239.1_1_[gene=blaOXA]_[locus_tag=A7J11_07058]_[protein=OXA-679_family_carbapenem-hydrolyzing_class_D_beta-lactamase_OXA-9     TCTATGTGGGAAAAAGATATGAATTTGGGT 390
lcl|NG_073476.1_cds_WP_204376238.1_1_[gene=blaOXA]_[locus_tag=A7J11_07057]_[protein=OXA-679_family_carbapenem-hydrolyzing_class_D_beta-lactamase_OXA-9     TCTATGTGGGAAAAAGATATGAATTTGGGT 390
lcl|NG_073475.1_cds_WP_204376237.1_1_[gene=blaOXA]_[locus_tag=A7J11_07056]_[protein=OXA-679_family_carbapenem-hydrolyzing_class_D_beta-lactamase_OXA-9     TCTATATGGGAAAAAGATATGAATTTGGGT 390
lcl|NG_073474.1_cds_WP_204376236.1_1_[gene=blaOXA]_[locus_tag=A7J11_07055]_[protein=OXA-679_family_carbapenem-hydrolyzing_class_D_beta-lactamase_OXA-9     TCTATATGGGAAAAAGATATGAATTTGGGT 390
lcl|NG_061623.1_cds_WP_116786836.1_1_[gene=blaOXA]_[locus_tag=A7J11_05853]_[protein=OXA-679_family_carbapenem-hydrolyzing_class_D_beta-lactamase_OXA-7     TCTATATGGGAAAAAGATATGAATTTGGGT 390
lcl|MW581829.1_cds_QRM14292.1_1_[gene=blaOXA]_[protein=OXA-679_family_carbapenem-hydrolyzing_class_D_beta-lactamase_OXA-949]_[protein_id=QRM14292.1]_[     TCTATGTGGGAAAAAGATATGAATTTGGGT 390
lcl|MW581828.1_cds_QRM14291.1_1_[gene=blaOXA]_[protein=OXA-679_family_carbapenem-hydrolyzing_class_D_beta-lactamase_OXA-948]_[protein_id=QRM14291.1]_[     TCTATGTGGGAAAAAGATATGAATTTGGGT 390
lcl|MW581827.1_cds_QRM14290.1_1_[gene=blaOXA]_[protein=OXA-679_family_carbapenem-hydrolyzing_class_D_beta-lactamase_OXA-947]_[protein_id=QRM14290.1]_[     TCTATATGGGAAAAAGATATGAATTTGGGT 390
lcl|MW581826.1_cds_QRM14289.1_1_[gene=blaOXA]_[protein=OXA-679_family_carbapenem-hydrolyzing_class_D_beta-lactamase_OXA-946]_[protein_id=QRM14289.1]_[     TCTATATGGGAAAAAGATATGAATTTGGGT 390
                                                                                                                                                                                         

OXA-1_consensus                                                                                                                                            ------ATGCAATTTTCTGTTGTTTGGGTT 420
OXA01_crRNA                                                                                                                                                ------------------------------ 420
Forward_primer                                                                                                                                             ------------------------------ 420
Reverse_primer                                                                                                                                             ------------------------------ 420
lcl|MH837623.1_cds_AXV45349.1_1_[gene=blaOXA]_[protein=OXA-667_family_class_D_beta-lactamase_OXA-679]_[protein_id=AXV45349.1]_[location=1..831]_[gbkey     GAAGCCATGAAGTTATCAGCGGTTCCTGTA 420
lcl|NG_062355.1_cds_WP_122634439.1_1_[gene=blaOXA]_[locus_tag=A7J11_06019]_[protein=OXA-679_family_carbapenem-hydrolyzing_class_D_beta-lactamase_OXA-6     GAAGCCATGAAGTTATCAGCGGTTCCTGTA 420
lcl|NG_079241.1_cds_WP_240067731.1_1_[gene=blaOXA]_[locus_tag=A7J11_07377]_[protein=OXA-679_family_carbapenem-hydrolyzing_class_D_beta-lactamase_OXA-1     GAAGCCATGAAGTTATCAGCGGTTCCTGTA 420
lcl|NG_073477.1_cds_WP_204376239.1_1_[gene=blaOXA]_[locus_tag=A7J11_07058]_[protein=OXA-679_family_carbapenem-hydrolyzing_class_D_beta-lactamase_OXA-9     GAAGCCATGAAGTTATCAGCTGTTCCTGTA 420
lcl|NG_073476.1_cds_WP_204376238.1_1_[gene=blaOXA]_[locus_tag=A7J11_07057]_[protein=OXA-679_family_carbapenem-hydrolyzing_class_D_beta-lactamase_OXA-9     GAAGCCATGAAGTTATCAGCGGTTCCTGTA 420
lcl|NG_073475.1_cds_WP_204376237.1_1_[gene=blaOXA]_[locus_tag=A7J11_07056]_[protein=OXA-679_family_carbapenem-hydrolyzing_class_D_beta-lactamase_OXA-9     GAAGCCATGAAGTTATCAGCGGTTCCTGTA 420
lcl|NG_073474.1_cds_WP_204376236.1_1_[gene=blaOXA]_[locus_tag=A7J11_07055]_[protein=OXA-679_family_carbapenem-hydrolyzing_class_D_beta-lactamase_OXA-9     GAAGCCATGAAGTTATCAGCGGTTCCTGTA 420
lcl|NG_061623.1_cds_WP_116786836.1_1_[gene=blaOXA]_[locus_tag=A7J11_05853]_[protein=OXA-679_family_carbapenem-hydrolyzing_class_D_beta-lactamase_OXA-7     GAAGCCATGAAGTTATCAGCGGTTCCTGTA 420
lcl|MW581829.1_cds_QRM14292.1_1_[gene=blaOXA]_[protein=OXA-679_family_carbapenem-hydrolyzing_class_D_beta-lactamase_OXA-949]_[protein_id=QRM14292.1]_[     GAAGCCATGAAGTTATCAGCTGTTCCTGTA 420
lcl|MW581828.1_cds_QRM14291.1_1_[gene=blaOXA]_[protein=OXA-679_family_carbapenem-hydrolyzing_class_D_beta-lactamase_OXA-948]_[protein_id=QRM14291.1]_[     GAAGCCATGAAGTTATCAGCGGTTCCTGTA 420
lcl|MW581827.1_cds_QRM14290.1_1_[gene=blaOXA]_[protein=OXA-679_family_carbapenem-hydrolyzing_class_D_beta-lactamase_OXA-947]_[protein_id=QRM14290.1]_[     GAAGCCATGAAGTTATCAGCGGTTCCTGTA 420
lcl|MW581826.1_cds_QRM14289.1_1_[gene=blaOXA]_[protein=OXA-679_family_carbapenem-hydrolyzing_class_D_beta-lactamase_OXA-946]_[protein_id=QRM14289.1]_[     GAAGCCATGAAGTTATCAGCGGTTCCTGTA 420
                                                                                                                                                                                         

OXA-1_consensus                                                                                                                                            TCGCAAGAAATAACCCAAAAAATTGGATTA 450
OXA01_crRNA                                                                                                                                                ------------------------------ 450
Forward_primer                                                                                                                                             ------------------------------ 450
Reverse_primer                                                                                                                                             ------------------------------ 450
lcl|MH837623.1_cds_AXV45349.1_1_[gene=blaOXA]_[protein=OXA-667_family_class_D_beta-lactamase_OXA-679]_[protein_id=AXV45349.1]_[location=1..831]_[gbkey     TATCAAGAACTCGCAAAACGGATAGGCGTA 450
lcl|NG_062355.1_cds_WP_122634439.1_1_[gene=blaOXA]_[locus_tag=A7J11_06019]_[protein=OXA-679_family_carbapenem-hydrolyzing_class_D_beta-lactamase_OXA-6     TATCAAGAACTCGCAAAACGGATAGGCGTA 450
lcl|NG_079241.1_cds_WP_240067731.1_1_[gene=blaOXA]_[locus_tag=A7J11_07377]_[protein=OXA-679_family_carbapenem-hydrolyzing_class_D_beta-lactamase_OXA-1     TATCAAGAACTCGCAAAACGGATAGGCTTG 450
lcl|NG_073477.1_cds_WP_204376239.1_1_[gene=blaOXA]_[locus_tag=A7J11_07058]_[protein=OXA-679_family_carbapenem-hydrolyzing_class_D_beta-lactamase_OXA-9     TATCAAGAACTCGCAAAACGGATAGGCTTG 450
lcl|NG_073476.1_cds_WP_204376238.1_1_[gene=blaOXA]_[locus_tag=A7J11_07057]_[protein=OXA-679_family_carbapenem-hydrolyzing_class_D_beta-lactamase_OXA-9     TATCAAGAACTTGCAAAACGGATAGGCTTG 450
lcl|NG_073475.1_cds_WP_204376237.1_1_[gene=blaOXA]_[locus_tag=A7J11_07056]_[protein=OXA-679_family_carbapenem-hydrolyzing_class_D_beta-lactamase_OXA-9     TATCAAGAACTCGCAAAACGGATAGGCGTA 450
lcl|NG_073474.1_cds_WP_204376236.1_1_[gene=blaOXA]_[locus_tag=A7J11_07055]_[protein=OXA-679_family_carbapenem-hydrolyzing_class_D_beta-lactamase_OXA-9     TATCAAGAACTCGCAAAACGGATAGGCGTA 450
lcl|NG_061623.1_cds_WP_116786836.1_1_[gene=blaOXA]_[locus_tag=A7J11_05853]_[protein=OXA-679_family_carbapenem-hydrolyzing_class_D_beta-lactamase_OXA-7     TATCAAGAACTCGCAAAACGGATAGGCGTA 450
lcl|MW581829.1_cds_QRM14292.1_1_[gene=blaOXA]_[protein=OXA-679_family_carbapenem-hydrolyzing_class_D_beta-lactamase_OXA-949]_[protein_id=QRM14292.1]_[     TATCAAGAACTCGCAAAACGGATAGGCTTG 450
lcl|MW581828.1_cds_QRM14291.1_1_[gene=blaOXA]_[protein=OXA-679_family_carbapenem-hydrolyzing_class_D_beta-lactamase_OXA-948]_[protein_id=QRM14291.1]_[     TATCAAGAACTTGCAAAACGGATAGGCTTG 450
lcl|MW581827.1_cds_QRM14290.1_1_[gene=blaOXA]_[protein=OXA-679_family_carbapenem-hydrolyzing_class_D_beta-lactamase_OXA-947]_[protein_id=QRM14290.1]_[     TATCAAGAACTCGCAAAACGGATAGGCGTA 450
lcl|MW581826.1_cds_QRM14289.1_1_[gene=blaOXA]_[protein=OXA-679_family_carbapenem-hydrolyzing_class_D_beta-lactamase_OXA-946]_[protein_id=QRM14289.1]_[     TATCAAGAACTCGCAAAACGGATAGGCGTA 450
                                                                                                                                                                                         

OXA-1_consensus                                                                                                                                            AATAAAATCAAGAATTATCTCAAAGATTTT 480
OXA01_crRNA                                                                                                                                                ------------------------------ 480
Forward_primer                                                                                                                                             ------------------------------ 480
Reverse_primer                                                                                                                                             ------------------------------ 480
lcl|MH837623.1_cds_AXV45349.1_1_[gene=blaOXA]_[protein=OXA-667_family_class_D_beta-lactamase_OXA-679]_[protein_id=AXV45349.1]_[location=1..831]_[gbkey     GATCTAATGCAAAAAGAAGTAAAAAGAGTC 480
lcl|NG_062355.1_cds_WP_122634439.1_1_[gene=blaOXA]_[locus_tag=A7J11_06019]_[protein=OXA-679_family_carbapenem-hydrolyzing_class_D_beta-lactamase_OXA-6     GATCTAATGCAAAAAGAAGTAAAAAGAGTC 480
lcl|NG_079241.1_cds_WP_240067731.1_1_[gene=blaOXA]_[locus_tag=A7J11_07377]_[protein=OXA-679_family_carbapenem-hydrolyzing_class_D_beta-lactamase_OXA-1     GATCTGATGCAAAAAGAAGTTAAACGAGTC 480
lcl|NG_073477.1_cds_WP_204376239.1_1_[gene=blaOXA]_[locus_tag=A7J11_07058]_[protein=OXA-679_family_carbapenem-hydrolyzing_class_D_beta-lactamase_OXA-9     GATCTAATGCAAAAAGAAGTTAAACGAGTC 480
lcl|NG_073476.1_cds_WP_204376238.1_1_[gene=blaOXA]_[locus_tag=A7J11_07057]_[protein=OXA-679_family_carbapenem-hydrolyzing_class_D_beta-lactamase_OXA-9     GATCTGATGCAAAAAGAAGTAAAAAGAGTC 480
lcl|NG_073475.1_cds_WP_204376237.1_1_[gene=blaOXA]_[locus_tag=A7J11_07056]_[protein=OXA-679_family_carbapenem-hydrolyzing_class_D_beta-lactamase_OXA-9     GATCTAATGCAAAAAGAAGTAAAAAGAGTC 480
lcl|NG_073474.1_cds_WP_204376236.1_1_[gene=blaOXA]_[locus_tag=A7J11_07055]_[protein=OXA-679_family_carbapenem-hydrolyzing_class_D_beta-lactamase_OXA-9     GATCTAATGCAAAAAGAAGTAAAAAGAGTC 480
lcl|NG_061623.1_cds_WP_116786836.1_1_[gene=blaOXA]_[locus_tag=A7J11_05853]_[protein=OXA-679_family_carbapenem-hydrolyzing_class_D_beta-lactamase_OXA-7     GATCTAATGCAAAAAGAAGTAAAAAGAGTC 480
lcl|MW581829.1_cds_QRM14292.1_1_[gene=blaOXA]_[protein=OXA-679_family_carbapenem-hydrolyzing_class_D_beta-lactamase_OXA-949]_[protein_id=QRM14292.1]_[     GATCTAATGCAAAAAGAAGTTAAACGAGTC 480
lcl|MW581828.1_cds_QRM14291.1_1_[gene=blaOXA]_[protein=OXA-679_family_carbapenem-hydrolyzing_class_D_beta-lactamase_OXA-948]_[protein_id=QRM14291.1]_[     GATCTGATGCAAAAAGAAGTAAAAAGAGTC 480
lcl|MW581827.1_cds_QRM14290.1_1_[gene=blaOXA]_[protein=OXA-679_family_carbapenem-hydrolyzing_class_D_beta-lactamase_OXA-947]_[protein_id=QRM14290.1]_[     GATCTAATGCAAAAAGAAGTAAAAAGAGTC 480
lcl|MW581826.1_cds_QRM14289.1_1_[gene=blaOXA]_[protein=OXA-679_family_carbapenem-hydrolyzing_class_D_beta-lactamase_OXA-946]_[protein_id=QRM14289.1]_[     GATCTAATGCAAAAAGAAGTAAAAAGAGTC 480
                                                                                                                                                                                         

OXA-1_consensus                                                                                                                                            GATTATGGAAATCAAGACTTCTCTGGAGAT 510
OXA01_crRNA                                                                                                                                                ------------------------------ 510
Forward_primer                                                                                                                                             ------------------------------ 510
Reverse_primer                                                                                                                                             ------------------------------ 510
lcl|MH837623.1_cds_AXV45349.1_1_[gene=blaOXA]_[protein=OXA-667_family_class_D_beta-lactamase_OXA-679]_[protein_id=AXV45349.1]_[location=1..831]_[gbkey     AAATTTGGTAATTCAAA----TATTGGGAC 510
lcl|NG_062355.1_cds_WP_122634439.1_1_[gene=blaOXA]_[locus_tag=A7J11_06019]_[protein=OXA-679_family_carbapenem-hydrolyzing_class_D_beta-lactamase_OXA-6     AAATTTGGTAATTCAAA----TATTGGGAC 510
lcl|NG_079241.1_cds_WP_240067731.1_1_[gene=blaOXA]_[locus_tag=A7J11_07377]_[protein=OXA-679_family_carbapenem-hydrolyzing_class_D_beta-lactamase_OXA-1     GATTTTGGTAATTCAAA----TATTGGGAC 510
lcl|NG_073477.1_cds_WP_204376239.1_1_[gene=blaOXA]_[locus_tag=A7J11_07058]_[protein=OXA-679_family_carbapenem-hydrolyzing_class_D_beta-lactamase_OXA-9     GATTTTGGTAATTCAAA----TATTGGTAC 510
lcl|NG_073476.1_cds_WP_204376238.1_1_[gene=blaOXA]_[locus_tag=A7J11_07057]_[protein=OXA-679_family_carbapenem-hydrolyzing_class_D_beta-lactamase_OXA-9     AAATTTGGTAATTCAAA----TATTGGGAC 510
lcl|NG_073475.1_cds_WP_204376237.1_1_[gene=blaOXA]_[locus_tag=A7J11_07056]_[protein=OXA-679_family_carbapenem-hydrolyzing_class_D_beta-lactamase_OXA-9     AAATTTGGTAATTCAAA----TATTGGACC 510
lcl|NG_073474.1_cds_WP_204376236.1_1_[gene=blaOXA]_[locus_tag=A7J11_07055]_[protein=OXA-679_family_carbapenem-hydrolyzing_class_D_beta-lactamase_OXA-9     AAATTTGGTAATTCAAA----TATTGGGAC 510
lcl|NG_061623.1_cds_WP_116786836.1_1_[gene=blaOXA]_[locus_tag=A7J11_05853]_[protein=OXA-679_family_carbapenem-hydrolyzing_class_D_beta-lactamase_OXA-7     AAATTTGGTAATTCAAA----TATTGGGAT 510
lcl|MW581829.1_cds_QRM14292.1_1_[gene=blaOXA]_[protein=OXA-679_family_carbapenem-hydrolyzing_class_D_beta-lactamase_OXA-949]_[protein_id=QRM14292.1]_[     GATTTTGGTAATTCAAA----TATTGGTAC 510
lcl|MW581828.1_cds_QRM14291.1_1_[gene=blaOXA]_[protein=OXA-679_family_carbapenem-hydrolyzing_class_D_beta-lactamase_OXA-948]_[protein_id=QRM14291.1]_[     AAATTTGGTAATTCAAA----TATTGGGAC 510
lcl|MW581827.1_cds_QRM14290.1_1_[gene=blaOXA]_[protein=OXA-679_family_carbapenem-hydrolyzing_class_D_beta-lactamase_OXA-947]_[protein_id=QRM14290.1]_[     AAATTTGGTAATTCAAA----TATTGGACC 510
lcl|MW581826.1_cds_QRM14289.1_1_[gene=blaOXA]_[protein=OXA-679_family_carbapenem-hydrolyzing_class_D_beta-lactamase_OXA-946]_[protein_id=QRM14289.1]_[     AAATTTGGTAATTCAAA----TATTGGGAC 510
                                                                                                                                                                                         

OXA-1_consensus                                                                                                                                            AAAGAAAGAAACAACGGATTAACAGAAGCA 540
OXA01_crRNA                                                                                                                                                ------------------------------ 540
Forward_primer                                                                                                                                             ------------------------------ 540
Reverse_primer                                                                                                                                             ------------------------------ 540
lcl|MH837623.1_cds_AXV45349.1_1_[gene=blaOXA]_[protein=OXA-667_family_class_D_beta-lactamase_OXA-679]_[protein_id=AXV45349.1]_[location=1..831]_[gbkey     AAAAGTTGA--------------TGACTTT 540
lcl|NG_062355.1_cds_WP_122634439.1_1_[gene=blaOXA]_[locus_tag=A7J11_06019]_[protein=OXA-679_family_carbapenem-hydrolyzing_class_D_beta-lactamase_OXA-6     AAAAGTTGA--------------TGACTTT 540
lcl|NG_079241.1_cds_WP_240067731.1_1_[gene=blaOXA]_[locus_tag=A7J11_07377]_[protein=OXA-679_family_carbapenem-hydrolyzing_class_D_beta-lactamase_OXA-1     AAAAGTTGA--------------TGAATTT 540
lcl|NG_073477.1_cds_WP_204376239.1_1_[gene=blaOXA]_[locus_tag=A7J11_07058]_[protein=OXA-679_family_carbapenem-hydrolyzing_class_D_beta-lactamase_OXA-9     AAAAGTTGA--------------TGATTTC 540
lcl|NG_073476.1_cds_WP_204376238.1_1_[gene=blaOXA]_[locus_tag=A7J11_07057]_[protein=OXA-679_family_carbapenem-hydrolyzing_class_D_beta-lactamase_OXA-9     AAAAGTTGA--------------TGATTTC 540
lcl|NG_073475.1_cds_WP_204376237.1_1_[gene=blaOXA]_[locus_tag=A7J11_07056]_[protein=OXA-679_family_carbapenem-hydrolyzing_class_D_beta-lactamase_OXA-9     AAAAGTTGA--------------TGATTTT 540
lcl|NG_073474.1_cds_WP_204376236.1_1_[gene=blaOXA]_[locus_tag=A7J11_07055]_[protein=OXA-679_family_carbapenem-hydrolyzing_class_D_beta-lactamase_OXA-9     AAAAGTTGA--------------TGACTTT 540
lcl|NG_061623.1_cds_WP_116786836.1_1_[gene=blaOXA]_[locus_tag=A7J11_05853]_[protein=OXA-679_family_carbapenem-hydrolyzing_class_D_beta-lactamase_OXA-7     AAAAGTTGA--------------TGACTTT 540
lcl|MW581829.1_cds_QRM14292.1_1_[gene=blaOXA]_[protein=OXA-679_family_carbapenem-hydrolyzing_class_D_beta-lactamase_OXA-949]_[protein_id=QRM14292.1]_[     AAAAGTTGA--------------TGATTTC 540
lcl|MW581828.1_cds_QRM14291.1_1_[gene=blaOXA]_[protein=OXA-679_family_carbapenem-hydrolyzing_class_D_beta-lactamase_OXA-948]_[protein_id=QRM14291.1]_[     AAAAGTTGA--------------TGATTTC 540
lcl|MW581827.1_cds_QRM14290.1_1_[gene=blaOXA]_[protein=OXA-679_family_carbapenem-hydrolyzing_class_D_beta-lactamase_OXA-947]_[protein_id=QRM14290.1]_[     AAAAGTTGA--------------TGATTTT 540
lcl|MW581826.1_cds_QRM14289.1_1_[gene=blaOXA]_[protein=OXA-679_family_carbapenem-hydrolyzing_class_D_beta-lactamase_OXA-946]_[protein_id=QRM14289.1]_[     AAAAGTTGA--------------TGACTTT 540
                                                                                                                                                                                         

OXA-1_consensus                                                                                                                                            TGGCTCGAAAGTAGCTTAAAAATTTCACCA 570
OXA01_crRNA                                                                                                                                                ------------------------------ 570
Forward_primer                                                                                                                                             ------------------------------ 570
Reverse_primer                                                                                                                                             ------------------------------ 570
lcl|MH837623.1_cds_AXV45349.1_1_[gene=blaOXA]_[protein=OXA-667_family_class_D_beta-lactamase_OXA-679]_[protein_id=AXV45349.1]_[location=1..831]_[gbkey     TGGTTGGTAGGCCCATTAAAGATTACTCCT 570
lcl|NG_062355.1_cds_WP_122634439.1_1_[gene=blaOXA]_[locus_tag=A7J11_06019]_[protein=OXA-679_family_carbapenem-hydrolyzing_class_D_beta-lactamase_OXA-6     TGGTTGGTAGGCCCATTAAAGATTACTCCT 570
lcl|NG_079241.1_cds_WP_240067731.1_1_[gene=blaOXA]_[locus_tag=A7J11_07377]_[protein=OXA-679_family_carbapenem-hydrolyzing_class_D_beta-lactamase_OXA-1     TGGTTGGTAGGTCCATTAAAGATTACTCCT 570
lcl|NG_073477.1_cds_WP_204376239.1_1_[gene=blaOXA]_[locus_tag=A7J11_07058]_[protein=OXA-679_family_carbapenem-hydrolyzing_class_D_beta-lactamase_OXA-9     TGGTTGGTAGGTCCATTAAAGATTACTCCT 570
lcl|NG_073476.1_cds_WP_204376238.1_1_[gene=blaOXA]_[locus_tag=A7J11_07057]_[protein=OXA-679_family_carbapenem-hydrolyzing_class_D_beta-lactamase_OXA-9     TGGTTGGTAGGTCCATTAAAGATTACTCCA 570
lcl|NG_073475.1_cds_WP_204376237.1_1_[gene=blaOXA]_[locus_tag=A7J11_07056]_[protein=OXA-679_family_carbapenem-hydrolyzing_class_D_beta-lactamase_OXA-9     TGGTTGGTAGGTCCTTTAAAGATTACTCCT 570
lcl|NG_073474.1_cds_WP_204376236.1_1_[gene=blaOXA]_[locus_tag=A7J11_07055]_[protein=OXA-679_family_carbapenem-hydrolyzing_class_D_beta-lactamase_OXA-9     TGGTTGGTAGGCCCATTAAAGATTACTCCT 570
lcl|NG_061623.1_cds_WP_116786836.1_1_[gene=blaOXA]_[locus_tag=A7J11_05853]_[protein=OXA-679_family_carbapenem-hydrolyzing_class_D_beta-lactamase_OXA-7     TGGTTGGTAGGCCCATTAAAGATTACTCCT 570
lcl|MW581829.1_cds_QRM14292.1_1_[gene=blaOXA]_[protein=OXA-679_family_carbapenem-hydrolyzing_class_D_beta-lactamase_OXA-949]_[protein_id=QRM14292.1]_[     TGGTTGGTAGGTCCATTAAAGATTACTCCT 570
lcl|MW581828.1_cds_QRM14291.1_1_[gene=blaOXA]_[protein=OXA-679_family_carbapenem-hydrolyzing_class_D_beta-lactamase_OXA-948]_[protein_id=QRM14291.1]_[     TGGTTGGTAGGTCCATTAAAGATTACTCCA 570
lcl|MW581827.1_cds_QRM14290.1_1_[gene=blaOXA]_[protein=OXA-679_family_carbapenem-hydrolyzing_class_D_beta-lactamase_OXA-947]_[protein_id=QRM14290.1]_[     TGGTTGGTAGGTCCTTTAAAGATTACTCCT 570
lcl|MW581826.1_cds_QRM14289.1_1_[gene=blaOXA]_[protein=OXA-679_family_carbapenem-hydrolyzing_class_D_beta-lactamase_OXA-946]_[protein_id=QRM14289.1]_[     TGGTTGGTAGGCCCATTAAAGATTACTCCT 570
                                                                                                                                                                                         

OXA-1_consensus                                                                                                                                            GAAGAACAAATTCAATTCCTGCGTAAAATT 600
OXA01_crRNA                                                                                                                                                ------------------------------ 600
Forward_primer                                                                                                                                             ------------------------------ 600
Reverse_primer                                                                                                                                             ------------------------------ 600
lcl|MH837623.1_cds_AXV45349.1_1_[gene=blaOXA]_[protein=OXA-667_family_class_D_beta-lactamase_OXA-679]_[protein_id=AXV45349.1]_[location=1..831]_[gbkey     ATTCAAGAAGTTGAGTTTGCTGACAAACTT 600
lcl|NG_062355.1_cds_WP_122634439.1_1_[gene=blaOXA]_[locus_tag=A7J11_06019]_[protein=OXA-679_family_carbapenem-hydrolyzing_class_D_beta-lactamase_OXA-6     ATTCAAGAAGTTGAGTTTGCTGACAAACTT 600
lcl|NG_079241.1_cds_WP_240067731.1_1_[gene=blaOXA]_[locus_tag=A7J11_07377]_[protein=OXA-679_family_carbapenem-hydrolyzing_class_D_beta-lactamase_OXA-1     ATTCAAGAAGTTGAGTTTGCTGACAAACTT 600
lcl|NG_073477.1_cds_WP_204376239.1_1_[gene=blaOXA]_[locus_tag=A7J11_07058]_[protein=OXA-679_family_carbapenem-hydrolyzing_class_D_beta-lactamase_OXA-9     ATTCAAGAAGTAGAGTTTGCTGACAAACTT 600
lcl|NG_073476.1_cds_WP_204376238.1_1_[gene=blaOXA]_[locus_tag=A7J11_07057]_[protein=OXA-679_family_carbapenem-hydrolyzing_class_D_beta-lactamase_OXA-9     ATTCAAGAAGTAGAGTTTGCTGACAAACTT 600
lcl|NG_073475.1_cds_WP_204376237.1_1_[gene=blaOXA]_[locus_tag=A7J11_07056]_[protein=OXA-679_family_carbapenem-hydrolyzing_class_D_beta-lactamase_OXA-9     ATTCAAGAAGTAGAGTTTGCTAACAAACTT 600
lcl|NG_073474.1_cds_WP_204376236.1_1_[gene=blaOXA]_[locus_tag=A7J11_07055]_[protein=OXA-679_family_carbapenem-hydrolyzing_class_D_beta-lactamase_OXA-9     ATTCAAGAAGTTGAGTTTGCTGACAAACTT 600
lcl|NG_061623.1_cds_WP_116786836.1_1_[gene=blaOXA]_[locus_tag=A7J11_05853]_[protein=OXA-679_family_carbapenem-hydrolyzing_class_D_beta-lactamase_OXA-7     ATTCAAGAAGTTGAGTTTGCTGACAAACTT 600
lcl|MW581829.1_cds_QRM14292.1_1_[gene=blaOXA]_[protein=OXA-679_family_carbapenem-hydrolyzing_class_D_beta-lactamase_OXA-949]_[protein_id=QRM14292.1]_[     ATTCAAGAAGTAGAGTTTGCTGACAAACTT 600
lcl|MW581828.1_cds_QRM14291.1_1_[gene=blaOXA]_[protein=OXA-679_family_carbapenem-hydrolyzing_class_D_beta-lactamase_OXA-948]_[protein_id=QRM14291.1]_[     ATTCAAGAAGTAGAGTTTGCTGACAAACTT 600
lcl|MW581827.1_cds_QRM14290.1_1_[gene=blaOXA]_[protein=OXA-679_family_carbapenem-hydrolyzing_class_D_beta-lactamase_OXA-947]_[protein_id=QRM14290.1]_[     ATTCAAGAAGTAGAGTTTGCTAACAAACTT 600
lcl|MW581826.1_cds_QRM14289.1_1_[gene=blaOXA]_[protein=OXA-679_family_carbapenem-hydrolyzing_class_D_beta-lactamase_OXA-946]_[protein_id=QRM14289.1]_[     ATTCAAGAAGTTGAGTTTGCTGACAAACTT 600
                                                                                                                                                                                         

OXA-1_consensus                                                                                                                                            ATTAATCACAATCTCCCAGTTAAAAACTCA 630
OXA01_crRNA                                                                                                                                                ------------------------------ 630
Forward_primer                                                                                                                                             ------------------------------ 630
Reverse_primer                                                                                                                                             ------------------------------ 630
lcl|MH837623.1_cds_AXV45349.1_1_[gene=blaOXA]_[protein=OXA-667_family_class_D_beta-lactamase_OXA-679]_[protein_id=AXV45349.1]_[location=1..831]_[gbkey     GCCCATCAAGAGCTACCATTCAAACAGCAA 630
lcl|NG_062355.1_cds_WP_122634439.1_1_[gene=blaOXA]_[locus_tag=A7J11_06019]_[protein=OXA-679_family_carbapenem-hydrolyzing_class_D_beta-lactamase_OXA-6     GCCCATCAAGAGCTACCATTCAAACAGCAA 630
lcl|NG_079241.1_cds_WP_240067731.1_1_[gene=blaOXA]_[locus_tag=A7J11_07377]_[protein=OXA-679_family_carbapenem-hydrolyzing_class_D_beta-lactamase_OXA-1     GCCCATGAAGAGCTACCATTCAAACAGCAA 630
lcl|NG_073477.1_cds_WP_204376239.1_1_[gene=blaOXA]_[locus_tag=A7J11_07058]_[protein=OXA-679_family_carbapenem-hydrolyzing_class_D_beta-lactamase_OXA-9     GCCTATCGAGAGCTACCATTCAAACTGCAA 630
lcl|NG_073476.1_cds_WP_204376238.1_1_[gene=blaOXA]_[locus_tag=A7J11_07057]_[protein=OXA-679_family_carbapenem-hydrolyzing_class_D_beta-lactamase_OXA-9     GCTCATCAAGAACTACCATTCAAACAGCAA 630
lcl|NG_073475.1_cds_WP_204376237.1_1_[gene=blaOXA]_[locus_tag=A7J11_07056]_[protein=OXA-679_family_carbapenem-hydrolyzing_class_D_beta-lactamase_OXA-9     GCTCATCAAGAGCTACCATTCAAACAGCAA 630
lcl|NG_073474.1_cds_WP_204376236.1_1_[gene=blaOXA]_[locus_tag=A7J11_07055]_[protein=OXA-679_family_carbapenem-hydrolyzing_class_D_beta-lactamase_OXA-9     GCCCATCAAGAGCTACCATTCAAACAGCAA 630
lcl|NG_061623.1_cds_WP_116786836.1_1_[gene=blaOXA]_[locus_tag=A7J11_05853]_[protein=OXA-679_family_carbapenem-hydrolyzing_class_D_beta-lactamase_OXA-7     GCCCATCAAGAGCTACCATTCAAACAGCAA 630
lcl|MW581829.1_cds_QRM14292.1_1_[gene=blaOXA]_[protein=OXA-679_family_carbapenem-hydrolyzing_class_D_beta-lactamase_OXA-949]_[protein_id=QRM14292.1]_[     GCCTATCGAGAGCTACCATTCAAACTGCAA 630
lcl|MW581828.1_cds_QRM14291.1_1_[gene=blaOXA]_[protein=OXA-679_family_carbapenem-hydrolyzing_class_D_beta-lactamase_OXA-948]_[protein_id=QRM14291.1]_[     GCTCATCAAGAACTACCATTCAAACAGCAA 630
lcl|MW581827.1_cds_QRM14290.1_1_[gene=blaOXA]_[protein=OXA-679_family_carbapenem-hydrolyzing_class_D_beta-lactamase_OXA-947]_[protein_id=QRM14290.1]_[     GCTCATCAAGAGCTACCATTCAAACAGCAA 630
lcl|MW581826.1_cds_QRM14289.1_1_[gene=blaOXA]_[protein=OXA-679_family_carbapenem-hydrolyzing_class_D_beta-lactamase_OXA-946]_[protein_id=QRM14289.1]_[     GCCCATCAAGAGCTACCATTCAAACAGCAA 630
                                                                                                                                                                                         

OXA-1_consensus                                                                                                                                            GCCATAGAAAACACCATAGAGAACATGTAT 660
OXA01_crRNA                                                                                                                                                -----AGAACAAATTCAA------------ 660
Forward_primer                                                                                                                                             ------------------------------ 660
Reverse_primer                                                                                                                                             ------------------------------ 660
lcl|MH837623.1_cds_AXV45349.1_1_[gene=blaOXA]_[protein=OXA-667_family_class_D_beta-lactamase_OXA-679]_[protein_id=AXV45349.1]_[location=1..831]_[gbkey     GTACAAAAACAAGTCCAAGATATGCTGTTA 660
lcl|NG_062355.1_cds_WP_122634439.1_1_[gene=blaOXA]_[locus_tag=A7J11_06019]_[protein=OXA-679_family_carbapenem-hydrolyzing_class_D_beta-lactamase_OXA-6     GTACAAAAACAAGTCCAAGATATGCTGTTA 660
lcl|NG_079241.1_cds_WP_240067731.1_1_[gene=blaOXA]_[locus_tag=A7J11_07377]_[protein=OXA-679_family_carbapenem-hydrolyzing_class_D_beta-lactamase_OXA-1     GTCCAAAAACAAGTTCAAGATATGCTGTTA 660
lcl|NG_073477.1_cds_WP_204376239.1_1_[gene=blaOXA]_[locus_tag=A7J11_07058]_[protein=OXA-679_family_carbapenem-hydrolyzing_class_D_beta-lactamase_OXA-9     GTACAAAAACAAGTCCAGGATATGCTGTTG 660
lcl|NG_073476.1_cds_WP_204376238.1_1_[gene=blaOXA]_[locus_tag=A7J11_07057]_[protein=OXA-679_family_carbapenem-hydrolyzing_class_D_beta-lactamase_OXA-9     GTCCAAAAACAAGTTCAAGATATGCTGTTA 660
lcl|NG_073475.1_cds_WP_204376237.1_1_[gene=blaOXA]_[locus_tag=A7J11_07056]_[protein=OXA-679_family_carbapenem-hydrolyzing_class_D_beta-lactamase_OXA-9     GTTCAAAAACAAGTTCAAGATATGCTATTA 660
lcl|NG_073474.1_cds_WP_204376236.1_1_[gene=blaOXA]_[locus_tag=A7J11_07055]_[protein=OXA-679_family_carbapenem-hydrolyzing_class_D_beta-lactamase_OXA-9     GTACAAAAACAAGTCCAAGATATGCTGTTA 660
lcl|NG_061623.1_cds_WP_116786836.1_1_[gene=blaOXA]_[locus_tag=A7J11_05853]_[protein=OXA-679_family_carbapenem-hydrolyzing_class_D_beta-lactamase_OXA-7     GTACAAAAACAAGTCCAAGATATGCTGTTA 660
lcl|MW581829.1_cds_QRM14292.1_1_[gene=blaOXA]_[protein=OXA-679_family_carbapenem-hydrolyzing_class_D_beta-lactamase_OXA-949]_[protein_id=QRM14292.1]_[     GTACAAAAACAAGTCCAGGATATGCTGTTG 660
lcl|MW581828.1_cds_QRM14291.1_1_[gene=blaOXA]_[protein=OXA-679_family_carbapenem-hydrolyzing_class_D_beta-lactamase_OXA-948]_[protein_id=QRM14291.1]_[     GTCCAAAAACAAGTTCAAGATATGCTGTTA 660
lcl|MW581827.1_cds_QRM14290.1_1_[gene=blaOXA]_[protein=OXA-679_family_carbapenem-hydrolyzing_class_D_beta-lactamase_OXA-947]_[protein_id=QRM14290.1]_[     GTTCAAAAACAAGTTCAAGATATGCTATTA 660
lcl|MW581826.1_cds_QRM14289.1_1_[gene=blaOXA]_[protein=OXA-679_family_carbapenem-hydrolyzing_class_D_beta-lactamase_OXA-946]_[protein_id=QRM14289.1]_[     GTACAAAAACAAGTCCAAGATATGCTGTTA 660
                                                                                                                                                                                         

OXA-1_consensus                                                                                                                                            CTACAAGATCTGGATAATAGTACAAAACTG 690
OXA01_crRNA                                                                                                                                                ------------------------------ 690
Forward_primer                                                                                                                                             ------------------------------ 690
Reverse_primer                                                                                                                                             ------------------------------ 690
lcl|MH837623.1_cds_AXV45349.1_1_[gene=blaOXA]_[protein=OXA-667_family_class_D_beta-lactamase_OXA-679]_[protein_id=AXV45349.1]_[location=1..831]_[gbkey     ATAAAGGAAGTAGAGGGTA--ACAAAATT- 690
lcl|NG_062355.1_cds_WP_122634439.1_1_[gene=blaOXA]_[locus_tag=A7J11_06019]_[protein=OXA-679_family_carbapenem-hydrolyzing_class_D_beta-lactamase_OXA-6     ATAAAGGAAGTAGAGGGTA--ACAAAATT- 690
lcl|NG_079241.1_cds_WP_240067731.1_1_[gene=blaOXA]_[locus_tag=A7J11_07377]_[protein=OXA-679_family_carbapenem-hydrolyzing_class_D_beta-lactamase_OXA-1     ATAAAGGAAGTAGAGGGTA--ACAAGATT- 690
lcl|NG_073477.1_cds_WP_204376239.1_1_[gene=blaOXA]_[locus_tag=A7J11_07058]_[protein=OXA-679_family_carbapenem-hydrolyzing_class_D_beta-lactamase_OXA-9     ATAGATGAAGTAGATGGCA--ACAAAATT- 690
lcl|NG_073476.1_cds_WP_204376238.1_1_[gene=blaOXA]_[locus_tag=A7J11_07057]_[protein=OXA-679_family_carbapenem-hydrolyzing_class_D_beta-lactamase_OXA-9     ATAGATGAAGTAGATGGCA--ACAAGATT- 690
lcl|NG_073475.1_cds_WP_204376237.1_1_[gene=blaOXA]_[locus_tag=A7J11_07056]_[protein=OXA-679_family_carbapenem-hydrolyzing_class_D_beta-lactamase_OXA-9     ATAGATGAAGTAGATGGCA--ACAAGATT- 690
lcl|NG_073474.1_cds_WP_204376236.1_1_[gene=blaOXA]_[locus_tag=A7J11_07055]_[protein=OXA-679_family_carbapenem-hydrolyzing_class_D_beta-lactamase_OXA-9     ATAAAGGAAGTAGAGGGTA--ACAAAATT- 690
lcl|NG_061623.1_cds_WP_116786836.1_1_[gene=blaOXA]_[locus_tag=A7J11_05853]_[protein=OXA-679_family_carbapenem-hydrolyzing_class_D_beta-lactamase_OXA-7     ATAAAGGAAGTAGAGGGTA--ACAAAATT- 690
lcl|MW581829.1_cds_QRM14292.1_1_[gene=blaOXA]_[protein=OXA-679_family_carbapenem-hydrolyzing_class_D_beta-lactamase_OXA-949]_[protein_id=QRM14292.1]_[     ATAGATGAAGTAGATGGCA--ACAAAATT- 690
lcl|MW581828.1_cds_QRM14291.1_1_[gene=blaOXA]_[protein=OXA-679_family_carbapenem-hydrolyzing_class_D_beta-lactamase_OXA-948]_[protein_id=QRM14291.1]_[     ATAGATGAAGTAGATGGCA--ACAAGATT- 690
lcl|MW581827.1_cds_QRM14290.1_1_[gene=blaOXA]_[protein=OXA-679_family_carbapenem-hydrolyzing_class_D_beta-lactamase_OXA-947]_[protein_id=QRM14290.1]_[     ATAGATGAAGTAGATGGCA--ACAAGATT- 690
lcl|MW581826.1_cds_QRM14289.1_1_[gene=blaOXA]_[protein=OXA-679_family_carbapenem-hydrolyzing_class_D_beta-lactamase_OXA-946]_[protein_id=QRM14289.1]_[     ATAAAGGAAGTAGAGGGTA--ACAAAATT- 690
                                                                                                                                                                                         

OXA-1_consensus                                                                                                                                            TATGGGAAAACTGGTGCAGGATTCACAGCA 720
OXA01_crRNA                                                                                                                                                ------------------------------ 720
Forward_primer                                                                                                                                             ------------------------------ 720
Reverse_primer                                                                                                                                             ------------------------------ 720
lcl|MH837623.1_cds_AXV45349.1_1_[gene=blaOXA]_[protein=OXA-667_family_class_D_beta-lactamase_OXA-679]_[protein_id=AXV45349.1]_[location=1..831]_[gbkey     TATGCAAAGAGCGGGTGGGGAAT------G 720
lcl|NG_062355.1_cds_WP_122634439.1_1_[gene=blaOXA]_[locus_tag=A7J11_06019]_[protein=OXA-679_family_carbapenem-hydrolyzing_class_D_beta-lactamase_OXA-6     TATGCAAAGAGCGGGTGGGGAAT------G 720
lcl|NG_079241.1_cds_WP_240067731.1_1_[gene=blaOXA]_[locus_tag=A7J11_07377]_[protein=OXA-679_family_carbapenem-hydrolyzing_class_D_beta-lactamase_OXA-1     TATGCTAAGAGTGGTTGGGGAAT------G 720
lcl|NG_073477.1_cds_WP_204376239.1_1_[gene=blaOXA]_[locus_tag=A7J11_07058]_[protein=OXA-679_family_carbapenem-hydrolyzing_class_D_beta-lactamase_OXA-9     TATGCTAAGAGTGGTTGGGGAAT------G 720
lcl|NG_073476.1_cds_WP_204376238.1_1_[gene=blaOXA]_[locus_tag=A7J11_07057]_[protein=OXA-679_family_carbapenem-hydrolyzing_class_D_beta-lactamase_OXA-9     TATGCTAAGAGTGGTTGGGGAAT------G 720
lcl|NG_073475.1_cds_WP_204376237.1_1_[gene=blaOXA]_[locus_tag=A7J11_07056]_[protein=OXA-679_family_carbapenem-hydrolyzing_class_D_beta-lactamase_OXA-9     TATGCTAAGAGTGGTTGGGGAAT------G 720
lcl|NG_073474.1_cds_WP_204376236.1_1_[gene=blaOXA]_[locus_tag=A7J11_07055]_[protein=OXA-679_family_carbapenem-hydrolyzing_class_D_beta-lactamase_OXA-9     TATGCAAAGAGCGGGTGGGGAAT------G 720
lcl|NG_061623.1_cds_WP_116786836.1_1_[gene=blaOXA]_[locus_tag=A7J11_05853]_[protein=OXA-679_family_carbapenem-hydrolyzing_class_D_beta-lactamase_OXA-7     TATGCAAAGAGCGGGTGGGGAAT------G 720
lcl|MW581829.1_cds_QRM14292.1_1_[gene=blaOXA]_[protein=OXA-679_family_carbapenem-hydrolyzing_class_D_beta-lactamase_OXA-949]_[protein_id=QRM14292.1]_[     TATGCTAAGAGTGGTTGGGGAAT------G 720
lcl|MW581828.1_cds_QRM14291.1_1_[gene=blaOXA]_[protein=OXA-679_family_carbapenem-hydrolyzing_class_D_beta-lactamase_OXA-948]_[protein_id=QRM14291.1]_[     TATGCTAAGAGTGGTTGGGGAAT------G 720
lcl|MW581827.1_cds_QRM14290.1_1_[gene=blaOXA]_[protein=OXA-679_family_carbapenem-hydrolyzing_class_D_beta-lactamase_OXA-947]_[protein_id=QRM14290.1]_[     TATGCTAAGAGTGGTTGGGGAAT------G 720
lcl|MW581826.1_cds_QRM14289.1_1_[gene=blaOXA]_[protein=OXA-679_family_carbapenem-hydrolyzing_class_D_beta-lactamase_OXA-946]_[protein_id=QRM14289.1]_[     TATGCAAAGAGCGGGTGGGGAAT------G 720
                                                                                                                                                                                         

OXA-1_consensus                                                                                                                                            AATAGAACCTTACAAAACGGATGGTTTGAA 750
OXA01_crRNA                                                                                                                                                ------------------------------ 750
Forward_primer                                                                                                                                             ------------------------------ 750
Reverse_primer                                                                                                                                             ------------------------------ 750
lcl|MH837623.1_cds_AXV45349.1_1_[gene=blaOXA]_[protein=OXA-667_family_class_D_beta-lactamase_OXA-679]_[protein_id=AXV45349.1]_[location=1..831]_[gbkey     AATGTCACCCCTCAAGTAGGCTGGTTAACA 750
lcl|NG_062355.1_cds_WP_122634439.1_1_[gene=blaOXA]_[locus_tag=A7J11_06019]_[protein=OXA-679_family_carbapenem-hydrolyzing_class_D_beta-lactamase_OXA-6     AATGTCACCCCTCAAGTAGGCTGGTTAACA 750
lcl|NG_079241.1_cds_WP_240067731.1_1_[gene=blaOXA]_[locus_tag=A7J11_07377]_[protein=OXA-679_family_carbapenem-hydrolyzing_class_D_beta-lactamase_OXA-1     AATGTCACCCCTCAGGTAGGTTGGTTAACA 750
lcl|NG_073477.1_cds_WP_204376239.1_1_[gene=blaOXA]_[locus_tag=A7J11_07058]_[protein=OXA-679_family_carbapenem-hydrolyzing_class_D_beta-lactamase_OXA-9     AATGTCACCCCTCAAGTAGGTTGGTTAACA 750
lcl|NG_073476.1_cds_WP_204376238.1_1_[gene=blaOXA]_[locus_tag=A7J11_07057]_[protein=OXA-679_family_carbapenem-hydrolyzing_class_D_beta-lactamase_OXA-9     AATGTTACCCCTCAGGTAGGTTGGTTAACA 750
lcl|NG_073475.1_cds_WP_204376237.1_1_[gene=blaOXA]_[locus_tag=A7J11_07056]_[protein=OXA-679_family_carbapenem-hydrolyzing_class_D_beta-lactamase_OXA-9     AATGTTACCCCTCAGGTAGGTTGGTTAACA 750
lcl|NG_073474.1_cds_WP_204376236.1_1_[gene=blaOXA]_[locus_tag=A7J11_07055]_[protein=OXA-679_family_carbapenem-hydrolyzing_class_D_beta-lactamase_OXA-9     AATGTCACCCCTCAAGTAGGCTGGTTAACA 750
lcl|NG_061623.1_cds_WP_116786836.1_1_[gene=blaOXA]_[locus_tag=A7J11_05853]_[protein=OXA-679_family_carbapenem-hydrolyzing_class_D_beta-lactamase_OXA-7     AATGTCACCCCTCAAGTAGGCTGGTTAACA 750
lcl|MW581829.1_cds_QRM14292.1_1_[gene=blaOXA]_[protein=OXA-679_family_carbapenem-hydrolyzing_class_D_beta-lactamase_OXA-949]_[protein_id=QRM14292.1]_[     AATGTCACCCCTCAAGTAGGTTGGTTAACA 750
lcl|MW581828.1_cds_QRM14291.1_1_[gene=blaOXA]_[protein=OXA-679_family_carbapenem-hydrolyzing_class_D_beta-lactamase_OXA-948]_[protein_id=QRM14291.1]_[     AATGTTACCCCTCAGGTAGGTTGGTTAACA 750
lcl|MW581827.1_cds_QRM14290.1_1_[gene=blaOXA]_[protein=OXA-679_family_carbapenem-hydrolyzing_class_D_beta-lactamase_OXA-947]_[protein_id=QRM14290.1]_[     AATGTTACCCCTCAGGTAGGTTGGTTAACA 750
lcl|MW581826.1_cds_QRM14289.1_1_[gene=blaOXA]_[protein=OXA-679_family_carbapenem-hydrolyzing_class_D_beta-lactamase_OXA-946]_[protein_id=QRM14289.1]_[     AATGTCACCCCTCAAGTAGGCTGGTTAACA 750
                                                                                                                                                                                         

OXA-1_consensus                                                                                                                                            GGGTTTATTATA-AGCAAATCAGGACATAA 780
OXA01_crRNA                                                                                                                                                ------------------------------ 780
Forward_primer                                                                                                                                             ---------------------------AAA 780
Reverse_primer                                                                                                                                             ------------------------------ 780
lcl|MH837623.1_cds_AXV45349.1_1_[gene=blaOXA]_[protein=OXA-667_family_class_D_beta-lactamase_OXA-679]_[protein_id=AXV45349.1]_[location=1..831]_[gbkey     GGTTGGGTGGAACAACCTAACGGGAAAAAA 780
lcl|NG_062355.1_cds_WP_122634439.1_1_[gene=blaOXA]_[locus_tag=A7J11_06019]_[protein=OXA-679_family_carbapenem-hydrolyzing_class_D_beta-lactamase_OXA-6     GGTTGGGTGGAACAACCTAACGGGAAAAAA 780
lcl|NG_079241.1_cds_WP_240067731.1_1_[gene=blaOXA]_[locus_tag=A7J11_07377]_[protein=OXA-679_family_carbapenem-hydrolyzing_class_D_beta-lactamase_OXA-1     GGTTGGGTGGAACAACCTAACGGGAAAAAA 780
lcl|NG_073477.1_cds_WP_204376239.1_1_[gene=blaOXA]_[locus_tag=A7J11_07058]_[protein=OXA-679_family_carbapenem-hydrolyzing_class_D_beta-lactamase_OXA-9     GGTTGGGTGGAACAACCTAACGGGAAAAAA 780
lcl|NG_073476.1_cds_WP_204376238.1_1_[gene=blaOXA]_[locus_tag=A7J11_07057]_[protein=OXA-679_family_carbapenem-hydrolyzing_class_D_beta-lactamase_OXA-9     GGTTGGGTGGAACAACCTAACGGGAAAAAA 780
lcl|NG_073475.1_cds_WP_204376237.1_1_[gene=blaOXA]_[locus_tag=A7J11_07056]_[protein=OXA-679_family_carbapenem-hydrolyzing_class_D_beta-lactamase_OXA-9     GGTTGGGTAGAACAACCTAACGGGAAAAAA 780
lcl|NG_073474.1_cds_WP_204376236.1_1_[gene=blaOXA]_[locus_tag=A7J11_07055]_[protein=OXA-679_family_carbapenem-hydrolyzing_class_D_beta-lactamase_OXA-9     GGTTGGGTGGAACAACCTAACGGGAAAAAA 780
lcl|NG_061623.1_cds_WP_116786836.1_1_[gene=blaOXA]_[locus_tag=A7J11_05853]_[protein=OXA-679_family_carbapenem-hydrolyzing_class_D_beta-lactamase_OXA-7     GGTTGGGTGGAACAACCTAACGGGAAAAAA 780
lcl|MW581829.1_cds_QRM14292.1_1_[gene=blaOXA]_[protein=OXA-679_family_carbapenem-hydrolyzing_class_D_beta-lactamase_OXA-949]_[protein_id=QRM14292.1]_[     GGTTGGGTGGAACAACCTAACGGGAAAAAA 780
lcl|MW581828.1_cds_QRM14291.1_1_[gene=blaOXA]_[protein=OXA-679_family_carbapenem-hydrolyzing_class_D_beta-lactamase_OXA-948]_[protein_id=QRM14291.1]_[     GGTTGGGTGGAACAACCTAACGGGAAAAAA 780
lcl|MW581827.1_cds_QRM14290.1_1_[gene=blaOXA]_[protein=OXA-679_family_carbapenem-hydrolyzing_class_D_beta-lactamase_OXA-947]_[protein_id=QRM14290.1]_[     GGTTGGGTAGAACAACCTAACGGGAAAAAA 780
lcl|MW581826.1_cds_QRM14289.1_1_[gene=blaOXA]_[protein=OXA-679_family_carbapenem-hydrolyzing_class_D_beta-lactamase_OXA-946]_[protein_id=QRM14289.1]_[     GGTTGGGTGGAACAACCTAACGGGAAAAAA 780
                                                                                                                                                                                         

OXA-1_consensus                                                                                                                                            ATATGTTTTTGTGTCCGCACTTACAGGAAA 810
OXA01_crRNA                                                                                                                                                --------TT-------CCT---------- 810
Forward_primer                                                                                                                                             GTAGCTTA---------------------- 810
Reverse_primer                                                                                                                                             ------------------------------ 810
lcl|MH837623.1_cds_AXV45349.1_1_[gene=blaOXA]_[protein=OXA-667_family_class_D_beta-lactamase_OXA-679]_[protein_id=AXV45349.1]_[location=1..831]_[gbkey     ATAGCTTTTT-------CATT-----GAAC 810
lcl|NG_062355.1_cds_WP_122634439.1_1_[gene=blaOXA]_[locus_tag=A7J11_06019]_[protein=OXA-679_family_carbapenem-hydrolyzing_class_D_beta-lactamase_OXA-6     ATAGCTTTTT-------CATT-----GAAC 810
lcl|NG_079241.1_cds_WP_240067731.1_1_[gene=blaOXA]_[locus_tag=A7J11_07377]_[protein=OXA-679_family_carbapenem-hydrolyzing_class_D_beta-lactamase_OXA-1     ATAGCTTTTT-------CATT-----GAAC 810
lcl|NG_073477.1_cds_WP_204376239.1_1_[gene=blaOXA]_[locus_tag=A7J11_07058]_[protein=OXA-679_family_carbapenem-hydrolyzing_class_D_beta-lactamase_OXA-9     ATAGCTTTTT-------CATT-----GAAC 810
lcl|NG_073476.1_cds_WP_204376238.1_1_[gene=blaOXA]_[locus_tag=A7J11_07057]_[protein=OXA-679_family_carbapenem-hydrolyzing_class_D_beta-lactamase_OXA-9     ATAGCTTTTT-------CATT-----GAAC 810
lcl|NG_073475.1_cds_WP_204376237.1_1_[gene=blaOXA]_[locus_tag=A7J11_07056]_[protein=OXA-679_family_carbapenem-hydrolyzing_class_D_beta-lactamase_OXA-9     ATAGCTTTTT-------CATT-----GAAC 810
lcl|NG_073474.1_cds_WP_204376236.1_1_[gene=blaOXA]_[locus_tag=A7J11_07055]_[protein=OXA-679_family_carbapenem-hydrolyzing_class_D_beta-lactamase_OXA-9     ATAGCTTTTT-------CATT-----GAAC 810
lcl|NG_061623.1_cds_WP_116786836.1_1_[gene=blaOXA]_[locus_tag=A7J11_05853]_[protein=OXA-679_family_carbapenem-hydrolyzing_class_D_beta-lactamase_OXA-7     ATAGCTTTTT-------CATT-----GAAC 810
lcl|MW581829.1_cds_QRM14292.1_1_[gene=blaOXA]_[protein=OXA-679_family_carbapenem-hydrolyzing_class_D_beta-lactamase_OXA-949]_[protein_id=QRM14292.1]_[     ATAGCTTTTT-------CATT-----GAAC 810
lcl|MW581828.1_cds_QRM14291.1_1_[gene=blaOXA]_[protein=OXA-679_family_carbapenem-hydrolyzing_class_D_beta-lactamase_OXA-948]_[protein_id=QRM14291.1]_[     ATAGCTTTTT-------CATT-----GAAC 810
lcl|MW581827.1_cds_QRM14290.1_1_[gene=blaOXA]_[protein=OXA-679_family_carbapenem-hydrolyzing_class_D_beta-lactamase_OXA-947]_[protein_id=QRM14290.1]_[     ATAGCTTTTT-------CATT-----GAAC 810
lcl|MW581826.1_cds_QRM14289.1_1_[gene=blaOXA]_[protein=OXA-679_family_carbapenem-hydrolyzing_class_D_beta-lactamase_OXA-946]_[protein_id=QRM14289.1]_[     ATAGCTTTTT-------CATT-----GAAC 810
                                                                                                                                                                                         

OXA-1_consensus                                                                                                                                            CTTGGGGTCGAATTTAACATCAAGCATAAA 840
OXA01_crRNA                                                                                                                                                ------------------------------ 840
Forward_primer                                                                                                                                             ------------------------------ 840
Reverse_primer                                                                                                                                             ------------------------------ 840
lcl|MH837623.1_cds_AXV45349.1_1_[gene=blaOXA]_[protein=OXA-667_family_class_D_beta-lactamase_OXA-679]_[protein_id=AXV45349.1]_[location=1..831]_[gbkey     ATTGAGATGAAACCAAACATGCCTGGTTCA 840
lcl|NG_062355.1_cds_WP_122634439.1_1_[gene=blaOXA]_[locus_tag=A7J11_06019]_[protein=OXA-679_family_carbapenem-hydrolyzing_class_D_beta-lactamase_OXA-6     ATTGAGATGAAACCAAACATGCCTGGTTCA 840
lcl|NG_079241.1_cds_WP_240067731.1_1_[gene=blaOXA]_[locus_tag=A7J11_07377]_[protein=OXA-679_family_carbapenem-hydrolyzing_class_D_beta-lactamase_OXA-1     ATTGAGATGAAACCAAACATGTCTGGTTCA 840
lcl|NG_073477.1_cds_WP_204376239.1_1_[gene=blaOXA]_[locus_tag=A7J11_07058]_[protein=OXA-679_family_carbapenem-hydrolyzing_class_D_beta-lactamase_OXA-9     ATTGAGATGAAACCAAACATGCCTGGTTCG 840
lcl|NG_073476.1_cds_WP_204376238.1_1_[gene=blaOXA]_[locus_tag=A7J11_07057]_[protein=OXA-679_family_carbapenem-hydrolyzing_class_D_beta-lactamase_OXA-9     ATTGAGATGAAACCAAACATGCCTGGTTCA 840
lcl|NG_073475.1_cds_WP_204376237.1_1_[gene=blaOXA]_[locus_tag=A7J11_07056]_[protein=OXA-679_family_carbapenem-hydrolyzing_class_D_beta-lactamase_OXA-9     ATTGAGATGAAACCGAACATGCCCGGTTCG 840
lcl|NG_073474.1_cds_WP_204376236.1_1_[gene=blaOXA]_[locus_tag=A7J11_07055]_[protein=OXA-679_family_carbapenem-hydrolyzing_class_D_beta-lactamase_OXA-9     ATTAAGATGAAACCAAACATGCCTGGTTCA 840
lcl|NG_061623.1_cds_WP_116786836.1_1_[gene=blaOXA]_[locus_tag=A7J11_05853]_[protein=OXA-679_family_carbapenem-hydrolyzing_class_D_beta-lactamase_OXA-7     ATTGAGATGAAACCAAACATGCCTGGTTCA 840
lcl|MW581829.1_cds_QRM14292.1_1_[gene=blaOXA]_[protein=OXA-679_family_carbapenem-hydrolyzing_class_D_beta-lactamase_OXA-949]_[protein_id=QRM14292.1]_[     ATTGAGATGAAACCAAACATGCCTGGTTCG 840
lcl|MW581828.1_cds_QRM14291.1_1_[gene=blaOXA]_[protein=OXA-679_family_carbapenem-hydrolyzing_class_D_beta-lactamase_OXA-948]_[protein_id=QRM14291.1]_[     ATTGAGATGAAACCAAACATGCCTGGTTCA 840
lcl|MW581827.1_cds_QRM14290.1_1_[gene=blaOXA]_[protein=OXA-679_family_carbapenem-hydrolyzing_class_D_beta-lactamase_OXA-947]_[protein_id=QRM14290.1]_[     ATTGAGATGAAACCGAACATGCCCGGTTCG 840
lcl|MW581826.1_cds_QRM14289.1_1_[gene=blaOXA]_[protein=OXA-679_family_carbapenem-hydrolyzing_class_D_beta-lactamase_OXA-946]_[protein_id=QRM14289.1]_[     ATTAAGATGAAACCAAACATGCCTGGTTCA 840
                                                                                                                                                                                         

OXA-1_consensus                                                                                                                                            AGCCAAGAAAAATGCGATCACCATTCTAAA 870
OXA01_crRNA                                                                                                                                                ------------------------------ 870
Forward_primer                                                                                                                                             ------------------------------ 870
Reverse_primer                                                                                                                                             ------------------------------ 870
lcl|MH837623.1_cds_AXV45349.1_1_[gene=blaOXA]_[protein=OXA-667_family_class_D_beta-lactamase_OXA-679]_[protein_id=AXV45349.1]_[location=1..831]_[gbkey     GTCCGTAATGAA-------ATAGCTCTTAA 870
lcl|NG_062355.1_cds_WP_122634439.1_1_[gene=blaOXA]_[locus_tag=A7J11_06019]_[protein=OXA-679_family_carbapenem-hydrolyzing_class_D_beta-lactamase_OXA-6     GTCCGTAATGAA-------ATAGCTCTTAA 870
lcl|NG_079241.1_cds_WP_240067731.1_1_[gene=blaOXA]_[locus_tag=A7J11_07377]_[protein=OXA-679_family_carbapenem-hydrolyzing_class_D_beta-lactamase_OXA-1     GTCCGTAATGAA-------ATAGCACTTAA 870
lcl|NG_073477.1_cds_WP_204376239.1_1_[gene=blaOXA]_[locus_tag=A7J11_07058]_[protein=OXA-679_family_carbapenem-hydrolyzing_class_D_beta-lactamase_OXA-9     GTCCGTAATGAA-------ATAGCTCTTAA 870
lcl|NG_073476.1_cds_WP_204376238.1_1_[gene=blaOXA]_[locus_tag=A7J11_07057]_[protein=OXA-679_family_carbapenem-hydrolyzing_class_D_beta-lactamase_OXA-9     GTCCGTAATGAA-------ATAGCTCTTAA 870
lcl|NG_073475.1_cds_WP_204376237.1_1_[gene=blaOXA]_[locus_tag=A7J11_07056]_[protein=OXA-679_family_carbapenem-hydrolyzing_class_D_beta-lactamase_OXA-9     GTCCGTAATGAA-------ATAGCTCTTAA 870
lcl|NG_073474.1_cds_WP_204376236.1_1_[gene=blaOXA]_[locus_tag=A7J11_07055]_[protein=OXA-679_family_carbapenem-hydrolyzing_class_D_beta-lactamase_OXA-9     GTCCGTAATGAA-------ATAGCTCTTAA 870
lcl|NG_061623.1_cds_WP_116786836.1_1_[gene=blaOXA]_[locus_tag=A7J11_05853]_[protein=OXA-679_family_carbapenem-hydrolyzing_class_D_beta-lactamase_OXA-7     GTCCGTAATGAA-------ATAGCTCTTAA 870
lcl|MW581829.1_cds_QRM14292.1_1_[gene=blaOXA]_[protein=OXA-679_family_carbapenem-hydrolyzing_class_D_beta-lactamase_OXA-949]_[protein_id=QRM14292.1]_[     GTCCGTAATGAA-------ATAGCTCTTAA 870
lcl|MW581828.1_cds_QRM14291.1_1_[gene=blaOXA]_[protein=OXA-679_family_carbapenem-hydrolyzing_class_D_beta-lactamase_OXA-948]_[protein_id=QRM14291.1]_[     GTCCGTAATGAA-------ATAGCTCTTAA 870
lcl|MW581827.1_cds_QRM14290.1_1_[gene=blaOXA]_[protein=OXA-679_family_carbapenem-hydrolyzing_class_D_beta-lactamase_OXA-947]_[protein_id=QRM14290.1]_[     GTCCGTAATGAA-------ATAGCTCTTAA 870
lcl|MW581826.1_cds_QRM14289.1_1_[gene=blaOXA]_[protein=OXA-679_family_carbapenem-hydrolyzing_class_D_beta-lactamase_OXA-946]_[protein_id=QRM14289.1]_[     GTCCGTAATGAA-------ATAGCTCTTAA 870
                                                                                                                                                                                         

OXA-1_consensus                                                                                                                                            CACACTAAA------------TTTATAA 898
OXA01_crRNA                                                                                                                                                ---------------------------- 898
Forward_primer                                                                                                                                             ---------------------------- 898
Reverse_primer                                                                                                                                             ---------------------------- 898
lcl|MH837623.1_cds_AXV45349.1_1_[gene=blaOXA]_[protein=OXA-667_family_class_D_beta-lactamase_OXA-679]_[protein_id=AXV45349.1]_[location=1..831]_[gbkey     ATCATTAAAACGCTTAGGTATTATTTAA 898
lcl|NG_062355.1_cds_WP_122634439.1_1_[gene=blaOXA]_[locus_tag=A7J11_06019]_[protein=OXA-679_family_carbapenem-hydrolyzing_class_D_beta-lactamase_OXA-6     ATCATTAAAACGCTTAGGTATTATTTAA 898
lcl|NG_079241.1_cds_WP_240067731.1_1_[gene=blaOXA]_[locus_tag=A7J11_07377]_[protein=OXA-679_family_carbapenem-hydrolyzing_class_D_beta-lactamase_OXA-1     ATCATTAAAACAATTAGGTATTATTTAA 898
lcl|NG_073477.1_cds_WP_204376239.1_1_[gene=blaOXA]_[locus_tag=A7J11_07058]_[protein=OXA-679_family_carbapenem-hydrolyzing_class_D_beta-lactamase_OXA-9     ATCATTAAAAAAATTAGGTATTATTTAA 898
lcl|NG_073476.1_cds_WP_204376238.1_1_[gene=blaOXA]_[locus_tag=A7J11_07057]_[protein=OXA-679_family_carbapenem-hydrolyzing_class_D_beta-lactamase_OXA-9     ATCATTAAAACACTTAGGTATTATTTAA 898
lcl|NG_073475.1_cds_WP_204376237.1_1_[gene=blaOXA]_[locus_tag=A7J11_07056]_[protein=OXA-679_family_carbapenem-hydrolyzing_class_D_beta-lactamase_OXA-9     ATCATTAAAAAAATTAGGTATTATTTAA 898
lcl|NG_073474.1_cds_WP_204376236.1_1_[gene=blaOXA]_[locus_tag=A7J11_07055]_[protein=OXA-679_family_carbapenem-hydrolyzing_class_D_beta-lactamase_OXA-9     ATCATTAAAACGCTTAGGTATTATTTAA 898
lcl|NG_061623.1_cds_WP_116786836.1_1_[gene=blaOXA]_[locus_tag=A7J11_05853]_[protein=OXA-679_family_carbapenem-hydrolyzing_class_D_beta-lactamase_OXA-7     ATCATTAAAACGCTTAGGTATTATTTAA 898
lcl|MW581829.1_cds_QRM14292.1_1_[gene=blaOXA]_[protein=OXA-679_family_carbapenem-hydrolyzing_class_D_beta-lactamase_OXA-949]_[protein_id=QRM14292.1]_[     ATCATTAAAAAAATTAGGTATTATTTAA 898
lcl|MW581828.1_cds_QRM14291.1_1_[gene=blaOXA]_[protein=OXA-679_family_carbapenem-hydrolyzing_class_D_beta-lactamase_OXA-948]_[protein_id=QRM14291.1]_[     ATCATTAAAACACTTAGGTATTATTTAA 898
lcl|MW581827.1_cds_QRM14290.1_1_[gene=blaOXA]_[protein=OXA-679_family_carbapenem-hydrolyzing_class_D_beta-lactamase_OXA-947]_[protein_id=QRM14290.1]_[     ATCATTAAAAAAATTAGGTATTATTTAA 898
lcl|MW581826.1_cds_QRM14289.1_1_[gene=blaOXA]_[protein=OXA-679_family_carbapenem-hydrolyzing_class_D_beta-lactamase_OXA-946]_[protein_id=QRM14289.1]_[     ATCATTAAAACGCTTAGGTATTATTTAA 898
                                                                                                                                                                                       
