# Supplementary material for: Thermal optimized PCR coupled to CRISPR-Cas12a for rapid detection of blaOXA-1 resistance gene
Source: PLoS One. 2026 May 15;21(5):e0337675. doi: 10.1371/journal.pone.0337675 (PMC13178884; doi:10.1371/journal.pone.0337675)
Supplement: S2 File [file pone.0337675.s002.zip › Supplementary_file_S2/Aln_OXA198.aln]

CLUSTAL W 2.0 multiple sequence alignment

OXA-1_consensus                                                                                                                                            ATGAAAAACACAATACATATCAACTTCGCT 30
OXA01_crRNA                                                                                                                                                ------------------------------ 30
Forward_primer                                                                                                                                             ------------------------------ 30
Reverse_primer                                                                                                                                             ------------------------------ 30
lcl|NG_079244.1_cds_WP_240067734.1_1_[gene=blaOXA]_[locus_tag=A7J11_07387]_[protein=OXA-198_family_carbapenem-hydrolyzing_class_D_beta-lactamase_OXA-1     ATGAGTAA---GTTCTTTATTACCTTCTTA 30
lcl|NG_079245.1_cds_WP_240067735.1_1_[gene=blaOXA]_[locus_tag=A7J11_07388]_[protein=OXA-198_family_carbapenem-hydrolyzing_class_D_beta-lactamase_OXA-1     ATGAGTAA---GTTCTTTATTACCTTCTTA 30
lcl|NG_157031.1_cds_WP_279240796.1_1_[gene=blaOXA]_[locus_tag=A7J11_08022]_[protein=OXA-198_family_carbapenem-hydrolyzing_class_D_beta-lactamase_OXA-1     ATGAGTAA---GTTCTTTATTACCTTCTTA 30
lcl|OQ442837.1_cds_WEG43791.1_1_[gene=blaOXA]_[protein=OXA-198_family_carbapenem-hydrolyzing_class_D_beta-lactamase_OXA-1186]_[protein_id=WEG43791.1]_     ATGAGTAA---GTTCTTTATTACCTTCTTA 30
                                                                                                                                                                                         

OXA-1_consensus                                                                                                                                            ATTTTTTTAATAATTGCAAATATTATCTAC 60
OXA01_crRNA                                                                                                                                                ------------------------------ 60
Forward_primer                                                                                                                                             ------------------------------ 60
Reverse_primer                                                                                                                                             ------------------------------ 60
lcl|NG_079244.1_cds_WP_240067734.1_1_[gene=blaOXA]_[locus_tag=A7J11_07387]_[protein=OXA-198_family_carbapenem-hydrolyzing_class_D_beta-lactamase_OXA-1     GTTTTTCTA----------TGGTCGTTGTC 60
lcl|NG_079245.1_cds_WP_240067735.1_1_[gene=blaOXA]_[locus_tag=A7J11_07388]_[protein=OXA-198_family_carbapenem-hydrolyzing_class_D_beta-lactamase_OXA-1     GTTTTTCTA----------TGGTCGTTGTC 60
lcl|NG_157031.1_cds_WP_279240796.1_1_[gene=blaOXA]_[locus_tag=A7J11_08022]_[protein=OXA-198_family_carbapenem-hydrolyzing_class_D_beta-lactamase_OXA-1     GTTTTTCTA----------TGGCCGTTGTC 60
lcl|OQ442837.1_cds_WEG43791.1_1_[gene=blaOXA]_[protein=OXA-198_family_carbapenem-hydrolyzing_class_D_beta-lactamase_OXA-1186]_[protein_id=WEG43791.1]_     GTTTTTCTA----------TGGCCGTTGTC 60
                                                                                                                                                                                         

OXA-1_consensus                                                                                                                                            AGCAGCGCCAGTGCATCAACAGATATCTCT 90
OXA01_crRNA                                                                                                                                                ------------------------------ 90
Forward_primer                                                                                                                                             ------------------------------ 90
Reverse_primer                                                                                                                                             ------------------------------ 90
lcl|NG_079244.1_cds_WP_240067734.1_1_[gene=blaOXA]_[locus_tag=A7J11_07387]_[protein=OXA-198_family_carbapenem-hydrolyzing_class_D_beta-lactamase_OXA-1     AGCAGTCGCTGAAGACCAAGTGCTTGCCGG 90
lcl|NG_079245.1_cds_WP_240067735.1_1_[gene=blaOXA]_[locus_tag=A7J11_07388]_[protein=OXA-198_family_carbapenem-hydrolyzing_class_D_beta-lactamase_OXA-1     AGCAGTCGCTGAAGACCAAGTGCTTGCCGG 90
lcl|NG_157031.1_cds_WP_279240796.1_1_[gene=blaOXA]_[locus_tag=A7J11_08022]_[protein=OXA-198_family_carbapenem-hydrolyzing_class_D_beta-lactamase_OXA-1     AGCAGTCGCTGAAGACCAAGTGCTTGCCGG 90
lcl|OQ442837.1_cds_WEG43791.1_1_[gene=blaOXA]_[protein=OXA-198_family_carbapenem-hydrolyzing_class_D_beta-lactamase_OXA-1186]_[protein_id=WEG43791.1]_     AGCAGTCGCTGAAGACCAAGTGCTTGCCGG 90
                                                                                                                                                                                         

OXA-1_consensus                                                                                                                                            ACTGTTGCATCTCCATTATTTGAAGGAACT 120
OXA01_crRNA                                                                                                                                                ------------------------------ 120
Forward_primer                                                                                                                                             ------------------------------ 120
Reverse_primer                                                                                                                                             ------------------------------ 120
lcl|NG_079244.1_cds_WP_240067734.1_1_[gene=blaOXA]_[locus_tag=A7J11_07387]_[protein=OXA-198_family_carbapenem-hydrolyzing_class_D_beta-lactamase_OXA-1     ACTCTTTTCGCAGCACGGCATGAAGGGAAC 120
lcl|NG_079245.1_cds_WP_240067735.1_1_[gene=blaOXA]_[locus_tag=A7J11_07388]_[protein=OXA-198_family_carbapenem-hydrolyzing_class_D_beta-lactamase_OXA-1     ACTCTTTTCGCAGCACGGCATGAAGGGAAC 120
lcl|NG_157031.1_cds_WP_279240796.1_1_[gene=blaOXA]_[locus_tag=A7J11_08022]_[protein=OXA-198_family_carbapenem-hydrolyzing_class_D_beta-lactamase_OXA-1     ACTCTTTTCGCAGCACGGCATGAAGGGAAC 120
lcl|OQ442837.1_cds_WEG43791.1_1_[gene=blaOXA]_[protein=OXA-198_family_carbapenem-hydrolyzing_class_D_beta-lactamase_OXA-1186]_[protein_id=WEG43791.1]_     ACTCTTTTCGCAGCACGGCATGAAGGGAAC 120
                                                                                                                                                                                         

OXA-1_consensus                                                                                                                                            GAAGGTTGTTTTTTACTTTACGATGCATCC 150
OXA01_crRNA                                                                                                                                                ------------------------------ 150
Forward_primer                                                                                                                                             ------------------------------ 150
Reverse_primer                                                                                                                                             ------------------------------ 150
lcl|NG_079244.1_cds_WP_240067734.1_1_[gene=blaOXA]_[locus_tag=A7J11_07387]_[protein=OXA-198_family_carbapenem-hydrolyzing_class_D_beta-lactamase_OXA-1     GATAGTGATCT--------------CGTCG 150
lcl|NG_079245.1_cds_WP_240067735.1_1_[gene=blaOXA]_[locus_tag=A7J11_07388]_[protein=OXA-198_family_carbapenem-hydrolyzing_class_D_beta-lactamase_OXA-1     GATAGTGATCT--------------CGTCG 150
lcl|NG_157031.1_cds_WP_279240796.1_1_[gene=blaOXA]_[locus_tag=A7J11_08022]_[protein=OXA-198_family_carbapenem-hydrolyzing_class_D_beta-lactamase_OXA-1     GATAGTGATCT--------------CGTCG 150
lcl|OQ442837.1_cds_WEG43791.1_1_[gene=blaOXA]_[protein=OXA-198_family_carbapenem-hydrolyzing_class_D_beta-lactamase_OXA-1186]_[protein_id=WEG43791.1]_     GATAGTGATCT--------------CGTCG 150
                                                                                                                                                                                         

OXA-1_consensus                                                                                                                                            ACAAACGCTGAAATTGCTCAATTCAATAAA 180
OXA01_crRNA                                                                                                                                                ------------------------------ 180
Forward_primer                                                                                                                                             ------------------------------ 180
Reverse_primer                                                                                                                                             ------------------------------ 180
lcl|NG_079244.1_cds_WP_240067734.1_1_[gene=blaOXA]_[locus_tag=A7J11_07387]_[protein=OXA-198_family_carbapenem-hydrolyzing_class_D_beta-lactamase_OXA-1     CTACACAACGAGAAGACCTTCATCTACAAC 180
lcl|NG_079245.1_cds_WP_240067735.1_1_[gene=blaOXA]_[locus_tag=A7J11_07388]_[protein=OXA-198_family_carbapenem-hydrolyzing_class_D_beta-lactamase_OXA-1     CTACACAACGAGAAGACCTTCATCTACAAC 180
lcl|NG_157031.1_cds_WP_279240796.1_1_[gene=blaOXA]_[locus_tag=A7J11_08022]_[protein=OXA-198_family_carbapenem-hydrolyzing_class_D_beta-lactamase_OXA-1     CTACACAACGAGAAGACCTTCATCTACAAC 180
lcl|OQ442837.1_cds_WEG43791.1_1_[gene=blaOXA]_[protein=OXA-198_family_carbapenem-hydrolyzing_class_D_beta-lactamase_OXA-1186]_[protein_id=WEG43791.1]_     CTACACAACGAGAAGACCTTCATCTACAAC 180
                                                                                                                                                                                         

OXA-1_consensus                                                                                                                                            GCAAAGTGTGCAACGCAAATGGCACCAGAT 210
OXA01_crRNA                                                                                                                                                ------------------------------ 210
Forward_primer                                                                                                                                             ------------------------------ 210
Reverse_primer                                                                                                                                             ------------------------------ 210
lcl|NG_079244.1_cds_WP_240067734.1_1_[gene=blaOXA]_[locus_tag=A7J11_07387]_[protein=OXA-198_family_carbapenem-hydrolyzing_class_D_beta-lactamase_OXA-1     GAACCTCGCGCAA---------------AT 210
lcl|NG_079245.1_cds_WP_240067735.1_1_[gene=blaOXA]_[locus_tag=A7J11_07388]_[protein=OXA-198_family_carbapenem-hydrolyzing_class_D_beta-lactamase_OXA-1     GAACCTCGCGCAA---------------AT 210
lcl|NG_157031.1_cds_WP_279240796.1_1_[gene=blaOXA]_[locus_tag=A7J11_08022]_[protein=OXA-198_family_carbapenem-hydrolyzing_class_D_beta-lactamase_OXA-1     GAACCTCGCGCAA---------------AT 210
lcl|OQ442837.1_cds_WEG43791.1_1_[gene=blaOXA]_[protein=OXA-198_family_carbapenem-hydrolyzing_class_D_beta-lactamase_OXA-1186]_[protein_id=WEG43791.1]_     GAACCTCGCGCAA---------------AT 210
                                                                                                                                                                                         

OXA-1_consensus                                                                                                                                            TCAACTTTCAAGATCGCATTATCACTTATG 240
OXA01_crRNA                                                                                                                                                ------------------------------ 240
Forward_primer                                                                                                                                             ------------------------------ 240
Reverse_primer                                                                                                                                             ------------------------------ 240
lcl|NG_079244.1_cds_WP_240067734.1_1_[gene=blaOXA]_[locus_tag=A7J11_07387]_[protein=OXA-198_family_carbapenem-hydrolyzing_class_D_beta-lactamase_OXA-1     CTGAAATTCTCGACTGCATCAACATTTAAA 240
lcl|NG_079245.1_cds_WP_240067735.1_1_[gene=blaOXA]_[locus_tag=A7J11_07388]_[protein=OXA-198_family_carbapenem-hydrolyzing_class_D_beta-lactamase_OXA-1     CTGAAATTCTCGACTGCATCAACATTTAAA 240
lcl|NG_157031.1_cds_WP_279240796.1_1_[gene=blaOXA]_[locus_tag=A7J11_08022]_[protein=OXA-198_family_carbapenem-hydrolyzing_class_D_beta-lactamase_OXA-1     CTGAAATTCTCGACTGCATCAACATTTAAA 240
lcl|OQ442837.1_cds_WEG43791.1_1_[gene=blaOXA]_[protein=OXA-198_family_carbapenem-hydrolyzing_class_D_beta-lactamase_OXA-1186]_[protein_id=WEG43791.1]_     CTGAAATTCTCGACTGCATCAACATTTAAA 240
                                                                                                                                                                                         

OXA-1_consensus                                                                                                                                            GCATTTGATGCGGAAAT---AATAGATCAG 270
OXA01_crRNA                                                                                                                                                ------------------------------ 270
Forward_primer                                                                                                                                             ------------------------------ 270
Reverse_primer                                                                                                                                             ------------------------------ 270
lcl|NG_079244.1_cds_WP_240067734.1_1_[gene=blaOXA]_[locus_tag=A7J11_07387]_[protein=OXA-198_family_carbapenem-hydrolyzing_class_D_beta-lactamase_OXA-1     ATACTGAATACGCTGATCTCGCTTGAGGAA 270
lcl|NG_079245.1_cds_WP_240067735.1_1_[gene=blaOXA]_[locus_tag=A7J11_07388]_[protein=OXA-198_family_carbapenem-hydrolyzing_class_D_beta-lactamase_OXA-1     ATACTGAATACGCTGATCTCGCTTGAGGAA 270
lcl|NG_157031.1_cds_WP_279240796.1_1_[gene=blaOXA]_[locus_tag=A7J11_08022]_[protein=OXA-198_family_carbapenem-hydrolyzing_class_D_beta-lactamase_OXA-1     ATACTGAATACGCTGATCTCGCTTGAGGAA 270
lcl|OQ442837.1_cds_WEG43791.1_1_[gene=blaOXA]_[protein=OXA-198_family_carbapenem-hydrolyzing_class_D_beta-lactamase_OXA-1186]_[protein_id=WEG43791.1]_     ATACTGAATACGCTGATCTCGCTTGAGGAA 270
                                                                                                                                                                                         

OXA-1_consensus                                                                                                                                            AAAACCATATTCAAATGGGATAAAACCCCC 300
OXA01_crRNA                                                                                                                                                ------------------------------ 300
Forward_primer                                                                                                                                             ------------------------------ 300
Reverse_primer                                                                                                                                             -----CACTTACAGGAAA------------ 300
lcl|NG_079244.1_cds_WP_240067734.1_1_[gene=blaOXA]_[locus_tag=A7J11_07387]_[protein=OXA-198_family_carbapenem-hydrolyzing_class_D_beta-lactamase_OXA-1     AAGGCCATTTCCGGAAAAGACGACGTGCTG 300
lcl|NG_079245.1_cds_WP_240067735.1_1_[gene=blaOXA]_[locus_tag=A7J11_07388]_[protein=OXA-198_family_carbapenem-hydrolyzing_class_D_beta-lactamase_OXA-1     AAAGCCATTTCCGGAAAAGACGACGTGCTG 300
lcl|NG_157031.1_cds_WP_279240796.1_1_[gene=blaOXA]_[locus_tag=A7J11_08022]_[protein=OXA-198_family_carbapenem-hydrolyzing_class_D_beta-lactamase_OXA-1     AAGGCCATTTCCGGAAAAGACGACGTGCTG 300
lcl|OQ442837.1_cds_WEG43791.1_1_[gene=blaOXA]_[protein=OXA-198_family_carbapenem-hydrolyzing_class_D_beta-lactamase_OXA-1186]_[protein_id=WEG43791.1]_     AAGGCCATTTCCGGAAAAGACGACGTGCTG 300
                                                                                                                                                                                         

OXA-1_consensus                                                                                                                                            AAA-GGAATGGAGAT--------------- 330
OXA01_crRNA                                                                                                                                                ------------------------------ 330
Forward_primer                                                                                                                                             ------------------------------ 330
Reverse_primer                                                                                                                                             ------------------------------ 330
lcl|NG_079244.1_cds_WP_240067734.1_1_[gene=blaOXA]_[locus_tag=A7J11_07387]_[protein=OXA-198_family_carbapenem-hydrolyzing_class_D_beta-lactamase_OXA-1     AAATGGGATGGGCATATTTACGACTTTCCA 330
lcl|NG_079245.1_cds_WP_240067735.1_1_[gene=blaOXA]_[locus_tag=A7J11_07388]_[protein=OXA-198_family_carbapenem-hydrolyzing_class_D_beta-lactamase_OXA-1     AAATGGGATGGGCATATTTACGACTTTCCA 330
lcl|NG_157031.1_cds_WP_279240796.1_1_[gene=blaOXA]_[locus_tag=A7J11_08022]_[protein=OXA-198_family_carbapenem-hydrolyzing_class_D_beta-lactamase_OXA-1     AAATGGGATGGGCATATTTACGACTTTCCA 330
lcl|OQ442837.1_cds_WEG43791.1_1_[gene=blaOXA]_[protein=OXA-198_family_carbapenem-hydrolyzing_class_D_beta-lactamase_OXA-1186]_[protein_id=WEG43791.1]_     AAATGGGATGGGCATATTTACGACTTTCCA 330
                                                                                                                                                                                         

OXA-1_consensus                                                                                                                                            --CTGGAACAGCAATCATACACCAAAGACG 360
OXA01_crRNA                                                                                                                                                ------------------------------ 360
Forward_primer                                                                                                                                             ------------------------------ 360
Reverse_primer                                                                                                                                             ------------------------------ 360
lcl|NG_079244.1_cds_WP_240067734.1_1_[gene=blaOXA]_[locus_tag=A7J11_07387]_[protein=OXA-198_family_carbapenem-hydrolyzing_class_D_beta-lactamase_OXA-1     GATTGGAATCATGACCAGACATTGGAAAGT 360
lcl|NG_079245.1_cds_WP_240067735.1_1_[gene=blaOXA]_[locus_tag=A7J11_07388]_[protein=OXA-198_family_carbapenem-hydrolyzing_class_D_beta-lactamase_OXA-1     GATTGGAATCATGACCAGACATTGGAAAGT 360
lcl|NG_157031.1_cds_WP_279240796.1_1_[gene=blaOXA]_[locus_tag=A7J11_08022]_[protein=OXA-198_family_carbapenem-hydrolyzing_class_D_beta-lactamase_OXA-1     GATTGGAATCATGACCAGACATTGGAAAGT 360
lcl|OQ442837.1_cds_WEG43791.1_1_[gene=blaOXA]_[protein=OXA-198_family_carbapenem-hydrolyzing_class_D_beta-lactamase_OXA-1186]_[protein_id=WEG43791.1]_     GATTGGAATCATGACCAGACATTGGAAAGT 360
                                                                                                                                                                                         

OXA-1_consensus                                                                                                                                            TGGATGCAATTTTCTGTTGTTTGGGTTTCG 390
OXA01_crRNA                                                                                                                                                ------------------------------ 390
Forward_primer                                                                                                                                             ------------------------------ 390
Reverse_primer                                                                                                                                             ------------------------------ 390
lcl|NG_079244.1_cds_WP_240067734.1_1_[gene=blaOXA]_[locus_tag=A7J11_07387]_[protein=OXA-198_family_carbapenem-hydrolyzing_class_D_beta-lactamase_OXA-1     GCGTTCAAAGTTTCATGCGTCTGGTGTTTT 390
lcl|NG_079245.1_cds_WP_240067735.1_1_[gene=blaOXA]_[locus_tag=A7J11_07388]_[protein=OXA-198_family_carbapenem-hydrolyzing_class_D_beta-lactamase_OXA-1     GCGTTCAAAGTTTCATGCGTCTGGTGTTTT 390
lcl|NG_157031.1_cds_WP_279240796.1_1_[gene=blaOXA]_[locus_tag=A7J11_08022]_[protein=OXA-198_family_carbapenem-hydrolyzing_class_D_beta-lactamase_OXA-1     GCGTTCAAAGTTTCATGCGTCTGGTGTTTT 390
lcl|OQ442837.1_cds_WEG43791.1_1_[gene=blaOXA]_[protein=OXA-198_family_carbapenem-hydrolyzing_class_D_beta-lactamase_OXA-1186]_[protein_id=WEG43791.1]_     GCGTTCAAAGTTTCATGCGTCTGGTGTTTT 390
                                                                                                                                                                                         

OXA-1_consensus                                                                                                                                            CAAGAAATAACCCAAAAAATTGGATTAAAT 420
OXA01_crRNA                                                                                                                                                ------------------------------ 420
Forward_primer                                                                                                                                             ------------------------------ 420
Reverse_primer                                                                                                                                             ------------------------------ 420
lcl|NG_079244.1_cds_WP_240067734.1_1_[gene=blaOXA]_[locus_tag=A7J11_07387]_[protein=OXA-198_family_carbapenem-hydrolyzing_class_D_beta-lactamase_OXA-1     CAGGAGCTTGCGCGTCGAGTCGGCGCGGAA 420
lcl|NG_079245.1_cds_WP_240067735.1_1_[gene=blaOXA]_[locus_tag=A7J11_07388]_[protein=OXA-198_family_carbapenem-hydrolyzing_class_D_beta-lactamase_OXA-1     CAGGAGCTTGCGCGTCGAGTCGGCGCGGAA 420
lcl|NG_157031.1_cds_WP_279240796.1_1_[gene=blaOXA]_[locus_tag=A7J11_08022]_[protein=OXA-198_family_carbapenem-hydrolyzing_class_D_beta-lactamase_OXA-1     CAGGAGCTTGCGCGTCGAGTCGGCGCGGAA 420
lcl|OQ442837.1_cds_WEG43791.1_1_[gene=blaOXA]_[protein=OXA-198_family_carbapenem-hydrolyzing_class_D_beta-lactamase_OXA-1186]_[protein_id=WEG43791.1]_     CAGGAGCTTGCGCGTCGAGTCGGCGCGGAA 420
                                                                                                                                                                                         

OXA-1_consensus                                                                                                                                            AAAATCAAGAATTATCTCAAAGATTTTGAT 450
OXA01_crRNA                                                                                                                                                ------------------------------ 450
Forward_primer                                                                                                                                             ------------------------------ 450
Reverse_primer                                                                                                                                             ------------------------------ 450
lcl|NG_079244.1_cds_WP_240067734.1_1_[gene=blaOXA]_[locus_tag=A7J11_07387]_[protein=OXA-198_family_carbapenem-hydrolyzing_class_D_beta-lactamase_OXA-1     AAATATCGAAATTATTTGCGCGAGTCGGCT 450
lcl|NG_079245.1_cds_WP_240067735.1_1_[gene=blaOXA]_[locus_tag=A7J11_07388]_[protein=OXA-198_family_carbapenem-hydrolyzing_class_D_beta-lactamase_OXA-1     AAATATCGAAATTATTTGCGCGAGTCGGCT 450
lcl|NG_157031.1_cds_WP_279240796.1_1_[gene=blaOXA]_[locus_tag=A7J11_08022]_[protein=OXA-198_family_carbapenem-hydrolyzing_class_D_beta-lactamase_OXA-1     AAATATCGAAATTATTTGCGCGAGTCGGCT 450
lcl|OQ442837.1_cds_WEG43791.1_1_[gene=blaOXA]_[protein=OXA-198_family_carbapenem-hydrolyzing_class_D_beta-lactamase_OXA-1186]_[protein_id=WEG43791.1]_     AAATATCGAAATTATTTGCGCGAGTCGGCT 450
                                                                                                                                                                                         

OXA-1_consensus                                                                                                                                            TATGGAAA-----TCAAGACTTCTCTGGAG 480
OXA01_crRNA                                                                                                                                                ------------------------------ 480
Forward_primer                                                                                                                                             ------------------------------ 480
Reverse_primer                                                                                                                                             ------------------------------ 480
lcl|NG_079244.1_cds_WP_240067734.1_1_[gene=blaOXA]_[locus_tag=A7J11_07387]_[protein=OXA-198_family_carbapenem-hydrolyzing_class_D_beta-lactamase_OXA-1     TACGGAGAATTACGCGAACCCTTCATGGA- 480
lcl|NG_079245.1_cds_WP_240067735.1_1_[gene=blaOXA]_[locus_tag=A7J11_07388]_[protein=OXA-198_family_carbapenem-hydrolyzing_class_D_beta-lactamase_OXA-1     TACGGAGAATTACGCGAACCCTTCGTGGA- 480
lcl|NG_157031.1_cds_WP_279240796.1_1_[gene=blaOXA]_[locus_tag=A7J11_08022]_[protein=OXA-198_family_carbapenem-hydrolyzing_class_D_beta-lactamase_OXA-1     TACGGAGAATTACGCGAACCCTTCATGGA- 480
lcl|OQ442837.1_cds_WEG43791.1_1_[gene=blaOXA]_[protein=OXA-198_family_carbapenem-hydrolyzing_class_D_beta-lactamase_OXA-1186]_[protein_id=WEG43791.1]_     TACGGAGAATTACGCGAACCCTTCATGGA- 480
                                                                                                                                                                                         

OXA-1_consensus                                                                                                                                            ATAAAGAAAGAAACAACGGATTAACAGAAG 510
OXA01_crRNA                                                                                                                                                ------------------------------ 510
Forward_primer                                                                                                                                             ----------------------------AG 510
Reverse_primer                                                                                                                                             ------------------------------ 510
lcl|NG_079244.1_cds_WP_240067734.1_1_[gene=blaOXA]_[locus_tag=A7J11_07387]_[protein=OXA-198_family_carbapenem-hydrolyzing_class_D_beta-lactamase_OXA-1     ----------------------AACAACAT 510
lcl|NG_079245.1_cds_WP_240067735.1_1_[gene=blaOXA]_[locus_tag=A7J11_07388]_[protein=OXA-198_family_carbapenem-hydrolyzing_class_D_beta-lactamase_OXA-1     ----------------------AACAACAT 510
lcl|NG_157031.1_cds_WP_279240796.1_1_[gene=blaOXA]_[locus_tag=A7J11_08022]_[protein=OXA-198_family_carbapenem-hydrolyzing_class_D_beta-lactamase_OXA-1     ----------------------AACAACAT 510
lcl|OQ442837.1_cds_WEG43791.1_1_[gene=blaOXA]_[protein=OXA-198_family_carbapenem-hydrolyzing_class_D_beta-lactamase_OXA-1186]_[protein_id=WEG43791.1]_     ----------------------AACAACAT 510
                                                                                                                                                                                         

OXA-1_consensus                                                                                                                                            CATGGCTCGAAAGTAGCTTAAAAATTTCAC 540
OXA01_crRNA                                                                                                                                                ----------------------------AC 540
Forward_primer                                                                                                                                             CATGGCTCGAAAGTAGCTTA---------- 540
Reverse_primer                                                                                                                                             -----CTTGGGGTC---------------- 540
lcl|NG_079244.1_cds_WP_240067734.1_1_[gene=blaOXA]_[locus_tag=A7J11_07387]_[protein=OXA-198_family_carbapenem-hydrolyzing_class_D_beta-lactamase_OXA-1     TCTGGCTTGATGGCTCCCTTCAAATTAGCG 540
lcl|NG_079245.1_cds_WP_240067735.1_1_[gene=blaOXA]_[locus_tag=A7J11_07388]_[protein=OXA-198_family_carbapenem-hydrolyzing_class_D_beta-lactamase_OXA-1     TCTGGCTTGATGGCTCCCTTCAAATTAGCG 540
lcl|NG_157031.1_cds_WP_279240796.1_1_[gene=blaOXA]_[locus_tag=A7J11_08022]_[protein=OXA-198_family_carbapenem-hydrolyzing_class_D_beta-lactamase_OXA-1     TCTGGCTTGATGGCTCCCTTCAAATTAGCG 540
lcl|OQ442837.1_cds_WEG43791.1_1_[gene=blaOXA]_[protein=OXA-198_family_carbapenem-hydrolyzing_class_D_beta-lactamase_OXA-1186]_[protein_id=WEG43791.1]_     TCTGGCTTGATGGCTCCCTTCAAATTAGCG 540
                                                                                                                                                                                         

OXA-1_consensus                                                                                                                                            CAGAAGAACAAATTCAATTCCTGCGTAAAA 570
OXA01_crRNA                                                                                                                                                CAGAAGAACAAATTCAATTCCT-------- 570
Forward_primer                                                                                                                                             ------------------------------ 570
Reverse_primer                                                                                                                                             ------------------------------ 570
lcl|NG_079244.1_cds_WP_240067734.1_1_[gene=blaOXA]_[locus_tag=A7J11_07387]_[protein=OXA-198_family_carbapenem-hydrolyzing_class_D_beta-lactamase_OXA-1     CAATTGAACAAGTGGATTTCCTCAAGAAAG 570
lcl|NG_079245.1_cds_WP_240067735.1_1_[gene=blaOXA]_[locus_tag=A7J11_07388]_[protein=OXA-198_family_carbapenem-hydrolyzing_class_D_beta-lactamase_OXA-1     CAATTGAACAAGTGGATTTCCTCAAGAAAG 570
lcl|NG_157031.1_cds_WP_279240796.1_1_[gene=blaOXA]_[locus_tag=A7J11_08022]_[protein=OXA-198_family_carbapenem-hydrolyzing_class_D_beta-lactamase_OXA-1     CAATTGAACAAGTGGATTTCCTCAAGAAAG 570
lcl|OQ442837.1_cds_WEG43791.1_1_[gene=blaOXA]_[protein=OXA-198_family_carbapenem-hydrolyzing_class_D_beta-lactamase_OXA-1186]_[protein_id=WEG43791.1]_     CAATTGAACAAGTGGATTTCCTCAAGAAAG 570
                                                                                                                                                                                         

OXA-1_consensus                                                                                                                                            TTATTAATCACAATCTCCCAGTTAAAAACT 600
OXA01_crRNA                                                                                                                                                ------------------------------ 600
Forward_primer                                                                                                                                             ------------------------------ 600
Reverse_primer                                                                                                                                             ------------------------------ 600
lcl|NG_079244.1_cds_WP_240067734.1_1_[gene=blaOXA]_[locus_tag=A7J11_07387]_[protein=OXA-198_family_carbapenem-hydrolyzing_class_D_beta-lactamase_OXA-1     TATATCTGCGTACACTCCCGTTTAACGCGA 600
lcl|NG_079245.1_cds_WP_240067735.1_1_[gene=blaOXA]_[locus_tag=A7J11_07388]_[protein=OXA-198_family_carbapenem-hydrolyzing_class_D_beta-lactamase_OXA-1     TATATCTGCGTACACTCCCGTTTAACGCGA 600
lcl|NG_157031.1_cds_WP_279240796.1_1_[gene=blaOXA]_[locus_tag=A7J11_08022]_[protein=OXA-198_family_carbapenem-hydrolyzing_class_D_beta-lactamase_OXA-1     TATATCTGCGTACACTCCCGTTTAACGCGA 600
lcl|OQ442837.1_cds_WEG43791.1_1_[gene=blaOXA]_[protein=OXA-198_family_carbapenem-hydrolyzing_class_D_beta-lactamase_OXA-1186]_[protein_id=WEG43791.1]_     TATATCTGCGTACACTCCCGTTTAACGCGA 600
                                                                                                                                                                                         

OXA-1_consensus                                                                                                                                            CAGCCATAGAAAACACCATAGAGAACATGT 630
OXA01_crRNA                                                                                                                                                ------------------------------ 630
Forward_primer                                                                                                                                             ------------------------------ 630
Reverse_primer                                                                                                                                             ------------------------------ 630
lcl|NG_079244.1_cds_WP_240067734.1_1_[gene=blaOXA]_[locus_tag=A7J11_07387]_[protein=OXA-198_family_carbapenem-hydrolyzing_class_D_beta-lactamase_OXA-1     CATCCTATGAAACGCTAAGACAAATCATG- 630
lcl|NG_079245.1_cds_WP_240067735.1_1_[gene=blaOXA]_[locus_tag=A7J11_07388]_[protein=OXA-198_family_carbapenem-hydrolyzing_class_D_beta-lactamase_OXA-1     CATCCTATGAAACGCTAAGACAAATCATG- 630
lcl|NG_157031.1_cds_WP_279240796.1_1_[gene=blaOXA]_[locus_tag=A7J11_08022]_[protein=OXA-198_family_carbapenem-hydrolyzing_class_D_beta-lactamase_OXA-1     CATCCTATGAAACGCTAAGACAAATCATG- 630
lcl|OQ442837.1_cds_WEG43791.1_1_[gene=blaOXA]_[protein=OXA-198_family_carbapenem-hydrolyzing_class_D_beta-lactamase_OXA-1186]_[protein_id=WEG43791.1]_     CATCCTATGAAACGCTAAGACAAATCATG- 630
                                                                                                                                                                                         

OXA-1_consensus                                                                                                                                            ATCTACAAGATCTGGATAATAGTACAAAAC 660
OXA01_crRNA                                                                                                                                                ------------------------------ 660
Forward_primer                                                                                                                                             ------------------------------ 660
Reverse_primer                                                                                                                                             ------------------------------ 660
lcl|NG_079244.1_cds_WP_240067734.1_1_[gene=blaOXA]_[locus_tag=A7J11_07387]_[protein=OXA-198_family_carbapenem-hydrolyzing_class_D_beta-lactamase_OXA-1     -----------CTTGTTGAGAAAACGCCGG 660
lcl|NG_079245.1_cds_WP_240067735.1_1_[gene=blaOXA]_[locus_tag=A7J11_07388]_[protein=OXA-198_family_carbapenem-hydrolyzing_class_D_beta-lactamase_OXA-1     -----------CTTGTTGAGAAAACGCCGG 660
lcl|NG_157031.1_cds_WP_279240796.1_1_[gene=blaOXA]_[locus_tag=A7J11_08022]_[protein=OXA-198_family_carbapenem-hydrolyzing_class_D_beta-lactamase_OXA-1     -----------CTTGTTGAGAAAACGCCGG 660
lcl|OQ442837.1_cds_WEG43791.1_1_[gene=blaOXA]_[protein=OXA-198_family_carbapenem-hydrolyzing_class_D_beta-lactamase_OXA-1186]_[protein_id=WEG43791.1]_     -----------CTTGTTGAGAAAACGCCGG 660
                                                                                                                                                                                         

OXA-1_consensus                                                                                                                                            TGTATGGGA---AAACTGGTGCAGGATTCA 690
OXA01_crRNA                                                                                                                                                ------------------------------ 690
Forward_primer                                                                                                                                             ------------------------------ 690
Reverse_primer                                                                                                                                             ------------------------------ 690
lcl|NG_079244.1_cds_WP_240067734.1_1_[gene=blaOXA]_[locus_tag=A7J11_07387]_[protein=OXA-198_family_carbapenem-hydrolyzing_class_D_beta-lactamase_OXA-1     CATATACGATGTGGGCCAAGACAGGTTGGG 690
lcl|NG_079245.1_cds_WP_240067735.1_1_[gene=blaOXA]_[locus_tag=A7J11_07388]_[protein=OXA-198_family_carbapenem-hydrolyzing_class_D_beta-lactamase_OXA-1     CATATACGATGTGGGCCAAGACAGGTTGGG 690
lcl|NG_157031.1_cds_WP_279240796.1_1_[gene=blaOXA]_[locus_tag=A7J11_08022]_[protein=OXA-198_family_carbapenem-hydrolyzing_class_D_beta-lactamase_OXA-1     CATATACGATGTGGGCCAAGACAGGTTGGG 690
lcl|OQ442837.1_cds_WEG43791.1_1_[gene=blaOXA]_[protein=OXA-198_family_carbapenem-hydrolyzing_class_D_beta-lactamase_OXA-1186]_[protein_id=WEG43791.1]_     CATATACGATGTGGGCCAAGACAGGTTGGG 690
                                                                                                                                                                                         

OXA-1_consensus                                                                                                                                            CAGCAAATAGAACCTTACAAAACGGATGGT 720
OXA01_crRNA                                                                                                                                                ------------------------------ 720
Forward_primer                                                                                                                                             ------------------------------ 720
Reverse_primer                                                                                                                                             ------------------------------ 720
lcl|NG_079244.1_cds_WP_240067734.1_1_[gene=blaOXA]_[locus_tag=A7J11_07387]_[protein=OXA-198_family_carbapenem-hydrolyzing_class_D_beta-lactamase_OXA-1     CAACGAGAGTAAAACCACAAGTGGGCTGGT 720
lcl|NG_079245.1_cds_WP_240067735.1_1_[gene=blaOXA]_[locus_tag=A7J11_07388]_[protein=OXA-198_family_carbapenem-hydrolyzing_class_D_beta-lactamase_OXA-1     CAGCAAGAGTAAAACCACAAGTGGGCTGGT 720
lcl|NG_157031.1_cds_WP_279240796.1_1_[gene=blaOXA]_[locus_tag=A7J11_08022]_[protein=OXA-198_family_carbapenem-hydrolyzing_class_D_beta-lactamase_OXA-1     CAGCGAGAGTAAAACCACAAGTGGGCTGGT 720
lcl|OQ442837.1_cds_WEG43791.1_1_[gene=blaOXA]_[protein=OXA-198_family_carbapenem-hydrolyzing_class_D_beta-lactamase_OXA-1186]_[protein_id=WEG43791.1]_     CAGCGAGAGTAAAACCACAAGTGGGCTGGT 720
                                                                                                                                                                                         

OXA-1_consensus                                                                                                                                            TTGAAGGGTTTATTATAAGCAAATCAGGAC 750
OXA01_crRNA                                                                                                                                                ------------------------------ 750
Forward_primer                                                                                                                                             ------------------------------ 750
Reverse_primer                                                                                                                                             ------------------------------ 750
lcl|NG_079244.1_cds_WP_240067734.1_1_[gene=blaOXA]_[locus_tag=A7J11_07387]_[protein=OXA-198_family_carbapenem-hydrolyzing_class_D_beta-lactamase_OXA-1     ATGTGGGCTATGTCG-----AAACTCCAAA 750
lcl|NG_079245.1_cds_WP_240067735.1_1_[gene=blaOXA]_[locus_tag=A7J11_07388]_[protein=OXA-198_family_carbapenem-hydrolyzing_class_D_beta-lactamase_OXA-1     ATGTGGGCTATGTCG-----AAACTCCAAA 750
lcl|NG_157031.1_cds_WP_279240796.1_1_[gene=blaOXA]_[locus_tag=A7J11_08022]_[protein=OXA-198_family_carbapenem-hydrolyzing_class_D_beta-lactamase_OXA-1     ATGTGGGCTATGTCG-----AAACTCCAAA 750
lcl|OQ442837.1_cds_WEG43791.1_1_[gene=blaOXA]_[protein=OXA-198_family_carbapenem-hydrolyzing_class_D_beta-lactamase_OXA-1186]_[protein_id=WEG43791.1]_     ATGTGGGCTATGTCG-----AAACTCCAAA 750
                                                                                                                                                                                         

OXA-1_consensus                                                                                                                                            ATAAATATGTTTTTGTGTCCGCACTTACAG 780
OXA01_crRNA                                                                                                                                                ------------------------------ 780
Forward_primer                                                                                                                                             ------------------------------ 780
Reverse_primer                                                                                                                                             ------------------------------ 780
lcl|NG_079244.1_cds_WP_240067734.1_1_[gene=blaOXA]_[locus_tag=A7J11_07387]_[protein=OXA-198_family_carbapenem-hydrolyzing_class_D_beta-lactamase_OXA-1     GGATGTTTGGTTCTTTGCCACGAATATTGA 780
lcl|NG_079245.1_cds_WP_240067735.1_1_[gene=blaOXA]_[locus_tag=A7J11_07388]_[protein=OXA-198_family_carbapenem-hydrolyzing_class_D_beta-lactamase_OXA-1     GGATGTTTGGTTCTTTGCCACGAATATTGA 780
lcl|NG_157031.1_cds_WP_279240796.1_1_[gene=blaOXA]_[locus_tag=A7J11_08022]_[protein=OXA-198_family_carbapenem-hydrolyzing_class_D_beta-lactamase_OXA-1     GGATGTTTGGTTCTTTGCCACGAATATTGA 780
lcl|OQ442837.1_cds_WEG43791.1_1_[gene=blaOXA]_[protein=OXA-198_family_carbapenem-hydrolyzing_class_D_beta-lactamase_OXA-1186]_[protein_id=WEG43791.1]_     GGATGTTTGGTTCTTTGCCACGAATATTGA 780
                                                                                                                                                                                         

OXA-1_consensus                                                                                                                                            GAAACTTG--GGGTCGAATTTAACATCAAG 810
OXA01_crRNA                                                                                                                                                ------------------------------ 810
Forward_primer                                                                                                                                             ------------------------------ 810
Reverse_primer                                                                                                                                             ------------------------------ 810
lcl|NG_079244.1_cds_WP_240067734.1_1_[gene=blaOXA]_[locus_tag=A7J11_07387]_[protein=OXA-198_family_carbapenem-hydrolyzing_class_D_beta-lactamase_OXA-1     GATTCGTGACGAAAAGGACTTGCCACTACG 810
lcl|NG_079245.1_cds_WP_240067735.1_1_[gene=blaOXA]_[locus_tag=A7J11_07388]_[protein=OXA-198_family_carbapenem-hydrolyzing_class_D_beta-lactamase_OXA-1     GACTCGTGACGAAAAGGACTTGCCACTACG 810
lcl|NG_157031.1_cds_WP_279240796.1_1_[gene=blaOXA]_[locus_tag=A7J11_08022]_[protein=OXA-198_family_carbapenem-hydrolyzing_class_D_beta-lactamase_OXA-1     GACTCGTGACGAAAAGGACTTGCCACTACG 810
lcl|OQ442837.1_cds_WEG43791.1_1_[gene=blaOXA]_[protein=OXA-198_family_carbapenem-hydrolyzing_class_D_beta-lactamase_OXA-1186]_[protein_id=WEG43791.1]_     GACTCGTGACGAAAAGGACTTGCCACTACG 810
                                                                                                                                                                                         

OXA-1_consensus                                                                                                                                            CATAAAAGCCAAGAAAAATGCGATCACCAT 840
OXA01_crRNA                                                                                                                                                ------------------------------ 840
Forward_primer                                                                                                                                             ------------------------------ 840
Reverse_primer                                                                                                                                             ------------------------------ 840
lcl|NG_079244.1_cds_WP_240067734.1_1_[gene=blaOXA]_[locus_tag=A7J11_07387]_[protein=OXA-198_family_carbapenem-hydrolyzing_class_D_beta-lactamase_OXA-1     C-------CAGAAGTTGACGCGAGCCGCAC 840
lcl|NG_079245.1_cds_WP_240067735.1_1_[gene=blaOXA]_[locus_tag=A7J11_07388]_[protein=OXA-198_family_carbapenem-hydrolyzing_class_D_beta-lactamase_OXA-1     C-------CAGAAGTTGACGCGAGCCGCAC 840
lcl|NG_157031.1_cds_WP_279240796.1_1_[gene=blaOXA]_[locus_tag=A7J11_08022]_[protein=OXA-198_family_carbapenem-hydrolyzing_class_D_beta-lactamase_OXA-1     C-------CAGAAGTTGACGCGAGCCGCAC 840
lcl|OQ442837.1_cds_WEG43791.1_1_[gene=blaOXA]_[protein=OXA-198_family_carbapenem-hydrolyzing_class_D_beta-lactamase_OXA-1186]_[protein_id=WEG43791.1]_     C-------CAGAAGTTGACGCGAGCCGCAC 840
                                                                                                                                                                                         

OXA-1_consensus                                                                                                                                            TCTAAACACACTAAATT----TATAA 866
OXA01_crRNA                                                                                                                                                -------------------------- 866
Forward_primer                                                                                                                                             -------------------------- 866
Reverse_primer                                                                                                                                             -------------------------- 866
lcl|NG_079244.1_cds_WP_240067734.1_1_[gene=blaOXA]_[locus_tag=A7J11_07387]_[protein=OXA-198_family_carbapenem-hydrolyzing_class_D_beta-lactamase_OXA-1     TTCAAGCAAAAGGAGTCATCGAATAA 866
lcl|NG_079245.1_cds_WP_240067735.1_1_[gene=blaOXA]_[locus_tag=A7J11_07388]_[protein=OXA-198_family_carbapenem-hydrolyzing_class_D_beta-lactamase_OXA-1     TTCAAGCAAAAGGAGTCATCGAATAA 866
lcl|NG_157031.1_cds_WP_279240796.1_1_[gene=blaOXA]_[locus_tag=A7J11_08022]_[protein=OXA-198_family_carbapenem-hydrolyzing_class_D_beta-lactamase_OXA-1     TTCAAGCAAAAGGAGTCATCGAATAA 866
lcl|OQ442837.1_cds_WEG43791.1_1_[gene=blaOXA]_[protein=OXA-198_family_carbapenem-hydrolyzing_class_D_beta-lactamase_OXA-1186]_[protein_id=WEG43791.1]_     TTCAAGCAAAAGGAGTCATCGAATAA 866
                                                                                                                                                                                     
