# Supplementary material for: Thermal optimized PCR coupled to CRISPR-Cas12a for rapid detection of blaOXA-1 resistance gene
Source: PLoS One. 2026 May 15;21(5):e0337675. doi: 10.1371/journal.pone.0337675 (PMC13178884; doi:10.1371/journal.pone.0337675)
Supplement: S2 File [file pone.0337675.s002.zip › Supplementary_file_S2/Aln_OXA427.aln]

CLUSTAL W 2.0 multiple sequence alignment

OXA-1_consensus                                                                                                                                            ATGAAAAACACAATACATATCAACTTCGCT 30
OXA01_crRNA                                                                                                                                                ------------------------------ 30
Forward_primer                                                                                                                                             ------------------------------ 30
Reverse_primer                                                                                                                                             ------------------------------ 30
lcl|NG_070181.1_cds_WP_161507793.1_1_[gene=blaOXA]_[locus_tag=A7J11_06830]_[protein=OXA-427_family_carbapenem-hydrolyzing_class_D_beta-lactamase_OXA-9     ATGTCCCGCAT------------------- 30
lcl|OK576522.1_cds_UDL18775.1_1_[gene=blaOXA]_[protein=OXA-427_family_class_D_beta-lactamase_OXA-1041]_[protein_id=UDL18775.1]_[location=1..795]_[gbke     ATGTCCCGCAT------------------- 30
lcl|OP056622.1_cds_WDW19377.1_1_[gene=blaOXA]_[protein=OXA-427_family_class_D_beta-lactamase_OXA-1041]_[protein_id=WDW19377.1]_[location=1..795]_[gbke     ATGTCCCGCAT------------------- 30
lcl|OP142533.1_cds_WDW19625.1_1_[gene=blaOXA]_[protein=OXA-427_family_class_D_beta-lactamase_OXA-1041]_[protein_id=WDW19625.1]_[location=1..795]_[gbke     ATGTCCCGCAT------------------- 30
                                                                                                                                                                                         

OXA-1_consensus                                                                                                                                            ATTTTTTTAATAATTGCAAATATTATCTAC 60
OXA01_crRNA                                                                                                                                                ------------------------------ 60
Forward_primer                                                                                                                                             ------------------------------ 60
Reverse_primer                                                                                                                                             ------------------------------ 60
lcl|NG_070181.1_cds_WP_161507793.1_1_[gene=blaOXA]_[locus_tag=A7J11_06830]_[protein=OXA-427_family_carbapenem-hydrolyzing_class_D_beta-lactamase_OXA-9     -------------------------TCTGT 60
lcl|OK576522.1_cds_UDL18775.1_1_[gene=blaOXA]_[protein=OXA-427_family_class_D_beta-lactamase_OXA-1041]_[protein_id=UDL18775.1]_[location=1..795]_[gbke     -------------------------TCTGT 60
lcl|OP056622.1_cds_WDW19377.1_1_[gene=blaOXA]_[protein=OXA-427_family_class_D_beta-lactamase_OXA-1041]_[protein_id=WDW19377.1]_[location=1..795]_[gbke     -------------------------TCTGT 60
lcl|OP142533.1_cds_WDW19625.1_1_[gene=blaOXA]_[protein=OXA-427_family_class_D_beta-lactamase_OXA-1041]_[protein_id=WDW19625.1]_[location=1..795]_[gbke     -------------------------TCTGT 60
                                                                                                                                                                                         

OXA-1_consensus                                                                                                                                            AGCAGCGCCAGTGCATCAACAGATATCTCT 90
OXA01_crRNA                                                                                                                                                ------------------------------ 90
Forward_primer                                                                                                                                             ------------------------------ 90
Reverse_primer                                                                                                                                             ------------------------------ 90
lcl|NG_070181.1_cds_WP_161507793.1_1_[gene=blaOXA]_[locus_tag=A7J11_06830]_[protein=OXA-427_family_carbapenem-hydrolyzing_class_D_beta-lactamase_OXA-9     TATCCAGCCTGCTTGCCGCCGG---CCTCT 90
lcl|OK576522.1_cds_UDL18775.1_1_[gene=blaOXA]_[protein=OXA-427_family_class_D_beta-lactamase_OXA-1041]_[protein_id=UDL18775.1]_[location=1..795]_[gbke     TGTCCGGCCTGCTTGCCGCCGG---CCTCT 90
lcl|OP056622.1_cds_WDW19377.1_1_[gene=blaOXA]_[protein=OXA-427_family_class_D_beta-lactamase_OXA-1041]_[protein_id=WDW19377.1]_[location=1..795]_[gbke     TGTCCGGCCTGCTTGCCGCCGG---CCTCT 90
lcl|OP142533.1_cds_WDW19625.1_1_[gene=blaOXA]_[protein=OXA-427_family_class_D_beta-lactamase_OXA-1041]_[protein_id=WDW19625.1]_[location=1..795]_[gbke     TGTCCGGCCTGCTTGCCGCCGG---CCTCT 90
                                                                                                                                                                                         

OXA-1_consensus                                                                                                                                            ACTGTTGCATCTCCATTATTTGAAGGAACT 120
OXA01_crRNA                                                                                                                                                ------------------------------ 120
Forward_primer                                                                                                                                             ------------------------------ 120
Reverse_primer                                                                                                                                             ------------------------------ 120
lcl|NG_070181.1_cds_WP_161507793.1_1_[gene=blaOXA]_[locus_tag=A7J11_06830]_[protein=OXA-427_family_carbapenem-hydrolyzing_class_D_beta-lactamase_OXA-9     TCTGCTCCCTGCCCGCCA----GCGCCGCC 120
lcl|OK576522.1_cds_UDL18775.1_1_[gene=blaOXA]_[protein=OXA-427_family_class_D_beta-lactamase_OXA-1041]_[protein_id=UDL18775.1]_[location=1..795]_[gbke     TCTGTGCCTTGCCCGCCA----GCGCCACC 120
lcl|OP056622.1_cds_WDW19377.1_1_[gene=blaOXA]_[protein=OXA-427_family_class_D_beta-lactamase_OXA-1041]_[protein_id=WDW19377.1]_[location=1..795]_[gbke     TCTGTGCCTTGCCCGCCA----GCGCCACC 120
lcl|OP142533.1_cds_WDW19625.1_1_[gene=blaOXA]_[protein=OXA-427_family_class_D_beta-lactamase_OXA-1041]_[protein_id=WDW19625.1]_[location=1..795]_[gbke     TCTGTGCCTTGCCCGCCA----GCGCCACC 120
                                                                                                                                                                                         

OXA-1_consensus                                                                                                                                            GAAGGTTGTTTTTTACTTTACGAT-GCATC 150
OXA01_crRNA                                                                                                                                                ------------------------------ 150
Forward_primer                                                                                                                                             ------------------------------ 150
Reverse_primer                                                                                                                                             ------------------------------ 150
lcl|NG_070181.1_cds_WP_161507793.1_1_[gene=blaOXA]_[locus_tag=A7J11_06830]_[protein=OXA-427_family_carbapenem-hydrolyzing_class_D_beta-lactamase_OXA-9     ACCGGCTGCATGCTGTTTGCCGATGGTAGC 150
lcl|OK576522.1_cds_UDL18775.1_1_[gene=blaOXA]_[protein=OXA-427_family_class_D_beta-lactamase_OXA-1041]_[protein_id=UDL18775.1]_[location=1..795]_[gbke     ACGGGTTGCCTGCTGTTTGCCGATGGCAGC 150
lcl|OP056622.1_cds_WDW19377.1_1_[gene=blaOXA]_[protein=OXA-427_family_class_D_beta-lactamase_OXA-1041]_[protein_id=WDW19377.1]_[location=1..795]_[gbke     ACGGGTTGCCTGCTGTTTGCCGATGGCAGC 150
lcl|OP142533.1_cds_WDW19625.1_1_[gene=blaOXA]_[protein=OXA-427_family_class_D_beta-lactamase_OXA-1041]_[protein_id=WDW19625.1]_[location=1..795]_[gbke     ACGGGTTGCCTGCTGTTTGCCGATGGCAGC 150
                                                                                                                                                                                         

OXA-1_consensus                                                                                                                                            CACAAACGCTGAAATTGCTCAATTCAATAA 180
OXA01_crRNA                                                                                                                                                ------------------------------ 180
Forward_primer                                                                                                                                             ------------------------------ 180
Reverse_primer                                                                                                                                             ------------------------------ 180
lcl|NG_070181.1_cds_WP_161507793.1_1_[gene=blaOXA]_[locus_tag=A7J11_06830]_[protein=OXA-427_family_carbapenem-hydrolyzing_class_D_beta-lactamase_OXA-9     GGCAAGCCCTTCAGTGCCC----------A 180
lcl|OK576522.1_cds_UDL18775.1_1_[gene=blaOXA]_[protein=OXA-427_family_class_D_beta-lactamase_OXA-1041]_[protein_id=UDL18775.1]_[location=1..795]_[gbke     GGCAAACCCCTCAGCGCCC----------A 180
lcl|OP056622.1_cds_WDW19377.1_1_[gene=blaOXA]_[protein=OXA-427_family_class_D_beta-lactamase_OXA-1041]_[protein_id=WDW19377.1]_[location=1..795]_[gbke     GGCAAACCCCTCAGCGCCC----------A 180
lcl|OP142533.1_cds_WDW19625.1_1_[gene=blaOXA]_[protein=OXA-427_family_class_D_beta-lactamase_OXA-1041]_[protein_id=WDW19625.1]_[location=1..795]_[gbke     GGCAAACCCCTCAGCGCCC----------A 180
                                                                                                                                                                                         

OXA-1_consensus                                                                                                                                            AGCAAAGTGTGCAACGCAAATGGCACCAGA 210
OXA01_crRNA                                                                                                                                                ------------------------------ 210
Forward_primer                                                                                                                                             ------------------------------ 210
Reverse_primer                                                                                                                                             ------------------------------ 210
lcl|NG_070181.1_cds_WP_161507793.1_1_[gene=blaOXA]_[locus_tag=A7J11_06830]_[protein=OXA-427_family_carbapenem-hydrolyzing_class_D_beta-lactamase_OXA-9     GGGTGACTGCGCCAGCCAGCTGCCTCCCGC 210
lcl|OK576522.1_cds_UDL18775.1_1_[gene=blaOXA]_[protein=OXA-427_family_class_D_beta-lactamase_OXA-1041]_[protein_id=UDL18775.1]_[location=1..795]_[gbke     GGGTGACTGCGCCAGCCAGCTGACGCCTGC 210
lcl|OP056622.1_cds_WDW19377.1_1_[gene=blaOXA]_[protein=OXA-427_family_class_D_beta-lactamase_OXA-1041]_[protein_id=WDW19377.1]_[location=1..795]_[gbke     GGGTGACTGCGCCAGCCAGCTGACGCCTGC 210
lcl|OP142533.1_cds_WDW19625.1_1_[gene=blaOXA]_[protein=OXA-427_family_class_D_beta-lactamase_OXA-1041]_[protein_id=WDW19625.1]_[location=1..795]_[gbke     GGGTGACTGCGCCAGCCAGCTGACGCCTGC 210
                                                                                                                                                                                         

OXA-1_consensus                                                                                                                                            TTCAACTTTCAAGATCGCATTATCACTTAT 240
OXA01_crRNA                                                                                                                                                ------------------------------ 240
Forward_primer                                                                                                                                             ------------------------------ 240
Reverse_primer                                                                                                                                             ---CACTTACAGGA---------------- 240
lcl|NG_070181.1_cds_WP_161507793.1_1_[gene=blaOXA]_[locus_tag=A7J11_06830]_[protein=OXA-427_family_carbapenem-hydrolyzing_class_D_beta-lactamase_OXA-9     CTCCACCTTCAAGATCCCGCTGGCGCTGAT 240
lcl|OK576522.1_cds_UDL18775.1_1_[gene=blaOXA]_[protein=OXA-427_family_class_D_beta-lactamase_OXA-1041]_[protein_id=UDL18775.1]_[location=1..795]_[gbke     CTCCACCTTCAAGATCCCACTCGCGCTGAT 240
lcl|OP056622.1_cds_WDW19377.1_1_[gene=blaOXA]_[protein=OXA-427_family_class_D_beta-lactamase_OXA-1041]_[protein_id=WDW19377.1]_[location=1..795]_[gbke     CTCCACCTTCAAGATCCCACTCGCGCTGAT 240
lcl|OP142533.1_cds_WDW19625.1_1_[gene=blaOXA]_[protein=OXA-427_family_class_D_beta-lactamase_OXA-1041]_[protein_id=WDW19625.1]_[location=1..795]_[gbke     CTCCACCTTCAAGATCCCACTCGCGCTGAT 240
                                                                                                                                                                                         

OXA-1_consensus                                                                                                                                            GGCATTTGA--------------TGCGGAA 270
OXA01_crRNA                                                                                                                                                ------------------------------ 270
Forward_primer                                                                                                                                             ------------------------------ 270
Reverse_primer                                                                                                                                             ------------------------------ 270
lcl|NG_070181.1_cds_WP_161507793.1_1_[gene=blaOXA]_[locus_tag=A7J11_06830]_[protein=OXA-427_family_carbapenem-hydrolyzing_class_D_beta-lactamase_OXA-9     GGGCTATGACAGCGGCTTCCTGGTGGATGA 270
lcl|OK576522.1_cds_UDL18775.1_1_[gene=blaOXA]_[protein=OXA-427_family_class_D_beta-lactamase_OXA-1041]_[protein_id=UDL18775.1]_[location=1..795]_[gbke     GGGCTATGAGAGCGGCTTCCTGGTGGATGA 270
lcl|OP056622.1_cds_WDW19377.1_1_[gene=blaOXA]_[protein=OXA-427_family_class_D_beta-lactamase_OXA-1041]_[protein_id=WDW19377.1]_[location=1..795]_[gbke     GGGCTATGAGAGCGGCTTCCTGGTGGATGA 270
lcl|OP142533.1_cds_WDW19625.1_1_[gene=blaOXA]_[protein=OXA-427_family_class_D_beta-lactamase_OXA-1041]_[protein_id=WDW19625.1]_[location=1..795]_[gbke     GGGCTATGAGAGCGGCTTCCTGGTGGATGA 270
                                                                                                                                                                                         

OXA-1_consensus                                                                                                                                            ATAATAGATCAGAAAACCATATTCAAATGG 300
OXA01_crRNA                                                                                                                                                ------------------------------ 300
Forward_primer                                                                                                                                             ------------------------------ 300
Reverse_primer                                                                                                                                             ------------------------------ 300
lcl|NG_070181.1_cds_WP_161507793.1_1_[gene=blaOXA]_[locus_tag=A7J11_06830]_[protein=OXA-427_family_carbapenem-hydrolyzing_class_D_beta-lactamase_OXA-9     GCAACTGCCAGCTCTGCC--ATTCAAAGCC 300
lcl|OK576522.1_cds_UDL18775.1_1_[gene=blaOXA]_[protein=OXA-427_family_class_D_beta-lactamase_OXA-1041]_[protein_id=UDL18775.1]_[location=1..795]_[gbke     ACAGTTGCCCGCCCTGCC--ATTCAAAGCC 300
lcl|OP056622.1_cds_WDW19377.1_1_[gene=blaOXA]_[protein=OXA-427_family_class_D_beta-lactamase_OXA-1041]_[protein_id=WDW19377.1]_[location=1..795]_[gbke     ACAGTTGCCCGCCCTGCC--ATTCAAAGCC 300
lcl|OP142533.1_cds_WDW19625.1_1_[gene=blaOXA]_[protein=OXA-427_family_class_D_beta-lactamase_OXA-1041]_[protein_id=WDW19625.1]_[location=1..795]_[gbke     ACAGTTGCCCGCCCTGCC--ATTCAAAGCC 300
                                                                                                                                                                                         

OXA-1_consensus                                                                                                                                            GATAAAACCCCCAAAGGAATGGAGATCTGG 330
OXA01_crRNA                                                                                                                                                ------------------------------ 330
Forward_primer                                                                                                                                             ------------------------------ 330
Reverse_primer                                                                                                                                             ------------------------------ 330
lcl|NG_070181.1_cds_WP_161507793.1_1_[gene=blaOXA]_[locus_tag=A7J11_06830]_[protein=OXA-427_family_carbapenem-hydrolyzing_class_D_beta-lactamase_OXA-9     GGTGA---CCCTGACTTCCTGCCGGAATGG 330
lcl|OK576522.1_cds_UDL18775.1_1_[gene=blaOXA]_[protein=OXA-427_family_class_D_beta-lactamase_OXA-1041]_[protein_id=UDL18775.1]_[location=1..795]_[gbke     GGTGA---CCCTGACTTCCTGCCGGAGTGG 330
lcl|OP056622.1_cds_WDW19377.1_1_[gene=blaOXA]_[protein=OXA-427_family_class_D_beta-lactamase_OXA-1041]_[protein_id=WDW19377.1]_[location=1..795]_[gbke     GGTGA---CCCTGACTTCCTGCCGGAGTGG 330
lcl|OP142533.1_cds_WDW19625.1_1_[gene=blaOXA]_[protein=OXA-427_family_class_D_beta-lactamase_OXA-1041]_[protein_id=WDW19625.1]_[location=1..795]_[gbke     GGTGA---CCCTGACTTCCTGCCGGAGTGG 330
                                                                                                                                                                                         

OXA-1_consensus                                                                                                                                            AACAGCAATCATACACCAAAGACGTGGATG 360
OXA01_crRNA                                                                                                                                                ------------------------------ 360
Forward_primer                                                                                                                                             ------------------------------ 360
Reverse_primer                                                                                                                                             ------------------------------ 360
lcl|NG_070181.1_cds_WP_161507793.1_1_[gene=blaOXA]_[locus_tag=A7J11_06830]_[protein=OXA-427_family_carbapenem-hydrolyzing_class_D_beta-lactamase_OXA-9     AAACAGACCACCACCCCGAGCCGTTGGATG 360
lcl|OK576522.1_cds_UDL18775.1_1_[gene=blaOXA]_[protein=OXA-427_family_class_D_beta-lactamase_OXA-1041]_[protein_id=UDL18775.1]_[location=1..795]_[gbke     AAGCAGACCACCACCCCGAGCAACTGGATG 360
lcl|OP056622.1_cds_WDW19377.1_1_[gene=blaOXA]_[protein=OXA-427_family_class_D_beta-lactamase_OXA-1041]_[protein_id=WDW19377.1]_[location=1..795]_[gbke     AAGCAGACCACCACCCCGAGCAACTGGATG 360
lcl|OP142533.1_cds_WDW19625.1_1_[gene=blaOXA]_[protein=OXA-427_family_class_D_beta-lactamase_OXA-1041]_[protein_id=WDW19625.1]_[location=1..795]_[gbke     AAGCAGACCACCACCCCGAGCAACTGGATG 360
                                                                                                                                                                                         

OXA-1_consensus                                                                                                                                            CAATTTTCTGTTGTTTGGGTTTCGCAAGAA 390
OXA01_crRNA                                                                                                                                                ------------------------------ 390
Forward_primer                                                                                                                                             ------------------------------ 390
Reverse_primer                                                                                                                                             ------------------------------ 390
lcl|NG_070181.1_cds_WP_161507793.1_1_[gene=blaOXA]_[locus_tag=A7J11_06830]_[protein=OXA-427_family_carbapenem-hydrolyzing_class_D_beta-lactamase_OXA-9     ACCTATTCGGTGATCTGGTACTCCCAACGC 390
lcl|OK576522.1_cds_UDL18775.1_1_[gene=blaOXA]_[protein=OXA-427_family_class_D_beta-lactamase_OXA-1041]_[protein_id=UDL18775.1]_[location=1..795]_[gbke     AAATTCTCGGTGATCTGGTATTCCCAACGC 390
lcl|OP056622.1_cds_WDW19377.1_1_[gene=blaOXA]_[protein=OXA-427_family_class_D_beta-lactamase_OXA-1041]_[protein_id=WDW19377.1]_[location=1..795]_[gbke     AAATTCTCGGTGATCTGGTATTCCCAACGC 390
lcl|OP142533.1_cds_WDW19625.1_1_[gene=blaOXA]_[protein=OXA-427_family_class_D_beta-lactamase_OXA-1041]_[protein_id=WDW19625.1]_[location=1..795]_[gbke     AAATTCTCGGTGATCTGGTATTCCCAACGC 390
                                                                                                                                                                                         

OXA-1_consensus                                                                                                                                            ATAACCCAAAAAATTGGATTAAATAAAATC 420
OXA01_crRNA                                                                                                                                                ------------------------------ 420
Forward_primer                                                                                                                                             ------------------------------ 420
Reverse_primer                                                                                                                                             ------------------------------ 420
lcl|NG_070181.1_cds_WP_161507793.1_1_[gene=blaOXA]_[locus_tag=A7J11_06830]_[protein=OXA-427_family_carbapenem-hydrolyzing_class_D_beta-lactamase_OXA-9     CTCACCGAGTGGCTGGGGGCGGCGCGCTTC 420
lcl|OK576522.1_cds_UDL18775.1_1_[gene=blaOXA]_[protein=OXA-427_family_class_D_beta-lactamase_OXA-1041]_[protein_id=UDL18775.1]_[location=1..795]_[gbke     CTCACCGAATGGCTGGGAGAGGCGCGCTTC 420
lcl|OP056622.1_cds_WDW19377.1_1_[gene=blaOXA]_[protein=OXA-427_family_class_D_beta-lactamase_OXA-1041]_[protein_id=WDW19377.1]_[location=1..795]_[gbke     CTCACCGAATGGCTGGGAGAGGCGCGCTTC 420
lcl|OP142533.1_cds_WDW19625.1_1_[gene=blaOXA]_[protein=OXA-427_family_class_D_beta-lactamase_OXA-1041]_[protein_id=WDW19625.1]_[location=1..795]_[gbke     CTCACCGAATGGCTGGGAGAGGCGCGCTTC 420
                                                                                                                                                                                         

OXA-1_consensus                                                                                                                                            AAGAATTATCTCAAAGATTTTGATTATGGA 450
OXA01_crRNA                                                                                                                                                ------------------------------ 450
Forward_primer                                                                                                                                             ------------------------------ 450
Reverse_primer                                                                                                                                             ------------------------------ 450
lcl|NG_070181.1_cds_WP_161507793.1_1_[gene=blaOXA]_[locus_tag=A7J11_06830]_[protein=OXA-427_family_carbapenem-hydrolyzing_class_D_beta-lactamase_OXA-9     CAGCAATACGTGGACCGCTTCGACTACGGC 450
lcl|OK576522.1_cds_UDL18775.1_1_[gene=blaOXA]_[protein=OXA-427_family_class_D_beta-lactamase_OXA-1041]_[protein_id=UDL18775.1]_[location=1..795]_[gbke     CAGCAGTACGTCGACCGCTTCGACTACGGC 450
lcl|OP056622.1_cds_WDW19377.1_1_[gene=blaOXA]_[protein=OXA-427_family_class_D_beta-lactamase_OXA-1041]_[protein_id=WDW19377.1]_[location=1..795]_[gbke     CAGCAGTACGTCGACCGCTTCGACTACGGC 450
lcl|OP142533.1_cds_WDW19625.1_1_[gene=blaOXA]_[protein=OXA-427_family_class_D_beta-lactamase_OXA-1041]_[protein_id=WDW19625.1]_[location=1..795]_[gbke     CAGCAGTACGTCGACCGCTTCGACTACGGC 450
                                                                                                                                                                                         

OXA-1_consensus                                                                                                                                            AATCAAGACTTCTCTGGAGATAAAGAAAGA 480
OXA01_crRNA                                                                                                                                                ------------------------------ 480
Forward_primer                                                                                                                                             ------------------------------ 480
Reverse_primer                                                                                                                                             ------------------------------ 480
lcl|NG_070181.1_cds_WP_161507793.1_1_[gene=blaOXA]_[locus_tag=A7J11_06830]_[protein=OXA-427_family_carbapenem-hydrolyzing_class_D_beta-lactamase_OXA-9     AACCGGGATCTCTCGGGCAACCCGGGCAAA 480
lcl|OK576522.1_cds_UDL18775.1_1_[gene=blaOXA]_[protein=OXA-427_family_class_D_beta-lactamase_OXA-1041]_[protein_id=UDL18775.1]_[location=1..795]_[gbke     AACCGGGAGCTCTCGGGCAACCCGGGCAAG 480
lcl|OP056622.1_cds_WDW19377.1_1_[gene=blaOXA]_[protein=OXA-427_family_class_D_beta-lactamase_OXA-1041]_[protein_id=WDW19377.1]_[location=1..795]_[gbke     AACCGGGAGCTCTCGGGCAACCCGGGCAAG 480
lcl|OP142533.1_cds_WDW19625.1_1_[gene=blaOXA]_[protein=OXA-427_family_class_D_beta-lactamase_OXA-1041]_[protein_id=WDW19625.1]_[location=1..795]_[gbke     AACCGGGAGCTCTCGGGCAACCCGGGCAAG 480
                                                                                                                                                                                         

OXA-1_consensus                                                                                                                                            AACAACGGATTAACAGAAGCATGGCTCGAA 510
OXA01_crRNA                                                                                                                                                ------------------------------ 510
Forward_primer                                                                                                                                             -----------------AGCATGGCTCGAA 510
Reverse_primer                                                                                                                                             -----------------AACTTGG------ 510
lcl|NG_070181.1_cds_WP_161507793.1_1_[gene=blaOXA]_[locus_tag=A7J11_06830]_[protein=OXA-427_family_carbapenem-hydrolyzing_class_D_beta-lactamase_OXA-9     CATGACGGCCTGACCCAAGCCTGGCTCAGT 510
lcl|OK576522.1_cds_UDL18775.1_1_[gene=blaOXA]_[protein=OXA-427_family_class_D_beta-lactamase_OXA-1041]_[protein_id=UDL18775.1]_[location=1..795]_[gbke     CACGACGGTCTGACCCAGGCCTGGCTCAGC 510
lcl|OP056622.1_cds_WDW19377.1_1_[gene=blaOXA]_[protein=OXA-427_family_class_D_beta-lactamase_OXA-1041]_[protein_id=WDW19377.1]_[location=1..795]_[gbke     CACGACGGTCTGACCCAGGCCTGGCTCAGC 510
lcl|OP142533.1_cds_WDW19625.1_1_[gene=blaOXA]_[protein=OXA-427_family_class_D_beta-lactamase_OXA-1041]_[protein_id=WDW19625.1]_[location=1..795]_[gbke     CACGACGGTCTGACCCAGGCCTGGCTCAGC 510
                                                                                                                                                                                         

OXA-1_consensus                                                                                                                                            AGTAGCTTAAAAATTTCACCAGAAGAACAA 540
OXA01_crRNA                                                                                                                                                -----------------ACCAGAAGAACAA 540
Forward_primer                                                                                                                                             AGTAGCTTA--------------------- 540
Reverse_primer                                                                                                                                             ------------------------------ 540
lcl|NG_070181.1_cds_WP_161507793.1_1_[gene=blaOXA]_[locus_tag=A7J11_06830]_[protein=OXA-427_family_carbapenem-hydrolyzing_class_D_beta-lactamase_OXA-9     TCCAGCCTTGCCATCAGCCCCCAGGAGCAG 540
lcl|OK576522.1_cds_UDL18775.1_1_[gene=blaOXA]_[protein=OXA-427_family_class_D_beta-lactamase_OXA-1041]_[protein_id=UDL18775.1]_[location=1..795]_[gbke     TCCAGCCTCGCCATCAGCCCCCAGGAACAG 540
lcl|OP056622.1_cds_WDW19377.1_1_[gene=blaOXA]_[protein=OXA-427_family_class_D_beta-lactamase_OXA-1041]_[protein_id=WDW19377.1]_[location=1..795]_[gbke     TCCAGCCTCGCCATCAGCCCCCAGGAACAG 540
lcl|OP142533.1_cds_WDW19625.1_1_[gene=blaOXA]_[protein=OXA-427_family_class_D_beta-lactamase_OXA-1041]_[protein_id=WDW19625.1]_[location=1..795]_[gbke     TCCAGCCTCGCCATCAGCCCCCAGGAACAG 540
                                                                                                                                                                                         

OXA-1_consensus                                                                                                                                            ATTCAATTCCTGCGTAAAATTATTAATCAC 570
OXA01_crRNA                                                                                                                                                ATTCAATTCCT------------------- 570
Forward_primer                                                                                                                                             ------------------------------ 570
Reverse_primer                                                                                                                                             ------------------------------ 570
lcl|NG_070181.1_cds_WP_161507793.1_1_[gene=blaOXA]_[locus_tag=A7J11_06830]_[protein=OXA-427_family_carbapenem-hydrolyzing_class_D_beta-lactamase_OXA-9     GCACGCTTTCTCGGCAAACTGGTGAGCGGC 570
lcl|OK576522.1_cds_UDL18775.1_1_[gene=blaOXA]_[protein=OXA-427_family_class_D_beta-lactamase_OXA-1041]_[protein_id=UDL18775.1]_[location=1..795]_[gbke     GCCCGCTTCCTCGGCAAGCTGGTGAGCGGC 570
lcl|OP056622.1_cds_WDW19377.1_1_[gene=blaOXA]_[protein=OXA-427_family_class_D_beta-lactamase_OXA-1041]_[protein_id=WDW19377.1]_[location=1..795]_[gbke     GCCCGCTTCCTCGGCAAGCTGGTGAGCGGC 570
lcl|OP142533.1_cds_WDW19625.1_1_[gene=blaOXA]_[protein=OXA-427_family_class_D_beta-lactamase_OXA-1041]_[protein_id=WDW19625.1]_[location=1..795]_[gbke     GCCCGCTTCCTCGGCAAGCTGGTGAGCGGC 570
                                                                                                                                                                                         

OXA-1_consensus                                                                                                                                            AATCTCCCAGTTAAAAACTCAGCCATAGAA 600
OXA01_crRNA                                                                                                                                                ------------------------------ 600
Forward_primer                                                                                                                                             ------------------------------ 600
Reverse_primer                                                                                                                                             ------------------------------ 600
lcl|NG_070181.1_cds_WP_161507793.1_1_[gene=blaOXA]_[locus_tag=A7J11_06830]_[protein=OXA-427_family_carbapenem-hydrolyzing_class_D_beta-lactamase_OXA-9     AAGCTGCCGGTCTCCGCCCAGACGCTGCAG 600
lcl|OK576522.1_cds_UDL18775.1_1_[gene=blaOXA]_[protein=OXA-427_family_class_D_beta-lactamase_OXA-1041]_[protein_id=UDL18775.1]_[location=1..795]_[gbke     AAGCTGCCGGTCTCCGCCGAGGCGGTGCGC 600
lcl|OP056622.1_cds_WDW19377.1_1_[gene=blaOXA]_[protein=OXA-427_family_class_D_beta-lactamase_OXA-1041]_[protein_id=WDW19377.1]_[location=1..795]_[gbke     AAGCTGCCGGTCTCCGCCGAGGCGGTGCGC 600
lcl|OP142533.1_cds_WDW19625.1_1_[gene=blaOXA]_[protein=OXA-427_family_class_D_beta-lactamase_OXA-1041]_[protein_id=WDW19625.1]_[location=1..795]_[gbke     AAGCTGCCGGTCTCCGCCGAGGCGGTGCGC 600
                                                                                                                                                                                         

OXA-1_consensus                                                                                                                                            AACACCATAGAGAACATGTATCTACAAGAT 630
OXA01_crRNA                                                                                                                                                ------------------------------ 630
Forward_primer                                                                                                                                             ------------------------------ 630
Reverse_primer                                                                                                                                             ------------------------------ 630
lcl|NG_070181.1_cds_WP_161507793.1_1_[gene=blaOXA]_[locus_tag=A7J11_06830]_[protein=OXA-427_family_carbapenem-hydrolyzing_class_D_beta-lactamase_OXA-9     CACACGGCCAATATCCTGCGTCAGCCCGAC 630
lcl|OK576522.1_cds_UDL18775.1_1_[gene=blaOXA]_[protein=OXA-427_family_class_D_beta-lactamase_OXA-1041]_[protein_id=UDL18775.1]_[location=1..795]_[gbke     CGCACCAGCACGCTGCTGCGTCAGCCCGAC 630
lcl|OP056622.1_cds_WDW19377.1_1_[gene=blaOXA]_[protein=OXA-427_family_class_D_beta-lactamase_OXA-1041]_[protein_id=WDW19377.1]_[location=1..795]_[gbke     CGCACCAGCACGCTGCTGCGTCAGCCCGAC 630
lcl|OP142533.1_cds_WDW19625.1_1_[gene=blaOXA]_[protein=OXA-427_family_class_D_beta-lactamase_OXA-1041]_[protein_id=WDW19625.1]_[location=1..795]_[gbke     CGCACCAGCACGCTGCTGCGTCAGCCCGAC 630
                                                                                                                                                                                         

OXA-1_consensus                                                                                                                                            CTGGATAATAGTACAAAACTGTATGGGAAA 660
OXA01_crRNA                                                                                                                                                ------------------------------ 660
Forward_primer                                                                                                                                             ------------------------------ 660
Reverse_primer                                                                                                                                             ------------------------------ 660
lcl|NG_070181.1_cds_WP_161507793.1_1_[gene=blaOXA]_[locus_tag=A7J11_06830]_[protein=OXA-427_family_carbapenem-hydrolyzing_class_D_beta-lactamase_OXA-9     ATCGATGGCTG---GCAGATCCATGGCAAG 660
lcl|OK576522.1_cds_UDL18775.1_1_[gene=blaOXA]_[protein=OXA-427_family_class_D_beta-lactamase_OXA-1041]_[protein_id=UDL18775.1]_[location=1..795]_[gbke     ATCGATGGCTG---GCAGATCCACGGCAAG 660
lcl|OP056622.1_cds_WDW19377.1_1_[gene=blaOXA]_[protein=OXA-427_family_class_D_beta-lactamase_OXA-1041]_[protein_id=WDW19377.1]_[location=1..795]_[gbke     ATCGATGGCTG---GCAGATCCACGGCAAG 660
lcl|OP142533.1_cds_WDW19625.1_1_[gene=blaOXA]_[protein=OXA-427_family_class_D_beta-lactamase_OXA-1041]_[protein_id=WDW19625.1]_[location=1..795]_[gbke     ATCGATGGCTG---GCAGATCCACGGCAAG 660
                                                                                                                                                                                         

OXA-1_consensus                                                                                                                                            ACTGGTGCAGGATTCACAGCA--------- 690
OXA01_crRNA                                                                                                                                                ------------------------------ 690
Forward_primer                                                                                                                                             ------------------------------ 690
Reverse_primer                                                                                                                                             ------------------------------ 690
lcl|NG_070181.1_cds_WP_161507793.1_1_[gene=blaOXA]_[locus_tag=A7J11_06830]_[protein=OXA-427_family_carbapenem-hydrolyzing_class_D_beta-lactamase_OXA-9     ACCGGCATGGGCTATCCCAAACTGCTGGAT 690
lcl|OK576522.1_cds_UDL18775.1_1_[gene=blaOXA]_[protein=OXA-427_family_class_D_beta-lactamase_OXA-1041]_[protein_id=UDL18775.1]_[location=1..795]_[gbke     ACCGGCATGGGCTACCCCAAGCTGCTGGAT 690
lcl|OP056622.1_cds_WDW19377.1_1_[gene=blaOXA]_[protein=OXA-427_family_class_D_beta-lactamase_OXA-1041]_[protein_id=WDW19377.1]_[location=1..795]_[gbke     ACCGGCATGGGCTACCCCAAGCTGCTGGAT 690
lcl|OP142533.1_cds_WDW19625.1_1_[gene=blaOXA]_[protein=OXA-427_family_class_D_beta-lactamase_OXA-1041]_[protein_id=WDW19625.1]_[location=1..795]_[gbke     ACCGGCATGGGCTACCCCAAGCTGCTGGAT 690
                                                                                                                                                                                         

OXA-1_consensus                                                                                                                                            ---------AATAGAACCTTACAAAACGGA 720
OXA01_crRNA                                                                                                                                                ------------------------------ 720
Forward_primer                                                                                                                                             ------------------------------ 720
Reverse_primer                                                                                                                                             ------------------------------ 720
lcl|NG_070181.1_cds_WP_161507793.1_1_[gene=blaOXA]_[locus_tag=A7J11_06830]_[protein=OXA-427_family_carbapenem-hydrolyzing_class_D_beta-lactamase_OXA-9     GGCAGCCTCGACCGGGATCAGCAGATCGGC 720
lcl|OK576522.1_cds_UDL18775.1_1_[gene=blaOXA]_[protein=OXA-427_family_class_D_beta-lactamase_OXA-1041]_[protein_id=UDL18775.1]_[location=1..795]_[gbke     GGCAGCCTCAACCGGGATCAGCAGATCGGC 720
lcl|OP056622.1_cds_WDW19377.1_1_[gene=blaOXA]_[protein=OXA-427_family_class_D_beta-lactamase_OXA-1041]_[protein_id=WDW19377.1]_[location=1..795]_[gbke     GGCAGCCTCAACCGGGATCAGCAGATCGGC 720
lcl|OP142533.1_cds_WDW19625.1_1_[gene=blaOXA]_[protein=OXA-427_family_class_D_beta-lactamase_OXA-1041]_[protein_id=WDW19625.1]_[location=1..795]_[gbke     GGCAGCCTCAACCGGGATCAGCAGATCGGC 720
                                                                                                                                                                                         

OXA-1_consensus                                                                                                                                            TGGTTTGAAGGGTTTATTATAAGCAAATCA 750
OXA01_crRNA                                                                                                                                                ------------------------------ 750
Forward_primer                                                                                                                                             ------------------------------ 750
Reverse_primer                                                                                                                                             --------------GGTC------------ 750
lcl|NG_070181.1_cds_WP_161507793.1_1_[gene=blaOXA]_[locus_tag=A7J11_06830]_[protein=OXA-427_family_carbapenem-hydrolyzing_class_D_beta-lactamase_OXA-9     TGGTTCGTCGGCTGGGCC---AGCAAGCAG 750
lcl|OK576522.1_cds_UDL18775.1_1_[gene=blaOXA]_[protein=OXA-427_family_class_D_beta-lactamase_OXA-1041]_[protein_id=UDL18775.1]_[location=1..795]_[gbke     TGGTTCGTCGGCTGGGCC---AGCAAGCAG 750
lcl|OP056622.1_cds_WDW19377.1_1_[gene=blaOXA]_[protein=OXA-427_family_class_D_beta-lactamase_OXA-1041]_[protein_id=WDW19377.1]_[location=1..795]_[gbke     TGGTTCGTCGGCTGGGCC---AGCAAGCAG 750
lcl|OP142533.1_cds_WDW19625.1_1_[gene=blaOXA]_[protein=OXA-427_family_class_D_beta-lactamase_OXA-1041]_[protein_id=WDW19625.1]_[location=1..795]_[gbke     TGGTTCGTCGGCTGGGCC---AGCAAGCAG 750
                                                                                                                                                                                         

OXA-1_consensus                                                                                                                                            GGACATAAATATGTTTTTGTGTCCGCACTT 780
OXA01_crRNA                                                                                                                                                ------------------------------ 780
Forward_primer                                                                                                                                             ------------------------------ 780
Reverse_primer                                                                                                                                             ------------------------------ 780
lcl|NG_070181.1_cds_WP_161507793.1_1_[gene=blaOXA]_[locus_tag=A7J11_06830]_[protein=OXA-427_family_carbapenem-hydrolyzing_class_D_beta-lactamase_OXA-9     GATCAGAAGCTCATCTTCGTCCACACCGTC 780
lcl|OK576522.1_cds_UDL18775.1_1_[gene=blaOXA]_[protein=OXA-427_family_class_D_beta-lactamase_OXA-1041]_[protein_id=UDL18775.1]_[location=1..795]_[gbke     GACAAGAAGCTCATCTTCGTGCACACAGTG 780
lcl|OP056622.1_cds_WDW19377.1_1_[gene=blaOXA]_[protein=OXA-427_family_class_D_beta-lactamase_OXA-1041]_[protein_id=WDW19377.1]_[location=1..795]_[gbke     GACAAGAAGCTCATCTTCGTGCACACAGTG 780
lcl|OP142533.1_cds_WDW19625.1_1_[gene=blaOXA]_[protein=OXA-427_family_class_D_beta-lactamase_OXA-1041]_[protein_id=WDW19625.1]_[location=1..795]_[gbke     GACAAGAAGCTCATCTTCGTGCACACAGTG 780
                                                                                                                                                                                         

OXA-1_consensus                                                                                                                                            ACAGGAAACTTGGGGTCGAATTTAACATCA 810
OXA01_crRNA                                                                                                                                                ------------------------------ 810
Forward_primer                                                                                                                                             ------------------------------ 810
Reverse_primer                                                                                                                                             ------------------------------ 810
lcl|NG_070181.1_cds_WP_161507793.1_1_[gene=blaOXA]_[locus_tag=A7J11_06830]_[protein=OXA-427_family_carbapenem-hydrolyzing_class_D_beta-lactamase_OXA-9     ATCCAGAAGCCTGGCAAGCAGTTTGCCTC- 810
lcl|OK576522.1_cds_UDL18775.1_1_[gene=blaOXA]_[protein=OXA-427_family_class_D_beta-lactamase_OXA-1041]_[protein_id=UDL18775.1]_[location=1..795]_[gbke     GTGCAAAAACCCGGCAAGCAGTTCGCGTC- 810
lcl|OP056622.1_cds_WDW19377.1_1_[gene=blaOXA]_[protein=OXA-427_family_class_D_beta-lactamase_OXA-1041]_[protein_id=WDW19377.1]_[location=1..795]_[gbke     GTGCAAAAACCCGGCAAGCAGTTCGCGTC- 810
lcl|OP142533.1_cds_WDW19625.1_1_[gene=blaOXA]_[protein=OXA-427_family_class_D_beta-lactamase_OXA-1041]_[protein_id=WDW19625.1]_[location=1..795]_[gbke     GTGCAAAAACCCGGCAAGCAGTTCGCGTC- 810
                                                                                                                                                                                         

OXA-1_consensus                                                                                                                                            AGCATAAAAGCCAAGAAAAATGCGATCACC 840
OXA01_crRNA                                                                                                                                                ------------------------------ 840
Forward_primer                                                                                                                                             ------------------------------ 840
Reverse_primer                                                                                                                                             ------------------------------ 840
lcl|NG_070181.1_cds_WP_161507793.1_1_[gene=blaOXA]_[locus_tag=A7J11_06830]_[protein=OXA-427_family_carbapenem-hydrolyzing_class_D_beta-lactamase_OXA-9     --CCTCAGGGCCAGGGAAGAGGTGTTTGCC 840
lcl|OK576522.1_cds_UDL18775.1_1_[gene=blaOXA]_[protein=OXA-427_family_class_D_beta-lactamase_OXA-1041]_[protein_id=UDL18775.1]_[location=1..795]_[gbke     --CCTCAGGGCAAAGGAAGAGGTGTTTGCC 840
lcl|OP056622.1_cds_WDW19377.1_1_[gene=blaOXA]_[protein=OXA-427_family_class_D_beta-lactamase_OXA-1041]_[protein_id=WDW19377.1]_[location=1..795]_[gbke     --CCTCAGGGCAAAGGAAGAGGTGTTTGCC 840
lcl|OP142533.1_cds_WDW19625.1_1_[gene=blaOXA]_[protein=OXA-427_family_class_D_beta-lactamase_OXA-1041]_[protein_id=WDW19625.1]_[location=1..795]_[gbke     --CCTCAGGGCAAAGGAAGAGGTGTTTGCC 840
                                                                                                                                                                                         

OXA-1_consensus                                                                                                                                            ATTCTAAACACAC------TAAATTTATAA 870
OXA01_crRNA                                                                                                                                                ------------------------------ 870
Forward_primer                                                                                                                                             ------------------------------ 870
Reverse_primer                                                                                                                                             ------------------------------ 870
lcl|NG_070181.1_cds_WP_161507793.1_1_[gene=blaOXA]_[locus_tag=A7J11_06830]_[protein=OXA-427_family_carbapenem-hydrolyzing_class_D_beta-lactamase_OXA-9     GCACTGCCCGAACAGCTGAAGAAACTGTGA 870
lcl|OK576522.1_cds_UDL18775.1_1_[gene=blaOXA]_[protein=OXA-427_family_class_D_beta-lactamase_OXA-1041]_[protein_id=UDL18775.1]_[location=1..795]_[gbke     GCCTTGCCAACAGAGCTGAAGAAACTCTGA 870
lcl|OP056622.1_cds_WDW19377.1_1_[gene=blaOXA]_[protein=OXA-427_family_class_D_beta-lactamase_OXA-1041]_[protein_id=WDW19377.1]_[location=1..795]_[gbke     GCCTTGCCAACAGAGCTGAAGAAACTCTGA 870
lcl|OP142533.1_cds_WDW19625.1_1_[gene=blaOXA]_[protein=OXA-427_family_class_D_beta-lactamase_OXA-1041]_[protein_id=WDW19625.1]_[location=1..795]_[gbke     GCCTTGCCAACAGAGCTGAAGAAACTCTGA 870
                                                                                                                                                                                         
