# Supplementary material for: Thermal optimized PCR coupled to CRISPR-Cas12a for rapid detection of blaOXA-1 resistance gene
Source: PLoS One. 2026 May 15;21(5):e0337675. doi: 10.1371/journal.pone.0337675 (PMC13178884; doi:10.1371/journal.pone.0337675)
Supplement: S2 File [file pone.0337675.s002.zip › Supplementary_file_S2/Aln_OXA727.aln]

CLUSTAL W 2.0 multiple sequence alignment

OXA-1_consensus                                                                                                                                            ATGAAAAACACAATACATATCAACTTCGCT 30
OXA01_crRNA                                                                                                                                                ------------------------------ 30
Forward_primer                                                                                                                                             ------------------------------ 30
Reverse_primer                                                                                                                                             ------------------------------ 30
lcl|NG_061621.1_cds_WP_114272532.1_1_[gene=blaOXA]_[locus_tag=A7J11_05851]_[protein=OXA-727_family_class_D_beta-lactamase_OXA-727]_[protein_id=WP_1142     ATGAAAAAAACACTGTTT------TTTGCA 30
lcl|NG_061622.1_cds_WP_116786835.1_1_[gene=blaOXA]_[locus_tag=A7J11_05852]_[protein=OXA-727_family_class_D_beta-lactamase_OXA-728]_[protein_id=WP_1167     ATGAAAAAAACACTGTTT------TTTGCA 30
                                                                                                                                                                                         

OXA-1_consensus                                                                                                                                            ATTTTTTTAATAATTGCAAATATTATCTAC 60
OXA01_crRNA                                                                                                                                                ------------------------------ 60
Forward_primer                                                                                                                                             ------------------------------ 60
Reverse_primer                                                                                                                                             ------------------------------ 60
lcl|NG_061621.1_cds_WP_114272532.1_1_[gene=blaOXA]_[locus_tag=A7J11_05851]_[protein=OXA-727_family_class_D_beta-lactamase_OXA-727]_[protein_id=WP_1142     GTTTCAGCGTGGATGCTGAGCGCATGTTCC 60
lcl|NG_061622.1_cds_WP_116786835.1_1_[gene=blaOXA]_[locus_tag=A7J11_05852]_[protein=OXA-727_family_class_D_beta-lactamase_OXA-728]_[protein_id=WP_1167     GTTTCAGCGTGGATGCTGAGCGCATGTTCC 60
                                                                                                                                                                                         

OXA-1_consensus                                                                                                                                            AGCAGCGCCAGTGCATCAACAGATATCTCT 90
OXA01_crRNA                                                                                                                                                ------------------------------ 90
Forward_primer                                                                                                                                             ------------------------------ 90
Reverse_primer                                                                                                                                             ------------------------------ 90
lcl|NG_061621.1_cds_WP_114272532.1_1_[gene=blaOXA]_[locus_tag=A7J11_05851]_[protein=OXA-727_family_class_D_beta-lactamase_OXA-727]_[protein_id=WP_1142     GGGGGAGTCATGATGTCTGCGGACAATCAG 90
lcl|NG_061622.1_cds_WP_116786835.1_1_[gene=blaOXA]_[locus_tag=A7J11_05852]_[protein=OXA-727_family_class_D_beta-lactamase_OXA-728]_[protein_id=WP_1167     GGGGGAATCATGATGTCTGGGGACAATCAG 90
                                                                                                                                                                                         

OXA-1_consensus                                                                                                                                            ACTGTTGCATCTCCATTATTTGAAGGAACT 120
OXA01_crRNA                                                                                                                                                ------------------------------ 120
Forward_primer                                                                                                                                             ------------------------------ 120
Reverse_primer                                                                                                                                             ------------------------------ 120
lcl|NG_061621.1_cds_WP_114272532.1_1_[gene=blaOXA]_[locus_tag=A7J11_05851]_[protein=OXA-727_family_class_D_beta-lactamase_OXA-727]_[protein_id=WP_1142     CAGAAGTCACCATTCATATCTTCAAAGACA 120
lcl|NG_061622.1_cds_WP_116786835.1_1_[gene=blaOXA]_[locus_tag=A7J11_05852]_[protein=OXA-727_family_class_D_beta-lactamase_OXA-728]_[protein_id=WP_1167     AAGAAGTCACCATTCATATCTTCAAAGACA 120
                                                                                                                                                                                         

OXA-1_consensus                                                                                                                                            GAAGGTTGTTTTTTAC-------------- 150
OXA01_crRNA                                                                                                                                                ------------------------------ 150
Forward_primer                                                                                                                                             ------------------------------ 150
Reverse_primer                                                                                                                                             ------------------------------ 150
lcl|NG_061621.1_cds_WP_114272532.1_1_[gene=blaOXA]_[locus_tag=A7J11_05851]_[protein=OXA-727_family_class_D_beta-lactamase_OXA-727]_[protein_id=WP_1142     GAAGACAGTCGGATACAGCAGATCCTACAG 150
lcl|NG_061622.1_cds_WP_116786835.1_1_[gene=blaOXA]_[locus_tag=A7J11_05852]_[protein=OXA-727_family_class_D_beta-lactamase_OXA-728]_[protein_id=WP_1167     GAAGACAGTCGGATACAGCAGATCCCACAG 150
                                                                                                                                                                                         

OXA-1_consensus                                                                                                                                            ----TTTACGATGCATCCACAAACGCTGAA 180
OXA01_crRNA                                                                                                                                                ------------------------------ 180
Forward_primer                                                                                                                                             ------------------------------ 180
Reverse_primer                                                                                                                                             ------------------------------ 180
lcl|NG_061621.1_cds_WP_114272532.1_1_[gene=blaOXA]_[locus_tag=A7J11_05851]_[protein=OXA-727_family_class_D_beta-lactamase_OXA-727]_[protein_id=WP_1142     CTGTTTAATGAAGCAGGTGCGCAGGCTGTT 180
lcl|NG_061622.1_cds_WP_116786835.1_1_[gene=blaOXA]_[locus_tag=A7J11_05852]_[protein=OXA-727_family_class_D_beta-lactamase_OXA-728]_[protein_id=WP_1167     CTGTTTAATGAAGCAGGTACACAGGCTGTT 180
                                                                                                                                                                                         

OXA-1_consensus                                                                                                                                            ATTGCTCAATTCAATAAAGCAAAGTGTGCA 210
OXA01_crRNA                                                                                                                                                ------------------------------ 210
Forward_primer                                                                                                                                             -----------------AGCA--------- 210
Reverse_primer                                                                                                                                             ------------------------------ 210
lcl|NG_061621.1_cds_WP_114272532.1_1_[gene=blaOXA]_[locus_tag=A7J11_05851]_[protein=OXA-727_family_class_D_beta-lactamase_OXA-727]_[protein_id=WP_1142     TTTGTCACTTTTGAT--GGCACTGTACTTA 210
lcl|NG_061622.1_cds_WP_116786835.1_1_[gene=blaOXA]_[locus_tag=A7J11_05852]_[protein=OXA-727_family_class_D_beta-lactamase_OXA-728]_[protein_id=WP_1167     TTTGTCACTTTTGAT--GGCACTGTACTTA 210
                                                                                                                                                                                         

OXA-1_consensus                                                                                                                                            ACGCAAATGGCA------------------ 240
OXA01_crRNA                                                                                                                                                ------------------------------ 240
Forward_primer                                                                                                                                             ------------------------------ 240
Reverse_primer                                                                                                                                             ------------------------------ 240
lcl|NG_061621.1_cds_WP_114272532.1_1_[gene=blaOXA]_[locus_tag=A7J11_05851]_[protein=OXA-727_family_class_D_beta-lactamase_OXA-727]_[protein_id=WP_1142     AACGTTATGGCAATGATTTAACACGTGCTC 240
lcl|NG_061622.1_cds_WP_116786835.1_1_[gene=blaOXA]_[locus_tag=A7J11_05852]_[protein=OXA-727_family_class_D_beta-lactamase_OXA-728]_[protein_id=WP_1167     AACGTTATGGCAATGATTTAACACGTGCTC 240
                                                                                                                                                                                         

OXA-1_consensus                                                                                                                                            --------------CCAGATTCAACTTTCA 270
OXA01_crRNA                                                                                                                                                ------------------------------ 270
Forward_primer                                                                                                                                             ------------------------------ 270
Reverse_primer                                                                                                                                             ----------------------CACTT--- 270
lcl|NG_061621.1_cds_WP_114272532.1_1_[gene=blaOXA]_[locus_tag=A7J11_05851]_[protein=OXA-727_family_class_D_beta-lactamase_OXA-727]_[protein_id=WP_1142     AGACTGAGTATATTCCTGCATCCACTTTTA 270
lcl|NG_061622.1_cds_WP_116786835.1_1_[gene=blaOXA]_[locus_tag=A7J11_05852]_[protein=OXA-727_family_class_D_beta-lactamase_OXA-728]_[protein_id=WP_1167     AGACTGAGTATATTCCTGCGTCCACTTTTA 270
                                                                                                                                                                                         

OXA-1_consensus                                                                                                                                            AGATCGCATTATCACTTATGGCATTTGATG 300
OXA01_crRNA                                                                                                                                                ------------------------------ 300
Forward_primer                                                                                                                                             ------------------------------ 300
Reverse_primer                                                                                                                                             ------------------------------ 300
lcl|NG_061621.1_cds_WP_114272532.1_1_[gene=blaOXA]_[locus_tag=A7J11_05851]_[protein=OXA-727_family_class_D_beta-lactamase_OXA-727]_[protein_id=WP_1142     AAATGCTGAATGCTTTGATTGGTTTGCAGC 300
lcl|NG_061622.1_cds_WP_116786835.1_1_[gene=blaOXA]_[locus_tag=A7J11_05852]_[protein=OXA-727_family_class_D_beta-lactamase_OXA-728]_[protein_id=WP_1167     AAATGCTGAATGCTTTGATTGGTTTACAGC 300
                                                                                                                                                                                         

OXA-1_consensus                                                                                                                                            CGGAAATAATAGATCAGAAAACCATATTCA 330
OXA01_crRNA                                                                                                                                                ------------------------------ 330
Forward_primer                                                                                                                                             ------------------------------ 330
Reverse_primer                                                                                                                                             ------------------------------ 330
lcl|NG_061621.1_cds_WP_114272532.1_1_[gene=blaOXA]_[locus_tag=A7J11_05851]_[protein=OXA-727_family_class_D_beta-lactamase_OXA-727]_[protein_id=WP_1142     ATGATAAAGCGACTTCGACAGAAGTTTTTA 330
lcl|NG_061622.1_cds_WP_116786835.1_1_[gene=blaOXA]_[locus_tag=A7J11_05852]_[protein=OXA-727_family_class_D_beta-lactamase_OXA-728]_[protein_id=WP_1167     ATGGTAAAGCGACAGCGACAGAAGTTTTTA 330
                                                                                                                                                                                         

OXA-1_consensus                                                                                                                                            AATGGGAT-----AAAACCCCC-------- 360
OXA01_crRNA                                                                                                                                                ------------------------------ 360
Forward_primer                                                                                                                                             ------------------------------ 360
Reverse_primer                                                                                                                                             ------------------------------ 360
lcl|NG_061621.1_cds_WP_114272532.1_1_[gene=blaOXA]_[locus_tag=A7J11_05851]_[protein=OXA-727_family_class_D_beta-lactamase_OXA-727]_[protein_id=WP_1142     AATGGAATGGTGAAAAACGCTCTTTTCCTG 360
lcl|NG_061622.1_cds_WP_116786835.1_1_[gene=blaOXA]_[locus_tag=A7J11_05852]_[protein=OXA-727_family_class_D_beta-lactamase_OXA-728]_[protein_id=WP_1167     AATGGAACGGTGAAAAACGCTCTTTTCCTG 360
                                                                                                                                                                                         

OXA-1_consensus                                                                                                                                            ------AAAGGAATGGAGATCTGGAACAGC 390
OXA01_crRNA                                                                                                                                                ------------------------------ 390
Forward_primer                                                                                                                                             ------------------------------ 390
Reverse_primer                                                                                                                                             ------------------------------ 390
lcl|NG_061621.1_cds_WP_114272532.1_1_[gene=blaOXA]_[locus_tag=A7J11_05851]_[protein=OXA-727_family_class_D_beta-lactamase_OXA-727]_[protein_id=WP_1142     CGTGGGAAAAGGACATGACTTTAGCTCA-- 390
lcl|NG_061622.1_cds_WP_116786835.1_1_[gene=blaOXA]_[locus_tag=A7J11_05852]_[protein=OXA-727_family_class_D_beta-lactamase_OXA-728]_[protein_id=WP_1167     CGTGGGAAAAGGATATGACTTTAGCTCA-- 390
                                                                                                                                                                                         

OXA-1_consensus                                                                                                                                            AATCATACACCAAAGACGTGGATGCAATTT 420
OXA01_crRNA                                                                                                                                                ------------------------------ 420
Forward_primer                                                                                                                                             ------------------------------ 420
Reverse_primer                                                                                                                                             ------------------------------ 420
lcl|NG_061621.1_cds_WP_114272532.1_1_[gene=blaOXA]_[locus_tag=A7J11_05851]_[protein=OXA-727_family_class_D_beta-lactamase_OXA-727]_[protein_id=WP_1142     -----------------GGCGATGCAGGCT 420
lcl|NG_061622.1_cds_WP_116786835.1_1_[gene=blaOXA]_[locus_tag=A7J11_05852]_[protein=OXA-727_family_class_D_beta-lactamase_OXA-728]_[protein_id=WP_1167     -----------------GGCGATGCAGGCC 420
                                                                                                                                                                                         

OXA-1_consensus                                                                                                                                            TCTGTTGTTTGGGTTTCGCAAGAAATAACC 450
OXA01_crRNA                                                                                                                                                ------------------------------ 450
Forward_primer                                                                                                                                             ------------------------------ 450
Reverse_primer                                                                                                                                             ------------------------------ 450
lcl|NG_061621.1_cds_WP_114272532.1_1_[gene=blaOXA]_[locus_tag=A7J11_05851]_[protein=OXA-727_family_class_D_beta-lactamase_OXA-727]_[protein_id=WP_1142     TCAGCTGTACCGGTCTATCAGGAACTGGCA 450
lcl|NG_061622.1_cds_WP_116786835.1_1_[gene=blaOXA]_[locus_tag=A7J11_05852]_[protein=OXA-727_family_class_D_beta-lactamase_OXA-728]_[protein_id=WP_1167     TCAGCTGTTCCGGTCTATCAGGAGCTGGCA 450
                                                                                                                                                                                         

OXA-1_consensus                                                                                                                                            CAAAAAATTGGATTAAATAAAATCAAGAAT 480
OXA01_crRNA                                                                                                                                                ------------------------------ 480
Forward_primer                                                                                                                                             ------------------------------ 480
Reverse_primer                                                                                                                                             ------------------------------ 480
lcl|NG_061621.1_cds_WP_114272532.1_1_[gene=blaOXA]_[locus_tag=A7J11_05851]_[protein=OXA-727_family_class_D_beta-lactamase_OXA-727]_[protein_id=WP_1142     AGACGGATAGGGCTTGAACTGATGCAGCAG 480
lcl|NG_061622.1_cds_WP_116786835.1_1_[gene=blaOXA]_[locus_tag=A7J11_05852]_[protein=OXA-727_family_class_D_beta-lactamase_OXA-728]_[protein_id=WP_1167     AGACGAATTGGACTTGAACTGATGCAGCAG 480
                                                                                                                                                                                         

OXA-1_consensus                                                                                                                                            TATCTCAAAGATTTTGATTATGGAAATCAA 510
OXA01_crRNA                                                                                                                                                ------------------------------ 510
Forward_primer                                                                                                                                             ------------------------------ 510
Reverse_primer                                                                                                                                             ------------------------------ 510
lcl|NG_061621.1_cds_WP_114272532.1_1_[gene=blaOXA]_[locus_tag=A7J11_05851]_[protein=OXA-727_family_class_D_beta-lactamase_OXA-727]_[protein_id=WP_1142     GAAGTCCGGCGTGCCGGTTTTGGTAATGCA 510
lcl|NG_061622.1_cds_WP_116786835.1_1_[gene=blaOXA]_[locus_tag=A7J11_05852]_[protein=OXA-727_family_class_D_beta-lactamase_OXA-728]_[protein_id=WP_1167     GAAGTCCGACGTGCTGGTTTTGGTAATGCA 510
                                                                                                                                                                                         

OXA-1_consensus                                                                                                                                            GACTTCTCTGGAGATAAAGAAAGAAACAAC 540
OXA01_crRNA                                                                                                                                                ------------------------------ 540
Forward_primer                                                                                                                                             ------------------------------ 540
Reverse_primer                                                                                                                                             ------------------------------ 540
lcl|NG_061621.1_cds_WP_114272532.1_1_[gene=blaOXA]_[locus_tag=A7J11_05851]_[protein=OXA-727_family_class_D_beta-lactamase_OXA-727]_[protein_id=WP_1142     GACATT-----------------GGGAAGC 540
lcl|NG_061622.1_cds_WP_116786835.1_1_[gene=blaOXA]_[locus_tag=A7J11_05852]_[protein=OXA-727_family_class_D_beta-lactamase_OXA-728]_[protein_id=WP_1167     GACATT-----------------GGGAAGC 540
                                                                                                                                                                                         

OXA-1_consensus                                                                                                                                            GGATTAACAGAAGCATGGCTCGAAAGTAGC 570
OXA01_crRNA                                                                                                                                                ------------------------------ 570
Forward_primer                                                                                                                                             ---------------TGGCTCG-------- 570
Reverse_primer                                                                                                                                             ------------------------------ 570
lcl|NG_061621.1_cds_WP_114272532.1_1_[gene=blaOXA]_[locus_tag=A7J11_05851]_[protein=OXA-727_family_class_D_beta-lactamase_OXA-727]_[protein_id=WP_1142     AGGTTGATA-ACTTCTGGCTGGTGGGGCCA 570
lcl|NG_061622.1_cds_WP_116786835.1_1_[gene=blaOXA]_[locus_tag=A7J11_05852]_[protein=OXA-727_family_class_D_beta-lactamase_OXA-728]_[protein_id=WP_1167     AGGTTGATA-ACTTCTGGCTGGTGGGACCT 570
                                                                                                                                                                                         

OXA-1_consensus                                                                                                                                            TTAAAAATTTCACCAGAAGAACAAATTCAA 600
OXA01_crRNA                                                                                                                                                -----------ACCAGAAGAACAAATTCAA 600
Forward_primer                                                                                                                                             ------------------------------ 600
Reverse_primer                                                                                                                                             -----------------ACAGGAAACTTGG 600
lcl|NG_061621.1_cds_WP_114272532.1_1_[gene=blaOXA]_[locus_tag=A7J11_05851]_[protein=OXA-727_family_class_D_beta-lactamase_OXA-727]_[protein_id=WP_1142     CTGAAAATCACGCCTGAACAGGAGGCTCGA 600
lcl|NG_061622.1_cds_WP_116786835.1_1_[gene=blaOXA]_[locus_tag=A7J11_05852]_[protein=OXA-727_family_class_D_beta-lactamase_OXA-728]_[protein_id=WP_1167     TTGAAAGTCACGCCTGAACAGGAAGCCCGA 600
                                                                                                                                                                                         

OXA-1_consensus                                                                                                                                            TTCCTGCGTAAAATTATTAATCACAATCTC 630
OXA01_crRNA                                                                                                                                                TTCCT------------------------- 630
Forward_primer                                                                                                                                             ------------------------------ 630
Reverse_primer                                                                                                                                             ------------------------------ 630
lcl|NG_061621.1_cds_WP_114272532.1_1_[gene=blaOXA]_[locus_tag=A7J11_05851]_[protein=OXA-727_family_class_D_beta-lactamase_OXA-727]_[protein_id=WP_1142     TTTGCGTATGGACTTGCGACTGAGCAGCTG 630
lcl|NG_061622.1_cds_WP_116786835.1_1_[gene=blaOXA]_[locus_tag=A7J11_05852]_[protein=OXA-727_family_class_D_beta-lactamase_OXA-728]_[protein_id=WP_1167     TTTGCTTATGGACTTGCGACTGAGCAGCTG 630
                                                                                                                                                                                         

OXA-1_consensus                                                                                                                                            CCAGTTAAAAACTCAGCCATAGAAAACACC 660
OXA01_crRNA                                                                                                                                                ------------------------------ 660
Forward_primer                                                                                                                                             ------------------------------ 660
Reverse_primer                                                                                                                                             ------------------------------ 660
lcl|NG_061621.1_cds_WP_114272532.1_1_[gene=blaOXA]_[locus_tag=A7J11_05851]_[protein=OXA-727_family_class_D_beta-lactamase_OXA-727]_[protein_id=WP_1142     GGTTTTGATACTGCTGTACAAAAGCAGGTG 660
lcl|NG_061622.1_cds_WP_116786835.1_1_[gene=blaOXA]_[locus_tag=A7J11_05852]_[protein=OXA-727_family_class_D_beta-lactamase_OXA-728]_[protein_id=WP_1167     GGTTTTGATACTGCTGTACAAAAGCAGGTG 660
                                                                                                                                                                                         

OXA-1_consensus                                                                                                                                            ATAGAGAACATGTATCTACAAGATCTGGAT 690
OXA01_crRNA                                                                                                                                                ------------------------------ 690
Forward_primer                                                                                                                                             ------------------------------ 690
Reverse_primer                                                                                                                                             ---------------------GGTC----- 690
lcl|NG_061621.1_cds_WP_114272532.1_1_[gene=blaOXA]_[locus_tag=A7J11_05851]_[protein=OXA-727_family_class_D_beta-lactamase_OXA-727]_[protein_id=WP_1142     AAAGATATGCTGTATATAGAAGGTC---GT 690
lcl|NG_061622.1_cds_WP_116786835.1_1_[gene=blaOXA]_[locus_tag=A7J11_05852]_[protein=OXA-727_family_class_D_beta-lactamase_OXA-728]_[protein_id=WP_1167     AAAGATATGCTGTATATAGAAGGTC---GT 690
                                                                                                                                                                                         

OXA-1_consensus                                                                                                                                            AATAGTACAAAACTGTATGGGAAAACTGGT 720
OXA01_crRNA                                                                                                                                                ------------------------------ 720
Forward_primer                                                                                                                                             ----------------------AAAGTAGC 720
Reverse_primer                                                                                                                                             ------------------------------ 720
lcl|NG_061621.1_cds_WP_114272532.1_1_[gene=blaOXA]_[locus_tag=A7J11_05851]_[protein=OXA-727_family_class_D_beta-lactamase_OXA-727]_[protein_id=WP_1142     GGAGATGCGAAGCTGTATGCTAAAAGTGGC 720
lcl|NG_061622.1_cds_WP_116786835.1_1_[gene=blaOXA]_[locus_tag=A7J11_05852]_[protein=OXA-727_family_class_D_beta-lactamase_OXA-728]_[protein_id=WP_1167     GGAGATGTGAAGCTGTATGCTAAAAGTGGC 720
                                                                                                                                                                                         

OXA-1_consensus                                                                                                                                            GCAGGATTCACAGCAAATAGAACCTTACAA 750
OXA01_crRNA                                                                                                                                                ------------------------------ 750
Forward_primer                                                                                                                                             TTA--------------------------- 750
Reverse_primer                                                                                                                                             ------------------------------ 750
lcl|NG_061621.1_cds_WP_114272532.1_1_[gene=blaOXA]_[locus_tag=A7J11_05851]_[protein=OXA-727_family_class_D_beta-lactamase_OXA-727]_[protein_id=WP_1142     TGGGGCAT------GGATGTGAACCCTCAG 750
lcl|NG_061622.1_cds_WP_116786835.1_1_[gene=blaOXA]_[locus_tag=A7J11_05852]_[protein=OXA-727_family_class_D_beta-lactamase_OXA-728]_[protein_id=WP_1167     TGGGGCAT------GGATGTGAACCCTCAG 750
                                                                                                                                                                                         

OXA-1_consensus                                                                                                                                            AACGGATGGTTTGAAGGGTTTATTATAAGC 780
OXA01_crRNA                                                                                                                                                ------------------------------ 780
Forward_primer                                                                                                                                             ------------------------------ 780
Reverse_primer                                                                                                                                             ------------------------------ 780
lcl|NG_061621.1_cds_WP_114272532.1_1_[gene=blaOXA]_[locus_tag=A7J11_05851]_[protein=OXA-727_family_class_D_beta-lactamase_OXA-727]_[protein_id=WP_1142     GTGGGCTGGTAT-ACCGGTTGGGTGGATGA 780
lcl|NG_061622.1_cds_WP_116786835.1_1_[gene=blaOXA]_[locus_tag=A7J11_05852]_[protein=OXA-727_family_class_D_beta-lactamase_OXA-728]_[protein_id=WP_1167     GTGGGGTGGTAT-ACCGGTTGGGTGGATGA 780
                                                                                                                                                                                         

OXA-1_consensus                                                                                                                                            AAATCAGGACATAAATATGTTTTTGTGTCC 810
OXA01_crRNA                                                                                                                                                ------------------------------ 810
Forward_primer                                                                                                                                             ------------------------------ 810
Reverse_primer                                                                                                                                             ------------------------------ 810
lcl|NG_061621.1_cds_WP_114272532.1_1_[gene=blaOXA]_[locus_tag=A7J11_05851]_[protein=OXA-727_family_class_D_beta-lactamase_OXA-727]_[protein_id=WP_1142     TGGTCATGGCAAGGTGACGGCTTTTGCTTT 810
lcl|NG_061622.1_cds_WP_116786835.1_1_[gene=blaOXA]_[locus_tag=A7J11_05852]_[protein=OXA-727_family_class_D_beta-lactamase_OXA-728]_[protein_id=WP_1167     TGGTCATGGCAAGGTGACGGCTTTTGCTTT 810
                                                                                                                                                                                         

OXA-1_consensus                                                                                                                                            GCACTTACAGGAAACTTGGGGTCGAATTTA 840
OXA01_crRNA                                                                                                                                                ------------------------------ 840
Forward_primer                                                                                                                                             ------------------------------ 840
Reverse_primer                                                                                                                                             ------------------------------ 840
lcl|NG_061621.1_cds_WP_114272532.1_1_[gene=blaOXA]_[locus_tag=A7J11_05851]_[protein=OXA-727_family_class_D_beta-lactamase_OXA-727]_[protein_id=WP_1142     GAATATGCAGATGGAGCAGGGTGA----TG 840
lcl|NG_061622.1_cds_WP_116786835.1_1_[gene=blaOXA]_[locus_tag=A7J11_05852]_[protein=OXA-727_family_class_D_beta-lactamase_OXA-728]_[protein_id=WP_1167     GAATATGCAGATGGAGCAGGGTGA----TG 840
                                                                                                                                                                                         

OXA-1_consensus                                                                                                                                            ACATCAAGCATAAAAGCCAAGAAAAATGCG 870
OXA01_crRNA                                                                                                                                                ------------------------------ 870
Forward_primer                                                                                                                                             ------------------------------ 870
Reverse_primer                                                                                                                                             ------------------------------ 870
lcl|NG_061621.1_cds_WP_114272532.1_1_[gene=blaOXA]_[locus_tag=A7J11_05851]_[protein=OXA-727_family_class_D_beta-lactamase_OXA-727]_[protein_id=WP_1142     ATGTTGGAGAAAGAAAACAGTTGACTCTGG 870
lcl|NG_061622.1_cds_WP_116786835.1_1_[gene=blaOXA]_[locus_tag=A7J11_05852]_[protein=OXA-727_family_class_D_beta-lactamase_OXA-728]_[protein_id=WP_1167     ATGTCGGGGAAAGAAAACAGCTGACTTTGG 870
                                                                                                                                                                                         

OXA-1_consensus                                                                                                                                            ATCACCATTCTAAACACACTAAATTTA--- 900
OXA01_crRNA                                                                                                                                                ------------------------------ 900
Forward_primer                                                                                                                                             ------------------------------ 900
Reverse_primer                                                                                                                                             ------------------------------ 900
lcl|NG_061621.1_cds_WP_114272532.1_1_[gene=blaOXA]_[locus_tag=A7J11_05851]_[protein=OXA-727_family_class_D_beta-lactamase_OXA-727]_[protein_id=WP_1142     AT----GTACTGGATAAATTGGGTGTGTTT 900
lcl|NG_061622.1_cds_WP_116786835.1_1_[gene=blaOXA]_[locus_tag=A7J11_05852]_[protein=OXA-727_family_class_D_beta-lactamase_OXA-728]_[protein_id=WP_1167     AT----GTGCTGGATAAACTAGGTGTGTTT 900
                                                                                                                                                                                         

OXA-1_consensus                                                                                                                                            ------------TAA 915
OXA01_crRNA                                                                                                                                                --------------- 915
Forward_primer                                                                                                                                             --------------- 915
Reverse_primer                                                                                                                                             --------------- 915
lcl|NG_061621.1_cds_WP_114272532.1_1_[gene=blaOXA]_[locus_tag=A7J11_05851]_[protein=OXA-727_family_class_D_beta-lactamase_OXA-727]_[protein_id=WP_1142     TTTTATTTAAGGTAA 915
lcl|NG_061622.1_cds_WP_116786835.1_1_[gene=blaOXA]_[locus_tag=A7J11_05852]_[protein=OXA-727_family_class_D_beta-lactamase_OXA-728]_[protein_id=WP_1167     TTTTATTTGCATTAA 915
                                                                                                                                                                          
