# Supplementary material for: Thermal optimized PCR coupled to CRISPR-Cas12a for rapid detection of blaOXA-1 resistance gene
Source: PLoS One. 2026 May 15;21(5):e0337675. doi: 10.1371/journal.pone.0337675 (PMC13178884; doi:10.1371/journal.pone.0337675)
Supplement: S2 File [file pone.0337675.s002.zip › Supplementary_file_S2/Aln_OXA211.aln]

CLUSTAL W 2.0 multiple sequence alignment

OXA-1_consensus                                                                                                                                            ATGAAAAACACAATACATATCAACTTCGCT 30
OXA01_crRNA                                                                                                                                                ------------------------------ 30
Forward_primer                                                                                                                                             ------------------------------ 30
Reverse_primer                                                                                                                                             ------------------------------ 30
lcl|NG_049510.1_cds_WP_063861666.1_1_[gene=blaOXA]_[locus_tag=A7J11_02757]_[protein=carbapenem-hydrolyzing_class_D_beta-lactamase_OXA-211]_[protein_id     ATGAAAACTTTACAGTTGGCTCTCATCGCC 30
lcl|NG_049511.1_cds_WP_063861677.1_1_[gene=blaOXA]_[locus_tag=A7J11_02758]_[protein=OXA-211_family_carbapenem-hydrolyzing_class_D_beta-lactamase_OXA-2     ATGAAAACTTTACAGTCGGGCCTCATCGCC 30
lcl|NG_049579.1_cds_WP_004697403.1_1_[gene=blaOXA]_[locus_tag=A7J11_02990]_[protein=OXA-211_family_carbapenem-hydrolyzing_class_D_beta-lactamase_OXA-2     ATGAAAACTTTACAATTTGGACTCATCGCC 30
lcl|NG_049604.1_cds_WP_063862593.1_1_[gene=blaOXA]_[locus_tag=A7J11_03046]_[protein=OXA-211_family_carbapenem-hydrolyzing_class_D_beta-lactamase_OXA-3     ATGAAAACTTTACAGTTGGCTCTCATCGCC 30
lcl|NG_049625.1_cds_WP_063862693.1_1_[gene=blaOXA]_[locus_tag=A7J11_03098]_[protein=OXA-211_family_carbapenem-hydrolyzing_class_D_beta-lactamase_OXA-3     ATGAAAAATTTACAGTTGGGACTCATCGTC 30
lcl|NG_049626.1_cds_WP_063862698.1_1_[gene=blaOXA]_[locus_tag=A7J11_03099]_[protein=OXA-211_family_carbapenem-hydrolyzing_class_D_beta-lactamase_OXA-3     ATGAAAACTGTACAGTTGTGCCTCATCGTC 30
lcl|NG_049664.1_cds_WP_063862740.1_1_[gene=blaOXA]_[locus_tag=A7J11_03394]_[protein=OXA-211_family_carbapenem-hydrolyzing_class_D_beta-lactamase_OXA-3     ATGAAAACTTTACAGTTGGCTCTCATCGCC 30
lcl|NG_059326.1_cds_WP_058870660.1_1_[gene=blaOXA]_[locus_tag=A7J11_05717]_[protein=OXA-211_family_carbapenem-hydrolyzing_class_D_beta-lactamase_OXA-6     ATGAAAACTTTACAATTTGGACTCATCGCC 30
lcl|NG_059327.1_cds_WP_058951457.1_1_[gene=blaOXA]_[locus_tag=A7J11_05718]_[protein=OXA-211_family_carbapenem-hydrolyzing_class_D_beta-lactamase_OXA-6     ATGAAAAATTTACAGTTGGGACTCATCGTC 30
lcl|NG_061398.1_cds_WP_114699274.1_1_[gene=blaOXA]_[locus_tag=A7J11_05841]_[protein=OXA-211_family_carbapenem-hydrolyzing_class_D_beta-lactamase_OXA-6     ATGAAAACTTTACAATTTGGATTCATCGCC 30
lcl|NG_065429.1_cds_WP_140423312.1_1_[gene=blaOXA]_[locus_tag=A7J11_06262]_[protein=OXA-211_family_carbapenem-hydrolyzing_class_D_beta-lactamase_OXA-6     ATGAAAAATTTACAGTTGGGACTCATCGTC 30
lcl|NG_065430.1_cds_WP_140423313.1_1_[gene=blaOXA]_[locus_tag=A7J11_06263]_[protein=OXA-211_family_carbapenem-hydrolyzing_class_D_beta-lactamase_OXA-6     ATGAAAAATTTACAGTTGGGACTCATCGTC 30
lcl|NG_065431.1_cds_WP_140423314.1_1_[gene=blaOXA]_[locus_tag=A7J11_06264]_[protein=OXA-211_family_carbapenem-hydrolyzing_class_D_beta-lactamase_OXA-6     ATGAAAAATTTACAGTTGGGCCTCATCGCC 30
lcl|NG_065435.1_cds_WP_140423317.1_1_[gene=blaOXA]_[locus_tag=A7J11_06268]_[protein=OXA-211_family_carbapenem-hydrolyzing_class_D_beta-lactamase_OXA-6     ATGAAAAATTTACAGTTGGGCCTCATCGCC 30
lcl|NG_068178.1_cds_WP_063454569.1_1_[gene=blaOXA]_[locus_tag=A7J11_06760]_[protein=OXA-211_family_carbapenem-hydrolyzing_class_D_beta-lactamase_OXA-4     ATGAAAACTTTACAGTTGGGCCTCATCGCC 30
lcl|NG_079234.1_cds_WP_240067726.1_1_[gene=blaOXA]_[locus_tag=A7J11_07367]_[protein=OXA-211_family_carbapenem-hydrolyzing_class_D_beta-lactamase_OXA-1     ATGAAAACTTTACAATTTGGACTCATCGCC 30
lcl|NG_203410.1_cds_WP_290468363.1_1_[gene=blaOXA]_[locus_tag=A7J11_08079]_[protein=OXA-211_family_carbapenem-hydrolyzing_class_D_beta-lactamase_OXA-1     ATGAAAACTTTACAGTTGGGACTCATCGTC 30
lcl|OL809969.1_cds_UGY75799.1_1_[gene=blaOXA]_[protein=OXA-211_family_carbapenem-hydrolyzing_class_D_beta-lactamase_OXA-1044]_[protein_id=UGY75799.1]_     ATGAAAACTTTACAATTTGGACTCATCGCC 30
lcl|LC771429.1_cds_BEK62627.1_1_[gene=blaOXA]_[protein=class_D_beta-lactamase_OXA-211_like_protein]_[protein_id=BEK62627.1]_[location=1..825]_[gbkey=C     ATGAAAACTTTACAGTTGGGACTCATCGTC 30
lcl|MH188852.1_cds_AWB15826.1_1_[gene=blaOXA]_[protein=OXA-211_family_carbapenem-hydrolyzing_class_D_beta-lactamase_OXA-643]_[protein_id=AWB15826.1]_[     ATGAAAAATTTACAGTTGGGACTCATCGTC 30
lcl|MH188853.1_cds_AWB15827.1_1_[gene=blaOXA]_[protein=OXA-211_family_carbapenem-hydrolyzing_class_D_beta-lactamase_OXA-644]_[protein_id=AWB15827.1]_[     ATGAAAAATTTACAGTTGGGACTCATCGTC 30
lcl|MH188854.1_cds_AWB15828.1_1_[gene=blaOXA]_[protein=OXA-211_family_carbapenem-hydrolyzing_class_D_beta-lactamase_OXA-645]_[protein_id=AWB15828.1]_[     ATGAAAAATTTACAGTTGGGCCTCATCGCC 30
lcl|MH294485.1_cds_AWI33277.1_1_[gene=blaOXA]_[protein=OXA-211_family_carbapenem-hydrolyzing_class_D_beta-lactamase_OXA-650]_[protein_id=AWI33277.1]_[     ATGAAAAATTTACAGTTGGGCCTCATCGCC 30
lcl|MH549402.1_cds_AXC08554.1_1_[gene=blaOXA]_[locus_tag=LMCDNIDL_00001]_[protein=OXA-211_family_carbapenem-hydrolyzing_class_D_beta-lactamase_OXA-662     ATGAAAACTTTACAATTTGGATTCATCGCC 30
                                                                                                                                                                                         

OXA-1_consensus                                                                                                                                            ATTTTTTTAATAATTG-------------- 60
OXA01_crRNA                                                                                                                                                ------------------------------ 60
Forward_primer                                                                                                                                             ------------------------------ 60
Reverse_primer                                                                                                                                             ------------------------------ 60
lcl|NG_049510.1_cds_WP_063861666.1_1_[gene=blaOXA]_[locus_tag=A7J11_02757]_[protein=carbapenem-hydrolyzing_class_D_beta-lactamase_OXA-211]_[protein_id     CTCATTACAACCTTCGGTTCCGCATGTACC 60
lcl|NG_049511.1_cds_WP_063861677.1_1_[gene=blaOXA]_[locus_tag=A7J11_02758]_[protein=OXA-211_family_carbapenem-hydrolyzing_class_D_beta-lactamase_OXA-2     CTCATTACAACCTTCGGTTCCGCATGTACC 60
lcl|NG_049579.1_cds_WP_004697403.1_1_[gene=blaOXA]_[locus_tag=A7J11_02990]_[protein=OXA-211_family_carbapenem-hydrolyzing_class_D_beta-lactamase_OXA-2     CTCATTACAACCTTCGGTTCTGCATGTACC 60
lcl|NG_049604.1_cds_WP_063862593.1_1_[gene=blaOXA]_[locus_tag=A7J11_03046]_[protein=OXA-211_family_carbapenem-hydrolyzing_class_D_beta-lactamase_OXA-3     CTCATTACAACCTTCGGTTCTGCATGTACC 60
lcl|NG_049625.1_cds_WP_063862693.1_1_[gene=blaOXA]_[locus_tag=A7J11_03098]_[protein=OXA-211_family_carbapenem-hydrolyzing_class_D_beta-lactamase_OXA-3     CTCATTACAACCTTCGGTTCCGCGTGTACC 60
lcl|NG_049626.1_cds_WP_063862698.1_1_[gene=blaOXA]_[locus_tag=A7J11_03099]_[protein=OXA-211_family_carbapenem-hydrolyzing_class_D_beta-lactamase_OXA-3     CTCATTACTACCTTCGGTTCCGCATGTACC 60
lcl|NG_049664.1_cds_WP_063862740.1_1_[gene=blaOXA]_[locus_tag=A7J11_03394]_[protein=OXA-211_family_carbapenem-hydrolyzing_class_D_beta-lactamase_OXA-3     CTCATTACAACCTTCGGTTCTGCATGTACC 60
lcl|NG_059326.1_cds_WP_058870660.1_1_[gene=blaOXA]_[locus_tag=A7J11_05717]_[protein=OXA-211_family_carbapenem-hydrolyzing_class_D_beta-lactamase_OXA-6     CTCATTACAACCTTCGGTTCTGCATGTACC 60
lcl|NG_059327.1_cds_WP_058951457.1_1_[gene=blaOXA]_[locus_tag=A7J11_05718]_[protein=OXA-211_family_carbapenem-hydrolyzing_class_D_beta-lactamase_OXA-6     CTCATTACAACCTTCGGTTCCGCATGTACA 60
lcl|NG_061398.1_cds_WP_114699274.1_1_[gene=blaOXA]_[locus_tag=A7J11_05841]_[protein=OXA-211_family_carbapenem-hydrolyzing_class_D_beta-lactamase_OXA-6     CTCATTACAACCTTCAGTTCCGCATGTACC 60
lcl|NG_065429.1_cds_WP_140423312.1_1_[gene=blaOXA]_[locus_tag=A7J11_06262]_[protein=OXA-211_family_carbapenem-hydrolyzing_class_D_beta-lactamase_OXA-6     CTCATTACAACCTTCGGTTCCGCATGTACA 60
lcl|NG_065430.1_cds_WP_140423313.1_1_[gene=blaOXA]_[locus_tag=A7J11_06263]_[protein=OXA-211_family_carbapenem-hydrolyzing_class_D_beta-lactamase_OXA-6     CTCATTACAACCTTCGGTTCCGCATGTACA 60
lcl|NG_065431.1_cds_WP_140423314.1_1_[gene=blaOXA]_[locus_tag=A7J11_06264]_[protein=OXA-211_family_carbapenem-hydrolyzing_class_D_beta-lactamase_OXA-6     CTCATTACAACCTTCGGTTCCGCATGTACC 60
lcl|NG_065435.1_cds_WP_140423317.1_1_[gene=blaOXA]_[locus_tag=A7J11_06268]_[protein=OXA-211_family_carbapenem-hydrolyzing_class_D_beta-lactamase_OXA-6     CTCATTACAACCTTCGGTTCCGCATGTACC 60
lcl|NG_068178.1_cds_WP_063454569.1_1_[gene=blaOXA]_[locus_tag=A7J11_06760]_[protein=OXA-211_family_carbapenem-hydrolyzing_class_D_beta-lactamase_OXA-4     CTCATTACAACCTTCGGTTCCGCATGTACT 60
lcl|NG_079234.1_cds_WP_240067726.1_1_[gene=blaOXA]_[locus_tag=A7J11_07367]_[protein=OXA-211_family_carbapenem-hydrolyzing_class_D_beta-lactamase_OXA-1     CTCATTACAACCTTCGGTTCCGCATGTACC 60
lcl|NG_203410.1_cds_WP_290468363.1_1_[gene=blaOXA]_[locus_tag=A7J11_08079]_[protein=OXA-211_family_carbapenem-hydrolyzing_class_D_beta-lactamase_OXA-1     CTCATTACAACCTTCGGTTCTGCTTGTACC 60
lcl|OL809969.1_cds_UGY75799.1_1_[gene=blaOXA]_[protein=OXA-211_family_carbapenem-hydrolyzing_class_D_beta-lactamase_OXA-1044]_[protein_id=UGY75799.1]_     CTCATTACAACCTTCGGTTCCGCATGTACC 60
lcl|LC771429.1_cds_BEK62627.1_1_[gene=blaOXA]_[protein=class_D_beta-lactamase_OXA-211_like_protein]_[protein_id=BEK62627.1]_[location=1..825]_[gbkey=C     CTCATTACAACCTTCGGTTCTGCTTGTACC 60
lcl|MH188852.1_cds_AWB15826.1_1_[gene=blaOXA]_[protein=OXA-211_family_carbapenem-hydrolyzing_class_D_beta-lactamase_OXA-643]_[protein_id=AWB15826.1]_[     CTCATTACAACCTTCGGTTCCGCATGTACA 60
lcl|MH188853.1_cds_AWB15827.1_1_[gene=blaOXA]_[protein=OXA-211_family_carbapenem-hydrolyzing_class_D_beta-lactamase_OXA-644]_[protein_id=AWB15827.1]_[     CTCATTACAACCTTCGGTTCCGCATGTACA 60
lcl|MH188854.1_cds_AWB15828.1_1_[gene=blaOXA]_[protein=OXA-211_family_carbapenem-hydrolyzing_class_D_beta-lactamase_OXA-645]_[protein_id=AWB15828.1]_[     CTCATTACAACCTTCGGTTCCGCATGTACC 60
lcl|MH294485.1_cds_AWI33277.1_1_[gene=blaOXA]_[protein=OXA-211_family_carbapenem-hydrolyzing_class_D_beta-lactamase_OXA-650]_[protein_id=AWI33277.1]_[     CTCATTACAACCTTCGGTTCCGCATGTACC 60
lcl|MH549402.1_cds_AXC08554.1_1_[gene=blaOXA]_[locus_tag=LMCDNIDL_00001]_[protein=OXA-211_family_carbapenem-hydrolyzing_class_D_beta-lactamase_OXA-662     CTCATTACAACCTTCAGTTCCGCATGTACC 60
                                                                                                                                                                                         

OXA-1_consensus                                                                                                                                            --------------------------CAAA 90
OXA01_crRNA                                                                                                                                                ------------------------------ 90
Forward_primer                                                                                                                                             ------------------------------ 90
Reverse_primer                                                                                                                                             ------------------------------ 90
lcl|NG_049510.1_cds_WP_063861666.1_1_[gene=blaOXA]_[locus_tag=A7J11_02757]_[protein=carbapenem-hydrolyzing_class_D_beta-lactamase_OXA-211]_[protein_id     ACAATACCCCCCTCCGTAGAAACAGCTAAA 90
lcl|NG_049511.1_cds_WP_063861677.1_1_[gene=blaOXA]_[locus_tag=A7J11_02758]_[protein=OXA-211_family_carbapenem-hydrolyzing_class_D_beta-lactamase_OXA-2     ACAATAAGCCCCTCGGTAGAAACAGCTAAA 90
lcl|NG_049579.1_cds_WP_004697403.1_1_[gene=blaOXA]_[locus_tag=A7J11_02990]_[protein=OXA-211_family_carbapenem-hydrolyzing_class_D_beta-lactamase_OXA-2     ACAATAAGCCCCTCAGTAGAAACAGCTAAA 90
lcl|NG_049604.1_cds_WP_063862593.1_1_[gene=blaOXA]_[locus_tag=A7J11_03046]_[protein=OXA-211_family_carbapenem-hydrolyzing_class_D_beta-lactamase_OXA-3     ACAATAAGCCCCTCAGTAGAAACAGCTAAA 90
lcl|NG_049625.1_cds_WP_063862693.1_1_[gene=blaOXA]_[locus_tag=A7J11_03098]_[protein=OXA-211_family_carbapenem-hydrolyzing_class_D_beta-lactamase_OXA-3     ACAATAAGCCCCTCCGTAGAAACAGCTAAA 90
lcl|NG_049626.1_cds_WP_063862698.1_1_[gene=blaOXA]_[locus_tag=A7J11_03099]_[protein=OXA-211_family_carbapenem-hydrolyzing_class_D_beta-lactamase_OXA-3     ACAATAAGCCCCTCCGTAGAAACAGCTAAA 90
lcl|NG_049664.1_cds_WP_063862740.1_1_[gene=blaOXA]_[locus_tag=A7J11_03394]_[protein=OXA-211_family_carbapenem-hydrolyzing_class_D_beta-lactamase_OXA-3     ACAATAAGCCCCTCAGTAGAAACAGCTAAA 90
lcl|NG_059326.1_cds_WP_058870660.1_1_[gene=blaOXA]_[locus_tag=A7J11_05717]_[protein=OXA-211_family_carbapenem-hydrolyzing_class_D_beta-lactamase_OXA-6     ACAATAAGCCCCTCAGTAGAAACAGCTAAA 90
lcl|NG_059327.1_cds_WP_058951457.1_1_[gene=blaOXA]_[locus_tag=A7J11_05718]_[protein=OXA-211_family_carbapenem-hydrolyzing_class_D_beta-lactamase_OXA-6     ACAATAAGCCCCTCCGTAGAAACAGCTAAA 90
lcl|NG_061398.1_cds_WP_114699274.1_1_[gene=blaOXA]_[locus_tag=A7J11_05841]_[protein=OXA-211_family_carbapenem-hydrolyzing_class_D_beta-lactamase_OXA-6     ACAATAAGCCCCTCCGTAGAAACAGCTAAA 90
lcl|NG_065429.1_cds_WP_140423312.1_1_[gene=blaOXA]_[locus_tag=A7J11_06262]_[protein=OXA-211_family_carbapenem-hydrolyzing_class_D_beta-lactamase_OXA-6     ACAATAAGCCCCTCCGTAGAAACAGCTAAA 90
lcl|NG_065430.1_cds_WP_140423313.1_1_[gene=blaOXA]_[locus_tag=A7J11_06263]_[protein=OXA-211_family_carbapenem-hydrolyzing_class_D_beta-lactamase_OXA-6     ACAATAAGCCCCTCCGTAGAAACAGCTAAA 90
lcl|NG_065431.1_cds_WP_140423314.1_1_[gene=blaOXA]_[locus_tag=A7J11_06264]_[protein=OXA-211_family_carbapenem-hydrolyzing_class_D_beta-lactamase_OXA-6     ACAATAAGCCCCTCCGTAGAAACAGCTAAA 90
lcl|NG_065435.1_cds_WP_140423317.1_1_[gene=blaOXA]_[locus_tag=A7J11_06268]_[protein=OXA-211_family_carbapenem-hydrolyzing_class_D_beta-lactamase_OXA-6     ACAATAAACCCCTCCGTAGAAACAGCTAAA 90
lcl|NG_068178.1_cds_WP_063454569.1_1_[gene=blaOXA]_[locus_tag=A7J11_06760]_[protein=OXA-211_family_carbapenem-hydrolyzing_class_D_beta-lactamase_OXA-4     ACTATAAACCCCTCAGTAGAAACAGCTAAA 90
lcl|NG_079234.1_cds_WP_240067726.1_1_[gene=blaOXA]_[locus_tag=A7J11_07367]_[protein=OXA-211_family_carbapenem-hydrolyzing_class_D_beta-lactamase_OXA-1     ACAATAAGCCCCTCCGTAGAAACAGCTAAA 90
lcl|NG_203410.1_cds_WP_290468363.1_1_[gene=blaOXA]_[locus_tag=A7J11_08079]_[protein=OXA-211_family_carbapenem-hydrolyzing_class_D_beta-lactamase_OXA-1     ACAATAAACCCCTCCGTAGAAGCAGCTAAA 90
lcl|OL809969.1_cds_UGY75799.1_1_[gene=blaOXA]_[protein=OXA-211_family_carbapenem-hydrolyzing_class_D_beta-lactamase_OXA-1044]_[protein_id=UGY75799.1]_     ACAATAAGCCCCTCCGTAGAAACAGCTAAA 90
lcl|LC771429.1_cds_BEK62627.1_1_[gene=blaOXA]_[protein=class_D_beta-lactamase_OXA-211_like_protein]_[protein_id=BEK62627.1]_[location=1..825]_[gbkey=C     ACAATAAACCCCTCCGTAGAAGCAGCTAAA 90
lcl|MH188852.1_cds_AWB15826.1_1_[gene=blaOXA]_[protein=OXA-211_family_carbapenem-hydrolyzing_class_D_beta-lactamase_OXA-643]_[protein_id=AWB15826.1]_[     ACAATAAGCCCCTCCGTAGAAACAGCTAAA 90
lcl|MH188853.1_cds_AWB15827.1_1_[gene=blaOXA]_[protein=OXA-211_family_carbapenem-hydrolyzing_class_D_beta-lactamase_OXA-644]_[protein_id=AWB15827.1]_[     ACAATAAGCCCCTCCGTAGAAACAGCTAAA 90
lcl|MH188854.1_cds_AWB15828.1_1_[gene=blaOXA]_[protein=OXA-211_family_carbapenem-hydrolyzing_class_D_beta-lactamase_OXA-645]_[protein_id=AWB15828.1]_[     ACAATAAGCCCCTCCGTAGAAACAGCTAAA 90
lcl|MH294485.1_cds_AWI33277.1_1_[gene=blaOXA]_[protein=OXA-211_family_carbapenem-hydrolyzing_class_D_beta-lactamase_OXA-650]_[protein_id=AWI33277.1]_[     ACAATAAACCCCTCCGTAGAAACAGCTAAA 90
lcl|MH549402.1_cds_AXC08554.1_1_[gene=blaOXA]_[locus_tag=LMCDNIDL_00001]_[protein=OXA-211_family_carbapenem-hydrolyzing_class_D_beta-lactamase_OXA-662     ACAATAAGCCCCTCCGTAGAAACAGCTAAA 90
                                                                                                                                                                                         

OXA-1_consensus                                                                                                                                            TATTATCTACAGCAGCGCCAGTGCATCAAC 120
OXA01_crRNA                                                                                                                                                ------------------------------ 120
Forward_primer                                                                                                                                             ------------------------------ 120
Reverse_primer                                                                                                                                             ------------------------------ 120
lcl|NG_049510.1_cds_WP_063861666.1_1_[gene=blaOXA]_[locus_tag=A7J11_02757]_[protein=carbapenem-hydrolyzing_class_D_beta-lactamase_OXA-211]_[protein_id     AATCACCAGCAACAAAGT--GCTCAGCAGC 120
lcl|NG_049511.1_cds_WP_063861677.1_1_[gene=blaOXA]_[locus_tag=A7J11_02758]_[protein=OXA-211_family_carbapenem-hydrolyzing_class_D_beta-lactamase_OXA-2     AACCAACAGCAACAAAGT--GCGCAGCAGC 120
lcl|NG_049579.1_cds_WP_004697403.1_1_[gene=blaOXA]_[locus_tag=A7J11_02990]_[protein=OXA-211_family_carbapenem-hydrolyzing_class_D_beta-lactamase_OXA-2     AATCACCAGCAACAAAGC--GCGCAGCAGC 120
lcl|NG_049604.1_cds_WP_063862593.1_1_[gene=blaOXA]_[locus_tag=A7J11_03046]_[protein=OXA-211_family_carbapenem-hydrolyzing_class_D_beta-lactamase_OXA-3     AATCACCAGCAACAAAGC--GCGCAGCAGC 120
lcl|NG_049625.1_cds_WP_063862693.1_1_[gene=blaOXA]_[locus_tag=A7J11_03098]_[protein=OXA-211_family_carbapenem-hydrolyzing_class_D_beta-lactamase_OXA-3     AACCAACATCAGCAAAGC--GCGCAGCAGC 120
lcl|NG_049626.1_cds_WP_063862698.1_1_[gene=blaOXA]_[locus_tag=A7J11_03099]_[protein=OXA-211_family_carbapenem-hydrolyzing_class_D_beta-lactamase_OXA-3     AACCAACATCAGCAAAGC--ACGCAGCAGC 120
lcl|NG_049664.1_cds_WP_063862740.1_1_[gene=blaOXA]_[locus_tag=A7J11_03394]_[protein=OXA-211_family_carbapenem-hydrolyzing_class_D_beta-lactamase_OXA-3     AATCACCAGCAACAAAGC--GCGCAGCAGC 120
lcl|NG_059326.1_cds_WP_058870660.1_1_[gene=blaOXA]_[locus_tag=A7J11_05717]_[protein=OXA-211_family_carbapenem-hydrolyzing_class_D_beta-lactamase_OXA-6     AATCACCAGCAACAAAGC--GCGCAGCAGC 120
lcl|NG_059327.1_cds_WP_058951457.1_1_[gene=blaOXA]_[locus_tag=A7J11_05718]_[protein=OXA-211_family_carbapenem-hydrolyzing_class_D_beta-lactamase_OXA-6     AACCAACATCAGCAAAGC--GCGCAGCAGC 120
lcl|NG_061398.1_cds_WP_114699274.1_1_[gene=blaOXA]_[locus_tag=A7J11_05841]_[protein=OXA-211_family_carbapenem-hydrolyzing_class_D_beta-lactamase_OXA-6     AACCAACAGCAACAAAGT--GCGCAGCAGC 120
lcl|NG_065429.1_cds_WP_140423312.1_1_[gene=blaOXA]_[locus_tag=A7J11_06262]_[protein=OXA-211_family_carbapenem-hydrolyzing_class_D_beta-lactamase_OXA-6     AACCAACAGCAACAAAGT--GCGCAGCAGC 120
lcl|NG_065430.1_cds_WP_140423313.1_1_[gene=blaOXA]_[locus_tag=A7J11_06263]_[protein=OXA-211_family_carbapenem-hydrolyzing_class_D_beta-lactamase_OXA-6     AACCAACAGCAACAAAGT--GCTCAGCAGC 120
lcl|NG_065431.1_cds_WP_140423314.1_1_[gene=blaOXA]_[locus_tag=A7J11_06264]_[protein=OXA-211_family_carbapenem-hydrolyzing_class_D_beta-lactamase_OXA-6     AACCAACAGCAACAAAGT--GCGCAGCAGC 120
lcl|NG_065435.1_cds_WP_140423317.1_1_[gene=blaOXA]_[locus_tag=A7J11_06268]_[protein=OXA-211_family_carbapenem-hydrolyzing_class_D_beta-lactamase_OXA-6     AATCACCAACAACAAAGC--GCGCAGCAGC 120
lcl|NG_068178.1_cds_WP_063454569.1_1_[gene=blaOXA]_[locus_tag=A7J11_06760]_[protein=OXA-211_family_carbapenem-hydrolyzing_class_D_beta-lactamase_OXA-4     AACCAACAGCAACAAAGT--GCGCAGCAGC 120
lcl|NG_079234.1_cds_WP_240067726.1_1_[gene=blaOXA]_[locus_tag=A7J11_07367]_[protein=OXA-211_family_carbapenem-hydrolyzing_class_D_beta-lactamase_OXA-1     AACCAACAGCAACAAAGT--GCTCAGCAGC 120
lcl|NG_203410.1_cds_WP_290468363.1_1_[gene=blaOXA]_[locus_tag=A7J11_08079]_[protein=OXA-211_family_carbapenem-hydrolyzing_class_D_beta-lactamase_OXA-1     AACCAGCAACAGCAAGGT--ACGCAACGGC 120
lcl|OL809969.1_cds_UGY75799.1_1_[gene=blaOXA]_[protein=OXA-211_family_carbapenem-hydrolyzing_class_D_beta-lactamase_OXA-1044]_[protein_id=UGY75799.1]_     AACCAACAGCAACAAAGT--GCTCAGCAGC 120
lcl|LC771429.1_cds_BEK62627.1_1_[gene=blaOXA]_[protein=class_D_beta-lactamase_OXA-211_like_protein]_[protein_id=BEK62627.1]_[location=1..825]_[gbkey=C     AACCAGCAACAGCAAGGT--ACGCAACGGC 120
lcl|MH188852.1_cds_AWB15826.1_1_[gene=blaOXA]_[protein=OXA-211_family_carbapenem-hydrolyzing_class_D_beta-lactamase_OXA-643]_[protein_id=AWB15826.1]_[     AACCAACAGCAACAAAGT--GCGCAGCAGC 120
lcl|MH188853.1_cds_AWB15827.1_1_[gene=blaOXA]_[protein=OXA-211_family_carbapenem-hydrolyzing_class_D_beta-lactamase_OXA-644]_[protein_id=AWB15827.1]_[     AACCAACAGCAACAAAGT--GCTCAGCAGC 120
lcl|MH188854.1_cds_AWB15828.1_1_[gene=blaOXA]_[protein=OXA-211_family_carbapenem-hydrolyzing_class_D_beta-lactamase_OXA-645]_[protein_id=AWB15828.1]_[     AACCAACAGCAACAAAGT--GCGCAGCAGC 120
lcl|MH294485.1_cds_AWI33277.1_1_[gene=blaOXA]_[protein=OXA-211_family_carbapenem-hydrolyzing_class_D_beta-lactamase_OXA-650]_[protein_id=AWI33277.1]_[     AATCACCAACAACAAAGC--GCGCAGCAGC 120
lcl|MH549402.1_cds_AXC08554.1_1_[gene=blaOXA]_[locus_tag=LMCDNIDL_00001]_[protein=OXA-211_family_carbapenem-hydrolyzing_class_D_beta-lactamase_OXA-662     AACCAACAGCAACAAAGT--GCGCAGCAGC 120
                                                                                                                                                                                         

OXA-1_consensus                                                                                                                                            AGATATCTCTACTGTTGCATCTCCATTATT 150
OXA01_crRNA                                                                                                                                                ------------------------------ 150
Forward_primer                                                                                                                                             ------------------------------ 150
Reverse_primer                                                                                                                                             ------------------------------ 150
lcl|NG_049510.1_cds_WP_063861666.1_1_[gene=blaOXA]_[locus_tag=A7J11_02757]_[protein=carbapenem-hydrolyzing_class_D_beta-lactamase_OXA-211]_[protein_id     AGATCCAACAGGCCTTCGATCAACTCCAAA 150
lcl|NG_049511.1_cds_WP_063861677.1_1_[gene=blaOXA]_[locus_tag=A7J11_02758]_[protein=OXA-211_family_carbapenem-hydrolyzing_class_D_beta-lactamase_OXA-2     AGATCCAACAGGCCTTCGATCAACTCCAAA 150
lcl|NG_049579.1_cds_WP_004697403.1_1_[gene=blaOXA]_[locus_tag=A7J11_02990]_[protein=OXA-211_family_carbapenem-hydrolyzing_class_D_beta-lactamase_OXA-2     AGATCCAACAGGCCTTCGATCAACTCCAAA 150
lcl|NG_049604.1_cds_WP_063862593.1_1_[gene=blaOXA]_[locus_tag=A7J11_03046]_[protein=OXA-211_family_carbapenem-hydrolyzing_class_D_beta-lactamase_OXA-3     AGATCCAACAGGCCTTCGATCAACTCCAAA 150
lcl|NG_049625.1_cds_WP_063862693.1_1_[gene=blaOXA]_[locus_tag=A7J11_03098]_[protein=OXA-211_family_carbapenem-hydrolyzing_class_D_beta-lactamase_OXA-3     AGATCCAACAGGCCTTCAATCAACTCCAAA 150
lcl|NG_049626.1_cds_WP_063862698.1_1_[gene=blaOXA]_[locus_tag=A7J11_03099]_[protein=OXA-211_family_carbapenem-hydrolyzing_class_D_beta-lactamase_OXA-3     AGATCCAACAAGCCTTCAATCAACTCCAAA 150
lcl|NG_049664.1_cds_WP_063862740.1_1_[gene=blaOXA]_[locus_tag=A7J11_03394]_[protein=OXA-211_family_carbapenem-hydrolyzing_class_D_beta-lactamase_OXA-3     AGATCCAACAGGCCTTCGATCAACTCCAAA 150
lcl|NG_059326.1_cds_WP_058870660.1_1_[gene=blaOXA]_[locus_tag=A7J11_05717]_[protein=OXA-211_family_carbapenem-hydrolyzing_class_D_beta-lactamase_OXA-6     AGATCCAACAGGCCTTCGATCAACTCCAAA 150
lcl|NG_059327.1_cds_WP_058951457.1_1_[gene=blaOXA]_[locus_tag=A7J11_05718]_[protein=OXA-211_family_carbapenem-hydrolyzing_class_D_beta-lactamase_OXA-6     AGATCCAACAAGCCTTCGATCAACTCCAAA 150
lcl|NG_061398.1_cds_WP_114699274.1_1_[gene=blaOXA]_[locus_tag=A7J11_05841]_[protein=OXA-211_family_carbapenem-hydrolyzing_class_D_beta-lactamase_OXA-6     AGATCCAACAGGCCTTCGATCAACTCCAAA 150
lcl|NG_065429.1_cds_WP_140423312.1_1_[gene=blaOXA]_[locus_tag=A7J11_06262]_[protein=OXA-211_family_carbapenem-hydrolyzing_class_D_beta-lactamase_OXA-6     AGATCCAACAAGCCTTCGATCAACTCCAAA 150
lcl|NG_065430.1_cds_WP_140423313.1_1_[gene=blaOXA]_[locus_tag=A7J11_06263]_[protein=OXA-211_family_carbapenem-hydrolyzing_class_D_beta-lactamase_OXA-6     AGATCCAACAGGCCTTCGATCAACTCCAAA 150
lcl|NG_065431.1_cds_WP_140423314.1_1_[gene=blaOXA]_[locus_tag=A7J11_06264]_[protein=OXA-211_family_carbapenem-hydrolyzing_class_D_beta-lactamase_OXA-6     AGATCCAACAGGCCTTCGATCAACTCCAAA 150
lcl|NG_065435.1_cds_WP_140423317.1_1_[gene=blaOXA]_[locus_tag=A7J11_06268]_[protein=OXA-211_family_carbapenem-hydrolyzing_class_D_beta-lactamase_OXA-6     AGATCCAACAAGCCTTCAATCAACTCCAAA 150
lcl|NG_068178.1_cds_WP_063454569.1_1_[gene=blaOXA]_[locus_tag=A7J11_06760]_[protein=OXA-211_family_carbapenem-hydrolyzing_class_D_beta-lactamase_OXA-4     AGATCCAACAAGCCTTCGATCAACTCCAAA 150
lcl|NG_079234.1_cds_WP_240067726.1_1_[gene=blaOXA]_[locus_tag=A7J11_07367]_[protein=OXA-211_family_carbapenem-hydrolyzing_class_D_beta-lactamase_OXA-1     AGATCCAACAGGCCTTCGATCAACTCCAAA 150
lcl|NG_203410.1_cds_WP_290468363.1_1_[gene=blaOXA]_[locus_tag=A7J11_08079]_[protein=OXA-211_family_carbapenem-hydrolyzing_class_D_beta-lactamase_OXA-1     AGATCCAACAAGCCTTCGATCAACTCCAAA 150
lcl|OL809969.1_cds_UGY75799.1_1_[gene=blaOXA]_[protein=OXA-211_family_carbapenem-hydrolyzing_class_D_beta-lactamase_OXA-1044]_[protein_id=UGY75799.1]_     AGATCCAACAGGCCTTCGATCAACTCCAAA 150
lcl|LC771429.1_cds_BEK62627.1_1_[gene=blaOXA]_[protein=class_D_beta-lactamase_OXA-211_like_protein]_[protein_id=BEK62627.1]_[location=1..825]_[gbkey=C     AGATCCAACAAGCCTTCGATCAACTCCAAA 150
lcl|MH188852.1_cds_AWB15826.1_1_[gene=blaOXA]_[protein=OXA-211_family_carbapenem-hydrolyzing_class_D_beta-lactamase_OXA-643]_[protein_id=AWB15826.1]_[     AGATCCAACAAGCCTTCGATCAACTCCAAA 150
lcl|MH188853.1_cds_AWB15827.1_1_[gene=blaOXA]_[protein=OXA-211_family_carbapenem-hydrolyzing_class_D_beta-lactamase_OXA-644]_[protein_id=AWB15827.1]_[     AGATCCAACAGGCCTTCGATCAACTCCAAA 150
lcl|MH188854.1_cds_AWB15828.1_1_[gene=blaOXA]_[protein=OXA-211_family_carbapenem-hydrolyzing_class_D_beta-lactamase_OXA-645]_[protein_id=AWB15828.1]_[     AGATCCAACAGGCCTTCGATCAACTCCAAA 150
lcl|MH294485.1_cds_AWI33277.1_1_[gene=blaOXA]_[protein=OXA-211_family_carbapenem-hydrolyzing_class_D_beta-lactamase_OXA-650]_[protein_id=AWI33277.1]_[     AGATCCAACAAGCCTTCAATCAACTCCAAA 150
lcl|MH549402.1_cds_AXC08554.1_1_[gene=blaOXA]_[locus_tag=LMCDNIDL_00001]_[protein=OXA-211_family_carbapenem-hydrolyzing_class_D_beta-lactamase_OXA-662     AGATCCAACAGGCCTTCGATCAACTCCAAA 150
                                                                                                                                                                                         

OXA-1_consensus                                                                                                                                            TGAAGGAACTGAAGGTTGTTTTTTACTTTA 180
OXA01_crRNA                                                                                                                                                ------------------------------ 180
Forward_primer                                                                                                                                             ------------------------------ 180
Reverse_primer                                                                                                                                             ------------------------------ 180
lcl|NG_049510.1_cds_WP_063861666.1_1_[gene=blaOXA]_[locus_tag=A7J11_02757]_[protein=carbapenem-hydrolyzing_class_D_beta-lactamase_OXA-211]_[protein_id     CCACGGGGGTGATTGTCATTAAGGA-TAAG 180
lcl|NG_049511.1_cds_WP_063861677.1_1_[gene=blaOXA]_[locus_tag=A7J11_02758]_[protein=OXA-211_family_carbapenem-hydrolyzing_class_D_beta-lactamase_OXA-2     CCACTGGGGTGATTGTCGTTAAAGA-TAAG 180
lcl|NG_049579.1_cds_WP_004697403.1_1_[gene=blaOXA]_[locus_tag=A7J11_02990]_[protein=OXA-211_family_carbapenem-hydrolyzing_class_D_beta-lactamase_OXA-2     CCACTGGGGTGATTGTCATTAAGGA-TAAG 180
lcl|NG_049604.1_cds_WP_063862593.1_1_[gene=blaOXA]_[locus_tag=A7J11_03046]_[protein=OXA-211_family_carbapenem-hydrolyzing_class_D_beta-lactamase_OXA-3     CCACTGGGGTGATTGTCATTAAGGA-TAAG 180
lcl|NG_049625.1_cds_WP_063862693.1_1_[gene=blaOXA]_[locus_tag=A7J11_03098]_[protein=OXA-211_family_carbapenem-hydrolyzing_class_D_beta-lactamase_OXA-3     CCACTGGGGTGATTGTCATTAAGGA-TAAG 180
lcl|NG_049626.1_cds_WP_063862698.1_1_[gene=blaOXA]_[locus_tag=A7J11_03099]_[protein=OXA-211_family_carbapenem-hydrolyzing_class_D_beta-lactamase_OXA-3     CCACGGGGGTGATTGTCATTAAGGA-TAAA 180
lcl|NG_049664.1_cds_WP_063862740.1_1_[gene=blaOXA]_[locus_tag=A7J11_03394]_[protein=OXA-211_family_carbapenem-hydrolyzing_class_D_beta-lactamase_OXA-3     CCACTGGGGTGATTGTCATTAAGGA-TAAG 180
lcl|NG_059326.1_cds_WP_058870660.1_1_[gene=blaOXA]_[locus_tag=A7J11_05717]_[protein=OXA-211_family_carbapenem-hydrolyzing_class_D_beta-lactamase_OXA-6     CCACTGGGGTGATTGTCATTAAGGA-TAAG 180
lcl|NG_059327.1_cds_WP_058951457.1_1_[gene=blaOXA]_[locus_tag=A7J11_05718]_[protein=OXA-211_family_carbapenem-hydrolyzing_class_D_beta-lactamase_OXA-6     CCACTGGGGTGATTGTCATTAAGGA-CAAG 180
lcl|NG_061398.1_cds_WP_114699274.1_1_[gene=blaOXA]_[locus_tag=A7J11_05841]_[protein=OXA-211_family_carbapenem-hydrolyzing_class_D_beta-lactamase_OXA-6     CCACTGGGGTGATTGTCATTAAGGA-TAAG 180
lcl|NG_065429.1_cds_WP_140423312.1_1_[gene=blaOXA]_[locus_tag=A7J11_06262]_[protein=OXA-211_family_carbapenem-hydrolyzing_class_D_beta-lactamase_OXA-6     CCACAGGGGTGATTGTCATAAAGGA-TAAG 180
lcl|NG_065430.1_cds_WP_140423313.1_1_[gene=blaOXA]_[locus_tag=A7J11_06263]_[protein=OXA-211_family_carbapenem-hydrolyzing_class_D_beta-lactamase_OXA-6     CCACGGGGGTGATTGTCATTAAGGA-TAAG 180
lcl|NG_065431.1_cds_WP_140423314.1_1_[gene=blaOXA]_[locus_tag=A7J11_06264]_[protein=OXA-211_family_carbapenem-hydrolyzing_class_D_beta-lactamase_OXA-6     CCACTGGGGTGATTGTCATTAAGGA-TAAG 180
lcl|NG_065435.1_cds_WP_140423317.1_1_[gene=blaOXA]_[locus_tag=A7J11_06268]_[protein=OXA-211_family_carbapenem-hydrolyzing_class_D_beta-lactamase_OXA-6     CCACGGGGGTGATTGTCATTAAGGA-TAAA 180
lcl|NG_068178.1_cds_WP_063454569.1_1_[gene=blaOXA]_[locus_tag=A7J11_06760]_[protein=OXA-211_family_carbapenem-hydrolyzing_class_D_beta-lactamase_OXA-4     CCACGGGGGTGATTGTCATAAAGGA-TAAG 180
lcl|NG_079234.1_cds_WP_240067726.1_1_[gene=blaOXA]_[locus_tag=A7J11_07367]_[protein=OXA-211_family_carbapenem-hydrolyzing_class_D_beta-lactamase_OXA-1     CCACTGGGGTGATTGTCATTAAGGA-TAAA 180
lcl|NG_203410.1_cds_WP_290468363.1_1_[gene=blaOXA]_[locus_tag=A7J11_08079]_[protein=OXA-211_family_carbapenem-hydrolyzing_class_D_beta-lactamase_OXA-1     CCACGGGGGTGATTGTCATTAAGGA-TCAG 180
lcl|OL809969.1_cds_UGY75799.1_1_[gene=blaOXA]_[protein=OXA-211_family_carbapenem-hydrolyzing_class_D_beta-lactamase_OXA-1044]_[protein_id=UGY75799.1]_     CCACTGGGGTGATTGTCATTAAGGA-TAAA 180
lcl|LC771429.1_cds_BEK62627.1_1_[gene=blaOXA]_[protein=class_D_beta-lactamase_OXA-211_like_protein]_[protein_id=BEK62627.1]_[location=1..825]_[gbkey=C     CCACGGGGGTGATTGTCATTAAGGA-TCAG 180
lcl|MH188852.1_cds_AWB15826.1_1_[gene=blaOXA]_[protein=OXA-211_family_carbapenem-hydrolyzing_class_D_beta-lactamase_OXA-643]_[protein_id=AWB15826.1]_[     CCACAGGGGTGATTGTCATAAAGGA-TAAG 180
lcl|MH188853.1_cds_AWB15827.1_1_[gene=blaOXA]_[protein=OXA-211_family_carbapenem-hydrolyzing_class_D_beta-lactamase_OXA-644]_[protein_id=AWB15827.1]_[     CCACGGGGGTGATTGTCATTAAGGA-TAAG 180
lcl|MH188854.1_cds_AWB15828.1_1_[gene=blaOXA]_[protein=OXA-211_family_carbapenem-hydrolyzing_class_D_beta-lactamase_OXA-645]_[protein_id=AWB15828.1]_[     CCACTGGGGTGATTGTCATTAAGGA-TAAG 180
lcl|MH294485.1_cds_AWI33277.1_1_[gene=blaOXA]_[protein=OXA-211_family_carbapenem-hydrolyzing_class_D_beta-lactamase_OXA-650]_[protein_id=AWI33277.1]_[     CCACGGGGGTGATTGTCATTAAGGA-TAAA 180
lcl|MH549402.1_cds_AXC08554.1_1_[gene=blaOXA]_[locus_tag=LMCDNIDL_00001]_[protein=OXA-211_family_carbapenem-hydrolyzing_class_D_beta-lactamase_OXA-662     CCACTGGGGTGATTGTCATTAAGGA-TAAG 180
                                                                                                                                                                                         

OXA-1_consensus                                                                                                                                            CGATGCATCCACAAACGCTGAAATTGCTCA 210
OXA01_crRNA                                                                                                                                                ------------------------------ 210
Forward_primer                                                                                                                                             ------------------------------ 210
Reverse_primer                                                                                                                                             ------------------------------ 210
lcl|NG_049510.1_cds_WP_063861666.1_1_[gene=blaOXA]_[locus_tag=A7J11_02757]_[protein=carbapenem-hydrolyzing_class_D_beta-lactamase_OXA-211]_[protein_id     CATGGCTTACACAGCTACGGCAATGACTTG 210
lcl|NG_049511.1_cds_WP_063861677.1_1_[gene=blaOXA]_[locus_tag=A7J11_02758]_[protein=OXA-211_family_carbapenem-hydrolyzing_class_D_beta-lactamase_OXA-2     CATAGCTTACACAGCTACGGCAATGACTTG 210
lcl|NG_049579.1_cds_WP_004697403.1_1_[gene=blaOXA]_[locus_tag=A7J11_02990]_[protein=OXA-211_family_carbapenem-hydrolyzing_class_D_beta-lactamase_OXA-2     CATGGCTTACACAGCTACGGCAATGACTTG 210
lcl|NG_049604.1_cds_WP_063862593.1_1_[gene=blaOXA]_[locus_tag=A7J11_03046]_[protein=OXA-211_family_carbapenem-hydrolyzing_class_D_beta-lactamase_OXA-3     CATGGCTTACACAGCTACGGCAATGACTTG 210
lcl|NG_049625.1_cds_WP_063862693.1_1_[gene=blaOXA]_[locus_tag=A7J11_03098]_[protein=OXA-211_family_carbapenem-hydrolyzing_class_D_beta-lactamase_OXA-3     CACGGTTTACACAGCTACGGCAATGACTTG 210
lcl|NG_049626.1_cds_WP_063862698.1_1_[gene=blaOXA]_[locus_tag=A7J11_03099]_[protein=OXA-211_family_carbapenem-hydrolyzing_class_D_beta-lactamase_OXA-3     CATGGCTTACACAGCTACGGCAATGACTTG 210
lcl|NG_049664.1_cds_WP_063862740.1_1_[gene=blaOXA]_[locus_tag=A7J11_03394]_[protein=OXA-211_family_carbapenem-hydrolyzing_class_D_beta-lactamase_OXA-3     CATGGCTTACGCAGCTACGGCAATGACTTG 210
lcl|NG_059326.1_cds_WP_058870660.1_1_[gene=blaOXA]_[locus_tag=A7J11_05717]_[protein=OXA-211_family_carbapenem-hydrolyzing_class_D_beta-lactamase_OXA-6     CATGGCTTACGCAGCTACGGCAATGACTTG 210
lcl|NG_059327.1_cds_WP_058951457.1_1_[gene=blaOXA]_[locus_tag=A7J11_05718]_[protein=OXA-211_family_carbapenem-hydrolyzing_class_D_beta-lactamase_OXA-6     TATGGCTTACACAGCTACGGCAATGACTTG 210
lcl|NG_061398.1_cds_WP_114699274.1_1_[gene=blaOXA]_[locus_tag=A7J11_05841]_[protein=OXA-211_family_carbapenem-hydrolyzing_class_D_beta-lactamase_OXA-6     CACGGCTTACACAGCTACGGCAATGACTTG 210
lcl|NG_065429.1_cds_WP_140423312.1_1_[gene=blaOXA]_[locus_tag=A7J11_06262]_[protein=OXA-211_family_carbapenem-hydrolyzing_class_D_beta-lactamase_OXA-6     CATGGCTTACACAGCTACGGCAATGACTTG 210
lcl|NG_065430.1_cds_WP_140423313.1_1_[gene=blaOXA]_[locus_tag=A7J11_06263]_[protein=OXA-211_family_carbapenem-hydrolyzing_class_D_beta-lactamase_OXA-6     CATGGCTTACACAGCTACGGCAATGACTTG 210
lcl|NG_065431.1_cds_WP_140423314.1_1_[gene=blaOXA]_[locus_tag=A7J11_06264]_[protein=OXA-211_family_carbapenem-hydrolyzing_class_D_beta-lactamase_OXA-6     CATGGCTTACGCAGCTACGGCAATGACTTG 210
lcl|NG_065435.1_cds_WP_140423317.1_1_[gene=blaOXA]_[locus_tag=A7J11_06268]_[protein=OXA-211_family_carbapenem-hydrolyzing_class_D_beta-lactamase_OXA-6     CATGGCTTGCACAGCTACGGCAATGACTTG 210
lcl|NG_068178.1_cds_WP_063454569.1_1_[gene=blaOXA]_[locus_tag=A7J11_06760]_[protein=OXA-211_family_carbapenem-hydrolyzing_class_D_beta-lactamase_OXA-4     CATGGCTTACACAGCTACGGCAATGACTTG 210
lcl|NG_079234.1_cds_WP_240067726.1_1_[gene=blaOXA]_[locus_tag=A7J11_07367]_[protein=OXA-211_family_carbapenem-hydrolyzing_class_D_beta-lactamase_OXA-1     CATGGCTTACACAGCTACGGCAATGACTTG 210
lcl|NG_203410.1_cds_WP_290468363.1_1_[gene=blaOXA]_[locus_tag=A7J11_08079]_[protein=OXA-211_family_carbapenem-hydrolyzing_class_D_beta-lactamase_OXA-1     CATGGCTTACACAGCTACGGCAATGACCTA 210
lcl|OL809969.1_cds_UGY75799.1_1_[gene=blaOXA]_[protein=OXA-211_family_carbapenem-hydrolyzing_class_D_beta-lactamase_OXA-1044]_[protein_id=UGY75799.1]_     CATGGCTTACACAGCTACGGCAATGACTTG 210
lcl|LC771429.1_cds_BEK62627.1_1_[gene=blaOXA]_[protein=class_D_beta-lactamase_OXA-211_like_protein]_[protein_id=BEK62627.1]_[location=1..825]_[gbkey=C     CATGGCTTACACAGCTACGGCAATGACCTA 210
lcl|MH188852.1_cds_AWB15826.1_1_[gene=blaOXA]_[protein=OXA-211_family_carbapenem-hydrolyzing_class_D_beta-lactamase_OXA-643]_[protein_id=AWB15826.1]_[     CATGGCTTACACAGCTACGGCAATGACTTG 210
lcl|MH188853.1_cds_AWB15827.1_1_[gene=blaOXA]_[protein=OXA-211_family_carbapenem-hydrolyzing_class_D_beta-lactamase_OXA-644]_[protein_id=AWB15827.1]_[     CATGGCTTACACAGCTACGGCAATGACTTG 210
lcl|MH188854.1_cds_AWB15828.1_1_[gene=blaOXA]_[protein=OXA-211_family_carbapenem-hydrolyzing_class_D_beta-lactamase_OXA-645]_[protein_id=AWB15828.1]_[     CATGGCTTACGCAGCTACGGCAATGACTTG 210
lcl|MH294485.1_cds_AWI33277.1_1_[gene=blaOXA]_[protein=OXA-211_family_carbapenem-hydrolyzing_class_D_beta-lactamase_OXA-650]_[protein_id=AWI33277.1]_[     CATGGCTTGCACAGCTACGGCAATGACTTG 210
lcl|MH549402.1_cds_AXC08554.1_1_[gene=blaOXA]_[locus_tag=LMCDNIDL_00001]_[protein=OXA-211_family_carbapenem-hydrolyzing_class_D_beta-lactamase_OXA-662     CACGGCTTACACAGCTACGGCAATGACTTG 210
                                                                                                                                                                                         

OXA-1_consensus                                                                                                                                            ATTCAATAAAGCAAAGTGTGCAACGCAAAT 240
OXA01_crRNA                                                                                                                                                ------------------------------ 240
Forward_primer                                                                                                                                             ------------------------------ 240
Reverse_primer                                                                                                                                             ------------------------------ 240
lcl|NG_049510.1_cds_WP_063861666.1_1_[gene=blaOXA]_[locus_tag=A7J11_02757]_[protein=carbapenem-hydrolyzing_class_D_beta-lactamase_OXA-211]_[protein_id     AGCCGTGCTCAGACACCCTAT--------- 240
lcl|NG_049511.1_cds_WP_063861677.1_1_[gene=blaOXA]_[locus_tag=A7J11_02758]_[protein=OXA-211_family_carbapenem-hydrolyzing_class_D_beta-lactamase_OXA-2     AGCCGTGCTCAGACACCCTAT--------- 240
lcl|NG_049579.1_cds_WP_004697403.1_1_[gene=blaOXA]_[locus_tag=A7J11_02990]_[protein=OXA-211_family_carbapenem-hydrolyzing_class_D_beta-lactamase_OXA-2     AGCCGTGCTCAGACACCCTAT--------- 240
lcl|NG_049604.1_cds_WP_063862593.1_1_[gene=blaOXA]_[locus_tag=A7J11_03046]_[protein=OXA-211_family_carbapenem-hydrolyzing_class_D_beta-lactamase_OXA-3     AGCCGTGCTCAGACACCCTAT--------- 240
lcl|NG_049625.1_cds_WP_063862693.1_1_[gene=blaOXA]_[locus_tag=A7J11_03098]_[protein=OXA-211_family_carbapenem-hydrolyzing_class_D_beta-lactamase_OXA-3     AGCCGTGCTCAGACACCCTAT--------- 240
lcl|NG_049626.1_cds_WP_063862698.1_1_[gene=blaOXA]_[locus_tag=A7J11_03099]_[protein=OXA-211_family_carbapenem-hydrolyzing_class_D_beta-lactamase_OXA-3     AGCCGTGCTCAGACACCCTAT--------- 240
lcl|NG_049664.1_cds_WP_063862740.1_1_[gene=blaOXA]_[locus_tag=A7J11_03394]_[protein=OXA-211_family_carbapenem-hydrolyzing_class_D_beta-lactamase_OXA-3     AGCCGTGCTCAGACAGCCTAT--------- 240
lcl|NG_059326.1_cds_WP_058870660.1_1_[gene=blaOXA]_[locus_tag=A7J11_05717]_[protein=OXA-211_family_carbapenem-hydrolyzing_class_D_beta-lactamase_OXA-6     AGCCGTGCTCAGACAGCCTAT--------- 240
lcl|NG_059327.1_cds_WP_058951457.1_1_[gene=blaOXA]_[locus_tag=A7J11_05718]_[protein=OXA-211_family_carbapenem-hydrolyzing_class_D_beta-lactamase_OXA-6     AGCCGTGCTCAGACACCCTAT--------- 240
lcl|NG_061398.1_cds_WP_114699274.1_1_[gene=blaOXA]_[locus_tag=A7J11_05841]_[protein=OXA-211_family_carbapenem-hydrolyzing_class_D_beta-lactamase_OXA-6     AGCCGTGCTCAGACACCCTAT--------- 240
lcl|NG_065429.1_cds_WP_140423312.1_1_[gene=blaOXA]_[locus_tag=A7J11_06262]_[protein=OXA-211_family_carbapenem-hydrolyzing_class_D_beta-lactamase_OXA-6     AGCCGTGCTCAGACACCCTAT--------- 240
lcl|NG_065430.1_cds_WP_140423313.1_1_[gene=blaOXA]_[locus_tag=A7J11_06263]_[protein=OXA-211_family_carbapenem-hydrolyzing_class_D_beta-lactamase_OXA-6     AGCCGTGCTCAGACACCCTAT--------- 240
lcl|NG_065431.1_cds_WP_140423314.1_1_[gene=blaOXA]_[locus_tag=A7J11_06264]_[protein=OXA-211_family_carbapenem-hydrolyzing_class_D_beta-lactamase_OXA-6     AGCCGTGCTCAGACAGCCTAT--------- 240
lcl|NG_065435.1_cds_WP_140423317.1_1_[gene=blaOXA]_[locus_tag=A7J11_06268]_[protein=OXA-211_family_carbapenem-hydrolyzing_class_D_beta-lactamase_OXA-6     AGCCGTGCTCAGACACCCTAT--------- 240
lcl|NG_068178.1_cds_WP_063454569.1_1_[gene=blaOXA]_[locus_tag=A7J11_06760]_[protein=OXA-211_family_carbapenem-hydrolyzing_class_D_beta-lactamase_OXA-4     AGCCGTGCTCAGACACCCTAT--------- 240
lcl|NG_079234.1_cds_WP_240067726.1_1_[gene=blaOXA]_[locus_tag=A7J11_07367]_[protein=OXA-211_family_carbapenem-hydrolyzing_class_D_beta-lactamase_OXA-1     AGCCGTGCTCAGACACCCTAT--------- 240
lcl|NG_203410.1_cds_WP_290468363.1_1_[gene=blaOXA]_[locus_tag=A7J11_08079]_[protein=OXA-211_family_carbapenem-hydrolyzing_class_D_beta-lactamase_OXA-1     AGCCGCGCTCAGACACCGTAT--------- 240
lcl|OL809969.1_cds_UGY75799.1_1_[gene=blaOXA]_[protein=OXA-211_family_carbapenem-hydrolyzing_class_D_beta-lactamase_OXA-1044]_[protein_id=UGY75799.1]_     AGCCGTGCTCAGACACCCTAT--------- 240
lcl|LC771429.1_cds_BEK62627.1_1_[gene=blaOXA]_[protein=class_D_beta-lactamase_OXA-211_like_protein]_[protein_id=BEK62627.1]_[location=1..825]_[gbkey=C     AGCCGCGCTCAGACACCGTAT--------- 240
lcl|MH188852.1_cds_AWB15826.1_1_[gene=blaOXA]_[protein=OXA-211_family_carbapenem-hydrolyzing_class_D_beta-lactamase_OXA-643]_[protein_id=AWB15826.1]_[     AGCCGTGCTCAGACACCCTAT--------- 240
lcl|MH188853.1_cds_AWB15827.1_1_[gene=blaOXA]_[protein=OXA-211_family_carbapenem-hydrolyzing_class_D_beta-lactamase_OXA-644]_[protein_id=AWB15827.1]_[     AGCCGTGCTCAGACACCCTAT--------- 240
lcl|MH188854.1_cds_AWB15828.1_1_[gene=blaOXA]_[protein=OXA-211_family_carbapenem-hydrolyzing_class_D_beta-lactamase_OXA-645]_[protein_id=AWB15828.1]_[     AGCCGTGCTCAGACAGCCTAT--------- 240
lcl|MH294485.1_cds_AWI33277.1_1_[gene=blaOXA]_[protein=OXA-211_family_carbapenem-hydrolyzing_class_D_beta-lactamase_OXA-650]_[protein_id=AWI33277.1]_[     AGCCGTGCTCAGACACCCTAT--------- 240
lcl|MH549402.1_cds_AXC08554.1_1_[gene=blaOXA]_[locus_tag=LMCDNIDL_00001]_[protein=OXA-211_family_carbapenem-hydrolyzing_class_D_beta-lactamase_OXA-662     AGCCGTGCTCAGACACCCTAT--------- 240
                                                                                                                                                                                         

OXA-1_consensus                                                                                                                                            GGCACCAGATTCAACTTTCAAGATCGCATT 270
OXA01_crRNA                                                                                                                                                ------------------------------ 270
Forward_primer                                                                                                                                             ------------------------------ 270
Reverse_primer                                                                                                                                             ------------------------------ 270
lcl|NG_049510.1_cds_WP_063861666.1_1_[gene=blaOXA]_[locus_tag=A7J11_02757]_[protein=carbapenem-hydrolyzing_class_D_beta-lactamase_OXA-211]_[protein_id     -GTACCCGCCTCTACCTTTAAAATGCTGAA 270
lcl|NG_049511.1_cds_WP_063861677.1_1_[gene=blaOXA]_[locus_tag=A7J11_02758]_[protein=OXA-211_family_carbapenem-hydrolyzing_class_D_beta-lactamase_OXA-2     -ATACCCGCCTCTACCTTTAAAATGCTGAA 270
lcl|NG_049579.1_cds_WP_004697403.1_1_[gene=blaOXA]_[locus_tag=A7J11_02990]_[protein=OXA-211_family_carbapenem-hydrolyzing_class_D_beta-lactamase_OXA-2     -GTACCCGCCTCTACCTTTAAAATGCTGAA 270
lcl|NG_049604.1_cds_WP_063862593.1_1_[gene=blaOXA]_[locus_tag=A7J11_03046]_[protein=OXA-211_family_carbapenem-hydrolyzing_class_D_beta-lactamase_OXA-3     -GTACCCGCCTCTACCTTTAAAATGCTGAA 270
lcl|NG_049625.1_cds_WP_063862693.1_1_[gene=blaOXA]_[locus_tag=A7J11_03098]_[protein=OXA-211_family_carbapenem-hydrolyzing_class_D_beta-lactamase_OXA-3     -GTACCCGCCTCTACCTTTAAAATATTAAA 270
lcl|NG_049626.1_cds_WP_063862698.1_1_[gene=blaOXA]_[locus_tag=A7J11_03099]_[protein=OXA-211_family_carbapenem-hydrolyzing_class_D_beta-lactamase_OXA-3     -GTACCGGCCTCTACCTTTAAAATGCTGAA 270
lcl|NG_049664.1_cds_WP_063862740.1_1_[gene=blaOXA]_[locus_tag=A7J11_03394]_[protein=OXA-211_family_carbapenem-hydrolyzing_class_D_beta-lactamase_OXA-3     -GTACCCGCCTCTACCTTTAAAATGCTGAA 270
lcl|NG_059326.1_cds_WP_058870660.1_1_[gene=blaOXA]_[locus_tag=A7J11_05717]_[protein=OXA-211_family_carbapenem-hydrolyzing_class_D_beta-lactamase_OXA-6     -GTACCCGCCTCTACCTTTAAAATGCTGAA 270
lcl|NG_059327.1_cds_WP_058951457.1_1_[gene=blaOXA]_[locus_tag=A7J11_05718]_[protein=OXA-211_family_carbapenem-hydrolyzing_class_D_beta-lactamase_OXA-6     -GTACCGGCCTCTACCTTTAAAATGCTGAA 270
lcl|NG_061398.1_cds_WP_114699274.1_1_[gene=blaOXA]_[locus_tag=A7J11_05841]_[protein=OXA-211_family_carbapenem-hydrolyzing_class_D_beta-lactamase_OXA-6     -GTACCCGCCTCTACCTTTAAAATGCTGAA 270
lcl|NG_065429.1_cds_WP_140423312.1_1_[gene=blaOXA]_[locus_tag=A7J11_06262]_[protein=OXA-211_family_carbapenem-hydrolyzing_class_D_beta-lactamase_OXA-6     -GTACCCGCCTCTACCTTTAAAATGCTGAA 270
lcl|NG_065430.1_cds_WP_140423313.1_1_[gene=blaOXA]_[locus_tag=A7J11_06263]_[protein=OXA-211_family_carbapenem-hydrolyzing_class_D_beta-lactamase_OXA-6     -GTACCCGCCTCTACCTTTAAAATGCTGAA 270
lcl|NG_065431.1_cds_WP_140423314.1_1_[gene=blaOXA]_[locus_tag=A7J11_06264]_[protein=OXA-211_family_carbapenem-hydrolyzing_class_D_beta-lactamase_OXA-6     -GTACCCGCCTCTACCTTTAAAATGCTGAA 270
lcl|NG_065435.1_cds_WP_140423317.1_1_[gene=blaOXA]_[locus_tag=A7J11_06268]_[protein=OXA-211_family_carbapenem-hydrolyzing_class_D_beta-lactamase_OXA-6     -GTACCGGCCTCTACCTTTAAAATGCTGAA 270
lcl|NG_068178.1_cds_WP_063454569.1_1_[gene=blaOXA]_[locus_tag=A7J11_06760]_[protein=OXA-211_family_carbapenem-hydrolyzing_class_D_beta-lactamase_OXA-4     -GTACCCGCCTCTACCTTTAAAATGCTGAA 270
lcl|NG_079234.1_cds_WP_240067726.1_1_[gene=blaOXA]_[locus_tag=A7J11_07367]_[protein=OXA-211_family_carbapenem-hydrolyzing_class_D_beta-lactamase_OXA-1     -GTACCCGCCTCTACCTTTAAAATGCTGAA 270
lcl|NG_203410.1_cds_WP_290468363.1_1_[gene=blaOXA]_[locus_tag=A7J11_08079]_[protein=OXA-211_family_carbapenem-hydrolyzing_class_D_beta-lactamase_OXA-1     -GTGCCCGCTTCTACCTTTAAAATGCTGAA 270
lcl|OL809969.1_cds_UGY75799.1_1_[gene=blaOXA]_[protein=OXA-211_family_carbapenem-hydrolyzing_class_D_beta-lactamase_OXA-1044]_[protein_id=UGY75799.1]_     -GTACCCGCCTCTACCTTTAAAATGCTGAA 270
lcl|LC771429.1_cds_BEK62627.1_1_[gene=blaOXA]_[protein=class_D_beta-lactamase_OXA-211_like_protein]_[protein_id=BEK62627.1]_[location=1..825]_[gbkey=C     -GTGCCCGCTTCTACCTTTAAAATGCTGAA 270
lcl|MH188852.1_cds_AWB15826.1_1_[gene=blaOXA]_[protein=OXA-211_family_carbapenem-hydrolyzing_class_D_beta-lactamase_OXA-643]_[protein_id=AWB15826.1]_[     -GTACCCGCCTCTACCTTTAAAATGCTGAA 270
lcl|MH188853.1_cds_AWB15827.1_1_[gene=blaOXA]_[protein=OXA-211_family_carbapenem-hydrolyzing_class_D_beta-lactamase_OXA-644]_[protein_id=AWB15827.1]_[     -GTACCCGCCTCTACCTTTAAAATGCTGAA 270
lcl|MH188854.1_cds_AWB15828.1_1_[gene=blaOXA]_[protein=OXA-211_family_carbapenem-hydrolyzing_class_D_beta-lactamase_OXA-645]_[protein_id=AWB15828.1]_[     -GTACCCGCCTCTACCTTTAAAATGCTGAA 270
lcl|MH294485.1_cds_AWI33277.1_1_[gene=blaOXA]_[protein=OXA-211_family_carbapenem-hydrolyzing_class_D_beta-lactamase_OXA-650]_[protein_id=AWI33277.1]_[     -GTACCGGCCTCTACCTTTAAAATGCTGAA 270
lcl|MH549402.1_cds_AXC08554.1_1_[gene=blaOXA]_[locus_tag=LMCDNIDL_00001]_[protein=OXA-211_family_carbapenem-hydrolyzing_class_D_beta-lactamase_OXA-662     -GTACCCGCCTCTACCTTTAAAATGCTGAA 270
                                                                                                                                                                                         

OXA-1_consensus                                                                                                                                            ATCACTTATGGCATTTGATGCGGAAATAAT 300
OXA01_crRNA                                                                                                                                                ------------------------------ 300
Forward_primer                                                                                                                                             ------------------------------ 300
Reverse_primer                                                                                                                                             ------------------------------ 300
lcl|NG_049510.1_cds_WP_063861666.1_1_[gene=blaOXA]_[locus_tag=A7J11_02757]_[protein=carbapenem-hydrolyzing_class_D_beta-lactamase_OXA-211]_[protein_id     TGCCTTAATCGGACTAGAACATGGTAAAGC 300
lcl|NG_049511.1_cds_WP_063861677.1_1_[gene=blaOXA]_[locus_tag=A7J11_02758]_[protein=OXA-211_family_carbapenem-hydrolyzing_class_D_beta-lactamase_OXA-2     TGCCTTAATCGGACTAGAACATGGTAAAGC 300
lcl|NG_049579.1_cds_WP_004697403.1_1_[gene=blaOXA]_[locus_tag=A7J11_02990]_[protein=OXA-211_family_carbapenem-hydrolyzing_class_D_beta-lactamase_OXA-2     TGCCTTAATCGGACTAGAACATGGTAAAGC 300
lcl|NG_049604.1_cds_WP_063862593.1_1_[gene=blaOXA]_[locus_tag=A7J11_03046]_[protein=OXA-211_family_carbapenem-hydrolyzing_class_D_beta-lactamase_OXA-3     TGCCTTAATCGGACTAGAACATGGTAAAGC 300
lcl|NG_049625.1_cds_WP_063862693.1_1_[gene=blaOXA]_[locus_tag=A7J11_03098]_[protein=OXA-211_family_carbapenem-hydrolyzing_class_D_beta-lactamase_OXA-3     TGCCTTAATCGGACTAGAACATGGTAAGGC 300
lcl|NG_049626.1_cds_WP_063862698.1_1_[gene=blaOXA]_[locus_tag=A7J11_03099]_[protein=OXA-211_family_carbapenem-hydrolyzing_class_D_beta-lactamase_OXA-3     TGCCTTAATCGGACTAGAACATGGTAAAGC 300
lcl|NG_049664.1_cds_WP_063862740.1_1_[gene=blaOXA]_[locus_tag=A7J11_03394]_[protein=OXA-211_family_carbapenem-hydrolyzing_class_D_beta-lactamase_OXA-3     TGCCTTAATCGGACTAGAACATGGTAAAGC 300
lcl|NG_059326.1_cds_WP_058870660.1_1_[gene=blaOXA]_[locus_tag=A7J11_05717]_[protein=OXA-211_family_carbapenem-hydrolyzing_class_D_beta-lactamase_OXA-6     TGCCTTAATCGGACTAGAACATGGTAAAGC 300
lcl|NG_059327.1_cds_WP_058951457.1_1_[gene=blaOXA]_[locus_tag=A7J11_05718]_[protein=OXA-211_family_carbapenem-hydrolyzing_class_D_beta-lactamase_OXA-6     TGCCTTAATCGGACTAGAACATGGTAAAGC 300
lcl|NG_061398.1_cds_WP_114699274.1_1_[gene=blaOXA]_[locus_tag=A7J11_05841]_[protein=OXA-211_family_carbapenem-hydrolyzing_class_D_beta-lactamase_OXA-6     TGCCTTAATCGGACTAGAACATGGTAAAGC 300
lcl|NG_065429.1_cds_WP_140423312.1_1_[gene=blaOXA]_[locus_tag=A7J11_06262]_[protein=OXA-211_family_carbapenem-hydrolyzing_class_D_beta-lactamase_OXA-6     TGCCTTAATCGGACTAGAATATGGTAAAGC 300
lcl|NG_065430.1_cds_WP_140423313.1_1_[gene=blaOXA]_[locus_tag=A7J11_06263]_[protein=OXA-211_family_carbapenem-hydrolyzing_class_D_beta-lactamase_OXA-6     TGCCTTAATCGGACTAGAACATGGTAAAGC 300
lcl|NG_065431.1_cds_WP_140423314.1_1_[gene=blaOXA]_[locus_tag=A7J11_06264]_[protein=OXA-211_family_carbapenem-hydrolyzing_class_D_beta-lactamase_OXA-6     TGCCTTAATCGGACTAGAACATGGTAAAGC 300
lcl|NG_065435.1_cds_WP_140423317.1_1_[gene=blaOXA]_[locus_tag=A7J11_06268]_[protein=OXA-211_family_carbapenem-hydrolyzing_class_D_beta-lactamase_OXA-6     TGCCTTAATCGGACTAGAACATGGTAAAGC 300
lcl|NG_068178.1_cds_WP_063454569.1_1_[gene=blaOXA]_[locus_tag=A7J11_06760]_[protein=OXA-211_family_carbapenem-hydrolyzing_class_D_beta-lactamase_OXA-4     TGCCTTAATCGGACTAGAACATGGTAAAGC 300
lcl|NG_079234.1_cds_WP_240067726.1_1_[gene=blaOXA]_[locus_tag=A7J11_07367]_[protein=OXA-211_family_carbapenem-hydrolyzing_class_D_beta-lactamase_OXA-1     TGCATTAATCGGACTAGAACATGGTAAAGC 300
lcl|NG_203410.1_cds_WP_290468363.1_1_[gene=blaOXA]_[locus_tag=A7J11_08079]_[protein=OXA-211_family_carbapenem-hydrolyzing_class_D_beta-lactamase_OXA-1     TGCCTTAATCGGACTAGAGCATGACAAGGC 300
lcl|OL809969.1_cds_UGY75799.1_1_[gene=blaOXA]_[protein=OXA-211_family_carbapenem-hydrolyzing_class_D_beta-lactamase_OXA-1044]_[protein_id=UGY75799.1]_     TGCATTAATCGGACTAGAACATGGTAAAGC 300
lcl|LC771429.1_cds_BEK62627.1_1_[gene=blaOXA]_[protein=class_D_beta-lactamase_OXA-211_like_protein]_[protein_id=BEK62627.1]_[location=1..825]_[gbkey=C     TGCCTTAATCGGACTAGAGCATGACAAGGC 300
lcl|MH188852.1_cds_AWB15826.1_1_[gene=blaOXA]_[protein=OXA-211_family_carbapenem-hydrolyzing_class_D_beta-lactamase_OXA-643]_[protein_id=AWB15826.1]_[     TGCCTTAATCGGACTAGAATATGGTAAAGC 300
lcl|MH188853.1_cds_AWB15827.1_1_[gene=blaOXA]_[protein=OXA-211_family_carbapenem-hydrolyzing_class_D_beta-lactamase_OXA-644]_[protein_id=AWB15827.1]_[     TGCCTTAATCGGACTAGAACATGGTAAAGC 300
lcl|MH188854.1_cds_AWB15828.1_1_[gene=blaOXA]_[protein=OXA-211_family_carbapenem-hydrolyzing_class_D_beta-lactamase_OXA-645]_[protein_id=AWB15828.1]_[     TGCCTTAATCGGACTAGAACATGGTAAAGC 300
lcl|MH294485.1_cds_AWI33277.1_1_[gene=blaOXA]_[protein=OXA-211_family_carbapenem-hydrolyzing_class_D_beta-lactamase_OXA-650]_[protein_id=AWI33277.1]_[     TGCCTTAATCGGACTAGAACATGGTAAAGC 300
lcl|MH549402.1_cds_AXC08554.1_1_[gene=blaOXA]_[locus_tag=LMCDNIDL_00001]_[protein=OXA-211_family_carbapenem-hydrolyzing_class_D_beta-lactamase_OXA-662     TGCCTTAATCGGACTAGAACATGGTAAAGC 300
                                                                                                                                                                                         

OXA-1_consensus                                                                                                                                            AGATCAGAAAACCATATTCAAATGGGATAA 330
OXA01_crRNA                                                                                                                                                ------------------------------ 330
Forward_primer                                                                                                                                             ------------------------------ 330
Reverse_primer                                                                                                                                             ------------------------------ 330
lcl|NG_049510.1_cds_WP_063861666.1_1_[gene=blaOXA]_[locus_tag=A7J11_02757]_[protein=carbapenem-hydrolyzing_class_D_beta-lactamase_OXA-211]_[protein_id     AACCAGCACCGAGGTATTTAAATGGGATGG 330
lcl|NG_049511.1_cds_WP_063861677.1_1_[gene=blaOXA]_[locus_tag=A7J11_02758]_[protein=OXA-211_family_carbapenem-hydrolyzing_class_D_beta-lactamase_OXA-2     AACCAGCACCGAGGTATTTAAATGGGATGG 330
lcl|NG_049579.1_cds_WP_004697403.1_1_[gene=blaOXA]_[locus_tag=A7J11_02990]_[protein=OXA-211_family_carbapenem-hydrolyzing_class_D_beta-lactamase_OXA-2     AACCAGAACCGAGGTGTTTAAATGGGATGG 330
lcl|NG_049604.1_cds_WP_063862593.1_1_[gene=blaOXA]_[locus_tag=A7J11_03046]_[protein=OXA-211_family_carbapenem-hydrolyzing_class_D_beta-lactamase_OXA-3     AACCAGAACCGAGGTGTTTAAATGGGATGG 330
lcl|NG_049625.1_cds_WP_063862693.1_1_[gene=blaOXA]_[locus_tag=A7J11_03098]_[protein=OXA-211_family_carbapenem-hydrolyzing_class_D_beta-lactamase_OXA-3     AACCAGCACCGAGGTATTTAAATGGGATGG 330
lcl|NG_049626.1_cds_WP_063862698.1_1_[gene=blaOXA]_[locus_tag=A7J11_03099]_[protein=OXA-211_family_carbapenem-hydrolyzing_class_D_beta-lactamase_OXA-3     AACCAGAACCGAGGTGTTTAAATGGGATGG 330
lcl|NG_049664.1_cds_WP_063862740.1_1_[gene=blaOXA]_[locus_tag=A7J11_03394]_[protein=OXA-211_family_carbapenem-hydrolyzing_class_D_beta-lactamase_OXA-3     AACCAGCACTGAGGTGTTTAAATGGGATGG 330
lcl|NG_059326.1_cds_WP_058870660.1_1_[gene=blaOXA]_[locus_tag=A7J11_05717]_[protein=OXA-211_family_carbapenem-hydrolyzing_class_D_beta-lactamase_OXA-6     AACCAGCACTGAGGTGTTTAAATGGGATGG 330
lcl|NG_059327.1_cds_WP_058951457.1_1_[gene=blaOXA]_[locus_tag=A7J11_05718]_[protein=OXA-211_family_carbapenem-hydrolyzing_class_D_beta-lactamase_OXA-6     AACCAGCACCGAGGTGTTTAAATGGGATGG 330
lcl|NG_061398.1_cds_WP_114699274.1_1_[gene=blaOXA]_[locus_tag=A7J11_05841]_[protein=OXA-211_family_carbapenem-hydrolyzing_class_D_beta-lactamase_OXA-6     AACCAGCACTGAGGTGTTTAAATGGGATGG 330
lcl|NG_065429.1_cds_WP_140423312.1_1_[gene=blaOXA]_[locus_tag=A7J11_06262]_[protein=OXA-211_family_carbapenem-hydrolyzing_class_D_beta-lactamase_OXA-6     AACCAGCACCGAGGTATTTAAATGGGATGG 330
lcl|NG_065430.1_cds_WP_140423313.1_1_[gene=blaOXA]_[locus_tag=A7J11_06263]_[protein=OXA-211_family_carbapenem-hydrolyzing_class_D_beta-lactamase_OXA-6     AACCAGCACCGAGGTATTTAAATGGGATGG 330
lcl|NG_065431.1_cds_WP_140423314.1_1_[gene=blaOXA]_[locus_tag=A7J11_06264]_[protein=OXA-211_family_carbapenem-hydrolyzing_class_D_beta-lactamase_OXA-6     AACCAGCACTGAGGTGTTTAAATGGGATGG 330
lcl|NG_065435.1_cds_WP_140423317.1_1_[gene=blaOXA]_[locus_tag=A7J11_06268]_[protein=OXA-211_family_carbapenem-hydrolyzing_class_D_beta-lactamase_OXA-6     AACCAGCACCGAGGTGTTTAAATGGGATGG 330
lcl|NG_068178.1_cds_WP_063454569.1_1_[gene=blaOXA]_[locus_tag=A7J11_06760]_[protein=OXA-211_family_carbapenem-hydrolyzing_class_D_beta-lactamase_OXA-4     AACCAGCACCGAGGTGTTTAAATGGGATGG 330
lcl|NG_079234.1_cds_WP_240067726.1_1_[gene=blaOXA]_[locus_tag=A7J11_07367]_[protein=OXA-211_family_carbapenem-hydrolyzing_class_D_beta-lactamase_OXA-1     AACCAGCACCGAGGTATTTAAATGGGATGG 330
lcl|NG_203410.1_cds_WP_290468363.1_1_[gene=blaOXA]_[locus_tag=A7J11_08079]_[protein=OXA-211_family_carbapenem-hydrolyzing_class_D_beta-lactamase_OXA-1     AACCATTAACGAAGTATTTAAATGGGATGG 330
lcl|OL809969.1_cds_UGY75799.1_1_[gene=blaOXA]_[protein=OXA-211_family_carbapenem-hydrolyzing_class_D_beta-lactamase_OXA-1044]_[protein_id=UGY75799.1]_     AACCAGCACCGAGGTATTTAAATGGGATGG 330
lcl|LC771429.1_cds_BEK62627.1_1_[gene=blaOXA]_[protein=class_D_beta-lactamase_OXA-211_like_protein]_[protein_id=BEK62627.1]_[location=1..825]_[gbkey=C     AACCATTAACGAAGTATTTAAATGGGATGG 330
lcl|MH188852.1_cds_AWB15826.1_1_[gene=blaOXA]_[protein=OXA-211_family_carbapenem-hydrolyzing_class_D_beta-lactamase_OXA-643]_[protein_id=AWB15826.1]_[     AACCAGCACCGAGGTATTTAAATGGGATGG 330
lcl|MH188853.1_cds_AWB15827.1_1_[gene=blaOXA]_[protein=OXA-211_family_carbapenem-hydrolyzing_class_D_beta-lactamase_OXA-644]_[protein_id=AWB15827.1]_[     AACCAGCACCGAGGTATTTAAATGGGATGG 330
lcl|MH188854.1_cds_AWB15828.1_1_[gene=blaOXA]_[protein=OXA-211_family_carbapenem-hydrolyzing_class_D_beta-lactamase_OXA-645]_[protein_id=AWB15828.1]_[     AACCAGCACTGAGGTGTTTAAATGGGATGG 330
lcl|MH294485.1_cds_AWI33277.1_1_[gene=blaOXA]_[protein=OXA-211_family_carbapenem-hydrolyzing_class_D_beta-lactamase_OXA-650]_[protein_id=AWI33277.1]_[     AACCAGCACCGAGGTGTTTAAATGGGATGG 330
lcl|MH549402.1_cds_AXC08554.1_1_[gene=blaOXA]_[locus_tag=LMCDNIDL_00001]_[protein=OXA-211_family_carbapenem-hydrolyzing_class_D_beta-lactamase_OXA-662     AACCAGCACTGAGGTGTTTAAATGGGATGG 330
                                                                                                                                                                                         

OXA-1_consensus                                                                                                                                            AACCCCCAAAGGAATGGAGATCTGGAACAG 360
OXA01_crRNA                                                                                                                                                ------------------------------ 360
Forward_primer                                                                                                                                             ------------------------------ 360
Reverse_primer                                                                                                                                             ------------------------------ 360
lcl|NG_049510.1_cds_WP_063861666.1_1_[gene=blaOXA]_[locus_tag=A7J11_02757]_[protein=carbapenem-hydrolyzing_class_D_beta-lactamase_OXA-211]_[protein_id     TCAAAAGCGCAGCTTCCCTGCTTGGGAAAA 360
lcl|NG_049511.1_cds_WP_063861677.1_1_[gene=blaOXA]_[locus_tag=A7J11_02758]_[protein=OXA-211_family_carbapenem-hydrolyzing_class_D_beta-lactamase_OXA-2     TCAAAAGCGCAGCTTCCCTACTTGGGAAAA 360
lcl|NG_049579.1_cds_WP_004697403.1_1_[gene=blaOXA]_[locus_tag=A7J11_02990]_[protein=OXA-211_family_carbapenem-hydrolyzing_class_D_beta-lactamase_OXA-2     TCAAAAGCGCAGCTTCCCTGCCTGGGAAAA 360
lcl|NG_049604.1_cds_WP_063862593.1_1_[gene=blaOXA]_[locus_tag=A7J11_03046]_[protein=OXA-211_family_carbapenem-hydrolyzing_class_D_beta-lactamase_OXA-3     TCAAAAGCGCAGCTTCCCTGCCTGGGAAAA 360
lcl|NG_049625.1_cds_WP_063862693.1_1_[gene=blaOXA]_[locus_tag=A7J11_03098]_[protein=OXA-211_family_carbapenem-hydrolyzing_class_D_beta-lactamase_OXA-3     TCAAAAGCGTAGTTTCCCTACTTGGGAAAA 360
lcl|NG_049626.1_cds_WP_063862698.1_1_[gene=blaOXA]_[locus_tag=A7J11_03099]_[protein=OXA-211_family_carbapenem-hydrolyzing_class_D_beta-lactamase_OXA-3     TCAAAAGCGCAGCTTCACTGCCTGGGAAAA 360
lcl|NG_049664.1_cds_WP_063862740.1_1_[gene=blaOXA]_[locus_tag=A7J11_03394]_[protein=OXA-211_family_carbapenem-hydrolyzing_class_D_beta-lactamase_OXA-3     TCAAAAGCGTAGTTTCCCTGCCTGGGAAAA 360
lcl|NG_059326.1_cds_WP_058870660.1_1_[gene=blaOXA]_[locus_tag=A7J11_05717]_[protein=OXA-211_family_carbapenem-hydrolyzing_class_D_beta-lactamase_OXA-6     TCAAAAGCGTAGTTTCCCTGCCTGGGAAAA 360
lcl|NG_059327.1_cds_WP_058951457.1_1_[gene=blaOXA]_[locus_tag=A7J11_05718]_[protein=OXA-211_family_carbapenem-hydrolyzing_class_D_beta-lactamase_OXA-6     TCAAAAGCGTAGTTTCCCTGCCTGGGAAAA 360
lcl|NG_061398.1_cds_WP_114699274.1_1_[gene=blaOXA]_[locus_tag=A7J11_05841]_[protein=OXA-211_family_carbapenem-hydrolyzing_class_D_beta-lactamase_OXA-6     TCAAAAGCGCAGCTTCCCTGCTTGGGAAAA 360
lcl|NG_065429.1_cds_WP_140423312.1_1_[gene=blaOXA]_[locus_tag=A7J11_06262]_[protein=OXA-211_family_carbapenem-hydrolyzing_class_D_beta-lactamase_OXA-6     TCAAAAGCGCAGCTTCCCTGCTTGGGAAAA 360
lcl|NG_065430.1_cds_WP_140423313.1_1_[gene=blaOXA]_[locus_tag=A7J11_06263]_[protein=OXA-211_family_carbapenem-hydrolyzing_class_D_beta-lactamase_OXA-6     TCAAAAGCGCAGCTTCCCTGCTTGGGAAAA 360
lcl|NG_065431.1_cds_WP_140423314.1_1_[gene=blaOXA]_[locus_tag=A7J11_06264]_[protein=OXA-211_family_carbapenem-hydrolyzing_class_D_beta-lactamase_OXA-6     TCAAAAGCGTAGTTTCCCTGCCTGGGAAAA 360
lcl|NG_065435.1_cds_WP_140423317.1_1_[gene=blaOXA]_[locus_tag=A7J11_06268]_[protein=OXA-211_family_carbapenem-hydrolyzing_class_D_beta-lactamase_OXA-6     TCAAAAGCGCAGCTTCCCTGCTTGGGAAAA 360
lcl|NG_068178.1_cds_WP_063454569.1_1_[gene=blaOXA]_[locus_tag=A7J11_06760]_[protein=OXA-211_family_carbapenem-hydrolyzing_class_D_beta-lactamase_OXA-4     TCAAAAGAACAGCTTCCCTGCTTGGGAAAA 360
lcl|NG_079234.1_cds_WP_240067726.1_1_[gene=blaOXA]_[locus_tag=A7J11_07367]_[protein=OXA-211_family_carbapenem-hydrolyzing_class_D_beta-lactamase_OXA-1     TCAAAAGCGCAGCTTCCCTGCTTGGGAAAA 360
lcl|NG_203410.1_cds_WP_290468363.1_1_[gene=blaOXA]_[locus_tag=A7J11_08079]_[protein=OXA-211_family_carbapenem-hydrolyzing_class_D_beta-lactamase_OXA-1     TCAAAAGCGTAGCTTTCCTGCATGGGAAAA 360
lcl|OL809969.1_cds_UGY75799.1_1_[gene=blaOXA]_[protein=OXA-211_family_carbapenem-hydrolyzing_class_D_beta-lactamase_OXA-1044]_[protein_id=UGY75799.1]_     TCAAAAGCGCAGCTTCCCTGCTTGGGAAAA 360
lcl|LC771429.1_cds_BEK62627.1_1_[gene=blaOXA]_[protein=class_D_beta-lactamase_OXA-211_like_protein]_[protein_id=BEK62627.1]_[location=1..825]_[gbkey=C     TCAAAAGCGTAGCTTTCCTGCATGGGAAAA 360
lcl|MH188852.1_cds_AWB15826.1_1_[gene=blaOXA]_[protein=OXA-211_family_carbapenem-hydrolyzing_class_D_beta-lactamase_OXA-643]_[protein_id=AWB15826.1]_[     TCAAAAGCGCAGCTTCCCTGCTTGGGAAAA 360
lcl|MH188853.1_cds_AWB15827.1_1_[gene=blaOXA]_[protein=OXA-211_family_carbapenem-hydrolyzing_class_D_beta-lactamase_OXA-644]_[protein_id=AWB15827.1]_[     TCAAAAGCGCAGCTTCCCTGCTTGGGAAAA 360
lcl|MH188854.1_cds_AWB15828.1_1_[gene=blaOXA]_[protein=OXA-211_family_carbapenem-hydrolyzing_class_D_beta-lactamase_OXA-645]_[protein_id=AWB15828.1]_[     TCAAAAGCGTAGTTTCCCTGCCTGGGAAAA 360
lcl|MH294485.1_cds_AWI33277.1_1_[gene=blaOXA]_[protein=OXA-211_family_carbapenem-hydrolyzing_class_D_beta-lactamase_OXA-650]_[protein_id=AWI33277.1]_[     TCAAAAGCGCAGCTTCCCTGCTTGGGAAAA 360
lcl|MH549402.1_cds_AXC08554.1_1_[gene=blaOXA]_[locus_tag=LMCDNIDL_00001]_[protein=OXA-211_family_carbapenem-hydrolyzing_class_D_beta-lactamase_OXA-662     TCAAAAGCGCAGCTTCCCTGCTTGGGAAAA 360
                                                                                                                                                                                         

OXA-1_consensus                                                                                                                                            CAATCATACACCAAAGACGTGGATGCAATT 390
OXA01_crRNA                                                                                                                                                ------------------------------ 390
Forward_primer                                                                                                                                             ------------------------------ 390
Reverse_primer                                                                                                                                             ------------------------------ 390
lcl|NG_049510.1_cds_WP_063861666.1_1_[gene=blaOXA]_[locus_tag=A7J11_02757]_[protein=carbapenem-hydrolyzing_class_D_beta-lactamase_OXA-211]_[protein_id     AGACATGACTTTAGGGCAAGCCATGCAAGC 390
lcl|NG_049511.1_cds_WP_063861677.1_1_[gene=blaOXA]_[locus_tag=A7J11_02758]_[protein=OXA-211_family_carbapenem-hydrolyzing_class_D_beta-lactamase_OXA-2     AGACATGACTTTAGGGCAAGCCATGCAAGC 390
lcl|NG_049579.1_cds_WP_004697403.1_1_[gene=blaOXA]_[locus_tag=A7J11_02990]_[protein=OXA-211_family_carbapenem-hydrolyzing_class_D_beta-lactamase_OXA-2     AGACATGACTTTAGGGCAAGCCATGCAAGC 390
lcl|NG_049604.1_cds_WP_063862593.1_1_[gene=blaOXA]_[locus_tag=A7J11_03046]_[protein=OXA-211_family_carbapenem-hydrolyzing_class_D_beta-lactamase_OXA-3     AGACATGACTTTAGGGCAAGCCATGCAAGC 390
lcl|NG_049625.1_cds_WP_063862693.1_1_[gene=blaOXA]_[locus_tag=A7J11_03098]_[protein=OXA-211_family_carbapenem-hydrolyzing_class_D_beta-lactamase_OXA-3     AGACATGACTTTAGGGCAAGCCATACAAGC 390
lcl|NG_049626.1_cds_WP_063862698.1_1_[gene=blaOXA]_[locus_tag=A7J11_03099]_[protein=OXA-211_family_carbapenem-hydrolyzing_class_D_beta-lactamase_OXA-3     AGACATGACTTTAGGGCAAGCCATGCAAGC 390
lcl|NG_049664.1_cds_WP_063862740.1_1_[gene=blaOXA]_[locus_tag=A7J11_03394]_[protein=OXA-211_family_carbapenem-hydrolyzing_class_D_beta-lactamase_OXA-3     AGACATGACTTTAGGGCAAGCCATGCAAGC 390
lcl|NG_059326.1_cds_WP_058870660.1_1_[gene=blaOXA]_[locus_tag=A7J11_05717]_[protein=OXA-211_family_carbapenem-hydrolyzing_class_D_beta-lactamase_OXA-6     AGACATGACTTTAGGGCAAGCCATGCAAGC 390
lcl|NG_059327.1_cds_WP_058951457.1_1_[gene=blaOXA]_[locus_tag=A7J11_05718]_[protein=OXA-211_family_carbapenem-hydrolyzing_class_D_beta-lactamase_OXA-6     AGACATGACTTTAGGGCAAGCCATGCAAGC 390
lcl|NG_061398.1_cds_WP_114699274.1_1_[gene=blaOXA]_[locus_tag=A7J11_05841]_[protein=OXA-211_family_carbapenem-hydrolyzing_class_D_beta-lactamase_OXA-6     AGATATGACTTTAGGGCAAGCCATGCAAGC 390
lcl|NG_065429.1_cds_WP_140423312.1_1_[gene=blaOXA]_[locus_tag=A7J11_06262]_[protein=OXA-211_family_carbapenem-hydrolyzing_class_D_beta-lactamase_OXA-6     AGACATGACTTTAGGGCAAGCCATGCAAGC 390
lcl|NG_065430.1_cds_WP_140423313.1_1_[gene=blaOXA]_[locus_tag=A7J11_06263]_[protein=OXA-211_family_carbapenem-hydrolyzing_class_D_beta-lactamase_OXA-6     AGACATGACTTTAGGGCAAGCCATGCAAGC 390
lcl|NG_065431.1_cds_WP_140423314.1_1_[gene=blaOXA]_[locus_tag=A7J11_06264]_[protein=OXA-211_family_carbapenem-hydrolyzing_class_D_beta-lactamase_OXA-6     AGACATGACTTTAGGGCAAGCCATGCAAGC 390
lcl|NG_065435.1_cds_WP_140423317.1_1_[gene=blaOXA]_[locus_tag=A7J11_06268]_[protein=OXA-211_family_carbapenem-hydrolyzing_class_D_beta-lactamase_OXA-6     AGACATGACTTTAGGCCAAGCCATGCAAGC 390
lcl|NG_068178.1_cds_WP_063454569.1_1_[gene=blaOXA]_[locus_tag=A7J11_06760]_[protein=OXA-211_family_carbapenem-hydrolyzing_class_D_beta-lactamase_OXA-4     AGACATGACTTTAGGGCAAGCCATGCAAGC 390
lcl|NG_079234.1_cds_WP_240067726.1_1_[gene=blaOXA]_[locus_tag=A7J11_07367]_[protein=OXA-211_family_carbapenem-hydrolyzing_class_D_beta-lactamase_OXA-1     AGACATGACTTTAGGGCAAGCCATGCAAGC 390
lcl|NG_203410.1_cds_WP_290468363.1_1_[gene=blaOXA]_[locus_tag=A7J11_08079]_[protein=OXA-211_family_carbapenem-hydrolyzing_class_D_beta-lactamase_OXA-1     AGACATGACTTTAGGGCAAGCCATGCAGGC 390
lcl|OL809969.1_cds_UGY75799.1_1_[gene=blaOXA]_[protein=OXA-211_family_carbapenem-hydrolyzing_class_D_beta-lactamase_OXA-1044]_[protein_id=UGY75799.1]_     AGACATGACTTTAGGGCAAGCCATGCAAGC 390
lcl|LC771429.1_cds_BEK62627.1_1_[gene=blaOXA]_[protein=class_D_beta-lactamase_OXA-211_like_protein]_[protein_id=BEK62627.1]_[location=1..825]_[gbkey=C     AGACATGACTTTAGGGCAAGCCATGCAGGC 390
lcl|MH188852.1_cds_AWB15826.1_1_[gene=blaOXA]_[protein=OXA-211_family_carbapenem-hydrolyzing_class_D_beta-lactamase_OXA-643]_[protein_id=AWB15826.1]_[     AGACATGACTTTAGGGCAAGCCATGCAAGC 390
lcl|MH188853.1_cds_AWB15827.1_1_[gene=blaOXA]_[protein=OXA-211_family_carbapenem-hydrolyzing_class_D_beta-lactamase_OXA-644]_[protein_id=AWB15827.1]_[     AGACATGACTTTAGGGCAAGCCATGCAAGC 390
lcl|MH188854.1_cds_AWB15828.1_1_[gene=blaOXA]_[protein=OXA-211_family_carbapenem-hydrolyzing_class_D_beta-lactamase_OXA-645]_[protein_id=AWB15828.1]_[     AGACATGACTTTAGGGCAAGCCATGCAAGC 390
lcl|MH294485.1_cds_AWI33277.1_1_[gene=blaOXA]_[protein=OXA-211_family_carbapenem-hydrolyzing_class_D_beta-lactamase_OXA-650]_[protein_id=AWI33277.1]_[     AGACATGACTTTAGGCCAAGCCATGCAAGC 390
lcl|MH549402.1_cds_AXC08554.1_1_[gene=blaOXA]_[locus_tag=LMCDNIDL_00001]_[protein=OXA-211_family_carbapenem-hydrolyzing_class_D_beta-lactamase_OXA-662     AGATATGACTTTAGGGCAAGCCATGCAAGC 390
                                                                                                                                                                                         

OXA-1_consensus                                                                                                                                            TTCTGTTGTTTGGGTTTCGCAAGAAATAAC 420
OXA01_crRNA                                                                                                                                                ------------------------------ 420
Forward_primer                                                                                                                                             ------------------------------ 420
Reverse_primer                                                                                                                                             ------------------------------ 420
lcl|NG_049510.1_cds_WP_063861666.1_1_[gene=blaOXA]_[locus_tag=A7J11_02757]_[protein=carbapenem-hydrolyzing_class_D_beta-lactamase_OXA-211]_[protein_id     ATCTGCCGTTCCCGTTTATCAGGAGCTAGC 420
lcl|NG_049511.1_cds_WP_063861677.1_1_[gene=blaOXA]_[locus_tag=A7J11_02758]_[protein=OXA-211_family_carbapenem-hydrolyzing_class_D_beta-lactamase_OXA-2     ATCTGCCGTTCCCGTTTATCAGGAGCTAGC 420
lcl|NG_049579.1_cds_WP_004697403.1_1_[gene=blaOXA]_[locus_tag=A7J11_02990]_[protein=OXA-211_family_carbapenem-hydrolyzing_class_D_beta-lactamase_OXA-2     ATCTGCCGTTCCCGTTTATCAGGAGCTTGC 420
lcl|NG_049604.1_cds_WP_063862593.1_1_[gene=blaOXA]_[locus_tag=A7J11_03046]_[protein=OXA-211_family_carbapenem-hydrolyzing_class_D_beta-lactamase_OXA-3     ATCTGCCGTTCCCGTTTATCAGGAGCTTGC 420
lcl|NG_049625.1_cds_WP_063862693.1_1_[gene=blaOXA]_[locus_tag=A7J11_03098]_[protein=OXA-211_family_carbapenem-hydrolyzing_class_D_beta-lactamase_OXA-3     ATCTGCCGTTCCCGTTTATCAGGAGCTTGC 420
lcl|NG_049626.1_cds_WP_063862698.1_1_[gene=blaOXA]_[locus_tag=A7J11_03099]_[protein=OXA-211_family_carbapenem-hydrolyzing_class_D_beta-lactamase_OXA-3     ATCTGCCGTTCCCGTTTATCAGGAGCTTGC 420
lcl|NG_049664.1_cds_WP_063862740.1_1_[gene=blaOXA]_[locus_tag=A7J11_03394]_[protein=OXA-211_family_carbapenem-hydrolyzing_class_D_beta-lactamase_OXA-3     ATCTGCTGTTCCCGTTTATCAGGAGCTTGC 420
lcl|NG_059326.1_cds_WP_058870660.1_1_[gene=blaOXA]_[locus_tag=A7J11_05717]_[protein=OXA-211_family_carbapenem-hydrolyzing_class_D_beta-lactamase_OXA-6     ATCTGCTGTTCCCGTTTATCAGGAGCTTGC 420
lcl|NG_059327.1_cds_WP_058951457.1_1_[gene=blaOXA]_[locus_tag=A7J11_05718]_[protein=OXA-211_family_carbapenem-hydrolyzing_class_D_beta-lactamase_OXA-6     ATCTGCTGTTCCCGTTTATCAGGAGCTTGC 420
lcl|NG_061398.1_cds_WP_114699274.1_1_[gene=blaOXA]_[locus_tag=A7J11_05841]_[protein=OXA-211_family_carbapenem-hydrolyzing_class_D_beta-lactamase_OXA-6     ATCTGCCGTTCCCGTTTATCAGGAGCTAGC 420
lcl|NG_065429.1_cds_WP_140423312.1_1_[gene=blaOXA]_[locus_tag=A7J11_06262]_[protein=OXA-211_family_carbapenem-hydrolyzing_class_D_beta-lactamase_OXA-6     ATCTGCCGTTCCCGTTTATCAGGAGCTAGC 420
lcl|NG_065430.1_cds_WP_140423313.1_1_[gene=blaOXA]_[locus_tag=A7J11_06263]_[protein=OXA-211_family_carbapenem-hydrolyzing_class_D_beta-lactamase_OXA-6     ATCTGCCGTTCCCGTTTATCAGGAGCTAGC 420
lcl|NG_065431.1_cds_WP_140423314.1_1_[gene=blaOXA]_[locus_tag=A7J11_06264]_[protein=OXA-211_family_carbapenem-hydrolyzing_class_D_beta-lactamase_OXA-6     ATCTGCTGTTCCCGTTTATCAGGAGCTTGC 420
lcl|NG_065435.1_cds_WP_140423317.1_1_[gene=blaOXA]_[locus_tag=A7J11_06268]_[protein=OXA-211_family_carbapenem-hydrolyzing_class_D_beta-lactamase_OXA-6     ATCTGCCGTTCCCGTTTATCAGGAGCTTGC 420
lcl|NG_068178.1_cds_WP_063454569.1_1_[gene=blaOXA]_[locus_tag=A7J11_06760]_[protein=OXA-211_family_carbapenem-hydrolyzing_class_D_beta-lactamase_OXA-4     ATCTGCCGTTCCTGTTTATCAGGAGCTTGC 420
lcl|NG_079234.1_cds_WP_240067726.1_1_[gene=blaOXA]_[locus_tag=A7J11_07367]_[protein=OXA-211_family_carbapenem-hydrolyzing_class_D_beta-lactamase_OXA-1     ATCTGCCGTTCCCGTTTATCAGGAGCTAGC 420
lcl|NG_203410.1_cds_WP_290468363.1_1_[gene=blaOXA]_[locus_tag=A7J11_08079]_[protein=OXA-211_family_carbapenem-hydrolyzing_class_D_beta-lactamase_OXA-1     ATCTGCCGTTCCCGTTTATCAGGAGCTAGC 420
lcl|OL809969.1_cds_UGY75799.1_1_[gene=blaOXA]_[protein=OXA-211_family_carbapenem-hydrolyzing_class_D_beta-lactamase_OXA-1044]_[protein_id=UGY75799.1]_     ATCTGCCGTTCCCGTTTATCAGGAGCTAGC 420
lcl|LC771429.1_cds_BEK62627.1_1_[gene=blaOXA]_[protein=class_D_beta-lactamase_OXA-211_like_protein]_[protein_id=BEK62627.1]_[location=1..825]_[gbkey=C     ATCTGCCGTTCCCGTTTATCAGGAGCTAGC 420
lcl|MH188852.1_cds_AWB15826.1_1_[gene=blaOXA]_[protein=OXA-211_family_carbapenem-hydrolyzing_class_D_beta-lactamase_OXA-643]_[protein_id=AWB15826.1]_[     ATCTGCCGTTCCCGTTTATCAGGAGCTAGC 420
lcl|MH188853.1_cds_AWB15827.1_1_[gene=blaOXA]_[protein=OXA-211_family_carbapenem-hydrolyzing_class_D_beta-lactamase_OXA-644]_[protein_id=AWB15827.1]_[     ATCTGCCGTTCCCGTTTATCAGGAGCTAGC 420
lcl|MH188854.1_cds_AWB15828.1_1_[gene=blaOXA]_[protein=OXA-211_family_carbapenem-hydrolyzing_class_D_beta-lactamase_OXA-645]_[protein_id=AWB15828.1]_[     ATCTGCTGTTCCCGTTTATCAGGAGCTTGC 420
lcl|MH294485.1_cds_AWI33277.1_1_[gene=blaOXA]_[protein=OXA-211_family_carbapenem-hydrolyzing_class_D_beta-lactamase_OXA-650]_[protein_id=AWI33277.1]_[     ATCTGCCGTTCCCGTTTATCAGGAGCTTGC 420
lcl|MH549402.1_cds_AXC08554.1_1_[gene=blaOXA]_[locus_tag=LMCDNIDL_00001]_[protein=OXA-211_family_carbapenem-hydrolyzing_class_D_beta-lactamase_OXA-662     ATCTGCCGTTCCCGTTTATCAGGAGCTAGC 420
                                                                                                                                                                                         

OXA-1_consensus                                                                                                                                            CCAAAAAATTGGATTAAATAAAATCAAGAA 450
OXA01_crRNA                                                                                                                                                ------------------------------ 450
Forward_primer                                                                                                                                             ------------------------------ 450
Reverse_primer                                                                                                                                             ------------------------------ 450
lcl|NG_049510.1_cds_WP_063861666.1_1_[gene=blaOXA]_[locus_tag=A7J11_02757]_[protein=carbapenem-hydrolyzing_class_D_beta-lactamase_OXA-211]_[protein_id     ACGGCGCATTGGCCTAGACCTGATGAAAAA 450
lcl|NG_049511.1_cds_WP_063861677.1_1_[gene=blaOXA]_[locus_tag=A7J11_02758]_[protein=OXA-211_family_carbapenem-hydrolyzing_class_D_beta-lactamase_OXA-2     ACGGCGCATTGGCCTAGACCTGATGAAAAA 450
lcl|NG_049579.1_cds_WP_004697403.1_1_[gene=blaOXA]_[locus_tag=A7J11_02990]_[protein=OXA-211_family_carbapenem-hydrolyzing_class_D_beta-lactamase_OXA-2     ACGGCGTATTGGTCTAGACCTGATGCAAAA 450
lcl|NG_049604.1_cds_WP_063862593.1_1_[gene=blaOXA]_[locus_tag=A7J11_03046]_[protein=OXA-211_family_carbapenem-hydrolyzing_class_D_beta-lactamase_OXA-3     ACGGCGTATTGGTGTAGATCTAATGCAAAA 450
lcl|NG_049625.1_cds_WP_063862693.1_1_[gene=blaOXA]_[locus_tag=A7J11_03098]_[protein=OXA-211_family_carbapenem-hydrolyzing_class_D_beta-lactamase_OXA-3     ACGGCGCATTGGTCTAGACCTAATGCAAAA 450
lcl|NG_049626.1_cds_WP_063862698.1_1_[gene=blaOXA]_[locus_tag=A7J11_03099]_[protein=OXA-211_family_carbapenem-hydrolyzing_class_D_beta-lactamase_OXA-3     ACGGCGCATTGGTGTAGATCTAATGCAAAA 450
lcl|NG_049664.1_cds_WP_063862740.1_1_[gene=blaOXA]_[locus_tag=A7J11_03394]_[protein=OXA-211_family_carbapenem-hydrolyzing_class_D_beta-lactamase_OXA-3     ACGGCGCATTGGTCTAGACCTGATGCAAAA 450
lcl|NG_059326.1_cds_WP_058870660.1_1_[gene=blaOXA]_[locus_tag=A7J11_05717]_[protein=OXA-211_family_carbapenem-hydrolyzing_class_D_beta-lactamase_OXA-6     ACGGCGCATTGGTCTAGACCTGATGCAAAA 450
lcl|NG_059327.1_cds_WP_058951457.1_1_[gene=blaOXA]_[locus_tag=A7J11_05718]_[protein=OXA-211_family_carbapenem-hydrolyzing_class_D_beta-lactamase_OXA-6     ACGGCGCATTGGTCTAGACCTGATGCAAAA 450
lcl|NG_061398.1_cds_WP_114699274.1_1_[gene=blaOXA]_[locus_tag=A7J11_05841]_[protein=OXA-211_family_carbapenem-hydrolyzing_class_D_beta-lactamase_OXA-6     ACGGCGCATTGGTCTAGACCTAATGCAAAA 450
lcl|NG_065429.1_cds_WP_140423312.1_1_[gene=blaOXA]_[locus_tag=A7J11_06262]_[protein=OXA-211_family_carbapenem-hydrolyzing_class_D_beta-lactamase_OXA-6     ACGGCGCATTGGCCTAGACCTGATGAAAAA 450
lcl|NG_065430.1_cds_WP_140423313.1_1_[gene=blaOXA]_[locus_tag=A7J11_06263]_[protein=OXA-211_family_carbapenem-hydrolyzing_class_D_beta-lactamase_OXA-6     ACGGCGCATTGGCCTAGACCTGATGAAAAA 450
lcl|NG_065431.1_cds_WP_140423314.1_1_[gene=blaOXA]_[locus_tag=A7J11_06264]_[protein=OXA-211_family_carbapenem-hydrolyzing_class_D_beta-lactamase_OXA-6     ACGGCGCATTGGTCTAGACCTGATGCAAAA 450
lcl|NG_065435.1_cds_WP_140423317.1_1_[gene=blaOXA]_[locus_tag=A7J11_06268]_[protein=OXA-211_family_carbapenem-hydrolyzing_class_D_beta-lactamase_OXA-6     ACGGCGCATTGGCCTAGACCTGATGCAAAA 450
lcl|NG_068178.1_cds_WP_063454569.1_1_[gene=blaOXA]_[locus_tag=A7J11_06760]_[protein=OXA-211_family_carbapenem-hydrolyzing_class_D_beta-lactamase_OXA-4     ACGGCGCATTGGCCTAGACCTAATGCAAAA 450
lcl|NG_079234.1_cds_WP_240067726.1_1_[gene=blaOXA]_[locus_tag=A7J11_07367]_[protein=OXA-211_family_carbapenem-hydrolyzing_class_D_beta-lactamase_OXA-1     ACGGCGCATTGGCCTAGACCTGATGAAAAA 450
lcl|NG_203410.1_cds_WP_290468363.1_1_[gene=blaOXA]_[locus_tag=A7J11_08079]_[protein=OXA-211_family_carbapenem-hydrolyzing_class_D_beta-lactamase_OXA-1     ACGGCGCATTGGTCTAGACCTGATGCAAAA 450
lcl|OL809969.1_cds_UGY75799.1_1_[gene=blaOXA]_[protein=OXA-211_family_carbapenem-hydrolyzing_class_D_beta-lactamase_OXA-1044]_[protein_id=UGY75799.1]_     ACGGCGCATTGGCCTAGACCTGATGAAAAA 450
lcl|LC771429.1_cds_BEK62627.1_1_[gene=blaOXA]_[protein=class_D_beta-lactamase_OXA-211_like_protein]_[protein_id=BEK62627.1]_[location=1..825]_[gbkey=C     ACGGCGCATTGGTCTAGACCTGATGCAAAA 450
lcl|MH188852.1_cds_AWB15826.1_1_[gene=blaOXA]_[protein=OXA-211_family_carbapenem-hydrolyzing_class_D_beta-lactamase_OXA-643]_[protein_id=AWB15826.1]_[     ACGGCGCATTGGCCTAGACCTGATGAAAAA 450
lcl|MH188853.1_cds_AWB15827.1_1_[gene=blaOXA]_[protein=OXA-211_family_carbapenem-hydrolyzing_class_D_beta-lactamase_OXA-644]_[protein_id=AWB15827.1]_[     ACGGCGCATTGGCCTAGACCTGATGAAAAA 450
lcl|MH188854.1_cds_AWB15828.1_1_[gene=blaOXA]_[protein=OXA-211_family_carbapenem-hydrolyzing_class_D_beta-lactamase_OXA-645]_[protein_id=AWB15828.1]_[     ACGGCGCATTGGTCTAGACCTGATGCAAAA 450
lcl|MH294485.1_cds_AWI33277.1_1_[gene=blaOXA]_[protein=OXA-211_family_carbapenem-hydrolyzing_class_D_beta-lactamase_OXA-650]_[protein_id=AWI33277.1]_[     ACGGCGCATTGGCCTAGACCTGATGCAAAA 450
lcl|MH549402.1_cds_AXC08554.1_1_[gene=blaOXA]_[locus_tag=LMCDNIDL_00001]_[protein=OXA-211_family_carbapenem-hydrolyzing_class_D_beta-lactamase_OXA-662     ACGGCGCATTGGTCTAGACCTAATGCAAAA 450
                                                                                                                                                                                         

OXA-1_consensus                                                                                                                                            TTATCTCAAAGATTTTGATTATGGAAATCA 480
OXA01_crRNA                                                                                                                                                ------------------------------ 480
Forward_primer                                                                                                                                             ------------------------------ 480
Reverse_primer                                                                                                                                             ------------------------------ 480
lcl|NG_049510.1_cds_WP_063861666.1_1_[gene=blaOXA]_[locus_tag=A7J11_02757]_[protein=carbapenem-hydrolyzing_class_D_beta-lactamase_OXA-211]_[protein_id     AGAAGTGCAACGCATTGGATATGGCAATC- 480
lcl|NG_049511.1_cds_WP_063861677.1_1_[gene=blaOXA]_[locus_tag=A7J11_02758]_[protein=OXA-211_family_carbapenem-hydrolyzing_class_D_beta-lactamase_OXA-2     AGAAGTGCAGCGCATTGGATATGGCAATC- 480
lcl|NG_049579.1_cds_WP_004697403.1_1_[gene=blaOXA]_[locus_tag=A7J11_02990]_[protein=OXA-211_family_carbapenem-hydrolyzing_class_D_beta-lactamase_OXA-2     AGAAGTACAGCGCATTGGATATGGCAATC- 480
lcl|NG_049604.1_cds_WP_063862593.1_1_[gene=blaOXA]_[locus_tag=A7J11_03046]_[protein=OXA-211_family_carbapenem-hydrolyzing_class_D_beta-lactamase_OXA-3     AGAAGTACAGCGCATTGGATATGGCAATC- 480
lcl|NG_049625.1_cds_WP_063862693.1_1_[gene=blaOXA]_[locus_tag=A7J11_03098]_[protein=OXA-211_family_carbapenem-hydrolyzing_class_D_beta-lactamase_OXA-3     AGAAGTGCAGCGCATTGGATATGGCAATC- 480
lcl|NG_049626.1_cds_WP_063862698.1_1_[gene=blaOXA]_[locus_tag=A7J11_03099]_[protein=OXA-211_family_carbapenem-hydrolyzing_class_D_beta-lactamase_OXA-3     AGAAGTACAGCGCATTGGATATGGCAATC- 480
lcl|NG_049664.1_cds_WP_063862740.1_1_[gene=blaOXA]_[locus_tag=A7J11_03394]_[protein=OXA-211_family_carbapenem-hydrolyzing_class_D_beta-lactamase_OXA-3     AGAAGTACAGCGCATTGGATATGGCAATC- 480
lcl|NG_059326.1_cds_WP_058870660.1_1_[gene=blaOXA]_[locus_tag=A7J11_05717]_[protein=OXA-211_family_carbapenem-hydrolyzing_class_D_beta-lactamase_OXA-6     AGAAGTACAGCGCATTGGATATGGCAATC- 480
lcl|NG_059327.1_cds_WP_058951457.1_1_[gene=blaOXA]_[locus_tag=A7J11_05718]_[protein=OXA-211_family_carbapenem-hydrolyzing_class_D_beta-lactamase_OXA-6     AGAAGTACAGCGCATTGGATATGGCAATC- 480
lcl|NG_061398.1_cds_WP_114699274.1_1_[gene=blaOXA]_[locus_tag=A7J11_05841]_[protein=OXA-211_family_carbapenem-hydrolyzing_class_D_beta-lactamase_OXA-6     AGAAGTACAGCGCATTCGATATGGCAATC- 480
lcl|NG_065429.1_cds_WP_140423312.1_1_[gene=blaOXA]_[locus_tag=A7J11_06262]_[protein=OXA-211_family_carbapenem-hydrolyzing_class_D_beta-lactamase_OXA-6     AGAAGTACAGCGCATTGGATATGGCAATC- 480
lcl|NG_065430.1_cds_WP_140423313.1_1_[gene=blaOXA]_[locus_tag=A7J11_06263]_[protein=OXA-211_family_carbapenem-hydrolyzing_class_D_beta-lactamase_OXA-6     AGAAGTGCAACGCATTGGATATGGCAATC- 480
lcl|NG_065431.1_cds_WP_140423314.1_1_[gene=blaOXA]_[locus_tag=A7J11_06264]_[protein=OXA-211_family_carbapenem-hydrolyzing_class_D_beta-lactamase_OXA-6     AGAAGTACAGCGCATTGGATATGGCAATC- 480
lcl|NG_065435.1_cds_WP_140423317.1_1_[gene=blaOXA]_[locus_tag=A7J11_06268]_[protein=OXA-211_family_carbapenem-hydrolyzing_class_D_beta-lactamase_OXA-6     AGAAGTGCAGCGCATTGGATATGGCAATC- 480
lcl|NG_068178.1_cds_WP_063454569.1_1_[gene=blaOXA]_[locus_tag=A7J11_06760]_[protein=OXA-211_family_carbapenem-hydrolyzing_class_D_beta-lactamase_OXA-4     AGAAGTACAGCGCATTGGATATGGCAATC- 480
lcl|NG_079234.1_cds_WP_240067726.1_1_[gene=blaOXA]_[locus_tag=A7J11_07367]_[protein=OXA-211_family_carbapenem-hydrolyzing_class_D_beta-lactamase_OXA-1     AGAAGTACAGCGCATTGGATATGGCAATC- 480
lcl|NG_203410.1_cds_WP_290468363.1_1_[gene=blaOXA]_[locus_tag=A7J11_08079]_[protein=OXA-211_family_carbapenem-hydrolyzing_class_D_beta-lactamase_OXA-1     AGAAGTGCAACGCATTGAATATGGCAATC- 480
lcl|OL809969.1_cds_UGY75799.1_1_[gene=blaOXA]_[protein=OXA-211_family_carbapenem-hydrolyzing_class_D_beta-lactamase_OXA-1044]_[protein_id=UGY75799.1]_     AGAAGTACAGCGCATTGGATATGGCAATC- 480
lcl|LC771429.1_cds_BEK62627.1_1_[gene=blaOXA]_[protein=class_D_beta-lactamase_OXA-211_like_protein]_[protein_id=BEK62627.1]_[location=1..825]_[gbkey=C     AGAAGTGCAACGCATTGAATATGGCAATC- 480
lcl|MH188852.1_cds_AWB15826.1_1_[gene=blaOXA]_[protein=OXA-211_family_carbapenem-hydrolyzing_class_D_beta-lactamase_OXA-643]_[protein_id=AWB15826.1]_[     AGAAGTACAGCGCATTGGATATGGCAATC- 480
lcl|MH188853.1_cds_AWB15827.1_1_[gene=blaOXA]_[protein=OXA-211_family_carbapenem-hydrolyzing_class_D_beta-lactamase_OXA-644]_[protein_id=AWB15827.1]_[     AGAAGTGCAACGCATTGGATATGGCAATC- 480
lcl|MH188854.1_cds_AWB15828.1_1_[gene=blaOXA]_[protein=OXA-211_family_carbapenem-hydrolyzing_class_D_beta-lactamase_OXA-645]_[protein_id=AWB15828.1]_[     AGAAGTACAGCGCATTGGATATGGCAATC- 480
lcl|MH294485.1_cds_AWI33277.1_1_[gene=blaOXA]_[protein=OXA-211_family_carbapenem-hydrolyzing_class_D_beta-lactamase_OXA-650]_[protein_id=AWI33277.1]_[     AGAAGTGCAGCGCATTGGATATGGCAATC- 480
lcl|MH549402.1_cds_AXC08554.1_1_[gene=blaOXA]_[locus_tag=LMCDNIDL_00001]_[protein=OXA-211_family_carbapenem-hydrolyzing_class_D_beta-lactamase_OXA-662     AGAAGTACAGCGCATTCGATATGGCAATC- 480
                                                                                                                                                                                         

OXA-1_consensus                                                                                                                                            AGACTTCTCTGGAGATAAAGAAAGAAACAA 510
OXA01_crRNA                                                                                                                                                ------------------------------ 510
Forward_primer                                                                                                                                             ------------------------------ 510
Reverse_primer                                                                                                                                             ------------------------------ 510
lcl|NG_049510.1_cds_WP_063861666.1_1_[gene=blaOXA]_[locus_tag=A7J11_02757]_[protein=carbapenem-hydrolyzing_class_D_beta-lactamase_OXA-211]_[protein_id     -----------------AACAGATTGGCAC 510
lcl|NG_049511.1_cds_WP_063861677.1_1_[gene=blaOXA]_[locus_tag=A7J11_02758]_[protein=OXA-211_family_carbapenem-hydrolyzing_class_D_beta-lactamase_OXA-2     -----------------AACAGATTGGCAC 510
lcl|NG_049579.1_cds_WP_004697403.1_1_[gene=blaOXA]_[locus_tag=A7J11_02990]_[protein=OXA-211_family_carbapenem-hydrolyzing_class_D_beta-lactamase_OXA-2     -----------------AACAGATTGGCAC 510
lcl|NG_049604.1_cds_WP_063862593.1_1_[gene=blaOXA]_[locus_tag=A7J11_03046]_[protein=OXA-211_family_carbapenem-hydrolyzing_class_D_beta-lactamase_OXA-3     -----------------AACAGATTGGCAC 510
lcl|NG_049625.1_cds_WP_063862693.1_1_[gene=blaOXA]_[locus_tag=A7J11_03098]_[protein=OXA-211_family_carbapenem-hydrolyzing_class_D_beta-lactamase_OXA-3     -----------------AACAGATTGGCAC 510
lcl|NG_049626.1_cds_WP_063862698.1_1_[gene=blaOXA]_[locus_tag=A7J11_03099]_[protein=OXA-211_family_carbapenem-hydrolyzing_class_D_beta-lactamase_OXA-3     -----------------AACAGATTGGCAC 510
lcl|NG_049664.1_cds_WP_063862740.1_1_[gene=blaOXA]_[locus_tag=A7J11_03394]_[protein=OXA-211_family_carbapenem-hydrolyzing_class_D_beta-lactamase_OXA-3     -----------------AACAGATTGGCAC 510
lcl|NG_059326.1_cds_WP_058870660.1_1_[gene=blaOXA]_[locus_tag=A7J11_05717]_[protein=OXA-211_family_carbapenem-hydrolyzing_class_D_beta-lactamase_OXA-6     -----------------AACAGATTGGCAC 510
lcl|NG_059327.1_cds_WP_058951457.1_1_[gene=blaOXA]_[locus_tag=A7J11_05718]_[protein=OXA-211_family_carbapenem-hydrolyzing_class_D_beta-lactamase_OXA-6     -----------------AACAGATTGGCAC 510
lcl|NG_061398.1_cds_WP_114699274.1_1_[gene=blaOXA]_[locus_tag=A7J11_05841]_[protein=OXA-211_family_carbapenem-hydrolyzing_class_D_beta-lactamase_OXA-6     -----------------AACAGATTGGCAC 510
lcl|NG_065429.1_cds_WP_140423312.1_1_[gene=blaOXA]_[locus_tag=A7J11_06262]_[protein=OXA-211_family_carbapenem-hydrolyzing_class_D_beta-lactamase_OXA-6     -----------------AACAGATTGGCAC 510
lcl|NG_065430.1_cds_WP_140423313.1_1_[gene=blaOXA]_[locus_tag=A7J11_06263]_[protein=OXA-211_family_carbapenem-hydrolyzing_class_D_beta-lactamase_OXA-6     -----------------AACAGATTGGCAC 510
lcl|NG_065431.1_cds_WP_140423314.1_1_[gene=blaOXA]_[locus_tag=A7J11_06264]_[protein=OXA-211_family_carbapenem-hydrolyzing_class_D_beta-lactamase_OXA-6     -----------------AACGGATTGGCAC 510
lcl|NG_065435.1_cds_WP_140423317.1_1_[gene=blaOXA]_[locus_tag=A7J11_06268]_[protein=OXA-211_family_carbapenem-hydrolyzing_class_D_beta-lactamase_OXA-6     -----------------AACAGATTGGCAC 510
lcl|NG_068178.1_cds_WP_063454569.1_1_[gene=blaOXA]_[locus_tag=A7J11_06760]_[protein=OXA-211_family_carbapenem-hydrolyzing_class_D_beta-lactamase_OXA-4     -----------------AAAAGATTGGCAC 510
lcl|NG_079234.1_cds_WP_240067726.1_1_[gene=blaOXA]_[locus_tag=A7J11_07367]_[protein=OXA-211_family_carbapenem-hydrolyzing_class_D_beta-lactamase_OXA-1     -----------------AACAGATTGGCAC 510
lcl|NG_203410.1_cds_WP_290468363.1_1_[gene=blaOXA]_[locus_tag=A7J11_08079]_[protein=OXA-211_family_carbapenem-hydrolyzing_class_D_beta-lactamase_OXA-1     -----------------AACAGATTGGCAC 510
lcl|OL809969.1_cds_UGY75799.1_1_[gene=blaOXA]_[protein=OXA-211_family_carbapenem-hydrolyzing_class_D_beta-lactamase_OXA-1044]_[protein_id=UGY75799.1]_     -----------------AACAGATTGGCAC 510
lcl|LC771429.1_cds_BEK62627.1_1_[gene=blaOXA]_[protein=class_D_beta-lactamase_OXA-211_like_protein]_[protein_id=BEK62627.1]_[location=1..825]_[gbkey=C     -----------------AACAGATTGGCAC 510
lcl|MH188852.1_cds_AWB15826.1_1_[gene=blaOXA]_[protein=OXA-211_family_carbapenem-hydrolyzing_class_D_beta-lactamase_OXA-643]_[protein_id=AWB15826.1]_[     -----------------AACAGATTGGCAC 510
lcl|MH188853.1_cds_AWB15827.1_1_[gene=blaOXA]_[protein=OXA-211_family_carbapenem-hydrolyzing_class_D_beta-lactamase_OXA-644]_[protein_id=AWB15827.1]_[     -----------------AACAGATTGGCAC 510
lcl|MH188854.1_cds_AWB15828.1_1_[gene=blaOXA]_[protein=OXA-211_family_carbapenem-hydrolyzing_class_D_beta-lactamase_OXA-645]_[protein_id=AWB15828.1]_[     -----------------AACGGATTGGCAC 510
lcl|MH294485.1_cds_AWI33277.1_1_[gene=blaOXA]_[protein=OXA-211_family_carbapenem-hydrolyzing_class_D_beta-lactamase_OXA-650]_[protein_id=AWI33277.1]_[     -----------------AACAGATTGGCAC 510
lcl|MH549402.1_cds_AXC08554.1_1_[gene=blaOXA]_[locus_tag=LMCDNIDL_00001]_[protein=OXA-211_family_carbapenem-hydrolyzing_class_D_beta-lactamase_OXA-662     -----------------AACAGATTGGCAC 510
                                                                                                                                                                                         

OXA-1_consensus                                                                                                                                            CGGATTAACAGAAGCATGGCTCGAAAGTAG 540
OXA01_crRNA                                                                                                                                                ------------------------------ 540
Forward_primer                                                                                                                                             ------------------------------ 540
Reverse_primer                                                                                                                                             ------------------------------ 540
lcl|NG_049510.1_cds_WP_063861666.1_1_[gene=blaOXA]_[locus_tag=A7J11_02757]_[protein=carbapenem-hydrolyzing_class_D_beta-lactamase_OXA-211]_[protein_id     CGTTGTCGATAATTTTTGGTTAGTCGGTCC 540
lcl|NG_049511.1_cds_WP_063861677.1_1_[gene=blaOXA]_[locus_tag=A7J11_02758]_[protein=OXA-211_family_carbapenem-hydrolyzing_class_D_beta-lactamase_OXA-2     CGTTGTCGATAATTTTTGGTTAGTCGGTCC 540
lcl|NG_049579.1_cds_WP_004697403.1_1_[gene=blaOXA]_[locus_tag=A7J11_02990]_[protein=OXA-211_family_carbapenem-hydrolyzing_class_D_beta-lactamase_OXA-2     CGTTGTCGATAATTTTTGGTTAGTCGGTCC 540
lcl|NG_049604.1_cds_WP_063862593.1_1_[gene=blaOXA]_[locus_tag=A7J11_03046]_[protein=OXA-211_family_carbapenem-hydrolyzing_class_D_beta-lactamase_OXA-3     CGTTGTCGATAATTTTTGGTTAGTCGGTCC 540
lcl|NG_049625.1_cds_WP_063862693.1_1_[gene=blaOXA]_[locus_tag=A7J11_03098]_[protein=OXA-211_family_carbapenem-hydrolyzing_class_D_beta-lactamase_OXA-3     CGTTGTCGATAATTTTTGGTTAGTCGGTCC 540
lcl|NG_049626.1_cds_WP_063862698.1_1_[gene=blaOXA]_[locus_tag=A7J11_03099]_[protein=OXA-211_family_carbapenem-hydrolyzing_class_D_beta-lactamase_OXA-3     CGTTGTCGATAATTTTTGGTTAGTCGGTCC 540
lcl|NG_049664.1_cds_WP_063862740.1_1_[gene=blaOXA]_[locus_tag=A7J11_03394]_[protein=OXA-211_family_carbapenem-hydrolyzing_class_D_beta-lactamase_OXA-3     CGTTGTCGATAATTTTTGGTTAGTCGGTCC 540
lcl|NG_059326.1_cds_WP_058870660.1_1_[gene=blaOXA]_[locus_tag=A7J11_05717]_[protein=OXA-211_family_carbapenem-hydrolyzing_class_D_beta-lactamase_OXA-6     CGTTGTCGATAATTTTTGGTTAGTCGGTCC 540
lcl|NG_059327.1_cds_WP_058951457.1_1_[gene=blaOXA]_[locus_tag=A7J11_05718]_[protein=OXA-211_family_carbapenem-hydrolyzing_class_D_beta-lactamase_OXA-6     CGTTGTCGATAATTTTTGGTTAGTCGGTCC 540
lcl|NG_061398.1_cds_WP_114699274.1_1_[gene=blaOXA]_[locus_tag=A7J11_05841]_[protein=OXA-211_family_carbapenem-hydrolyzing_class_D_beta-lactamase_OXA-6     CGTTGTCGATAATTTTTGGTTAGTCGGCCC 540
lcl|NG_065429.1_cds_WP_140423312.1_1_[gene=blaOXA]_[locus_tag=A7J11_06262]_[protein=OXA-211_family_carbapenem-hydrolyzing_class_D_beta-lactamase_OXA-6     CGTTGTCGATAATTTTTGGTTAGTCGGTCC 540
lcl|NG_065430.1_cds_WP_140423313.1_1_[gene=blaOXA]_[locus_tag=A7J11_06263]_[protein=OXA-211_family_carbapenem-hydrolyzing_class_D_beta-lactamase_OXA-6     CGTTGTCGATAATTTTTGGTTAGTCGGTCC 540
lcl|NG_065431.1_cds_WP_140423314.1_1_[gene=blaOXA]_[locus_tag=A7J11_06264]_[protein=OXA-211_family_carbapenem-hydrolyzing_class_D_beta-lactamase_OXA-6     CGTTGTCGATAATTTTTGGTTAGTCGGTCC 540
lcl|NG_065435.1_cds_WP_140423317.1_1_[gene=blaOXA]_[locus_tag=A7J11_06268]_[protein=OXA-211_family_carbapenem-hydrolyzing_class_D_beta-lactamase_OXA-6     CGTTGTCGATAATTTTTGGTTAGTCGGTCC 540
lcl|NG_068178.1_cds_WP_063454569.1_1_[gene=blaOXA]_[locus_tag=A7J11_06760]_[protein=OXA-211_family_carbapenem-hydrolyzing_class_D_beta-lactamase_OXA-4     CGTTGTCGATAATTTTTGGTTAGTCGGTCC 540
lcl|NG_079234.1_cds_WP_240067726.1_1_[gene=blaOXA]_[locus_tag=A7J11_07367]_[protein=OXA-211_family_carbapenem-hydrolyzing_class_D_beta-lactamase_OXA-1     CGTTGTCGATAATTTTTGGTTAGTCGGTCC 540
lcl|NG_203410.1_cds_WP_290468363.1_1_[gene=blaOXA]_[locus_tag=A7J11_08079]_[protein=OXA-211_family_carbapenem-hydrolyzing_class_D_beta-lactamase_OXA-1     CGTTGTCGATAATTTTTGGTTAGTCGGCCC 540
lcl|OL809969.1_cds_UGY75799.1_1_[gene=blaOXA]_[protein=OXA-211_family_carbapenem-hydrolyzing_class_D_beta-lactamase_OXA-1044]_[protein_id=UGY75799.1]_     CGTTGTCGATAATTTTTGGTTAGTCGGTCC 540
lcl|LC771429.1_cds_BEK62627.1_1_[gene=blaOXA]_[protein=class_D_beta-lactamase_OXA-211_like_protein]_[protein_id=BEK62627.1]_[location=1..825]_[gbkey=C     CGTTGTCGATAATTTTTGGTTAGTCGGCCC 540
lcl|MH188852.1_cds_AWB15826.1_1_[gene=blaOXA]_[protein=OXA-211_family_carbapenem-hydrolyzing_class_D_beta-lactamase_OXA-643]_[protein_id=AWB15826.1]_[     CGTTGTCGATAATTTTTGGTTAGTCGGTCC 540
lcl|MH188853.1_cds_AWB15827.1_1_[gene=blaOXA]_[protein=OXA-211_family_carbapenem-hydrolyzing_class_D_beta-lactamase_OXA-644]_[protein_id=AWB15827.1]_[     CGTTGTCGATAATTTTTGGTTAGTCGGTCC 540
lcl|MH188854.1_cds_AWB15828.1_1_[gene=blaOXA]_[protein=OXA-211_family_carbapenem-hydrolyzing_class_D_beta-lactamase_OXA-645]_[protein_id=AWB15828.1]_[     CGTTGTCGATAATTTTTGGTTAGTCGGTCC 540
lcl|MH294485.1_cds_AWI33277.1_1_[gene=blaOXA]_[protein=OXA-211_family_carbapenem-hydrolyzing_class_D_beta-lactamase_OXA-650]_[protein_id=AWI33277.1]_[     CGTTGTCGATAATTTTTGGTTAGTCGGTCC 540
lcl|MH549402.1_cds_AXC08554.1_1_[gene=blaOXA]_[locus_tag=LMCDNIDL_00001]_[protein=OXA-211_family_carbapenem-hydrolyzing_class_D_beta-lactamase_OXA-662     CGTTGTCGATAATTTTTGGTTAGTCGGCCC 540
                                                                                                                                                                                         

OXA-1_consensus                                                                                                                                            CTTAAAAATTTCACCAGAAGAACAAATTCA 570
OXA01_crRNA                                                                                                                                                ------------ACCAGAAGAACAAATTCA 570
Forward_primer                                                                                                                                             ------------------------------ 570
Reverse_primer                                                                                                                                             ------------------------------ 570
lcl|NG_049510.1_cds_WP_063861666.1_1_[gene=blaOXA]_[locus_tag=A7J11_02757]_[protein=carbapenem-hydrolyzing_class_D_beta-lactamase_OXA-211]_[protein_id     ACTGCAAATTACGCCTGTTCAAGAAGTCCT 570
lcl|NG_049511.1_cds_WP_063861677.1_1_[gene=blaOXA]_[locus_tag=A7J11_02758]_[protein=OXA-211_family_carbapenem-hydrolyzing_class_D_beta-lactamase_OXA-2     ACTGCAAATTACGCCTGTTCAAGAAGTCCT 570
lcl|NG_049579.1_cds_WP_004697403.1_1_[gene=blaOXA]_[locus_tag=A7J11_02990]_[protein=OXA-211_family_carbapenem-hydrolyzing_class_D_beta-lactamase_OXA-2     ACTGCAAATTACGCCTGTTCAAGAAGTCCT 570
lcl|NG_049604.1_cds_WP_063862593.1_1_[gene=blaOXA]_[locus_tag=A7J11_03046]_[protein=OXA-211_family_carbapenem-hydrolyzing_class_D_beta-lactamase_OXA-3     ACTGCAAATTACGCCTGTTCAAGAAGTCCT 570
lcl|NG_049625.1_cds_WP_063862693.1_1_[gene=blaOXA]_[locus_tag=A7J11_03098]_[protein=OXA-211_family_carbapenem-hydrolyzing_class_D_beta-lactamase_OXA-3     ACTGCAAATTACGCCTGTTCAAGAAGTCCT 570
lcl|NG_049626.1_cds_WP_063862698.1_1_[gene=blaOXA]_[locus_tag=A7J11_03099]_[protein=OXA-211_family_carbapenem-hydrolyzing_class_D_beta-lactamase_OXA-3     ACTGCAAATTACGCCTGTTCAAGAAGTCCT 570
lcl|NG_049664.1_cds_WP_063862740.1_1_[gene=blaOXA]_[locus_tag=A7J11_03394]_[protein=OXA-211_family_carbapenem-hydrolyzing_class_D_beta-lactamase_OXA-3     ACTGCAAATTACGCCTGTGCAAGAAGTCCT 570
lcl|NG_059326.1_cds_WP_058870660.1_1_[gene=blaOXA]_[locus_tag=A7J11_05717]_[protein=OXA-211_family_carbapenem-hydrolyzing_class_D_beta-lactamase_OXA-6     ACTGCAAATTACGCCTGTGCAAGAAGTCCT 570
lcl|NG_059327.1_cds_WP_058951457.1_1_[gene=blaOXA]_[locus_tag=A7J11_05718]_[protein=OXA-211_family_carbapenem-hydrolyzing_class_D_beta-lactamase_OXA-6     ACTGCAAATTACACCTGTTCAAGAAGTCCT 570
lcl|NG_061398.1_cds_WP_114699274.1_1_[gene=blaOXA]_[locus_tag=A7J11_05841]_[protein=OXA-211_family_carbapenem-hydrolyzing_class_D_beta-lactamase_OXA-6     ACTGCAAATTACGCCTGTTCAAGAAGTCCT 570
lcl|NG_065429.1_cds_WP_140423312.1_1_[gene=blaOXA]_[locus_tag=A7J11_06262]_[protein=OXA-211_family_carbapenem-hydrolyzing_class_D_beta-lactamase_OXA-6     ACTGCAAATTACGCCTGTTCAAGAAATCCT 570
lcl|NG_065430.1_cds_WP_140423313.1_1_[gene=blaOXA]_[locus_tag=A7J11_06263]_[protein=OXA-211_family_carbapenem-hydrolyzing_class_D_beta-lactamase_OXA-6     ACTGCAAATTACGCCTGTTCAAGAAGTCCT 570
lcl|NG_065431.1_cds_WP_140423314.1_1_[gene=blaOXA]_[locus_tag=A7J11_06264]_[protein=OXA-211_family_carbapenem-hydrolyzing_class_D_beta-lactamase_OXA-6     ACTGCAAATTACGCCTGTTCAAGAAGTCCT 570
lcl|NG_065435.1_cds_WP_140423317.1_1_[gene=blaOXA]_[locus_tag=A7J11_06268]_[protein=OXA-211_family_carbapenem-hydrolyzing_class_D_beta-lactamase_OXA-6     ACTGCAAATTACGCCTATTCAAGAAGTCCT 570
lcl|NG_068178.1_cds_WP_063454569.1_1_[gene=blaOXA]_[locus_tag=A7J11_06760]_[protein=OXA-211_family_carbapenem-hydrolyzing_class_D_beta-lactamase_OXA-4     ACTGCAAATTACGCCTGTTCAAGAAGTCCT 570
lcl|NG_079234.1_cds_WP_240067726.1_1_[gene=blaOXA]_[locus_tag=A7J11_07367]_[protein=OXA-211_family_carbapenem-hydrolyzing_class_D_beta-lactamase_OXA-1     ACTGCAAATTACGCCTGTTCAAGAAATCCT 570
lcl|NG_203410.1_cds_WP_290468363.1_1_[gene=blaOXA]_[locus_tag=A7J11_08079]_[protein=OXA-211_family_carbapenem-hydrolyzing_class_D_beta-lactamase_OXA-1     ACTGCAAATTACGCCTGTCCAAGAAGTCCT 570
lcl|OL809969.1_cds_UGY75799.1_1_[gene=blaOXA]_[protein=OXA-211_family_carbapenem-hydrolyzing_class_D_beta-lactamase_OXA-1044]_[protein_id=UGY75799.1]_     ACTGCAAATTACGCCTGTTCAAGAAATCCT 570
lcl|LC771429.1_cds_BEK62627.1_1_[gene=blaOXA]_[protein=class_D_beta-lactamase_OXA-211_like_protein]_[protein_id=BEK62627.1]_[location=1..825]_[gbkey=C     ACTGCAAATTACGCCTGTCCAAGAAGTCCT 570
lcl|MH188852.1_cds_AWB15826.1_1_[gene=blaOXA]_[protein=OXA-211_family_carbapenem-hydrolyzing_class_D_beta-lactamase_OXA-643]_[protein_id=AWB15826.1]_[     ACTGCAAATTACGCCTGTTCAAGAAATCCT 570
lcl|MH188853.1_cds_AWB15827.1_1_[gene=blaOXA]_[protein=OXA-211_family_carbapenem-hydrolyzing_class_D_beta-lactamase_OXA-644]_[protein_id=AWB15827.1]_[     ACTGCAAATTACGCCTGTTCAAGAAGTCCT 570
lcl|MH188854.1_cds_AWB15828.1_1_[gene=blaOXA]_[protein=OXA-211_family_carbapenem-hydrolyzing_class_D_beta-lactamase_OXA-645]_[protein_id=AWB15828.1]_[     ACTGCAAATTACGCCTGTTCAAGAAGTCCT 570
lcl|MH294485.1_cds_AWI33277.1_1_[gene=blaOXA]_[protein=OXA-211_family_carbapenem-hydrolyzing_class_D_beta-lactamase_OXA-650]_[protein_id=AWI33277.1]_[     ACTGCAAATTACGCCTATTCAAGAAGTCCT 570
lcl|MH549402.1_cds_AXC08554.1_1_[gene=blaOXA]_[locus_tag=LMCDNIDL_00001]_[protein=OXA-211_family_carbapenem-hydrolyzing_class_D_beta-lactamase_OXA-662     ACTGCAAATTACGCCTGTTCAAGAAGTCCT 570
                                                                                                                                                                                         

OXA-1_consensus                                                                                                                                            ATTCCTGCGTAAAATTATTAATCACAATCT 600
OXA01_crRNA                                                                                                                                                ATTCCT------------------------ 600
Forward_primer                                                                                                                                             ------------------------------ 600
Reverse_primer                                                                                                                                             ------------------------------ 600
lcl|NG_049510.1_cds_WP_063861666.1_1_[gene=blaOXA]_[locus_tag=A7J11_02757]_[protein=carbapenem-hydrolyzing_class_D_beta-lactamase_OXA-211]_[protein_id     TTTTGTAGAGAAGCTGGCCAATACACAACT 600
lcl|NG_049511.1_cds_WP_063861677.1_1_[gene=blaOXA]_[locus_tag=A7J11_02758]_[protein=OXA-211_family_carbapenem-hydrolyzing_class_D_beta-lactamase_OXA-2     TTTTGTAGAGAAGCTGGCCAATACACAACT 600
lcl|NG_049579.1_cds_WP_004697403.1_1_[gene=blaOXA]_[locus_tag=A7J11_02990]_[protein=OXA-211_family_carbapenem-hydrolyzing_class_D_beta-lactamase_OXA-2     TTTTGTAGAGAAGCTGGCCAATACACAACT 600
lcl|NG_049604.1_cds_WP_063862593.1_1_[gene=blaOXA]_[locus_tag=A7J11_03046]_[protein=OXA-211_family_carbapenem-hydrolyzing_class_D_beta-lactamase_OXA-3     TTTTGTAGAGAAGCTGGCCAATACGCAACT 600
lcl|NG_049625.1_cds_WP_063862693.1_1_[gene=blaOXA]_[locus_tag=A7J11_03098]_[protein=OXA-211_family_carbapenem-hydrolyzing_class_D_beta-lactamase_OXA-3     TTTTGTAGAGAAGCTGGCCAATATACAACT 600
lcl|NG_049626.1_cds_WP_063862698.1_1_[gene=blaOXA]_[locus_tag=A7J11_03099]_[protein=OXA-211_family_carbapenem-hydrolyzing_class_D_beta-lactamase_OXA-3     TTTTGTAGAGAAGCTGGCCAATACGCAACT 600
lcl|NG_049664.1_cds_WP_063862740.1_1_[gene=blaOXA]_[locus_tag=A7J11_03394]_[protein=OXA-211_family_carbapenem-hydrolyzing_class_D_beta-lactamase_OXA-3     TTTTGTAGAGAAGCTGGCCAATACGCAACT 600
lcl|NG_059326.1_cds_WP_058870660.1_1_[gene=blaOXA]_[locus_tag=A7J11_05717]_[protein=OXA-211_family_carbapenem-hydrolyzing_class_D_beta-lactamase_OXA-6     TTTTGTAGAGAAGCTGGCCAATACGCAACT 600
lcl|NG_059327.1_cds_WP_058951457.1_1_[gene=blaOXA]_[locus_tag=A7J11_05718]_[protein=OXA-211_family_carbapenem-hydrolyzing_class_D_beta-lactamase_OXA-6     TTTTGTAGAGAAGCTGGCCAATACACAACT 600
lcl|NG_061398.1_cds_WP_114699274.1_1_[gene=blaOXA]_[locus_tag=A7J11_05841]_[protein=OXA-211_family_carbapenem-hydrolyzing_class_D_beta-lactamase_OXA-6     TTTTGTAGAGAAGCTGGCCAATACCCAACT 600
lcl|NG_065429.1_cds_WP_140423312.1_1_[gene=blaOXA]_[locus_tag=A7J11_06262]_[protein=OXA-211_family_carbapenem-hydrolyzing_class_D_beta-lactamase_OXA-6     TTTTGTAGAGAAGCTGGCCAATACACAACT 600
lcl|NG_065430.1_cds_WP_140423313.1_1_[gene=blaOXA]_[locus_tag=A7J11_06263]_[protein=OXA-211_family_carbapenem-hydrolyzing_class_D_beta-lactamase_OXA-6     TTTTGTAGAGAAGCTGGCCAATACACAACT 600
lcl|NG_065431.1_cds_WP_140423314.1_1_[gene=blaOXA]_[locus_tag=A7J11_06264]_[protein=OXA-211_family_carbapenem-hydrolyzing_class_D_beta-lactamase_OXA-6     TTTTGTAGAGAAGCTGGCCAATACACAACT 600
lcl|NG_065435.1_cds_WP_140423317.1_1_[gene=blaOXA]_[locus_tag=A7J11_06268]_[protein=OXA-211_family_carbapenem-hydrolyzing_class_D_beta-lactamase_OXA-6     TTTTGTGGAGAAACTAGCCAATACAAAACT 600
lcl|NG_068178.1_cds_WP_063454569.1_1_[gene=blaOXA]_[locus_tag=A7J11_06760]_[protein=OXA-211_family_carbapenem-hydrolyzing_class_D_beta-lactamase_OXA-4     TTTTGTGGAGAAACTGGCCAATACAAAACT 600
lcl|NG_079234.1_cds_WP_240067726.1_1_[gene=blaOXA]_[locus_tag=A7J11_07367]_[protein=OXA-211_family_carbapenem-hydrolyzing_class_D_beta-lactamase_OXA-1     TTTTGTAGAGAAGCTGGCCAATACACAACT 600
lcl|NG_203410.1_cds_WP_290468363.1_1_[gene=blaOXA]_[locus_tag=A7J11_08079]_[protein=OXA-211_family_carbapenem-hydrolyzing_class_D_beta-lactamase_OXA-1     TTTTGTCGAAAAGCTGGCAAATAAAAAGCT 600
lcl|OL809969.1_cds_UGY75799.1_1_[gene=blaOXA]_[protein=OXA-211_family_carbapenem-hydrolyzing_class_D_beta-lactamase_OXA-1044]_[protein_id=UGY75799.1]_     TTTTGTAGAGAAGCTGGCCAATACACAACT 600
lcl|LC771429.1_cds_BEK62627.1_1_[gene=blaOXA]_[protein=class_D_beta-lactamase_OXA-211_like_protein]_[protein_id=BEK62627.1]_[location=1..825]_[gbkey=C     TTTTGTCGAAAAGCTGGCAAATAAAAAGCT 600
lcl|MH188852.1_cds_AWB15826.1_1_[gene=blaOXA]_[protein=OXA-211_family_carbapenem-hydrolyzing_class_D_beta-lactamase_OXA-643]_[protein_id=AWB15826.1]_[     TTTTGTAGAGAAGCTGGCCAATACACAACT 600
lcl|MH188853.1_cds_AWB15827.1_1_[gene=blaOXA]_[protein=OXA-211_family_carbapenem-hydrolyzing_class_D_beta-lactamase_OXA-644]_[protein_id=AWB15827.1]_[     TTTTGTAGAGAAGCTGGCCAATACACAACT 600
lcl|MH188854.1_cds_AWB15828.1_1_[gene=blaOXA]_[protein=OXA-211_family_carbapenem-hydrolyzing_class_D_beta-lactamase_OXA-645]_[protein_id=AWB15828.1]_[     TTTTGTAGAGAAGCTGGCCAATACACAACT 600
lcl|MH294485.1_cds_AWI33277.1_1_[gene=blaOXA]_[protein=OXA-211_family_carbapenem-hydrolyzing_class_D_beta-lactamase_OXA-650]_[protein_id=AWI33277.1]_[     TTTTGTGGAGAAACTAGCCAATACAAAACT 600
lcl|MH549402.1_cds_AXC08554.1_1_[gene=blaOXA]_[locus_tag=LMCDNIDL_00001]_[protein=OXA-211_family_carbapenem-hydrolyzing_class_D_beta-lactamase_OXA-662     TTTTGTAGAGAAGCTGGCCAATACCCAACT 600
                                                                                                                                                                                         

OXA-1_consensus                                                                                                                                            CCCAGTTAAAAACTCAGCCATAGAAAACAC 630
OXA01_crRNA                                                                                                                                                ------------------------------ 630
Forward_primer                                                                                                                                             ------------------------------ 630
Reverse_primer                                                                                                                                             ------------------------------ 630
lcl|NG_049510.1_cds_WP_063861666.1_1_[gene=blaOXA]_[locus_tag=A7J11_02757]_[protein=carbapenem-hydrolyzing_class_D_beta-lactamase_OXA-211]_[protein_id     CGCTTTTAAG---CCAGATGTGCAACATAC 630
lcl|NG_049511.1_cds_WP_063861677.1_1_[gene=blaOXA]_[locus_tag=A7J11_02758]_[protein=OXA-211_family_carbapenem-hydrolyzing_class_D_beta-lactamase_OXA-2     CGCTTTTAAA---CCCGATGTACAACATGC 630
lcl|NG_049579.1_cds_WP_004697403.1_1_[gene=blaOXA]_[locus_tag=A7J11_02990]_[protein=OXA-211_family_carbapenem-hydrolyzing_class_D_beta-lactamase_OXA-2     CGCTTTTGAG---CCAGATGTGCAACATAC 630
lcl|NG_049604.1_cds_WP_063862593.1_1_[gene=blaOXA]_[locus_tag=A7J11_03046]_[protein=OXA-211_family_carbapenem-hydrolyzing_class_D_beta-lactamase_OXA-3     CGCTTTTAAG---CCAGATGTGCAACATAC 630
lcl|NG_049625.1_cds_WP_063862693.1_1_[gene=blaOXA]_[locus_tag=A7J11_03098]_[protein=OXA-211_family_carbapenem-hydrolyzing_class_D_beta-lactamase_OXA-3     CGCTTTTAAG---CCAGATGTGCAACATAC 630
lcl|NG_049626.1_cds_WP_063862698.1_1_[gene=blaOXA]_[locus_tag=A7J11_03099]_[protein=OXA-211_family_carbapenem-hydrolyzing_class_D_beta-lactamase_OXA-3     CGCTTTTAAG---CCAGATGTGCAACATAC 630
lcl|NG_049664.1_cds_WP_063862740.1_1_[gene=blaOXA]_[locus_tag=A7J11_03394]_[protein=OXA-211_family_carbapenem-hydrolyzing_class_D_beta-lactamase_OXA-3     CGCTTTTAAG---CCAGATGTGCAACATAC 630
lcl|NG_059326.1_cds_WP_058870660.1_1_[gene=blaOXA]_[locus_tag=A7J11_05717]_[protein=OXA-211_family_carbapenem-hydrolyzing_class_D_beta-lactamase_OXA-6     CGCTTTTAAG---CCAGATGTGCAACATAC 630
lcl|NG_059327.1_cds_WP_058951457.1_1_[gene=blaOXA]_[locus_tag=A7J11_05718]_[protein=OXA-211_family_carbapenem-hydrolyzing_class_D_beta-lactamase_OXA-6     CGCTTTTGAG---CCAGATGTGCAACATAC 630
lcl|NG_061398.1_cds_WP_114699274.1_1_[gene=blaOXA]_[locus_tag=A7J11_05841]_[protein=OXA-211_family_carbapenem-hydrolyzing_class_D_beta-lactamase_OXA-6     CGCTTTTAAG---CCCGACGTGCAACATGC 630
lcl|NG_065429.1_cds_WP_140423312.1_1_[gene=blaOXA]_[locus_tag=A7J11_06262]_[protein=OXA-211_family_carbapenem-hydrolyzing_class_D_beta-lactamase_OXA-6     CGCTTTTAAA---CCCGATGTACAACATGC 630
lcl|NG_065430.1_cds_WP_140423313.1_1_[gene=blaOXA]_[locus_tag=A7J11_06263]_[protein=OXA-211_family_carbapenem-hydrolyzing_class_D_beta-lactamase_OXA-6     CGCTTTTAAG---CCAGATGTGCAACATAC 630
lcl|NG_065431.1_cds_WP_140423314.1_1_[gene=blaOXA]_[locus_tag=A7J11_06264]_[protein=OXA-211_family_carbapenem-hydrolyzing_class_D_beta-lactamase_OXA-6     CGCTTTTGAG---CCAGATGTGCAACATAC 630
lcl|NG_065435.1_cds_WP_140423317.1_1_[gene=blaOXA]_[locus_tag=A7J11_06268]_[protein=OXA-211_family_carbapenem-hydrolyzing_class_D_beta-lactamase_OXA-6     CGCTTTTAAG---CCCGACGTGCAACATGC 630
lcl|NG_068178.1_cds_WP_063454569.1_1_[gene=blaOXA]_[locus_tag=A7J11_06760]_[protein=OXA-211_family_carbapenem-hydrolyzing_class_D_beta-lactamase_OXA-4     CGCTTTTAAG---CCCGACGTGCAACATGC 630
lcl|NG_079234.1_cds_WP_240067726.1_1_[gene=blaOXA]_[locus_tag=A7J11_07367]_[protein=OXA-211_family_carbapenem-hydrolyzing_class_D_beta-lactamase_OXA-1     CGCTTTTAAA---CCCGATGTACAACATGC 630
lcl|NG_203410.1_cds_WP_290468363.1_1_[gene=blaOXA]_[locus_tag=A7J11_08079]_[protein=OXA-211_family_carbapenem-hydrolyzing_class_D_beta-lactamase_OXA-1     TGCATTTAAA---CCAGAAGTGCAACGGGC 630
lcl|OL809969.1_cds_UGY75799.1_1_[gene=blaOXA]_[protein=OXA-211_family_carbapenem-hydrolyzing_class_D_beta-lactamase_OXA-1044]_[protein_id=UGY75799.1]_     CGCTTTTAAA---CCCGATGTACAACATGC 630
lcl|LC771429.1_cds_BEK62627.1_1_[gene=blaOXA]_[protein=class_D_beta-lactamase_OXA-211_like_protein]_[protein_id=BEK62627.1]_[location=1..825]_[gbkey=C     TGCATTTAAA---CCAGAAGTGCAACGGGC 630
lcl|MH188852.1_cds_AWB15826.1_1_[gene=blaOXA]_[protein=OXA-211_family_carbapenem-hydrolyzing_class_D_beta-lactamase_OXA-643]_[protein_id=AWB15826.1]_[     CGCTTTTAAA---CCCGATGTACAACATGC 630
lcl|MH188853.1_cds_AWB15827.1_1_[gene=blaOXA]_[protein=OXA-211_family_carbapenem-hydrolyzing_class_D_beta-lactamase_OXA-644]_[protein_id=AWB15827.1]_[     CGCTTTTAAG---CCAGATGTGCAACATAC 630
lcl|MH188854.1_cds_AWB15828.1_1_[gene=blaOXA]_[protein=OXA-211_family_carbapenem-hydrolyzing_class_D_beta-lactamase_OXA-645]_[protein_id=AWB15828.1]_[     CGCTTTTGAG---CCAGATGTGCAACATAC 630
lcl|MH294485.1_cds_AWI33277.1_1_[gene=blaOXA]_[protein=OXA-211_family_carbapenem-hydrolyzing_class_D_beta-lactamase_OXA-650]_[protein_id=AWI33277.1]_[     CGCTTTTAAG---CCCGACGTGCAACATGC 630
lcl|MH549402.1_cds_AXC08554.1_1_[gene=blaOXA]_[locus_tag=LMCDNIDL_00001]_[protein=OXA-211_family_carbapenem-hydrolyzing_class_D_beta-lactamase_OXA-662     CGCTTTTAAG---CCCGACGTGCAACATGC 630
                                                                                                                                                                                         

OXA-1_consensus                                                                                                                                            CATAGAGAACATGTATCTACAAGATCTGGA 660
OXA01_crRNA                                                                                                                                                ------------------------------ 660
Forward_primer                                                                                                                                             ------------------------------ 660
Reverse_primer                                                                                                                                             ------------------------------ 660
lcl|NG_049510.1_cds_WP_063861666.1_1_[gene=blaOXA]_[locus_tag=A7J11_02757]_[protein=carbapenem-hydrolyzing_class_D_beta-lactamase_OXA-211]_[protein_id     CGTACAAGACATGCTGCTGATTGAACAAAA 660
lcl|NG_049511.1_cds_WP_063861677.1_1_[gene=blaOXA]_[locus_tag=A7J11_02758]_[protein=OXA-211_family_carbapenem-hydrolyzing_class_D_beta-lactamase_OXA-2     AGTACAAGACATGCTGCTGATTGAACAAAA 660
lcl|NG_049579.1_cds_WP_004697403.1_1_[gene=blaOXA]_[locus_tag=A7J11_02990]_[protein=OXA-211_family_carbapenem-hydrolyzing_class_D_beta-lactamase_OXA-2     CGTACAAGACATGTTGCTGATTGAACAAAA 660
lcl|NG_049604.1_cds_WP_063862593.1_1_[gene=blaOXA]_[locus_tag=A7J11_03046]_[protein=OXA-211_family_carbapenem-hydrolyzing_class_D_beta-lactamase_OXA-3     CGTACAAGACATGCTACTGATTGAACAAAA 660
lcl|NG_049625.1_cds_WP_063862693.1_1_[gene=blaOXA]_[locus_tag=A7J11_03098]_[protein=OXA-211_family_carbapenem-hydrolyzing_class_D_beta-lactamase_OXA-3     CGTACAAGACATGCTGCTGATTGAACAAAA 660
lcl|NG_049626.1_cds_WP_063862698.1_1_[gene=blaOXA]_[locus_tag=A7J11_03099]_[protein=OXA-211_family_carbapenem-hydrolyzing_class_D_beta-lactamase_OXA-3     CGTACAAGACATGCTACTGATTGAACAAAA 660
lcl|NG_049664.1_cds_WP_063862740.1_1_[gene=blaOXA]_[locus_tag=A7J11_03394]_[protein=OXA-211_family_carbapenem-hydrolyzing_class_D_beta-lactamase_OXA-3     CGTACAAGACATGCTGCTGATTGAACAAAA 660
lcl|NG_059326.1_cds_WP_058870660.1_1_[gene=blaOXA]_[locus_tag=A7J11_05717]_[protein=OXA-211_family_carbapenem-hydrolyzing_class_D_beta-lactamase_OXA-6     CGTACAAGACATGCTGCTGATTGAACAAAA 660
lcl|NG_059327.1_cds_WP_058951457.1_1_[gene=blaOXA]_[locus_tag=A7J11_05718]_[protein=OXA-211_family_carbapenem-hydrolyzing_class_D_beta-lactamase_OXA-6     CGTACAAGACATGTTGCTGATTGAACAAAA 660
lcl|NG_061398.1_cds_WP_114699274.1_1_[gene=blaOXA]_[locus_tag=A7J11_05841]_[protein=OXA-211_family_carbapenem-hydrolyzing_class_D_beta-lactamase_OXA-6     AGTACAAGACCTGCTGCTGATTGAACAAAA 660
lcl|NG_065429.1_cds_WP_140423312.1_1_[gene=blaOXA]_[locus_tag=A7J11_06262]_[protein=OXA-211_family_carbapenem-hydrolyzing_class_D_beta-lactamase_OXA-6     AGTACAAGACATGCTGCTGATTGAACAAAA 660
lcl|NG_065430.1_cds_WP_140423313.1_1_[gene=blaOXA]_[locus_tag=A7J11_06263]_[protein=OXA-211_family_carbapenem-hydrolyzing_class_D_beta-lactamase_OXA-6     CGTACAAGACATGCTGCTGATTGAACAAAA 660
lcl|NG_065431.1_cds_WP_140423314.1_1_[gene=blaOXA]_[locus_tag=A7J11_06264]_[protein=OXA-211_family_carbapenem-hydrolyzing_class_D_beta-lactamase_OXA-6     CGTACAAGACATGTTGCTGATTGAACAAAA 660
lcl|NG_065435.1_cds_WP_140423317.1_1_[gene=blaOXA]_[locus_tag=A7J11_06268]_[protein=OXA-211_family_carbapenem-hydrolyzing_class_D_beta-lactamase_OXA-6     AGTACAAGACATGCTGCTGATTGAACAAAA 660
lcl|NG_068178.1_cds_WP_063454569.1_1_[gene=blaOXA]_[locus_tag=A7J11_06760]_[protein=OXA-211_family_carbapenem-hydrolyzing_class_D_beta-lactamase_OXA-4     AGTACAAGATATGCTGCTGATTGAACAAAA 660
lcl|NG_079234.1_cds_WP_240067726.1_1_[gene=blaOXA]_[locus_tag=A7J11_07367]_[protein=OXA-211_family_carbapenem-hydrolyzing_class_D_beta-lactamase_OXA-1     AGTACAAGACATGCTGCTGATTGAACAAAA 660
lcl|NG_203410.1_cds_WP_290468363.1_1_[gene=blaOXA]_[locus_tag=A7J11_08079]_[protein=OXA-211_family_carbapenem-hydrolyzing_class_D_beta-lactamase_OXA-1     GGTACAAGACATGCTACTGATTGAACAGAA 660
lcl|OL809969.1_cds_UGY75799.1_1_[gene=blaOXA]_[protein=OXA-211_family_carbapenem-hydrolyzing_class_D_beta-lactamase_OXA-1044]_[protein_id=UGY75799.1]_     AGTACAAGACATGCTGCTGATTGAACAAAA 660
lcl|LC771429.1_cds_BEK62627.1_1_[gene=blaOXA]_[protein=class_D_beta-lactamase_OXA-211_like_protein]_[protein_id=BEK62627.1]_[location=1..825]_[gbkey=C     GGTACAAGACATGCTACTGATTGAACAGAA 660
lcl|MH188852.1_cds_AWB15826.1_1_[gene=blaOXA]_[protein=OXA-211_family_carbapenem-hydrolyzing_class_D_beta-lactamase_OXA-643]_[protein_id=AWB15826.1]_[     AGTACAAGACATGCTGCTGATTGAACAAAA 660
lcl|MH188853.1_cds_AWB15827.1_1_[gene=blaOXA]_[protein=OXA-211_family_carbapenem-hydrolyzing_class_D_beta-lactamase_OXA-644]_[protein_id=AWB15827.1]_[     CGTACAAGACATGCTGCTGATTGAACAAAA 660
lcl|MH188854.1_cds_AWB15828.1_1_[gene=blaOXA]_[protein=OXA-211_family_carbapenem-hydrolyzing_class_D_beta-lactamase_OXA-645]_[protein_id=AWB15828.1]_[     CGTACAAGACATGTTGCTGATTGAACAAAA 660
lcl|MH294485.1_cds_AWI33277.1_1_[gene=blaOXA]_[protein=OXA-211_family_carbapenem-hydrolyzing_class_D_beta-lactamase_OXA-650]_[protein_id=AWI33277.1]_[     AGTACAAGACATGCTGCTGATTGAACAAAA 660
lcl|MH549402.1_cds_AXC08554.1_1_[gene=blaOXA]_[locus_tag=LMCDNIDL_00001]_[protein=OXA-211_family_carbapenem-hydrolyzing_class_D_beta-lactamase_OXA-662     AGTACAAGACCTGCTGCTGATTGAACAAAA 660
                                                                                                                                                                                         

OXA-1_consensus                                                                                                                                            TAATAGTACAAAACTGTATGGGAAAACTGG 690
OXA01_crRNA                                                                                                                                                ------------------------------ 690
Forward_primer                                                                                                                                             ------------------------------ 690
Reverse_primer                                                                                                                                             ------------------------------ 690
lcl|NG_049510.1_cds_WP_063861666.1_1_[gene=blaOXA]_[locus_tag=A7J11_02757]_[protein=carbapenem-hydrolyzing_class_D_beta-lactamase_OXA-211]_[protein_id     ACCGAATTATAAACTCTACGCCAAATCTGG 690
lcl|NG_049511.1_cds_WP_063861677.1_1_[gene=blaOXA]_[locus_tag=A7J11_02758]_[protein=OXA-211_family_carbapenem-hydrolyzing_class_D_beta-lactamase_OXA-2     ACCGAATTATAAACTCTATGCCAAATCTGG 690
lcl|NG_049579.1_cds_WP_004697403.1_1_[gene=blaOXA]_[locus_tag=A7J11_02990]_[protein=OXA-211_family_carbapenem-hydrolyzing_class_D_beta-lactamase_OXA-2     ACCGAATTATAAACTCTACGCCAAATCTGG 690
lcl|NG_049604.1_cds_WP_063862593.1_1_[gene=blaOXA]_[locus_tag=A7J11_03046]_[protein=OXA-211_family_carbapenem-hydrolyzing_class_D_beta-lactamase_OXA-3     ACCGAATTATAAACTCTACGCCAAATCAGG 690
lcl|NG_049625.1_cds_WP_063862693.1_1_[gene=blaOXA]_[locus_tag=A7J11_03098]_[protein=OXA-211_family_carbapenem-hydrolyzing_class_D_beta-lactamase_OXA-3     AGCGAATTATGAACTCTACGCCAAATCTGG 690
lcl|NG_049626.1_cds_WP_063862698.1_1_[gene=blaOXA]_[locus_tag=A7J11_03099]_[protein=OXA-211_family_carbapenem-hydrolyzing_class_D_beta-lactamase_OXA-3     ACCGAATTATAAACTCTACGCCAAATCAGG 690
lcl|NG_049664.1_cds_WP_063862740.1_1_[gene=blaOXA]_[locus_tag=A7J11_03394]_[protein=OXA-211_family_carbapenem-hydrolyzing_class_D_beta-lactamase_OXA-3     ACCGAATTATAAACTCTACGCCAAATCTGG 690
lcl|NG_059326.1_cds_WP_058870660.1_1_[gene=blaOXA]_[locus_tag=A7J11_05717]_[protein=OXA-211_family_carbapenem-hydrolyzing_class_D_beta-lactamase_OXA-6     ACCGAATTATAAACTCTACGCCAAATCTGG 690
lcl|NG_059327.1_cds_WP_058951457.1_1_[gene=blaOXA]_[locus_tag=A7J11_05718]_[protein=OXA-211_family_carbapenem-hydrolyzing_class_D_beta-lactamase_OXA-6     ACCGAATTATAAACTCTACGCCAAATCTGG 690
lcl|NG_061398.1_cds_WP_114699274.1_1_[gene=blaOXA]_[locus_tag=A7J11_05841]_[protein=OXA-211_family_carbapenem-hydrolyzing_class_D_beta-lactamase_OXA-6     ACCGAATTATAAACTTTATGCAAAATCAGG 690
lcl|NG_065429.1_cds_WP_140423312.1_1_[gene=blaOXA]_[locus_tag=A7J11_06262]_[protein=OXA-211_family_carbapenem-hydrolyzing_class_D_beta-lactamase_OXA-6     ACCGAATTATAAACTCTACGCCAAATCTGG 690
lcl|NG_065430.1_cds_WP_140423313.1_1_[gene=blaOXA]_[locus_tag=A7J11_06263]_[protein=OXA-211_family_carbapenem-hydrolyzing_class_D_beta-lactamase_OXA-6     ACCGAATTATAAACTCTACGCCAAATCTGG 690
lcl|NG_065431.1_cds_WP_140423314.1_1_[gene=blaOXA]_[locus_tag=A7J11_06264]_[protein=OXA-211_family_carbapenem-hydrolyzing_class_D_beta-lactamase_OXA-6     ACCGAATTATAAACTCTATGCCAAATCTGG 690
lcl|NG_065435.1_cds_WP_140423317.1_1_[gene=blaOXA]_[locus_tag=A7J11_06268]_[protein=OXA-211_family_carbapenem-hydrolyzing_class_D_beta-lactamase_OXA-6     ACCGAATTATAAACTCTATGCAAAATCAGG 690
lcl|NG_068178.1_cds_WP_063454569.1_1_[gene=blaOXA]_[locus_tag=A7J11_06760]_[protein=OXA-211_family_carbapenem-hydrolyzing_class_D_beta-lactamase_OXA-4     ATCGAATTATAAACTCTACGCCAAATCAGG 690
lcl|NG_079234.1_cds_WP_240067726.1_1_[gene=blaOXA]_[locus_tag=A7J11_07367]_[protein=OXA-211_family_carbapenem-hydrolyzing_class_D_beta-lactamase_OXA-1     ACCGAATTATAAACTCTACGCCAAATCTGG 690
lcl|NG_203410.1_cds_WP_290468363.1_1_[gene=blaOXA]_[locus_tag=A7J11_08079]_[protein=OXA-211_family_carbapenem-hydrolyzing_class_D_beta-lactamase_OXA-1     ACCGAATTATAAACTTTATGCAAAATCAGG 690
lcl|OL809969.1_cds_UGY75799.1_1_[gene=blaOXA]_[protein=OXA-211_family_carbapenem-hydrolyzing_class_D_beta-lactamase_OXA-1044]_[protein_id=UGY75799.1]_     ACCGAATTATAAACTCTACGCCAAATCTGG 690
lcl|LC771429.1_cds_BEK62627.1_1_[gene=blaOXA]_[protein=class_D_beta-lactamase_OXA-211_like_protein]_[protein_id=BEK62627.1]_[location=1..825]_[gbkey=C     ACCGAATTATAAACTTTATGCAAAATCAGG 690
lcl|MH188852.1_cds_AWB15826.1_1_[gene=blaOXA]_[protein=OXA-211_family_carbapenem-hydrolyzing_class_D_beta-lactamase_OXA-643]_[protein_id=AWB15826.1]_[     ACCGAATTATAAACTCTACGCCAAATCTGG 690
lcl|MH188853.1_cds_AWB15827.1_1_[gene=blaOXA]_[protein=OXA-211_family_carbapenem-hydrolyzing_class_D_beta-lactamase_OXA-644]_[protein_id=AWB15827.1]_[     ACCGAATTATAAACTCTACGCCAAATCTGG 690
lcl|MH188854.1_cds_AWB15828.1_1_[gene=blaOXA]_[protein=OXA-211_family_carbapenem-hydrolyzing_class_D_beta-lactamase_OXA-645]_[protein_id=AWB15828.1]_[     ACCGAATTATAAACTCTATGCCAAATCTGG 690
lcl|MH294485.1_cds_AWI33277.1_1_[gene=blaOXA]_[protein=OXA-211_family_carbapenem-hydrolyzing_class_D_beta-lactamase_OXA-650]_[protein_id=AWI33277.1]_[     ACCGAATTATAAACTCTATGCAAAATCAGG 690
lcl|MH549402.1_cds_AXC08554.1_1_[gene=blaOXA]_[locus_tag=LMCDNIDL_00001]_[protein=OXA-211_family_carbapenem-hydrolyzing_class_D_beta-lactamase_OXA-662     ACCGAATTATAAACTTTATGCAAAATCAGG 690
                                                                                                                                                                                         

OXA-1_consensus                                                                                                                                            TGCAGGATTCACAGCAAATAGAACCTTACA 720
OXA01_crRNA                                                                                                                                                ------------------------------ 720
Forward_primer                                                                                                                                             ------------------------------ 720
Reverse_primer                                                                                                                                             ------------------------------ 720
lcl|NG_049510.1_cds_WP_063861666.1_1_[gene=blaOXA]_[locus_tag=A7J11_02757]_[protein=carbapenem-hydrolyzing_class_D_beta-lactamase_OXA-211]_[protein_id     TTGGGGCAT----GGACCTAGAACCGC--- 720
lcl|NG_049511.1_cds_WP_063861677.1_1_[gene=blaOXA]_[locus_tag=A7J11_02758]_[protein=OXA-211_family_carbapenem-hydrolyzing_class_D_beta-lactamase_OXA-2     TTGGGGCAT----GGACCTAGAACCGC--- 720
lcl|NG_049579.1_cds_WP_004697403.1_1_[gene=blaOXA]_[locus_tag=A7J11_02990]_[protein=OXA-211_family_carbapenem-hydrolyzing_class_D_beta-lactamase_OXA-2     TTGGGGCAT----GGACCTAGAACCGC--- 720
lcl|NG_049604.1_cds_WP_063862593.1_1_[gene=blaOXA]_[locus_tag=A7J11_03046]_[protein=OXA-211_family_carbapenem-hydrolyzing_class_D_beta-lactamase_OXA-3     CTGGGGTAT----GGACCTAGAACCAC--- 720
lcl|NG_049625.1_cds_WP_063862693.1_1_[gene=blaOXA]_[locus_tag=A7J11_03098]_[protein=OXA-211_family_carbapenem-hydrolyzing_class_D_beta-lactamase_OXA-3     TTGGGGCAT----GGACCTAGAACCGC--- 720
lcl|NG_049626.1_cds_WP_063862698.1_1_[gene=blaOXA]_[locus_tag=A7J11_03099]_[protein=OXA-211_family_carbapenem-hydrolyzing_class_D_beta-lactamase_OXA-3     CTGGGGTAT----GGACCTAGAACCAC--- 720
lcl|NG_049664.1_cds_WP_063862740.1_1_[gene=blaOXA]_[locus_tag=A7J11_03394]_[protein=OXA-211_family_carbapenem-hydrolyzing_class_D_beta-lactamase_OXA-3     TTGGGGCAT----GGACCTAGAACCGC--- 720
lcl|NG_059326.1_cds_WP_058870660.1_1_[gene=blaOXA]_[locus_tag=A7J11_05717]_[protein=OXA-211_family_carbapenem-hydrolyzing_class_D_beta-lactamase_OXA-6     TTGGGGCAT----GGACCTAGAACCGC--- 720
lcl|NG_059327.1_cds_WP_058951457.1_1_[gene=blaOXA]_[locus_tag=A7J11_05718]_[protein=OXA-211_family_carbapenem-hydrolyzing_class_D_beta-lactamase_OXA-6     TTGGGGCAT----GGACCTAGAACCGC--- 720
lcl|NG_061398.1_cds_WP_114699274.1_1_[gene=blaOXA]_[locus_tag=A7J11_05841]_[protein=OXA-211_family_carbapenem-hydrolyzing_class_D_beta-lactamase_OXA-6     CTGGGGCAT----GGACCTAGAACCGC--- 720
lcl|NG_065429.1_cds_WP_140423312.1_1_[gene=blaOXA]_[locus_tag=A7J11_06262]_[protein=OXA-211_family_carbapenem-hydrolyzing_class_D_beta-lactamase_OXA-6     TTGGGGCAT----GGACCTAGAACCGC--- 720
lcl|NG_065430.1_cds_WP_140423313.1_1_[gene=blaOXA]_[locus_tag=A7J11_06263]_[protein=OXA-211_family_carbapenem-hydrolyzing_class_D_beta-lactamase_OXA-6     TTGGGGCAT----GGACCTAGAACCGC--- 720
lcl|NG_065431.1_cds_WP_140423314.1_1_[gene=blaOXA]_[locus_tag=A7J11_06264]_[protein=OXA-211_family_carbapenem-hydrolyzing_class_D_beta-lactamase_OXA-6     TTGGGGCAT----GGACCTAGAACCGC--- 720
lcl|NG_065435.1_cds_WP_140423317.1_1_[gene=blaOXA]_[locus_tag=A7J11_06268]_[protein=OXA-211_family_carbapenem-hydrolyzing_class_D_beta-lactamase_OXA-6     CTGGGGCAT----GGACCTAGAACCGC--- 720
lcl|NG_068178.1_cds_WP_063454569.1_1_[gene=blaOXA]_[locus_tag=A7J11_06760]_[protein=OXA-211_family_carbapenem-hydrolyzing_class_D_beta-lactamase_OXA-4     CTGGGGTAT----GGACCTAGAACCGC--- 720
lcl|NG_079234.1_cds_WP_240067726.1_1_[gene=blaOXA]_[locus_tag=A7J11_07367]_[protein=OXA-211_family_carbapenem-hydrolyzing_class_D_beta-lactamase_OXA-1     TTGGGGCAT----GGACCTAGAACCGC--- 720
lcl|NG_203410.1_cds_WP_290468363.1_1_[gene=blaOXA]_[locus_tag=A7J11_08079]_[protein=OXA-211_family_carbapenem-hydrolyzing_class_D_beta-lactamase_OXA-1     TTGGGGCAT----GGACATAGAACCGC--- 720
lcl|OL809969.1_cds_UGY75799.1_1_[gene=blaOXA]_[protein=OXA-211_family_carbapenem-hydrolyzing_class_D_beta-lactamase_OXA-1044]_[protein_id=UGY75799.1]_     TTGGGGCAT----GGACCTAGAACCGC--- 720
lcl|LC771429.1_cds_BEK62627.1_1_[gene=blaOXA]_[protein=class_D_beta-lactamase_OXA-211_like_protein]_[protein_id=BEK62627.1]_[location=1..825]_[gbkey=C     TTGGGGCAT----GGACATAGAACCGC--- 720
lcl|MH188852.1_cds_AWB15826.1_1_[gene=blaOXA]_[protein=OXA-211_family_carbapenem-hydrolyzing_class_D_beta-lactamase_OXA-643]_[protein_id=AWB15826.1]_[     TTGGGGCAT----GGACCTAGAACCGC--- 720
lcl|MH188853.1_cds_AWB15827.1_1_[gene=blaOXA]_[protein=OXA-211_family_carbapenem-hydrolyzing_class_D_beta-lactamase_OXA-644]_[protein_id=AWB15827.1]_[     TTGGGGCAT----GGACCTAGAACCGC--- 720
lcl|MH188854.1_cds_AWB15828.1_1_[gene=blaOXA]_[protein=OXA-211_family_carbapenem-hydrolyzing_class_D_beta-lactamase_OXA-645]_[protein_id=AWB15828.1]_[     TTGGGGCAT----GGACCTAGAACCGC--- 720
lcl|MH294485.1_cds_AWI33277.1_1_[gene=blaOXA]_[protein=OXA-211_family_carbapenem-hydrolyzing_class_D_beta-lactamase_OXA-650]_[protein_id=AWI33277.1]_[     CTGGGGCAT----GGACCTAGAACCGC--- 720
lcl|MH549402.1_cds_AXC08554.1_1_[gene=blaOXA]_[locus_tag=LMCDNIDL_00001]_[protein=OXA-211_family_carbapenem-hydrolyzing_class_D_beta-lactamase_OXA-662     CTGGGGCAT----GGACCTAGAACCGC--- 720
                                                                                                                                                                                         

OXA-1_consensus                                                                                                                                            AAACGGATGGTTTGAAGGGTTTATTATAAG 750
OXA01_crRNA                                                                                                                                                ------------------------------ 750
Forward_primer                                                                                                                                             ------------------------------ 750
Reverse_primer                                                                                                                                             ------------------------------ 750
lcl|NG_049510.1_cds_WP_063861666.1_1_[gene=blaOXA]_[locus_tag=A7J11_02757]_[protein=carbapenem-hydrolyzing_class_D_beta-lactamase_OXA-211]_[protein_id     AAGTGGGCTGGTGGACAGGCTGGGTCGAAA 750
lcl|NG_049511.1_cds_WP_063861677.1_1_[gene=blaOXA]_[locus_tag=A7J11_02758]_[protein=OXA-211_family_carbapenem-hydrolyzing_class_D_beta-lactamase_OXA-2     AAGTGGGCTGGTGGGCAGGCTGGGTCGAAA 750
lcl|NG_049579.1_cds_WP_004697403.1_1_[gene=blaOXA]_[locus_tag=A7J11_02990]_[protein=OXA-211_family_carbapenem-hydrolyzing_class_D_beta-lactamase_OXA-2     AAGTGGGCTGGTGGACAGGCTGGGTCGAAA 750
lcl|NG_049604.1_cds_WP_063862593.1_1_[gene=blaOXA]_[locus_tag=A7J11_03046]_[protein=OXA-211_family_carbapenem-hydrolyzing_class_D_beta-lactamase_OXA-3     AAGTGGGCTGGTGGGCAGGCTGGGTCGAAA 750
lcl|NG_049625.1_cds_WP_063862693.1_1_[gene=blaOXA]_[locus_tag=A7J11_03098]_[protein=OXA-211_family_carbapenem-hydrolyzing_class_D_beta-lactamase_OXA-3     AAGTGGGCTGGTGGACAGGCTGGGTCGAAA 750
lcl|NG_049626.1_cds_WP_063862698.1_1_[gene=blaOXA]_[locus_tag=A7J11_03099]_[protein=OXA-211_family_carbapenem-hydrolyzing_class_D_beta-lactamase_OXA-3     AAGTGGGCTGGTGGGCAGGCTGGGTCGAAA 750
lcl|NG_049664.1_cds_WP_063862740.1_1_[gene=blaOXA]_[locus_tag=A7J11_03394]_[protein=OXA-211_family_carbapenem-hydrolyzing_class_D_beta-lactamase_OXA-3     AAGTGGGCTGGTGGACAGGCTGGGTCGAAA 750
lcl|NG_059326.1_cds_WP_058870660.1_1_[gene=blaOXA]_[locus_tag=A7J11_05717]_[protein=OXA-211_family_carbapenem-hydrolyzing_class_D_beta-lactamase_OXA-6     AAGTGGGCTGGTGGACAGGCTGGGTCGAAA 750
lcl|NG_059327.1_cds_WP_058951457.1_1_[gene=blaOXA]_[locus_tag=A7J11_05718]_[protein=OXA-211_family_carbapenem-hydrolyzing_class_D_beta-lactamase_OXA-6     AAGTGGGCTGGTGGACAGGCTGGGTCGAAA 750
lcl|NG_061398.1_cds_WP_114699274.1_1_[gene=blaOXA]_[locus_tag=A7J11_05841]_[protein=OXA-211_family_carbapenem-hydrolyzing_class_D_beta-lactamase_OXA-6     AAGTCGGCTGGTGGACAGGCTGGGTCGAAA 750
lcl|NG_065429.1_cds_WP_140423312.1_1_[gene=blaOXA]_[locus_tag=A7J11_06262]_[protein=OXA-211_family_carbapenem-hydrolyzing_class_D_beta-lactamase_OXA-6     AAGTGGGCTGGTGGACAGGCTGGGTCGAAA 750
lcl|NG_065430.1_cds_WP_140423313.1_1_[gene=blaOXA]_[locus_tag=A7J11_06263]_[protein=OXA-211_family_carbapenem-hydrolyzing_class_D_beta-lactamase_OXA-6     AAGTGGGCTGGTGGACAGGCTGGGTCGAAA 750
lcl|NG_065431.1_cds_WP_140423314.1_1_[gene=blaOXA]_[locus_tag=A7J11_06264]_[protein=OXA-211_family_carbapenem-hydrolyzing_class_D_beta-lactamase_OXA-6     AAGTGGGCTGGTGGACAGGCTGGGTCGAAA 750
lcl|NG_065435.1_cds_WP_140423317.1_1_[gene=blaOXA]_[locus_tag=A7J11_06268]_[protein=OXA-211_family_carbapenem-hydrolyzing_class_D_beta-lactamase_OXA-6     AAGTAGGCTGGTGGACAGGCTGGGTCGAAA 750
lcl|NG_068178.1_cds_WP_063454569.1_1_[gene=blaOXA]_[locus_tag=A7J11_06760]_[protein=OXA-211_family_carbapenem-hydrolyzing_class_D_beta-lactamase_OXA-4     AAGTGGGCTGGTGGACAGGCTGGGTCGAAA 750
lcl|NG_079234.1_cds_WP_240067726.1_1_[gene=blaOXA]_[locus_tag=A7J11_07367]_[protein=OXA-211_family_carbapenem-hydrolyzing_class_D_beta-lactamase_OXA-1     AAGTGGGCTGGTGGACAGGCTGGGTCGAAA 750
lcl|NG_203410.1_cds_WP_290468363.1_1_[gene=blaOXA]_[locus_tag=A7J11_08079]_[protein=OXA-211_family_carbapenem-hydrolyzing_class_D_beta-lactamase_OXA-1     AAGTTGGTTGGTGGACAGGCTGGGTAGAAT 750
lcl|OL809969.1_cds_UGY75799.1_1_[gene=blaOXA]_[protein=OXA-211_family_carbapenem-hydrolyzing_class_D_beta-lactamase_OXA-1044]_[protein_id=UGY75799.1]_     AAGTGGGCTGGTGGACAGGCTGGGTCGAAA 750
lcl|LC771429.1_cds_BEK62627.1_1_[gene=blaOXA]_[protein=class_D_beta-lactamase_OXA-211_like_protein]_[protein_id=BEK62627.1]_[location=1..825]_[gbkey=C     AAGTTGGTTGGTGGACAGGCTGGGTAGAAT 750
lcl|MH188852.1_cds_AWB15826.1_1_[gene=blaOXA]_[protein=OXA-211_family_carbapenem-hydrolyzing_class_D_beta-lactamase_OXA-643]_[protein_id=AWB15826.1]_[     AAGTGGGCTGGTGGACAGGCTGGGTCGAAA 750
lcl|MH188853.1_cds_AWB15827.1_1_[gene=blaOXA]_[protein=OXA-211_family_carbapenem-hydrolyzing_class_D_beta-lactamase_OXA-644]_[protein_id=AWB15827.1]_[     AAGTGGGCTGGTGGACAGGCTGGGTCGAAA 750
lcl|MH188854.1_cds_AWB15828.1_1_[gene=blaOXA]_[protein=OXA-211_family_carbapenem-hydrolyzing_class_D_beta-lactamase_OXA-645]_[protein_id=AWB15828.1]_[     AAGTGGGCTGGTGGACAGGCTGGGTCGAAA 750
lcl|MH294485.1_cds_AWI33277.1_1_[gene=blaOXA]_[protein=OXA-211_family_carbapenem-hydrolyzing_class_D_beta-lactamase_OXA-650]_[protein_id=AWI33277.1]_[     AAGTAGGCTGGTGGACAGGCTGGGTCGAAA 750
lcl|MH549402.1_cds_AXC08554.1_1_[gene=blaOXA]_[locus_tag=LMCDNIDL_00001]_[protein=OXA-211_family_carbapenem-hydrolyzing_class_D_beta-lactamase_OXA-662     AAGTCGGCTGGTGGACAGGCTGGGTCGAAA 750
                                                                                                                                                                                         

OXA-1_consensus                                                                                                                                            CAAATCAGGACATAAATATGTTTTTGTGTC 780
OXA01_crRNA                                                                                                                                                ------------------------------ 780
Forward_primer                                                                                                                                             ------------------------------ 780
Reverse_primer                                                                                                                                             ------------------------------ 780
lcl|NG_049510.1_cds_WP_063861666.1_1_[gene=blaOXA]_[locus_tag=A7J11_02757]_[protein=carbapenem-hydrolyzing_class_D_beta-lactamase_OXA-211]_[protein_id     CAGCAACAAGTGAAAAAGTGTATTTTGCTT 780
lcl|NG_049511.1_cds_WP_063861677.1_1_[gene=blaOXA]_[locus_tag=A7J11_02758]_[protein=OXA-211_family_carbapenem-hydrolyzing_class_D_beta-lactamase_OXA-2     CTTCAACAGGTGAAAAAGTGTATTTTGCTT 780
lcl|NG_049579.1_cds_WP_004697403.1_1_[gene=blaOXA]_[locus_tag=A7J11_02990]_[protein=OXA-211_family_carbapenem-hydrolyzing_class_D_beta-lactamase_OXA-2     CAGCAACAGGTGAAAAAGTGTATTTTGCTT 780
lcl|NG_049604.1_cds_WP_063862593.1_1_[gene=blaOXA]_[locus_tag=A7J11_03046]_[protein=OXA-211_family_carbapenem-hydrolyzing_class_D_beta-lactamase_OXA-3     CTTCAACAGGTGAAAAAGCGTATTTTGCTT 780
lcl|NG_049625.1_cds_WP_063862693.1_1_[gene=blaOXA]_[locus_tag=A7J11_03098]_[protein=OXA-211_family_carbapenem-hydrolyzing_class_D_beta-lactamase_OXA-3     CAGCAACAGGTGAAAAAGTGTATTTTGCTT 780
lcl|NG_049626.1_cds_WP_063862698.1_1_[gene=blaOXA]_[locus_tag=A7J11_03099]_[protein=OXA-211_family_carbapenem-hydrolyzing_class_D_beta-lactamase_OXA-3     CTTCAACAGGTGAAAAAGCGTATTTTGCTT 780
lcl|NG_049664.1_cds_WP_063862740.1_1_[gene=blaOXA]_[locus_tag=A7J11_03394]_[protein=OXA-211_family_carbapenem-hydrolyzing_class_D_beta-lactamase_OXA-3     CAGCAACAGGTGAAAAAGTGTATTTTGCTT 780
lcl|NG_059326.1_cds_WP_058870660.1_1_[gene=blaOXA]_[locus_tag=A7J11_05717]_[protein=OXA-211_family_carbapenem-hydrolyzing_class_D_beta-lactamase_OXA-6     CAGCAACAGGTGAAAAAGTGTATTTTGCTT 780
lcl|NG_059327.1_cds_WP_058951457.1_1_[gene=blaOXA]_[locus_tag=A7J11_05718]_[protein=OXA-211_family_carbapenem-hydrolyzing_class_D_beta-lactamase_OXA-6     CAGCAACAGGTGAAAAAGTGTATTTTGCTT 780
lcl|NG_061398.1_cds_WP_114699274.1_1_[gene=blaOXA]_[locus_tag=A7J11_05841]_[protein=OXA-211_family_carbapenem-hydrolyzing_class_D_beta-lactamase_OXA-6     CAGCAACAGGTGAAAAAGTGTATTTTGCTT 780
lcl|NG_065429.1_cds_WP_140423312.1_1_[gene=blaOXA]_[locus_tag=A7J11_06262]_[protein=OXA-211_family_carbapenem-hydrolyzing_class_D_beta-lactamase_OXA-6     CAGCAACAGGTGAAAAAGTGTATTTTGCTT 780
lcl|NG_065430.1_cds_WP_140423313.1_1_[gene=blaOXA]_[locus_tag=A7J11_06263]_[protein=OXA-211_family_carbapenem-hydrolyzing_class_D_beta-lactamase_OXA-6     CAGCAACAAGTGAAAAAGTGTATTTTGCTT 780
lcl|NG_065431.1_cds_WP_140423314.1_1_[gene=blaOXA]_[locus_tag=A7J11_06264]_[protein=OXA-211_family_carbapenem-hydrolyzing_class_D_beta-lactamase_OXA-6     CAGCAACAGGTGAAAAAGTGTATTTTGCTT 780
lcl|NG_065435.1_cds_WP_140423317.1_1_[gene=blaOXA]_[locus_tag=A7J11_06268]_[protein=OXA-211_family_carbapenem-hydrolyzing_class_D_beta-lactamase_OXA-6     CAGCAACAGGTGCAAAAGTGTATTTTGCTT 780
lcl|NG_068178.1_cds_WP_063454569.1_1_[gene=blaOXA]_[locus_tag=A7J11_06760]_[protein=OXA-211_family_carbapenem-hydrolyzing_class_D_beta-lactamase_OXA-4     CTTCAACAGGTGAAAAAGTGTATTTTGCTT 780
lcl|NG_079234.1_cds_WP_240067726.1_1_[gene=blaOXA]_[locus_tag=A7J11_07367]_[protein=OXA-211_family_carbapenem-hydrolyzing_class_D_beta-lactamase_OXA-1     CAGCAACAGGTGAAAAAGTGTATTTTGCTT 780
lcl|NG_203410.1_cds_WP_290468363.1_1_[gene=blaOXA]_[locus_tag=A7J11_08079]_[protein=OXA-211_family_carbapenem-hydrolyzing_class_D_beta-lactamase_OXA-1     ATCCCGATCGTGAAAAGGTCTATTTCTCTT 780
lcl|OL809969.1_cds_UGY75799.1_1_[gene=blaOXA]_[protein=OXA-211_family_carbapenem-hydrolyzing_class_D_beta-lactamase_OXA-1044]_[protein_id=UGY75799.1]_     CAGCAACAGGTGAAAAAGTGTATTTTGCTT 780
lcl|LC771429.1_cds_BEK62627.1_1_[gene=blaOXA]_[protein=class_D_beta-lactamase_OXA-211_like_protein]_[protein_id=BEK62627.1]_[location=1..825]_[gbkey=C     ATCCCGATCGTGAAAAGGTCTATTTCTCTT 780
lcl|MH188852.1_cds_AWB15826.1_1_[gene=blaOXA]_[protein=OXA-211_family_carbapenem-hydrolyzing_class_D_beta-lactamase_OXA-643]_[protein_id=AWB15826.1]_[     CAGCAACAGGTGAAAAAGTGTATTTTGCTT 780
lcl|MH188853.1_cds_AWB15827.1_1_[gene=blaOXA]_[protein=OXA-211_family_carbapenem-hydrolyzing_class_D_beta-lactamase_OXA-644]_[protein_id=AWB15827.1]_[     CAGCAACAAGTGAAAAAGTGTATTTTGCTT 780
lcl|MH188854.1_cds_AWB15828.1_1_[gene=blaOXA]_[protein=OXA-211_family_carbapenem-hydrolyzing_class_D_beta-lactamase_OXA-645]_[protein_id=AWB15828.1]_[     CAGCAACAGGTGAAAAAGTGTATTTTGCTT 780
lcl|MH294485.1_cds_AWI33277.1_1_[gene=blaOXA]_[protein=OXA-211_family_carbapenem-hydrolyzing_class_D_beta-lactamase_OXA-650]_[protein_id=AWI33277.1]_[     CAGCAACAGGTGCAAAAGTGTATTTTGCTT 780
lcl|MH549402.1_cds_AXC08554.1_1_[gene=blaOXA]_[locus_tag=LMCDNIDL_00001]_[protein=OXA-211_family_carbapenem-hydrolyzing_class_D_beta-lactamase_OXA-662     CAGCAACAGGTGAAAAAGTGTATTTTGCTT 780
                                                                                                                                                                                         

OXA-1_consensus                                                                                                                                            CGCACTTACA---GGAAACTTGGGGTCGAA 810
OXA01_crRNA                                                                                                                                                ------------------------------ 810
Forward_primer                                                                                                                                             ----------------AGCATGGCTCGAAA 810
Reverse_primer                                                                                                                                             --CACTTACA---GGAAACTTGGGGTC--- 810
lcl|NG_049510.1_cds_WP_063861666.1_1_[gene=blaOXA]_[locus_tag=A7J11_02757]_[protein=carbapenem-hydrolyzing_class_D_beta-lactamase_OXA-211]_[protein_id     TGAATATGCATATGAAAACGGGAATTTCAG 810
lcl|NG_049511.1_cds_WP_063861677.1_1_[gene=blaOXA]_[locus_tag=A7J11_02758]_[protein=OXA-211_family_carbapenem-hydrolyzing_class_D_beta-lactamase_OXA-2     TGAATATGCATATGAAAACAGGGATTTCAG 810
lcl|NG_049579.1_cds_WP_004697403.1_1_[gene=blaOXA]_[locus_tag=A7J11_02990]_[protein=OXA-211_family_carbapenem-hydrolyzing_class_D_beta-lactamase_OXA-2     TGAATATGCAGATGAAAACAGGAATTTCAG 810
lcl|NG_049604.1_cds_WP_063862593.1_1_[gene=blaOXA]_[locus_tag=A7J11_03046]_[protein=OXA-211_family_carbapenem-hydrolyzing_class_D_beta-lactamase_OXA-3     TGAATATGCAGATGAAAACGGGAATTTCAG 810
lcl|NG_049625.1_cds_WP_063862693.1_1_[gene=blaOXA]_[locus_tag=A7J11_03098]_[protein=OXA-211_family_carbapenem-hydrolyzing_class_D_beta-lactamase_OXA-3     TGAATATGCATATGAAAACGGGAATTTCAG 810
lcl|NG_049626.1_cds_WP_063862698.1_1_[gene=blaOXA]_[locus_tag=A7J11_03099]_[protein=OXA-211_family_carbapenem-hydrolyzing_class_D_beta-lactamase_OXA-3     TGAATATGCAGATGAAAACGGGAATTTCAG 810
lcl|NG_049664.1_cds_WP_063862740.1_1_[gene=blaOXA]_[locus_tag=A7J11_03394]_[protein=OXA-211_family_carbapenem-hydrolyzing_class_D_beta-lactamase_OXA-3     TGAATATGCATATGAAAACAGGAATTTCAG 810
lcl|NG_059326.1_cds_WP_058870660.1_1_[gene=blaOXA]_[locus_tag=A7J11_05717]_[protein=OXA-211_family_carbapenem-hydrolyzing_class_D_beta-lactamase_OXA-6     TGAATATGCATATGAAAACAGGAATTTCAG 810
lcl|NG_059327.1_cds_WP_058951457.1_1_[gene=blaOXA]_[locus_tag=A7J11_05718]_[protein=OXA-211_family_carbapenem-hydrolyzing_class_D_beta-lactamase_OXA-6     TGAATATGCAGATGAAAACAGGAATTTCAG 810
lcl|NG_061398.1_cds_WP_114699274.1_1_[gene=blaOXA]_[locus_tag=A7J11_05841]_[protein=OXA-211_family_carbapenem-hydrolyzing_class_D_beta-lactamase_OXA-6     TGAATATGCATATGAAAACAGGAATTTCAG 810
lcl|NG_065429.1_cds_WP_140423312.1_1_[gene=blaOXA]_[locus_tag=A7J11_06262]_[protein=OXA-211_family_carbapenem-hydrolyzing_class_D_beta-lactamase_OXA-6     TGAATATGCATATGAAAACAGGGATTTCAG 810
lcl|NG_065430.1_cds_WP_140423313.1_1_[gene=blaOXA]_[locus_tag=A7J11_06263]_[protein=OXA-211_family_carbapenem-hydrolyzing_class_D_beta-lactamase_OXA-6     TGAATATGCATATGAAAACGGGAATTTCAG 810
lcl|NG_065431.1_cds_WP_140423314.1_1_[gene=blaOXA]_[locus_tag=A7J11_06264]_[protein=OXA-211_family_carbapenem-hydrolyzing_class_D_beta-lactamase_OXA-6     TGAATATGCAGATGAAAACAGGAATTTCAG 810
lcl|NG_065435.1_cds_WP_140423317.1_1_[gene=blaOXA]_[locus_tag=A7J11_06268]_[protein=OXA-211_family_carbapenem-hydrolyzing_class_D_beta-lactamase_OXA-6     TGAATATGCAGATGAAAACGGGAATTTCAG 810
lcl|NG_068178.1_cds_WP_063454569.1_1_[gene=blaOXA]_[locus_tag=A7J11_06760]_[protein=OXA-211_family_carbapenem-hydrolyzing_class_D_beta-lactamase_OXA-4     TGAATATGCATATGAAAACAGGGATTTCAG 810
lcl|NG_079234.1_cds_WP_240067726.1_1_[gene=blaOXA]_[locus_tag=A7J11_07367]_[protein=OXA-211_family_carbapenem-hydrolyzing_class_D_beta-lactamase_OXA-1     TGAATATGCATATGAAAACAGGGATTTCAG 810
lcl|NG_203410.1_cds_WP_290468363.1_1_[gene=blaOXA]_[locus_tag=A7J11_08079]_[protein=OXA-211_family_carbapenem-hydrolyzing_class_D_beta-lactamase_OXA-1     TAAATATGCACATTAAAACGGGAATTCCAG 810
lcl|OL809969.1_cds_UGY75799.1_1_[gene=blaOXA]_[protein=OXA-211_family_carbapenem-hydrolyzing_class_D_beta-lactamase_OXA-1044]_[protein_id=UGY75799.1]_     TGAATATGCATATGAAAACAGGGATTTCAG 810
lcl|LC771429.1_cds_BEK62627.1_1_[gene=blaOXA]_[protein=class_D_beta-lactamase_OXA-211_like_protein]_[protein_id=BEK62627.1]_[location=1..825]_[gbkey=C     TAAATATGCACATTAAAACGGGAATTCCAG 810
lcl|MH188852.1_cds_AWB15826.1_1_[gene=blaOXA]_[protein=OXA-211_family_carbapenem-hydrolyzing_class_D_beta-lactamase_OXA-643]_[protein_id=AWB15826.1]_[     TGAATATGCATATGAAAACAGGGATTTCAG 810
lcl|MH188853.1_cds_AWB15827.1_1_[gene=blaOXA]_[protein=OXA-211_family_carbapenem-hydrolyzing_class_D_beta-lactamase_OXA-644]_[protein_id=AWB15827.1]_[     TGAATATGCATATGAAAACGGGAATTTCAG 810
lcl|MH188854.1_cds_AWB15828.1_1_[gene=blaOXA]_[protein=OXA-211_family_carbapenem-hydrolyzing_class_D_beta-lactamase_OXA-645]_[protein_id=AWB15828.1]_[     TGAATATGCAGATGAAAACAGGAATTTCAG 810
lcl|MH294485.1_cds_AWI33277.1_1_[gene=blaOXA]_[protein=OXA-211_family_carbapenem-hydrolyzing_class_D_beta-lactamase_OXA-650]_[protein_id=AWI33277.1]_[     TGAATATGCAGATGAAAACGGGAATTTCAG 810
lcl|MH549402.1_cds_AXC08554.1_1_[gene=blaOXA]_[locus_tag=LMCDNIDL_00001]_[protein=OXA-211_family_carbapenem-hydrolyzing_class_D_beta-lactamase_OXA-662     TGAATATGCATATGAAAACAGGAATTTCAG 810
                                                                                                                                                                                         

OXA-1_consensus                                                                                                                                            TTTAACATCAAGCATAAAAGCCAAGAAAAA 840
OXA01_crRNA                                                                                                                                                ------------------------------ 840
Forward_primer                                                                                                                                             GTAGCTTA---------------------- 840
Reverse_primer                                                                                                                                             ------------------------------ 840
lcl|NG_049510.1_cds_WP_063861666.1_1_[gene=blaOXA]_[locus_tag=A7J11_02757]_[protein=carbapenem-hydrolyzing_class_D_beta-lactamase_OXA-211]_[protein_id     CCAGCGTACGTGAGCAACTGGTCAAACAAA 840
lcl|NG_049511.1_cds_WP_063861677.1_1_[gene=blaOXA]_[locus_tag=A7J11_02758]_[protein=OXA-211_family_carbapenem-hydrolyzing_class_D_beta-lactamase_OXA-2     CCAGCGTGCGTGAGCAACTGGTCAAACAAA 840
lcl|NG_049579.1_cds_WP_004697403.1_1_[gene=blaOXA]_[locus_tag=A7J11_02990]_[protein=OXA-211_family_carbapenem-hydrolyzing_class_D_beta-lactamase_OXA-2     CCAGCGTGCGTGAGCAACTGGTCAAACAAA 840
lcl|NG_049604.1_cds_WP_063862593.1_1_[gene=blaOXA]_[locus_tag=A7J11_03046]_[protein=OXA-211_family_carbapenem-hydrolyzing_class_D_beta-lactamase_OXA-3     CCAGCGTGCGTGAGCAACTGGTCAAACAAA 840
lcl|NG_049625.1_cds_WP_063862693.1_1_[gene=blaOXA]_[locus_tag=A7J11_03098]_[protein=OXA-211_family_carbapenem-hydrolyzing_class_D_beta-lactamase_OXA-3     CCAGCGTACGTGAGCAACTGGTCAAACAAA 840
lcl|NG_049626.1_cds_WP_063862698.1_1_[gene=blaOXA]_[locus_tag=A7J11_03099]_[protein=OXA-211_family_carbapenem-hydrolyzing_class_D_beta-lactamase_OXA-3     CCAGCGTGCGTGAGCAACTGGTCAAACAAA 840
lcl|NG_049664.1_cds_WP_063862740.1_1_[gene=blaOXA]_[locus_tag=A7J11_03394]_[protein=OXA-211_family_carbapenem-hydrolyzing_class_D_beta-lactamase_OXA-3     CCAGCGTGCGTGAGCAACTGGTCAAACAAA 840
lcl|NG_059326.1_cds_WP_058870660.1_1_[gene=blaOXA]_[locus_tag=A7J11_05717]_[protein=OXA-211_family_carbapenem-hydrolyzing_class_D_beta-lactamase_OXA-6     CCAGCGTGCGTGAGCAACTGGTCAAACAAA 840
lcl|NG_059327.1_cds_WP_058951457.1_1_[gene=blaOXA]_[locus_tag=A7J11_05718]_[protein=OXA-211_family_carbapenem-hydrolyzing_class_D_beta-lactamase_OXA-6     CCAGCGTGCGTGAGCAACTGGTCAAACAAA 840
lcl|NG_061398.1_cds_WP_114699274.1_1_[gene=blaOXA]_[locus_tag=A7J11_05841]_[protein=OXA-211_family_carbapenem-hydrolyzing_class_D_beta-lactamase_OXA-6     CCAGCGTGCGTGAGCAACTGGTCAAACAAA 840
lcl|NG_065429.1_cds_WP_140423312.1_1_[gene=blaOXA]_[locus_tag=A7J11_06262]_[protein=OXA-211_family_carbapenem-hydrolyzing_class_D_beta-lactamase_OXA-6     CCAGCGAGCGTGAGCAACTGGTCAAACAAA 840
lcl|NG_065430.1_cds_WP_140423313.1_1_[gene=blaOXA]_[locus_tag=A7J11_06263]_[protein=OXA-211_family_carbapenem-hydrolyzing_class_D_beta-lactamase_OXA-6     CCAGCGTACGTGAGCAACTGGTCAAACAAA 840
lcl|NG_065431.1_cds_WP_140423314.1_1_[gene=blaOXA]_[locus_tag=A7J11_06264]_[protein=OXA-211_family_carbapenem-hydrolyzing_class_D_beta-lactamase_OXA-6     CCAGCGTGCGTGAGCAACTGGTCAAACAAA 840
lcl|NG_065435.1_cds_WP_140423317.1_1_[gene=blaOXA]_[locus_tag=A7J11_06268]_[protein=OXA-211_family_carbapenem-hydrolyzing_class_D_beta-lactamase_OXA-6     CCAGCGTGCGTGAGCAACTGGTCAAACAAA 840
lcl|NG_068178.1_cds_WP_063454569.1_1_[gene=blaOXA]_[locus_tag=A7J11_06760]_[protein=OXA-211_family_carbapenem-hydrolyzing_class_D_beta-lactamase_OXA-4     CCAGCGCGCGTGAGCAACTGGTCAAACAAA 840
lcl|NG_079234.1_cds_WP_240067726.1_1_[gene=blaOXA]_[locus_tag=A7J11_07367]_[protein=OXA-211_family_carbapenem-hydrolyzing_class_D_beta-lactamase_OXA-1     CCAGCGAGCGTGAGCAACTGGTCAAACAAA 840
lcl|NG_203410.1_cds_WP_290468363.1_1_[gene=blaOXA]_[locus_tag=A7J11_08079]_[protein=OXA-211_family_carbapenem-hydrolyzing_class_D_beta-lactamase_OXA-1     CCAGCGTACGTGAGCAACTGGTTAAACAAA 840
lcl|OL809969.1_cds_UGY75799.1_1_[gene=blaOXA]_[protein=OXA-211_family_carbapenem-hydrolyzing_class_D_beta-lactamase_OXA-1044]_[protein_id=UGY75799.1]_     CCAGCGAGCGTGAGCAACTGGTCAAACAAA 840
lcl|LC771429.1_cds_BEK62627.1_1_[gene=blaOXA]_[protein=class_D_beta-lactamase_OXA-211_like_protein]_[protein_id=BEK62627.1]_[location=1..825]_[gbkey=C     CCAGCGTACGTGAGCAACTGGTTAAACAAA 840
lcl|MH188852.1_cds_AWB15826.1_1_[gene=blaOXA]_[protein=OXA-211_family_carbapenem-hydrolyzing_class_D_beta-lactamase_OXA-643]_[protein_id=AWB15826.1]_[     CCAGCGAGCGTGAGCAACTGGTCAAACAAA 840
lcl|MH188853.1_cds_AWB15827.1_1_[gene=blaOXA]_[protein=OXA-211_family_carbapenem-hydrolyzing_class_D_beta-lactamase_OXA-644]_[protein_id=AWB15827.1]_[     CCAGCGTACGTGAGCAACTGGTCAAACAAA 840
lcl|MH188854.1_cds_AWB15828.1_1_[gene=blaOXA]_[protein=OXA-211_family_carbapenem-hydrolyzing_class_D_beta-lactamase_OXA-645]_[protein_id=AWB15828.1]_[     CCAGCGTGCGTGAGCAACTGGTCAAACAAA 840
lcl|MH294485.1_cds_AWI33277.1_1_[gene=blaOXA]_[protein=OXA-211_family_carbapenem-hydrolyzing_class_D_beta-lactamase_OXA-650]_[protein_id=AWI33277.1]_[     CCAGCGTGCGTGAGCAACTGGTCAAACAAA 840
lcl|MH549402.1_cds_AXC08554.1_1_[gene=blaOXA]_[locus_tag=LMCDNIDL_00001]_[protein=OXA-211_family_carbapenem-hydrolyzing_class_D_beta-lactamase_OXA-662     CCAGCGTGCGTGAGCAACTGGTCAAACAAA 840
                                                                                                                                                                                         

OXA-1_consensus                                                                                                                                            TGCGATCACCATTCTAAACACACTAAATTT 870
OXA01_crRNA                                                                                                                                                ------------------------------ 870
Forward_primer                                                                                                                                             ------------------------------ 870
Reverse_primer                                                                                                                                             ------------------------------ 870
lcl|NG_049510.1_cds_WP_063861666.1_1_[gene=blaOXA]_[locus_tag=A7J11_02757]_[protein=carbapenem-hydrolyzing_class_D_beta-lactamase_OXA-211]_[protein_id     GTCTGACAGCACTGGGGATAATTTAA---- 870
lcl|NG_049511.1_cds_WP_063861677.1_1_[gene=blaOXA]_[locus_tag=A7J11_02758]_[protein=OXA-211_family_carbapenem-hydrolyzing_class_D_beta-lactamase_OXA-2     GTCTGACAGCACTGGGGATAATTTAA---- 870
lcl|NG_049579.1_cds_WP_004697403.1_1_[gene=blaOXA]_[locus_tag=A7J11_02990]_[protein=OXA-211_family_carbapenem-hydrolyzing_class_D_beta-lactamase_OXA-2     GTCTGATAACACTGGGGATAATTTAA---- 870
lcl|NG_049604.1_cds_WP_063862593.1_1_[gene=blaOXA]_[locus_tag=A7J11_03046]_[protein=OXA-211_family_carbapenem-hydrolyzing_class_D_beta-lactamase_OXA-3     GTCTGACAGCACTGGGGATAATTTAA---- 870
lcl|NG_049625.1_cds_WP_063862693.1_1_[gene=blaOXA]_[locus_tag=A7J11_03098]_[protein=OXA-211_family_carbapenem-hydrolyzing_class_D_beta-lactamase_OXA-3     GTCTGACAGCACTGGGGATAATTTAA---- 870
lcl|NG_049626.1_cds_WP_063862698.1_1_[gene=blaOXA]_[locus_tag=A7J11_03099]_[protein=OXA-211_family_carbapenem-hydrolyzing_class_D_beta-lactamase_OXA-3     GTCTGACAGCACTGGGGATAATTTAA---- 870
lcl|NG_049664.1_cds_WP_063862740.1_1_[gene=blaOXA]_[locus_tag=A7J11_03394]_[protein=OXA-211_family_carbapenem-hydrolyzing_class_D_beta-lactamase_OXA-3     GTCTGACAGCACTGGGGATAATTTAA---- 870
lcl|NG_059326.1_cds_WP_058870660.1_1_[gene=blaOXA]_[locus_tag=A7J11_05717]_[protein=OXA-211_family_carbapenem-hydrolyzing_class_D_beta-lactamase_OXA-6     GTCTGACAGCACTGGGAATAATTTAA---- 870
lcl|NG_059327.1_cds_WP_058951457.1_1_[gene=blaOXA]_[locus_tag=A7J11_05718]_[protein=OXA-211_family_carbapenem-hydrolyzing_class_D_beta-lactamase_OXA-6     GTCTAACAGCACTGGGGATAATTTAA---- 870
lcl|NG_061398.1_cds_WP_114699274.1_1_[gene=blaOXA]_[locus_tag=A7J11_05841]_[protein=OXA-211_family_carbapenem-hydrolyzing_class_D_beta-lactamase_OXA-6     GTCTGACAGCACTGGGGATAATTTAA---- 870
lcl|NG_065429.1_cds_WP_140423312.1_1_[gene=blaOXA]_[locus_tag=A7J11_06262]_[protein=OXA-211_family_carbapenem-hydrolyzing_class_D_beta-lactamase_OXA-6     GTCTGACAGCACTGGGAATAATTTAA---- 870
lcl|NG_065430.1_cds_WP_140423313.1_1_[gene=blaOXA]_[locus_tag=A7J11_06263]_[protein=OXA-211_family_carbapenem-hydrolyzing_class_D_beta-lactamase_OXA-6     GTCTGACAGCACTGGGGATAATTTAA---- 870
lcl|NG_065431.1_cds_WP_140423314.1_1_[gene=blaOXA]_[locus_tag=A7J11_06264]_[protein=OXA-211_family_carbapenem-hydrolyzing_class_D_beta-lactamase_OXA-6     GTCTAACAGCACTGGGGATAATTTAA---- 870
lcl|NG_065435.1_cds_WP_140423317.1_1_[gene=blaOXA]_[locus_tag=A7J11_06268]_[protein=OXA-211_family_carbapenem-hydrolyzing_class_D_beta-lactamase_OXA-6     GCCTGACAGCACTGGGGATAATTTAA---- 870
lcl|NG_068178.1_cds_WP_063454569.1_1_[gene=blaOXA]_[locus_tag=A7J11_06760]_[protein=OXA-211_family_carbapenem-hydrolyzing_class_D_beta-lactamase_OXA-4     GTCTGACAGCGTTGGGAATAATTTAA---- 870
lcl|NG_079234.1_cds_WP_240067726.1_1_[gene=blaOXA]_[locus_tag=A7J11_07367]_[protein=OXA-211_family_carbapenem-hydrolyzing_class_D_beta-lactamase_OXA-1     GTCTGACAGCACTGGGAATAATTTAA---- 870
lcl|NG_203410.1_cds_WP_290468363.1_1_[gene=blaOXA]_[locus_tag=A7J11_08079]_[protein=OXA-211_family_carbapenem-hydrolyzing_class_D_beta-lactamase_OXA-1     GCTTGACTACATTGGGTCTAATTTAA---- 870
lcl|OL809969.1_cds_UGY75799.1_1_[gene=blaOXA]_[protein=OXA-211_family_carbapenem-hydrolyzing_class_D_beta-lactamase_OXA-1044]_[protein_id=UGY75799.1]_     GTCTGACAGCACTGGGAATAATTTAA---- 870
lcl|LC771429.1_cds_BEK62627.1_1_[gene=blaOXA]_[protein=class_D_beta-lactamase_OXA-211_like_protein]_[protein_id=BEK62627.1]_[location=1..825]_[gbkey=C     GCTTGACTACATTGGGTCTAATTTAA---- 870
lcl|MH188852.1_cds_AWB15826.1_1_[gene=blaOXA]_[protein=OXA-211_family_carbapenem-hydrolyzing_class_D_beta-lactamase_OXA-643]_[protein_id=AWB15826.1]_[     GTCTGACAGCACTGGGAATAATTTAA---- 870
lcl|MH188853.1_cds_AWB15827.1_1_[gene=blaOXA]_[protein=OXA-211_family_carbapenem-hydrolyzing_class_D_beta-lactamase_OXA-644]_[protein_id=AWB15827.1]_[     GTCTGACAGCACTGGGGATAATTTAA---- 870
lcl|MH188854.1_cds_AWB15828.1_1_[gene=blaOXA]_[protein=OXA-211_family_carbapenem-hydrolyzing_class_D_beta-lactamase_OXA-645]_[protein_id=AWB15828.1]_[     GTCTAACAGCACTGGGGATAATTTAA---- 870
lcl|MH294485.1_cds_AWI33277.1_1_[gene=blaOXA]_[protein=OXA-211_family_carbapenem-hydrolyzing_class_D_beta-lactamase_OXA-650]_[protein_id=AWI33277.1]_[     GCCTGACAGCACTGGGGATAATTTAA---- 870
lcl|MH549402.1_cds_AXC08554.1_1_[gene=blaOXA]_[locus_tag=LMCDNIDL_00001]_[protein=OXA-211_family_carbapenem-hydrolyzing_class_D_beta-lactamase_OXA-662     GTCTGACAGCACTGGGGATAATTTAA---- 870
                                                                                                                                                                                         

OXA-1_consensus                                                                                                                                            ATAA 874
OXA01_crRNA                                                                                                                                                ---- 874
Forward_primer                                                                                                                                             ---- 874
Reverse_primer                                                                                                                                             ---- 874
lcl|NG_049510.1_cds_WP_063861666.1_1_[gene=blaOXA]_[locus_tag=A7J11_02757]_[protein=carbapenem-hydrolyzing_class_D_beta-lactamase_OXA-211]_[protein_id     ---- 874
lcl|NG_049511.1_cds_WP_063861677.1_1_[gene=blaOXA]_[locus_tag=A7J11_02758]_[protein=OXA-211_family_carbapenem-hydrolyzing_class_D_beta-lactamase_OXA-2     ---- 874
lcl|NG_049579.1_cds_WP_004697403.1_1_[gene=blaOXA]_[locus_tag=A7J11_02990]_[protein=OXA-211_family_carbapenem-hydrolyzing_class_D_beta-lactamase_OXA-2     ---- 874
lcl|NG_049604.1_cds_WP_063862593.1_1_[gene=blaOXA]_[locus_tag=A7J11_03046]_[protein=OXA-211_family_carbapenem-hydrolyzing_class_D_beta-lactamase_OXA-3     ---- 874
lcl|NG_049625.1_cds_WP_063862693.1_1_[gene=blaOXA]_[locus_tag=A7J11_03098]_[protein=OXA-211_family_carbapenem-hydrolyzing_class_D_beta-lactamase_OXA-3     ---- 874
lcl|NG_049626.1_cds_WP_063862698.1_1_[gene=blaOXA]_[locus_tag=A7J11_03099]_[protein=OXA-211_family_carbapenem-hydrolyzing_class_D_beta-lactamase_OXA-3     ---- 874
lcl|NG_049664.1_cds_WP_063862740.1_1_[gene=blaOXA]_[locus_tag=A7J11_03394]_[protein=OXA-211_family_carbapenem-hydrolyzing_class_D_beta-lactamase_OXA-3     ---- 874
lcl|NG_059326.1_cds_WP_058870660.1_1_[gene=blaOXA]_[locus_tag=A7J11_05717]_[protein=OXA-211_family_carbapenem-hydrolyzing_class_D_beta-lactamase_OXA-6     ---- 874
lcl|NG_059327.1_cds_WP_058951457.1_1_[gene=blaOXA]_[locus_tag=A7J11_05718]_[protein=OXA-211_family_carbapenem-hydrolyzing_class_D_beta-lactamase_OXA-6     ---- 874
lcl|NG_061398.1_cds_WP_114699274.1_1_[gene=blaOXA]_[locus_tag=A7J11_05841]_[protein=OXA-211_family_carbapenem-hydrolyzing_class_D_beta-lactamase_OXA-6     ---- 874
lcl|NG_065429.1_cds_WP_140423312.1_1_[gene=blaOXA]_[locus_tag=A7J11_06262]_[protein=OXA-211_family_carbapenem-hydrolyzing_class_D_beta-lactamase_OXA-6     ---- 874
lcl|NG_065430.1_cds_WP_140423313.1_1_[gene=blaOXA]_[locus_tag=A7J11_06263]_[protein=OXA-211_family_carbapenem-hydrolyzing_class_D_beta-lactamase_OXA-6     ---- 874
lcl|NG_065431.1_cds_WP_140423314.1_1_[gene=blaOXA]_[locus_tag=A7J11_06264]_[protein=OXA-211_family_carbapenem-hydrolyzing_class_D_beta-lactamase_OXA-6     ---- 874
lcl|NG_065435.1_cds_WP_140423317.1_1_[gene=blaOXA]_[locus_tag=A7J11_06268]_[protein=OXA-211_family_carbapenem-hydrolyzing_class_D_beta-lactamase_OXA-6     ---- 874
lcl|NG_068178.1_cds_WP_063454569.1_1_[gene=blaOXA]_[locus_tag=A7J11_06760]_[protein=OXA-211_family_carbapenem-hydrolyzing_class_D_beta-lactamase_OXA-4     ---- 874
lcl|NG_079234.1_cds_WP_240067726.1_1_[gene=blaOXA]_[locus_tag=A7J11_07367]_[protein=OXA-211_family_carbapenem-hydrolyzing_class_D_beta-lactamase_OXA-1     ---- 874
lcl|NG_203410.1_cds_WP_290468363.1_1_[gene=blaOXA]_[locus_tag=A7J11_08079]_[protein=OXA-211_family_carbapenem-hydrolyzing_class_D_beta-lactamase_OXA-1     ---- 874
lcl|OL809969.1_cds_UGY75799.1_1_[gene=blaOXA]_[protein=OXA-211_family_carbapenem-hydrolyzing_class_D_beta-lactamase_OXA-1044]_[protein_id=UGY75799.1]_     ---- 874
lcl|LC771429.1_cds_BEK62627.1_1_[gene=blaOXA]_[protein=class_D_beta-lactamase_OXA-211_like_protein]_[protein_id=BEK62627.1]_[location=1..825]_[gbkey=C     ---- 874
lcl|MH188852.1_cds_AWB15826.1_1_[gene=blaOXA]_[protein=OXA-211_family_carbapenem-hydrolyzing_class_D_beta-lactamase_OXA-643]_[protein_id=AWB15826.1]_[     ---- 874
lcl|MH188853.1_cds_AWB15827.1_1_[gene=blaOXA]_[protein=OXA-211_family_carbapenem-hydrolyzing_class_D_beta-lactamase_OXA-644]_[protein_id=AWB15827.1]_[     ---- 874
lcl|MH188854.1_cds_AWB15828.1_1_[gene=blaOXA]_[protein=OXA-211_family_carbapenem-hydrolyzing_class_D_beta-lactamase_OXA-645]_[protein_id=AWB15828.1]_[     ---- 874
lcl|MH294485.1_cds_AWI33277.1_1_[gene=blaOXA]_[protein=OXA-211_family_carbapenem-hydrolyzing_class_D_beta-lactamase_OXA-650]_[protein_id=AWI33277.1]_[     ---- 874
lcl|MH549402.1_cds_AXC08554.1_1_[gene=blaOXA]_[locus_tag=LMCDNIDL_00001]_[protein=OXA-211_family_carbapenem-hydrolyzing_class_D_beta-lactamase_OXA-662     ---- 874
                                                                                                                                                               
