# Supplementary material for: Thermal optimized PCR coupled to CRISPR-Cas12a for rapid detection of blaOXA-1 resistance gene
Source: PLoS One. 2026 May 15;21(5):e0337675. doi: 10.1371/journal.pone.0337675 (PMC13178884; doi:10.1371/journal.pone.0337675)
Supplement: S2 File [file pone.0337675.s002.zip › Supplementary_file_S2/Aln_OXA62.aln]

CLUSTAL W 2.0 multiple sequence alignment

OXA-1_consensus                                                                                                                                            ATGAAAAACACAAT---------------- 30
OXA01_crRNA                                                                                                                                                ------------------------------ 30
Forward_primer                                                                                                                                             ------------------------------ 30
Reverse_primer                                                                                                                                             ------------------------------ 30
lcl|NG_243482.1_cds_WP_094069128.1_1_[gene=blaOXA]_[locus_tag=A7J11_08548]_[protein=OXA-62_family_carbapenem-hydrolyzing_class_D_beta-lactamase_OXA-12     ATGAAAAAGATAATTTCTCGCTGGCGGCGT 30
lcl|PQ196143.1_cds_XGJ10589.1_1_[gene=blaOXA]_[protein=OXA-62_family_carbapenem-hydrolyzing_class_D_beta-lactamase_OXA-1264]_[protein_id=XGJ10589.1]_[     ATGAAAAAGATAATTTCTCGCTGGCGGCGT 30
lcl|NG_088413.1_cds_WP_150664304.1_1_[gene=blaOXA]_[locus_tag=A7J11_07715]_[protein=OXA-62_family_carbapenem-hydrolyzing_class_D_beta-lactamase_OXA-11     ATGAAACGAATTCTCTCTCGCTGGCGCCGC 30
lcl|NG_148640.1_cds_WP_150662373.1_1_[gene=blaOXA]_[locus_tag=A7J11_07875]_[protein=OXA-62_family_carbapenem-hydrolyzing_class_D_beta-lactamase_OXA-11     ATGAAACGAATTCTCTCTCGCTGGCGTCGC 30
lcl|NG_242577.1_cds_WP_338424116.1_1_[gene=blaOXA]_[locus_tag=A7J11_08304]_[protein=OXA-62_family_carbapenem-hydrolyzing_class_D_beta-lactamase_OXA-12     ATGAAACGAATTCTCTCTCGCTGGCGTCGC 30
lcl|NG_242578.1_cds_WP_338424117.1_1_[gene=blaOXA]_[locus_tag=A7J11_08305]_[protein=OXA-62_family_carbapenem-hydrolyzing_class_D_beta-lactamase_OXA-12     ATGAAACGAATTCTCTCTCGCTGGCGTCGC 30
lcl|OP626812.1_cds_UYF23589.1_1_[gene=blaOXA]_[protein=OXA-62_family_carbapenem-hydrolyzing_class_D_beta-lactamase_OXA-1152]_[protein_id=UYF23589.1]_[     ATGAAACGAATTCTCTCTCGCTGGCGTCGC 30
lcl|NG_049450.1_cds_WP_048806429.1_1_[gene=blaOXA]_[locus_tag=A7J11_03501]_[protein=OXA-62_family_carbapenem-hydrolyzing_class_D_beta-lactamase_OXA-15     ATGAATACGATAATTTCTCGCCGGTGGCGT 30
lcl|NG_049451.1_cds_WP_063861050.1_1_[gene=blaOXA]_[locus_tag=A7J11_03540]_[protein=OXA-62_family_carbapenem-hydrolyzing_class_D_beta-lactamase_OXA-15     ATGAATACGATAATCTCTCGCCGGTGGCGT 30
lcl|NG_049452.1_cds_WP_048627819.1_1_[gene=blaOXA]_[locus_tag=A7J11_03484]_[protein=OXA-62_family_carbapenem-hydrolyzing_class_D_beta-lactamase_OXA-15     ATGAAAAAGATAATTTCTCGCTGGCGGCGT 30
lcl|NG_049453.1_cds_WP_063861062.1_1_[gene=blaOXA]_[locus_tag=A7J11_03541]_[protein=OXA-62_family_carbapenem-hydrolyzing_class_D_beta-lactamase_OXA-15     ATGAAACGAATTCTCTCTCACTGGTGTCGC 30
lcl|NG_049454.1_cds_WP_063861067.1_1_[gene=blaOXA]_[locus_tag=A7J11_03542]_[protein=OXA-62_family_carbapenem-hydrolyzing_class_D_beta-lactamase_OXA-15     ATGAAACGAATTCTCTCTCGCTGGCGTCGC 30
lcl|NG_049455.1_cds_WP_052266736.1_1_[gene=blaOXA]_[locus_tag=A7J11_03536]_[protein=OXA-62_family_carbapenem-hydrolyzing_class_D_beta-lactamase_OXA-15     ATGAAAAAGACATTCTCCCGCTGGCGGCGC 30
lcl|NG_049456.1_cds_WP_058375744.1_1_[gene=blaOXA]_[locus_tag=A7J11_03543]_[protein=OXA-62_family_carbapenem-hydrolyzing_class_D_beta-lactamase_OXA-15     ATGA---TGATGCTTTCTCGCTGGCGTCGT 30
lcl|NG_049457.1_cds_WP_063861081.1_1_[gene=blaOXA]_[locus_tag=A7J11_03544]_[protein=OXA-62_family_carbapenem-hydrolyzing_class_D_beta-lactamase_OXA-15     ATGAAAAAGACACTCTCTCGCTGGCGGCGC 30
lcl|NG_049458.1_cds_WP_063861087.1_1_[gene=blaOXA]_[locus_tag=A7J11_03545]_[protein=OXA-62_family_carbapenem-hydrolyzing_class_D_beta-lactamase_OXA-15     ATGAAAAAGACACTCTCTCGCTGGCGGCGC 30
                                                                                                                                                                                         

OXA-1_consensus                                                                                                                                            ----------------ACATATCAACTTCG 60
OXA01_crRNA                                                                                                                                                ------------------------------ 60
Forward_primer                                                                                                                                             ------------------------------ 60
Reverse_primer                                                                                                                                             ------------------------------ 60
lcl|NG_243482.1_cds_WP_094069128.1_1_[gene=blaOXA]_[locus_tag=A7J11_08548]_[protein=OXA-62_family_carbapenem-hydrolyzing_class_D_beta-lactamase_OXA-12     GGTGTCTTCGGGCTGCGGGTTGCGCTCGCG 60
lcl|PQ196143.1_cds_XGJ10589.1_1_[gene=blaOXA]_[protein=OXA-62_family_carbapenem-hydrolyzing_class_D_beta-lactamase_OXA-1264]_[protein_id=XGJ10589.1]_[     GGTGTCTTCGGGCTGCGGGTTGCGCTCGCG 60
lcl|NG_088413.1_cds_WP_150664304.1_1_[gene=blaOXA]_[locus_tag=A7J11_07715]_[protein=OXA-62_family_carbapenem-hydrolyzing_class_D_beta-lactamase_OXA-11     GTGGCCGTCATGCTGCGCCTGGCGTCGTCG 60
lcl|NG_148640.1_cds_WP_150662373.1_1_[gene=blaOXA]_[locus_tag=A7J11_07875]_[protein=OXA-62_family_carbapenem-hydrolyzing_class_D_beta-lactamase_OXA-11     GCGGCTGTCGTGCTGCGTCTGGCGTCGGCG 60
lcl|NG_242577.1_cds_WP_338424116.1_1_[gene=blaOXA]_[locus_tag=A7J11_08304]_[protein=OXA-62_family_carbapenem-hydrolyzing_class_D_beta-lactamase_OXA-12     GCGGCTGTCGTGCTGCGTCTGGCGTCGGCG 60
lcl|NG_242578.1_cds_WP_338424117.1_1_[gene=blaOXA]_[locus_tag=A7J11_08305]_[protein=OXA-62_family_carbapenem-hydrolyzing_class_D_beta-lactamase_OXA-12     GCGGCTGTCGTGCTGCGTCTGACGTCGGCG 60
lcl|OP626812.1_cds_UYF23589.1_1_[gene=blaOXA]_[protein=OXA-62_family_carbapenem-hydrolyzing_class_D_beta-lactamase_OXA-1152]_[protein_id=UYF23589.1]_[     GCGGCTGTCGTGCTGCGTCTGGCGTCGGCG 60
lcl|NG_049450.1_cds_WP_048806429.1_1_[gene=blaOXA]_[locus_tag=A7J11_03501]_[protein=OXA-62_family_carbapenem-hydrolyzing_class_D_beta-lactamase_OXA-15     GCCGGCCTGTGGCGGCGGCTGGTCGGCGCG 60
lcl|NG_049451.1_cds_WP_063861050.1_1_[gene=blaOXA]_[locus_tag=A7J11_03540]_[protein=OXA-62_family_carbapenem-hydrolyzing_class_D_beta-lactamase_OXA-15     GCCGGCCTGTGGCGGCGGCTGGTCGGCGCG 60
lcl|NG_049452.1_cds_WP_048627819.1_1_[gene=blaOXA]_[locus_tag=A7J11_03484]_[protein=OXA-62_family_carbapenem-hydrolyzing_class_D_beta-lactamase_OXA-15     GGTGTCTTCGGGCTGCGGGTTGCGCTCGCG 60
lcl|NG_049453.1_cds_WP_063861062.1_1_[gene=blaOXA]_[locus_tag=A7J11_03541]_[protein=OXA-62_family_carbapenem-hydrolyzing_class_D_beta-lactamase_OXA-15     GCGGCTGTCGTGCTGCGTCTGGCGTCGGCG 60
lcl|NG_049454.1_cds_WP_063861067.1_1_[gene=blaOXA]_[locus_tag=A7J11_03542]_[protein=OXA-62_family_carbapenem-hydrolyzing_class_D_beta-lactamase_OXA-15     GCGGCTGTCGTGCTGCGTCTGGCGTCGGCG 60
lcl|NG_049455.1_cds_WP_052266736.1_1_[gene=blaOXA]_[locus_tag=A7J11_03536]_[protein=OXA-62_family_carbapenem-hydrolyzing_class_D_beta-lactamase_OXA-15     GGCGCGCTCGTGTTGCGCATCCTTGGCGCG 60
lcl|NG_049456.1_cds_WP_058375744.1_1_[gene=blaOXA]_[locus_tag=A7J11_03543]_[protein=OXA-62_family_carbapenem-hydrolyzing_class_D_beta-lactamase_OXA-15     AGCGCCGTTGTGCTGCGAATCGCCGCTGCA 60
lcl|NG_049457.1_cds_WP_063861081.1_1_[gene=blaOXA]_[locus_tag=A7J11_03544]_[protein=OXA-62_family_carbapenem-hydrolyzing_class_D_beta-lactamase_OXA-15     GGCGCGCTCGCGCTGCGCCTCCTCGGTGCG 60
lcl|NG_049458.1_cds_WP_063861087.1_1_[gene=blaOXA]_[locus_tag=A7J11_03545]_[protein=OXA-62_family_carbapenem-hydrolyzing_class_D_beta-lactamase_OXA-15     GGCGCGCTCGCGCTGCGCCTCCTCGGTGCG 60
                                                                                                                                                                                         

OXA-1_consensus                                                                                                                                            CTATTTTTTTAATAATTGCAAATATTATCT 90
OXA01_crRNA                                                                                                                                                ------------------------------ 90
Forward_primer                                                                                                                                             ------------------------------ 90
Reverse_primer                                                                                                                                             ------------------------------ 90
lcl|NG_243482.1_cds_WP_094069128.1_1_[gene=blaOXA]_[locus_tag=A7J11_08548]_[protein=OXA-62_family_carbapenem-hydrolyzing_class_D_beta-lactamase_OXA-12     GTCGTGTCTCCCA---TGGTGTTCGCCGTT 90
lcl|PQ196143.1_cds_XGJ10589.1_1_[gene=blaOXA]_[protein=OXA-62_family_carbapenem-hydrolyzing_class_D_beta-lactamase_OXA-1264]_[protein_id=XGJ10589.1]_[     GTCGTGTCTCCCA---TGGTGTTCGCCGTT 90
lcl|NG_088413.1_cds_WP_150664304.1_1_[gene=blaOXA]_[locus_tag=A7J11_07715]_[protein=OXA-62_family_carbapenem-hydrolyzing_class_D_beta-lactamase_OXA-11     GTCGTCGCGTATGGTGTGCTGCCTTC---G 90
lcl|NG_148640.1_cds_WP_150662373.1_1_[gene=blaOXA]_[locus_tag=A7J11_07875]_[protein=OXA-62_family_carbapenem-hydrolyzing_class_D_beta-lactamase_OXA-11     GTCGTCGCGCATGGTCTGCTGCCCTC---G 90
lcl|NG_242577.1_cds_WP_338424116.1_1_[gene=blaOXA]_[locus_tag=A7J11_08304]_[protein=OXA-62_family_carbapenem-hydrolyzing_class_D_beta-lactamase_OXA-12     GTCGTCGCGCATGGTCTGCTGCCCTC---G 90
lcl|NG_242578.1_cds_WP_338424117.1_1_[gene=blaOXA]_[locus_tag=A7J11_08305]_[protein=OXA-62_family_carbapenem-hydrolyzing_class_D_beta-lactamase_OXA-12     GTCGTCGCGCATGGTCTGCTGCCCTC---G 90
lcl|OP626812.1_cds_UYF23589.1_1_[gene=blaOXA]_[protein=OXA-62_family_carbapenem-hydrolyzing_class_D_beta-lactamase_OXA-1152]_[protein_id=UYF23589.1]_[     GTCGTCGCGCATGGTCTGCTGCCCTC---G 90
lcl|NG_049450.1_cds_WP_048806429.1_1_[gene=blaOXA]_[locus_tag=A7J11_03501]_[protein=OXA-62_family_carbapenem-hydrolyzing_class_D_beta-lactamase_OXA-15     GTCGTCTTGCCCGCAACGCTCGCCGCCACC 90
lcl|NG_049451.1_cds_WP_063861050.1_1_[gene=blaOXA]_[locus_tag=A7J11_03540]_[protein=OXA-62_family_carbapenem-hydrolyzing_class_D_beta-lactamase_OXA-15     GTCGTCTTGCCCGCAACGCTCGCCGCCACC 90
lcl|NG_049452.1_cds_WP_048627819.1_1_[gene=blaOXA]_[locus_tag=A7J11_03484]_[protein=OXA-62_family_carbapenem-hydrolyzing_class_D_beta-lactamase_OXA-15     GTCGTGTCTCCCA---TGGTGTTCGCCGTT 90
lcl|NG_049453.1_cds_WP_063861062.1_1_[gene=blaOXA]_[locus_tag=A7J11_03541]_[protein=OXA-62_family_carbapenem-hydrolyzing_class_D_beta-lactamase_OXA-15     GTCGTCGCGCATGGTCTGCTGCCCTC---G 90
lcl|NG_049454.1_cds_WP_063861067.1_1_[gene=blaOXA]_[locus_tag=A7J11_03542]_[protein=OXA-62_family_carbapenem-hydrolyzing_class_D_beta-lactamase_OXA-15     GTCGTCGCGCATGGTCTGCTGCCCTC---G 90
lcl|NG_049455.1_cds_WP_052266736.1_1_[gene=blaOXA]_[locus_tag=A7J11_03536]_[protein=OXA-62_family_carbapenem-hydrolyzing_class_D_beta-lactamase_OXA-15     CTGGCCTCGCCCG---TGGTCTTCGCAACG 90
lcl|NG_049456.1_cds_WP_058375744.1_1_[gene=blaOXA]_[locus_tag=A7J11_03543]_[protein=OXA-62_family_carbapenem-hydrolyzing_class_D_beta-lactamase_OXA-15     CTGTTATCCCCGT---TGGCGGTTGCGATA 90
lcl|NG_049457.1_cds_WP_063861081.1_1_[gene=blaOXA]_[locus_tag=A7J11_03544]_[protein=OXA-62_family_carbapenem-hydrolyzing_class_D_beta-lactamase_OXA-15     CTGGCCTCGCCCG---TGGTCTTCGCAATG 90
lcl|NG_049458.1_cds_WP_063861087.1_1_[gene=blaOXA]_[locus_tag=A7J11_03545]_[protein=OXA-62_family_carbapenem-hydrolyzing_class_D_beta-lactamase_OXA-15     CTGGCCTCGCCCG---TGGTCTTCGCAATG 90
                                                                                                                                                                                         

OXA-1_consensus                                                                                                                                            ACAGCAGCGCCAG----------------- 120
OXA01_crRNA                                                                                                                                                ------------------------------ 120
Forward_primer                                                                                                                                             --AGCA------------------------ 120
Reverse_primer                                                                                                                                             ------------------------------ 120
lcl|NG_243482.1_cds_WP_094069128.1_1_[gene=blaOXA]_[locus_tag=A7J11_08548]_[protein=OXA-62_family_carbapenem-hydrolyzing_class_D_beta-lactamase_OXA-12     CCGGCG---CATGCGACGGAAGCGGCGGGC 120
lcl|PQ196143.1_cds_XGJ10589.1_1_[gene=blaOXA]_[protein=OXA-62_family_carbapenem-hydrolyzing_class_D_beta-lactamase_OXA-1264]_[protein_id=XGJ10589.1]_[     CCGGCG---CATGCGACGGAAGCGGCGGGC 120
lcl|NG_088413.1_cds_WP_150664304.1_1_[gene=blaOXA]_[locus_tag=A7J11_07715]_[protein=OXA-62_family_carbapenem-hydrolyzing_class_D_beta-lactamase_OXA-11     CCAGCA---CACGCGCTGGAATTGTCGCGG 120
lcl|NG_148640.1_cds_WP_150662373.1_1_[gene=blaOXA]_[locus_tag=A7J11_07875]_[protein=OXA-62_family_carbapenem-hydrolyzing_class_D_beta-lactamase_OXA-11     CCAGCA---CACGCGCTGGAATTGTCGCGG 120
lcl|NG_242577.1_cds_WP_338424116.1_1_[gene=blaOXA]_[locus_tag=A7J11_08304]_[protein=OXA-62_family_carbapenem-hydrolyzing_class_D_beta-lactamase_OXA-12     CCAGCA---CACGCGCTGGAATTGTCGCGG 120
lcl|NG_242578.1_cds_WP_338424117.1_1_[gene=blaOXA]_[locus_tag=A7J11_08305]_[protein=OXA-62_family_carbapenem-hydrolyzing_class_D_beta-lactamase_OXA-12     CCAGCA---CACGCGCTGGAATTGTCGCGG 120
lcl|OP626812.1_cds_UYF23589.1_1_[gene=blaOXA]_[protein=OXA-62_family_carbapenem-hydrolyzing_class_D_beta-lactamase_OXA-1152]_[protein_id=UYF23589.1]_[     CCAGCA---CACGCGCTGGAATTGTCGCGG 120
lcl|NG_049450.1_cds_WP_048806429.1_1_[gene=blaOXA]_[locus_tag=A7J11_03501]_[protein=OXA-62_family_carbapenem-hydrolyzing_class_D_beta-lactamase_OXA-15     CCTGCGGCCTATGCGGCCGACGTGCCG--- 120
lcl|NG_049451.1_cds_WP_063861050.1_1_[gene=blaOXA]_[locus_tag=A7J11_03540]_[protein=OXA-62_family_carbapenem-hydrolyzing_class_D_beta-lactamase_OXA-15     CCTGCGGCCTATGCGGCCGACGTGCCG--- 120
lcl|NG_049452.1_cds_WP_048627819.1_1_[gene=blaOXA]_[locus_tag=A7J11_03484]_[protein=OXA-62_family_carbapenem-hydrolyzing_class_D_beta-lactamase_OXA-15     CCGGCG---CATGCGACGGAAGCGGCGGGC 120
lcl|NG_049453.1_cds_WP_063861062.1_1_[gene=blaOXA]_[locus_tag=A7J11_03541]_[protein=OXA-62_family_carbapenem-hydrolyzing_class_D_beta-lactamase_OXA-15     CCAGCA---CACGCGCTGGAATTGTCGCGC 120
lcl|NG_049454.1_cds_WP_063861067.1_1_[gene=blaOXA]_[locus_tag=A7J11_03542]_[protein=OXA-62_family_carbapenem-hydrolyzing_class_D_beta-lactamase_OXA-15     CCAGCA---CACGCGCTGGAATTGTCGCGG 120
lcl|NG_049455.1_cds_WP_052266736.1_1_[gene=blaOXA]_[locus_tag=A7J11_03536]_[protein=OXA-62_family_carbapenem-hydrolyzing_class_D_beta-lactamase_OXA-15     CCGGGG---CATGCCGCCGAACCCGTG--- 120
lcl|NG_049456.1_cds_WP_058375744.1_1_[gene=blaOXA]_[locus_tag=A7J11_03543]_[protein=OXA-62_family_carbapenem-hydrolyzing_class_D_beta-lactamase_OXA-15     CCGGCG---CATGCGGACGCTATTGCC--- 120
lcl|NG_049457.1_cds_WP_063861081.1_1_[gene=blaOXA]_[locus_tag=A7J11_03544]_[protein=OXA-62_family_carbapenem-hydrolyzing_class_D_beta-lactamase_OXA-15     CCCGGA---CACGCCGCCGAACCCGCG--- 120
lcl|NG_049458.1_cds_WP_063861087.1_1_[gene=blaOXA]_[locus_tag=A7J11_03545]_[protein=OXA-62_family_carbapenem-hydrolyzing_class_D_beta-lactamase_OXA-15     CCCGGA---CACGCCGCCGAACCCGCG--- 120
                                                                                                                                                                                         

OXA-1_consensus                                                                                                                                            ------------------------------ 150
OXA01_crRNA                                                                                                                                                ------------------------------ 150
Forward_primer                                                                                                                                             ------------------------------ 150
Reverse_primer                                                                                                                                             ------------------------------ 150
lcl|NG_243482.1_cds_WP_094069128.1_1_[gene=blaOXA]_[locus_tag=A7J11_08548]_[protein=OXA-62_family_carbapenem-hydrolyzing_class_D_beta-lactamase_OXA-12     GGGTCCGCGGGGACTAAGGCCGCTGCGGTG 150
lcl|PQ196143.1_cds_XGJ10589.1_1_[gene=blaOXA]_[protein=OXA-62_family_carbapenem-hydrolyzing_class_D_beta-lactamase_OXA-1264]_[protein_id=XGJ10589.1]_[     GGGTCCGCGGGGACTAAGGCCGCTGCGGTG 150
lcl|NG_088413.1_cds_WP_150664304.1_1_[gene=blaOXA]_[locus_tag=A7J11_07715]_[protein=OXA-62_family_carbapenem-hydrolyzing_class_D_beta-lactamase_OXA-11     GCGTCAGCAGCGGGAGCACCTTCCGTGGCA 150
lcl|NG_148640.1_cds_WP_150662373.1_1_[gene=blaOXA]_[locus_tag=A7J11_07875]_[protein=OXA-62_family_carbapenem-hydrolyzing_class_D_beta-lactamase_OXA-11     GCGTCAGCCGCTGCGGCACCTTCCGTGGCA 150
lcl|NG_242577.1_cds_WP_338424116.1_1_[gene=blaOXA]_[locus_tag=A7J11_08304]_[protein=OXA-62_family_carbapenem-hydrolyzing_class_D_beta-lactamase_OXA-12     GCGTCAGCCGCGGCAGCACCTTCCGTGGCA 150
lcl|NG_242578.1_cds_WP_338424117.1_1_[gene=blaOXA]_[locus_tag=A7J11_08305]_[protein=OXA-62_family_carbapenem-hydrolyzing_class_D_beta-lactamase_OXA-12     GCGTCAGCCGCGGCAGCACCTTCCGTGGCA 150
lcl|OP626812.1_cds_UYF23589.1_1_[gene=blaOXA]_[protein=OXA-62_family_carbapenem-hydrolyzing_class_D_beta-lactamase_OXA-1152]_[protein_id=UYF23589.1]_[     GCGTCAGCCGCTGCGGCACCTTCCGTGGCA 150
lcl|NG_049450.1_cds_WP_048806429.1_1_[gene=blaOXA]_[locus_tag=A7J11_03501]_[protein=OXA-62_family_carbapenem-hydrolyzing_class_D_beta-lactamase_OXA-15     ---------------AAAGCCGCGCCGGGG 150
lcl|NG_049451.1_cds_WP_063861050.1_1_[gene=blaOXA]_[locus_tag=A7J11_03540]_[protein=OXA-62_family_carbapenem-hydrolyzing_class_D_beta-lactamase_OXA-15     ---------------AAAGCCGCGCCGGGG 150
lcl|NG_049452.1_cds_WP_048627819.1_1_[gene=blaOXA]_[locus_tag=A7J11_03484]_[protein=OXA-62_family_carbapenem-hydrolyzing_class_D_beta-lactamase_OXA-15     GGGGCCGCGGGGACTAAGGCCGCTGCGGTG 150
lcl|NG_049453.1_cds_WP_063861062.1_1_[gene=blaOXA]_[locus_tag=A7J11_03541]_[protein=OXA-62_family_carbapenem-hydrolyzing_class_D_beta-lactamase_OXA-15     GCGTCAGCCGCGGCAGCACCTTCCGTGGCA 150
lcl|NG_049454.1_cds_WP_063861067.1_1_[gene=blaOXA]_[locus_tag=A7J11_03542]_[protein=OXA-62_family_carbapenem-hydrolyzing_class_D_beta-lactamase_OXA-15     GCGTCAGCCGCGGCGGCACCTTCCGTGGCA 150
lcl|NG_049455.1_cds_WP_052266736.1_1_[gene=blaOXA]_[locus_tag=A7J11_03536]_[protein=OXA-62_family_carbapenem-hydrolyzing_class_D_beta-lactamase_OXA-15     ---------------CGTCCCCCTTCCGTA 150
lcl|NG_049456.1_cds_WP_058375744.1_1_[gene=blaOXA]_[locus_tag=A7J11_03543]_[protein=OXA-62_family_carbapenem-hydrolyzing_class_D_beta-lactamase_OXA-15     ------AATGCCGCTAATGCCGTAGCGCCG 150
lcl|NG_049457.1_cds_WP_063861081.1_1_[gene=blaOXA]_[locus_tag=A7J11_03544]_[protein=OXA-62_family_carbapenem-hydrolyzing_class_D_beta-lactamase_OXA-15     ---------------CATTCTTCCGCGGTG 150
lcl|NG_049458.1_cds_WP_063861087.1_1_[gene=blaOXA]_[locus_tag=A7J11_03545]_[protein=OXA-62_family_carbapenem-hydrolyzing_class_D_beta-lactamase_OXA-15     ---------------CATTCTTCCGCGGTG 150
                                                                                                                                                                                         

OXA-1_consensus                                                                                                                                            ---------TGCATCAACAGATATCTCTAC 180
OXA01_crRNA                                                                                                                                                ------------------------------ 180
Forward_primer                                                                                                                                             ------------------------------ 180
Reverse_primer                                                                                                                                             ------------------------------ 180
lcl|NG_243482.1_cds_WP_094069128.1_1_[gene=blaOXA]_[locus_tag=A7J11_08548]_[protein=OXA-62_family_carbapenem-hydrolyzing_class_D_beta-lactamase_OXA-12     ---------CACATGAAGGAGCGTGCCGAT 180
lcl|PQ196143.1_cds_XGJ10589.1_1_[gene=blaOXA]_[protein=OXA-62_family_carbapenem-hydrolyzing_class_D_beta-lactamase_OXA-1264]_[protein_id=XGJ10589.1]_[     ---------CACATGAAGGAGCGTGCCGAT 180
lcl|NG_088413.1_cds_WP_150664304.1_1_[gene=blaOXA]_[locus_tag=A7J11_07715]_[protein=OXA-62_family_carbapenem-hydrolyzing_class_D_beta-lactamase_OXA-11     GCCCCCGTCCACCTGACCGAGCGCGCCGAC 180
lcl|NG_148640.1_cds_WP_150662373.1_1_[gene=blaOXA]_[locus_tag=A7J11_07875]_[protein=OXA-62_family_carbapenem-hydrolyzing_class_D_beta-lactamase_OXA-11     GCGCCCGTCCACGTGACCGAGCGTGCCGAC 180
lcl|NG_242577.1_cds_WP_338424116.1_1_[gene=blaOXA]_[locus_tag=A7J11_08304]_[protein=OXA-62_family_carbapenem-hydrolyzing_class_D_beta-lactamase_OXA-12     GCGCCCGTCCACGTGACCGAGCGTGCCGAC 180
lcl|NG_242578.1_cds_WP_338424117.1_1_[gene=blaOXA]_[locus_tag=A7J11_08305]_[protein=OXA-62_family_carbapenem-hydrolyzing_class_D_beta-lactamase_OXA-12     GCGCCCGTCCGCGTGACCGAGCGTGCCGAC 180
lcl|OP626812.1_cds_UYF23589.1_1_[gene=blaOXA]_[protein=OXA-62_family_carbapenem-hydrolyzing_class_D_beta-lactamase_OXA-1152]_[protein_id=UYF23589.1]_[     GCGCCCGTCCACGTGACCGAGCGTGCCGAC 180
lcl|NG_049450.1_cds_WP_048806429.1_1_[gene=blaOXA]_[locus_tag=A7J11_03501]_[protein=OXA-62_family_carbapenem-hydrolyzing_class_D_beta-lactamase_OXA-15     ---------CGCATCACCGAGCGCGCCGAC 180
lcl|NG_049451.1_cds_WP_063861050.1_1_[gene=blaOXA]_[locus_tag=A7J11_03540]_[protein=OXA-62_family_carbapenem-hydrolyzing_class_D_beta-lactamase_OXA-15     ---------CGCATCACCGAGCGCGCCGAC 180
lcl|NG_049452.1_cds_WP_048627819.1_1_[gene=blaOXA]_[locus_tag=A7J11_03484]_[protein=OXA-62_family_carbapenem-hydrolyzing_class_D_beta-lactamase_OXA-15     ---------CACATGAAGGAGCGTGCCGAT 180
lcl|NG_049453.1_cds_WP_063861062.1_1_[gene=blaOXA]_[locus_tag=A7J11_03541]_[protein=OXA-62_family_carbapenem-hydrolyzing_class_D_beta-lactamase_OXA-15     GCGCCCGTCCACGTGACCGAGCGTGCCGAC 180
lcl|NG_049454.1_cds_WP_063861067.1_1_[gene=blaOXA]_[locus_tag=A7J11_03542]_[protein=OXA-62_family_carbapenem-hydrolyzing_class_D_beta-lactamase_OXA-15     GCGCCCGTCCACGTGACCGAGCGTGCCGAC 180
lcl|NG_049455.1_cds_WP_052266736.1_1_[gene=blaOXA]_[locus_tag=A7J11_03536]_[protein=OXA-62_family_carbapenem-hydrolyzing_class_D_beta-lactamase_OXA-15     ---------CATATCACCGAGCGGGCCGAT 180
lcl|NG_049456.1_cds_WP_058375744.1_1_[gene=blaOXA]_[locus_tag=A7J11_03543]_[protein=OXA-62_family_carbapenem-hydrolyzing_class_D_beta-lactamase_OXA-15     ---------AAAATCGTGGAGCGGGCCGAC 180
lcl|NG_049457.1_cds_WP_063861081.1_1_[gene=blaOXA]_[locus_tag=A7J11_03544]_[protein=OXA-62_family_carbapenem-hydrolyzing_class_D_beta-lactamase_OXA-15     ---------CGCATCGCCGAGCGGGCCGAC 180
lcl|NG_049458.1_cds_WP_063861087.1_1_[gene=blaOXA]_[locus_tag=A7J11_03545]_[protein=OXA-62_family_carbapenem-hydrolyzing_class_D_beta-lactamase_OXA-15     ---------CGCATCGCCGAGCGGGCCGAC 180
                                                                                                                                                                                         

OXA-1_consensus                                                                                                                                            TGTTGCATCTCCATTATT--TGAAGGAACT 210
OXA01_crRNA                                                                                                                                                ------------------------------ 210
Forward_primer                                                                                                                                             ------------------------------ 210
Reverse_primer                                                                                                                                             ------------------------------ 210
lcl|NG_243482.1_cds_WP_094069128.1_1_[gene=blaOXA]_[locus_tag=A7J11_08548]_[protein=OXA-62_family_carbapenem-hydrolyzing_class_D_beta-lactamase_OXA-12     TGGGGCAAGTTCTTCGATGCGGAAGGTGTT 210
lcl|PQ196143.1_cds_XGJ10589.1_1_[gene=blaOXA]_[protein=OXA-62_family_carbapenem-hydrolyzing_class_D_beta-lactamase_OXA-1264]_[protein_id=XGJ10589.1]_[     TGGGGCAAGTTCTTCGATGCGGAAGGTGTT 210
lcl|NG_088413.1_cds_WP_150664304.1_1_[gene=blaOXA]_[locus_tag=A7J11_07715]_[protein=OXA-62_family_carbapenem-hydrolyzing_class_D_beta-lactamase_OXA-11     TGGGGCAAGTTCTTCGCGGCGGAAAACGTG 210
lcl|NG_148640.1_cds_WP_150662373.1_1_[gene=blaOXA]_[locus_tag=A7J11_07875]_[protein=OXA-62_family_carbapenem-hydrolyzing_class_D_beta-lactamase_OXA-11     TGGGGCAAGTTCTTTGCGGCGGAAAACGTG 210
lcl|NG_242577.1_cds_WP_338424116.1_1_[gene=blaOXA]_[locus_tag=A7J11_08304]_[protein=OXA-62_family_carbapenem-hydrolyzing_class_D_beta-lactamase_OXA-12     TGGGGCAAGTTCTTTGCGGCGGAAAACGTG 210
lcl|NG_242578.1_cds_WP_338424117.1_1_[gene=blaOXA]_[locus_tag=A7J11_08305]_[protein=OXA-62_family_carbapenem-hydrolyzing_class_D_beta-lactamase_OXA-12     TGGGGCAAGTTCTTTGCGGCGGAAAACGTG 210
lcl|OP626812.1_cds_UYF23589.1_1_[gene=blaOXA]_[protein=OXA-62_family_carbapenem-hydrolyzing_class_D_beta-lactamase_OXA-1152]_[protein_id=UYF23589.1]_[     TGGGGCAAGTTCTTTGCGGCGGAAAACGTG 210
lcl|NG_049450.1_cds_WP_048806429.1_1_[gene=blaOXA]_[locus_tag=A7J11_03501]_[protein=OXA-62_family_carbapenem-hydrolyzing_class_D_beta-lactamase_OXA-15     TGGGGCAAGCTGTTCACCGCGGAGGGCGTG 210
lcl|NG_049451.1_cds_WP_063861050.1_1_[gene=blaOXA]_[locus_tag=A7J11_03540]_[protein=OXA-62_family_carbapenem-hydrolyzing_class_D_beta-lactamase_OXA-15     TGGGGCAAGCTGTTCGCCGCGGAGGGCGTG 210
lcl|NG_049452.1_cds_WP_048627819.1_1_[gene=blaOXA]_[locus_tag=A7J11_03484]_[protein=OXA-62_family_carbapenem-hydrolyzing_class_D_beta-lactamase_OXA-15     TGGGGCAAGTTCTTCGATGCGGAAGGTGTT 210
lcl|NG_049453.1_cds_WP_063861062.1_1_[gene=blaOXA]_[locus_tag=A7J11_03541]_[protein=OXA-62_family_carbapenem-hydrolyzing_class_D_beta-lactamase_OXA-15     TGGGGCAAGTTCTTTGCGGCGGAAAACGTG 210
lcl|NG_049454.1_cds_WP_063861067.1_1_[gene=blaOXA]_[locus_tag=A7J11_03542]_[protein=OXA-62_family_carbapenem-hydrolyzing_class_D_beta-lactamase_OXA-15     TGGGGCAAGTTCTTTGCGGCGGAAAACGTG 210
lcl|NG_049455.1_cds_WP_052266736.1_1_[gene=blaOXA]_[locus_tag=A7J11_03536]_[protein=OXA-62_family_carbapenem-hydrolyzing_class_D_beta-lactamase_OXA-15     TGGGGGAAGTACTTTGCTGATGAAGGCGTC 210
lcl|NG_049456.1_cds_WP_058375744.1_1_[gene=blaOXA]_[locus_tag=A7J11_03543]_[protein=OXA-62_family_carbapenem-hydrolyzing_class_D_beta-lactamase_OXA-15     TGGGGCAAGTACTTCGACGCCGAAGGCGCG 210
lcl|NG_049457.1_cds_WP_063861081.1_1_[gene=blaOXA]_[locus_tag=A7J11_03544]_[protein=OXA-62_family_carbapenem-hydrolyzing_class_D_beta-lactamase_OXA-15     TGGGGCAAGTACTTTGCCGACGAAGGCGTC 210
lcl|NG_049458.1_cds_WP_063861087.1_1_[gene=blaOXA]_[locus_tag=A7J11_03545]_[protein=OXA-62_family_carbapenem-hydrolyzing_class_D_beta-lactamase_OXA-15     TGGGGCAAGTACTTTGCCGACGAAGGCGTC 210
                                                                                                                                                                                         

OXA-1_consensus                                                                                                                                            GAAGGTTGTTTTTTACTTTACGATGCATCC 240
OXA01_crRNA                                                                                                                                                ------------------------------ 240
Forward_primer                                                                                                                                             ------------------------------ 240
Reverse_primer                                                                                                                                             ------------------------------ 240
lcl|NG_243482.1_cds_WP_094069128.1_1_[gene=blaOXA]_[locus_tag=A7J11_08548]_[protein=OXA-62_family_carbapenem-hydrolyzing_class_D_beta-lactamase_OXA-12     AAGGGAACGATCGTGGTGCTCGACGGACGC 240
lcl|PQ196143.1_cds_XGJ10589.1_1_[gene=blaOXA]_[protein=OXA-62_family_carbapenem-hydrolyzing_class_D_beta-lactamase_OXA-1264]_[protein_id=XGJ10589.1]_[     AAGGGAACGATCGTGGTGCTCGACGGACGC 240
lcl|NG_088413.1_cds_WP_150664304.1_1_[gene=blaOXA]_[locus_tag=A7J11_07715]_[protein=OXA-62_family_carbapenem-hydrolyzing_class_D_beta-lactamase_OXA-11     AAGGGCACGGTCGTTGTGCTCGACGGCAAG 240
lcl|NG_148640.1_cds_WP_150662373.1_1_[gene=blaOXA]_[locus_tag=A7J11_07875]_[protein=OXA-62_family_carbapenem-hydrolyzing_class_D_beta-lactamase_OXA-11     AAGGGCACGGTCGTCGTGCTCGACGGCAAG 240
lcl|NG_242577.1_cds_WP_338424116.1_1_[gene=blaOXA]_[locus_tag=A7J11_08304]_[protein=OXA-62_family_carbapenem-hydrolyzing_class_D_beta-lactamase_OXA-12     AAGGGCACGGTCGTCGTGCTCGACGGCAAG 240
lcl|NG_242578.1_cds_WP_338424117.1_1_[gene=blaOXA]_[locus_tag=A7J11_08305]_[protein=OXA-62_family_carbapenem-hydrolyzing_class_D_beta-lactamase_OXA-12     AAGGGCACGGTCGTCGTGCTCGACGGCAAG 240
lcl|OP626812.1_cds_UYF23589.1_1_[gene=blaOXA]_[protein=OXA-62_family_carbapenem-hydrolyzing_class_D_beta-lactamase_OXA-1152]_[protein_id=UYF23589.1]_[     AAGGGCACGGTCGTCGTGCTCGACGGCAAG 240
lcl|NG_049450.1_cds_WP_048806429.1_1_[gene=blaOXA]_[locus_tag=A7J11_03501]_[protein=OXA-62_family_carbapenem-hydrolyzing_class_D_beta-lactamase_OXA-15     AAGGGCACGATCGTGGTGCTCGACGCACGC 240
lcl|NG_049451.1_cds_WP_063861050.1_1_[gene=blaOXA]_[locus_tag=A7J11_03540]_[protein=OXA-62_family_carbapenem-hydrolyzing_class_D_beta-lactamase_OXA-15     AAGGGCACGATCGTGGTGCTCGACGCACGC 240
lcl|NG_049452.1_cds_WP_048627819.1_1_[gene=blaOXA]_[locus_tag=A7J11_03484]_[protein=OXA-62_family_carbapenem-hydrolyzing_class_D_beta-lactamase_OXA-15     AAGGGAACGATCGTGGTGCTCGACGGACGC 240
lcl|NG_049453.1_cds_WP_063861062.1_1_[gene=blaOXA]_[locus_tag=A7J11_03541]_[protein=OXA-62_family_carbapenem-hydrolyzing_class_D_beta-lactamase_OXA-15     AAGGGCACGGTCGTCGTGCTCGACGGCAAG 240
lcl|NG_049454.1_cds_WP_063861067.1_1_[gene=blaOXA]_[locus_tag=A7J11_03542]_[protein=OXA-62_family_carbapenem-hydrolyzing_class_D_beta-lactamase_OXA-15     AAGGGCACGGTCGTCGTGCTCGACGGCAAG 240
lcl|NG_049455.1_cds_WP_052266736.1_1_[gene=blaOXA]_[locus_tag=A7J11_03536]_[protein=OXA-62_family_carbapenem-hydrolyzing_class_D_beta-lactamase_OXA-15     AAAGGCACCGTCGTCGTGCTCGACGGCCGC 240
lcl|NG_049456.1_cds_WP_058375744.1_1_[gene=blaOXA]_[locus_tag=A7J11_03543]_[protein=OXA-62_family_carbapenem-hydrolyzing_class_D_beta-lactamase_OXA-15     AAGGGCACGATCATCGTGCTCGACGGCCGC 240
lcl|NG_049457.1_cds_WP_063861081.1_1_[gene=blaOXA]_[locus_tag=A7J11_03544]_[protein=OXA-62_family_carbapenem-hydrolyzing_class_D_beta-lactamase_OXA-15     AAGGGCACGGTCATCGTGCTGGACGGCCGG 240
lcl|NG_049458.1_cds_WP_063861087.1_1_[gene=blaOXA]_[locus_tag=A7J11_03545]_[protein=OXA-62_family_carbapenem-hydrolyzing_class_D_beta-lactamase_OXA-15     AAGGGCACGGTCATCGTGCTGGACGGCCGG 240
                                                                                                                                                                                         

OXA-1_consensus                                                                                                                                            ACAAACGCTGAAATTGCTCAATTCAATAAA 270
OXA01_crRNA                                                                                                                                                ------------------------------ 270
Forward_primer                                                                                                                                             ------------------------------ 270
Reverse_primer                                                                                                                                             ------------------------------ 270
lcl|NG_243482.1_cds_WP_094069128.1_1_[gene=blaOXA]_[locus_tag=A7J11_08548]_[protein=OXA-62_family_carbapenem-hydrolyzing_class_D_beta-lactamase_OXA-12     ACGCAAACGTA------TCAGGCGTTCGAC 270
lcl|PQ196143.1_cds_XGJ10589.1_1_[gene=blaOXA]_[protein=OXA-62_family_carbapenem-hydrolyzing_class_D_beta-lactamase_OXA-1264]_[protein_id=XGJ10589.1]_[     ACGCAAACGTA------TCAGGCGTTCGAC 270
lcl|NG_088413.1_cds_WP_150664304.1_1_[gene=blaOXA]_[locus_tag=A7J11_07715]_[protein=OXA-62_family_carbapenem-hydrolyzing_class_D_beta-lactamase_OXA-11     ACACAGACGTA------TCAGGCATATGAT 270
lcl|NG_148640.1_cds_WP_150662373.1_1_[gene=blaOXA]_[locus_tag=A7J11_07875]_[protein=OXA-62_family_carbapenem-hydrolyzing_class_D_beta-lactamase_OXA-11     ACACAGACGTA------TCAGGCGTACGAC 270
lcl|NG_242577.1_cds_WP_338424116.1_1_[gene=blaOXA]_[locus_tag=A7J11_08304]_[protein=OXA-62_family_carbapenem-hydrolyzing_class_D_beta-lactamase_OXA-12     ACACAGACGTA------TCAGGCGTACGAC 270
lcl|NG_242578.1_cds_WP_338424117.1_1_[gene=blaOXA]_[locus_tag=A7J11_08305]_[protein=OXA-62_family_carbapenem-hydrolyzing_class_D_beta-lactamase_OXA-12     ACACAGACGTA------TCAGGCGTACGAC 270
lcl|OP626812.1_cds_UYF23589.1_1_[gene=blaOXA]_[protein=OXA-62_family_carbapenem-hydrolyzing_class_D_beta-lactamase_OXA-1152]_[protein_id=UYF23589.1]_[     ACACAGACGTA------TCAGGCGTACGAC 270
lcl|NG_049450.1_cds_WP_048806429.1_1_[gene=blaOXA]_[locus_tag=A7J11_03501]_[protein=OXA-62_family_carbapenem-hydrolyzing_class_D_beta-lactamase_OXA-15     ACGCAAACCTA------TCAGGCCTACGAC 270
lcl|NG_049451.1_cds_WP_063861050.1_1_[gene=blaOXA]_[locus_tag=A7J11_03540]_[protein=OXA-62_family_carbapenem-hydrolyzing_class_D_beta-lactamase_OXA-15     ACGCAAACCTA------TCAGGCCTACGAC 270
lcl|NG_049452.1_cds_WP_048627819.1_1_[gene=blaOXA]_[locus_tag=A7J11_03484]_[protein=OXA-62_family_carbapenem-hydrolyzing_class_D_beta-lactamase_OXA-15     ACGCAAACGTA------TCAGGCGTTCGAC 270
lcl|NG_049453.1_cds_WP_063861062.1_1_[gene=blaOXA]_[locus_tag=A7J11_03541]_[protein=OXA-62_family_carbapenem-hydrolyzing_class_D_beta-lactamase_OXA-15     ACACAGACGTA------TCAGGCGTACGAC 270
lcl|NG_049454.1_cds_WP_063861067.1_1_[gene=blaOXA]_[locus_tag=A7J11_03542]_[protein=OXA-62_family_carbapenem-hydrolyzing_class_D_beta-lactamase_OXA-15     ACACAGACGTA------TCAGGCGTACGAC 270
lcl|NG_049455.1_cds_WP_052266736.1_1_[gene=blaOXA]_[locus_tag=A7J11_03536]_[protein=OXA-62_family_carbapenem-hydrolyzing_class_D_beta-lactamase_OXA-15     ACGCAGACCTA------TCAGGCGTACGAC 270
lcl|NG_049456.1_cds_WP_058375744.1_1_[gene=blaOXA]_[locus_tag=A7J11_03543]_[protein=OXA-62_family_carbapenem-hydrolyzing_class_D_beta-lactamase_OXA-15     ACCGGGGGCTA------TCAGGCCTATGAC 270
lcl|NG_049457.1_cds_WP_063861081.1_1_[gene=blaOXA]_[locus_tag=A7J11_03544]_[protein=OXA-62_family_carbapenem-hydrolyzing_class_D_beta-lactamase_OXA-15     ACCCAGACCTA------TCAGGCTTACGAT 270
lcl|NG_049458.1_cds_WP_063861087.1_1_[gene=blaOXA]_[locus_tag=A7J11_03545]_[protein=OXA-62_family_carbapenem-hydrolyzing_class_D_beta-lactamase_OXA-15     ACCCAGACCTA------TCAGGCTTACGAT 270
                                                                                                                                                                                         

OXA-1_consensus                                                                                                                                            GCAAAGTGTGCAACGCAA---ATGGCACCA 300
OXA01_crRNA                                                                                                                                                ------------------------------ 300
Forward_primer                                                                                                                                             ------------------------------ 300
Reverse_primer                                                                                                                                             ------------------------------ 300
lcl|NG_243482.1_cds_WP_094069128.1_1_[gene=blaOXA]_[locus_tag=A7J11_08548]_[protein=OXA-62_family_carbapenem-hydrolyzing_class_D_beta-lactamase_OXA-12     ACGGCGCGCGCCGAGCGGCGGATGTCGCCT 300
lcl|PQ196143.1_cds_XGJ10589.1_1_[gene=blaOXA]_[protein=OXA-62_family_carbapenem-hydrolyzing_class_D_beta-lactamase_OXA-1264]_[protein_id=XGJ10589.1]_[     ACGGCGCGCGCCGAGCGGCGGATGTCGCCT 300
lcl|NG_088413.1_cds_WP_150664304.1_1_[gene=blaOXA]_[locus_tag=A7J11_07715]_[protein=OXA-62_family_carbapenem-hydrolyzing_class_D_beta-lactamase_OXA-11     TCGGCGCGCGCCGAGCGGCGTATGTCACCG 300
lcl|NG_148640.1_cds_WP_150662373.1_1_[gene=blaOXA]_[locus_tag=A7J11_07875]_[protein=OXA-62_family_carbapenem-hydrolyzing_class_D_beta-lactamase_OXA-11     TCGGCGCGCGCCGAGCGGCGCATGTCCCCG 300
lcl|NG_242577.1_cds_WP_338424116.1_1_[gene=blaOXA]_[locus_tag=A7J11_08304]_[protein=OXA-62_family_carbapenem-hydrolyzing_class_D_beta-lactamase_OXA-12     TCGGCGCGCGCCGAGCGGCGCATGTCCCCG 300
lcl|NG_242578.1_cds_WP_338424117.1_1_[gene=blaOXA]_[locus_tag=A7J11_08305]_[protein=OXA-62_family_carbapenem-hydrolyzing_class_D_beta-lactamase_OXA-12     TCGGCGCGCGCCGAGCGGCGCATGTCCCCG 300
lcl|OP626812.1_cds_UYF23589.1_1_[gene=blaOXA]_[protein=OXA-62_family_carbapenem-hydrolyzing_class_D_beta-lactamase_OXA-1152]_[protein_id=UYF23589.1]_[     TCGGCGCGCGCCGAGCGGCGCATGTCCCCG 300
lcl|NG_049450.1_cds_WP_048806429.1_1_[gene=blaOXA]_[locus_tag=A7J11_03501]_[protein=OXA-62_family_carbapenem-hydrolyzing_class_D_beta-lactamase_OXA-15     GCCGCACGTGCCGAGAAGCGCATGTCGCCG 300
lcl|NG_049451.1_cds_WP_063861050.1_1_[gene=blaOXA]_[locus_tag=A7J11_03540]_[protein=OXA-62_family_carbapenem-hydrolyzing_class_D_beta-lactamase_OXA-15     GCCGCACGTGCCGGGAAGCGCATGTCGCCG 300
lcl|NG_049452.1_cds_WP_048627819.1_1_[gene=blaOXA]_[locus_tag=A7J11_03484]_[protein=OXA-62_family_carbapenem-hydrolyzing_class_D_beta-lactamase_OXA-15     ACGGCGCGCGCCGAGCGGCGGATGTCGCCT 300
lcl|NG_049453.1_cds_WP_063861062.1_1_[gene=blaOXA]_[locus_tag=A7J11_03541]_[protein=OXA-62_family_carbapenem-hydrolyzing_class_D_beta-lactamase_OXA-15     TCGGCGCGCGCCGAGCGGCGCATGTCCCCG 300
lcl|NG_049454.1_cds_WP_063861067.1_1_[gene=blaOXA]_[locus_tag=A7J11_03542]_[protein=OXA-62_family_carbapenem-hydrolyzing_class_D_beta-lactamase_OXA-15     TCGGCGCGCGCCGAGCGGCGCATGTCCCCG 300
lcl|NG_049455.1_cds_WP_052266736.1_1_[gene=blaOXA]_[locus_tag=A7J11_03536]_[protein=OXA-62_family_carbapenem-hydrolyzing_class_D_beta-lactamase_OXA-15     GCCGCGCGCGCCGAGCGGCGCCTGTCGCCG 300
lcl|NG_049456.1_cds_WP_058375744.1_1_[gene=blaOXA]_[locus_tag=A7J11_03543]_[protein=OXA-62_family_carbapenem-hydrolyzing_class_D_beta-lactamase_OXA-15     AGCACTCGCGCGAATCAGCGCATGTCGCCA 300
lcl|NG_049457.1_cds_WP_063861081.1_1_[gene=blaOXA]_[locus_tag=A7J11_03544]_[protein=OXA-62_family_carbapenem-hydrolyzing_class_D_beta-lactamase_OXA-15     GCCGCACGCGCCGAGCGCCGCATGTCGCCC 300
lcl|NG_049458.1_cds_WP_063861087.1_1_[gene=blaOXA]_[locus_tag=A7J11_03545]_[protein=OXA-62_family_carbapenem-hydrolyzing_class_D_beta-lactamase_OXA-15     GCCGCACGCGCCGAGCGCCGCATGTCGCCC 300
                                                                                                                                                                                         

OXA-1_consensus                                                                                                                                            GATTCAACTTTCAAGATCGCATTATCACTT 330
OXA01_crRNA                                                                                                                                                ----------ACCAGAA------------- 330
Forward_primer                                                                                                                                             ------------------------------ 330
Reverse_primer                                                                                                                                             -----CACTTACAGGAAACTT--------- 330
lcl|NG_243482.1_cds_WP_094069128.1_1_[gene=blaOXA]_[locus_tag=A7J11_08548]_[protein=OXA-62_family_carbapenem-hydrolyzing_class_D_beta-lactamase_OXA-12     GCATCGACGTACAAGATCTTCAACAGCCTG 330
lcl|PQ196143.1_cds_XGJ10589.1_1_[gene=blaOXA]_[protein=OXA-62_family_carbapenem-hydrolyzing_class_D_beta-lactamase_OXA-1264]_[protein_id=XGJ10589.1]_[     GCATCGACGTACAAGATCTTCAACAGCCTG 330
lcl|NG_088413.1_cds_WP_150664304.1_1_[gene=blaOXA]_[locus_tag=A7J11_07715]_[protein=OXA-62_family_carbapenem-hydrolyzing_class_D_beta-lactamase_OXA-11     GCGTCGACATACAAGATATTCAACAGTCTG 330
lcl|NG_148640.1_cds_WP_150662373.1_1_[gene=blaOXA]_[locus_tag=A7J11_07875]_[protein=OXA-62_family_carbapenem-hydrolyzing_class_D_beta-lactamase_OXA-11     GCGTCGACGTACAAGATATTCAACAGTCTG 330
lcl|NG_242577.1_cds_WP_338424116.1_1_[gene=blaOXA]_[locus_tag=A7J11_08304]_[protein=OXA-62_family_carbapenem-hydrolyzing_class_D_beta-lactamase_OXA-12     GCGTCGACGTACAAGATATTCAACAGTCTG 330
lcl|NG_242578.1_cds_WP_338424117.1_1_[gene=blaOXA]_[locus_tag=A7J11_08305]_[protein=OXA-62_family_carbapenem-hydrolyzing_class_D_beta-lactamase_OXA-12     GCGTCCACGTACAAGATTTTCAACAGTCTG 330
lcl|OP626812.1_cds_UYF23589.1_1_[gene=blaOXA]_[protein=OXA-62_family_carbapenem-hydrolyzing_class_D_beta-lactamase_OXA-1152]_[protein_id=UYF23589.1]_[     GCGTCGACGTACAAGATATTCAACAGTCTG 330
lcl|NG_049450.1_cds_WP_048806429.1_1_[gene=blaOXA]_[locus_tag=A7J11_03501]_[protein=OXA-62_family_carbapenem-hydrolyzing_class_D_beta-lactamase_OXA-15     GCGTCGACTTACAAGATATTCAACAGCCTG 330
lcl|NG_049451.1_cds_WP_063861050.1_1_[gene=blaOXA]_[locus_tag=A7J11_03540]_[protein=OXA-62_family_carbapenem-hydrolyzing_class_D_beta-lactamase_OXA-15     GCGTCGACTTACAAGATATTCAACAGCCTG 330
lcl|NG_049452.1_cds_WP_048627819.1_1_[gene=blaOXA]_[locus_tag=A7J11_03484]_[protein=OXA-62_family_carbapenem-hydrolyzing_class_D_beta-lactamase_OXA-15     GCATCGACGTACAAGATCTTCAACAGCCTG 330
lcl|NG_049453.1_cds_WP_063861062.1_1_[gene=blaOXA]_[locus_tag=A7J11_03541]_[protein=OXA-62_family_carbapenem-hydrolyzing_class_D_beta-lactamase_OXA-15     GCGTCGACGTACAAGATTTTCAACAGTCTG 330
lcl|NG_049454.1_cds_WP_063861067.1_1_[gene=blaOXA]_[locus_tag=A7J11_03542]_[protein=OXA-62_family_carbapenem-hydrolyzing_class_D_beta-lactamase_OXA-15     GCGTCGACGTACAAGATATTCAACAGTCTG 330
lcl|NG_049455.1_cds_WP_052266736.1_1_[gene=blaOXA]_[locus_tag=A7J11_03536]_[protein=OXA-62_family_carbapenem-hydrolyzing_class_D_beta-lactamase_OXA-15     GCATCAACCTACAAGATTTTCAACAGCTTG 330
lcl|NG_049456.1_cds_WP_058375744.1_1_[gene=blaOXA]_[locus_tag=A7J11_03543]_[protein=OXA-62_family_carbapenem-hydrolyzing_class_D_beta-lactamase_OXA-15     GCTTCAACGTACAAGATATTCAACAGTTTG 330
lcl|NG_049457.1_cds_WP_063861081.1_1_[gene=blaOXA]_[locus_tag=A7J11_03544]_[protein=OXA-62_family_carbapenem-hydrolyzing_class_D_beta-lactamase_OXA-15     GCATCGACCTACAAGATATTCAACAGCCTG 330
lcl|NG_049458.1_cds_WP_063861087.1_1_[gene=blaOXA]_[locus_tag=A7J11_03545]_[protein=OXA-62_family_carbapenem-hydrolyzing_class_D_beta-lactamase_OXA-15     GCATCGACCTACAAGATATTCAACAGCCTG 330
                                                                                                                                                                                         

OXA-1_consensus                                                                                                                                            ATGGCATTTGATGCGGAAATAATAGATCAG 360
OXA01_crRNA                                                                                                                                                ------------------------------ 360
Forward_primer                                                                                                                                             ------------------------------ 360
Reverse_primer                                                                                                                                             ------------------------------ 360
lcl|NG_243482.1_cds_WP_094069128.1_1_[gene=blaOXA]_[locus_tag=A7J11_08548]_[protein=OXA-62_family_carbapenem-hydrolyzing_class_D_beta-lactamase_OXA-12     CTGGCGCTCGAGTCGGGCGCCCTCGATAAC 360
lcl|PQ196143.1_cds_XGJ10589.1_1_[gene=blaOXA]_[protein=OXA-62_family_carbapenem-hydrolyzing_class_D_beta-lactamase_OXA-1264]_[protein_id=XGJ10589.1]_[     CTGGCGCTCGAGTCGGGCGCCCTCGATAAC 360
lcl|NG_088413.1_cds_WP_150664304.1_1_[gene=blaOXA]_[locus_tag=A7J11_07715]_[protein=OXA-62_family_carbapenem-hydrolyzing_class_D_beta-lactamase_OXA-11     CTGGCGCTGGAATCGGGCGCGCTGGACAAC 360
lcl|NG_148640.1_cds_WP_150662373.1_1_[gene=blaOXA]_[locus_tag=A7J11_07875]_[protein=OXA-62_family_carbapenem-hydrolyzing_class_D_beta-lactamase_OXA-11     CTGGCGCTGGAATCGGGTGCGCTGGACAAC 360
lcl|NG_242577.1_cds_WP_338424116.1_1_[gene=blaOXA]_[locus_tag=A7J11_08304]_[protein=OXA-62_family_carbapenem-hydrolyzing_class_D_beta-lactamase_OXA-12     CTGGCGCTGGAATCGGGTGCGCTGGGCAAC 360
lcl|NG_242578.1_cds_WP_338424117.1_1_[gene=blaOXA]_[locus_tag=A7J11_08305]_[protein=OXA-62_family_carbapenem-hydrolyzing_class_D_beta-lactamase_OXA-12     CTGGCGCTGGAATCGGGTGCGCTGGACAAC 360
lcl|OP626812.1_cds_UYF23589.1_1_[gene=blaOXA]_[protein=OXA-62_family_carbapenem-hydrolyzing_class_D_beta-lactamase_OXA-1152]_[protein_id=UYF23589.1]_[     CTGGCGCTGGAATCGGGTGCGCTGGACAAC 360
lcl|NG_049450.1_cds_WP_048806429.1_1_[gene=blaOXA]_[locus_tag=A7J11_03501]_[protein=OXA-62_family_carbapenem-hydrolyzing_class_D_beta-lactamase_OXA-15     CTGGCGCTCGACTCCGGGGCGCTGGACAAC 360
lcl|NG_049451.1_cds_WP_063861050.1_1_[gene=blaOXA]_[locus_tag=A7J11_03540]_[protein=OXA-62_family_carbapenem-hydrolyzing_class_D_beta-lactamase_OXA-15     CTGGCGCTCGACTCCGGGGCGCTGGACAAC 360
lcl|NG_049452.1_cds_WP_048627819.1_1_[gene=blaOXA]_[locus_tag=A7J11_03484]_[protein=OXA-62_family_carbapenem-hydrolyzing_class_D_beta-lactamase_OXA-15     CTGGCGCTCGAGTCGGGCGCCCTCGATAAC 360
lcl|NG_049453.1_cds_WP_063861062.1_1_[gene=blaOXA]_[locus_tag=A7J11_03541]_[protein=OXA-62_family_carbapenem-hydrolyzing_class_D_beta-lactamase_OXA-15     CTGGCGCTGGAATCGGGTGCGCTGGACAAC 360
lcl|NG_049454.1_cds_WP_063861067.1_1_[gene=blaOXA]_[locus_tag=A7J11_03542]_[protein=OXA-62_family_carbapenem-hydrolyzing_class_D_beta-lactamase_OXA-15     CTGGCGCTGGAATCGGGTGCGCTGGACAAC 360
lcl|NG_049455.1_cds_WP_052266736.1_1_[gene=blaOXA]_[locus_tag=A7J11_03536]_[protein=OXA-62_family_carbapenem-hydrolyzing_class_D_beta-lactamase_OXA-15     CTGGCGCTCGAATCGGGGGCGATCGACAAC 360
lcl|NG_049456.1_cds_WP_058375744.1_1_[gene=blaOXA]_[locus_tag=A7J11_03543]_[protein=OXA-62_family_carbapenem-hydrolyzing_class_D_beta-lactamase_OXA-15     CTGGCGCTGGAGTCTGGCGCACTCGACAAC 360
lcl|NG_049457.1_cds_WP_063861081.1_1_[gene=blaOXA]_[locus_tag=A7J11_03544]_[protein=OXA-62_family_carbapenem-hydrolyzing_class_D_beta-lactamase_OXA-15     CTCGCGCTGGAGTCCGGCGCGCTCGACAAC 360
lcl|NG_049458.1_cds_WP_063861087.1_1_[gene=blaOXA]_[locus_tag=A7J11_03545]_[protein=OXA-62_family_carbapenem-hydrolyzing_class_D_beta-lactamase_OXA-15     CTCGCGCTGGAGTCCGGCGCGCTCGACAAC 360
                                                                                                                                                                                         

OXA-1_consensus                                                                                                                                            AAAACCATATTCA---AATGGGATAAAACC 390
OXA01_crRNA                                                                                                                                                ------------------------------ 390
Forward_primer                                                                                                                                             ------------------------------ 390
Reverse_primer                                                                                                                                             ------------------------------ 390
lcl|NG_243482.1_cds_WP_094069128.1_1_[gene=blaOXA]_[locus_tag=A7J11_08548]_[protein=OXA-62_family_carbapenem-hydrolyzing_class_D_beta-lactamase_OXA-12     GAACGCGAGATCATTCCCTGGGACGGCAAG 390
lcl|PQ196143.1_cds_XGJ10589.1_1_[gene=blaOXA]_[protein=OXA-62_family_carbapenem-hydrolyzing_class_D_beta-lactamase_OXA-1264]_[protein_id=XGJ10589.1]_[     GAACGCGAGATCATTCCCTGGGACGGCAAG 390
lcl|NG_088413.1_cds_WP_150664304.1_1_[gene=blaOXA]_[locus_tag=A7J11_07715]_[protein=OXA-62_family_carbapenem-hydrolyzing_class_D_beta-lactamase_OXA-11     GAGCGCGAGACGATTCCGTGGGACGGCAAA 390
lcl|NG_148640.1_cds_WP_150662373.1_1_[gene=blaOXA]_[locus_tag=A7J11_07875]_[protein=OXA-62_family_carbapenem-hydrolyzing_class_D_beta-lactamase_OXA-11     GAGCGCGAGACGATTCCGTGGGACGGCAAA 390
lcl|NG_242577.1_cds_WP_338424116.1_1_[gene=blaOXA]_[locus_tag=A7J11_08304]_[protein=OXA-62_family_carbapenem-hydrolyzing_class_D_beta-lactamase_OXA-12     GAGCGCGAGACGATTCCGTGGGACGGCAAA 390
lcl|NG_242578.1_cds_WP_338424117.1_1_[gene=blaOXA]_[locus_tag=A7J11_08305]_[protein=OXA-62_family_carbapenem-hydrolyzing_class_D_beta-lactamase_OXA-12     GAGCGCGAGACGATTCCGTGGGACGGCAAA 390
lcl|OP626812.1_cds_UYF23589.1_1_[gene=blaOXA]_[protein=OXA-62_family_carbapenem-hydrolyzing_class_D_beta-lactamase_OXA-1152]_[protein_id=UYF23589.1]_[     GAGCGCGAGACGATTCCGTGGGACGGCAAA 390
lcl|NG_049450.1_cds_WP_048806429.1_1_[gene=blaOXA]_[locus_tag=A7J11_03501]_[protein=OXA-62_family_carbapenem-hydrolyzing_class_D_beta-lactamase_OXA-15     GAACGCGCGATCATTCCCTGGGATGGCAAG 390
lcl|NG_049451.1_cds_WP_063861050.1_1_[gene=blaOXA]_[locus_tag=A7J11_03540]_[protein=OXA-62_family_carbapenem-hydrolyzing_class_D_beta-lactamase_OXA-15     GAACGTGCGATCATTCCCTGGGATGGCAAG 390
lcl|NG_049452.1_cds_WP_048627819.1_1_[gene=blaOXA]_[locus_tag=A7J11_03484]_[protein=OXA-62_family_carbapenem-hydrolyzing_class_D_beta-lactamase_OXA-15     GAACGCGAGATCATTCCCTGGGACGGCAAG 390
lcl|NG_049453.1_cds_WP_063861062.1_1_[gene=blaOXA]_[locus_tag=A7J11_03541]_[protein=OXA-62_family_carbapenem-hydrolyzing_class_D_beta-lactamase_OXA-15     GAGCGCGAGACGATTCCGTGGGACGGCAAA 390
lcl|NG_049454.1_cds_WP_063861067.1_1_[gene=blaOXA]_[locus_tag=A7J11_03542]_[protein=OXA-62_family_carbapenem-hydrolyzing_class_D_beta-lactamase_OXA-15     GAGCGCGAGACGATTCCGTGGGACGGCAAA 390
lcl|NG_049455.1_cds_WP_052266736.1_1_[gene=blaOXA]_[locus_tag=A7J11_03536]_[protein=OXA-62_family_carbapenem-hydrolyzing_class_D_beta-lactamase_OXA-15     GAACGCGAAGTCATTCCCTGGGACGGCAAG 390
lcl|NG_049456.1_cds_WP_058375744.1_1_[gene=blaOXA]_[locus_tag=A7J11_03543]_[protein=OXA-62_family_carbapenem-hydrolyzing_class_D_beta-lactamase_OXA-15     GAGCGCGAAATCATTCCTTGGGATGGCAAG 390
lcl|NG_049457.1_cds_WP_063861081.1_1_[gene=blaOXA]_[locus_tag=A7J11_03544]_[protein=OXA-62_family_carbapenem-hydrolyzing_class_D_beta-lactamase_OXA-15     GAGCGCGAGGTCATCCCGTGGGACGGCAAG 390
lcl|NG_049458.1_cds_WP_063861087.1_1_[gene=blaOXA]_[locus_tag=A7J11_03545]_[protein=OXA-62_family_carbapenem-hydrolyzing_class_D_beta-lactamase_OXA-15     GAGCGCGAGGTCATCCCGTGGGACGGCAAG 390
                                                                                                                                                                                         

OXA-1_consensus                                                                                                                                            CCCAAAGGAATGGAGATCTGGAACAGCAAT 420
OXA01_crRNA                                                                                                                                                ------------------------------ 420
Forward_primer                                                                                                                                             ------------------------------ 420
Reverse_primer                                                                                                                                             ------------------------------ 420
lcl|NG_243482.1_cds_WP_094069128.1_1_[gene=blaOXA]_[locus_tag=A7J11_08548]_[protein=OXA-62_family_carbapenem-hydrolyzing_class_D_beta-lactamase_OXA-12     CCGCGACGCGGGAAGTACTGGAACGCGGCG 420
lcl|PQ196143.1_cds_XGJ10589.1_1_[gene=blaOXA]_[protein=OXA-62_family_carbapenem-hydrolyzing_class_D_beta-lactamase_OXA-1264]_[protein_id=XGJ10589.1]_[     CCGCGACGCGGGAAGTACTGGAACGCGGCG 420
lcl|NG_088413.1_cds_WP_150664304.1_1_[gene=blaOXA]_[locus_tag=A7J11_07715]_[protein=OXA-62_family_carbapenem-hydrolyzing_class_D_beta-lactamase_OXA-11     CCACGCCGGATGAAGGCGTGGAATGCGGAG 420
lcl|NG_148640.1_cds_WP_150662373.1_1_[gene=blaOXA]_[locus_tag=A7J11_07875]_[protein=OXA-62_family_carbapenem-hydrolyzing_class_D_beta-lactamase_OXA-11     CCGCGCCGGATTAAGGCGTGGAATGCAGAA 420
lcl|NG_242577.1_cds_WP_338424116.1_1_[gene=blaOXA]_[locus_tag=A7J11_08304]_[protein=OXA-62_family_carbapenem-hydrolyzing_class_D_beta-lactamase_OXA-12     CCGCGCCGGATTAAGGCGTGGAATGCAGAA 420
lcl|NG_242578.1_cds_WP_338424117.1_1_[gene=blaOXA]_[locus_tag=A7J11_08305]_[protein=OXA-62_family_carbapenem-hydrolyzing_class_D_beta-lactamase_OXA-12     CCGCGCCGGATTAAGGCGTGGAATGCAGAA 420
lcl|OP626812.1_cds_UYF23589.1_1_[gene=blaOXA]_[protein=OXA-62_family_carbapenem-hydrolyzing_class_D_beta-lactamase_OXA-1152]_[protein_id=UYF23589.1]_[     CCGCGCCGGATTAAGGCGTGGAATGCAGAA 420
lcl|NG_049450.1_cds_WP_048806429.1_1_[gene=blaOXA]_[locus_tag=A7J11_03501]_[protein=OXA-62_family_carbapenem-hydrolyzing_class_D_beta-lactamase_OXA-15     CCGCGACGCATCAAGAACTGGAACGCGGCG 420
lcl|NG_049451.1_cds_WP_063861050.1_1_[gene=blaOXA]_[locus_tag=A7J11_03540]_[protein=OXA-62_family_carbapenem-hydrolyzing_class_D_beta-lactamase_OXA-15     CCGCGACGCATCAAGAACTGGAACGCGGCG 420
lcl|NG_049452.1_cds_WP_048627819.1_1_[gene=blaOXA]_[locus_tag=A7J11_03484]_[protein=OXA-62_family_carbapenem-hydrolyzing_class_D_beta-lactamase_OXA-15     CCGCGACGCGGGAAGTACTGGAACGCGGCG 420
lcl|NG_049453.1_cds_WP_063861062.1_1_[gene=blaOXA]_[locus_tag=A7J11_03541]_[protein=OXA-62_family_carbapenem-hydrolyzing_class_D_beta-lactamase_OXA-15     CCGCGCCGGATTAAGGCGTGGAATGCAGAA 420
lcl|NG_049454.1_cds_WP_063861067.1_1_[gene=blaOXA]_[locus_tag=A7J11_03542]_[protein=OXA-62_family_carbapenem-hydrolyzing_class_D_beta-lactamase_OXA-15     CCGCGCCGGATTAAGGCGTGGAATGCAGAA 420
lcl|NG_049455.1_cds_WP_052266736.1_1_[gene=blaOXA]_[locus_tag=A7J11_03536]_[protein=OXA-62_family_carbapenem-hydrolyzing_class_D_beta-lactamase_OXA-15     CCGCGTAGCATGAAGGCGTGGAACGCGGCG 420
lcl|NG_049456.1_cds_WP_058375744.1_1_[gene=blaOXA]_[locus_tag=A7J11_03543]_[protein=OXA-62_family_carbapenem-hydrolyzing_class_D_beta-lactamase_OXA-15     CCACGTAGCATGAAGCGCTGGAACGCAGCA 420
lcl|NG_049457.1_cds_WP_063861081.1_1_[gene=blaOXA]_[locus_tag=A7J11_03544]_[protein=OXA-62_family_carbapenem-hydrolyzing_class_D_beta-lactamase_OXA-15     CCGCGTCGCGTCAAGGCGTGGAACGCCGCG 420
lcl|NG_049458.1_cds_WP_063861087.1_1_[gene=blaOXA]_[locus_tag=A7J11_03545]_[protein=OXA-62_family_carbapenem-hydrolyzing_class_D_beta-lactamase_OXA-15     CCGCGTCGCGTCAAGGCGTGGAACGCCGCG 420
                                                                                                                                                                                         

OXA-1_consensus                                                                                                                                            CATACACCAAAGACGTGGATGCAATTTTCT 450
OXA01_crRNA                                                                                                                                                ------------------------------ 450
Forward_primer                                                                                                                                             ------------------------------ 450
Reverse_primer                                                                                                                                             ------------------------------ 450
lcl|NG_243482.1_cds_WP_094069128.1_1_[gene=blaOXA]_[locus_tag=A7J11_08548]_[protein=OXA-62_family_carbapenem-hydrolyzing_class_D_beta-lactamase_OXA-12     ATGGATCTGCGCACGGCGTTTCGCGTGTCG 450
lcl|PQ196143.1_cds_XGJ10589.1_1_[gene=blaOXA]_[protein=OXA-62_family_carbapenem-hydrolyzing_class_D_beta-lactamase_OXA-1264]_[protein_id=XGJ10589.1]_[     ATGGATCTGCGCACGGCGTTTCGCGTGTCG 450
lcl|NG_088413.1_cds_WP_150664304.1_1_[gene=blaOXA]_[locus_tag=A7J11_07715]_[protein=OXA-62_family_carbapenem-hydrolyzing_class_D_beta-lactamase_OXA-11     TTGAATCTGCGCGACGCGTTTCGTGTGTCT 450
lcl|NG_148640.1_cds_WP_150662373.1_1_[gene=blaOXA]_[locus_tag=A7J11_07875]_[protein=OXA-62_family_carbapenem-hydrolyzing_class_D_beta-lactamase_OXA-11     TTGAATCTGCGCGACGCGTTTCGCGTGTCT 450
lcl|NG_242577.1_cds_WP_338424116.1_1_[gene=blaOXA]_[locus_tag=A7J11_08304]_[protein=OXA-62_family_carbapenem-hydrolyzing_class_D_beta-lactamase_OXA-12     TTGAATCTGCGTGACGCGTTTCGTGTGTCT 450
lcl|NG_242578.1_cds_WP_338424117.1_1_[gene=blaOXA]_[locus_tag=A7J11_08305]_[protein=OXA-62_family_carbapenem-hydrolyzing_class_D_beta-lactamase_OXA-12     TTGAATCTGCGCGACGCGTTTCGCGTGTCT 450
lcl|OP626812.1_cds_UYF23589.1_1_[gene=blaOXA]_[protein=OXA-62_family_carbapenem-hydrolyzing_class_D_beta-lactamase_OXA-1152]_[protein_id=UYF23589.1]_[     TTGAATCTGCGCGACGCGTTTCGCGTGTCT 450
lcl|NG_049450.1_cds_WP_048806429.1_1_[gene=blaOXA]_[locus_tag=A7J11_03501]_[protein=OXA-62_family_carbapenem-hydrolyzing_class_D_beta-lactamase_OXA-15     ATGGACCTGAGGACCGCGTTTCGCGTGTCA 450
lcl|NG_049451.1_cds_WP_063861050.1_1_[gene=blaOXA]_[locus_tag=A7J11_03540]_[protein=OXA-62_family_carbapenem-hydrolyzing_class_D_beta-lactamase_OXA-15     ATGGACCTGAGGACCGCGTTTCGCGTGTCA 450
lcl|NG_049452.1_cds_WP_048627819.1_1_[gene=blaOXA]_[locus_tag=A7J11_03484]_[protein=OXA-62_family_carbapenem-hydrolyzing_class_D_beta-lactamase_OXA-15     ATGGATCTGCGCACGGCGTTTCGCGTGTCG 450
lcl|NG_049453.1_cds_WP_063861062.1_1_[gene=blaOXA]_[locus_tag=A7J11_03541]_[protein=OXA-62_family_carbapenem-hydrolyzing_class_D_beta-lactamase_OXA-15     TTGAATCTGCGCGACGCGTTTCGCGTGTCT 450
lcl|NG_049454.1_cds_WP_063861067.1_1_[gene=blaOXA]_[locus_tag=A7J11_03542]_[protein=OXA-62_family_carbapenem-hydrolyzing_class_D_beta-lactamase_OXA-15     TTGAATCTGCGTGACGCGTTTCGTGTGTCT 450
lcl|NG_049455.1_cds_WP_052266736.1_1_[gene=blaOXA]_[locus_tag=A7J11_03536]_[protein=OXA-62_family_carbapenem-hydrolyzing_class_D_beta-lactamase_OXA-15     CTCAACCTGCGGGACGCGTTCCGCGTGTCA 450
lcl|NG_049456.1_cds_WP_058375744.1_1_[gene=blaOXA]_[locus_tag=A7J11_03543]_[protein=OXA-62_family_carbapenem-hydrolyzing_class_D_beta-lactamase_OXA-15     ATGAATCTGCGCGATGCGTTCCGGGTGTCG 450
lcl|NG_049457.1_cds_WP_063861081.1_1_[gene=blaOXA]_[locus_tag=A7J11_03544]_[protein=OXA-62_family_carbapenem-hydrolyzing_class_D_beta-lactamase_OXA-15     CTCGATCTGCGCAACGCGTTTCGCGTGTCG 450
lcl|NG_049458.1_cds_WP_063861087.1_1_[gene=blaOXA]_[locus_tag=A7J11_03545]_[protein=OXA-62_family_carbapenem-hydrolyzing_class_D_beta-lactamase_OXA-15     CTCGACCTGCGCAACGCGTTTCGCGTGTCG 450
                                                                                                                                                                                         

OXA-1_consensus                                                                                                                                            GTTGTTTGGGTTTCGCAAGAAATAACCCAA 480
OXA01_crRNA                                                                                                                                                ------------------------------ 480
Forward_primer                                                                                                                                             ------------------------------ 480
Reverse_primer                                                                                                                                             ------------------------------ 480
lcl|NG_243482.1_cds_WP_094069128.1_1_[gene=blaOXA]_[locus_tag=A7J11_08548]_[protein=OXA-62_family_carbapenem-hydrolyzing_class_D_beta-lactamase_OXA-12     TGTTTGCCGTGCTATCAGGTGGTCTCGCAC 480
lcl|PQ196143.1_cds_XGJ10589.1_1_[gene=blaOXA]_[protein=OXA-62_family_carbapenem-hydrolyzing_class_D_beta-lactamase_OXA-1264]_[protein_id=XGJ10589.1]_[     TGTTTGCCGTGCTATCAGGTGGTCTCGCAC 480
lcl|NG_088413.1_cds_WP_150664304.1_1_[gene=blaOXA]_[locus_tag=A7J11_07715]_[protein=OXA-62_family_carbapenem-hydrolyzing_class_D_beta-lactamase_OXA-11     TGCTACCCGTGCTACCAAGTCGTTTCGCAC 480
lcl|NG_148640.1_cds_WP_150662373.1_1_[gene=blaOXA]_[locus_tag=A7J11_07875]_[protein=OXA-62_family_carbapenem-hydrolyzing_class_D_beta-lactamase_OXA-11     TGCTACCCGTGCTATCAGGTCGTTTCGCAC 480
lcl|NG_242577.1_cds_WP_338424116.1_1_[gene=blaOXA]_[locus_tag=A7J11_08304]_[protein=OXA-62_family_carbapenem-hydrolyzing_class_D_beta-lactamase_OXA-12     TGCTACCCGTGCTATCAGGTCGTTTCGCAC 480
lcl|NG_242578.1_cds_WP_338424117.1_1_[gene=blaOXA]_[locus_tag=A7J11_08305]_[protein=OXA-62_family_carbapenem-hydrolyzing_class_D_beta-lactamase_OXA-12     TGCTACCCGTGCTATCAGGTCGTTTCGCAC 480
lcl|OP626812.1_cds_UYF23589.1_1_[gene=blaOXA]_[protein=OXA-62_family_carbapenem-hydrolyzing_class_D_beta-lactamase_OXA-1152]_[protein_id=UYF23589.1]_[     TGCTACCCGTGCTATCAGGTCGTTTCGCAC 480
lcl|NG_049450.1_cds_WP_048806429.1_1_[gene=blaOXA]_[locus_tag=A7J11_03501]_[protein=OXA-62_family_carbapenem-hydrolyzing_class_D_beta-lactamase_OXA-15     TGCCTGCCCTGCTATCAGGTCGTCTCGCAC 480
lcl|NG_049451.1_cds_WP_063861050.1_1_[gene=blaOXA]_[locus_tag=A7J11_03540]_[protein=OXA-62_family_carbapenem-hydrolyzing_class_D_beta-lactamase_OXA-15     TGCCTGCCCTGCTATCAGGTCGTCTCGCAC 480
lcl|NG_049452.1_cds_WP_048627819.1_1_[gene=blaOXA]_[locus_tag=A7J11_03484]_[protein=OXA-62_family_carbapenem-hydrolyzing_class_D_beta-lactamase_OXA-15     TGTTTGCCGTGCTATCAGGTGGTCTCGCAC 480
lcl|NG_049453.1_cds_WP_063861062.1_1_[gene=blaOXA]_[locus_tag=A7J11_03541]_[protein=OXA-62_family_carbapenem-hydrolyzing_class_D_beta-lactamase_OXA-15     TGCTACCCGTGCTATCAGGTCGTTTCGCAC 480
lcl|NG_049454.1_cds_WP_063861067.1_1_[gene=blaOXA]_[locus_tag=A7J11_03542]_[protein=OXA-62_family_carbapenem-hydrolyzing_class_D_beta-lactamase_OXA-15     TGCTACCCGTGCTATCAGGTCGTTTCGCAC 480
lcl|NG_049455.1_cds_WP_052266736.1_1_[gene=blaOXA]_[locus_tag=A7J11_03536]_[protein=OXA-62_family_carbapenem-hydrolyzing_class_D_beta-lactamase_OXA-15     TGTCTGCCTTGCTATCAGATCCTCTCGCAC 480
lcl|NG_049456.1_cds_WP_058375744.1_1_[gene=blaOXA]_[locus_tag=A7J11_03543]_[protein=OXA-62_family_carbapenem-hydrolyzing_class_D_beta-lactamase_OXA-15     TGTCTGCCGTGCTATCAGGTTGTGTCGCGC 480
lcl|NG_049457.1_cds_WP_063861081.1_1_[gene=blaOXA]_[locus_tag=A7J11_03544]_[protein=OXA-62_family_carbapenem-hydrolyzing_class_D_beta-lactamase_OXA-15     TGCCTGCCTTGCTATCAGGTCGTCTCGCAC 480
lcl|NG_049458.1_cds_WP_063861087.1_1_[gene=blaOXA]_[locus_tag=A7J11_03545]_[protein=OXA-62_family_carbapenem-hydrolyzing_class_D_beta-lactamase_OXA-15     TGCCTGCCTTGCTATCAGGTCGTCTCGCAC 480
                                                                                                                                                                                         

OXA-1_consensus                                                                                                                                            AAAATTGGATTAAATAAAATCAAGAATTAT 510
OXA01_crRNA                                                                                                                                                ------------------------------ 510
Forward_primer                                                                                                                                             ------------------------------ 510
Reverse_primer                                                                                                                                             ------------------------------ 510
lcl|NG_243482.1_cds_WP_094069128.1_1_[gene=blaOXA]_[locus_tag=A7J11_08548]_[protein=OXA-62_family_carbapenem-hydrolyzing_class_D_beta-lactamase_OXA-12     AAGATTGCGCGTCAGTTTGCACAGAGCAAA 510
lcl|PQ196143.1_cds_XGJ10589.1_1_[gene=blaOXA]_[protein=OXA-62_family_carbapenem-hydrolyzing_class_D_beta-lactamase_OXA-1264]_[protein_id=XGJ10589.1]_[     AAGATTGCGCGTCAGTTTGCACAGAGCAAA 510
lcl|NG_088413.1_cds_WP_150664304.1_1_[gene=blaOXA]_[locus_tag=A7J11_07715]_[protein=OXA-62_family_carbapenem-hydrolyzing_class_D_beta-lactamase_OXA-11     AAGATTCCGCGCGCGTATGCGCAGGCGAAG 510
lcl|NG_148640.1_cds_WP_150662373.1_1_[gene=blaOXA]_[locus_tag=A7J11_07875]_[protein=OXA-62_family_carbapenem-hydrolyzing_class_D_beta-lactamase_OXA-11     AAGATTCCGCGTGCGTATGCGCAGGCGAAG 510
lcl|NG_242577.1_cds_WP_338424116.1_1_[gene=blaOXA]_[locus_tag=A7J11_08304]_[protein=OXA-62_family_carbapenem-hydrolyzing_class_D_beta-lactamase_OXA-12     AAGATTCCGCGTGCGTATGCGCAGGCGAAG 510
lcl|NG_242578.1_cds_WP_338424117.1_1_[gene=blaOXA]_[locus_tag=A7J11_08305]_[protein=OXA-62_family_carbapenem-hydrolyzing_class_D_beta-lactamase_OXA-12     AAGATTCCGCGTGCGTATGCGCAGGCGAAG 510
lcl|OP626812.1_cds_UYF23589.1_1_[gene=blaOXA]_[protein=OXA-62_family_carbapenem-hydrolyzing_class_D_beta-lactamase_OXA-1152]_[protein_id=UYF23589.1]_[     AAGATTCCGCGTGCGTATGCGCAGGCGAAG 510
lcl|NG_049450.1_cds_WP_048806429.1_1_[gene=blaOXA]_[locus_tag=A7J11_03501]_[protein=OXA-62_family_carbapenem-hydrolyzing_class_D_beta-lactamase_OXA-15     AAGATCGGGCGCCGGTACGCGCAGGCGAAG 510
lcl|NG_049451.1_cds_WP_063861050.1_1_[gene=blaOXA]_[locus_tag=A7J11_03540]_[protein=OXA-62_family_carbapenem-hydrolyzing_class_D_beta-lactamase_OXA-15     AAGATCGGGCGCCAGTACGCGCAGGCGAAG 510
lcl|NG_049452.1_cds_WP_048627819.1_1_[gene=blaOXA]_[locus_tag=A7J11_03484]_[protein=OXA-62_family_carbapenem-hydrolyzing_class_D_beta-lactamase_OXA-15     AAGATTGCGCGTCAGTTTGCACAGAGCAAA 510
lcl|NG_049453.1_cds_WP_063861062.1_1_[gene=blaOXA]_[locus_tag=A7J11_03541]_[protein=OXA-62_family_carbapenem-hydrolyzing_class_D_beta-lactamase_OXA-15     AAGATTCCGCGTGCGTATGCGCAGGCGAAG 510
lcl|NG_049454.1_cds_WP_063861067.1_1_[gene=blaOXA]_[locus_tag=A7J11_03542]_[protein=OXA-62_family_carbapenem-hydrolyzing_class_D_beta-lactamase_OXA-15     AAGATTCCGCGTGCGTATGCGCAGGCGAAG 510
lcl|NG_049455.1_cds_WP_052266736.1_1_[gene=blaOXA]_[locus_tag=A7J11_03536]_[protein=OXA-62_family_carbapenem-hydrolyzing_class_D_beta-lactamase_OXA-15     AAGATCCCGCGTCAGTATGCGCAGGCCAAA 510
lcl|NG_049456.1_cds_WP_058375744.1_1_[gene=blaOXA]_[locus_tag=A7J11_03543]_[protein=OXA-62_family_carbapenem-hydrolyzing_class_D_beta-lactamase_OXA-15     AAGATTGCGCGGACCTATGCGCAGGGCAAG 510
lcl|NG_049457.1_cds_WP_063861081.1_1_[gene=blaOXA]_[locus_tag=A7J11_03544]_[protein=OXA-62_family_carbapenem-hydrolyzing_class_D_beta-lactamase_OXA-15     AAGATCCCGCGCCAGTACGCGCAGGCCAAG 510
lcl|NG_049458.1_cds_WP_063861087.1_1_[gene=blaOXA]_[locus_tag=A7J11_03545]_[protein=OXA-62_family_carbapenem-hydrolyzing_class_D_beta-lactamase_OXA-15     AAGATCCCGCGCCAGTACGCGCAGGCCAAG 510
                                                                                                                                                                                         

OXA-1_consensus                                                                                                                                            CTCAAAGATTTTGATTATGGAAATCAAGAC 540
OXA01_crRNA                                                                                                                                                ------------------------------ 540
Forward_primer                                                                                                                                             ------------------------------ 540
Reverse_primer                                                                                                                                             ------------------------------ 540
lcl|NG_243482.1_cds_WP_094069128.1_1_[gene=blaOXA]_[locus_tag=A7J11_08548]_[protein=OXA-62_family_carbapenem-hydrolyzing_class_D_beta-lactamase_OXA-12     CTCAATGAGGCCGGGTATGGGAACCACACT 540
lcl|PQ196143.1_cds_XGJ10589.1_1_[gene=blaOXA]_[protein=OXA-62_family_carbapenem-hydrolyzing_class_D_beta-lactamase_OXA-1264]_[protein_id=XGJ10589.1]_[     CTCAATGAGGCCGGGTATGGGAACCACACT 540
lcl|NG_088413.1_cds_WP_150664304.1_1_[gene=blaOXA]_[locus_tag=A7J11_07715]_[protein=OXA-62_family_carbapenem-hydrolyzing_class_D_beta-lactamase_OXA-11     CTCGACGCCGTCGGGTACGGTAACCGGACC 540
lcl|NG_148640.1_cds_WP_150662373.1_1_[gene=blaOXA]_[locus_tag=A7J11_07875]_[protein=OXA-62_family_carbapenem-hydrolyzing_class_D_beta-lactamase_OXA-11     CTCGACGCCGTCGGGTACGGTAACCGGACC 540
lcl|NG_242577.1_cds_WP_338424116.1_1_[gene=blaOXA]_[locus_tag=A7J11_08304]_[protein=OXA-62_family_carbapenem-hydrolyzing_class_D_beta-lactamase_OXA-12     CTCGACGCCGTCGGGTACGGTAACCGGACC 540
lcl|NG_242578.1_cds_WP_338424117.1_1_[gene=blaOXA]_[locus_tag=A7J11_08305]_[protein=OXA-62_family_carbapenem-hydrolyzing_class_D_beta-lactamase_OXA-12     CTCGACGCCGTCGGGTACGGTAACCGAACC 540
lcl|OP626812.1_cds_UYF23589.1_1_[gene=blaOXA]_[protein=OXA-62_family_carbapenem-hydrolyzing_class_D_beta-lactamase_OXA-1152]_[protein_id=UYF23589.1]_[     CTCGACGCCGTCGGGTACGGTAACCGGACC 540
lcl|NG_049450.1_cds_WP_048806429.1_1_[gene=blaOXA]_[locus_tag=A7J11_03501]_[protein=OXA-62_family_carbapenem-hydrolyzing_class_D_beta-lactamase_OXA-15     CTGAACGAGGTCGGGTATGGCAACCGCACC 540
lcl|NG_049451.1_cds_WP_063861050.1_1_[gene=blaOXA]_[locus_tag=A7J11_03540]_[protein=OXA-62_family_carbapenem-hydrolyzing_class_D_beta-lactamase_OXA-15     CTGAACGAGGTCGGGTATGGCAACCGCACC 540
lcl|NG_049452.1_cds_WP_048627819.1_1_[gene=blaOXA]_[locus_tag=A7J11_03484]_[protein=OXA-62_family_carbapenem-hydrolyzing_class_D_beta-lactamase_OXA-15     CTCAATGAGGCCGGGTATGGGAACCACACT 540
lcl|NG_049453.1_cds_WP_063861062.1_1_[gene=blaOXA]_[locus_tag=A7J11_03541]_[protein=OXA-62_family_carbapenem-hydrolyzing_class_D_beta-lactamase_OXA-15     CTCGACGCCGTCGGGTACGGTAACCGGACC 540
lcl|NG_049454.1_cds_WP_063861067.1_1_[gene=blaOXA]_[locus_tag=A7J11_03542]_[protein=OXA-62_family_carbapenem-hydrolyzing_class_D_beta-lactamase_OXA-15     CTCGACGCCGTCGGGTACGGTAACCGGACC 540
lcl|NG_049455.1_cds_WP_052266736.1_1_[gene=blaOXA]_[locus_tag=A7J11_03536]_[protein=OXA-62_family_carbapenem-hydrolyzing_class_D_beta-lactamase_OXA-15     CTCAACGAGGTGGGCTATGGCAATCGCACG 540
lcl|NG_049456.1_cds_WP_058375744.1_1_[gene=blaOXA]_[locus_tag=A7J11_03543]_[protein=OXA-62_family_carbapenem-hydrolyzing_class_D_beta-lactamase_OXA-15     CTCGATGCGGTGGGCTATGGCAATCACACC 540
lcl|NG_049457.1_cds_WP_063861081.1_1_[gene=blaOXA]_[locus_tag=A7J11_03544]_[protein=OXA-62_family_carbapenem-hydrolyzing_class_D_beta-lactamase_OXA-15     CTCAACGAGGCGGGCTACGGCAATCGCACG 540
lcl|NG_049458.1_cds_WP_063861087.1_1_[gene=blaOXA]_[locus_tag=A7J11_03545]_[protein=OXA-62_family_carbapenem-hydrolyzing_class_D_beta-lactamase_OXA-15     CTCAACGAGGCGGGCTACGGCAATCGCACA 540
                                                                                                                                                                                         

OXA-1_consensus                                                                                                                                            TTCTCTGGAGATAAAGAAAGAAACAACGGA 570
OXA01_crRNA                                                                                                                                                ------------------------------ 570
Forward_primer                                                                                                                                             ------------------------------ 570
Reverse_primer                                                                                                                                             ------------------------------ 570
lcl|NG_243482.1_cds_WP_094069128.1_1_[gene=blaOXA]_[locus_tag=A7J11_08548]_[protein=OXA-62_family_carbapenem-hydrolyzing_class_D_beta-lactamase_OXA-12     ATCGGTCGTGCCGCAGACGCCTAC------ 570
lcl|PQ196143.1_cds_XGJ10589.1_1_[gene=blaOXA]_[protein=OXA-62_family_carbapenem-hydrolyzing_class_D_beta-lactamase_OXA-1264]_[protein_id=XGJ10589.1]_[     ATCGGTCGTGCCGCAGACGCCTAC------ 570
lcl|NG_088413.1_cds_WP_150664304.1_1_[gene=blaOXA]_[locus_tag=A7J11_07715]_[protein=OXA-62_family_carbapenem-hydrolyzing_class_D_beta-lactamase_OXA-11     ATCGGTCGCGTGAACGACACCTAT------ 570
lcl|NG_148640.1_cds_WP_150662373.1_1_[gene=blaOXA]_[locus_tag=A7J11_07875]_[protein=OXA-62_family_carbapenem-hydrolyzing_class_D_beta-lactamase_OXA-11     ATCGGTCGGGTGAACGACACCTAT------ 570
lcl|NG_242577.1_cds_WP_338424116.1_1_[gene=blaOXA]_[locus_tag=A7J11_08304]_[protein=OXA-62_family_carbapenem-hydrolyzing_class_D_beta-lactamase_OXA-12     ATCGGTCGGGTGAACGACACCTAT------ 570
lcl|NG_242578.1_cds_WP_338424117.1_1_[gene=blaOXA]_[locus_tag=A7J11_08305]_[protein=OXA-62_family_carbapenem-hydrolyzing_class_D_beta-lactamase_OXA-12     ATCGGTCGGGTGAACGACACCTAT------ 570
lcl|OP626812.1_cds_UYF23589.1_1_[gene=blaOXA]_[protein=OXA-62_family_carbapenem-hydrolyzing_class_D_beta-lactamase_OXA-1152]_[protein_id=UYF23589.1]_[     ATCGGTCGGGTGAACGACACCTAT------ 570
lcl|NG_049450.1_cds_WP_048806429.1_1_[gene=blaOXA]_[locus_tag=A7J11_03501]_[protein=OXA-62_family_carbapenem-hydrolyzing_class_D_beta-lactamase_OXA-15     ATTGGCGGCGCGCCGGACGCCTAT------ 570
lcl|NG_049451.1_cds_WP_063861050.1_1_[gene=blaOXA]_[locus_tag=A7J11_03540]_[protein=OXA-62_family_carbapenem-hydrolyzing_class_D_beta-lactamase_OXA-15     ATTGGCGGCGCGCCGGACGCCTAT------ 570
lcl|NG_049452.1_cds_WP_048627819.1_1_[gene=blaOXA]_[locus_tag=A7J11_03484]_[protein=OXA-62_family_carbapenem-hydrolyzing_class_D_beta-lactamase_OXA-15     ATCGGTCGTGCCGCAGACGCCTAC------ 570
lcl|NG_049453.1_cds_WP_063861062.1_1_[gene=blaOXA]_[locus_tag=A7J11_03541]_[protein=OXA-62_family_carbapenem-hydrolyzing_class_D_beta-lactamase_OXA-15     ATCGGTCGGGTGAACGACACCTAT------ 570
lcl|NG_049454.1_cds_WP_063861067.1_1_[gene=blaOXA]_[locus_tag=A7J11_03542]_[protein=OXA-62_family_carbapenem-hydrolyzing_class_D_beta-lactamase_OXA-15     ATCGGTCGGGTGAACGACACCTAT------ 570
lcl|NG_049455.1_cds_WP_052266736.1_1_[gene=blaOXA]_[locus_tag=A7J11_03536]_[protein=OXA-62_family_carbapenem-hydrolyzing_class_D_beta-lactamase_OXA-15     ATCGGCCACGCCGCGGACACCTAT------ 570
lcl|NG_049456.1_cds_WP_058375744.1_1_[gene=blaOXA]_[locus_tag=A7J11_03543]_[protein=OXA-62_family_carbapenem-hydrolyzing_class_D_beta-lactamase_OXA-15     ATCGGGTCCGCAGCGGATGCGTAT------ 570
lcl|NG_049457.1_cds_WP_063861081.1_1_[gene=blaOXA]_[locus_tag=A7J11_03544]_[protein=OXA-62_family_carbapenem-hydrolyzing_class_D_beta-lactamase_OXA-15     ATCGGCCGCGCCGCGCACGCCTAC------ 570
lcl|NG_049458.1_cds_WP_063861087.1_1_[gene=blaOXA]_[locus_tag=A7J11_03545]_[protein=OXA-62_family_carbapenem-hydrolyzing_class_D_beta-lactamase_OXA-15     ATCGGCCGCGCCGCGCACGCCTAC------ 570
                                                                                                                                                                                         

OXA-1_consensus                                                                                                                                            TTAACAGAAGCATGGCTCGAAAGTAGCTTA 600
OXA01_crRNA                                                                                                                                                ------------------------------ 600
Forward_primer                                                                                                                                             ------------TGGCTCGAAAGTAGCTTA 600
Reverse_primer                                                                                                                                             ------------GGGGTC------------ 600
lcl|NG_243482.1_cds_WP_094069128.1_1_[gene=blaOXA]_[locus_tag=A7J11_08548]_[protein=OXA-62_family_carbapenem-hydrolyzing_class_D_beta-lactamase_OXA-12     ------------TGGGTCGACGACAGCTTG 600
lcl|PQ196143.1_cds_XGJ10589.1_1_[gene=blaOXA]_[protein=OXA-62_family_carbapenem-hydrolyzing_class_D_beta-lactamase_OXA-1264]_[protein_id=XGJ10589.1]_[     ------------TGGGTCGACGACAGCTTG 600
lcl|NG_088413.1_cds_WP_150664304.1_1_[gene=blaOXA]_[locus_tag=A7J11_07715]_[protein=OXA-62_family_carbapenem-hydrolyzing_class_D_beta-lactamase_OXA-11     ------------TGGGTGGATGACAGTTTG 600
lcl|NG_148640.1_cds_WP_150662373.1_1_[gene=blaOXA]_[locus_tag=A7J11_07875]_[protein=OXA-62_family_carbapenem-hydrolyzing_class_D_beta-lactamase_OXA-11     ------------TGGGTGGACGACAGTTTG 600
lcl|NG_242577.1_cds_WP_338424116.1_1_[gene=blaOXA]_[locus_tag=A7J11_08304]_[protein=OXA-62_family_carbapenem-hydrolyzing_class_D_beta-lactamase_OXA-12     ------------TGGGTGGACGACAGTTTG 600
lcl|NG_242578.1_cds_WP_338424117.1_1_[gene=blaOXA]_[locus_tag=A7J11_08305]_[protein=OXA-62_family_carbapenem-hydrolyzing_class_D_beta-lactamase_OXA-12     ------------TGGGTGGACGACAGTTTG 600
lcl|OP626812.1_cds_UYF23589.1_1_[gene=blaOXA]_[protein=OXA-62_family_carbapenem-hydrolyzing_class_D_beta-lactamase_OXA-1152]_[protein_id=UYF23589.1]_[     ------------TGGGTGGACGACAGTTTG 600
lcl|NG_049450.1_cds_WP_048806429.1_1_[gene=blaOXA]_[locus_tag=A7J11_03501]_[protein=OXA-62_family_carbapenem-hydrolyzing_class_D_beta-lactamase_OXA-15     ------------TGGGTCGACGACAGTCTG 600
lcl|NG_049451.1_cds_WP_063861050.1_1_[gene=blaOXA]_[locus_tag=A7J11_03540]_[protein=OXA-62_family_carbapenem-hydrolyzing_class_D_beta-lactamase_OXA-15     ------------TGGGTCGACGACAGTCTG 600
lcl|NG_049452.1_cds_WP_048627819.1_1_[gene=blaOXA]_[locus_tag=A7J11_03484]_[protein=OXA-62_family_carbapenem-hydrolyzing_class_D_beta-lactamase_OXA-15     ------------TGGGTCGACGACAGCTTG 600
lcl|NG_049453.1_cds_WP_063861062.1_1_[gene=blaOXA]_[locus_tag=A7J11_03541]_[protein=OXA-62_family_carbapenem-hydrolyzing_class_D_beta-lactamase_OXA-15     ------------TGGGTGGACGACAGTTTG 600
lcl|NG_049454.1_cds_WP_063861067.1_1_[gene=blaOXA]_[locus_tag=A7J11_03542]_[protein=OXA-62_family_carbapenem-hydrolyzing_class_D_beta-lactamase_OXA-15     ------------TGGGTGGACGACAGTTTG 600
lcl|NG_049455.1_cds_WP_052266736.1_1_[gene=blaOXA]_[locus_tag=A7J11_03536]_[protein=OXA-62_family_carbapenem-hydrolyzing_class_D_beta-lactamase_OXA-15     ------------TGGGTCGACGACAGCCTG 600
lcl|NG_049456.1_cds_WP_058375744.1_1_[gene=blaOXA]_[locus_tag=A7J11_03543]_[protein=OXA-62_family_carbapenem-hydrolyzing_class_D_beta-lactamase_OXA-15     ------------TGGGTCGACAACAGCCTG 600
lcl|NG_049457.1_cds_WP_063861081.1_1_[gene=blaOXA]_[locus_tag=A7J11_03544]_[protein=OXA-62_family_carbapenem-hydrolyzing_class_D_beta-lactamase_OXA-15     ------------TGGATCGACGACAGCCTG 600
lcl|NG_049458.1_cds_WP_063861087.1_1_[gene=blaOXA]_[locus_tag=A7J11_03545]_[protein=OXA-62_family_carbapenem-hydrolyzing_class_D_beta-lactamase_OXA-15     ------------TGGATCGACGACAGCCTG 600
                                                                                                                                                                                         

OXA-1_consensus                                                                                                                                            AAAATTTCACCAGAAGAACAAATTCAATTC 630
OXA01_crRNA                                                                                                                                                ---------------GAACAAATTCAATTC 630
Forward_primer                                                                                                                                             ------------------------------ 630
Reverse_primer                                                                                                                                             ------------------------------ 630
lcl|NG_243482.1_cds_WP_094069128.1_1_[gene=blaOXA]_[locus_tag=A7J11_08548]_[protein=OXA-62_family_carbapenem-hydrolyzing_class_D_beta-lactamase_OXA-12     CAGATCTCGGCACGCGAGCAGGTCGATTTC 630
lcl|PQ196143.1_cds_XGJ10589.1_1_[gene=blaOXA]_[protein=OXA-62_family_carbapenem-hydrolyzing_class_D_beta-lactamase_OXA-1264]_[protein_id=XGJ10589.1]_[     CAGATCTCGGCACGCGAGCAGGTCGATTTC 630
lcl|NG_088413.1_cds_WP_150664304.1_1_[gene=blaOXA]_[locus_tag=A7J11_07715]_[protein=OXA-62_family_carbapenem-hydrolyzing_class_D_beta-lactamase_OXA-11     CAGATCTCGGCGCGTGAGCAGGTCGATTTT 630
lcl|NG_148640.1_cds_WP_150662373.1_1_[gene=blaOXA]_[locus_tag=A7J11_07875]_[protein=OXA-62_family_carbapenem-hydrolyzing_class_D_beta-lactamase_OXA-11     CAGATCTCAGCGCGCGAGCAAGTCGACTTC 630
lcl|NG_242577.1_cds_WP_338424116.1_1_[gene=blaOXA]_[locus_tag=A7J11_08304]_[protein=OXA-62_family_carbapenem-hydrolyzing_class_D_beta-lactamase_OXA-12     CAGATCTCAGCGCGCGAGCAAGTCGACTTC 630
lcl|NG_242578.1_cds_WP_338424117.1_1_[gene=blaOXA]_[locus_tag=A7J11_08305]_[protein=OXA-62_family_carbapenem-hydrolyzing_class_D_beta-lactamase_OXA-12     CAGATCTCGGCGCGCGAGCAAGTCGACTTC 630
lcl|OP626812.1_cds_UYF23589.1_1_[gene=blaOXA]_[protein=OXA-62_family_carbapenem-hydrolyzing_class_D_beta-lactamase_OXA-1152]_[protein_id=UYF23589.1]_[     CAGATCTCAGCGCGCGAGCAAGTCGACTTC 630
lcl|NG_049450.1_cds_WP_048806429.1_1_[gene=blaOXA]_[locus_tag=A7J11_03501]_[protein=OXA-62_family_carbapenem-hydrolyzing_class_D_beta-lactamase_OXA-15     CAGATTTCGGCGCGTGAGCAGGTGGACTTC 630
lcl|NG_049451.1_cds_WP_063861050.1_1_[gene=blaOXA]_[locus_tag=A7J11_03540]_[protein=OXA-62_family_carbapenem-hydrolyzing_class_D_beta-lactamase_OXA-15     CAGATTTCGGCGCGTGAGCAGGTGGACTTC 630
lcl|NG_049452.1_cds_WP_048627819.1_1_[gene=blaOXA]_[locus_tag=A7J11_03484]_[protein=OXA-62_family_carbapenem-hydrolyzing_class_D_beta-lactamase_OXA-15     CAGATCTCGGCACGCGAGCAGGTCGATTTC 630
lcl|NG_049453.1_cds_WP_063861062.1_1_[gene=blaOXA]_[locus_tag=A7J11_03541]_[protein=OXA-62_family_carbapenem-hydrolyzing_class_D_beta-lactamase_OXA-15     CAGATCTCAGCGCGCGAGCAAGTCGACTTC 630
lcl|NG_049454.1_cds_WP_063861067.1_1_[gene=blaOXA]_[locus_tag=A7J11_03542]_[protein=OXA-62_family_carbapenem-hydrolyzing_class_D_beta-lactamase_OXA-15     CAGATCTCGGCGCGCGAGCAAGTCGACTTC 630
lcl|NG_049455.1_cds_WP_052266736.1_1_[gene=blaOXA]_[locus_tag=A7J11_03536]_[protein=OXA-62_family_carbapenem-hydrolyzing_class_D_beta-lactamase_OXA-15     CAGATTTCGGCGCGCGAACAGGTCGACTTC 630
lcl|NG_049456.1_cds_WP_058375744.1_1_[gene=blaOXA]_[locus_tag=A7J11_03543]_[protein=OXA-62_family_carbapenem-hydrolyzing_class_D_beta-lactamase_OXA-15     CAAATTTCAGCGCGTGAGCAGGTGGTGTTT 630
lcl|NG_049457.1_cds_WP_063861081.1_1_[gene=blaOXA]_[locus_tag=A7J11_03544]_[protein=OXA-62_family_carbapenem-hydrolyzing_class_D_beta-lactamase_OXA-15     CAGATTTCGGCGCGCGAGCAAGTCGACTTC 630
lcl|NG_049458.1_cds_WP_063861087.1_1_[gene=blaOXA]_[locus_tag=A7J11_03545]_[protein=OXA-62_family_carbapenem-hydrolyzing_class_D_beta-lactamase_OXA-15     CAGATTTCGGCGCGCGAGCAAGTCGACTTC 630
                                                                                                                                                                                         

OXA-1_consensus                                                                                                                                            CTGCGTAAAATTATTAATCACAATCTCCCA 660
OXA01_crRNA                                                                                                                                                CT---------------------------- 660
Forward_primer                                                                                                                                             ------------------------------ 660
Reverse_primer                                                                                                                                             ------------------------------ 660
lcl|NG_243482.1_cds_WP_094069128.1_1_[gene=blaOXA]_[locus_tag=A7J11_08548]_[protein=OXA-62_family_carbapenem-hydrolyzing_class_D_beta-lactamase_OXA-12     CTGCAACGTCTCGCGCGAGGGACGTTACCG 660
lcl|PQ196143.1_cds_XGJ10589.1_1_[gene=blaOXA]_[protein=OXA-62_family_carbapenem-hydrolyzing_class_D_beta-lactamase_OXA-1264]_[protein_id=XGJ10589.1]_[     CTGCAACGTCTCGCGCGAGGGACGTTACCG 660
lcl|NG_088413.1_cds_WP_150664304.1_1_[gene=blaOXA]_[locus_tag=A7J11_07715]_[protein=OXA-62_family_carbapenem-hydrolyzing_class_D_beta-lactamase_OXA-11     CTGCAACGTCTGGCGCGTGGCACGTTGCCG 660
lcl|NG_148640.1_cds_WP_150662373.1_1_[gene=blaOXA]_[locus_tag=A7J11_07875]_[protein=OXA-62_family_carbapenem-hydrolyzing_class_D_beta-lactamase_OXA-11     CTGCAGCGTCTGGCGCGTGGCACGTTGCCG 660
lcl|NG_242577.1_cds_WP_338424116.1_1_[gene=blaOXA]_[locus_tag=A7J11_08304]_[protein=OXA-62_family_carbapenem-hydrolyzing_class_D_beta-lactamase_OXA-12     CTGCAGCGTCTGGCGCGTGGCACGTTGCCG 660
lcl|NG_242578.1_cds_WP_338424117.1_1_[gene=blaOXA]_[locus_tag=A7J11_08305]_[protein=OXA-62_family_carbapenem-hydrolyzing_class_D_beta-lactamase_OXA-12     CTGCAGCGTCTGGCGCGTGGCACGTTGCCG 660
lcl|OP626812.1_cds_UYF23589.1_1_[gene=blaOXA]_[protein=OXA-62_family_carbapenem-hydrolyzing_class_D_beta-lactamase_OXA-1152]_[protein_id=UYF23589.1]_[     CTGCAGCGTCTGGCGCGTGGCACGTTGCCG 660
lcl|NG_049450.1_cds_WP_048806429.1_1_[gene=blaOXA]_[locus_tag=A7J11_03501]_[protein=OXA-62_family_carbapenem-hydrolyzing_class_D_beta-lactamase_OXA-15     CTGCAGCGTCTCGCGCGTGGCACGTTGCCG 660
lcl|NG_049451.1_cds_WP_063861050.1_1_[gene=blaOXA]_[locus_tag=A7J11_03540]_[protein=OXA-62_family_carbapenem-hydrolyzing_class_D_beta-lactamase_OXA-15     GTGCAGCGTCTCGCGCGTGGCACGTTGCCG 660
lcl|NG_049452.1_cds_WP_048627819.1_1_[gene=blaOXA]_[locus_tag=A7J11_03484]_[protein=OXA-62_family_carbapenem-hydrolyzing_class_D_beta-lactamase_OXA-15     CTGCAACGTCTCGCGCGAGGGACGTTACCG 660
lcl|NG_049453.1_cds_WP_063861062.1_1_[gene=blaOXA]_[locus_tag=A7J11_03541]_[protein=OXA-62_family_carbapenem-hydrolyzing_class_D_beta-lactamase_OXA-15     CTGCAGCGTCTGGCGCGTGGCACGTTGCCG 660
lcl|NG_049454.1_cds_WP_063861067.1_1_[gene=blaOXA]_[locus_tag=A7J11_03542]_[protein=OXA-62_family_carbapenem-hydrolyzing_class_D_beta-lactamase_OXA-15     CTGCAGCGTCTGGCGCGTGGCACGTTGCCG 660
lcl|NG_049455.1_cds_WP_052266736.1_1_[gene=blaOXA]_[locus_tag=A7J11_03536]_[protein=OXA-62_family_carbapenem-hydrolyzing_class_D_beta-lactamase_OXA-15     CTGCAGCGTTTGGCGAAGGGCACGCTGCCG 660
lcl|NG_049456.1_cds_WP_058375744.1_1_[gene=blaOXA]_[locus_tag=A7J11_03543]_[protein=OXA-62_family_carbapenem-hydrolyzing_class_D_beta-lactamase_OXA-15     CTGCAACGGCTGGCGCGCGGGCAGTTGCCG 660
lcl|NG_049457.1_cds_WP_063861081.1_1_[gene=blaOXA]_[locus_tag=A7J11_03544]_[protein=OXA-62_family_carbapenem-hydrolyzing_class_D_beta-lactamase_OXA-15     CTGCAGCGTCTGGCCACGGGCACGCTGCCG 660
lcl|NG_049458.1_cds_WP_063861087.1_1_[gene=blaOXA]_[locus_tag=A7J11_03545]_[protein=OXA-62_family_carbapenem-hydrolyzing_class_D_beta-lactamase_OXA-15     CTGCAGCGTCTGGCCACGGGTGCGCTGCCG 660
                                                                                                                                                                                         

OXA-1_consensus                                                                                                                                            GTTAAAAACTCAGC---CATAGAAAACACC 690
OXA01_crRNA                                                                                                                                                ------------------------------ 690
Forward_primer                                                                                                                                             ------------------------------ 690
Reverse_primer                                                                                                                                             ------------------------------ 690
lcl|NG_243482.1_cds_WP_094069128.1_1_[gene=blaOXA]_[locus_tag=A7J11_08548]_[protein=OXA-62_family_carbapenem-hydrolyzing_class_D_beta-lactamase_OXA-12     TT------CTCTGCACGCTCGCAAGACATC 690
lcl|PQ196143.1_cds_XGJ10589.1_1_[gene=blaOXA]_[protein=OXA-62_family_carbapenem-hydrolyzing_class_D_beta-lactamase_OXA-1264]_[protein_id=XGJ10589.1]_[     TT------CTCTGCACGCTCGCAAGACATC 690
lcl|NG_088413.1_cds_WP_150664304.1_1_[gene=blaOXA]_[locus_tag=A7J11_07715]_[protein=OXA-62_family_carbapenem-hydrolyzing_class_D_beta-lactamase_OXA-11     TT------CTCGGCCCGTTCGCAGGACATC 690
lcl|NG_148640.1_cds_WP_150662373.1_1_[gene=blaOXA]_[locus_tag=A7J11_07875]_[protein=OXA-62_family_carbapenem-hydrolyzing_class_D_beta-lactamase_OXA-11     TT------CTCCGCGCGTTCGCAGGACATC 690
lcl|NG_242577.1_cds_WP_338424116.1_1_[gene=blaOXA]_[locus_tag=A7J11_08304]_[protein=OXA-62_family_carbapenem-hydrolyzing_class_D_beta-lactamase_OXA-12     TT------CTCCGCGCGTTCGCAGGACATC 690
lcl|NG_242578.1_cds_WP_338424117.1_1_[gene=blaOXA]_[locus_tag=A7J11_08305]_[protein=OXA-62_family_carbapenem-hydrolyzing_class_D_beta-lactamase_OXA-12     TT------CTCCGCGCGTTCGCAGGACATC 690
lcl|OP626812.1_cds_UYF23589.1_1_[gene=blaOXA]_[protein=OXA-62_family_carbapenem-hydrolyzing_class_D_beta-lactamase_OXA-1152]_[protein_id=UYF23589.1]_[     TT------CTCCGCGCGTTCGCAGGACATC 690
lcl|NG_049450.1_cds_WP_048806429.1_1_[gene=blaOXA]_[locus_tag=A7J11_03501]_[protein=OXA-62_family_carbapenem-hydrolyzing_class_D_beta-lactamase_OXA-15     TT------CTCTGCGCGCTCGCAGGACATC 690
lcl|NG_049451.1_cds_WP_063861050.1_1_[gene=blaOXA]_[locus_tag=A7J11_03540]_[protein=OXA-62_family_carbapenem-hydrolyzing_class_D_beta-lactamase_OXA-15     TT------CTCTGCGCGCTCGCAGGACATC 690
lcl|NG_049452.1_cds_WP_048627819.1_1_[gene=blaOXA]_[locus_tag=A7J11_03484]_[protein=OXA-62_family_carbapenem-hydrolyzing_class_D_beta-lactamase_OXA-15     TT------CTCTGCACGCTCGCAAGACATC 690
lcl|NG_049453.1_cds_WP_063861062.1_1_[gene=blaOXA]_[locus_tag=A7J11_03541]_[protein=OXA-62_family_carbapenem-hydrolyzing_class_D_beta-lactamase_OXA-15     TT------CTCCGCGCGTTCGCAGGACATC 690
lcl|NG_049454.1_cds_WP_063861067.1_1_[gene=blaOXA]_[locus_tag=A7J11_03542]_[protein=OXA-62_family_carbapenem-hydrolyzing_class_D_beta-lactamase_OXA-15     TT------CTCCGCGCGTTCGCAGGACATC 690
lcl|NG_049455.1_cds_WP_052266736.1_1_[gene=blaOXA]_[locus_tag=A7J11_03536]_[protein=OXA-62_family_carbapenem-hydrolyzing_class_D_beta-lactamase_OXA-15     TT------CTCGGCGCGCTCGCAGGACATC 690
lcl|NG_049456.1_cds_WP_058375744.1_1_[gene=blaOXA]_[locus_tag=A7J11_03543]_[protein=OXA-62_family_carbapenem-hydrolyzing_class_D_beta-lactamase_OXA-15     TT------CTCGGCGCGCACGCAGGACATC 690
lcl|NG_049457.1_cds_WP_063861081.1_1_[gene=blaOXA]_[locus_tag=A7J11_03544]_[protein=OXA-62_family_carbapenem-hydrolyzing_class_D_beta-lactamase_OXA-15     TT------CTCGGCGCGCTCGCAGGACATC 690
lcl|NG_049458.1_cds_WP_063861087.1_1_[gene=blaOXA]_[locus_tag=A7J11_03545]_[protein=OXA-62_family_carbapenem-hydrolyzing_class_D_beta-lactamase_OXA-15     TT------CTCGGCGCGCTCGCAGGACATC 690
                                                                                                                                                                                         

OXA-1_consensus                                                                                                                                            ATAGAGAACATGTATCTACAAGATCTGGAT 720
OXA01_crRNA                                                                                                                                                ------------------------------ 720
Forward_primer                                                                                                                                             ------------------------------ 720
Reverse_primer                                                                                                                                             ------------------------------ 720
lcl|NG_243482.1_cds_WP_094069128.1_1_[gene=blaOXA]_[locus_tag=A7J11_08548]_[protein=OXA-62_family_carbapenem-hydrolyzing_class_D_beta-lactamase_OXA-12     GTGCGTCAGATTTCGATTGTCGAGGCCAAT 720
lcl|PQ196143.1_cds_XGJ10589.1_1_[gene=blaOXA]_[protein=OXA-62_family_carbapenem-hydrolyzing_class_D_beta-lactamase_OXA-1264]_[protein_id=XGJ10589.1]_[     GTGCGTCAGATTTCGATTGTCGAGGCCAAT 720
lcl|NG_088413.1_cds_WP_150664304.1_1_[gene=blaOXA]_[locus_tag=A7J11_07715]_[protein=OXA-62_family_carbapenem-hydrolyzing_class_D_beta-lactamase_OXA-11     GTCCGGCAGATTTCCATCGTCGAAGCGAAC 720
lcl|NG_148640.1_cds_WP_150662373.1_1_[gene=blaOXA]_[locus_tag=A7J11_07875]_[protein=OXA-62_family_carbapenem-hydrolyzing_class_D_beta-lactamase_OXA-11     GTCCGGCAGATTTCCATCGTCGAAGCGAAC 720
lcl|NG_242577.1_cds_WP_338424116.1_1_[gene=blaOXA]_[locus_tag=A7J11_08304]_[protein=OXA-62_family_carbapenem-hydrolyzing_class_D_beta-lactamase_OXA-12     GTCCGGCAGATTTCCATCGTCGAAGCGAAC 720
lcl|NG_242578.1_cds_WP_338424117.1_1_[gene=blaOXA]_[locus_tag=A7J11_08305]_[protein=OXA-62_family_carbapenem-hydrolyzing_class_D_beta-lactamase_OXA-12     GTCCGGCAGATTTCCATCGTCGAAGCGAAC 720
lcl|OP626812.1_cds_UYF23589.1_1_[gene=blaOXA]_[protein=OXA-62_family_carbapenem-hydrolyzing_class_D_beta-lactamase_OXA-1152]_[protein_id=UYF23589.1]_[     GTCCGGCAGATTTCCATCGTCGAAGCGAAC 720
lcl|NG_049450.1_cds_WP_048806429.1_1_[gene=blaOXA]_[locus_tag=A7J11_03501]_[protein=OXA-62_family_carbapenem-hydrolyzing_class_D_beta-lactamase_OXA-15     GTGCGCCAGATGTCGATCGTCGAAGCCACG 720
lcl|NG_049451.1_cds_WP_063861050.1_1_[gene=blaOXA]_[locus_tag=A7J11_03540]_[protein=OXA-62_family_carbapenem-hydrolyzing_class_D_beta-lactamase_OXA-15     GTGCGCCAGATGTCGATCGTCGAAGCCACG 720
lcl|NG_049452.1_cds_WP_048627819.1_1_[gene=blaOXA]_[locus_tag=A7J11_03484]_[protein=OXA-62_family_carbapenem-hydrolyzing_class_D_beta-lactamase_OXA-15     GTGCGTCAGATTTCGATTGTCGAGGCCAAT 720
lcl|NG_049453.1_cds_WP_063861062.1_1_[gene=blaOXA]_[locus_tag=A7J11_03541]_[protein=OXA-62_family_carbapenem-hydrolyzing_class_D_beta-lactamase_OXA-15     GTCCGGCAGATTTCCATCGTCGAAGCGAAC 720
lcl|NG_049454.1_cds_WP_063861067.1_1_[gene=blaOXA]_[locus_tag=A7J11_03542]_[protein=OXA-62_family_carbapenem-hydrolyzing_class_D_beta-lactamase_OXA-15     GTCCGGCAGATTTCCATCGTCGAAGCGAAC 720
lcl|NG_049455.1_cds_WP_052266736.1_1_[gene=blaOXA]_[locus_tag=A7J11_03536]_[protein=OXA-62_family_carbapenem-hydrolyzing_class_D_beta-lactamase_OXA-15     GTGCGGAACATCTCGATCGTGGAAGCGAAT 720
lcl|NG_049456.1_cds_WP_058375744.1_1_[gene=blaOXA]_[locus_tag=A7J11_03543]_[protein=OXA-62_family_carbapenem-hydrolyzing_class_D_beta-lactamase_OXA-15     GTGCGGCAGATTTCGATTGCCGAAGCGAAC 720
lcl|NG_049457.1_cds_WP_063861081.1_1_[gene=blaOXA]_[locus_tag=A7J11_03544]_[protein=OXA-62_family_carbapenem-hydrolyzing_class_D_beta-lactamase_OXA-15     GTGCGCAACATATCGATCGTCGAAGCGAAC 720
lcl|NG_049458.1_cds_WP_063861087.1_1_[gene=blaOXA]_[locus_tag=A7J11_03545]_[protein=OXA-62_family_carbapenem-hydrolyzing_class_D_beta-lactamase_OXA-15     GTGCGCAACATATCGATCGTCGAAGCGAAC 720
                                                                                                                                                                                         

OXA-1_consensus                                                                                                                                            AATAGTACAAAACTGTATGGGAAAACTGG- 750
OXA01_crRNA                                                                                                                                                ------------------------------ 750
Forward_primer                                                                                                                                             ------------------------------ 750
Reverse_primer                                                                                                                                             ------------------------------ 750
lcl|NG_243482.1_cds_WP_094069128.1_1_[gene=blaOXA]_[locus_tag=A7J11_08548]_[protein=OXA-62_family_carbapenem-hydrolyzing_class_D_beta-lactamase_OXA-12     CCTGATTACGTGTTGCATGGCAAGACGGGC 750
lcl|PQ196143.1_cds_XGJ10589.1_1_[gene=blaOXA]_[protein=OXA-62_family_carbapenem-hydrolyzing_class_D_beta-lactamase_OXA-1264]_[protein_id=XGJ10589.1]_[     CCTGATTACGTGTTGCATGGCAAGACGGGC 750
lcl|NG_088413.1_cds_WP_150664304.1_1_[gene=blaOXA]_[locus_tag=A7J11_07715]_[protein=OXA-62_family_carbapenem-hydrolyzing_class_D_beta-lactamase_OXA-11     ATGGACTATGTTCTGCACGGCAAGACGGGC 750
lcl|NG_148640.1_cds_WP_150662373.1_1_[gene=blaOXA]_[locus_tag=A7J11_07875]_[protein=OXA-62_family_carbapenem-hydrolyzing_class_D_beta-lactamase_OXA-11     GCCGACTATGTGCTGCACGGCAAGACCGGC 750
lcl|NG_242577.1_cds_WP_338424116.1_1_[gene=blaOXA]_[locus_tag=A7J11_08304]_[protein=OXA-62_family_carbapenem-hydrolyzing_class_D_beta-lactamase_OXA-12     GCCGACTATGTGCTGCACGGCAAGACCGGC 750
lcl|NG_242578.1_cds_WP_338424117.1_1_[gene=blaOXA]_[locus_tag=A7J11_08305]_[protein=OXA-62_family_carbapenem-hydrolyzing_class_D_beta-lactamase_OXA-12     GCCGACTATGTGCTGCACGGCAAGACCGGC 750
lcl|OP626812.1_cds_UYF23589.1_1_[gene=blaOXA]_[protein=OXA-62_family_carbapenem-hydrolyzing_class_D_beta-lactamase_OXA-1152]_[protein_id=UYF23589.1]_[     GCCGACTATGTGCTGCACGGCAAGACCGGC 750
lcl|NG_049450.1_cds_WP_048806429.1_1_[gene=blaOXA]_[locus_tag=A7J11_03501]_[protein=OXA-62_family_carbapenem-hydrolyzing_class_D_beta-lactamase_OXA-15     CCGGACTATGTGCTTCACGGCAAGACGGGC 750
lcl|NG_049451.1_cds_WP_063861050.1_1_[gene=blaOXA]_[locus_tag=A7J11_03540]_[protein=OXA-62_family_carbapenem-hydrolyzing_class_D_beta-lactamase_OXA-15     CCGGACTATGTGCTTCACGGCAAGACGGGC 750
lcl|NG_049452.1_cds_WP_048627819.1_1_[gene=blaOXA]_[locus_tag=A7J11_03484]_[protein=OXA-62_family_carbapenem-hydrolyzing_class_D_beta-lactamase_OXA-15     CCTGATTACGTGTTGCATGGCAAGACGGGC 750
lcl|NG_049453.1_cds_WP_063861062.1_1_[gene=blaOXA]_[locus_tag=A7J11_03541]_[protein=OXA-62_family_carbapenem-hydrolyzing_class_D_beta-lactamase_OXA-15     GCCGACTATGTGCTGCACGGCAAGACCGGC 750
lcl|NG_049454.1_cds_WP_063861067.1_1_[gene=blaOXA]_[locus_tag=A7J11_03542]_[protein=OXA-62_family_carbapenem-hydrolyzing_class_D_beta-lactamase_OXA-15     GCCGACTATGTGCTGCACGGCAAGACCGGC 750
lcl|NG_049455.1_cds_WP_052266736.1_1_[gene=blaOXA]_[locus_tag=A7J11_03536]_[protein=OXA-62_family_carbapenem-hydrolyzing_class_D_beta-lactamase_OXA-15     GCCGACTACGTGCTGCACGGCAAGACGGGC 750
lcl|NG_049456.1_cds_WP_058375744.1_1_[gene=blaOXA]_[locus_tag=A7J11_03543]_[protein=OXA-62_family_carbapenem-hydrolyzing_class_D_beta-lactamase_OXA-15     ATGGACTACGTCCTGCACGGCAAGACCGGC 750
lcl|NG_049457.1_cds_WP_063861081.1_1_[gene=blaOXA]_[locus_tag=A7J11_03544]_[protein=OXA-62_family_carbapenem-hydrolyzing_class_D_beta-lactamase_OXA-15     GTCGACTACGTGCTGCACGGCAAGACGGGC 750
lcl|NG_049458.1_cds_WP_063861087.1_1_[gene=blaOXA]_[locus_tag=A7J11_03545]_[protein=OXA-62_family_carbapenem-hydrolyzing_class_D_beta-lactamase_OXA-15     GTCGACTACGTGCTGCACGGCAAGACGGGC 750
                                                                                                                                                                                         

OXA-1_consensus                                                                                                                                            TGCAGGATTCACAGCAAATAGAACCTTACA 780
OXA01_crRNA                                                                                                                                                ------------------------------ 780
Forward_primer                                                                                                                                             ------------------------------ 780
Reverse_primer                                                                                                                                             ------------------------------ 780
lcl|NG_243482.1_cds_WP_094069128.1_1_[gene=blaOXA]_[locus_tag=A7J11_08548]_[protein=OXA-62_family_carbapenem-hydrolyzing_class_D_beta-lactamase_OXA-12     TGGTTCGTCGACAAGAAGCCGGACATCGGC 780
lcl|PQ196143.1_cds_XGJ10589.1_1_[gene=blaOXA]_[protein=OXA-62_family_carbapenem-hydrolyzing_class_D_beta-lactamase_OXA-1264]_[protein_id=XGJ10589.1]_[     TGGTTCGTCGACAAGAAGCCGGACATCGGC 780
lcl|NG_088413.1_cds_WP_150664304.1_1_[gene=blaOXA]_[locus_tag=A7J11_07715]_[protein=OXA-62_family_carbapenem-hydrolyzing_class_D_beta-lactamase_OXA-11     TGGTTTGTCGACAAGAAGCCGGATATCGGC 780
lcl|NG_148640.1_cds_WP_150662373.1_1_[gene=blaOXA]_[locus_tag=A7J11_07875]_[protein=OXA-62_family_carbapenem-hydrolyzing_class_D_beta-lactamase_OXA-11     TGGTTCGTCGACAAGAAGCCGGATATCGGC 780
lcl|NG_242577.1_cds_WP_338424116.1_1_[gene=blaOXA]_[locus_tag=A7J11_08304]_[protein=OXA-62_family_carbapenem-hydrolyzing_class_D_beta-lactamase_OXA-12     TGGTTCGTCGACAAGAAGCCGGATATCGGC 780
lcl|NG_242578.1_cds_WP_338424117.1_1_[gene=blaOXA]_[locus_tag=A7J11_08305]_[protein=OXA-62_family_carbapenem-hydrolyzing_class_D_beta-lactamase_OXA-12     TGGTTCGTCGACAAGAAGCCGGATATCGGC 780
lcl|OP626812.1_cds_UYF23589.1_1_[gene=blaOXA]_[protein=OXA-62_family_carbapenem-hydrolyzing_class_D_beta-lactamase_OXA-1152]_[protein_id=UYF23589.1]_[     TGGTTCGTCGACAAGAAGCCGGATATCGGC 780
lcl|NG_049450.1_cds_WP_048806429.1_1_[gene=blaOXA]_[locus_tag=A7J11_03501]_[protein=OXA-62_family_carbapenem-hydrolyzing_class_D_beta-lactamase_OXA-15     TGGTTCGTCGACAAGAAGCCCGATATCGGC 780
lcl|NG_049451.1_cds_WP_063861050.1_1_[gene=blaOXA]_[locus_tag=A7J11_03540]_[protein=OXA-62_family_carbapenem-hydrolyzing_class_D_beta-lactamase_OXA-15     TGGTTCGTCGACAAGAAGCCCGATATCGGC 780
lcl|NG_049452.1_cds_WP_048627819.1_1_[gene=blaOXA]_[locus_tag=A7J11_03484]_[protein=OXA-62_family_carbapenem-hydrolyzing_class_D_beta-lactamase_OXA-15     TGGTTCGTCGACAAGAAGCCGGACATCGGC 780
lcl|NG_049453.1_cds_WP_063861062.1_1_[gene=blaOXA]_[locus_tag=A7J11_03541]_[protein=OXA-62_family_carbapenem-hydrolyzing_class_D_beta-lactamase_OXA-15     TGGTTCGTCGACAAGAAGCCGGATATCGGC 780
lcl|NG_049454.1_cds_WP_063861067.1_1_[gene=blaOXA]_[locus_tag=A7J11_03542]_[protein=OXA-62_family_carbapenem-hydrolyzing_class_D_beta-lactamase_OXA-15     TGGTTCGTCGAGAAGAAGCCGGATATCGGC 780
lcl|NG_049455.1_cds_WP_052266736.1_1_[gene=blaOXA]_[locus_tag=A7J11_03536]_[protein=OXA-62_family_carbapenem-hydrolyzing_class_D_beta-lactamase_OXA-15     TGGTTCACCGACAAGAAGCCCGACATCGGC 780
lcl|NG_049456.1_cds_WP_058375744.1_1_[gene=blaOXA]_[locus_tag=A7J11_03543]_[protein=OXA-62_family_carbapenem-hydrolyzing_class_D_beta-lactamase_OXA-15     TGGTATGTCGATGGCAAGCACGACATTGGC 780
lcl|NG_049457.1_cds_WP_063861081.1_1_[gene=blaOXA]_[locus_tag=A7J11_03544]_[protein=OXA-62_family_carbapenem-hydrolyzing_class_D_beta-lactamase_OXA-15     TGGTTTACCGAAAAGAAACCCGACATCGGG 780
lcl|NG_049458.1_cds_WP_063861087.1_1_[gene=blaOXA]_[locus_tag=A7J11_03545]_[protein=OXA-62_family_carbapenem-hydrolyzing_class_D_beta-lactamase_OXA-15     TGGTTTACCGAAAAGAAACCCGACATCGGG 780
                                                                                                                                                                                         

OXA-1_consensus                                                                                                                                            AAACGGATGGTTTGAAGGGTTTATTATAAG 810
OXA01_crRNA                                                                                                                                                ------------------------------ 810
Forward_primer                                                                                                                                             ------------------------------ 810
Reverse_primer                                                                                                                                             ------------------------------ 810
lcl|NG_243482.1_cds_WP_094069128.1_1_[gene=blaOXA]_[locus_tag=A7J11_08548]_[protein=OXA-62_family_carbapenem-hydrolyzing_class_D_beta-lactamase_OXA-12     TGGTGGGTGGGCTGGATTGAGCGCGACGGC 810
lcl|PQ196143.1_cds_XGJ10589.1_1_[gene=blaOXA]_[protein=OXA-62_family_carbapenem-hydrolyzing_class_D_beta-lactamase_OXA-1264]_[protein_id=XGJ10589.1]_[     TGGTGGGTGGGCTGGATTGAGCGCGACGGC 810
lcl|NG_088413.1_cds_WP_150664304.1_1_[gene=blaOXA]_[locus_tag=A7J11_07715]_[protein=OXA-62_family_carbapenem-hydrolyzing_class_D_beta-lactamase_OXA-11     TGGTGGGTGGGCTGGCTCGAGCGTGACGGC 810
lcl|NG_148640.1_cds_WP_150662373.1_1_[gene=blaOXA]_[locus_tag=A7J11_07875]_[protein=OXA-62_family_carbapenem-hydrolyzing_class_D_beta-lactamase_OXA-11     TGGTGGGTGGGCTGGCTGGAGCGTGACGGC 810
lcl|NG_242577.1_cds_WP_338424116.1_1_[gene=blaOXA]_[locus_tag=A7J11_08304]_[protein=OXA-62_family_carbapenem-hydrolyzing_class_D_beta-lactamase_OXA-12     TGGTGGGTGGGCTGGCTGGAGCGTGACGGT 810
lcl|NG_242578.1_cds_WP_338424117.1_1_[gene=blaOXA]_[locus_tag=A7J11_08305]_[protein=OXA-62_family_carbapenem-hydrolyzing_class_D_beta-lactamase_OXA-12     TGGTGGGTGGGCTGGCTGGAGCGTGACGGC 810
lcl|OP626812.1_cds_UYF23589.1_1_[gene=blaOXA]_[protein=OXA-62_family_carbapenem-hydrolyzing_class_D_beta-lactamase_OXA-1152]_[protein_id=UYF23589.1]_[     TGGTGGGTGGGCTGGCTGGAGCGTGACGGC 810
lcl|NG_049450.1_cds_WP_048806429.1_1_[gene=blaOXA]_[locus_tag=A7J11_03501]_[protein=OXA-62_family_carbapenem-hydrolyzing_class_D_beta-lactamase_OXA-15     TGGTGGGTAGGGTGGATCGAGCGCGACGGC 810
lcl|NG_049451.1_cds_WP_063861050.1_1_[gene=blaOXA]_[locus_tag=A7J11_03540]_[protein=OXA-62_family_carbapenem-hydrolyzing_class_D_beta-lactamase_OXA-15     TGGTGGGTAGGGTGGATCGAGCGCGACGGC 810
lcl|NG_049452.1_cds_WP_048627819.1_1_[gene=blaOXA]_[locus_tag=A7J11_03484]_[protein=OXA-62_family_carbapenem-hydrolyzing_class_D_beta-lactamase_OXA-15     TGGTGGGTGGGCTGGATTGAGCGCGACGGC 810
lcl|NG_049453.1_cds_WP_063861062.1_1_[gene=blaOXA]_[locus_tag=A7J11_03541]_[protein=OXA-62_family_carbapenem-hydrolyzing_class_D_beta-lactamase_OXA-15     TGGTGGGTGGGCTGGCTGGAGCGTGACGGC 810
lcl|NG_049454.1_cds_WP_063861067.1_1_[gene=blaOXA]_[locus_tag=A7J11_03542]_[protein=OXA-62_family_carbapenem-hydrolyzing_class_D_beta-lactamase_OXA-15     TGGTGGGTGGGCTGGCTGGAGCGTGACGGC 810
lcl|NG_049455.1_cds_WP_052266736.1_1_[gene=blaOXA]_[locus_tag=A7J11_03536]_[protein=OXA-62_family_carbapenem-hydrolyzing_class_D_beta-lactamase_OXA-15     TGGTGGGTGGGTTGGCTCGAGCGTGACGGC 810
lcl|NG_049456.1_cds_WP_058375744.1_1_[gene=blaOXA]_[locus_tag=A7J11_03543]_[protein=OXA-62_family_carbapenem-hydrolyzing_class_D_beta-lactamase_OXA-15     TGGTGGGTCGGTTGGATCGAACGGGACGGC 810
lcl|NG_049457.1_cds_WP_063861081.1_1_[gene=blaOXA]_[locus_tag=A7J11_03544]_[protein=OXA-62_family_carbapenem-hydrolyzing_class_D_beta-lactamase_OXA-15     TGGTGGGTCGGCTGGCTCGAGCGTGACGGC 810
lcl|NG_049458.1_cds_WP_063861087.1_1_[gene=blaOXA]_[locus_tag=A7J11_03545]_[protein=OXA-62_family_carbapenem-hydrolyzing_class_D_beta-lactamase_OXA-15     TGGTGGGTCGGCTGGCTCGAGCGTGACGGC 810
                                                                                                                                                                                         

OXA-1_consensus                                                                                                                                            CAAATCAGGACATAAATATGTTTTTGTGTC 840
OXA01_crRNA                                                                                                                                                ------------------------------ 840
Forward_primer                                                                                                                                             ------------------------------ 840
Reverse_primer                                                                                                                                             ------------------------------ 840
lcl|NG_243482.1_cds_WP_094069128.1_1_[gene=blaOXA]_[locus_tag=A7J11_08548]_[protein=OXA-62_family_carbapenem-hydrolyzing_class_D_beta-lactamase_OXA-12     AACATCACGAG------------------- 840
lcl|PQ196143.1_cds_XGJ10589.1_1_[gene=blaOXA]_[protein=OXA-62_family_carbapenem-hydrolyzing_class_D_beta-lactamase_OXA-1264]_[protein_id=XGJ10589.1]_[     AACATCACGAG------------------- 840
lcl|NG_088413.1_cds_WP_150664304.1_1_[gene=blaOXA]_[locus_tag=A7J11_07715]_[protein=OXA-62_family_carbapenem-hydrolyzing_class_D_beta-lactamase_OXA-11     AATCTGACGAT------------------- 840
lcl|NG_148640.1_cds_WP_150662373.1_1_[gene=blaOXA]_[locus_tag=A7J11_07875]_[protein=OXA-62_family_carbapenem-hydrolyzing_class_D_beta-lactamase_OXA-11     AATCTGACGAT------------------- 840
lcl|NG_242577.1_cds_WP_338424116.1_1_[gene=blaOXA]_[locus_tag=A7J11_08304]_[protein=OXA-62_family_carbapenem-hydrolyzing_class_D_beta-lactamase_OXA-12     AATCTGACGAT------------------- 840
lcl|NG_242578.1_cds_WP_338424117.1_1_[gene=blaOXA]_[locus_tag=A7J11_08305]_[protein=OXA-62_family_carbapenem-hydrolyzing_class_D_beta-lactamase_OXA-12     AATCTGACGAT------------------- 840
lcl|OP626812.1_cds_UYF23589.1_1_[gene=blaOXA]_[protein=OXA-62_family_carbapenem-hydrolyzing_class_D_beta-lactamase_OXA-1152]_[protein_id=UYF23589.1]_[     AATCTGACGAT------------------- 840
lcl|NG_049450.1_cds_WP_048806429.1_1_[gene=blaOXA]_[locus_tag=A7J11_03501]_[protein=OXA-62_family_carbapenem-hydrolyzing_class_D_beta-lactamase_OXA-15     AACATCGCCAG------------------- 840
lcl|NG_049451.1_cds_WP_063861050.1_1_[gene=blaOXA]_[locus_tag=A7J11_03540]_[protein=OXA-62_family_carbapenem-hydrolyzing_class_D_beta-lactamase_OXA-15     AACATCACCAG------------------- 840
lcl|NG_049452.1_cds_WP_048627819.1_1_[gene=blaOXA]_[locus_tag=A7J11_03484]_[protein=OXA-62_family_carbapenem-hydrolyzing_class_D_beta-lactamase_OXA-15     AACATCACGAG------------------- 840
lcl|NG_049453.1_cds_WP_063861062.1_1_[gene=blaOXA]_[locus_tag=A7J11_03541]_[protein=OXA-62_family_carbapenem-hydrolyzing_class_D_beta-lactamase_OXA-15     AATCTGACGAT------------------- 840
lcl|NG_049454.1_cds_WP_063861067.1_1_[gene=blaOXA]_[locus_tag=A7J11_03542]_[protein=OXA-62_family_carbapenem-hydrolyzing_class_D_beta-lactamase_OXA-15     AATCTGACGAT------------------- 840
lcl|NG_049455.1_cds_WP_052266736.1_1_[gene=blaOXA]_[locus_tag=A7J11_03536]_[protein=OXA-62_family_carbapenem-hydrolyzing_class_D_beta-lactamase_OXA-15     AACCTCACCAT------------------- 840
lcl|NG_049456.1_cds_WP_058375744.1_1_[gene=blaOXA]_[locus_tag=A7J11_03543]_[protein=OXA-62_family_carbapenem-hydrolyzing_class_D_beta-lactamase_OXA-15     AATATCACCAC------------------- 840
lcl|NG_049457.1_cds_WP_063861081.1_1_[gene=blaOXA]_[locus_tag=A7J11_03544]_[protein=OXA-62_family_carbapenem-hydrolyzing_class_D_beta-lactamase_OXA-15     AACCTCACCAT------------------- 840
lcl|NG_049458.1_cds_WP_063861087.1_1_[gene=blaOXA]_[locus_tag=A7J11_03545]_[protein=OXA-62_family_carbapenem-hydrolyzing_class_D_beta-lactamase_OXA-15     AACCTCACCAT------------------- 840
                                                                                                                                                                                         

OXA-1_consensus                                                                                                                                            CGCACTTACAGGAAACTTGGGGTCGAATTT 870
OXA01_crRNA                                                                                                                                                ------------------------------ 870
Forward_primer                                                                                                                                             ------------------------------ 870
Reverse_primer                                                                                                                                             ------------------------------ 870
lcl|NG_243482.1_cds_WP_094069128.1_1_[gene=blaOXA]_[locus_tag=A7J11_08548]_[protein=OXA-62_family_carbapenem-hydrolyzing_class_D_beta-lactamase_OXA-12     --------------------CGTAGCGTTG 870
lcl|PQ196143.1_cds_XGJ10589.1_1_[gene=blaOXA]_[protein=OXA-62_family_carbapenem-hydrolyzing_class_D_beta-lactamase_OXA-1264]_[protein_id=XGJ10589.1]_[     --------------------CGTAGCGTTG 870
lcl|NG_088413.1_cds_WP_150664304.1_1_[gene=blaOXA]_[locus_tag=A7J11_07715]_[protein=OXA-62_family_carbapenem-hydrolyzing_class_D_beta-lactamase_OXA-11     --------------------GATTGCGCTG 870
lcl|NG_148640.1_cds_WP_150662373.1_1_[gene=blaOXA]_[locus_tag=A7J11_07875]_[protein=OXA-62_family_carbapenem-hydrolyzing_class_D_beta-lactamase_OXA-11     --------------------GATCGCGCTG 870
lcl|NG_242577.1_cds_WP_338424116.1_1_[gene=blaOXA]_[locus_tag=A7J11_08304]_[protein=OXA-62_family_carbapenem-hydrolyzing_class_D_beta-lactamase_OXA-12     --------------------GATCGCGCTG 870
lcl|NG_242578.1_cds_WP_338424117.1_1_[gene=blaOXA]_[locus_tag=A7J11_08305]_[protein=OXA-62_family_carbapenem-hydrolyzing_class_D_beta-lactamase_OXA-12     --------------------GATCGCGCTG 870
lcl|OP626812.1_cds_UYF23589.1_1_[gene=blaOXA]_[protein=OXA-62_family_carbapenem-hydrolyzing_class_D_beta-lactamase_OXA-1152]_[protein_id=UYF23589.1]_[     --------------------GATCGCGCTG 870
lcl|NG_049450.1_cds_WP_048806429.1_1_[gene=blaOXA]_[locus_tag=A7J11_03501]_[protein=OXA-62_family_carbapenem-hydrolyzing_class_D_beta-lactamase_OXA-15     --------------------CGTCGCGATC 870
lcl|NG_049451.1_cds_WP_063861050.1_1_[gene=blaOXA]_[locus_tag=A7J11_03540]_[protein=OXA-62_family_carbapenem-hydrolyzing_class_D_beta-lactamase_OXA-15     --------------------CGTCGCGATC 870
lcl|NG_049452.1_cds_WP_048627819.1_1_[gene=blaOXA]_[locus_tag=A7J11_03484]_[protein=OXA-62_family_carbapenem-hydrolyzing_class_D_beta-lactamase_OXA-15     --------------------CGTAGCGTTG 870
lcl|NG_049453.1_cds_WP_063861062.1_1_[gene=blaOXA]_[locus_tag=A7J11_03541]_[protein=OXA-62_family_carbapenem-hydrolyzing_class_D_beta-lactamase_OXA-15     --------------------GATCGCGCTG 870
lcl|NG_049454.1_cds_WP_063861067.1_1_[gene=blaOXA]_[locus_tag=A7J11_03542]_[protein=OXA-62_family_carbapenem-hydrolyzing_class_D_beta-lactamase_OXA-15     --------------------GATCGCGCTG 870
lcl|NG_049455.1_cds_WP_052266736.1_1_[gene=blaOXA]_[locus_tag=A7J11_03536]_[protein=OXA-62_family_carbapenem-hydrolyzing_class_D_beta-lactamase_OXA-15     --------------------GATCGCCCTG 870
lcl|NG_049456.1_cds_WP_058375744.1_1_[gene=blaOXA]_[locus_tag=A7J11_03543]_[protein=OXA-62_family_carbapenem-hydrolyzing_class_D_beta-lactamase_OXA-15     --------------------GGTTGCGCTG 870
lcl|NG_049457.1_cds_WP_063861081.1_1_[gene=blaOXA]_[locus_tag=A7J11_03544]_[protein=OXA-62_family_carbapenem-hydrolyzing_class_D_beta-lactamase_OXA-15     --------------------GATCGCGTTG 870
lcl|NG_049458.1_cds_WP_063861087.1_1_[gene=blaOXA]_[locus_tag=A7J11_03545]_[protein=OXA-62_family_carbapenem-hydrolyzing_class_D_beta-lactamase_OXA-15     --------------------GATCGCGTTG 870
                                                                                                                                                                                         

OXA-1_consensus                                                                                                                                            AACATCAA-----------GCATAAAAGCC 900
OXA01_crRNA                                                                                                                                                ------------------------------ 900
Forward_primer                                                                                                                                             ------------------------------ 900
Reverse_primer                                                                                                                                             ------------------------------ 900
lcl|NG_243482.1_cds_WP_094069128.1_1_[gene=blaOXA]_[locus_tag=A7J11_08548]_[protein=OXA-62_family_carbapenem-hydrolyzing_class_D_beta-lactamase_OXA-12     AACATCGATCTGAAGGACGATGCCGATGCG 900
lcl|PQ196143.1_cds_XGJ10589.1_1_[gene=blaOXA]_[protein=OXA-62_family_carbapenem-hydrolyzing_class_D_beta-lactamase_OXA-1264]_[protein_id=XGJ10589.1]_[     AACATCGATCTGAAGGACGATGCCGATGCG 900
lcl|NG_088413.1_cds_WP_150664304.1_1_[gene=blaOXA]_[locus_tag=A7J11_07715]_[protein=OXA-62_family_carbapenem-hydrolyzing_class_D_beta-lactamase_OXA-11     AACATCGATATGAACGGTGACGCCGACGGA 900
lcl|NG_148640.1_cds_WP_150662373.1_1_[gene=blaOXA]_[locus_tag=A7J11_07875]_[protein=OXA-62_family_carbapenem-hydrolyzing_class_D_beta-lactamase_OXA-11     AACATCGACATGAACGGCGACGCCGACGGC 900
lcl|NG_242577.1_cds_WP_338424116.1_1_[gene=blaOXA]_[locus_tag=A7J11_08304]_[protein=OXA-62_family_carbapenem-hydrolyzing_class_D_beta-lactamase_OXA-12     AACATCGACATGAACGGCGACGCCGACGGC 900
lcl|NG_242578.1_cds_WP_338424117.1_1_[gene=blaOXA]_[locus_tag=A7J11_08305]_[protein=OXA-62_family_carbapenem-hydrolyzing_class_D_beta-lactamase_OXA-12     AACATCGACATGAACGGCGACGCCGACGGC 900
lcl|OP626812.1_cds_UYF23589.1_1_[gene=blaOXA]_[protein=OXA-62_family_carbapenem-hydrolyzing_class_D_beta-lactamase_OXA-1152]_[protein_id=UYF23589.1]_[     AACATCGACATGAACGGCGACGCCGACGGC 900
lcl|NG_049450.1_cds_WP_048806429.1_1_[gene=blaOXA]_[locus_tag=A7J11_03501]_[protein=OXA-62_family_carbapenem-hydrolyzing_class_D_beta-lactamase_OXA-15     AACATCGACATGCTGTCGGAGGCGGACGCC 900
lcl|NG_049451.1_cds_WP_063861050.1_1_[gene=blaOXA]_[locus_tag=A7J11_03540]_[protein=OXA-62_family_carbapenem-hydrolyzing_class_D_beta-lactamase_OXA-15     AACATCGACATGCTGTCGGAGGCGGACGCC 900
lcl|NG_049452.1_cds_WP_048627819.1_1_[gene=blaOXA]_[locus_tag=A7J11_03484]_[protein=OXA-62_family_carbapenem-hydrolyzing_class_D_beta-lactamase_OXA-15     AACATCGATCTGAAGGACGATGCCGATGCG 900
lcl|NG_049453.1_cds_WP_063861062.1_1_[gene=blaOXA]_[locus_tag=A7J11_03541]_[protein=OXA-62_family_carbapenem-hydrolyzing_class_D_beta-lactamase_OXA-15     AACATCGACATGAACGGCGACGCCGACGGC 900
lcl|NG_049454.1_cds_WP_063861067.1_1_[gene=blaOXA]_[locus_tag=A7J11_03542]_[protein=OXA-62_family_carbapenem-hydrolyzing_class_D_beta-lactamase_OXA-15     AACATCGACATGAACGGCGACGCCGACGGC 900
lcl|NG_049455.1_cds_WP_052266736.1_1_[gene=blaOXA]_[locus_tag=A7J11_03536]_[protein=OXA-62_family_carbapenem-hydrolyzing_class_D_beta-lactamase_OXA-15     AACATCGATATACAGTCGGATGCCGACGGG 900
lcl|NG_049456.1_cds_WP_058375744.1_1_[gene=blaOXA]_[locus_tag=A7J11_03543]_[protein=OXA-62_family_carbapenem-hydrolyzing_class_D_beta-lactamase_OXA-15     AACATGGACATGCGCAGCGACGCCGACGCG 900
lcl|NG_049457.1_cds_WP_063861081.1_1_[gene=blaOXA]_[locus_tag=A7J11_03544]_[protein=OXA-62_family_carbapenem-hydrolyzing_class_D_beta-lactamase_OXA-15     AACATCGACATTCAAACCGATGCCGACGCG 900
lcl|NG_049458.1_cds_WP_063861087.1_1_[gene=blaOXA]_[locus_tag=A7J11_03545]_[protein=OXA-62_family_carbapenem-hydrolyzing_class_D_beta-lactamase_OXA-15     AACATCGACATTCAAACCGATGCCGACGCG 900
                                                                                                                                                                                         

OXA-1_consensus                                                                                                                                            AAGAAAAATGCGATCACCATTCTAAACACA 930
OXA01_crRNA                                                                                                                                                ------------------------------ 930
Forward_primer                                                                                                                                             ------------------------------ 930
Reverse_primer                                                                                                                                             ------------------------------ 930
lcl|NG_243482.1_cds_WP_094069128.1_1_[gene=blaOXA]_[locus_tag=A7J11_08548]_[protein=OXA-62_family_carbapenem-hydrolyzing_class_D_beta-lactamase_OXA-12     CCCAAGCGCGCCCGTATCGTTCGTGCCGTG 930
lcl|PQ196143.1_cds_XGJ10589.1_1_[gene=blaOXA]_[protein=OXA-62_family_carbapenem-hydrolyzing_class_D_beta-lactamase_OXA-1264]_[protein_id=XGJ10589.1]_[     CCCAAGCGCGCCCGTATCGTTCGTGCCGTG 930
lcl|NG_088413.1_cds_WP_150664304.1_1_[gene=blaOXA]_[locus_tag=A7J11_07715]_[protein=OXA-62_family_carbapenem-hydrolyzing_class_D_beta-lactamase_OXA-11     CCGAAGCGCGCGCGTATCGTGCGTGAGGTG 930
lcl|NG_148640.1_cds_WP_150662373.1_1_[gene=blaOXA]_[locus_tag=A7J11_07875]_[protein=OXA-62_family_carbapenem-hydrolyzing_class_D_beta-lactamase_OXA-11     CCGAAGCGTGCGCGTATCGTGCGTGAGGTG 930
lcl|NG_242577.1_cds_WP_338424116.1_1_[gene=blaOXA]_[locus_tag=A7J11_08304]_[protein=OXA-62_family_carbapenem-hydrolyzing_class_D_beta-lactamase_OXA-12     CCGAAGCGTGCGCGTATCGTGCGTGAGGTG 930
lcl|NG_242578.1_cds_WP_338424117.1_1_[gene=blaOXA]_[locus_tag=A7J11_08305]_[protein=OXA-62_family_carbapenem-hydrolyzing_class_D_beta-lactamase_OXA-12     CCGAAGCGTGCGCGTATCGTGCGTGAGGTG 930
lcl|OP626812.1_cds_UYF23589.1_1_[gene=blaOXA]_[protein=OXA-62_family_carbapenem-hydrolyzing_class_D_beta-lactamase_OXA-1152]_[protein_id=UYF23589.1]_[     CCGAAGCGTGCGCGTATCGTGCGTGAGGTG 930
lcl|NG_049450.1_cds_WP_048806429.1_1_[gene=blaOXA]_[locus_tag=A7J11_03501]_[protein=OXA-62_family_carbapenem-hydrolyzing_class_D_beta-lactamase_OXA-15     CCGAAACGGGCACGCATCGTGAAGTCGGTG 930
lcl|NG_049451.1_cds_WP_063861050.1_1_[gene=blaOXA]_[locus_tag=A7J11_03540]_[protein=OXA-62_family_carbapenem-hydrolyzing_class_D_beta-lactamase_OXA-15     CCGAAACGGGCACGCATCGTGAAGGCGGTG 930
lcl|NG_049452.1_cds_WP_048627819.1_1_[gene=blaOXA]_[locus_tag=A7J11_03484]_[protein=OXA-62_family_carbapenem-hydrolyzing_class_D_beta-lactamase_OXA-15     CCCAAGCGCGCCCGTATCGTTCGTGCCGTG 930
lcl|NG_049453.1_cds_WP_063861062.1_1_[gene=blaOXA]_[locus_tag=A7J11_03541]_[protein=OXA-62_family_carbapenem-hydrolyzing_class_D_beta-lactamase_OXA-15     CCGAAGCGCGCGCGTATCGTGCGTGAGGTG 930
lcl|NG_049454.1_cds_WP_063861067.1_1_[gene=blaOXA]_[locus_tag=A7J11_03542]_[protein=OXA-62_family_carbapenem-hydrolyzing_class_D_beta-lactamase_OXA-15     CCGAAGCGTGCGCGTATCGTGCGTGAGGTG 930
lcl|NG_049455.1_cds_WP_052266736.1_1_[gene=blaOXA]_[locus_tag=A7J11_03536]_[protein=OXA-62_family_carbapenem-hydrolyzing_class_D_beta-lactamase_OXA-15     CCGAAGCGCGTGCGCATCGTCCGAAGCGTG 930
lcl|NG_049456.1_cds_WP_058375744.1_1_[gene=blaOXA]_[locus_tag=A7J11_03543]_[protein=OXA-62_family_carbapenem-hydrolyzing_class_D_beta-lactamase_OXA-15     CCCAAGCGTGCCCGGATTGCCCGTGCGGTG 930
lcl|NG_049457.1_cds_WP_063861081.1_1_[gene=blaOXA]_[locus_tag=A7J11_03544]_[protein=OXA-62_family_carbapenem-hydrolyzing_class_D_beta-lactamase_OXA-15     CCAAAGCGCGCGCGCATCGTTCGCAACGTG 930
lcl|NG_049458.1_cds_WP_063861087.1_1_[gene=blaOXA]_[locus_tag=A7J11_03545]_[protein=OXA-62_family_carbapenem-hydrolyzing_class_D_beta-lactamase_OXA-15     CCAAAGCGCGCGCGCATCGTTCGCAACGTG 930
                                                                                                                                                                                         

OXA-1_consensus                                                                                                                                            CTAAATT------------TATAA 954
OXA01_crRNA                                                                                                                                                ------------------------ 954
Forward_primer                                                                                                                                             ------------------------ 954
Reverse_primer                                                                                                                                             ------------------------ 954
lcl|NG_243482.1_cds_WP_094069128.1_1_[gene=blaOXA]_[locus_tag=A7J11_08548]_[protein=OXA-62_family_carbapenem-hydrolyzing_class_D_beta-lactamase_OXA-12     CTCAGTAGTTTGCAGTTGATCTGA 954
lcl|PQ196143.1_cds_XGJ10589.1_1_[gene=blaOXA]_[protein=OXA-62_family_carbapenem-hydrolyzing_class_D_beta-lactamase_OXA-1264]_[protein_id=XGJ10589.1]_[     CTCAGTAGTTTGCAGTTGATCTGA 954
lcl|NG_088413.1_cds_WP_150664304.1_1_[gene=blaOXA]_[locus_tag=A7J11_07715]_[protein=OXA-62_family_carbapenem-hydrolyzing_class_D_beta-lactamase_OXA-11     CTGAAGAACCTGAAGTTGATCTGA 954
lcl|NG_148640.1_cds_WP_150662373.1_1_[gene=blaOXA]_[locus_tag=A7J11_07875]_[protein=OXA-62_family_carbapenem-hydrolyzing_class_D_beta-lactamase_OXA-11     CTGAAGAACCTGAAGTTGATCTGA 954
lcl|NG_242577.1_cds_WP_338424116.1_1_[gene=blaOXA]_[locus_tag=A7J11_08304]_[protein=OXA-62_family_carbapenem-hydrolyzing_class_D_beta-lactamase_OXA-12     CTGAAGAACCTGAAGTTGATCTGA 954
lcl|NG_242578.1_cds_WP_338424117.1_1_[gene=blaOXA]_[locus_tag=A7J11_08305]_[protein=OXA-62_family_carbapenem-hydrolyzing_class_D_beta-lactamase_OXA-12     CTGAAGAACCTGAAGTTGATCTAA 954
lcl|OP626812.1_cds_UYF23589.1_1_[gene=blaOXA]_[protein=OXA-62_family_carbapenem-hydrolyzing_class_D_beta-lactamase_OXA-1152]_[protein_id=UYF23589.1]_[     CTGAAGAACCTGAAGTTGATCTGA 954
lcl|NG_049450.1_cds_WP_048806429.1_1_[gene=blaOXA]_[locus_tag=A7J11_03501]_[protein=OXA-62_family_carbapenem-hydrolyzing_class_D_beta-lactamase_OXA-15     CTGAAGGACCTGAAGCTGATCTGA 954
lcl|NG_049451.1_cds_WP_063861050.1_1_[gene=blaOXA]_[locus_tag=A7J11_03540]_[protein=OXA-62_family_carbapenem-hydrolyzing_class_D_beta-lactamase_OXA-15     CTGAAGGACCTGAAGCTGATCTGA 954
lcl|NG_049452.1_cds_WP_048627819.1_1_[gene=blaOXA]_[locus_tag=A7J11_03484]_[protein=OXA-62_family_carbapenem-hydrolyzing_class_D_beta-lactamase_OXA-15     CTCAGTAGTTTGCAGTTGATCTGA 954
lcl|NG_049453.1_cds_WP_063861062.1_1_[gene=blaOXA]_[locus_tag=A7J11_03541]_[protein=OXA-62_family_carbapenem-hydrolyzing_class_D_beta-lactamase_OXA-15     CTGAAGAACCTGAAGTTGATCTGA 954
lcl|NG_049454.1_cds_WP_063861067.1_1_[gene=blaOXA]_[locus_tag=A7J11_03542]_[protein=OXA-62_family_carbapenem-hydrolyzing_class_D_beta-lactamase_OXA-15     CTGAAGAACCTGAAGTTGATCTGA 954
lcl|NG_049455.1_cds_WP_052266736.1_1_[gene=blaOXA]_[locus_tag=A7J11_03536]_[protein=OXA-62_family_carbapenem-hydrolyzing_class_D_beta-lactamase_OXA-15     CTCAAGGATCTGAAGTTGATCTGA 954
lcl|NG_049456.1_cds_WP_058375744.1_1_[gene=blaOXA]_[locus_tag=A7J11_03543]_[protein=OXA-62_family_carbapenem-hydrolyzing_class_D_beta-lactamase_OXA-15     TTGAAGGATCTGAAGTTGATCTGA 954
lcl|NG_049457.1_cds_WP_063861081.1_1_[gene=blaOXA]_[locus_tag=A7J11_03544]_[protein=OXA-62_family_carbapenem-hydrolyzing_class_D_beta-lactamase_OXA-15     CTCAAGGATCTGAAGCTGATCTGA 954
lcl|NG_049458.1_cds_WP_063861087.1_1_[gene=blaOXA]_[locus_tag=A7J11_03545]_[protein=OXA-62_family_carbapenem-hydrolyzing_class_D_beta-lactamase_OXA-15     CTCAAGGATCTGAAGCTGATCTGA 954
                                                                                                                                                                                   
