# Supplementary material for: Thermal optimized PCR coupled to CRISPR-Cas12a for rapid detection of blaOXA-1 resistance gene
Source: PLoS One. 2026 May 15;21(5):e0337675. doi: 10.1371/journal.pone.0337675 (PMC13178884; doi:10.1371/journal.pone.0337675)
Supplement: S2 File [file pone.0337675.s002.zip › Supplementary_file_S2/Aln_OXA60.aln]

CLUSTAL W 2.0 multiple sequence alignment

OXA-1_consensus                                                                                                                                            ATGAAAAACACAATACATATCAACTTCGCT 30
OXA01_crRNA                                                                                                                                                ------------------------------ 30
Forward_primer                                                                                                                                             ------------------------------ 30
Reverse_primer                                                                                                                                             ------------------------------ 30
lcl|NG_056180.1_cds_WP_102607463.1_1_[gene=blaOXA]_[locus_tag=A7J11_05344]_[protein=OXA-60_family_carbapenem-hydrolyzing_class_D_beta-lactamase_OXA-57     ATGTTCTCTCGTTGGTCGAAACCTTTCGTG 30
lcl|NG_056182.1_cds_WP_064808881.1_1_[gene=blaOXA]_[locus_tag=A7J11_05346]_[protein=OXA-60_family_carbapenem-hydrolyzing_class_D_beta-lactamase_OXA-57     ATGTTCCCTCGCTGGTCAAAGACCTTTGCG 30
lcl|NG_056179.1_cds_WP_102607462.1_1_[gene=blaOXA]_[locus_tag=A7J11_05343]_[protein=OXA-60_family_carbapenem-hydrolyzing_class_D_beta-lactamase_OXA-57     ATGTTTGCTCGCTGGTCAAAGACCTTTGCG 30
lcl|MG736320.1_cds_AUN87918.1_1_[gene=blaOXA]_[locus_tag=CJNMBEEN_00001]_[protein=OXA-60_family_class_D_beta-lactamase_OXA-573]_[protein_id=AUN87918.1     ATGTTCCCTCGCTGGTCAAAGACCTTTGCG 30
lcl|MG736318.1_cds_AUN87916.1_1_[gene=blaOXA]_[locus_tag=LBBCDHIP_00001]_[protein=OXA-60_family_class_D_beta-lactamase_OXA-571]_[protein_id=AUN87916.1     ATGTTCTCTCGTTGGTCGAAACCTTTCGTG 30
lcl|MG736317.1_cds_AUN87915.1_1_[gene=blaOXA]_[locus_tag=LHPNHNND_00001]_[protein=OXA-60_family_class_D_beta-lactamase_OXA-570]_[protein_id=AUN87915.1     ATGTTTGCTCGCTGGTCAAAGACCTTTGCG 30
lcl|NG_068018.1_cds_WP_154205589.1_1_[gene=blaOXA]_[locus_tag=A7J11_06722]_[protein=OXA-60_family_carbapenem-hydrolyzing_class_D_beta-lactamase_OXA-89     ATGCTGTCTTGCTGCTCGAAGTCCTTCGCG 30
lcl|NG_049730.1_cds_WP_045219469.1_1_[gene=blaOXA]_[locus_tag=A7J11_03446]_[protein=OXA-60_family_carbapenem-hydrolyzing_class_D_beta-lactamase_OXA-44     ATGTTCTCTCGTTGGTCGAAACCTCTCGTG 30
lcl|NG_049800.1_cds_WP_063864500.1_1_[gene=blaOXA]_[locus_tag=A7J11_01189]_[protein=carbapenem-hydrolyzing_class_D_beta-lactamase_OXA-60]_[protein_id=     ATGCTGTCTCGCTACTCGAAGACCCTCGCG 30
lcl|NG_148663.1_cds_WP_268871880.1_1_[gene=blaOXA]_[locus_tag=A7J11_07865]_[protein=OXA-60_family_carbapenem-hydrolyzing_class_D_beta-lactamase_OXA-11     ATGTTCTCTCGTTGGTCGAAACCTTTCGTG 30
lcl|MN968728.1_cds_QHT72948.1_1_[gene=blaOXA]_[protein=OXA-60_family_carbapenem-hydrolyzing_class_D_beta-lactamase_OXA-898]_[protein_id=QHT72948.1]_[l     ATGCTGTCTTGCTGCTCGAAGTCCTTCGCG 30
                                                                                                                                                                                         

OXA-1_consensus                                                                                                                                            ATTTTTTTAATAATTGCAAATATTATCTAC 60
OXA01_crRNA                                                                                                                                                ------------------------------ 60
Forward_primer                                                                                                                                             ------------------------------ 60
Reverse_primer                                                                                                                                             ------------------------------ 60
lcl|NG_056180.1_cds_WP_102607463.1_1_[gene=blaOXA]_[locus_tag=A7J11_05344]_[protein=OXA-60_family_carbapenem-hydrolyzing_class_D_beta-lactamase_OXA-57     CTTGCCGCCACGGTGTGCGCCATGGCGATG 60
lcl|NG_056182.1_cds_WP_064808881.1_1_[gene=blaOXA]_[locus_tag=A7J11_05346]_[protein=OXA-60_family_carbapenem-hydrolyzing_class_D_beta-lactamase_OXA-57     CTGGCCCTCACAGCCTATGCGTTCGTGATG 60
lcl|NG_056179.1_cds_WP_102607462.1_1_[gene=blaOXA]_[locus_tag=A7J11_05343]_[protein=OXA-60_family_carbapenem-hydrolyzing_class_D_beta-lactamase_OXA-57     CTGGCCCTCACAGCCTGTGCTTTCGTGATG 60
lcl|MG736320.1_cds_AUN87918.1_1_[gene=blaOXA]_[locus_tag=CJNMBEEN_00001]_[protein=OXA-60_family_class_D_beta-lactamase_OXA-573]_[protein_id=AUN87918.1     CTGGCCCTCACAGCCTATGCGTTCGTGATG 60
lcl|MG736318.1_cds_AUN87916.1_1_[gene=blaOXA]_[locus_tag=LBBCDHIP_00001]_[protein=OXA-60_family_class_D_beta-lactamase_OXA-571]_[protein_id=AUN87916.1     CTTGCCGCCACGGTGTGCGCCATGGCGATG 60
lcl|MG736317.1_cds_AUN87915.1_1_[gene=blaOXA]_[locus_tag=LHPNHNND_00001]_[protein=OXA-60_family_class_D_beta-lactamase_OXA-570]_[protein_id=AUN87915.1     CTGGCCCTCACAGCCTGTGCTTTCGTGATG 60
lcl|NG_068018.1_cds_WP_154205589.1_1_[gene=blaOXA]_[locus_tag=A7J11_06722]_[protein=OXA-60_family_carbapenem-hydrolyzing_class_D_beta-lactamase_OXA-89     TTCGCCTTGATGGCCTGCCTGCTGGCAACA 60
lcl|NG_049730.1_cds_WP_045219469.1_1_[gene=blaOXA]_[locus_tag=A7J11_03446]_[protein=OXA-60_family_carbapenem-hydrolyzing_class_D_beta-lactamase_OXA-44     CTTGCCGCCACGGTGTGCGCCATGGCGATG 60
lcl|NG_049800.1_cds_WP_063864500.1_1_[gene=blaOXA]_[locus_tag=A7J11_01189]_[protein=carbapenem-hydrolyzing_class_D_beta-lactamase_OXA-60]_[protein_id=     TTTGCCGTGGTGGCCTGCACGCTCGCAATA 60
lcl|NG_148663.1_cds_WP_268871880.1_1_[gene=blaOXA]_[locus_tag=A7J11_07865]_[protein=OXA-60_family_carbapenem-hydrolyzing_class_D_beta-lactamase_OXA-11     CTTGCCGCCACGGTGTGCGCCATGGCGATG 60
lcl|MN968728.1_cds_QHT72948.1_1_[gene=blaOXA]_[protein=OXA-60_family_carbapenem-hydrolyzing_class_D_beta-lactamase_OXA-898]_[protein_id=QHT72948.1]_[l     TTCGCCTTGATGGCCTGCCTGCTGGCAACA 60
                                                                                                                                                                                         

OXA-1_consensus                                                                                                                                            AGCAGCGCCAGTGCATCAACAGA------T 90
OXA01_crRNA                                                                                                                                                ------------------------------ 90
Forward_primer                                                                                                                                             ------------------------------ 90
Reverse_primer                                                                                                                                             ------------------------------ 90
lcl|NG_056180.1_cds_WP_102607463.1_1_[gene=blaOXA]_[locus_tag=A7J11_05344]_[protein=OXA-60_family_carbapenem-hydrolyzing_class_D_beta-lactamase_OXA-57     AGCGCCGCCACTGCCCACGCCGAGCTCATC 90
lcl|NG_056182.1_cds_WP_064808881.1_1_[gene=blaOXA]_[locus_tag=A7J11_05346]_[protein=OXA-60_family_carbapenem-hydrolyzing_class_D_beta-lactamase_OXA-57     GGTGCCAGTCAGGCGCACGCCGAGCTGGTC 90
lcl|NG_056179.1_cds_WP_102607462.1_1_[gene=blaOXA]_[locus_tag=A7J11_05343]_[protein=OXA-60_family_carbapenem-hydrolyzing_class_D_beta-lactamase_OXA-57     GGCGCCACTCAAGCGCACGCCGAGTTGATC 90
lcl|MG736320.1_cds_AUN87918.1_1_[gene=blaOXA]_[locus_tag=CJNMBEEN_00001]_[protein=OXA-60_family_class_D_beta-lactamase_OXA-573]_[protein_id=AUN87918.1     GGTGCCAGTCAGGCGCACGCCGAGCTGGTC 90
lcl|MG736318.1_cds_AUN87916.1_1_[gene=blaOXA]_[locus_tag=LBBCDHIP_00001]_[protein=OXA-60_family_class_D_beta-lactamase_OXA-571]_[protein_id=AUN87916.1     AGCGCCGCCACTGCCCACGCCGAGCTCATC 90
lcl|MG736317.1_cds_AUN87915.1_1_[gene=blaOXA]_[locus_tag=LHPNHNND_00001]_[protein=OXA-60_family_class_D_beta-lactamase_OXA-570]_[protein_id=AUN87915.1     GGCGCCACTCAAGCGCACGCCGAGTTGATC 90
lcl|NG_068018.1_cds_WP_154205589.1_1_[gene=blaOXA]_[locus_tag=A7J11_06722]_[protein=OXA-60_family_carbapenem-hydrolyzing_class_D_beta-lactamase_OXA-89     AGCGCCGCCACTGCCCGCGCTGAGCTGGTC 90
lcl|NG_049730.1_cds_WP_045219469.1_1_[gene=blaOXA]_[locus_tag=A7J11_03446]_[protein=OXA-60_family_carbapenem-hydrolyzing_class_D_beta-lactamase_OXA-44     AGCGCCGCCACCGCCCACGCCGAACTCATC 90
lcl|NG_049800.1_cds_WP_063864500.1_1_[gene=blaOXA]_[locus_tag=A7J11_01189]_[protein=carbapenem-hydrolyzing_class_D_beta-lactamase_OXA-60]_[protein_id=     AGCACCGCCACCGCTCATGCCGAGCTGGTC 90
lcl|NG_148663.1_cds_WP_268871880.1_1_[gene=blaOXA]_[locus_tag=A7J11_07865]_[protein=OXA-60_family_carbapenem-hydrolyzing_class_D_beta-lactamase_OXA-11     AGCGCCGCCACTGCCCACGCCGAGCTCATC 90
lcl|MN968728.1_cds_QHT72948.1_1_[gene=blaOXA]_[protein=OXA-60_family_carbapenem-hydrolyzing_class_D_beta-lactamase_OXA-898]_[protein_id=QHT72948.1]_[l     AGCGCCGCCACTGCCCGCGCTGAGCTGGTC 90
                                                                                                                                                                                         

OXA-1_consensus                                                                                                                                            ATCTCTACTGTTGCATCTCCATTATTTGAA 120
OXA01_crRNA                                                                                                                                                ------------------------------ 120
Forward_primer                                                                                                                                             ------------------------------ 120
Reverse_primer                                                                                                                                             ------------------------------ 120
lcl|NG_056180.1_cds_WP_102607463.1_1_[gene=blaOXA]_[locus_tag=A7J11_05344]_[protein=OXA-60_family_carbapenem-hydrolyzing_class_D_beta-lactamase_OXA-57     GTGCGCAACGATCTCAAGCGCGTGTTCGAC 120
lcl|NG_056182.1_cds_WP_064808881.1_1_[gene=blaOXA]_[locus_tag=A7J11_05346]_[protein=OXA-60_family_carbapenem-hydrolyzing_class_D_beta-lactamase_OXA-57     GTGCGCGATGACCTCAAGCGCGTGTTCGAC 120
lcl|NG_056179.1_cds_WP_102607462.1_1_[gene=blaOXA]_[locus_tag=A7J11_05343]_[protein=OXA-60_family_carbapenem-hydrolyzing_class_D_beta-lactamase_OXA-57     GTGCGCGATGACCTTAAGCGCGTGTTTGAT 120
lcl|MG736320.1_cds_AUN87918.1_1_[gene=blaOXA]_[locus_tag=CJNMBEEN_00001]_[protein=OXA-60_family_class_D_beta-lactamase_OXA-573]_[protein_id=AUN87918.1     GTGCGCGATGACCTCAAGCGCGTGTTCGAC 120
lcl|MG736318.1_cds_AUN87916.1_1_[gene=blaOXA]_[locus_tag=LBBCDHIP_00001]_[protein=OXA-60_family_class_D_beta-lactamase_OXA-571]_[protein_id=AUN87916.1     GTGCGCAACGATCTCAAGCGCGTGTTCGAC 120
lcl|MG736317.1_cds_AUN87915.1_1_[gene=blaOXA]_[locus_tag=LHPNHNND_00001]_[protein=OXA-60_family_class_D_beta-lactamase_OXA-570]_[protein_id=AUN87915.1     GTGCGCGATGACCTTAAGCGCGTGTTTGAT 120
lcl|NG_068018.1_cds_WP_154205589.1_1_[gene=blaOXA]_[locus_tag=A7J11_06722]_[protein=OXA-60_family_carbapenem-hydrolyzing_class_D_beta-lactamase_OXA-89     GTGCGTAACGACCTCAAGCGCGTGTTCGAC 120
lcl|NG_049730.1_cds_WP_045219469.1_1_[gene=blaOXA]_[locus_tag=A7J11_03446]_[protein=OXA-60_family_carbapenem-hydrolyzing_class_D_beta-lactamase_OXA-44     GTGCGCAACGATCTCAAGCGCGTGTTCGAC 120
lcl|NG_049800.1_cds_WP_063864500.1_1_[gene=blaOXA]_[locus_tag=A7J11_01189]_[protein=carbapenem-hydrolyzing_class_D_beta-lactamase_OXA-60]_[protein_id=     GTGCGCAATGACCTCAAGCGCGTGTTCGAC 120
lcl|NG_148663.1_cds_WP_268871880.1_1_[gene=blaOXA]_[locus_tag=A7J11_07865]_[protein=OXA-60_family_carbapenem-hydrolyzing_class_D_beta-lactamase_OXA-11     GTGCGCAACGATCTCAAGCGCGTGTTCGAC 120
lcl|MN968728.1_cds_QHT72948.1_1_[gene=blaOXA]_[protein=OXA-60_family_carbapenem-hydrolyzing_class_D_beta-lactamase_OXA-898]_[protein_id=QHT72948.1]_[l     GTGCGTAACGACCTCAAGCGCGTGTTCGAC 120
                                                                                                                                                                                         

OXA-1_consensus                                                                                                                                            GGAACTGAAGGTTGTTTTTTACTTTACGAT 150
OXA01_crRNA                                                                                                                                                ------------------------------ 150
Forward_primer                                                                                                                                             ------------------------------ 150
Reverse_primer                                                                                                                                             ------------------------------ 150
lcl|NG_056180.1_cds_WP_102607463.1_1_[gene=blaOXA]_[locus_tag=A7J11_05344]_[protein=OXA-60_family_carbapenem-hydrolyzing_class_D_beta-lactamase_OXA-57     GAGGCCGGCGTCTCCGGCACCTTCGTGCTG 150
lcl|NG_056182.1_cds_WP_064808881.1_1_[gene=blaOXA]_[locus_tag=A7J11_05346]_[protein=OXA-60_family_carbapenem-hydrolyzing_class_D_beta-lactamase_OXA-57     GAAGCCGGTGTTACCGGCACCTTCGTGCTG 150
lcl|NG_056179.1_cds_WP_102607462.1_1_[gene=blaOXA]_[locus_tag=A7J11_05343]_[protein=OXA-60_family_carbapenem-hydrolyzing_class_D_beta-lactamase_OXA-57     GAGGCCGGTGTTACGGGCACCTTCGTGCTG 150
lcl|MG736320.1_cds_AUN87918.1_1_[gene=blaOXA]_[locus_tag=CJNMBEEN_00001]_[protein=OXA-60_family_class_D_beta-lactamase_OXA-573]_[protein_id=AUN87918.1     GAAGCCGGTGTTACCGGCACCTTCGTGCTG 150
lcl|MG736318.1_cds_AUN87916.1_1_[gene=blaOXA]_[locus_tag=LBBCDHIP_00001]_[protein=OXA-60_family_class_D_beta-lactamase_OXA-571]_[protein_id=AUN87916.1     GAGGCCGGCGTCTCCGGCACCTTCGTGCTG 150
lcl|MG736317.1_cds_AUN87915.1_1_[gene=blaOXA]_[locus_tag=LHPNHNND_00001]_[protein=OXA-60_family_class_D_beta-lactamase_OXA-570]_[protein_id=AUN87915.1     GAGGCCGGTGTTACGGGCACCTTCGTGCTG 150
lcl|NG_068018.1_cds_WP_154205589.1_1_[gene=blaOXA]_[locus_tag=A7J11_06722]_[protein=OXA-60_family_carbapenem-hydrolyzing_class_D_beta-lactamase_OXA-89     GCCGCCGGCGTCTCAGGCACCTTCGTGCTG 150
lcl|NG_049730.1_cds_WP_045219469.1_1_[gene=blaOXA]_[locus_tag=A7J11_03446]_[protein=OXA-60_family_carbapenem-hydrolyzing_class_D_beta-lactamase_OXA-44     GAGGCCGGCGTCTCCGGTACCTTCGTCCTG 150
lcl|NG_049800.1_cds_WP_063864500.1_1_[gene=blaOXA]_[locus_tag=A7J11_01189]_[protein=carbapenem-hydrolyzing_class_D_beta-lactamase_OXA-60]_[protein_id=     GACGCCGGCGTCTCCGGCACCTTCGTGCTG 150
lcl|NG_148663.1_cds_WP_268871880.1_1_[gene=blaOXA]_[locus_tag=A7J11_07865]_[protein=OXA-60_family_carbapenem-hydrolyzing_class_D_beta-lactamase_OXA-11     GAGGCCGGCGTCTCCGGCACCTTCGTGCTG 150
lcl|MN968728.1_cds_QHT72948.1_1_[gene=blaOXA]_[protein=OXA-60_family_carbapenem-hydrolyzing_class_D_beta-lactamase_OXA-898]_[protein_id=QHT72948.1]_[l     GCCGCCGGCGTCTCAGGCACCTTCGTGCTG 150
                                                                                                                                                                                         

OXA-1_consensus                                                                                                                                            GCATCCACAAACGCTGAAATTGCTCAATTC 180
OXA01_crRNA                                                                                                                                                ------------------------------ 180
Forward_primer                                                                                                                                             ------------------------------ 180
Reverse_primer                                                                                                                                             ------------------------------ 180
lcl|NG_056180.1_cds_WP_102607463.1_1_[gene=blaOXA]_[locus_tag=A7J11_05344]_[protein=OXA-60_family_carbapenem-hydrolyzing_class_D_beta-lactamase_OXA-57     ATGGATATCAGCGCCGACCGCACCTACGTC 180
lcl|NG_056182.1_cds_WP_064808881.1_1_[gene=blaOXA]_[locus_tag=A7J11_05346]_[protein=OXA-60_family_carbapenem-hydrolyzing_class_D_beta-lactamase_OXA-57     ATGGACATCCGTGGTGATCGCACCTACGTG 180
lcl|NG_056179.1_cds_WP_102607462.1_1_[gene=blaOXA]_[locus_tag=A7J11_05343]_[protein=OXA-60_family_carbapenem-hydrolyzing_class_D_beta-lactamase_OXA-57     ATGGACATCAGTGGTAATCGCACCTACGTT 180
lcl|MG736320.1_cds_AUN87918.1_1_[gene=blaOXA]_[locus_tag=CJNMBEEN_00001]_[protein=OXA-60_family_class_D_beta-lactamase_OXA-573]_[protein_id=AUN87918.1     ATGGACATCCGTGGTGATCGCACCTACGTG 180
lcl|MG736318.1_cds_AUN87916.1_1_[gene=blaOXA]_[locus_tag=LBBCDHIP_00001]_[protein=OXA-60_family_class_D_beta-lactamase_OXA-571]_[protein_id=AUN87916.1     ATGGATATCAGCGCCGACCGCACCTACGTC 180
lcl|MG736317.1_cds_AUN87915.1_1_[gene=blaOXA]_[locus_tag=LHPNHNND_00001]_[protein=OXA-60_family_class_D_beta-lactamase_OXA-570]_[protein_id=AUN87915.1     ATGGACATCAGTGGTAATCGCACCTACGTT 180
lcl|NG_068018.1_cds_WP_154205589.1_1_[gene=blaOXA]_[locus_tag=A7J11_06722]_[protein=OXA-60_family_carbapenem-hydrolyzing_class_D_beta-lactamase_OXA-89     ATGGACATCAGCGCCGACCGGACCTATGTC 180
lcl|NG_049730.1_cds_WP_045219469.1_1_[gene=blaOXA]_[locus_tag=A7J11_03446]_[protein=OXA-60_family_carbapenem-hydrolyzing_class_D_beta-lactamase_OXA-44     ATGGATATCAGCGCCGACCGCACCTACGTC 180
lcl|NG_049800.1_cds_WP_063864500.1_1_[gene=blaOXA]_[locus_tag=A7J11_01189]_[protein=carbapenem-hydrolyzing_class_D_beta-lactamase_OXA-60]_[protein_id=     ATGGACATCACCGCCGACCGTACCTATGTC 180
lcl|NG_148663.1_cds_WP_268871880.1_1_[gene=blaOXA]_[locus_tag=A7J11_07865]_[protein=OXA-60_family_carbapenem-hydrolyzing_class_D_beta-lactamase_OXA-11     ATGGATATCAGCGCCGACCGCACCTACGTC 180
lcl|MN968728.1_cds_QHT72948.1_1_[gene=blaOXA]_[protein=OXA-60_family_carbapenem-hydrolyzing_class_D_beta-lactamase_OXA-898]_[protein_id=QHT72948.1]_[l     ATGGACATCAGCGCCGACCGGACCTATGTC 180
                                                                                                                                                                                         

OXA-1_consensus                                                                                                                                            AATAAAGCAAAGTGTGCAACGCAA---ATG 210
OXA01_crRNA                                                                                                                                                ------------------------------ 210
Forward_primer                                                                                                                                             ------------------------------ 210
Reverse_primer                                                                                                                                             ------------------------------ 210
lcl|NG_056180.1_cds_WP_102607463.1_1_[gene=blaOXA]_[locus_tag=A7J11_05344]_[protein=OXA-60_family_carbapenem-hydrolyzing_class_D_beta-lactamase_OXA-57     GTTGACCCGGCCCGCGCCGCGCGGCGTATC 210
lcl|NG_056182.1_cds_WP_064808881.1_1_[gene=blaOXA]_[locus_tag=A7J11_05346]_[protein=OXA-60_family_carbapenem-hydrolyzing_class_D_beta-lactamase_OXA-57     GTGGACCCGGCACGCGCCGCGCGGCGCATC 210
lcl|NG_056179.1_cds_WP_102607462.1_1_[gene=blaOXA]_[locus_tag=A7J11_05343]_[protein=OXA-60_family_carbapenem-hydrolyzing_class_D_beta-lactamase_OXA-57     GTGGACCCGGCGCGCGCCGCACGGCGCATC 210
lcl|MG736320.1_cds_AUN87918.1_1_[gene=blaOXA]_[locus_tag=CJNMBEEN_00001]_[protein=OXA-60_family_class_D_beta-lactamase_OXA-573]_[protein_id=AUN87918.1     GTGGACCCGGCACGCGCCGCGCGGCGCATC 210
lcl|MG736318.1_cds_AUN87916.1_1_[gene=blaOXA]_[locus_tag=LBBCDHIP_00001]_[protein=OXA-60_family_class_D_beta-lactamase_OXA-571]_[protein_id=AUN87916.1     GTTGACCCGGCCCGCGCCGCGCGGCGTATC 210
lcl|MG736317.1_cds_AUN87915.1_1_[gene=blaOXA]_[locus_tag=LHPNHNND_00001]_[protein=OXA-60_family_class_D_beta-lactamase_OXA-570]_[protein_id=AUN87915.1     GTGGACCCGGCGCGCGCCGCACGGCGCATC 210
lcl|NG_068018.1_cds_WP_154205589.1_1_[gene=blaOXA]_[locus_tag=A7J11_06722]_[protein=OXA-60_family_carbapenem-hydrolyzing_class_D_beta-lactamase_OXA-89     GTCGACCCGGCGCGGGCCGCGCGACGCATC 210
lcl|NG_049730.1_cds_WP_045219469.1_1_[gene=blaOXA]_[locus_tag=A7J11_03446]_[protein=OXA-60_family_carbapenem-hydrolyzing_class_D_beta-lactamase_OXA-44     GTTGACCCGGCCCGCGCCGCGCGGCGCATT 210
lcl|NG_049800.1_cds_WP_063864500.1_1_[gene=blaOXA]_[locus_tag=A7J11_01189]_[protein=carbapenem-hydrolyzing_class_D_beta-lactamase_OXA-60]_[protein_id=     GTCGATCCGGCGCGTGCCGCGCGGAGCATC 210
lcl|NG_148663.1_cds_WP_268871880.1_1_[gene=blaOXA]_[locus_tag=A7J11_07865]_[protein=OXA-60_family_carbapenem-hydrolyzing_class_D_beta-lactamase_OXA-11     GTTGACCCGGCCCGCGCCGCGCGGCGCATG 210
lcl|MN968728.1_cds_QHT72948.1_1_[gene=blaOXA]_[protein=OXA-60_family_carbapenem-hydrolyzing_class_D_beta-lactamase_OXA-898]_[protein_id=QHT72948.1]_[l     GTCGACCCGGCGCGGGCCGCGCGACGCATC 210
                                                                                                                                                                                         

OXA-1_consensus                                                                                                                                            GCACCAGATTCAACTTTCAAGATCGCATTA 240
OXA01_crRNA                                                                                                                                                ------------------------------ 240
Forward_primer                                                                                                                                             ------------------------------ 240
Reverse_primer                                                                                                                                             ------------------------------ 240
lcl|NG_056180.1_cds_WP_102607463.1_1_[gene=blaOXA]_[locus_tag=A7J11_05344]_[protein=OXA-60_family_carbapenem-hydrolyzing_class_D_beta-lactamase_OXA-57     CATCCGGCCTCAACTTTCAAGATCCCGAAC 240
lcl|NG_056182.1_cds_WP_064808881.1_1_[gene=blaOXA]_[locus_tag=A7J11_05346]_[protein=OXA-60_family_carbapenem-hydrolyzing_class_D_beta-lactamase_OXA-57     CACCCTGCATCAACCTTCAAGATTCCCAAC 240
lcl|NG_056179.1_cds_WP_102607462.1_1_[gene=blaOXA]_[locus_tag=A7J11_05343]_[protein=OXA-60_family_carbapenem-hydrolyzing_class_D_beta-lactamase_OXA-57     CACCCTGCATCAACCTTCAAGATTCCCAAC 240
lcl|MG736320.1_cds_AUN87918.1_1_[gene=blaOXA]_[locus_tag=CJNMBEEN_00001]_[protein=OXA-60_family_class_D_beta-lactamase_OXA-573]_[protein_id=AUN87918.1     CACCCTGCATCAACCTTCAAGATTCCCAAC 240
lcl|MG736318.1_cds_AUN87916.1_1_[gene=blaOXA]_[locus_tag=LBBCDHIP_00001]_[protein=OXA-60_family_class_D_beta-lactamase_OXA-571]_[protein_id=AUN87916.1     CATCCGGCCTCAACTTTCAAGATCCCGAAC 240
lcl|MG736317.1_cds_AUN87915.1_1_[gene=blaOXA]_[locus_tag=LHPNHNND_00001]_[protein=OXA-60_family_class_D_beta-lactamase_OXA-570]_[protein_id=AUN87915.1     CACCCTGCATCAACCTTCAAGATTCCCAAC 240
lcl|NG_068018.1_cds_WP_154205589.1_1_[gene=blaOXA]_[locus_tag=A7J11_06722]_[protein=OXA-60_family_carbapenem-hydrolyzing_class_D_beta-lactamase_OXA-89     CATCCGGCCTCCACCTTCAAGATCCCGAAC 240
lcl|NG_049730.1_cds_WP_045219469.1_1_[gene=blaOXA]_[locus_tag=A7J11_03446]_[protein=OXA-60_family_carbapenem-hydrolyzing_class_D_beta-lactamase_OXA-44     CATCCGGCCTCAACTTTCAAGATCCCGAAC 240
lcl|NG_049800.1_cds_WP_063864500.1_1_[gene=blaOXA]_[locus_tag=A7J11_01189]_[protein=carbapenem-hydrolyzing_class_D_beta-lactamase_OXA-60]_[protein_id=     CATCCGGCTTCGACGTTCAAGATTCCGAAC 240
lcl|NG_148663.1_cds_WP_268871880.1_1_[gene=blaOXA]_[locus_tag=A7J11_07865]_[protein=OXA-60_family_carbapenem-hydrolyzing_class_D_beta-lactamase_OXA-11     CATCCGGCCTCAACTTTCAAGATCCCGAAC 240
lcl|MN968728.1_cds_QHT72948.1_1_[gene=blaOXA]_[protein=OXA-60_family_carbapenem-hydrolyzing_class_D_beta-lactamase_OXA-898]_[protein_id=QHT72948.1]_[l     CATCCGGCCTCCACCTTCAAGATCCCGAAC 240
                                                                                                                                                                                         

OXA-1_consensus                                                                                                                                            TCACTTATGGCATTTGATGCGGAAATAATA 270
OXA01_crRNA                                                                                                                                                ------------------------------ 270
Forward_primer                                                                                                                                             ------------------------------ 270
Reverse_primer                                                                                                                                             ------------------------------ 270
lcl|NG_056180.1_cds_WP_102607463.1_1_[gene=blaOXA]_[locus_tag=A7J11_05344]_[protein=OXA-60_family_carbapenem-hydrolyzing_class_D_beta-lactamase_OXA-57     AGCCTCATCGCCTTCGACACGGGCGCAGTG 270
lcl|NG_056182.1_cds_WP_064808881.1_1_[gene=blaOXA]_[locus_tag=A7J11_05346]_[protein=OXA-60_family_carbapenem-hydrolyzing_class_D_beta-lactamase_OXA-57     AGCCTGATCGCCTTCGATACGGGTGCCGTG 270
lcl|NG_056179.1_cds_WP_102607462.1_1_[gene=blaOXA]_[locus_tag=A7J11_05343]_[protein=OXA-60_family_carbapenem-hydrolyzing_class_D_beta-lactamase_OXA-57     AGCCTGATCGCCTTCGATACGGGTGCCGTG 270
lcl|MG736320.1_cds_AUN87918.1_1_[gene=blaOXA]_[locus_tag=CJNMBEEN_00001]_[protein=OXA-60_family_class_D_beta-lactamase_OXA-573]_[protein_id=AUN87918.1     AGCCTGATCGCCTTCGATACGGGTGCCGTG 270
lcl|MG736318.1_cds_AUN87916.1_1_[gene=blaOXA]_[locus_tag=LBBCDHIP_00001]_[protein=OXA-60_family_class_D_beta-lactamase_OXA-571]_[protein_id=AUN87916.1     AGCCTCATCGCCTTCGACACGGGCGCAGTG 270
lcl|MG736317.1_cds_AUN87915.1_1_[gene=blaOXA]_[locus_tag=LHPNHNND_00001]_[protein=OXA-60_family_class_D_beta-lactamase_OXA-570]_[protein_id=AUN87915.1     AGCCTGATCGCCTTCGATACGGGTGCCGTG 270
lcl|NG_068018.1_cds_WP_154205589.1_1_[gene=blaOXA]_[locus_tag=A7J11_06722]_[protein=OXA-60_family_carbapenem-hydrolyzing_class_D_beta-lactamase_OXA-89     AGTCTGATCGCCTTCGACACCGGCGCCGTG 270
lcl|NG_049730.1_cds_WP_045219469.1_1_[gene=blaOXA]_[locus_tag=A7J11_03446]_[protein=OXA-60_family_carbapenem-hydrolyzing_class_D_beta-lactamase_OXA-44     AGCCTCATCGCCTTCGACACGGGCGCGGTG 270
lcl|NG_049800.1_cds_WP_063864500.1_1_[gene=blaOXA]_[locus_tag=A7J11_01189]_[protein=carbapenem-hydrolyzing_class_D_beta-lactamase_OXA-60]_[protein_id=     AGCCTGATCGCCTTCGACACCGGGGCCGTG 270
lcl|NG_148663.1_cds_WP_268871880.1_1_[gene=blaOXA]_[locus_tag=A7J11_07865]_[protein=OXA-60_family_carbapenem-hydrolyzing_class_D_beta-lactamase_OXA-11     AGCCTCATCGCCTTCGACACGGGCGCAGTG 270
lcl|MN968728.1_cds_QHT72948.1_1_[gene=blaOXA]_[protein=OXA-60_family_carbapenem-hydrolyzing_class_D_beta-lactamase_OXA-898]_[protein_id=QHT72948.1]_[l     AGTCTGATCGCCTTCGACACCGGCGCCGTG 270
                                                                                                                                                                                         

OXA-1_consensus                                                                                                                                            GATCAGAAA-----------ACCATATTCA 300
OXA01_crRNA                                                                                                                                                ------------------------------ 300
Forward_primer                                                                                                                                             ------------------------------ 300
Reverse_primer                                                                                                                                             ------------------------------ 300
lcl|NG_056180.1_cds_WP_102607463.1_1_[gene=blaOXA]_[locus_tag=A7J11_05344]_[protein=OXA-60_family_carbapenem-hydrolyzing_class_D_beta-lactamase_OXA-57     CGTGACGATCATGAAGTGCTGCCATACGGC 300
lcl|NG_056182.1_cds_WP_064808881.1_1_[gene=blaOXA]_[locus_tag=A7J11_05346]_[protein=OXA-60_family_carbapenem-hydrolyzing_class_D_beta-lactamase_OXA-57     CGTGACGACCAGGAGGTGATTCCATACGGT 300
lcl|NG_056179.1_cds_WP_102607462.1_1_[gene=blaOXA]_[locus_tag=A7J11_05343]_[protein=OXA-60_family_carbapenem-hydrolyzing_class_D_beta-lactamase_OXA-57     CGTGACGATCACGAGGTGATCCCATACGGT 300
lcl|MG736320.1_cds_AUN87918.1_1_[gene=blaOXA]_[locus_tag=CJNMBEEN_00001]_[protein=OXA-60_family_class_D_beta-lactamase_OXA-573]_[protein_id=AUN87918.1     CGTGACGACCAGGAGGTGATTCCATACGGT 300
lcl|MG736318.1_cds_AUN87916.1_1_[gene=blaOXA]_[locus_tag=LBBCDHIP_00001]_[protein=OXA-60_family_class_D_beta-lactamase_OXA-571]_[protein_id=AUN87916.1     CGTGACGATCATGAAGTGCTGCCATACGGC 300
lcl|MG736317.1_cds_AUN87915.1_1_[gene=blaOXA]_[locus_tag=LHPNHNND_00001]_[protein=OXA-60_family_class_D_beta-lactamase_OXA-570]_[protein_id=AUN87915.1     CGTGACGATCACGAGGTGATCCCATACGGT 300
lcl|NG_068018.1_cds_WP_154205589.1_1_[gene=blaOXA]_[locus_tag=A7J11_06722]_[protein=OXA-60_family_carbapenem-hydrolyzing_class_D_beta-lactamase_OXA-89     CGCGACGACCACGAAGTGCTGCCCTACGGC 300
lcl|NG_049730.1_cds_WP_045219469.1_1_[gene=blaOXA]_[locus_tag=A7J11_03446]_[protein=OXA-60_family_carbapenem-hydrolyzing_class_D_beta-lactamase_OXA-44     CGTGACGATCATGAAGTGCTGCCATACGGC 300
lcl|NG_049800.1_cds_WP_063864500.1_1_[gene=blaOXA]_[locus_tag=A7J11_01189]_[protein=carbapenem-hydrolyzing_class_D_beta-lactamase_OXA-60]_[protein_id=     CGCGACGATCAGGAAGTGCTGCCCTACGGC 300
lcl|NG_148663.1_cds_WP_268871880.1_1_[gene=blaOXA]_[locus_tag=A7J11_07865]_[protein=OXA-60_family_carbapenem-hydrolyzing_class_D_beta-lactamase_OXA-11     CGTGACGATCATGAAGTGCTGCCATACGGC 300
lcl|MN968728.1_cds_QHT72948.1_1_[gene=blaOXA]_[protein=OXA-60_family_carbapenem-hydrolyzing_class_D_beta-lactamase_OXA-898]_[protein_id=QHT72948.1]_[l     CGCGACGACCACGAAGTGCTGCCCTACGGC 300
                                                                                                                                                                                         

OXA-1_consensus                                                                                                                                            AATGGGATAAAACCCCCAAAGGAATGGAGA 330
OXA01_crRNA                                                                                                                                                ------------------------------ 330
Forward_primer                                                                                                                                             ------------------------------ 330
Reverse_primer                                                                                                                                             ------------------------------ 330
lcl|NG_056180.1_cds_WP_102607463.1_1_[gene=blaOXA]_[locus_tag=A7J11_05344]_[protein=OXA-60_family_carbapenem-hydrolyzing_class_D_beta-lactamase_OXA-57     GGCAAGCCGCAGCCCTACAAGCAGTGGGAG 330
lcl|NG_056182.1_cds_WP_064808881.1_1_[gene=blaOXA]_[locus_tag=A7J11_05346]_[protein=OXA-60_family_carbapenem-hydrolyzing_class_D_beta-lactamase_OXA-57     GGCAAGCCACAGCCCTTCAAACAGTGGGAG 330
lcl|NG_056179.1_cds_WP_102607462.1_1_[gene=blaOXA]_[locus_tag=A7J11_05343]_[protein=OXA-60_family_carbapenem-hydrolyzing_class_D_beta-lactamase_OXA-57     GGCAAGCCACAGCCCTTCAAACAGTGGGAG 330
lcl|MG736320.1_cds_AUN87918.1_1_[gene=blaOXA]_[locus_tag=CJNMBEEN_00001]_[protein=OXA-60_family_class_D_beta-lactamase_OXA-573]_[protein_id=AUN87918.1     GGCAAGCCACAGCCCTTCAAACAGTGGGAG 330
lcl|MG736318.1_cds_AUN87916.1_1_[gene=blaOXA]_[locus_tag=LBBCDHIP_00001]_[protein=OXA-60_family_class_D_beta-lactamase_OXA-571]_[protein_id=AUN87916.1     GGCAAGCCGCAGCCCTACAAGCAGTGGGAG 330
lcl|MG736317.1_cds_AUN87915.1_1_[gene=blaOXA]_[locus_tag=LHPNHNND_00001]_[protein=OXA-60_family_class_D_beta-lactamase_OXA-570]_[protein_id=AUN87915.1     GGCAAGCCACAGCCCTTCAAACAGTGGGAG 330
lcl|NG_068018.1_cds_WP_154205589.1_1_[gene=blaOXA]_[locus_tag=A7J11_06722]_[protein=OXA-60_family_carbapenem-hydrolyzing_class_D_beta-lactamase_OXA-89     GGCAAGCCGCAACCCTTCAAGCAGTGGGAG 330
lcl|NG_049730.1_cds_WP_045219469.1_1_[gene=blaOXA]_[locus_tag=A7J11_03446]_[protein=OXA-60_family_carbapenem-hydrolyzing_class_D_beta-lactamase_OXA-44     GGCAAGCCGCAGCCCTACAAGCAGTGGGAG 330
lcl|NG_049800.1_cds_WP_063864500.1_1_[gene=blaOXA]_[locus_tag=A7J11_01189]_[protein=carbapenem-hydrolyzing_class_D_beta-lactamase_OXA-60]_[protein_id=     GGCAAGCCGCAGCCTTACGAGCAGTGGGAG 330
lcl|NG_148663.1_cds_WP_268871880.1_1_[gene=blaOXA]_[locus_tag=A7J11_07865]_[protein=OXA-60_family_carbapenem-hydrolyzing_class_D_beta-lactamase_OXA-11     GGCAAGCCGCAGCCCTACAAGCAGTGGGAG 330
lcl|MN968728.1_cds_QHT72948.1_1_[gene=blaOXA]_[protein=OXA-60_family_carbapenem-hydrolyzing_class_D_beta-lactamase_OXA-898]_[protein_id=QHT72948.1]_[l     GGCAAGCCGCAACCCTTCAAGCAGTGGGAG 330
                                                                                                                                                                                         

OXA-1_consensus                                                                                                                                            TCTGGAACAGCAATCATACACCAAAGACGT 360
OXA01_crRNA                                                                                                                                                ------------------------------ 360
Forward_primer                                                                                                                                             --------AGCATGGCTCGA---------- 360
Reverse_primer                                                                                                                                             ------------------------------ 360
lcl|NG_056180.1_cds_WP_102607463.1_1_[gene=blaOXA]_[locus_tag=A7J11_05344]_[protein=OXA-60_family_carbapenem-hydrolyzing_class_D_beta-lactamase_OXA-57     CACGACATGGCGCTGCCCGA--------GG 360
lcl|NG_056182.1_cds_WP_064808881.1_1_[gene=blaOXA]_[locus_tag=A7J11_05346]_[protein=OXA-60_family_carbapenem-hydrolyzing_class_D_beta-lactamase_OXA-57     AAGGACATGGCATTGCCCGA--------GG 360
lcl|NG_056179.1_cds_WP_102607462.1_1_[gene=blaOXA]_[locus_tag=A7J11_05343]_[protein=OXA-60_family_carbapenem-hydrolyzing_class_D_beta-lactamase_OXA-57     AAGGACATGGCATTGCCCGA--------GG 360
lcl|MG736320.1_cds_AUN87918.1_1_[gene=blaOXA]_[locus_tag=CJNMBEEN_00001]_[protein=OXA-60_family_class_D_beta-lactamase_OXA-573]_[protein_id=AUN87918.1     AAGGACATGGCATTGCCCGA--------GG 360
lcl|MG736318.1_cds_AUN87916.1_1_[gene=blaOXA]_[locus_tag=LBBCDHIP_00001]_[protein=OXA-60_family_class_D_beta-lactamase_OXA-571]_[protein_id=AUN87916.1     CACGACATGGCGCTGCCCGA--------GG 360
lcl|MG736317.1_cds_AUN87915.1_1_[gene=blaOXA]_[locus_tag=LHPNHNND_00001]_[protein=OXA-60_family_class_D_beta-lactamase_OXA-570]_[protein_id=AUN87915.1     AAGGACATGGCATTGCCCGA--------GG 360
lcl|NG_068018.1_cds_WP_154205589.1_1_[gene=blaOXA]_[locus_tag=A7J11_06722]_[protein=OXA-60_family_carbapenem-hydrolyzing_class_D_beta-lactamase_OXA-89     CACGACATGGCATTGCCCGA--------AG 360
lcl|NG_049730.1_cds_WP_045219469.1_1_[gene=blaOXA]_[locus_tag=A7J11_03446]_[protein=OXA-60_family_carbapenem-hydrolyzing_class_D_beta-lactamase_OXA-44     CACGACATGGCGCTGCCCGA--------GG 360
lcl|NG_049800.1_cds_WP_063864500.1_1_[gene=blaOXA]_[locus_tag=A7J11_01189]_[protein=carbapenem-hydrolyzing_class_D_beta-lactamase_OXA-60]_[protein_id=     CACGACATGGCGTTACCCGA--------GG 360
lcl|NG_148663.1_cds_WP_268871880.1_1_[gene=blaOXA]_[locus_tag=A7J11_07865]_[protein=OXA-60_family_carbapenem-hydrolyzing_class_D_beta-lactamase_OXA-11     CACGACATGGCGCTGCCCGA--------GG 360
lcl|MN968728.1_cds_QHT72948.1_1_[gene=blaOXA]_[protein=OXA-60_family_carbapenem-hydrolyzing_class_D_beta-lactamase_OXA-898]_[protein_id=QHT72948.1]_[l     CACGACATGGCATTGCCCGA--------AG 360
                                                                                                                                                                                         

OXA-1_consensus                                                                                                                                            GGATGCAATTTTCTGTTGTTTGGGTTTCGC 390
OXA01_crRNA                                                                                                                                                ------------------------------ 390
Forward_primer                                                                                                                                             ------------------------------ 390
Reverse_primer                                                                                                                                             ------------------------------ 390
lcl|NG_056180.1_cds_WP_102607463.1_1_[gene=blaOXA]_[locus_tag=A7J11_05344]_[protein=OXA-60_family_carbapenem-hydrolyzing_class_D_beta-lactamase_OXA-57     CGATCCGCCTGTCGGCCGTGCCGATCTACC 390
lcl|NG_056182.1_cds_WP_064808881.1_1_[gene=blaOXA]_[locus_tag=A7J11_05346]_[protein=OXA-60_family_carbapenem-hydrolyzing_class_D_beta-lactamase_OXA-57     CGATCCGCGTGTCGAACGTGCCGATCTACC 390
lcl|NG_056179.1_cds_WP_102607462.1_1_[gene=blaOXA]_[locus_tag=A7J11_05343]_[protein=OXA-60_family_carbapenem-hydrolyzing_class_D_beta-lactamase_OXA-57     CGATCCGTGTATCCAACGTGCCCATCTATC 390
lcl|MG736320.1_cds_AUN87918.1_1_[gene=blaOXA]_[locus_tag=CJNMBEEN_00001]_[protein=OXA-60_family_class_D_beta-lactamase_OXA-573]_[protein_id=AUN87918.1     CGATCCGCGTGTCGAACGTGCCGATCTACC 390
lcl|MG736318.1_cds_AUN87916.1_1_[gene=blaOXA]_[locus_tag=LBBCDHIP_00001]_[protein=OXA-60_family_class_D_beta-lactamase_OXA-571]_[protein_id=AUN87916.1     CGATCCGCCTGTCGGCCGTGCCGATCTACC 390
lcl|MG736317.1_cds_AUN87915.1_1_[gene=blaOXA]_[locus_tag=LHPNHNND_00001]_[protein=OXA-60_family_class_D_beta-lactamase_OXA-570]_[protein_id=AUN87915.1     CGATCCGTGTATCCAACGTGCCCATCTATC 390
lcl|NG_068018.1_cds_WP_154205589.1_1_[gene=blaOXA]_[locus_tag=A7J11_06722]_[protein=OXA-60_family_carbapenem-hydrolyzing_class_D_beta-lactamase_OXA-89     CGATTCGCCTATCCGCCGTGCCGATCTACC 390
lcl|NG_049730.1_cds_WP_045219469.1_1_[gene=blaOXA]_[locus_tag=A7J11_03446]_[protein=OXA-60_family_carbapenem-hydrolyzing_class_D_beta-lactamase_OXA-44     CGATCCGCCTGTCGGCCGTGCCGATCTACC 390
lcl|NG_049800.1_cds_WP_063864500.1_1_[gene=blaOXA]_[locus_tag=A7J11_01189]_[protein=carbapenem-hydrolyzing_class_D_beta-lactamase_OXA-60]_[protein_id=     CGATTCGCCTGTCGGCCGTGCCGATCTATC 390
lcl|NG_148663.1_cds_WP_268871880.1_1_[gene=blaOXA]_[locus_tag=A7J11_07865]_[protein=OXA-60_family_carbapenem-hydrolyzing_class_D_beta-lactamase_OXA-11     CGATCCGCCTGTCGGCCGTGCCGATCTACC 390
lcl|MN968728.1_cds_QHT72948.1_1_[gene=blaOXA]_[protein=OXA-60_family_carbapenem-hydrolyzing_class_D_beta-lactamase_OXA-898]_[protein_id=QHT72948.1]_[l     CGATTCGCCTATCCGCCGTGCCGATCTACC 390
                                                                                                                                                                                         

OXA-1_consensus                                                                                                                                            AAGAAATAACCCAAAAAATTGGATTAAATA 420
OXA01_crRNA                                                                                                                                                ------------------------------ 420
Forward_primer                                                                                                                                             ------------------------------ 420
Reverse_primer                                                                                                                                             ------------------------------ 420
lcl|NG_056180.1_cds_WP_102607463.1_1_[gene=blaOXA]_[locus_tag=A7J11_05344]_[protein=OXA-60_family_carbapenem-hydrolyzing_class_D_beta-lactamase_OXA-57     AGGAAGTGGCGCGCCGCGTCGGCCTTGAGC 420
lcl|NG_056182.1_cds_WP_064808881.1_1_[gene=blaOXA]_[locus_tag=A7J11_05346]_[protein=OXA-60_family_carbapenem-hydrolyzing_class_D_beta-lactamase_OXA-57     AGGAGGTTGCGCGCCGTATCGGCCCCGCGC 420
lcl|NG_056179.1_cds_WP_102607462.1_1_[gene=blaOXA]_[locus_tag=A7J11_05343]_[protein=OXA-60_family_carbapenem-hydrolyzing_class_D_beta-lactamase_OXA-57     AGGAAGTCGCGCGACGCATTGGCCCTGCGC 420
lcl|MG736320.1_cds_AUN87918.1_1_[gene=blaOXA]_[locus_tag=CJNMBEEN_00001]_[protein=OXA-60_family_class_D_beta-lactamase_OXA-573]_[protein_id=AUN87918.1     AGGAGGTTGCGCGCCGTATCGGCCCCGCGC 420
lcl|MG736318.1_cds_AUN87916.1_1_[gene=blaOXA]_[locus_tag=LBBCDHIP_00001]_[protein=OXA-60_family_class_D_beta-lactamase_OXA-571]_[protein_id=AUN87916.1     AGGAAGTGGCGCGCCGCGTCGGCCTTGAGC 420
lcl|MG736317.1_cds_AUN87915.1_1_[gene=blaOXA]_[locus_tag=LHPNHNND_00001]_[protein=OXA-60_family_class_D_beta-lactamase_OXA-570]_[protein_id=AUN87915.1     AGGAAGTCGCGCGACGCATTGGCCCTGCGC 420
lcl|NG_068018.1_cds_WP_154205589.1_1_[gene=blaOXA]_[locus_tag=A7J11_06722]_[protein=OXA-60_family_carbapenem-hydrolyzing_class_D_beta-lactamase_OXA-89     AGGAAGTGGCGCGCCGCGTGGGTTTCGAGC 420
lcl|NG_049730.1_cds_WP_045219469.1_1_[gene=blaOXA]_[locus_tag=A7J11_03446]_[protein=OXA-60_family_carbapenem-hydrolyzing_class_D_beta-lactamase_OXA-44     AGGAAGTGGCGCGCCGCGTCGGCTTGGAGC 420
lcl|NG_049800.1_cds_WP_063864500.1_1_[gene=blaOXA]_[locus_tag=A7J11_01189]_[protein=carbapenem-hydrolyzing_class_D_beta-lactamase_OXA-60]_[protein_id=     AGGAAGTCGCGCGCCGCGTTGGCTTCGAGC 420
lcl|NG_148663.1_cds_WP_268871880.1_1_[gene=blaOXA]_[locus_tag=A7J11_07865]_[protein=OXA-60_family_carbapenem-hydrolyzing_class_D_beta-lactamase_OXA-11     AGGAAGTGGCGCGCCGCGTCGGCCTTGAGC 420
lcl|MN968728.1_cds_QHT72948.1_1_[gene=blaOXA]_[protein=OXA-60_family_carbapenem-hydrolyzing_class_D_beta-lactamase_OXA-898]_[protein_id=QHT72948.1]_[l     AGGAAGTGGCGCGCCGCGTGGGTTTCGAGC 420
                                                                                                                                                                                         

OXA-1_consensus                                                                                                                                            AAATCAAGAATTATCTCAAAGATTTTGATT 450
OXA01_crRNA                                                                                                                                                ------------------------------ 450
Forward_primer                                                                                                                                             ------------------------------ 450
Reverse_primer                                                                                                                                             ------------------------------ 450
lcl|NG_056180.1_cds_WP_102607463.1_1_[gene=blaOXA]_[locus_tag=A7J11_05344]_[protein=OXA-60_family_carbapenem-hydrolyzing_class_D_beta-lactamase_OXA-57     GCATGCAGGCGTATGTCGATGCGTTCGACT 450
lcl|NG_056182.1_cds_WP_064808881.1_1_[gene=blaOXA]_[locus_tag=A7J11_05346]_[protein=OXA-60_family_carbapenem-hydrolyzing_class_D_beta-lactamase_OXA-57     GCATGCAGGCCTATGTGGATGCCTTTGACT 450
lcl|NG_056179.1_cds_WP_102607462.1_1_[gene=blaOXA]_[locus_tag=A7J11_05343]_[protein=OXA-60_family_carbapenem-hydrolyzing_class_D_beta-lactamase_OXA-57     GCATGCAGGCCTACATGGATGCCTTTGACT 450
lcl|MG736320.1_cds_AUN87918.1_1_[gene=blaOXA]_[locus_tag=CJNMBEEN_00001]_[protein=OXA-60_family_class_D_beta-lactamase_OXA-573]_[protein_id=AUN87918.1     GCATGCAGGCCTATGTGGATGCCTTTGACT 450
lcl|MG736318.1_cds_AUN87916.1_1_[gene=blaOXA]_[locus_tag=LBBCDHIP_00001]_[protein=OXA-60_family_class_D_beta-lactamase_OXA-571]_[protein_id=AUN87916.1     GCATGCAGGCGTATGTCGATGCGTTCGACT 450
lcl|MG736317.1_cds_AUN87915.1_1_[gene=blaOXA]_[locus_tag=LHPNHNND_00001]_[protein=OXA-60_family_class_D_beta-lactamase_OXA-570]_[protein_id=AUN87915.1     GCATGCAGGCCTACATGGATGCCTTTGACT 450
lcl|NG_068018.1_cds_WP_154205589.1_1_[gene=blaOXA]_[locus_tag=A7J11_06722]_[protein=OXA-60_family_carbapenem-hydrolyzing_class_D_beta-lactamase_OXA-89     GCATGCAGGCCTACGTCGATGCGTTTGACT 450
lcl|NG_049730.1_cds_WP_045219469.1_1_[gene=blaOXA]_[locus_tag=A7J11_03446]_[protein=OXA-60_family_carbapenem-hydrolyzing_class_D_beta-lactamase_OXA-44     GCATGCAGGCGTATGTCGATGCGTTCGACT 450
lcl|NG_049800.1_cds_WP_063864500.1_1_[gene=blaOXA]_[locus_tag=A7J11_01189]_[protein=carbapenem-hydrolyzing_class_D_beta-lactamase_OXA-60]_[protein_id=     GCATGCAGGCTTATGTCGATGCGTTCGACT 450
lcl|NG_148663.1_cds_WP_268871880.1_1_[gene=blaOXA]_[locus_tag=A7J11_07865]_[protein=OXA-60_family_carbapenem-hydrolyzing_class_D_beta-lactamase_OXA-11     GCATGCAGGCGTATGTCGATGCGTTCGACT 450
lcl|MN968728.1_cds_QHT72948.1_1_[gene=blaOXA]_[protein=OXA-60_family_carbapenem-hydrolyzing_class_D_beta-lactamase_OXA-898]_[protein_id=QHT72948.1]_[l     GCATGCAGGCCTACGTCGATGCGTTTGACT 450
                                                                                                                                                                                         

OXA-1_consensus                                                                                                                                            ATGGAAATCAAGACTTCTCTGGAGATAAAG 480
OXA01_crRNA                                                                                                                                                ------------------------------ 480
Forward_primer                                                                                                                                             ------------------------------ 480
Reverse_primer                                                                                                                                             ------------------------------ 480
lcl|NG_056180.1_cds_WP_102607463.1_1_[gene=blaOXA]_[locus_tag=A7J11_05344]_[protein=OXA-60_family_carbapenem-hydrolyzing_class_D_beta-lactamase_OXA-57     ATGGCAATCGCCAGCTT------------- 480
lcl|NG_056182.1_cds_WP_064808881.1_1_[gene=blaOXA]_[locus_tag=A7J11_05346]_[protein=OXA-60_family_carbapenem-hydrolyzing_class_D_beta-lactamase_OXA-57     ACGGCAACCGCCAGATC------------- 480
lcl|NG_056179.1_cds_WP_102607462.1_1_[gene=blaOXA]_[locus_tag=A7J11_05343]_[protein=OXA-60_family_carbapenem-hydrolyzing_class_D_beta-lactamase_OXA-57     ACGGCAACCGCCAGATC------------- 480
lcl|MG736320.1_cds_AUN87918.1_1_[gene=blaOXA]_[locus_tag=CJNMBEEN_00001]_[protein=OXA-60_family_class_D_beta-lactamase_OXA-573]_[protein_id=AUN87918.1     ACGGCAACCGCCAGATC------------- 480
lcl|MG736318.1_cds_AUN87916.1_1_[gene=blaOXA]_[locus_tag=LBBCDHIP_00001]_[protein=OXA-60_family_class_D_beta-lactamase_OXA-571]_[protein_id=AUN87916.1     ATGGCAATCGCCAGCTT------------- 480
lcl|MG736317.1_cds_AUN87915.1_1_[gene=blaOXA]_[locus_tag=LHPNHNND_00001]_[protein=OXA-60_family_class_D_beta-lactamase_OXA-570]_[protein_id=AUN87915.1     ACGGCAACCGCCAGATC------------- 480
lcl|NG_068018.1_cds_WP_154205589.1_1_[gene=blaOXA]_[locus_tag=A7J11_06722]_[protein=OXA-60_family_carbapenem-hydrolyzing_class_D_beta-lactamase_OXA-89     ACGGCAATCGCCAGCTC------------- 480
lcl|NG_049730.1_cds_WP_045219469.1_1_[gene=blaOXA]_[locus_tag=A7J11_03446]_[protein=OXA-60_family_carbapenem-hydrolyzing_class_D_beta-lactamase_OXA-44     ATGGCAATCGCCAGCTT------------- 480
lcl|NG_049800.1_cds_WP_063864500.1_1_[gene=blaOXA]_[locus_tag=A7J11_01189]_[protein=carbapenem-hydrolyzing_class_D_beta-lactamase_OXA-60]_[protein_id=     ACGGCAATCGCCAGCTC------------- 480
lcl|NG_148663.1_cds_WP_268871880.1_1_[gene=blaOXA]_[locus_tag=A7J11_07865]_[protein=OXA-60_family_carbapenem-hydrolyzing_class_D_beta-lactamase_OXA-11     ATGGCAATCGCCAGCTT------------- 480
lcl|MN968728.1_cds_QHT72948.1_1_[gene=blaOXA]_[protein=OXA-60_family_carbapenem-hydrolyzing_class_D_beta-lactamase_OXA-898]_[protein_id=QHT72948.1]_[l     ACGGCAATCGCCAGCTC------------- 480
                                                                                                                                                                                         

OXA-1_consensus                                                                                                                                            AAAGAAACAACGGATTAACAGAAGCATGGC 510
OXA01_crRNA                                                                                                                                                ------------------------------ 510
Forward_primer                                                                                                                                             ------------------------------ 510
Reverse_primer                                                                                                                                             ------------------------------ 510
lcl|NG_056180.1_cds_WP_102607463.1_1_[gene=blaOXA]_[locus_tag=A7J11_05344]_[protein=OXA-60_family_carbapenem-hydrolyzing_class_D_beta-lactamase_OXA-57     -----GGCAGCGTGATCGACCAGTTCTGGC 510
lcl|NG_056182.1_cds_WP_064808881.1_1_[gene=blaOXA]_[locus_tag=A7J11_05346]_[protein=OXA-60_family_carbapenem-hydrolyzing_class_D_beta-lactamase_OXA-57     -----GGCAGCGTGATTGACCAGTTTTGGC 510
lcl|NG_056179.1_cds_WP_102607462.1_1_[gene=blaOXA]_[locus_tag=A7J11_05343]_[protein=OXA-60_family_carbapenem-hydrolyzing_class_D_beta-lactamase_OXA-57     -----GGCAGCGTGATTGACCAGTTCTGGC 510
lcl|MG736320.1_cds_AUN87918.1_1_[gene=blaOXA]_[locus_tag=CJNMBEEN_00001]_[protein=OXA-60_family_class_D_beta-lactamase_OXA-573]_[protein_id=AUN87918.1     -----GGCAGCGTGATTGACCAGTTTTGGC 510
lcl|MG736318.1_cds_AUN87916.1_1_[gene=blaOXA]_[locus_tag=LBBCDHIP_00001]_[protein=OXA-60_family_class_D_beta-lactamase_OXA-571]_[protein_id=AUN87916.1     -----GGCAGCGTGATCGACCAGTTCTGGC 510
lcl|MG736317.1_cds_AUN87915.1_1_[gene=blaOXA]_[locus_tag=LHPNHNND_00001]_[protein=OXA-60_family_class_D_beta-lactamase_OXA-570]_[protein_id=AUN87915.1     -----GGCAGCGTGATTGACCAGTTCTGGC 510
lcl|NG_068018.1_cds_WP_154205589.1_1_[gene=blaOXA]_[locus_tag=A7J11_06722]_[protein=OXA-60_family_carbapenem-hydrolyzing_class_D_beta-lactamase_OXA-89     -----GGCGGCGTGATCGACCAGTTCTGGC 510
lcl|NG_049730.1_cds_WP_045219469.1_1_[gene=blaOXA]_[locus_tag=A7J11_03446]_[protein=OXA-60_family_carbapenem-hydrolyzing_class_D_beta-lactamase_OXA-44     -----GGCAGCGTGATCGACCAGTTCTGGC 510
lcl|NG_049800.1_cds_WP_063864500.1_1_[gene=blaOXA]_[locus_tag=A7J11_01189]_[protein=carbapenem-hydrolyzing_class_D_beta-lactamase_OXA-60]_[protein_id=     -----GGCAGCGCGATCGACCAGTTCTGGC 510
lcl|NG_148663.1_cds_WP_268871880.1_1_[gene=blaOXA]_[locus_tag=A7J11_07865]_[protein=OXA-60_family_carbapenem-hydrolyzing_class_D_beta-lactamase_OXA-11     -----GGCAGCGTGATCGACCAGTTCTGGC 510
lcl|MN968728.1_cds_QHT72948.1_1_[gene=blaOXA]_[protein=OXA-60_family_carbapenem-hydrolyzing_class_D_beta-lactamase_OXA-898]_[protein_id=QHT72948.1]_[l     -----GGCGGCGTGATCGACCAGTTCTGGC 510
                                                                                                                                                                                         

OXA-1_consensus                                                                                                                                            TCGAAAGTAGCTTAAAAATTTCACCAGAAG 540
OXA01_crRNA                                                                                                                                                ----------------------ACCAGAAG 540
Forward_primer                                                                                                                                             ------------------------------ 540
Reverse_primer                                                                                                                                             ------------------------------ 540
lcl|NG_056180.1_cds_WP_102607463.1_1_[gene=blaOXA]_[locus_tag=A7J11_05344]_[protein=OXA-60_family_carbapenem-hydrolyzing_class_D_beta-lactamase_OXA-57     TGCGCGGTCCGCTCGAAATCTCGGCGTTTG 540
lcl|NG_056182.1_cds_WP_064808881.1_1_[gene=blaOXA]_[locus_tag=A7J11_05346]_[protein=OXA-60_family_carbapenem-hydrolyzing_class_D_beta-lactamase_OXA-57     TGCGTGGTCCATTGGAAATTTCCGCATTTG 540
lcl|NG_056179.1_cds_WP_102607462.1_1_[gene=blaOXA]_[locus_tag=A7J11_05343]_[protein=OXA-60_family_carbapenem-hydrolyzing_class_D_beta-lactamase_OXA-57     TGCGTGGTCCATTGGAAATTTCCGCATTTG 540
lcl|MG736320.1_cds_AUN87918.1_1_[gene=blaOXA]_[locus_tag=CJNMBEEN_00001]_[protein=OXA-60_family_class_D_beta-lactamase_OXA-573]_[protein_id=AUN87918.1     TGCGTGGTCCATTGGAAATTTCCGCATTTG 540
lcl|MG736318.1_cds_AUN87916.1_1_[gene=blaOXA]_[locus_tag=LBBCDHIP_00001]_[protein=OXA-60_family_class_D_beta-lactamase_OXA-571]_[protein_id=AUN87916.1     TGCGCGGTCCGCTCGAAATCTCGGCGTTTG 540
lcl|MG736317.1_cds_AUN87915.1_1_[gene=blaOXA]_[locus_tag=LHPNHNND_00001]_[protein=OXA-60_family_class_D_beta-lactamase_OXA-570]_[protein_id=AUN87915.1     TGCGTGGTCCATTGGAAATTTCCGCATTTG 540
lcl|NG_068018.1_cds_WP_154205589.1_1_[gene=blaOXA]_[locus_tag=A7J11_06722]_[protein=OXA-60_family_carbapenem-hydrolyzing_class_D_beta-lactamase_OXA-89     TGCGTGGCCCGCTGGAGATTTCTGCACTTG 540
lcl|NG_049730.1_cds_WP_045219469.1_1_[gene=blaOXA]_[locus_tag=A7J11_03446]_[protein=OXA-60_family_carbapenem-hydrolyzing_class_D_beta-lactamase_OXA-44     TGCGCGGTCCGCTCGAAATCTCGGCGCTTG 540
lcl|NG_049800.1_cds_WP_063864500.1_1_[gene=blaOXA]_[locus_tag=A7J11_01189]_[protein=carbapenem-hydrolyzing_class_D_beta-lactamase_OXA-60]_[protein_id=     TGCGTGGCCCGCTGGAGATTTCCGCTTTCG 540
lcl|NG_148663.1_cds_WP_268871880.1_1_[gene=blaOXA]_[locus_tag=A7J11_07865]_[protein=OXA-60_family_carbapenem-hydrolyzing_class_D_beta-lactamase_OXA-11     TGCGCGGTCCGCTCGAAATCTCGGCGTTTG 540
lcl|MN968728.1_cds_QHT72948.1_1_[gene=blaOXA]_[protein=OXA-60_family_carbapenem-hydrolyzing_class_D_beta-lactamase_OXA-898]_[protein_id=QHT72948.1]_[l     TGCGTGGCCCGCTGGAGATTTCTGCACTTG 540
                                                                                                                                                                                         

OXA-1_consensus                                                                                                                                            AACAAATTCAATTCCTGCGTAAAATTATTA 570
OXA01_crRNA                                                                                                                                                AACAAATTCAATTCCT-------------- 570
Forward_primer                                                                                                                                             ------------------------------ 570
Reverse_primer                                                                                                                                             ------------------------------ 570
lcl|NG_056180.1_cds_WP_102607463.1_1_[gene=blaOXA]_[locus_tag=A7J11_05344]_[protein=OXA-60_family_carbapenem-hydrolyzing_class_D_beta-lactamase_OXA-57     AAGAGGCGCGCTTCACCAGCCGCATGGCGC 570
lcl|NG_056182.1_cds_WP_064808881.1_1_[gene=blaOXA]_[locus_tag=A7J11_05346]_[protein=OXA-60_family_carbapenem-hydrolyzing_class_D_beta-lactamase_OXA-57     AAGAGGCGCGCTTCACCAGCCGCCTTGCGC 570
lcl|NG_056179.1_cds_WP_102607462.1_1_[gene=blaOXA]_[locus_tag=A7J11_05343]_[protein=OXA-60_family_carbapenem-hydrolyzing_class_D_beta-lactamase_OXA-57     AAGAGGCGCGCTTCACCAGCCGTCTGGCGC 570
lcl|MG736320.1_cds_AUN87918.1_1_[gene=blaOXA]_[locus_tag=CJNMBEEN_00001]_[protein=OXA-60_family_class_D_beta-lactamase_OXA-573]_[protein_id=AUN87918.1     AAGAGGCGCGCTTCACCAGCCGCCTTGCGC 570
lcl|MG736318.1_cds_AUN87916.1_1_[gene=blaOXA]_[locus_tag=LBBCDHIP_00001]_[protein=OXA-60_family_class_D_beta-lactamase_OXA-571]_[protein_id=AUN87916.1     AAGAGGCGCGCTTCACCAGCCGCATGGCGC 570
lcl|MG736317.1_cds_AUN87915.1_1_[gene=blaOXA]_[locus_tag=LHPNHNND_00001]_[protein=OXA-60_family_class_D_beta-lactamase_OXA-570]_[protein_id=AUN87915.1     AAGAGGCGCGCTTCACCAGCCGTCTGGCGC 570
lcl|NG_068018.1_cds_WP_154205589.1_1_[gene=blaOXA]_[locus_tag=A7J11_06722]_[protein=OXA-60_family_carbapenem-hydrolyzing_class_D_beta-lactamase_OXA-89     AAGAGGCGCGCTTCACCAGCCGCATGGCGC 570
lcl|NG_049730.1_cds_WP_045219469.1_1_[gene=blaOXA]_[locus_tag=A7J11_03446]_[protein=OXA-60_family_carbapenem-hydrolyzing_class_D_beta-lactamase_OXA-44     AAGAGGCGCGCTTCACCAGCCGCATGGCGC 570
lcl|NG_049800.1_cds_WP_063864500.1_1_[gene=blaOXA]_[locus_tag=A7J11_01189]_[protein=carbapenem-hydrolyzing_class_D_beta-lactamase_OXA-60]_[protein_id=     AAGAAGCACGCTTCACCAGCCGCATGGCGC 570
lcl|NG_148663.1_cds_WP_268871880.1_1_[gene=blaOXA]_[locus_tag=A7J11_07865]_[protein=OXA-60_family_carbapenem-hydrolyzing_class_D_beta-lactamase_OXA-11     AAGAGGCGCGCTTCACCAGCCGCATGGCGC 570
lcl|MN968728.1_cds_QHT72948.1_1_[gene=blaOXA]_[protein=OXA-60_family_carbapenem-hydrolyzing_class_D_beta-lactamase_OXA-898]_[protein_id=QHT72948.1]_[l     AAGAGGCGCGCTTCACCAGCCGCATGGCGC 570
                                                                                                                                                                                         

OXA-1_consensus                                                                                                                                            ATCACAATCTCCCAGTTAAAAACTCAGCCA 600
OXA01_crRNA                                                                                                                                                ------------------------------ 600
Forward_primer                                                                                                                                             ------------------------------ 600
Reverse_primer                                                                                                                                             ------------------------------ 600
lcl|NG_056180.1_cds_WP_102607463.1_1_[gene=blaOXA]_[locus_tag=A7J11_05344]_[protein=OXA-60_family_carbapenem-hydrolyzing_class_D_beta-lactamase_OXA-57     TCAAGCAGCTGCCGGTGAAG---CCGCGCA 600
lcl|NG_056182.1_cds_WP_064808881.1_1_[gene=blaOXA]_[locus_tag=A7J11_05346]_[protein=OXA-60_family_carbapenem-hydrolyzing_class_D_beta-lactamase_OXA-57     TCAAGCAACTGCCGGTGAAG---CCGCGCA 600
lcl|NG_056179.1_cds_WP_102607462.1_1_[gene=blaOXA]_[locus_tag=A7J11_05343]_[protein=OXA-60_family_carbapenem-hydrolyzing_class_D_beta-lactamase_OXA-57     TCAAGCAACTGCCGGTGAAG---CCGCGCA 600
lcl|MG736320.1_cds_AUN87918.1_1_[gene=blaOXA]_[locus_tag=CJNMBEEN_00001]_[protein=OXA-60_family_class_D_beta-lactamase_OXA-573]_[protein_id=AUN87918.1     TCAAGCAACTGCCGGTGAAG---CCGCGCA 600
lcl|MG736318.1_cds_AUN87916.1_1_[gene=blaOXA]_[locus_tag=LBBCDHIP_00001]_[protein=OXA-60_family_class_D_beta-lactamase_OXA-571]_[protein_id=AUN87916.1     TCAAGCAGCTGCCGGTGAAG---CCGCGCA 600
lcl|MG736317.1_cds_AUN87915.1_1_[gene=blaOXA]_[locus_tag=LHPNHNND_00001]_[protein=OXA-60_family_class_D_beta-lactamase_OXA-570]_[protein_id=AUN87915.1     TCAAGCAACTGCCGGTGAAG---CCGCGCA 600
lcl|NG_068018.1_cds_WP_154205589.1_1_[gene=blaOXA]_[locus_tag=A7J11_06722]_[protein=OXA-60_family_carbapenem-hydrolyzing_class_D_beta-lactamase_OXA-89     TCAAGCAGTTGCCGGTGAAG---CCCCGCA 600
lcl|NG_049730.1_cds_WP_045219469.1_1_[gene=blaOXA]_[locus_tag=A7J11_03446]_[protein=OXA-60_family_carbapenem-hydrolyzing_class_D_beta-lactamase_OXA-44     TCAAGCAGTTGCCGGTGAAG---CCGCGCA 600
lcl|NG_049800.1_cds_WP_063864500.1_1_[gene=blaOXA]_[locus_tag=A7J11_01189]_[protein=carbapenem-hydrolyzing_class_D_beta-lactamase_OXA-60]_[protein_id=     TCAAGCAGTTGCCGGTGAAG---CCGCGCA 600
lcl|NG_148663.1_cds_WP_268871880.1_1_[gene=blaOXA]_[locus_tag=A7J11_07865]_[protein=OXA-60_family_carbapenem-hydrolyzing_class_D_beta-lactamase_OXA-11     TCAAGCAGCTGCCGGTGAAG---CCGCGCA 600
lcl|MN968728.1_cds_QHT72948.1_1_[gene=blaOXA]_[protein=OXA-60_family_carbapenem-hydrolyzing_class_D_beta-lactamase_OXA-898]_[protein_id=QHT72948.1]_[l     TCAAGCAGTTGCCGGTGAAG---CCCCGCA 600
                                                                                                                                                                                         

OXA-1_consensus                                                                                                                                            TAGAAAACACCATAGAGAACATGTATCTAC 630
OXA01_crRNA                                                                                                                                                ------------------------------ 630
Forward_primer                                                                                                                                             ------------------------------ 630
Reverse_primer                                                                                                                                             ------------------------------ 630
lcl|NG_056180.1_cds_WP_102607463.1_1_[gene=blaOXA]_[locus_tag=A7J11_05344]_[protein=OXA-60_family_carbapenem-hydrolyzing_class_D_beta-lactamase_OXA-57     CGTGGGACATGGTCCATCGCATGCTGCTGA 630
lcl|NG_056182.1_cds_WP_064808881.1_1_[gene=blaOXA]_[locus_tag=A7J11_05346]_[protein=OXA-60_family_carbapenem-hydrolyzing_class_D_beta-lactamase_OXA-57     CGTGGGATCTGGTTCACCGCATGCTGCTGA 630
lcl|NG_056179.1_cds_WP_102607462.1_1_[gene=blaOXA]_[locus_tag=A7J11_05343]_[protein=OXA-60_family_carbapenem-hydrolyzing_class_D_beta-lactamase_OXA-57     CCTGGGATCTGGTCCACCGCATGCTGATGA 630
lcl|MG736320.1_cds_AUN87918.1_1_[gene=blaOXA]_[locus_tag=CJNMBEEN_00001]_[protein=OXA-60_family_class_D_beta-lactamase_OXA-573]_[protein_id=AUN87918.1     CGTGGGATCTGGTTCACCGCATGCTGCTGA 630
lcl|MG736318.1_cds_AUN87916.1_1_[gene=blaOXA]_[locus_tag=LBBCDHIP_00001]_[protein=OXA-60_family_class_D_beta-lactamase_OXA-571]_[protein_id=AUN87916.1     CGTGGGACATGGTCCATCGCATGCTGCTGA 630
lcl|MG736317.1_cds_AUN87915.1_1_[gene=blaOXA]_[locus_tag=LHPNHNND_00001]_[protein=OXA-60_family_class_D_beta-lactamase_OXA-570]_[protein_id=AUN87915.1     CCTGGGATCTGGTCCACCGCATGCTGATGA 630
lcl|NG_068018.1_cds_WP_154205589.1_1_[gene=blaOXA]_[locus_tag=A7J11_06722]_[protein=OXA-60_family_carbapenem-hydrolyzing_class_D_beta-lactamase_OXA-89     CGTGGGACATGGTCCACCGCATGCTGTTGA 630
lcl|NG_049730.1_cds_WP_045219469.1_1_[gene=blaOXA]_[locus_tag=A7J11_03446]_[protein=OXA-60_family_carbapenem-hydrolyzing_class_D_beta-lactamase_OXA-44     CGTGGGACATGGTTCACCGCATGCTGCTGA 630
lcl|NG_049800.1_cds_WP_063864500.1_1_[gene=blaOXA]_[locus_tag=A7J11_01189]_[protein=carbapenem-hydrolyzing_class_D_beta-lactamase_OXA-60]_[protein_id=     CGTGGGACATGGTCCAGCGCATGCTGTTGA 630
lcl|NG_148663.1_cds_WP_268871880.1_1_[gene=blaOXA]_[locus_tag=A7J11_07865]_[protein=OXA-60_family_carbapenem-hydrolyzing_class_D_beta-lactamase_OXA-11     CGTGGGACATGGTCCATCGCATGCTGCTGA 630
lcl|MN968728.1_cds_QHT72948.1_1_[gene=blaOXA]_[protein=OXA-60_family_carbapenem-hydrolyzing_class_D_beta-lactamase_OXA-898]_[protein_id=QHT72948.1]_[l     CGTGGGACATGGTCCACCGCATGCTGTTGA 630
                                                                                                                                                                                         

OXA-1_consensus                                                                                                                                            AAGATCTGGATAATAGTACAAAACTGTATG 660
OXA01_crRNA                                                                                                                                                ------------------------------ 660
Forward_primer                                                                                                                                             ------------------------------ 660
Reverse_primer                                                                                                                                             ------------------------------ 660
lcl|NG_056180.1_cds_WP_102607463.1_1_[gene=blaOXA]_[locus_tag=A7J11_05344]_[protein=OXA-60_family_carbapenem-hydrolyzing_class_D_beta-lactamase_OXA-57     TCGAGCAGCAAGGCGATGCCGCGCTGTACG 660
lcl|NG_056182.1_cds_WP_064808881.1_1_[gene=blaOXA]_[locus_tag=A7J11_05346]_[protein=OXA-60_family_carbapenem-hydrolyzing_class_D_beta-lactamase_OXA-57     TCGAGAAACAGGGCGATGCCGCGCTGTACG 660
lcl|NG_056179.1_cds_WP_102607462.1_1_[gene=blaOXA]_[locus_tag=A7J11_05343]_[protein=OXA-60_family_carbapenem-hydrolyzing_class_D_beta-lactamase_OXA-57     TCGAGAGACAGGGCGATGCCTCGCTGTACG 660
lcl|MG736320.1_cds_AUN87918.1_1_[gene=blaOXA]_[locus_tag=CJNMBEEN_00001]_[protein=OXA-60_family_class_D_beta-lactamase_OXA-573]_[protein_id=AUN87918.1     TCGAGAAACAGGGCGATGCCGCGCTGTACG 660
lcl|MG736318.1_cds_AUN87916.1_1_[gene=blaOXA]_[locus_tag=LBBCDHIP_00001]_[protein=OXA-60_family_class_D_beta-lactamase_OXA-571]_[protein_id=AUN87916.1     TCGAGCAGCAAGGCGATGCCGCGCTGTACG 660
lcl|MG736317.1_cds_AUN87915.1_1_[gene=blaOXA]_[locus_tag=LHPNHNND_00001]_[protein=OXA-60_family_class_D_beta-lactamase_OXA-570]_[protein_id=AUN87915.1     TCGAGAGACAGGGCGATGCCTCGCTGTACG 660
lcl|NG_068018.1_cds_WP_154205589.1_1_[gene=blaOXA]_[locus_tag=A7J11_06722]_[protein=OXA-60_family_carbapenem-hydrolyzing_class_D_beta-lactamase_OXA-89     TCGAGCAGCAGGGCGACGCCGCGCTGTATG 660
lcl|NG_049730.1_cds_WP_045219469.1_1_[gene=blaOXA]_[locus_tag=A7J11_03446]_[protein=OXA-60_family_carbapenem-hydrolyzing_class_D_beta-lactamase_OXA-44     TCGAGCAGCAAGGGGATGCCGCGCTGTACG 660
lcl|NG_049800.1_cds_WP_063864500.1_1_[gene=blaOXA]_[locus_tag=A7J11_01189]_[protein=carbapenem-hydrolyzing_class_D_beta-lactamase_OXA-60]_[protein_id=     TCGAGCAGCAGGGCGATGCCGCGCTATATG 660
lcl|NG_148663.1_cds_WP_268871880.1_1_[gene=blaOXA]_[locus_tag=A7J11_07865]_[protein=OXA-60_family_carbapenem-hydrolyzing_class_D_beta-lactamase_OXA-11     TCGAGCAGCAAGGCGATGCCGCGCTGTACG 660
lcl|MN968728.1_cds_QHT72948.1_1_[gene=blaOXA]_[protein=OXA-60_family_carbapenem-hydrolyzing_class_D_beta-lactamase_OXA-898]_[protein_id=QHT72948.1]_[l     TCGAGCAGCAGGGCGACGCCGCGCTGTATG 660
                                                                                                                                                                                         

OXA-1_consensus                                                                                                                                            GGAAAACTGGTGCAGGATTCACAGCAAATA 690
OXA01_crRNA                                                                                                                                                ------------------------------ 690
Forward_primer                                                                                                                                             ------------------------------ 690
Reverse_primer                                                                                                                                             ------------------------------ 690
lcl|NG_056180.1_cds_WP_102607463.1_1_[gene=blaOXA]_[locus_tag=A7J11_05344]_[protein=OXA-60_family_carbapenem-hydrolyzing_class_D_beta-lactamase_OXA-57     CCAAGACCGGCG------TCGCCACGGAAT 690
lcl|NG_056182.1_cds_WP_064808881.1_1_[gene=blaOXA]_[locus_tag=A7J11_05346]_[protein=OXA-60_family_carbapenem-hydrolyzing_class_D_beta-lactamase_OXA-57     CCAAGACGGGGG------TCGCTACCGAGT 690
lcl|NG_056179.1_cds_WP_102607462.1_1_[gene=blaOXA]_[locus_tag=A7J11_05343]_[protein=OXA-60_family_carbapenem-hydrolyzing_class_D_beta-lactamase_OXA-57     CCAAGACGGGGG------TCGCCACCGAGT 690
lcl|MG736320.1_cds_AUN87918.1_1_[gene=blaOXA]_[locus_tag=CJNMBEEN_00001]_[protein=OXA-60_family_class_D_beta-lactamase_OXA-573]_[protein_id=AUN87918.1     CCAAGACGGGGG------TCGCTACCGAGT 690
lcl|MG736318.1_cds_AUN87916.1_1_[gene=blaOXA]_[locus_tag=LBBCDHIP_00001]_[protein=OXA-60_family_class_D_beta-lactamase_OXA-571]_[protein_id=AUN87916.1     CCAAGACCGGCG------TCGCCACGGAAT 690
lcl|MG736317.1_cds_AUN87915.1_1_[gene=blaOXA]_[locus_tag=LHPNHNND_00001]_[protein=OXA-60_family_class_D_beta-lactamase_OXA-570]_[protein_id=AUN87915.1     CCAAGACGGGGG------TCGCCACCGAGT 690
lcl|NG_068018.1_cds_WP_154205589.1_1_[gene=blaOXA]_[locus_tag=A7J11_06722]_[protein=OXA-60_family_carbapenem-hydrolyzing_class_D_beta-lactamase_OXA-89     CCAAGACAGGCG------TTGCCACGGAGT 690
lcl|NG_049730.1_cds_WP_045219469.1_1_[gene=blaOXA]_[locus_tag=A7J11_03446]_[protein=OXA-60_family_carbapenem-hydrolyzing_class_D_beta-lactamase_OXA-44     CCAAGACCGGCG------TCGCCACGGAAT 690
lcl|NG_049800.1_cds_WP_063864500.1_1_[gene=blaOXA]_[locus_tag=A7J11_01189]_[protein=carbapenem-hydrolyzing_class_D_beta-lactamase_OXA-60]_[protein_id=     CCAAGACCGGCG------TCGCCACCGAAT 690
lcl|NG_148663.1_cds_WP_268871880.1_1_[gene=blaOXA]_[locus_tag=A7J11_07865]_[protein=OXA-60_family_carbapenem-hydrolyzing_class_D_beta-lactamase_OXA-11     CCAAGACCGGCG------TCGCCACGGAAT 690
lcl|MN968728.1_cds_QHT72948.1_1_[gene=blaOXA]_[protein=OXA-60_family_carbapenem-hydrolyzing_class_D_beta-lactamase_OXA-898]_[protein_id=QHT72948.1]_[l     CCAAGACAGGCG------TTGCCACGGAGT 690
                                                                                                                                                                                         

OXA-1_consensus                                                                                                                                            GAACCTTACAAAACGGATGGTTTGAAGGGT 720
OXA01_crRNA                                                                                                                                                ------------------------------ 720
Forward_primer                                                                                                                                             ------------------------------ 720
Reverse_primer                                                                                                                                             ------------------------------ 720
lcl|NG_056180.1_cds_WP_102607463.1_1_[gene=blaOXA]_[locus_tag=A7J11_05344]_[protein=OXA-60_family_carbapenem-hydrolyzing_class_D_beta-lactamase_OXA-57     ACCAGCCGGAGATCGGCTGGTGGGTCGGTT 720
lcl|NG_056182.1_cds_WP_064808881.1_1_[gene=blaOXA]_[locus_tag=A7J11_05346]_[protein=OXA-60_family_carbapenem-hydrolyzing_class_D_beta-lactamase_OXA-57     ATCAGCCCGAGATCGGCTGGTGGGTGGGCT 720
lcl|NG_056179.1_cds_WP_102607462.1_1_[gene=blaOXA]_[locus_tag=A7J11_05343]_[protein=OXA-60_family_carbapenem-hydrolyzing_class_D_beta-lactamase_OXA-57     ATCAGCCCGAGATCGGCTGGTGGGTGGGCT 720
lcl|MG736320.1_cds_AUN87918.1_1_[gene=blaOXA]_[locus_tag=CJNMBEEN_00001]_[protein=OXA-60_family_class_D_beta-lactamase_OXA-573]_[protein_id=AUN87918.1     ATCAGCCCGAGATCGGCTGGTGGGTGGGCT 720
lcl|MG736318.1_cds_AUN87916.1_1_[gene=blaOXA]_[locus_tag=LBBCDHIP_00001]_[protein=OXA-60_family_class_D_beta-lactamase_OXA-571]_[protein_id=AUN87916.1     ACCAGCCGGAGATCGGCTGGTGGGTCGGTT 720
lcl|MG736317.1_cds_AUN87915.1_1_[gene=blaOXA]_[locus_tag=LHPNHNND_00001]_[protein=OXA-60_family_class_D_beta-lactamase_OXA-570]_[protein_id=AUN87915.1     ATCAGCCCGAGATCGGCTGGTGGGTGGGCT 720
lcl|NG_068018.1_cds_WP_154205589.1_1_[gene=blaOXA]_[locus_tag=A7J11_06722]_[protein=OXA-60_family_carbapenem-hydrolyzing_class_D_beta-lactamase_OXA-89     ATCAGCCGGAGATCGGCTGGTGGGTCGGTT 720
lcl|NG_049730.1_cds_WP_045219469.1_1_[gene=blaOXA]_[locus_tag=A7J11_03446]_[protein=OXA-60_family_carbapenem-hydrolyzing_class_D_beta-lactamase_OXA-44     ACCAGCCGGAGATCGGCTGGTGGGTCGGCT 720
lcl|NG_049800.1_cds_WP_063864500.1_1_[gene=blaOXA]_[locus_tag=A7J11_01189]_[protein=carbapenem-hydrolyzing_class_D_beta-lactamase_OXA-60]_[protein_id=     ACCAGCCGGAGATCGGTTGGTGGGCCGGCT 720
lcl|NG_148663.1_cds_WP_268871880.1_1_[gene=blaOXA]_[locus_tag=A7J11_07865]_[protein=OXA-60_family_carbapenem-hydrolyzing_class_D_beta-lactamase_OXA-11     ACCGGCCGGAGATCGGCTGGTGGGTCGGTT 720
lcl|MN968728.1_cds_QHT72948.1_1_[gene=blaOXA]_[protein=OXA-60_family_carbapenem-hydrolyzing_class_D_beta-lactamase_OXA-898]_[protein_id=QHT72948.1]_[l     ATCAGCCGGAGATCGGCTGGTGGGTCGGTT 720
                                                                                                                                                                                         

OXA-1_consensus                                                                                                                                            TTATTATAAGCAAATCAGGACATAAATATG 750
OXA01_crRNA                                                                                                                                                ------------------------------ 750
Forward_primer                                                                                                                                             ------------------------------ 750
Reverse_primer                                                                                                                                             ------------------------------ 750
lcl|NG_056180.1_cds_WP_102607463.1_1_[gene=blaOXA]_[locus_tag=A7J11_05344]_[protein=OXA-60_family_carbapenem-hydrolyzing_class_D_beta-lactamase_OXA-57     GGGTCGAGCGTG---CCGGGCGCGTCTATG 750
lcl|NG_056182.1_cds_WP_064808881.1_1_[gene=blaOXA]_[locus_tag=A7J11_05346]_[protein=OXA-60_family_carbapenem-hydrolyzing_class_D_beta-lactamase_OXA-57     GGGTCGAGCGTG---AGGGGAAGGTGTACG 750
lcl|NG_056179.1_cds_WP_102607462.1_1_[gene=blaOXA]_[locus_tag=A7J11_05343]_[protein=OXA-60_family_carbapenem-hydrolyzing_class_D_beta-lactamase_OXA-57     GGGTCGAGCGTG---AGGGGAAGGTGTACG 750
lcl|MG736320.1_cds_AUN87918.1_1_[gene=blaOXA]_[locus_tag=CJNMBEEN_00001]_[protein=OXA-60_family_class_D_beta-lactamase_OXA-573]_[protein_id=AUN87918.1     GGGTCGAGCGTG---AGGGGAAGGTGTACG 750
lcl|MG736318.1_cds_AUN87916.1_1_[gene=blaOXA]_[locus_tag=LBBCDHIP_00001]_[protein=OXA-60_family_class_D_beta-lactamase_OXA-571]_[protein_id=AUN87916.1     GGGTCGAGCGTG---CCGGGCGCGTCTATG 750
lcl|MG736317.1_cds_AUN87915.1_1_[gene=blaOXA]_[locus_tag=LHPNHNND_00001]_[protein=OXA-60_family_class_D_beta-lactamase_OXA-570]_[protein_id=AUN87915.1     GGGTCGAGCGTG---AGGGGAAGGTGTACG 750
lcl|NG_068018.1_cds_WP_154205589.1_1_[gene=blaOXA]_[locus_tag=A7J11_06722]_[protein=OXA-60_family_carbapenem-hydrolyzing_class_D_beta-lactamase_OXA-89     GGGTCGAGCGTG---CCGGGCGCGTGTATG 750
lcl|NG_049730.1_cds_WP_045219469.1_1_[gene=blaOXA]_[locus_tag=A7J11_03446]_[protein=OXA-60_family_carbapenem-hydrolyzing_class_D_beta-lactamase_OXA-44     GGGTCGAGCGTG---CCGGACGCGTCTATG 750
lcl|NG_049800.1_cds_WP_063864500.1_1_[gene=blaOXA]_[locus_tag=A7J11_01189]_[protein=carbapenem-hydrolyzing_class_D_beta-lactamase_OXA-60]_[protein_id=     GGGTGGAGCGTG---CGGGGCATGTCTATG 750
lcl|NG_148663.1_cds_WP_268871880.1_1_[gene=blaOXA]_[locus_tag=A7J11_07865]_[protein=OXA-60_family_carbapenem-hydrolyzing_class_D_beta-lactamase_OXA-11     GGGTCGAGCGTG---CCGGGCGCGTCTATG 750
lcl|MN968728.1_cds_QHT72948.1_1_[gene=blaOXA]_[protein=OXA-60_family_carbapenem-hydrolyzing_class_D_beta-lactamase_OXA-898]_[protein_id=QHT72948.1]_[l     GGGTCGAGCGTG---CCGGGCGCGTGTATG 750
                                                                                                                                                                                         

OXA-1_consensus                                                                                                                                            TTTTTGTGTCCG-CACTTACAGGAAACTTG 780
OXA01_crRNA                                                                                                                                                ------------------------------ 780
Forward_primer                                                                                                                                             --------------------AAGTAGCTTA 780
Reverse_primer                                                                                                                                             -------------CACTTACAGGAAACTTG 780
lcl|NG_056180.1_cds_WP_102607463.1_1_[gene=blaOXA]_[locus_tag=A7J11_05344]_[protein=OXA-60_family_carbapenem-hydrolyzing_class_D_beta-lactamase_OXA-57     CCTTTGCGCTGAACATCGACATGCCGCGCG 780
lcl|NG_056182.1_cds_WP_064808881.1_1_[gene=blaOXA]_[locus_tag=A7J11_05346]_[protein=OXA-60_family_carbapenem-hydrolyzing_class_D_beta-lactamase_OXA-57     CGTTCGCCCTGAACATCGACATGCCGCTTG 780
lcl|NG_056179.1_cds_WP_102607462.1_1_[gene=blaOXA]_[locus_tag=A7J11_05343]_[protein=OXA-60_family_carbapenem-hydrolyzing_class_D_beta-lactamase_OXA-57     CGTTCGCCCTGAACATCGATATGCCGCTTG 780
lcl|MG736320.1_cds_AUN87918.1_1_[gene=blaOXA]_[locus_tag=CJNMBEEN_00001]_[protein=OXA-60_family_class_D_beta-lactamase_OXA-573]_[protein_id=AUN87918.1     CGTTCGCCCTGAACATCGACATGCCGCTTG 780
lcl|MG736318.1_cds_AUN87916.1_1_[gene=blaOXA]_[locus_tag=LBBCDHIP_00001]_[protein=OXA-60_family_class_D_beta-lactamase_OXA-571]_[protein_id=AUN87916.1     CCTTTGCGCTGAACATCGACATGCCGCGCG 780
lcl|MG736317.1_cds_AUN87915.1_1_[gene=blaOXA]_[locus_tag=LHPNHNND_00001]_[protein=OXA-60_family_class_D_beta-lactamase_OXA-570]_[protein_id=AUN87915.1     CGTTCGCCCTGAACATCGATATGCCGCTTG 780
lcl|NG_068018.1_cds_WP_154205589.1_1_[gene=blaOXA]_[locus_tag=A7J11_06722]_[protein=OXA-60_family_carbapenem-hydrolyzing_class_D_beta-lactamase_OXA-89     CCTTCGCGCTGAACATCGACATGCCGCGCG 780
lcl|NG_049730.1_cds_WP_045219469.1_1_[gene=blaOXA]_[locus_tag=A7J11_03446]_[protein=OXA-60_family_carbapenem-hydrolyzing_class_D_beta-lactamase_OXA-44     CCTTTGCGCTGAACATCGACATGCCGCGCG 780
lcl|NG_049800.1_cds_WP_063864500.1_1_[gene=blaOXA]_[locus_tag=A7J11_01189]_[protein=carbapenem-hydrolyzing_class_D_beta-lactamase_OXA-60]_[protein_id=     CATTCGCGCTGAACATCGACATGCCGCGCG 780
lcl|NG_148663.1_cds_WP_268871880.1_1_[gene=blaOXA]_[locus_tag=A7J11_07865]_[protein=OXA-60_family_carbapenem-hydrolyzing_class_D_beta-lactamase_OXA-11     CCTTTGCGCTGAACATCGACATGCCGCGCG 780
lcl|MN968728.1_cds_QHT72948.1_1_[gene=blaOXA]_[protein=OXA-60_family_carbapenem-hydrolyzing_class_D_beta-lactamase_OXA-898]_[protein_id=QHT72948.1]_[l     CCTTCGCGCTGAACATCGACATGCCGCGCG 780
                                                                                                                                                                                         

OXA-1_consensus                                                                                                                                            GGGTCGAATTTAAC---------------- 810
OXA01_crRNA                                                                                                                                                ------------------------------ 810
Forward_primer                                                                                                                                             ------------------------------ 810
Reverse_primer                                                                                                                                             GGGTC------------------------- 810
lcl|NG_056180.1_cds_WP_102607463.1_1_[gene=blaOXA]_[locus_tag=A7J11_05344]_[protein=OXA-60_family_carbapenem-hydrolyzing_class_D_beta-lactamase_OXA-57     AGGGCGACATGGCCAAGCGCATTCCGCTGG 810
lcl|NG_056182.1_cds_WP_064808881.1_1_[gene=blaOXA]_[locus_tag=A7J11_05346]_[protein=OXA-60_family_carbapenem-hydrolyzing_class_D_beta-lactamase_OXA-57     AGGCCGACATGGCCAAGCGCATTCCGTTAG 810
lcl|NG_056179.1_cds_WP_102607462.1_1_[gene=blaOXA]_[locus_tag=A7J11_05343]_[protein=OXA-60_family_carbapenem-hydrolyzing_class_D_beta-lactamase_OXA-57     AGGCCGATATGGCCAAGCGCATCCTGCTGG 810
lcl|MG736320.1_cds_AUN87918.1_1_[gene=blaOXA]_[locus_tag=CJNMBEEN_00001]_[protein=OXA-60_family_class_D_beta-lactamase_OXA-573]_[protein_id=AUN87918.1     AGGCCGACATGGCCAAGCGCATTCCGTTAG 810
lcl|MG736318.1_cds_AUN87916.1_1_[gene=blaOXA]_[locus_tag=LBBCDHIP_00001]_[protein=OXA-60_family_class_D_beta-lactamase_OXA-571]_[protein_id=AUN87916.1     AGGGCGACATGGCCAAGCGCATTCCGCTGG 810
lcl|MG736317.1_cds_AUN87915.1_1_[gene=blaOXA]_[locus_tag=LHPNHNND_00001]_[protein=OXA-60_family_class_D_beta-lactamase_OXA-570]_[protein_id=AUN87915.1     AGGCCGATATGGCCAAGCGCATCCTGCTGG 810
lcl|NG_068018.1_cds_WP_154205589.1_1_[gene=blaOXA]_[locus_tag=A7J11_06722]_[protein=OXA-60_family_carbapenem-hydrolyzing_class_D_beta-lactamase_OXA-89     AGGGCGACATGGCCAAGCGCATTCCGCTGG 810
lcl|NG_049730.1_cds_WP_045219469.1_1_[gene=blaOXA]_[locus_tag=A7J11_03446]_[protein=OXA-60_family_carbapenem-hydrolyzing_class_D_beta-lactamase_OXA-44     AGGGCGACATGGCCAAGCGCATTCCGCTGG 810
lcl|NG_049800.1_cds_WP_063864500.1_1_[gene=blaOXA]_[locus_tag=A7J11_01189]_[protein=carbapenem-hydrolyzing_class_D_beta-lactamase_OXA-60]_[protein_id=     AGGGCGATATGGCCAAGCGCATTCCGCTGG 810
lcl|NG_148663.1_cds_WP_268871880.1_1_[gene=blaOXA]_[locus_tag=A7J11_07865]_[protein=OXA-60_family_carbapenem-hydrolyzing_class_D_beta-lactamase_OXA-11     AGGGCGACATGGCCAAGCGCATTCCGCTCG 810
lcl|MN968728.1_cds_QHT72948.1_1_[gene=blaOXA]_[protein=OXA-60_family_carbapenem-hydrolyzing_class_D_beta-lactamase_OXA-898]_[protein_id=QHT72948.1]_[l     AGGGCGACATGGCCAAGCGCATTCCGCTGG 810
                                                                                                                                                                                         

OXA-1_consensus                                                                                                                                            ---ATCAAGCATAAAAGCCAAGAAAAATGC 840
OXA01_crRNA                                                                                                                                                ------------------------------ 840
Forward_primer                                                                                                                                             ------------------------------ 840
Reverse_primer                                                                                                                                             ------------------------------ 840
lcl|NG_056180.1_cds_WP_102607463.1_1_[gene=blaOXA]_[locus_tag=A7J11_05344]_[protein=OXA-60_family_carbapenem-hydrolyzing_class_D_beta-lactamase_OXA-57     GCAAGCAGTTGATGCAGGCGCTGGAGGTGT 840
lcl|NG_056182.1_cds_WP_064808881.1_1_[gene=blaOXA]_[locus_tag=A7J11_05346]_[protein=OXA-60_family_carbapenem-hydrolyzing_class_D_beta-lactamase_OXA-57     GAAAACGGCTGATGCAGGCATTGGAAGTGT 840
lcl|NG_056179.1_cds_WP_102607462.1_1_[gene=blaOXA]_[locus_tag=A7J11_05343]_[protein=OXA-60_family_carbapenem-hydrolyzing_class_D_beta-lactamase_OXA-57     GCAAACGGCTGATGCAGGCATTGGACGTGT 840
lcl|MG736320.1_cds_AUN87918.1_1_[gene=blaOXA]_[locus_tag=CJNMBEEN_00001]_[protein=OXA-60_family_class_D_beta-lactamase_OXA-573]_[protein_id=AUN87918.1     GAAAACGGCTGATGCAGGCATTGGAAGTGT 840
lcl|MG736318.1_cds_AUN87916.1_1_[gene=blaOXA]_[locus_tag=LBBCDHIP_00001]_[protein=OXA-60_family_class_D_beta-lactamase_OXA-571]_[protein_id=AUN87916.1     GCAAGCAGTTGATGCAGGCGCTGGAGGTGT 840
lcl|MG736317.1_cds_AUN87915.1_1_[gene=blaOXA]_[locus_tag=LHPNHNND_00001]_[protein=OXA-60_family_class_D_beta-lactamase_OXA-570]_[protein_id=AUN87915.1     GCAAACGGCTGATGCAGGCATTGGACGTGT 840
lcl|NG_068018.1_cds_WP_154205589.1_1_[gene=blaOXA]_[locus_tag=A7J11_06722]_[protein=OXA-60_family_carbapenem-hydrolyzing_class_D_beta-lactamase_OXA-89     GCAAGCAGTTGATGCAGGCGCTGGAGGTGT 840
lcl|NG_049730.1_cds_WP_045219469.1_1_[gene=blaOXA]_[locus_tag=A7J11_03446]_[protein=OXA-60_family_carbapenem-hydrolyzing_class_D_beta-lactamase_OXA-44     GCAAGCAGTTGATGCAGGCGCTGGACGTGT 840
lcl|NG_049800.1_cds_WP_063864500.1_1_[gene=blaOXA]_[locus_tag=A7J11_01189]_[protein=carbapenem-hydrolyzing_class_D_beta-lactamase_OXA-60]_[protein_id=     GCAAGCAGTTGATGCGGGCGCTCGAGGTGT 840
lcl|NG_148663.1_cds_WP_268871880.1_1_[gene=blaOXA]_[locus_tag=A7J11_07865]_[protein=OXA-60_family_carbapenem-hydrolyzing_class_D_beta-lactamase_OXA-11     GCAAGCAGTTGATGCAGGCGCTGGAGGTGT 840
lcl|MN968728.1_cds_QHT72948.1_1_[gene=blaOXA]_[protein=OXA-60_family_carbapenem-hydrolyzing_class_D_beta-lactamase_OXA-898]_[protein_id=QHT72948.1]_[l     GCAAGCAGTTGATGCAGGCGCTGGAGGTGT 840
                                                                                                                                                                                         

OXA-1_consensus                                                                                                                                            GATCACCATTCTAAACACACTAAATTTATA 870
OXA01_crRNA                                                                                                                                                ------------------------------ 870
Forward_primer                                                                                                                                             ------------------------------ 870
Reverse_primer                                                                                                                                             ------------------------------ 870
lcl|NG_056180.1_cds_WP_102607463.1_1_[gene=blaOXA]_[locus_tag=A7J11_05344]_[protein=OXA-60_family_carbapenem-hydrolyzing_class_D_beta-lactamase_OXA-57     GGCCGGCACCCTGA---------------- 870
lcl|NG_056182.1_cds_WP_064808881.1_1_[gene=blaOXA]_[locus_tag=A7J11_05346]_[protein=OXA-60_family_carbapenem-hydrolyzing_class_D_beta-lactamase_OXA-57     GGCCAACACCCTAG---------------- 870
lcl|NG_056179.1_cds_WP_102607462.1_1_[gene=blaOXA]_[locus_tag=A7J11_05343]_[protein=OXA-60_family_carbapenem-hydrolyzing_class_D_beta-lactamase_OXA-57     GGCCAACACCCTAG---------------- 870
lcl|MG736320.1_cds_AUN87918.1_1_[gene=blaOXA]_[locus_tag=CJNMBEEN_00001]_[protein=OXA-60_family_class_D_beta-lactamase_OXA-573]_[protein_id=AUN87918.1     GGCCAACACCCTAG---------------- 870
lcl|MG736318.1_cds_AUN87916.1_1_[gene=blaOXA]_[locus_tag=LBBCDHIP_00001]_[protein=OXA-60_family_class_D_beta-lactamase_OXA-571]_[protein_id=AUN87916.1     GGCCGGCACCCTGA---------------- 870
lcl|MG736317.1_cds_AUN87915.1_1_[gene=blaOXA]_[locus_tag=LHPNHNND_00001]_[protein=OXA-60_family_class_D_beta-lactamase_OXA-570]_[protein_id=AUN87915.1     GGCCAACACCCTAG---------------- 870
lcl|NG_068018.1_cds_WP_154205589.1_1_[gene=blaOXA]_[locus_tag=A7J11_06722]_[protein=OXA-60_family_carbapenem-hydrolyzing_class_D_beta-lactamase_OXA-89     GGCCGACGCTGTGA---------------- 870
lcl|NG_049730.1_cds_WP_045219469.1_1_[gene=blaOXA]_[locus_tag=A7J11_03446]_[protein=OXA-60_family_carbapenem-hydrolyzing_class_D_beta-lactamase_OXA-44     GGCCGGTACTCTGA---------------- 870
lcl|NG_049800.1_cds_WP_063864500.1_1_[gene=blaOXA]_[locus_tag=A7J11_01189]_[protein=carbapenem-hydrolyzing_class_D_beta-lactamase_OXA-60]_[protein_id=     GGCCGGCACCGTGA---------------- 870
lcl|NG_148663.1_cds_WP_268871880.1_1_[gene=blaOXA]_[locus_tag=A7J11_07865]_[protein=OXA-60_family_carbapenem-hydrolyzing_class_D_beta-lactamase_OXA-11     GGCCGGCACCCTGA---------------- 870
lcl|MN968728.1_cds_QHT72948.1_1_[gene=blaOXA]_[protein=OXA-60_family_carbapenem-hydrolyzing_class_D_beta-lactamase_OXA-898]_[protein_id=QHT72948.1]_[l     GGCCGACGCTGTGA---------------- 870
                                                                                                                                                                                         

OXA-1_consensus                                                                                                                                            A 871
OXA01_crRNA                                                                                                                                                - 871
Forward_primer                                                                                                                                             - 871
Reverse_primer                                                                                                                                             - 871
lcl|NG_056180.1_cds_WP_102607463.1_1_[gene=blaOXA]_[locus_tag=A7J11_05344]_[protein=OXA-60_family_carbapenem-hydrolyzing_class_D_beta-lactamase_OXA-57     - 871
lcl|NG_056182.1_cds_WP_064808881.1_1_[gene=blaOXA]_[locus_tag=A7J11_05346]_[protein=OXA-60_family_carbapenem-hydrolyzing_class_D_beta-lactamase_OXA-57     - 871
lcl|NG_056179.1_cds_WP_102607462.1_1_[gene=blaOXA]_[locus_tag=A7J11_05343]_[protein=OXA-60_family_carbapenem-hydrolyzing_class_D_beta-lactamase_OXA-57     - 871
lcl|MG736320.1_cds_AUN87918.1_1_[gene=blaOXA]_[locus_tag=CJNMBEEN_00001]_[protein=OXA-60_family_class_D_beta-lactamase_OXA-573]_[protein_id=AUN87918.1     - 871
lcl|MG736318.1_cds_AUN87916.1_1_[gene=blaOXA]_[locus_tag=LBBCDHIP_00001]_[protein=OXA-60_family_class_D_beta-lactamase_OXA-571]_[protein_id=AUN87916.1     - 871
lcl|MG736317.1_cds_AUN87915.1_1_[gene=blaOXA]_[locus_tag=LHPNHNND_00001]_[protein=OXA-60_family_class_D_beta-lactamase_OXA-570]_[protein_id=AUN87915.1     - 871
lcl|NG_068018.1_cds_WP_154205589.1_1_[gene=blaOXA]_[locus_tag=A7J11_06722]_[protein=OXA-60_family_carbapenem-hydrolyzing_class_D_beta-lactamase_OXA-89     - 871
lcl|NG_049730.1_cds_WP_045219469.1_1_[gene=blaOXA]_[locus_tag=A7J11_03446]_[protein=OXA-60_family_carbapenem-hydrolyzing_class_D_beta-lactamase_OXA-44     - 871
lcl|NG_049800.1_cds_WP_063864500.1_1_[gene=blaOXA]_[locus_tag=A7J11_01189]_[protein=carbapenem-hydrolyzing_class_D_beta-lactamase_OXA-60]_[protein_id=     - 871
lcl|NG_148663.1_cds_WP_268871880.1_1_[gene=blaOXA]_[locus_tag=A7J11_07865]_[protein=OXA-60_family_carbapenem-hydrolyzing_class_D_beta-lactamase_OXA-11     - 871
lcl|MN968728.1_cds_QHT72948.1_1_[gene=blaOXA]_[protein=OXA-60_family_carbapenem-hydrolyzing_class_D_beta-lactamase_OXA-898]_[protein_id=QHT72948.1]_[l     - 871
                                                                                                                                                            
