# Supplementary material for: Thermal optimized PCR coupled to CRISPR-Cas12a for rapid detection of blaOXA-1 resistance gene
Source: PLoS One. 2026 May 15;21(5):e0337675. doi: 10.1371/journal.pone.0337675 (PMC13178884; doi:10.1371/journal.pone.0337675)
Supplement: S2 File [file pone.0337675.s002.zip › Supplementary_file_S2/Aln_OXA214.aln]

CLUSTAL W 2.0 multiple sequence alignment

OXA-1_consensus                                                                                                                                            ATGAAAAACACAATACATATCAACTTCGCT 30
OXA01_crRNA                                                                                                                                                ------------------------------ 30
Forward_primer                                                                                                                                             ------------------------------ 30
Reverse_primer                                                                                                                                             ------------------------------ 30
lcl|MG821355.1_cds_AUS83546.1_1_[gene=blaOXA]_[protein=OXA-214_family_carbapenem-hydrolyzing_class_D_beta-lactamase_OXA-575]_[protein_id=AUS83546.1]_[     ATGAAGCTATCAAAATTATACATCCTCACT 30
lcl|NG_049513.1_cds_WP_008942158.1_1_[gene=blaOXA]_[locus_tag=A7J11_02344]_[protein=carbapenem-hydrolyzing_class_D_beta-lactamase_OXA-214]_[protein_id     ATGAAGCTATCAAAATTATACACCCTCACT 30
lcl|MN370853.1_cds_QEJ80882.1_1_[gene=blaOXA]_[protein=OXA-214_family_carbapenem-hydrolyzing_class_D_beta-lactamase_OXA-845]_[protein_id=QEJ80882.1]_[     ATGAAGCTATCAAAATTATACACCCTCACT 30
lcl|NG_049514.1_cds_WP_063861712.1_1_[gene=blaOXA]_[locus_tag=A7J11_02760]_[protein=OXA-214_family_carbapenem-hydrolyzing_class_D_beta-lactamase_OXA-2     ATGAAGCTATCAAAATTATACACCCTCACT 30
lcl|NG_049560.1_cds_WP_005087154.1_1_[gene=blaOXA]_[locus_tag=A7J11_03008]_[protein=OXA-214_family_carbapenem-hydrolyzing_class_D_beta-lactamase_OXA-2     ATGAAGCTATCAAAATTATACACCCTCACT 30
lcl|NG_049561.1_cds_WP_005088661.1_1_[gene=blaOXA]_[locus_tag=A7J11_03009]_[protein=OXA-214_family_carbapenem-hydrolyzing_class_D_beta-lactamase_OXA-2     ATGAAGCTATCAAAATTATACACCCTCACT 30
lcl|NG_056415.1_cds_WP_104009853.1_1_[gene=blaOXA]_[locus_tag=A7J11_05365]_[protein=OXA-214_family_carbapenem-hydrolyzing_class_D_beta-lactamase_OXA-5     ATGAAGCTATCAAAATTATACATCCTCACT 30
lcl|NG_066518.1_cds_WP_150823476.1_1_[gene=blaOXA]_[locus_tag=A7J11_06472]_[protein=OXA-214_family_carbapenem-hydrolyzing_class_D_beta-lactamase_OXA-8     ATGAAGCTATCAAAATTATACACCCTCACT 30
lcl|NG_071208.1_cds_WP_004641493.1_1_[gene=blaOXA]_[locus_tag=A7J11_07016]_[protein=OXA-214_family_carbapenem-hydrolyzing_class_D_beta-lactamase_OXA-9     ATGAAGCTATCAAAATTATACACCCTCACT 30
                                                                                                                                                                                         

OXA-1_consensus                                                                                                                                            ATTTTTTTAATAATTGCAAATATTATCTAC 60
OXA01_crRNA                                                                                                                                                ------------------------------ 60
Forward_primer                                                                                                                                             ------------------------------ 60
Reverse_primer                                                                                                                                             ------------------------------ 60
lcl|MG821355.1_cds_AUS83546.1_1_[gene=blaOXA]_[protein=OXA-214_family_carbapenem-hydrolyzing_class_D_beta-lactamase_OXA-575]_[protein_id=AUS83546.1]_[     GTGCTCATAGGGTTTGGA------------ 60
lcl|NG_049513.1_cds_WP_008942158.1_1_[gene=blaOXA]_[locus_tag=A7J11_02344]_[protein=carbapenem-hydrolyzing_class_D_beta-lactamase_OXA-214]_[protein_id     GTGCTCATAGGATTTGGA------------ 60
lcl|MN370853.1_cds_QEJ80882.1_1_[gene=blaOXA]_[protein=OXA-214_family_carbapenem-hydrolyzing_class_D_beta-lactamase_OXA-845]_[protein_id=QEJ80882.1]_[     GTGCTCATAGGATTTGGA------------ 60
lcl|NG_049514.1_cds_WP_063861712.1_1_[gene=blaOXA]_[locus_tag=A7J11_02760]_[protein=OXA-214_family_carbapenem-hydrolyzing_class_D_beta-lactamase_OXA-2     GTGCTCATAGGATTTGGA------------ 60
lcl|NG_049560.1_cds_WP_005087154.1_1_[gene=blaOXA]_[locus_tag=A7J11_03008]_[protein=OXA-214_family_carbapenem-hydrolyzing_class_D_beta-lactamase_OXA-2     GTGCTCATAGGATTTGGA------------ 60
lcl|NG_049561.1_cds_WP_005088661.1_1_[gene=blaOXA]_[locus_tag=A7J11_03009]_[protein=OXA-214_family_carbapenem-hydrolyzing_class_D_beta-lactamase_OXA-2     GTGCTCATAGGATTTGGA------------ 60
lcl|NG_056415.1_cds_WP_104009853.1_1_[gene=blaOXA]_[locus_tag=A7J11_05365]_[protein=OXA-214_family_carbapenem-hydrolyzing_class_D_beta-lactamase_OXA-5     GTGCTCATAGGGTTTGGA------------ 60
lcl|NG_066518.1_cds_WP_150823476.1_1_[gene=blaOXA]_[locus_tag=A7J11_06472]_[protein=OXA-214_family_carbapenem-hydrolyzing_class_D_beta-lactamase_OXA-8     GTGCTCATAGGATTTGGA------------ 60
lcl|NG_071208.1_cds_WP_004641493.1_1_[gene=blaOXA]_[locus_tag=A7J11_07016]_[protein=OXA-214_family_carbapenem-hydrolyzing_class_D_beta-lactamase_OXA-9     GTGCTCATAGGATTTGGA------------ 60
                                                                                                                                                                                         

OXA-1_consensus                                                                                                                                            AGCAGCGCCAGTGCATCAACAGATATCTCT 90
OXA01_crRNA                                                                                                                                                ------------------------------ 90
Forward_primer                                                                                                                                             ------------------------------ 90
Reverse_primer                                                                                                                                             ------------------------------ 90
lcl|MG821355.1_cds_AUS83546.1_1_[gene=blaOXA]_[protein=OXA-214_family_carbapenem-hydrolyzing_class_D_beta-lactamase_OXA-575]_[protein_id=AUS83546.1]_[     TTAAGCGGTGTCGCCTGCCAGCATATCCAT 90
lcl|NG_049513.1_cds_WP_008942158.1_1_[gene=blaOXA]_[locus_tag=A7J11_02344]_[protein=carbapenem-hydrolyzing_class_D_beta-lactamase_OXA-214]_[protein_id     TTAAGCGGTGTCGCCTGCCAGCATATCCAT 90
lcl|MN370853.1_cds_QEJ80882.1_1_[gene=blaOXA]_[protein=OXA-214_family_carbapenem-hydrolyzing_class_D_beta-lactamase_OXA-845]_[protein_id=QEJ80882.1]_[     TTAAGCGGTGTCGCCTGCCAGCATATCTAT 90
lcl|NG_049514.1_cds_WP_063861712.1_1_[gene=blaOXA]_[locus_tag=A7J11_02760]_[protein=OXA-214_family_carbapenem-hydrolyzing_class_D_beta-lactamase_OXA-2     TTAAGCGGTGTCGCCTGCCAGCATATCCAT 90
lcl|NG_049560.1_cds_WP_005087154.1_1_[gene=blaOXA]_[locus_tag=A7J11_03008]_[protein=OXA-214_family_carbapenem-hydrolyzing_class_D_beta-lactamase_OXA-2     TTAAGCGGTGTCGCCTGCCAGCATATCCAT 90
lcl|NG_049561.1_cds_WP_005088661.1_1_[gene=blaOXA]_[locus_tag=A7J11_03009]_[protein=OXA-214_family_carbapenem-hydrolyzing_class_D_beta-lactamase_OXA-2     TTAAGCGGTGTCGCCTGCCAGCATATCCAT 90
lcl|NG_056415.1_cds_WP_104009853.1_1_[gene=blaOXA]_[locus_tag=A7J11_05365]_[protein=OXA-214_family_carbapenem-hydrolyzing_class_D_beta-lactamase_OXA-5     TTAAGCGGTGTCGCCTGCCAGCATATCCAT 90
lcl|NG_066518.1_cds_WP_150823476.1_1_[gene=blaOXA]_[locus_tag=A7J11_06472]_[protein=OXA-214_family_carbapenem-hydrolyzing_class_D_beta-lactamase_OXA-8     TTAAGCGGTGTCGCCTGCCAGCATATCTAT 90
lcl|NG_071208.1_cds_WP_004641493.1_1_[gene=blaOXA]_[locus_tag=A7J11_07016]_[protein=OXA-214_family_carbapenem-hydrolyzing_class_D_beta-lactamase_OXA-9     TTAAGCGGTGTCGCCTGCCAGCATATCCAT 90
                                                                                                                                                                                         

OXA-1_consensus                                                                                                                                            ACTGTTGCATCTCCATTATTTGAAGGAACT 120
OXA01_crRNA                                                                                                                                                ------------------------------ 120
Forward_primer                                                                                                                                             ------------------------------ 120
Reverse_primer                                                                                                                                             ------------------------------ 120
lcl|MG821355.1_cds_AUS83546.1_1_[gene=blaOXA]_[protein=OXA-214_family_carbapenem-hydrolyzing_class_D_beta-lactamase_OXA-575]_[protein_id=AUS83546.1]_[     ACTCCAGTCTC------GTTCAATCAAATT 120
lcl|NG_049513.1_cds_WP_008942158.1_1_[gene=blaOXA]_[locus_tag=A7J11_02344]_[protein=carbapenem-hydrolyzing_class_D_beta-lactamase_OXA-214]_[protein_id     ACTCCAGTCTC------GTTCAATCAAATT 120
lcl|MN370853.1_cds_QEJ80882.1_1_[gene=blaOXA]_[protein=OXA-214_family_carbapenem-hydrolyzing_class_D_beta-lactamase_OXA-845]_[protein_id=QEJ80882.1]_[     ACTCCAGTCTC------GTTCAATCAAATT 120
lcl|NG_049514.1_cds_WP_063861712.1_1_[gene=blaOXA]_[locus_tag=A7J11_02760]_[protein=OXA-214_family_carbapenem-hydrolyzing_class_D_beta-lactamase_OXA-2     ACTCCAGTCTC------GTTCAATCAAATT 120
lcl|NG_049560.1_cds_WP_005087154.1_1_[gene=blaOXA]_[locus_tag=A7J11_03008]_[protein=OXA-214_family_carbapenem-hydrolyzing_class_D_beta-lactamase_OXA-2     ACTCCAGTCTT------GTTCAATCAAATT 120
lcl|NG_049561.1_cds_WP_005088661.1_1_[gene=blaOXA]_[locus_tag=A7J11_03009]_[protein=OXA-214_family_carbapenem-hydrolyzing_class_D_beta-lactamase_OXA-2     ACTCCAGTCTC------GTTCAATCAAATT 120
lcl|NG_056415.1_cds_WP_104009853.1_1_[gene=blaOXA]_[locus_tag=A7J11_05365]_[protein=OXA-214_family_carbapenem-hydrolyzing_class_D_beta-lactamase_OXA-5     ACTCCAGTCTC------GTTCAATCAAATT 120
lcl|NG_066518.1_cds_WP_150823476.1_1_[gene=blaOXA]_[locus_tag=A7J11_06472]_[protein=OXA-214_family_carbapenem-hydrolyzing_class_D_beta-lactamase_OXA-8     ACTCCAGTCTC------GTTCAATCAAATT 120
lcl|NG_071208.1_cds_WP_004641493.1_1_[gene=blaOXA]_[locus_tag=A7J11_07016]_[protein=OXA-214_family_carbapenem-hydrolyzing_class_D_beta-lactamase_OXA-9     ACTCCAGTCTT------ATTCAATCAAATT 120
                                                                                                                                                                                         

OXA-1_consensus                                                                                                                                            GAAGGTTG------------------TTTT 150
OXA01_crRNA                                                                                                                                                ------------------------------ 150
Forward_primer                                                                                                                                             ------------------------------ 150
Reverse_primer                                                                                                                                             ------------------------------ 150
lcl|MG821355.1_cds_AUS83546.1_1_[gene=blaOXA]_[protein=OXA-214_family_carbapenem-hydrolyzing_class_D_beta-lactamase_OXA-575]_[protein_id=AUS83546.1]_[     GAAAACGATCAAACAAAGCAGATCGCTTCC 150
lcl|NG_049513.1_cds_WP_008942158.1_1_[gene=blaOXA]_[locus_tag=A7J11_02344]_[protein=carbapenem-hydrolyzing_class_D_beta-lactamase_OXA-214]_[protein_id     GAAAACGATCAAACAAAGCAGATCGCTTCC 150
lcl|MN370853.1_cds_QEJ80882.1_1_[gene=blaOXA]_[protein=OXA-214_family_carbapenem-hydrolyzing_class_D_beta-lactamase_OXA-845]_[protein_id=QEJ80882.1]_[     GAAAACGATCAAACAAAGCAGATCGCTTCC 150
lcl|NG_049514.1_cds_WP_063861712.1_1_[gene=blaOXA]_[locus_tag=A7J11_02760]_[protein=OXA-214_family_carbapenem-hydrolyzing_class_D_beta-lactamase_OXA-2     GAAAACGATCAAACAAAGCAGATCGCTTCC 150
lcl|NG_049560.1_cds_WP_005087154.1_1_[gene=blaOXA]_[locus_tag=A7J11_03008]_[protein=OXA-214_family_carbapenem-hydrolyzing_class_D_beta-lactamase_OXA-2     GAAAACGATCAAACAAAGCAGATCGCTTCC 150
lcl|NG_049561.1_cds_WP_005088661.1_1_[gene=blaOXA]_[locus_tag=A7J11_03009]_[protein=OXA-214_family_carbapenem-hydrolyzing_class_D_beta-lactamase_OXA-2     GAAAACGATCAAACAAAGCAGATCGCTTCC 150
lcl|NG_056415.1_cds_WP_104009853.1_1_[gene=blaOXA]_[locus_tag=A7J11_05365]_[protein=OXA-214_family_carbapenem-hydrolyzing_class_D_beta-lactamase_OXA-5     GAAAACGATCAAACAAAGCAGATCGCTTCC 150
lcl|NG_066518.1_cds_WP_150823476.1_1_[gene=blaOXA]_[locus_tag=A7J11_06472]_[protein=OXA-214_family_carbapenem-hydrolyzing_class_D_beta-lactamase_OXA-8     GAAAACGATCAAACAAAGCAGATCGCTTCC 150
lcl|NG_071208.1_cds_WP_004641493.1_1_[gene=blaOXA]_[locus_tag=A7J11_07016]_[protein=OXA-214_family_carbapenem-hydrolyzing_class_D_beta-lactamase_OXA-9     GAAAACGATCAAACAAAGCAGATCGCTTCC 150
                                                                                                                                                                                         

OXA-1_consensus                                                                                                                                            TTACTTTACGATGCATCCACAAACGCTGAA 180
OXA01_crRNA                                                                                                                                                ------------------------------ 180
Forward_primer                                                                                                                                             ------------------------------ 180
Reverse_primer                                                                                                                                             ------------------------------ 180
lcl|MG821355.1_cds_AUS83546.1_1_[gene=blaOXA]_[protein=OXA-214_family_carbapenem-hydrolyzing_class_D_beta-lactamase_OXA-575]_[protein_id=AUS83546.1]_[     TTGTTTGAGAATGTTCAAACAACAGGCGTT 180
lcl|NG_049513.1_cds_WP_008942158.1_1_[gene=blaOXA]_[locus_tag=A7J11_02344]_[protein=carbapenem-hydrolyzing_class_D_beta-lactamase_OXA-214]_[protein_id     TTGTTTGAGAATGTTCAAACAACAGGTGTT 180
lcl|MN370853.1_cds_QEJ80882.1_1_[gene=blaOXA]_[protein=OXA-214_family_carbapenem-hydrolyzing_class_D_beta-lactamase_OXA-845]_[protein_id=QEJ80882.1]_[     TTGTTTGAGAATGTTCAAACAACTGGTGTT 180
lcl|NG_049514.1_cds_WP_063861712.1_1_[gene=blaOXA]_[locus_tag=A7J11_02760]_[protein=OXA-214_family_carbapenem-hydrolyzing_class_D_beta-lactamase_OXA-2     TTGTTTGAGAATGTTCAAACAACAGGTGTT 180
lcl|NG_049560.1_cds_WP_005087154.1_1_[gene=blaOXA]_[locus_tag=A7J11_03008]_[protein=OXA-214_family_carbapenem-hydrolyzing_class_D_beta-lactamase_OXA-2     TTGTTTGAGAATGTTCAAACAACAGGTGTT 180
lcl|NG_049561.1_cds_WP_005088661.1_1_[gene=blaOXA]_[locus_tag=A7J11_03009]_[protein=OXA-214_family_carbapenem-hydrolyzing_class_D_beta-lactamase_OXA-2     TTGTTTGAGAATGTTCAAACAACAGGTGTT 180
lcl|NG_056415.1_cds_WP_104009853.1_1_[gene=blaOXA]_[locus_tag=A7J11_05365]_[protein=OXA-214_family_carbapenem-hydrolyzing_class_D_beta-lactamase_OXA-5     TTGTTTGAGAATGTTCAAACAACAGGCGTT 180
lcl|NG_066518.1_cds_WP_150823476.1_1_[gene=blaOXA]_[locus_tag=A7J11_06472]_[protein=OXA-214_family_carbapenem-hydrolyzing_class_D_beta-lactamase_OXA-8     TTGTTTGAGAATGTTCAAACAACTGGTGTT 180
lcl|NG_071208.1_cds_WP_004641493.1_1_[gene=blaOXA]_[locus_tag=A7J11_07016]_[protein=OXA-214_family_carbapenem-hydrolyzing_class_D_beta-lactamase_OXA-9     TTGTTTGAGAATGTTCAAACAACAGGTGTT 180
                                                                                                                                                                                         

OXA-1_consensus                                                                                                                                            ATTGCTCAATTCAATAAAGCAAAGTGTGCA 210
OXA01_crRNA                                                                                                                                                ------------------------------ 210
Forward_primer                                                                                                                                             ------------------------------ 210
Reverse_primer                                                                                                                                             ------------------------------ 210
lcl|MG821355.1_cds_AUS83546.1_1_[gene=blaOXA]_[protein=OXA-214_family_carbapenem-hydrolyzing_class_D_beta-lactamase_OXA-575]_[protein_id=AUS83546.1]_[     CTGATTACCTTTGATGGA--CAGGCGTATA 210
lcl|NG_049513.1_cds_WP_008942158.1_1_[gene=blaOXA]_[locus_tag=A7J11_02344]_[protein=carbapenem-hydrolyzing_class_D_beta-lactamase_OXA-214]_[protein_id     CTAATTACCTTTGATGGA--CAGGCGTATA 210
lcl|MN370853.1_cds_QEJ80882.1_1_[gene=blaOXA]_[protein=OXA-214_family_carbapenem-hydrolyzing_class_D_beta-lactamase_OXA-845]_[protein_id=QEJ80882.1]_[     CTAATTACCTTTGATGGA--CAGGAGCATA 210
lcl|NG_049514.1_cds_WP_063861712.1_1_[gene=blaOXA]_[locus_tag=A7J11_02760]_[protein=OXA-214_family_carbapenem-hydrolyzing_class_D_beta-lactamase_OXA-2     CTAATTACCTTTGATGGA--CAGGCGTATA 210
lcl|NG_049560.1_cds_WP_005087154.1_1_[gene=blaOXA]_[locus_tag=A7J11_03008]_[protein=OXA-214_family_carbapenem-hydrolyzing_class_D_beta-lactamase_OXA-2     CTAATTACCTTTGATGGA--CAGGCGTATA 210
lcl|NG_049561.1_cds_WP_005088661.1_1_[gene=blaOXA]_[locus_tag=A7J11_03009]_[protein=OXA-214_family_carbapenem-hydrolyzing_class_D_beta-lactamase_OXA-2     CTAATTACCTTTGATGGA--CAGGCGTATA 210
lcl|NG_056415.1_cds_WP_104009853.1_1_[gene=blaOXA]_[locus_tag=A7J11_05365]_[protein=OXA-214_family_carbapenem-hydrolyzing_class_D_beta-lactamase_OXA-5     CTGATTACCTTTGATGGA--CAGGCGTATA 210
lcl|NG_066518.1_cds_WP_150823476.1_1_[gene=blaOXA]_[locus_tag=A7J11_06472]_[protein=OXA-214_family_carbapenem-hydrolyzing_class_D_beta-lactamase_OXA-8     CTAATTACCTTTGATGGA--CAGGAGCATA 210
lcl|NG_071208.1_cds_WP_004641493.1_1_[gene=blaOXA]_[locus_tag=A7J11_07016]_[protein=OXA-214_family_carbapenem-hydrolyzing_class_D_beta-lactamase_OXA-9     CTAATTACCTTTGATGGA--CAGGCGTATA 210
                                                                                                                                                                                         

OXA-1_consensus                                                                                                                                            ACGCAAATGGCA------------------ 240
OXA01_crRNA                                                                                                                                                ------------------------------ 240
Forward_primer                                                                                                                                             -AGCA------------------------- 240
Reverse_primer                                                                                                                                             ------------------------------ 240
lcl|MG821355.1_cds_AUS83546.1_1_[gene=blaOXA]_[protein=OXA-214_family_carbapenem-hydrolyzing_class_D_beta-lactamase_OXA-575]_[protein_id=AUS83546.1]_[     AAGCATACGGTAATGATCTGAATCGTGCCA 240
lcl|NG_049513.1_cds_WP_008942158.1_1_[gene=blaOXA]_[locus_tag=A7J11_02344]_[protein=carbapenem-hydrolyzing_class_D_beta-lactamase_OXA-214]_[protein_id     AAGCATACGGTAATGATCTGAATCGTGCCA 240
lcl|MN370853.1_cds_QEJ80882.1_1_[gene=blaOXA]_[protein=OXA-214_family_carbapenem-hydrolyzing_class_D_beta-lactamase_OXA-845]_[protein_id=QEJ80882.1]_[     AAGCATACGGTAATGATCTGAATCGTGCCA 240
lcl|NG_049514.1_cds_WP_063861712.1_1_[gene=blaOXA]_[locus_tag=A7J11_02760]_[protein=OXA-214_family_carbapenem-hydrolyzing_class_D_beta-lactamase_OXA-2     AAGCATACGGTAATGATCTGAATCGTGCCA 240
lcl|NG_049560.1_cds_WP_005087154.1_1_[gene=blaOXA]_[locus_tag=A7J11_03008]_[protein=OXA-214_family_carbapenem-hydrolyzing_class_D_beta-lactamase_OXA-2     AAGCATACGGTAATGATCTGAATCGTGCCA 240
lcl|NG_049561.1_cds_WP_005088661.1_1_[gene=blaOXA]_[locus_tag=A7J11_03009]_[protein=OXA-214_family_carbapenem-hydrolyzing_class_D_beta-lactamase_OXA-2     AAGCATACGGTAATGATCTGAATCGTGCCA 240
lcl|NG_056415.1_cds_WP_104009853.1_1_[gene=blaOXA]_[locus_tag=A7J11_05365]_[protein=OXA-214_family_carbapenem-hydrolyzing_class_D_beta-lactamase_OXA-5     AAGCATACGGTAATGATCTGAATCGTGCCA 240
lcl|NG_066518.1_cds_WP_150823476.1_1_[gene=blaOXA]_[locus_tag=A7J11_06472]_[protein=OXA-214_family_carbapenem-hydrolyzing_class_D_beta-lactamase_OXA-8     AAGCATACGGTAATGATCTGAATCGTGCCA 240
lcl|NG_071208.1_cds_WP_004641493.1_1_[gene=blaOXA]_[locus_tag=A7J11_07016]_[protein=OXA-214_family_carbapenem-hydrolyzing_class_D_beta-lactamase_OXA-9     AAGCATACGGTAATGATCTGAATCGTGCCA 240
                                                                                                                                                                                         

OXA-1_consensus                                                                                                                                            --------------CCAGATTCAACTTTCA 270
OXA01_crRNA                                                                                                                                                ------------------------------ 270
Forward_primer                                                                                                                                             ------------------------------ 270
Reverse_primer                                                                                                                                             ------------------------------ 270
lcl|MG821355.1_cds_AUS83546.1_1_[gene=blaOXA]_[protein=OXA-214_family_carbapenem-hydrolyzing_class_D_beta-lactamase_OXA-575]_[protein_id=AUS83546.1]_[     GAACTGCGTATATCCCAGCATCTACTTTCA 270
lcl|NG_049513.1_cds_WP_008942158.1_1_[gene=blaOXA]_[locus_tag=A7J11_02344]_[protein=carbapenem-hydrolyzing_class_D_beta-lactamase_OXA-214]_[protein_id     AAACTGCGTATATCCCAGCATCTACTTTCA 270
lcl|MN370853.1_cds_QEJ80882.1_1_[gene=blaOXA]_[protein=OXA-214_family_carbapenem-hydrolyzing_class_D_beta-lactamase_OXA-845]_[protein_id=QEJ80882.1]_[     AAACTGCGTATATCCCAGCATCTACTTTCA 270
lcl|NG_049514.1_cds_WP_063861712.1_1_[gene=blaOXA]_[locus_tag=A7J11_02760]_[protein=OXA-214_family_carbapenem-hydrolyzing_class_D_beta-lactamase_OXA-2     AAACTGCGTATATCCCAGCATCTACTTTCA 270
lcl|NG_049560.1_cds_WP_005087154.1_1_[gene=blaOXA]_[locus_tag=A7J11_03008]_[protein=OXA-214_family_carbapenem-hydrolyzing_class_D_beta-lactamase_OXA-2     AAACTGCGTATATCCCAGCATCTACTTTCA 270
lcl|NG_049561.1_cds_WP_005088661.1_1_[gene=blaOXA]_[locus_tag=A7J11_03009]_[protein=OXA-214_family_carbapenem-hydrolyzing_class_D_beta-lactamase_OXA-2     AAGCTGCGTATATCCCAGCATCTACTTTCA 270
lcl|NG_056415.1_cds_WP_104009853.1_1_[gene=blaOXA]_[locus_tag=A7J11_05365]_[protein=OXA-214_family_carbapenem-hydrolyzing_class_D_beta-lactamase_OXA-5     GAACTGCGTATATCCCAGCATCTACTTTCA 270
lcl|NG_066518.1_cds_WP_150823476.1_1_[gene=blaOXA]_[locus_tag=A7J11_06472]_[protein=OXA-214_family_carbapenem-hydrolyzing_class_D_beta-lactamase_OXA-8     AAACTGCGTATATCCCAGCATCTACTTTCA 270
lcl|NG_071208.1_cds_WP_004641493.1_1_[gene=blaOXA]_[locus_tag=A7J11_07016]_[protein=OXA-214_family_carbapenem-hydrolyzing_class_D_beta-lactamase_OXA-9     AAACTGCGTATATCCCAGCATCTACTTTCA 270
                                                                                                                                                                                         

OXA-1_consensus                                                                                                                                            AGATCGCATTATCACTTATGGCATTTGATG 300
OXA01_crRNA                                                                                                                                                ------------------------------ 300
Forward_primer                                                                                                                                             ------------------------------ 300
Reverse_primer                                                                                                                                             ------------------------------ 300
lcl|MG821355.1_cds_AUS83546.1_1_[gene=blaOXA]_[protein=OXA-214_family_carbapenem-hydrolyzing_class_D_beta-lactamase_OXA-575]_[protein_id=AUS83546.1]_[     AAATATTAAATGCTTTGATTGGCATTGAAC 300
lcl|NG_049513.1_cds_WP_008942158.1_1_[gene=blaOXA]_[locus_tag=A7J11_02344]_[protein=carbapenem-hydrolyzing_class_D_beta-lactamase_OXA-214]_[protein_id     AAATATTAAATGCTTTGATTGGCATTGAAC 300
lcl|MN370853.1_cds_QEJ80882.1_1_[gene=blaOXA]_[protein=OXA-214_family_carbapenem-hydrolyzing_class_D_beta-lactamase_OXA-845]_[protein_id=QEJ80882.1]_[     AAATATTAAATGCTTTGATTGGTATTGAAC 300
lcl|NG_049514.1_cds_WP_063861712.1_1_[gene=blaOXA]_[locus_tag=A7J11_02760]_[protein=OXA-214_family_carbapenem-hydrolyzing_class_D_beta-lactamase_OXA-2     AAATATTAAATGCTTTGATTGGCATTGAAC 300
lcl|NG_049560.1_cds_WP_005087154.1_1_[gene=blaOXA]_[locus_tag=A7J11_03008]_[protein=OXA-214_family_carbapenem-hydrolyzing_class_D_beta-lactamase_OXA-2     AAATATTAAATGCTTTGATTGGTATTGAAC 300
lcl|NG_049561.1_cds_WP_005088661.1_1_[gene=blaOXA]_[locus_tag=A7J11_03009]_[protein=OXA-214_family_carbapenem-hydrolyzing_class_D_beta-lactamase_OXA-2     AAATATTAAATGCTTTGATTGGCATTGAAC 300
lcl|NG_056415.1_cds_WP_104009853.1_1_[gene=blaOXA]_[locus_tag=A7J11_05365]_[protein=OXA-214_family_carbapenem-hydrolyzing_class_D_beta-lactamase_OXA-5     AAATATTAAATGCTTTGATTGGCATTGAAC 300
lcl|NG_066518.1_cds_WP_150823476.1_1_[gene=blaOXA]_[locus_tag=A7J11_06472]_[protein=OXA-214_family_carbapenem-hydrolyzing_class_D_beta-lactamase_OXA-8     AAATATTAAATGCTTTGATTGGTATTGAAC 300
lcl|NG_071208.1_cds_WP_004641493.1_1_[gene=blaOXA]_[locus_tag=A7J11_07016]_[protein=OXA-214_family_carbapenem-hydrolyzing_class_D_beta-lactamase_OXA-9     AAATATTAAATGCTTTGATTGGCATTGAAC 300
                                                                                                                                                                                         

OXA-1_consensus                                                                                                                                            CGGAAATAATAGATCAGAAAACCATATTCA 330
OXA01_crRNA                                                                                                                                                ------------------------------ 330
Forward_primer                                                                                                                                             ------------------------------ 330
Reverse_primer                                                                                                                                             ------------------------------ 330
lcl|MG821355.1_cds_AUS83546.1_1_[gene=blaOXA]_[protein=OXA-214_family_carbapenem-hydrolyzing_class_D_beta-lactamase_OXA-575]_[protein_id=AUS83546.1]_[     ATGATAAAACTTCACCAAATGAAGTATTTA 330
lcl|NG_049513.1_cds_WP_008942158.1_1_[gene=blaOXA]_[locus_tag=A7J11_02344]_[protein=carbapenem-hydrolyzing_class_D_beta-lactamase_OXA-214]_[protein_id     ATGATAAAACTTCACCAAATGAAGTATTTA 330
lcl|MN370853.1_cds_QEJ80882.1_1_[gene=blaOXA]_[protein=OXA-214_family_carbapenem-hydrolyzing_class_D_beta-lactamase_OXA-845]_[protein_id=QEJ80882.1]_[     ATGATAAAACTTCACCAAATGAAGTATTTA 330
lcl|NG_049514.1_cds_WP_063861712.1_1_[gene=blaOXA]_[locus_tag=A7J11_02760]_[protein=OXA-214_family_carbapenem-hydrolyzing_class_D_beta-lactamase_OXA-2     ATGATAAAACTTCACCAAATGAAGTATTTA 330
lcl|NG_049560.1_cds_WP_005087154.1_1_[gene=blaOXA]_[locus_tag=A7J11_03008]_[protein=OXA-214_family_carbapenem-hydrolyzing_class_D_beta-lactamase_OXA-2     ATGATAAAACTTCACCAAATGAAGTATTTA 330
lcl|NG_049561.1_cds_WP_005088661.1_1_[gene=blaOXA]_[locus_tag=A7J11_03009]_[protein=OXA-214_family_carbapenem-hydrolyzing_class_D_beta-lactamase_OXA-2     ATGATAAAACTTCACCAAATGAAGTATTTA 330
lcl|NG_056415.1_cds_WP_104009853.1_1_[gene=blaOXA]_[locus_tag=A7J11_05365]_[protein=OXA-214_family_carbapenem-hydrolyzing_class_D_beta-lactamase_OXA-5     ATGATAAAACTTCACCAAATGAAGTATTTA 330
lcl|NG_066518.1_cds_WP_150823476.1_1_[gene=blaOXA]_[locus_tag=A7J11_06472]_[protein=OXA-214_family_carbapenem-hydrolyzing_class_D_beta-lactamase_OXA-8     ATGATAAAACTTCACCAAATGAAGTATTTA 330
lcl|NG_071208.1_cds_WP_004641493.1_1_[gene=blaOXA]_[locus_tag=A7J11_07016]_[protein=OXA-214_family_carbapenem-hydrolyzing_class_D_beta-lactamase_OXA-9     ATGATAAAACTTCACCAAATGAAGTATTTA 330
                                                                                                                                                                                         

OXA-1_consensus                                                                                                                                            AATGGGATAAAACCCCCAAAGGAATG---- 360
OXA01_crRNA                                                                                                                                                ------------------------------ 360
Forward_primer                                                                                                                                             ------------------------------ 360
Reverse_primer                                                                                                                                             ------------------------------ 360
lcl|MG821355.1_cds_AUS83546.1_1_[gene=blaOXA]_[protein=OXA-214_family_carbapenem-hydrolyzing_class_D_beta-lactamase_OXA-575]_[protein_id=AUS83546.1]_[     AGTGGGATGG-----TCAGAAGCGTGCTTT 360
lcl|NG_049513.1_cds_WP_008942158.1_1_[gene=blaOXA]_[locus_tag=A7J11_02344]_[protein=carbapenem-hydrolyzing_class_D_beta-lactamase_OXA-214]_[protein_id     AGTGGGATGG-----TCAGAAGCGTGCTTT 360
lcl|MN370853.1_cds_QEJ80882.1_1_[gene=blaOXA]_[protein=OXA-214_family_carbapenem-hydrolyzing_class_D_beta-lactamase_OXA-845]_[protein_id=QEJ80882.1]_[     AGTGGGATGG-----TCAGAAGCGTGCTTT 360
lcl|NG_049514.1_cds_WP_063861712.1_1_[gene=blaOXA]_[locus_tag=A7J11_02760]_[protein=OXA-214_family_carbapenem-hydrolyzing_class_D_beta-lactamase_OXA-2     AGTGGGATGG-----TCAGAAGCGTGCTTT 360
lcl|NG_049560.1_cds_WP_005087154.1_1_[gene=blaOXA]_[locus_tag=A7J11_03008]_[protein=OXA-214_family_carbapenem-hydrolyzing_class_D_beta-lactamase_OXA-2     AGTGGGATGG-----TCAGAAACGTGCTTT 360
lcl|NG_049561.1_cds_WP_005088661.1_1_[gene=blaOXA]_[locus_tag=A7J11_03009]_[protein=OXA-214_family_carbapenem-hydrolyzing_class_D_beta-lactamase_OXA-2     AGTGGGATGG-----TCAGAAGCGTGCTTT 360
lcl|NG_056415.1_cds_WP_104009853.1_1_[gene=blaOXA]_[locus_tag=A7J11_05365]_[protein=OXA-214_family_carbapenem-hydrolyzing_class_D_beta-lactamase_OXA-5     AGTGGGATGG-----TCAGAAGCGTGCTTT 360
lcl|NG_066518.1_cds_WP_150823476.1_1_[gene=blaOXA]_[locus_tag=A7J11_06472]_[protein=OXA-214_family_carbapenem-hydrolyzing_class_D_beta-lactamase_OXA-8     AGTGGGATGG-----TCAGAAGCGTGCTTT 360
lcl|NG_071208.1_cds_WP_004641493.1_1_[gene=blaOXA]_[locus_tag=A7J11_07016]_[protein=OXA-214_family_carbapenem-hydrolyzing_class_D_beta-lactamase_OXA-9     AGTGGGATGG-----TCAGAAGCGTGCTTT 360
                                                                                                                                                                                         

OXA-1_consensus                                                                                                                                            -GAGATCTGGAACAGCAATCATACACCAAA 390
OXA01_crRNA                                                                                                                                                ------------------------------ 390
Forward_primer                                                                                                                                             ------------------------------ 390
Reverse_primer                                                                                                                                             ------------------------------ 390
lcl|MG821355.1_cds_AUS83546.1_1_[gene=blaOXA]_[protein=OXA-214_family_carbapenem-hydrolyzing_class_D_beta-lactamase_OXA-575]_[protein_id=AUS83546.1]_[     TGAAAGTTGGGAAAAAGATCTGACTTTAGC 390
lcl|NG_049513.1_cds_WP_008942158.1_1_[gene=blaOXA]_[locus_tag=A7J11_02344]_[protein=carbapenem-hydrolyzing_class_D_beta-lactamase_OXA-214]_[protein_id     TGAAAGTTGGGAAAAAGATCTGACTTTAGC 390
lcl|MN370853.1_cds_QEJ80882.1_1_[gene=blaOXA]_[protein=OXA-214_family_carbapenem-hydrolyzing_class_D_beta-lactamase_OXA-845]_[protein_id=QEJ80882.1]_[     TGAAAGTTGGGAAAAAGATCTGACTTTAGC 390
lcl|NG_049514.1_cds_WP_063861712.1_1_[gene=blaOXA]_[locus_tag=A7J11_02760]_[protein=OXA-214_family_carbapenem-hydrolyzing_class_D_beta-lactamase_OXA-2     TGAAAGTTGGGAAAAAGATCTGACTTTAGC 390
lcl|NG_049560.1_cds_WP_005087154.1_1_[gene=blaOXA]_[locus_tag=A7J11_03008]_[protein=OXA-214_family_carbapenem-hydrolyzing_class_D_beta-lactamase_OXA-2     TGAAAGTTGGGAAAAAGATCTGACTTTAGC 390
lcl|NG_049561.1_cds_WP_005088661.1_1_[gene=blaOXA]_[locus_tag=A7J11_03009]_[protein=OXA-214_family_carbapenem-hydrolyzing_class_D_beta-lactamase_OXA-2     TGAAAGTTGGGAAAAAGATCTGACTTTAGC 390
lcl|NG_056415.1_cds_WP_104009853.1_1_[gene=blaOXA]_[locus_tag=A7J11_05365]_[protein=OXA-214_family_carbapenem-hydrolyzing_class_D_beta-lactamase_OXA-5     TGAAAGTTGGGAAAAAGATCTGACTTTAGC 390
lcl|NG_066518.1_cds_WP_150823476.1_1_[gene=blaOXA]_[locus_tag=A7J11_06472]_[protein=OXA-214_family_carbapenem-hydrolyzing_class_D_beta-lactamase_OXA-8     TGAAAGTTGGGAAAAAGATCTGACTTTAGC 390
lcl|NG_071208.1_cds_WP_004641493.1_1_[gene=blaOXA]_[locus_tag=A7J11_07016]_[protein=OXA-214_family_carbapenem-hydrolyzing_class_D_beta-lactamase_OXA-9     TGAAAGTTGGGAAAAAGATCTGACTTTAGC 390
                                                                                                                                                                                         

OXA-1_consensus                                                                                                                                            GACGTGGATGCAATTTTCTGTTGTTTGGGT 420
OXA01_crRNA                                                                                                                                                ------------------------------ 420
Forward_primer                                                                                                                                             ------------------------------ 420
Reverse_primer                                                                                                                                             ------------------------------ 420
lcl|MG821355.1_cds_AUS83546.1_1_[gene=blaOXA]_[protein=OXA-214_family_carbapenem-hydrolyzing_class_D_beta-lactamase_OXA-575]_[protein_id=AUS83546.1]_[     TGAAGCCATGCAAGCTTCTGCTGTACCTGT 420
lcl|NG_049513.1_cds_WP_008942158.1_1_[gene=blaOXA]_[locus_tag=A7J11_02344]_[protein=carbapenem-hydrolyzing_class_D_beta-lactamase_OXA-214]_[protein_id     TGAAGCCATGCAAGCTTCTGCTGTACCTGT 420
lcl|MN370853.1_cds_QEJ80882.1_1_[gene=blaOXA]_[protein=OXA-214_family_carbapenem-hydrolyzing_class_D_beta-lactamase_OXA-845]_[protein_id=QEJ80882.1]_[     TGAAGCCATGCAAGCTTCTGCTGTACCTGT 420
lcl|NG_049514.1_cds_WP_063861712.1_1_[gene=blaOXA]_[locus_tag=A7J11_02760]_[protein=OXA-214_family_carbapenem-hydrolyzing_class_D_beta-lactamase_OXA-2     TGAAGCCATGCAAGCTTCTGCTGTACCTGT 420
lcl|NG_049560.1_cds_WP_005087154.1_1_[gene=blaOXA]_[locus_tag=A7J11_03008]_[protein=OXA-214_family_carbapenem-hydrolyzing_class_D_beta-lactamase_OXA-2     TGAAGCCATGCAAGCTTCTGCTGTACCTGT 420
lcl|NG_049561.1_cds_WP_005088661.1_1_[gene=blaOXA]_[locus_tag=A7J11_03009]_[protein=OXA-214_family_carbapenem-hydrolyzing_class_D_beta-lactamase_OXA-2     TGAAGCCATGCAAGCTTCTGCTGTACCTGT 420
lcl|NG_056415.1_cds_WP_104009853.1_1_[gene=blaOXA]_[locus_tag=A7J11_05365]_[protein=OXA-214_family_carbapenem-hydrolyzing_class_D_beta-lactamase_OXA-5     TGAAGCCATGCAAGCTTCTGCTGTACCTGT 420
lcl|NG_066518.1_cds_WP_150823476.1_1_[gene=blaOXA]_[locus_tag=A7J11_06472]_[protein=OXA-214_family_carbapenem-hydrolyzing_class_D_beta-lactamase_OXA-8     TGAAGCCATGCAAGCTTCTGCTGTACCTGT 420
lcl|NG_071208.1_cds_WP_004641493.1_1_[gene=blaOXA]_[locus_tag=A7J11_07016]_[protein=OXA-214_family_carbapenem-hydrolyzing_class_D_beta-lactamase_OXA-9     TGAAGCCATGCAAGCTTCTGCTGTACCTGT 420
                                                                                                                                                                                         

OXA-1_consensus                                                                                                                                            TTCGCAAGAAATAACCCAAAAAATTGGATT 450
OXA01_crRNA                                                                                                                                                ------------------------------ 450
Forward_primer                                                                                                                                             ------------------------------ 450
Reverse_primer                                                                                                                                             ------------------------------ 450
lcl|MG821355.1_cds_AUS83546.1_1_[gene=blaOXA]_[protein=OXA-214_family_carbapenem-hydrolyzing_class_D_beta-lactamase_OXA-575]_[protein_id=AUS83546.1]_[     TTATCAAGCGCTTGCCCAGAGAATCGGATT 450
lcl|NG_049513.1_cds_WP_008942158.1_1_[gene=blaOXA]_[locus_tag=A7J11_02344]_[protein=carbapenem-hydrolyzing_class_D_beta-lactamase_OXA-214]_[protein_id     TTATCAAGCGCTTGCCCAGAGAATCGGATT 450
lcl|MN370853.1_cds_QEJ80882.1_1_[gene=blaOXA]_[protein=OXA-214_family_carbapenem-hydrolyzing_class_D_beta-lactamase_OXA-845]_[protein_id=QEJ80882.1]_[     TTATCAAGCGCTTGGCCAGAGAATCGGATT 450
lcl|NG_049514.1_cds_WP_063861712.1_1_[gene=blaOXA]_[locus_tag=A7J11_02760]_[protein=OXA-214_family_carbapenem-hydrolyzing_class_D_beta-lactamase_OXA-2     TTATCAAGCGCTTGCCCAGAGAATCGGATT 450
lcl|NG_049560.1_cds_WP_005087154.1_1_[gene=blaOXA]_[locus_tag=A7J11_03008]_[protein=OXA-214_family_carbapenem-hydrolyzing_class_D_beta-lactamase_OXA-2     TTATCAAGCGCTTGCCCAGAGAATCGGATT 450
lcl|NG_049561.1_cds_WP_005088661.1_1_[gene=blaOXA]_[locus_tag=A7J11_03009]_[protein=OXA-214_family_carbapenem-hydrolyzing_class_D_beta-lactamase_OXA-2     TTATCAAGCGCTTGCCCAGAGAATCGGATT 450
lcl|NG_056415.1_cds_WP_104009853.1_1_[gene=blaOXA]_[locus_tag=A7J11_05365]_[protein=OXA-214_family_carbapenem-hydrolyzing_class_D_beta-lactamase_OXA-5     TTATCAAGCGCTTGCCCAGAGAATCGGATT 450
lcl|NG_066518.1_cds_WP_150823476.1_1_[gene=blaOXA]_[locus_tag=A7J11_06472]_[protein=OXA-214_family_carbapenem-hydrolyzing_class_D_beta-lactamase_OXA-8     TTATCAAGCGCTTGGCCAGAGAATCGGATT 450
lcl|NG_071208.1_cds_WP_004641493.1_1_[gene=blaOXA]_[locus_tag=A7J11_07016]_[protein=OXA-214_family_carbapenem-hydrolyzing_class_D_beta-lactamase_OXA-9     TTATCAAGCGCTTGCCCAGAGAATCGGATT 450
                                                                                                                                                                                         

OXA-1_consensus                                                                                                                                            AAATAAAATCAAGAATTATCTCAAAGATTT 480
OXA01_crRNA                                                                                                                                                ------------------------------ 480
Forward_primer                                                                                                                                             ------------------------------ 480
Reverse_primer                                                                                                                                             ------------------------------ 480
lcl|MG821355.1_cds_AUS83546.1_1_[gene=blaOXA]_[protein=OXA-214_family_carbapenem-hydrolyzing_class_D_beta-lactamase_OXA-575]_[protein_id=AUS83546.1]_[     GGATTTGATGGCAAAGGAAGTCAAAAGAGT 480
lcl|NG_049513.1_cds_WP_008942158.1_1_[gene=blaOXA]_[locus_tag=A7J11_02344]_[protein=carbapenem-hydrolyzing_class_D_beta-lactamase_OXA-214]_[protein_id     GGATTTGATGGCAAAGGAAGTCAAAAGAGT 480
lcl|MN370853.1_cds_QEJ80882.1_1_[gene=blaOXA]_[protein=OXA-214_family_carbapenem-hydrolyzing_class_D_beta-lactamase_OXA-845]_[protein_id=QEJ80882.1]_[     GGATTTGATGGCAAAGGAAGTCAAAAGAGT 480
lcl|NG_049514.1_cds_WP_063861712.1_1_[gene=blaOXA]_[locus_tag=A7J11_02760]_[protein=OXA-214_family_carbapenem-hydrolyzing_class_D_beta-lactamase_OXA-2     GGATTTGATGGCAAAGGAAGTCAAAAGAGT 480
lcl|NG_049560.1_cds_WP_005087154.1_1_[gene=blaOXA]_[locus_tag=A7J11_03008]_[protein=OXA-214_family_carbapenem-hydrolyzing_class_D_beta-lactamase_OXA-2     GGATTTGATGGCAAAGGAAGTCAAAAGAGT 480
lcl|NG_049561.1_cds_WP_005088661.1_1_[gene=blaOXA]_[locus_tag=A7J11_03009]_[protein=OXA-214_family_carbapenem-hydrolyzing_class_D_beta-lactamase_OXA-2     GGATTTGATGGCAAAGGAAGTCAAAAGAGT 480
lcl|NG_056415.1_cds_WP_104009853.1_1_[gene=blaOXA]_[locus_tag=A7J11_05365]_[protein=OXA-214_family_carbapenem-hydrolyzing_class_D_beta-lactamase_OXA-5     GGATTTGATGGCAAAGGAAGTCAAAAGAGT 480
lcl|NG_066518.1_cds_WP_150823476.1_1_[gene=blaOXA]_[locus_tag=A7J11_06472]_[protein=OXA-214_family_carbapenem-hydrolyzing_class_D_beta-lactamase_OXA-8     GGATTTGATGGCAAAGGAAGTCAAAAGAGT 480
lcl|NG_071208.1_cds_WP_004641493.1_1_[gene=blaOXA]_[locus_tag=A7J11_07016]_[protein=OXA-214_family_carbapenem-hydrolyzing_class_D_beta-lactamase_OXA-9     GGATTTGATGGCAAAGGAAGTCAAAAGAAT 480
                                                                                                                                                                                         

OXA-1_consensus                                                                                                                                            TGATTATGGAAATCAAGACTTCTCTGGAGA 510
OXA01_crRNA                                                                                                                                                ------------------------------ 510
Forward_primer                                                                                                                                             ------------------------------ 510
Reverse_primer                                                                                                                                             ------------------------------ 510
lcl|MG821355.1_cds_AUS83546.1_1_[gene=blaOXA]_[protein=OXA-214_family_carbapenem-hydrolyzing_class_D_beta-lactamase_OXA-575]_[protein_id=AUS83546.1]_[     CGGCTTCGGTAAT--ACACGCATCGGAACA 510
lcl|NG_049513.1_cds_WP_008942158.1_1_[gene=blaOXA]_[locus_tag=A7J11_02344]_[protein=carbapenem-hydrolyzing_class_D_beta-lactamase_OXA-214]_[protein_id     CGGCTTCGGTAAT--ACACGCATCGGAACA 510
lcl|MN370853.1_cds_QEJ80882.1_1_[gene=blaOXA]_[protein=OXA-214_family_carbapenem-hydrolyzing_class_D_beta-lactamase_OXA-845]_[protein_id=QEJ80882.1]_[     CGGCTTCGGTAAT--ACACGCATCGGAACA 510
lcl|NG_049514.1_cds_WP_063861712.1_1_[gene=blaOXA]_[locus_tag=A7J11_02760]_[protein=OXA-214_family_carbapenem-hydrolyzing_class_D_beta-lactamase_OXA-2     CGGCTTCGGTAAT--ACACGCATCGGAACA 510
lcl|NG_049560.1_cds_WP_005087154.1_1_[gene=blaOXA]_[locus_tag=A7J11_03008]_[protein=OXA-214_family_carbapenem-hydrolyzing_class_D_beta-lactamase_OXA-2     CGGCTTCGGTAAT--ACACGCATCGGAACA 510
lcl|NG_049561.1_cds_WP_005088661.1_1_[gene=blaOXA]_[locus_tag=A7J11_03009]_[protein=OXA-214_family_carbapenem-hydrolyzing_class_D_beta-lactamase_OXA-2     CGGCTTCGGTAAT--ACACGCATCGGAACA 510
lcl|NG_056415.1_cds_WP_104009853.1_1_[gene=blaOXA]_[locus_tag=A7J11_05365]_[protein=OXA-214_family_carbapenem-hydrolyzing_class_D_beta-lactamase_OXA-5     CGGCTTCGGTAAT--ACACGCATCGGAACA 510
lcl|NG_066518.1_cds_WP_150823476.1_1_[gene=blaOXA]_[locus_tag=A7J11_06472]_[protein=OXA-214_family_carbapenem-hydrolyzing_class_D_beta-lactamase_OXA-8     CGGCTTCGGTAAT--ACACGCATCGGAACA 510
lcl|NG_071208.1_cds_WP_004641493.1_1_[gene=blaOXA]_[locus_tag=A7J11_07016]_[protein=OXA-214_family_carbapenem-hydrolyzing_class_D_beta-lactamase_OXA-9     CGGCTTCGGTAAT--ACACGCATCGGAACA 510
                                                                                                                                                                                         

OXA-1_consensus                                                                                                                                            TAAAGAAAGAAACAACGGATTAACAGAAGC 540
OXA01_crRNA                                                                                                                                                ------------------------------ 540
Forward_primer                                                                                                                                             ------------------------------ 540
Reverse_primer                                                                                                                                             ------------------------------ 540
lcl|MG821355.1_cds_AUS83546.1_1_[gene=blaOXA]_[protein=OXA-214_family_carbapenem-hydrolyzing_class_D_beta-lactamase_OXA-575]_[protein_id=AUS83546.1]_[     CAAGTTGATAACT----------------T 540
lcl|NG_049513.1_cds_WP_008942158.1_1_[gene=blaOXA]_[locus_tag=A7J11_02344]_[protein=carbapenem-hydrolyzing_class_D_beta-lactamase_OXA-214]_[protein_id     CAAGTTGATAACT----------------T 540
lcl|MN370853.1_cds_QEJ80882.1_1_[gene=blaOXA]_[protein=OXA-214_family_carbapenem-hydrolyzing_class_D_beta-lactamase_OXA-845]_[protein_id=QEJ80882.1]_[     CAAGTTGATAACT----------------T 540
lcl|NG_049514.1_cds_WP_063861712.1_1_[gene=blaOXA]_[locus_tag=A7J11_02760]_[protein=OXA-214_family_carbapenem-hydrolyzing_class_D_beta-lactamase_OXA-2     CAAGTTGATAACT----------------T 540
lcl|NG_049560.1_cds_WP_005087154.1_1_[gene=blaOXA]_[locus_tag=A7J11_03008]_[protein=OXA-214_family_carbapenem-hydrolyzing_class_D_beta-lactamase_OXA-2     CAAGTTGATAACT----------------T 540
lcl|NG_049561.1_cds_WP_005088661.1_1_[gene=blaOXA]_[locus_tag=A7J11_03009]_[protein=OXA-214_family_carbapenem-hydrolyzing_class_D_beta-lactamase_OXA-2     CAAGTTGATAACT----------------T 540
lcl|NG_056415.1_cds_WP_104009853.1_1_[gene=blaOXA]_[locus_tag=A7J11_05365]_[protein=OXA-214_family_carbapenem-hydrolyzing_class_D_beta-lactamase_OXA-5     CAAGTTGATAACT----------------T 540
lcl|NG_066518.1_cds_WP_150823476.1_1_[gene=blaOXA]_[locus_tag=A7J11_06472]_[protein=OXA-214_family_carbapenem-hydrolyzing_class_D_beta-lactamase_OXA-8     CAAGTTGATAACT----------------T 540
lcl|NG_071208.1_cds_WP_004641493.1_1_[gene=blaOXA]_[locus_tag=A7J11_07016]_[protein=OXA-214_family_carbapenem-hydrolyzing_class_D_beta-lactamase_OXA-9     CAAGTTGATAACT----------------T 540
                                                                                                                                                                                         

OXA-1_consensus                                                                                                                                            ATGGCTCGAAAGTAGCTTAAAAATTTCACC 570
OXA01_crRNA                                                                                                                                                ---------------------------ACC 570
Forward_primer                                                                                                                                             -TGGCTCG---------------------- 570
Reverse_primer                                                                                                                                             ------------------------------ 570
lcl|MG821355.1_cds_AUS83546.1_1_[gene=blaOXA]_[protein=OXA-214_family_carbapenem-hydrolyzing_class_D_beta-lactamase_OXA-575]_[protein_id=AUS83546.1]_[     CTGGCTCATTGGACCTTTAAAGATCACGCC 570
lcl|NG_049513.1_cds_WP_008942158.1_1_[gene=blaOXA]_[locus_tag=A7J11_02344]_[protein=carbapenem-hydrolyzing_class_D_beta-lactamase_OXA-214]_[protein_id     CTGGCTCATTGGACCTTTAAAGATCACGCC 570
lcl|MN370853.1_cds_QEJ80882.1_1_[gene=blaOXA]_[protein=OXA-214_family_carbapenem-hydrolyzing_class_D_beta-lactamase_OXA-845]_[protein_id=QEJ80882.1]_[     CTGGCTCATTGGACCTTTAAAGATCACGCC 570
lcl|NG_049514.1_cds_WP_063861712.1_1_[gene=blaOXA]_[locus_tag=A7J11_02760]_[protein=OXA-214_family_carbapenem-hydrolyzing_class_D_beta-lactamase_OXA-2     CTGGCTCATTGGACCTTTAAAGATCACGCC 570
lcl|NG_049560.1_cds_WP_005087154.1_1_[gene=blaOXA]_[locus_tag=A7J11_03008]_[protein=OXA-214_family_carbapenem-hydrolyzing_class_D_beta-lactamase_OXA-2     CTGGCTCATTGGACCTTTAAAGATCACGCC 570
lcl|NG_049561.1_cds_WP_005088661.1_1_[gene=blaOXA]_[locus_tag=A7J11_03009]_[protein=OXA-214_family_carbapenem-hydrolyzing_class_D_beta-lactamase_OXA-2     CTGGCTCATTGGACCTTTAAAGATCACGCC 570
lcl|NG_056415.1_cds_WP_104009853.1_1_[gene=blaOXA]_[locus_tag=A7J11_05365]_[protein=OXA-214_family_carbapenem-hydrolyzing_class_D_beta-lactamase_OXA-5     CTGGCTCATTGGACCTTTAAAGATCACGCC 570
lcl|NG_066518.1_cds_WP_150823476.1_1_[gene=blaOXA]_[locus_tag=A7J11_06472]_[protein=OXA-214_family_carbapenem-hydrolyzing_class_D_beta-lactamase_OXA-8     CTGGCTCATTGGACCTTTAAAGATCACGCC 570
lcl|NG_071208.1_cds_WP_004641493.1_1_[gene=blaOXA]_[locus_tag=A7J11_07016]_[protein=OXA-214_family_carbapenem-hydrolyzing_class_D_beta-lactamase_OXA-9     CTGGCTCATTGGACCTTTAAAAATCACGCC 570
                                                                                                                                                                                         

OXA-1_consensus                                                                                                                                            AGAAGAACAAATTCAATTCCTGCGTAAAAT 600
OXA01_crRNA                                                                                                                                                AGAAGAACAAATTCAATTCCT--------- 600
Forward_primer                                                                                                                                             ----AAAGTAGCTTA--------------- 600
Reverse_primer                                                                                                                                             ------------------CACTTACA---- 600
lcl|MG821355.1_cds_AUS83546.1_1_[gene=blaOXA]_[protein=OXA-214_family_carbapenem-hydrolyzing_class_D_beta-lactamase_OXA-575]_[protein_id=AUS83546.1]_[     AATCGAAGAAGCACAATTTGCTTACAGGCT 600
lcl|NG_049513.1_cds_WP_008942158.1_1_[gene=blaOXA]_[locus_tag=A7J11_02344]_[protein=carbapenem-hydrolyzing_class_D_beta-lactamase_OXA-214]_[protein_id     AATCGAAGAAGCTCAATTTGCTTACAGGCT 600
lcl|MN370853.1_cds_QEJ80882.1_1_[gene=blaOXA]_[protein=OXA-214_family_carbapenem-hydrolyzing_class_D_beta-lactamase_OXA-845]_[protein_id=QEJ80882.1]_[     AATCGAAGAAGCTCAATTTGCTTACAGGCT 600
lcl|NG_049514.1_cds_WP_063861712.1_1_[gene=blaOXA]_[locus_tag=A7J11_02760]_[protein=OXA-214_family_carbapenem-hydrolyzing_class_D_beta-lactamase_OXA-2     AATCGAAGAAGCTCAATTTGCTTACAGGCT 600
lcl|NG_049560.1_cds_WP_005087154.1_1_[gene=blaOXA]_[locus_tag=A7J11_03008]_[protein=OXA-214_family_carbapenem-hydrolyzing_class_D_beta-lactamase_OXA-2     AATCGAAGAAGCTCAATTTGCTTACAGGCT 600
lcl|NG_049561.1_cds_WP_005088661.1_1_[gene=blaOXA]_[locus_tag=A7J11_03009]_[protein=OXA-214_family_carbapenem-hydrolyzing_class_D_beta-lactamase_OXA-2     AATCGAAGAAGCTCAATTTGCTTACAGGCT 600
lcl|NG_056415.1_cds_WP_104009853.1_1_[gene=blaOXA]_[locus_tag=A7J11_05365]_[protein=OXA-214_family_carbapenem-hydrolyzing_class_D_beta-lactamase_OXA-5     AATCGAAGAAGCACAATTTGCTTACAGGCT 600
lcl|NG_066518.1_cds_WP_150823476.1_1_[gene=blaOXA]_[locus_tag=A7J11_06472]_[protein=OXA-214_family_carbapenem-hydrolyzing_class_D_beta-lactamase_OXA-8     AATCGAAGAAGCTCAATTTGCTTACAGGCT 600
lcl|NG_071208.1_cds_WP_004641493.1_1_[gene=blaOXA]_[locus_tag=A7J11_07016]_[protein=OXA-214_family_carbapenem-hydrolyzing_class_D_beta-lactamase_OXA-9     AATCGAAGAAGCTCAATTTGCTTACAGGCT 600
                                                                                                                                                                                         

OXA-1_consensus                                                                                                                                            TATTAATCACAATCTCCCAGTTAAAAACTC 630
OXA01_crRNA                                                                                                                                                ------------------------------ 630
Forward_primer                                                                                                                                             ------------------------------ 630
Reverse_primer                                                                                                                                             ------------------------------ 630
lcl|MG821355.1_cds_AUS83546.1_1_[gene=blaOXA]_[protein=OXA-214_family_carbapenem-hydrolyzing_class_D_beta-lactamase_OXA-575]_[protein_id=AUS83546.1]_[     TGCAAAACGGGAACTACCGTTTA------- 630
lcl|NG_049513.1_cds_WP_008942158.1_1_[gene=blaOXA]_[locus_tag=A7J11_02344]_[protein=carbapenem-hydrolyzing_class_D_beta-lactamase_OXA-214]_[protein_id     TGCAAAACAGGAGTTACCGTTTA------- 630
lcl|MN370853.1_cds_QEJ80882.1_1_[gene=blaOXA]_[protein=OXA-214_family_carbapenem-hydrolyzing_class_D_beta-lactamase_OXA-845]_[protein_id=QEJ80882.1]_[     AGCAAAACAGGAGTTACCGTTTA------- 630
lcl|NG_049514.1_cds_WP_063861712.1_1_[gene=blaOXA]_[locus_tag=A7J11_02760]_[protein=OXA-214_family_carbapenem-hydrolyzing_class_D_beta-lactamase_OXA-2     TGCGAAACAGGAGTTACCGTTTA------- 630
lcl|NG_049560.1_cds_WP_005087154.1_1_[gene=blaOXA]_[locus_tag=A7J11_03008]_[protein=OXA-214_family_carbapenem-hydrolyzing_class_D_beta-lactamase_OXA-2     TGCGAAACAGGAGTTACCATTTA------- 630
lcl|NG_049561.1_cds_WP_005088661.1_1_[gene=blaOXA]_[locus_tag=A7J11_03009]_[protein=OXA-214_family_carbapenem-hydrolyzing_class_D_beta-lactamase_OXA-2     TGCAAAACAGGAGTTACCGTTTA------- 630
lcl|NG_056415.1_cds_WP_104009853.1_1_[gene=blaOXA]_[locus_tag=A7J11_05365]_[protein=OXA-214_family_carbapenem-hydrolyzing_class_D_beta-lactamase_OXA-5     TGCAAAACGGGAACTACCGTTTA------- 630
lcl|NG_066518.1_cds_WP_150823476.1_1_[gene=blaOXA]_[locus_tag=A7J11_06472]_[protein=OXA-214_family_carbapenem-hydrolyzing_class_D_beta-lactamase_OXA-8     AGCAAAACAGGAGTTACCGTTTA------- 630
lcl|NG_071208.1_cds_WP_004641493.1_1_[gene=blaOXA]_[locus_tag=A7J11_07016]_[protein=OXA-214_family_carbapenem-hydrolyzing_class_D_beta-lactamase_OXA-9     TGCGAAACAGGAGTTACCGTTTA------- 630
                                                                                                                                                                                         

OXA-1_consensus                                                                                                                                            AGCCATAGAAAACACCATAGAGA------- 660
OXA01_crRNA                                                                                                                                                ------------------------------ 660
Forward_primer                                                                                                                                             ------------------------------ 660
Reverse_primer                                                                                                                                             ------------------------------ 660
lcl|MG821355.1_cds_AUS83546.1_1_[gene=blaOXA]_[protein=OXA-214_family_carbapenem-hydrolyzing_class_D_beta-lactamase_OXA-575]_[protein_id=AUS83546.1]_[     ---CCCAAGACACTCAAAAGCAAGTGATTG 660
lcl|NG_049513.1_cds_WP_008942158.1_1_[gene=blaOXA]_[locus_tag=A7J11_02344]_[protein=carbapenem-hydrolyzing_class_D_beta-lactamase_OXA-214]_[protein_id     ---CCCCAAAAACACAACAGCAAGTGATTG 660
lcl|MN370853.1_cds_QEJ80882.1_1_[gene=blaOXA]_[protein=OXA-214_family_carbapenem-hydrolyzing_class_D_beta-lactamase_OXA-845]_[protein_id=QEJ80882.1]_[     ---CCCCAAAAACACAACAGCAAGTGATTG 660
lcl|NG_049514.1_cds_WP_063861712.1_1_[gene=blaOXA]_[locus_tag=A7J11_02760]_[protein=OXA-214_family_carbapenem-hydrolyzing_class_D_beta-lactamase_OXA-2     ---CCCCAAAAACACAACAGCAAGTGATTG 660
lcl|NG_049560.1_cds_WP_005087154.1_1_[gene=blaOXA]_[locus_tag=A7J11_03008]_[protein=OXA-214_family_carbapenem-hydrolyzing_class_D_beta-lactamase_OXA-2     ---CCCCAAAAACACAACAGCAAGTGATTG 660
lcl|NG_049561.1_cds_WP_005088661.1_1_[gene=blaOXA]_[locus_tag=A7J11_03009]_[protein=OXA-214_family_carbapenem-hydrolyzing_class_D_beta-lactamase_OXA-2     ---CCCCAAAAACACAACAGCAAGTGATTG 660
lcl|NG_056415.1_cds_WP_104009853.1_1_[gene=blaOXA]_[locus_tag=A7J11_05365]_[protein=OXA-214_family_carbapenem-hydrolyzing_class_D_beta-lactamase_OXA-5     ---CCCAAGACACTCAAAAGCAAGTGATTG 660
lcl|NG_066518.1_cds_WP_150823476.1_1_[gene=blaOXA]_[locus_tag=A7J11_06472]_[protein=OXA-214_family_carbapenem-hydrolyzing_class_D_beta-lactamase_OXA-8     ---CCCCAAAAACACAACAGCAAGTGATTG 660
lcl|NG_071208.1_cds_WP_004641493.1_1_[gene=blaOXA]_[locus_tag=A7J11_07016]_[protein=OXA-214_family_carbapenem-hydrolyzing_class_D_beta-lactamase_OXA-9     ---CCCCAAAAACACAACAGCAAGTGATTG 660
                                                                                                                                                                                         

OXA-1_consensus                                                                                                                                            ACATGTATCTACAAGATCTGGATAATAGTA 690
OXA01_crRNA                                                                                                                                                ------------------------------ 690
Forward_primer                                                                                                                                             ------------------------------ 690
Reverse_primer                                                                                                                                             ------------------------------ 690
lcl|MG821355.1_cds_AUS83546.1_1_[gene=blaOXA]_[protein=OXA-214_family_carbapenem-hydrolyzing_class_D_beta-lactamase_OXA-575]_[protein_id=AUS83546.1]_[     ATATGCTGCTGGTGGATGAAATACGGGGAA 690
lcl|NG_049513.1_cds_WP_008942158.1_1_[gene=blaOXA]_[locus_tag=A7J11_02344]_[protein=carbapenem-hydrolyzing_class_D_beta-lactamase_OXA-214]_[protein_id     ATATGCTGTTGGTGGATGAAATACGGGGAA 690
lcl|MN370853.1_cds_QEJ80882.1_1_[gene=blaOXA]_[protein=OXA-214_family_carbapenem-hydrolyzing_class_D_beta-lactamase_OXA-845]_[protein_id=QEJ80882.1]_[     ATATGCTGTTGGTGGATGAAATACGGGGAA 690
lcl|NG_049514.1_cds_WP_063861712.1_1_[gene=blaOXA]_[locus_tag=A7J11_02760]_[protein=OXA-214_family_carbapenem-hydrolyzing_class_D_beta-lactamase_OXA-2     ATATGCTGCTGGTGGATGAAATACGGGGAA 690
lcl|NG_049560.1_cds_WP_005087154.1_1_[gene=blaOXA]_[locus_tag=A7J11_03008]_[protein=OXA-214_family_carbapenem-hydrolyzing_class_D_beta-lactamase_OXA-2     ATATGCTGCTGGTGGATGAAATACGGGGAA 690
lcl|NG_049561.1_cds_WP_005088661.1_1_[gene=blaOXA]_[locus_tag=A7J11_03009]_[protein=OXA-214_family_carbapenem-hydrolyzing_class_D_beta-lactamase_OXA-2     ATATGCTGCTGGTGGATGAAATACGGGGAA 690
lcl|NG_056415.1_cds_WP_104009853.1_1_[gene=blaOXA]_[locus_tag=A7J11_05365]_[protein=OXA-214_family_carbapenem-hydrolyzing_class_D_beta-lactamase_OXA-5     ATATGCTGCTGGTGGATGAAATACGGGGAA 690
lcl|NG_066518.1_cds_WP_150823476.1_1_[gene=blaOXA]_[locus_tag=A7J11_06472]_[protein=OXA-214_family_carbapenem-hydrolyzing_class_D_beta-lactamase_OXA-8     ATATGCTGTTGGTGGATGAAATACGGGGAA 690
lcl|NG_071208.1_cds_WP_004641493.1_1_[gene=blaOXA]_[locus_tag=A7J11_07016]_[protein=OXA-214_family_carbapenem-hydrolyzing_class_D_beta-lactamase_OXA-9     ATATGCTGCTGGTGGATGAAATACGGGGAA 690
                                                                                                                                                                                         

OXA-1_consensus                                                                                                                                            CAAAACTGTATGGGAAAACTGGTGCAGGAT 720
OXA01_crRNA                                                                                                                                                ------------------------------ 720
Forward_primer                                                                                                                                             ------------------------------ 720
Reverse_primer                                                                                                                                             ------------------------------ 720
lcl|MG821355.1_cds_AUS83546.1_1_[gene=blaOXA]_[protein=OXA-214_family_carbapenem-hydrolyzing_class_D_beta-lactamase_OXA-575]_[protein_id=AUS83546.1]_[     CTAAAGTTTACGCCAAAAGTGGTTGGGGAA 720
lcl|NG_049513.1_cds_WP_008942158.1_1_[gene=blaOXA]_[locus_tag=A7J11_02344]_[protein=carbapenem-hydrolyzing_class_D_beta-lactamase_OXA-214]_[protein_id     CGAAAGTTTACGCCAAAAGTGGTTGGGGAA 720
lcl|MN370853.1_cds_QEJ80882.1_1_[gene=blaOXA]_[protein=OXA-214_family_carbapenem-hydrolyzing_class_D_beta-lactamase_OXA-845]_[protein_id=QEJ80882.1]_[     CTAAAGTTTACGCCAAAAGTGGTTGGGGAA 720
lcl|NG_049514.1_cds_WP_063861712.1_1_[gene=blaOXA]_[locus_tag=A7J11_02760]_[protein=OXA-214_family_carbapenem-hydrolyzing_class_D_beta-lactamase_OXA-2     CTAAAGTTTACGCCAAAAGTGGTTGGGGAA 720
lcl|NG_049560.1_cds_WP_005087154.1_1_[gene=blaOXA]_[locus_tag=A7J11_03008]_[protein=OXA-214_family_carbapenem-hydrolyzing_class_D_beta-lactamase_OXA-2     CTAAAGTTTACGCCAAAAGTGGTTGGGGAA 720
lcl|NG_049561.1_cds_WP_005088661.1_1_[gene=blaOXA]_[locus_tag=A7J11_03009]_[protein=OXA-214_family_carbapenem-hydrolyzing_class_D_beta-lactamase_OXA-2     CTAAAGTTTACGCCAAAAGTGGTTGGGGAA 720
lcl|NG_056415.1_cds_WP_104009853.1_1_[gene=blaOXA]_[locus_tag=A7J11_05365]_[protein=OXA-214_family_carbapenem-hydrolyzing_class_D_beta-lactamase_OXA-5     CTAAAGTTTACGCCAAAAGTGGTTGGGGAA 720
lcl|NG_066518.1_cds_WP_150823476.1_1_[gene=blaOXA]_[locus_tag=A7J11_06472]_[protein=OXA-214_family_carbapenem-hydrolyzing_class_D_beta-lactamase_OXA-8     CTAAAGTTTACGCCAAAAGTGGTTGGGGAA 720
lcl|NG_071208.1_cds_WP_004641493.1_1_[gene=blaOXA]_[locus_tag=A7J11_07016]_[protein=OXA-214_family_carbapenem-hydrolyzing_class_D_beta-lactamase_OXA-9     CTAAAGTTTACGCCAAAAGTGGTTGGGGAA 720
                                                                                                                                                                                         

OXA-1_consensus                                                                                                                                            TCACAGCAAATAGAACCTTACAAAACGGAT 750
OXA01_crRNA                                                                                                                                                ------------------------------ 750
Forward_primer                                                                                                                                             ------------------------------ 750
Reverse_primer                                                                                                                                             ------------------------------ 750
lcl|MG821355.1_cds_AUS83546.1_1_[gene=blaOXA]_[protein=OXA-214_family_carbapenem-hydrolyzing_class_D_beta-lactamase_OXA-575]_[protein_id=AUS83546.1]_[     T------GGATATTACCCCACAAGTAGGAT 750
lcl|NG_049513.1_cds_WP_008942158.1_1_[gene=blaOXA]_[locus_tag=A7J11_02344]_[protein=carbapenem-hydrolyzing_class_D_beta-lactamase_OXA-214]_[protein_id     T------GGATATTACCCCGCAAGTAGGAT 750
lcl|MN370853.1_cds_QEJ80882.1_1_[gene=blaOXA]_[protein=OXA-214_family_carbapenem-hydrolyzing_class_D_beta-lactamase_OXA-845]_[protein_id=QEJ80882.1]_[     T------GGATATTACCCCGCAAGTAGGAT 750
lcl|NG_049514.1_cds_WP_063861712.1_1_[gene=blaOXA]_[locus_tag=A7J11_02760]_[protein=OXA-214_family_carbapenem-hydrolyzing_class_D_beta-lactamase_OXA-2     T------GGATATTACTCCGCAAGTAGGAT 750
lcl|NG_049560.1_cds_WP_005087154.1_1_[gene=blaOXA]_[locus_tag=A7J11_03008]_[protein=OXA-214_family_carbapenem-hydrolyzing_class_D_beta-lactamase_OXA-2     T------GGATATTACTCCGCAAGTAGGAT 750
lcl|NG_049561.1_cds_WP_005088661.1_1_[gene=blaOXA]_[locus_tag=A7J11_03009]_[protein=OXA-214_family_carbapenem-hydrolyzing_class_D_beta-lactamase_OXA-2     T------GGATATTACCCCGCAAGTAGGAT 750
lcl|NG_056415.1_cds_WP_104009853.1_1_[gene=blaOXA]_[locus_tag=A7J11_05365]_[protein=OXA-214_family_carbapenem-hydrolyzing_class_D_beta-lactamase_OXA-5     T------GGATATTACCCCACAAGTAGGAT 750
lcl|NG_066518.1_cds_WP_150823476.1_1_[gene=blaOXA]_[locus_tag=A7J11_06472]_[protein=OXA-214_family_carbapenem-hydrolyzing_class_D_beta-lactamase_OXA-8     T------GGATATTACCCCGCAAGTAGGAT 750
lcl|NG_071208.1_cds_WP_004641493.1_1_[gene=blaOXA]_[locus_tag=A7J11_07016]_[protein=OXA-214_family_carbapenem-hydrolyzing_class_D_beta-lactamase_OXA-9     T------GGATATTACTCCGCAAGTAGGAT 750
                                                                                                                                                                                         

OXA-1_consensus                                                                                                                                            GGTTTGAAGGGTTTATTATAAGCAAATCAG 780
OXA01_crRNA                                                                                                                                                ------------------------------ 780
Forward_primer                                                                                                                                             ------------------------------ 780
Reverse_primer                                                                                                                                             ------------------------------ 780
lcl|MG821355.1_cds_AUS83546.1_1_[gene=blaOXA]_[protein=OXA-214_family_carbapenem-hydrolyzing_class_D_beta-lactamase_OXA-575]_[protein_id=AUS83546.1]_[     GGTGGACTGGATGGATT----GAAGATCCG 780
lcl|NG_049513.1_cds_WP_008942158.1_1_[gene=blaOXA]_[locus_tag=A7J11_02344]_[protein=carbapenem-hydrolyzing_class_D_beta-lactamase_OXA-214]_[protein_id     GGTGGACTGGATGGATT----GAAGATCCG 780
lcl|MN370853.1_cds_QEJ80882.1_1_[gene=blaOXA]_[protein=OXA-214_family_carbapenem-hydrolyzing_class_D_beta-lactamase_OXA-845]_[protein_id=QEJ80882.1]_[     GGTGGACTGGATGGATT----GAAGATCCG 780
lcl|NG_049514.1_cds_WP_063861712.1_1_[gene=blaOXA]_[locus_tag=A7J11_02760]_[protein=OXA-214_family_carbapenem-hydrolyzing_class_D_beta-lactamase_OXA-2     GGTGGACTGGATGGATT----GAAGATCCG 780
lcl|NG_049560.1_cds_WP_005087154.1_1_[gene=blaOXA]_[locus_tag=A7J11_03008]_[protein=OXA-214_family_carbapenem-hydrolyzing_class_D_beta-lactamase_OXA-2     GGTGGACTGGATGGATT----GAAGATCCG 780
lcl|NG_049561.1_cds_WP_005088661.1_1_[gene=blaOXA]_[locus_tag=A7J11_03009]_[protein=OXA-214_family_carbapenem-hydrolyzing_class_D_beta-lactamase_OXA-2     GGTGGACTGGATGGATT----GAAGATCCG 780
lcl|NG_056415.1_cds_WP_104009853.1_1_[gene=blaOXA]_[locus_tag=A7J11_05365]_[protein=OXA-214_family_carbapenem-hydrolyzing_class_D_beta-lactamase_OXA-5     GGTGGACTGGATGGATT----GAAGATCCG 780
lcl|NG_066518.1_cds_WP_150823476.1_1_[gene=blaOXA]_[locus_tag=A7J11_06472]_[protein=OXA-214_family_carbapenem-hydrolyzing_class_D_beta-lactamase_OXA-8     GGTGGACTGGATGGATT----GAAGATCCG 780
lcl|NG_071208.1_cds_WP_004641493.1_1_[gene=blaOXA]_[locus_tag=A7J11_07016]_[protein=OXA-214_family_carbapenem-hydrolyzing_class_D_beta-lactamase_OXA-9     GGTGGACTGGATGGATT----GAAGATCCG 780
                                                                                                                                                                                         

OXA-1_consensus                                                                                                                                            GACATAAATATGTTTTTGTGTCCGCACTTA 810
OXA01_crRNA                                                                                                                                                ------------------------------ 810
Forward_primer                                                                                                                                             ------------------------------ 810
Reverse_primer                                                                                                                                             ------------------------------ 810
lcl|MG821355.1_cds_AUS83546.1_1_[gene=blaOXA]_[protein=OXA-214_family_carbapenem-hydrolyzing_class_D_beta-lactamase_OXA-575]_[protein_id=AUS83546.1]_[     AACGGAAAAGTGATCGCTTTTTCTCTCAAT 810
lcl|NG_049513.1_cds_WP_008942158.1_1_[gene=blaOXA]_[locus_tag=A7J11_02344]_[protein=carbapenem-hydrolyzing_class_D_beta-lactamase_OXA-214]_[protein_id     AACGGAAAAGTGATCGCTTTTTCTCTCAAT 810
lcl|MN370853.1_cds_QEJ80882.1_1_[gene=blaOXA]_[protein=OXA-214_family_carbapenem-hydrolyzing_class_D_beta-lactamase_OXA-845]_[protein_id=QEJ80882.1]_[     AACGGAAAAGTGATCGCTTTTTCTCTCAAT 810
lcl|NG_049514.1_cds_WP_063861712.1_1_[gene=blaOXA]_[locus_tag=A7J11_02760]_[protein=OXA-214_family_carbapenem-hydrolyzing_class_D_beta-lactamase_OXA-2     AACGGAAAAGTGATCGCTTTTTCTCTCAAT 810
lcl|NG_049560.1_cds_WP_005087154.1_1_[gene=blaOXA]_[locus_tag=A7J11_03008]_[protein=OXA-214_family_carbapenem-hydrolyzing_class_D_beta-lactamase_OXA-2     AACGGAAAAGTGATCGCTTTTTCTCTCAAT 810
lcl|NG_049561.1_cds_WP_005088661.1_1_[gene=blaOXA]_[locus_tag=A7J11_03009]_[protein=OXA-214_family_carbapenem-hydrolyzing_class_D_beta-lactamase_OXA-2     AACGGAAAAGTGATCGCTTTTTCTCTCAAT 810
lcl|NG_056415.1_cds_WP_104009853.1_1_[gene=blaOXA]_[locus_tag=A7J11_05365]_[protein=OXA-214_family_carbapenem-hydrolyzing_class_D_beta-lactamase_OXA-5     AACGGAAAAGTGATCGCTTTTTCTCTCAAT 810
lcl|NG_066518.1_cds_WP_150823476.1_1_[gene=blaOXA]_[locus_tag=A7J11_06472]_[protein=OXA-214_family_carbapenem-hydrolyzing_class_D_beta-lactamase_OXA-8     AACGGAAAAGTGATCGCTTTTTCTCTCAAT 810
lcl|NG_071208.1_cds_WP_004641493.1_1_[gene=blaOXA]_[locus_tag=A7J11_07016]_[protein=OXA-214_family_carbapenem-hydrolyzing_class_D_beta-lactamase_OXA-9     AACGGAAAAGTGATCGCTTTTTCTCTCAAT 810
                                                                                                                                                                                         

OXA-1_consensus                                                                                                                                            CAGGAAACTTGGGGTCGAATTTAACATCAA 840
OXA01_crRNA                                                                                                                                                ------------------------------ 840
Forward_primer                                                                                                                                             ------------------------------ 840
Reverse_primer                                                                                                                                             --GGAAACTTGGGGTC-------------- 840
lcl|MG821355.1_cds_AUS83546.1_1_[gene=blaOXA]_[protein=OXA-214_family_carbapenem-hydrolyzing_class_D_beta-lactamase_OXA-575]_[protein_id=AUS83546.1]_[     ATGGAAAT---GAATCAACCTGCGCATGCA 840
lcl|NG_049513.1_cds_WP_008942158.1_1_[gene=blaOXA]_[locus_tag=A7J11_02344]_[protein=carbapenem-hydrolyzing_class_D_beta-lactamase_OXA-214]_[protein_id     ATGGAAAT---GAATCAACCTGCGCATGCA 840
lcl|MN370853.1_cds_QEJ80882.1_1_[gene=blaOXA]_[protein=OXA-214_family_carbapenem-hydrolyzing_class_D_beta-lactamase_OXA-845]_[protein_id=QEJ80882.1]_[     ATGGAAAT---GAATCAACCTACACATGCA 840
lcl|NG_049514.1_cds_WP_063861712.1_1_[gene=blaOXA]_[locus_tag=A7J11_02760]_[protein=OXA-214_family_carbapenem-hydrolyzing_class_D_beta-lactamase_OXA-2     ATGGAAAT---GAATCAACCTACACATGCA 840
lcl|NG_049560.1_cds_WP_005087154.1_1_[gene=blaOXA]_[locus_tag=A7J11_03008]_[protein=OXA-214_family_carbapenem-hydrolyzing_class_D_beta-lactamase_OXA-2     ATGGAAAT---GAATCAACCTGCGCATGCA 840
lcl|NG_049561.1_cds_WP_005088661.1_1_[gene=blaOXA]_[locus_tag=A7J11_03009]_[protein=OXA-214_family_carbapenem-hydrolyzing_class_D_beta-lactamase_OXA-2     ATGGAAAT---GAATCAACCTGCGCATGCA 840
lcl|NG_056415.1_cds_WP_104009853.1_1_[gene=blaOXA]_[locus_tag=A7J11_05365]_[protein=OXA-214_family_carbapenem-hydrolyzing_class_D_beta-lactamase_OXA-5     ATGGAAAT---GAATCAACCTGCGCATGCA 840
lcl|NG_066518.1_cds_WP_150823476.1_1_[gene=blaOXA]_[locus_tag=A7J11_06472]_[protein=OXA-214_family_carbapenem-hydrolyzing_class_D_beta-lactamase_OXA-8     ATGGAAAT---GAATCAACCTACACATGCA 840
lcl|NG_071208.1_cds_WP_004641493.1_1_[gene=blaOXA]_[locus_tag=A7J11_07016]_[protein=OXA-214_family_carbapenem-hydrolyzing_class_D_beta-lactamase_OXA-9     ATGGAAAT---GAATCAACCTGCGCATGCA 840
                                                                                                                                                                                         

OXA-1_consensus                                                                                                                                            GCATAAAAGCCAAGAAAAATGCGATCACCA 870
OXA01_crRNA                                                                                                                                                ------------------------------ 870
Forward_primer                                                                                                                                             ------------------------------ 870
Reverse_primer                                                                                                                                             ------------------------------ 870
lcl|MG821355.1_cds_AUS83546.1_1_[gene=blaOXA]_[protein=OXA-214_family_carbapenem-hydrolyzing_class_D_beta-lactamase_OXA-575]_[protein_id=AUS83546.1]_[     GC-TGCACGTAAAGAAATTGTTTATCAGGC 870
lcl|NG_049513.1_cds_WP_008942158.1_1_[gene=blaOXA]_[locus_tag=A7J11_02344]_[protein=carbapenem-hydrolyzing_class_D_beta-lactamase_OXA-214]_[protein_id     GC-TGCACGTAAAGAAATTGTTTATCAGGC 870
lcl|MN370853.1_cds_QEJ80882.1_1_[gene=blaOXA]_[protein=OXA-214_family_carbapenem-hydrolyzing_class_D_beta-lactamase_OXA-845]_[protein_id=QEJ80882.1]_[     GC-TGCACGTAAAGAAATTGTTTATCAGGC 870
lcl|NG_049514.1_cds_WP_063861712.1_1_[gene=blaOXA]_[locus_tag=A7J11_02760]_[protein=OXA-214_family_carbapenem-hydrolyzing_class_D_beta-lactamase_OXA-2     GC-TGCACGTAAAGAAATTGTTTATCAGGC 870
lcl|NG_049560.1_cds_WP_005087154.1_1_[gene=blaOXA]_[locus_tag=A7J11_03008]_[protein=OXA-214_family_carbapenem-hydrolyzing_class_D_beta-lactamase_OXA-2     GC-TGCACGTAAAGAAATTGTTTATCAGGC 870
lcl|NG_049561.1_cds_WP_005088661.1_1_[gene=blaOXA]_[locus_tag=A7J11_03009]_[protein=OXA-214_family_carbapenem-hydrolyzing_class_D_beta-lactamase_OXA-2     GC-TGCACGTAAAGAAATTGTTTATCAGGC 870
lcl|NG_056415.1_cds_WP_104009853.1_1_[gene=blaOXA]_[locus_tag=A7J11_05365]_[protein=OXA-214_family_carbapenem-hydrolyzing_class_D_beta-lactamase_OXA-5     GC-TGCACGTAAAGAAATTGTTTATCAGGC 870
lcl|NG_066518.1_cds_WP_150823476.1_1_[gene=blaOXA]_[locus_tag=A7J11_06472]_[protein=OXA-214_family_carbapenem-hydrolyzing_class_D_beta-lactamase_OXA-8     GC-TGCACGTAAAGAAATTGTTTATCAGGC 870
lcl|NG_071208.1_cds_WP_004641493.1_1_[gene=blaOXA]_[locus_tag=A7J11_07016]_[protein=OXA-214_family_carbapenem-hydrolyzing_class_D_beta-lactamase_OXA-9     GC-TGCACGTAAAGAAATTGTTTATCAGGC 870
                                                                                                                                                                                         

OXA-1_consensus                                                                                                                                            TTCTAAACACACTAAAT--TTATAA 895
OXA01_crRNA                                                                                                                                                ------------------------- 895
Forward_primer                                                                                                                                             ------------------------- 895
Reverse_primer                                                                                                                                             ------------------------- 895
lcl|MG821355.1_cds_AUS83546.1_1_[gene=blaOXA]_[protein=OXA-214_family_carbapenem-hydrolyzing_class_D_beta-lactamase_OXA-575]_[protein_id=AUS83546.1]_[     ACTTACGCAATTGAAATTATTGTAA 895
lcl|NG_049513.1_cds_WP_008942158.1_1_[gene=blaOXA]_[locus_tag=A7J11_02344]_[protein=carbapenem-hydrolyzing_class_D_beta-lactamase_OXA-214]_[protein_id     ACTTACGCAATTGAAATTATTGTAA 895
lcl|MN370853.1_cds_QEJ80882.1_1_[gene=blaOXA]_[protein=OXA-214_family_carbapenem-hydrolyzing_class_D_beta-lactamase_OXA-845]_[protein_id=QEJ80882.1]_[     ACTTACGCAATTGAAATTATTGTAA 895
lcl|NG_049514.1_cds_WP_063861712.1_1_[gene=blaOXA]_[locus_tag=A7J11_02760]_[protein=OXA-214_family_carbapenem-hydrolyzing_class_D_beta-lactamase_OXA-2     ACTTACGCAATTGAAATTATTGTAA 895
lcl|NG_049560.1_cds_WP_005087154.1_1_[gene=blaOXA]_[locus_tag=A7J11_03008]_[protein=OXA-214_family_carbapenem-hydrolyzing_class_D_beta-lactamase_OXA-2     ACTTACGCAATTGAAATTATTGTAA 895
lcl|NG_049561.1_cds_WP_005088661.1_1_[gene=blaOXA]_[locus_tag=A7J11_03009]_[protein=OXA-214_family_carbapenem-hydrolyzing_class_D_beta-lactamase_OXA-2     ACTTACGCAATTGAAATTATTGTAA 895
lcl|NG_056415.1_cds_WP_104009853.1_1_[gene=blaOXA]_[locus_tag=A7J11_05365]_[protein=OXA-214_family_carbapenem-hydrolyzing_class_D_beta-lactamase_OXA-5     ACTTACGCAATTGAAATTATTGTAA 895
lcl|NG_066518.1_cds_WP_150823476.1_1_[gene=blaOXA]_[locus_tag=A7J11_06472]_[protein=OXA-214_family_carbapenem-hydrolyzing_class_D_beta-lactamase_OXA-8     ACTTACGCAATTGAAATTATTGTAA 895
lcl|NG_071208.1_cds_WP_004641493.1_1_[gene=blaOXA]_[locus_tag=A7J11_07016]_[protein=OXA-214_family_carbapenem-hydrolyzing_class_D_beta-lactamase_OXA-9     ACTTACGCAATTGAAATTGTTGTAA 895
                                                                                                                                                                                    
