# Supplementary material for: Thermal optimized PCR coupled to CRISPR-Cas12a for rapid detection of blaOXA-1 resistance gene
Source: PLoS One. 2026 May 15;21(5):e0337675. doi: 10.1371/journal.pone.0337675 (PMC13178884; doi:10.1371/journal.pone.0337675)
Supplement: S2 File [file pone.0337675.s002.zip › Supplementary_file_S2/Aln_OXA493.aln]

CLUSTAL W 2.0 multiple sequence alignment

OXA-1_consensus                                                                                                                                            ATGAAAAACACAATAC---------ATATC 30
OXA01_crRNA                                                                                                                                                ------------------------------ 30
Forward_primer                                                                                                                                             ------------------------------ 30
Reverse_primer                                                                                                                                             ------------------------------ 30
lcl|KU739134.1_cds_AMR98919.1_1_[gene=blaOXA]_[protein=OXA-493_family_class_D_beta-lactamase_OXA-518]_[protein_id=AMR98919.1]_[location=1..747]_[gbkey     ATGAAAAAAATATTTTTGCTTTTTGGTCTT 30
lcl|KU739134.1_cds_AMR98919.1_1_[gene=blaOXA]_[protein=OXA-493_family_class_D_beta-lactamase_OXA-518]_[protein_id=AMR98919.1]_[location=1..747]_[gbkey     ATGAAAAAAATATTTTTGCTTTTTGGTCTT 30
lcl|NG_049792.1_cds_WP_063864216.1_1_[gene=blaOXA]_[locus_tag=A7J11_03623]_[protein=OXA-493_family_class_D_beta-lactamase_OXA-518]_[protein_id=WP_0638     ATGAAAAAAATATTTTTGCTTTTTGGTCTT 30
                                                                                                                                                                                         

OXA-1_consensus                                                                                                                                            AACTTCGCTATTTTTTTAATAATTGCAAAT 60
OXA01_crRNA                                                                                                                                                ------------------------------ 60
Forward_primer                                                                                                                                             ------------------------------ 60
Reverse_primer                                                                                                                                             ------------------------------ 60
lcl|KU739134.1_cds_AMR98919.1_1_[gene=blaOXA]_[protein=OXA-493_family_class_D_beta-lactamase_OXA-518]_[protein_id=AMR98919.1]_[location=1..747]_[gbkey     TTTTGCTCTTTTGCTTTGGCAAATGAAAAT 60
lcl|KU739134.1_cds_AMR98919.1_1_[gene=blaOXA]_[protein=OXA-493_family_class_D_beta-lactamase_OXA-518]_[protein_id=AMR98919.1]_[location=1..747]_[gbkey     TTTTGCTCTTTTGCTTTGGCAAATGAAAAT 60
lcl|NG_049792.1_cds_WP_063864216.1_1_[gene=blaOXA]_[locus_tag=A7J11_03623]_[protein=OXA-493_family_class_D_beta-lactamase_OXA-518]_[protein_id=WP_0638     TTTTGCTCTTTTGCTTTGGCAAATGAAAAT 60
                                                                                                                                                                                         

OXA-1_consensus                                                                                                                                            ATTATCTACAGCAGCGCCAGTGCATCAACA 90
OXA01_crRNA                                                                                                                                                ------------------------------ 90
Forward_primer                                                                                                                                             ------------------------------ 90
Reverse_primer                                                                                                                                             ------------------------------ 90
lcl|KU739134.1_cds_AMR98919.1_1_[gene=blaOXA]_[protein=OXA-493_family_class_D_beta-lactamase_OXA-518]_[protein_id=AMR98919.1]_[location=1..747]_[gbkey     ------------------------TTAAAA 90
lcl|KU739134.1_cds_AMR98919.1_1_[gene=blaOXA]_[protein=OXA-493_family_class_D_beta-lactamase_OXA-518]_[protein_id=AMR98919.1]_[location=1..747]_[gbkey     ------------------------TTAAAA 90
lcl|NG_049792.1_cds_WP_063864216.1_1_[gene=blaOXA]_[locus_tag=A7J11_03623]_[protein=OXA-493_family_class_D_beta-lactamase_OXA-518]_[protein_id=WP_0638     ------------------------TTAAAA 90
                                                                                                                                                                                         

OXA-1_consensus                                                                                                                                            GATATCTCTACTGTTGCATCTCCATTATTT 120
OXA01_crRNA                                                                                                                                                ------------------------------ 120
Forward_primer                                                                                                                                             ------------------------------ 120
Reverse_primer                                                                                                                                             ------------------------------ 120
lcl|KU739134.1_cds_AMR98919.1_1_[gene=blaOXA]_[protein=OXA-493_family_class_D_beta-lactamase_OXA-518]_[protein_id=AMR98919.1]_[location=1..747]_[gbkey     GATCTTTTTAAAGAT------------TAT 120
lcl|KU739134.1_cds_AMR98919.1_1_[gene=blaOXA]_[protein=OXA-493_family_class_D_beta-lactamase_OXA-518]_[protein_id=AMR98919.1]_[location=1..747]_[gbkey     GATCTTTTTAAAGAT------------TAT 120
lcl|NG_049792.1_cds_WP_063864216.1_1_[gene=blaOXA]_[locus_tag=A7J11_03623]_[protein=OXA-493_family_class_D_beta-lactamase_OXA-518]_[protein_id=WP_0638     GATCTTTTTAAAGAT------------TAT 120
                                                                                                                                                                                         

OXA-1_consensus                                                                                                                                            GAAGGAACTGAAGGTTGTTTTTTACTTTAC 150
OXA01_crRNA                                                                                                                                                ------------------------------ 150
Forward_primer                                                                                                                                             ------------------------------ 150
Reverse_primer                                                                                                                                             ------------------------------ 150
lcl|KU739134.1_cds_AMR98919.1_1_[gene=blaOXA]_[protein=OXA-493_family_class_D_beta-lactamase_OXA-518]_[protein_id=AMR98919.1]_[location=1..747]_[gbkey     AATGAAAGTGGAG---TTTTTATAGCTTAT 150
lcl|KU739134.1_cds_AMR98919.1_1_[gene=blaOXA]_[protein=OXA-493_family_class_D_beta-lactamase_OXA-518]_[protein_id=AMR98919.1]_[location=1..747]_[gbkey     AATGAAAGTGGAG---TTTTTATAGCTTAT 150
lcl|NG_049792.1_cds_WP_063864216.1_1_[gene=blaOXA]_[locus_tag=A7J11_03623]_[protein=OXA-493_family_class_D_beta-lactamase_OXA-518]_[protein_id=WP_0638     AATGAAAGTGGAG---TTTTTATAGCTTAT 150
                                                                                                                                                                                         

OXA-1_consensus                                                                                                                                            GATGCATCCACAAACGCTGAAATTGCTCAA 180
OXA01_crRNA                                                                                                                                                ------------------------------ 180
Forward_primer                                                                                                                                             ------------------------------ 180
Reverse_primer                                                                                                                                             ------------------------------ 180
lcl|KU739134.1_cds_AMR98919.1_1_[gene=blaOXA]_[protein=OXA-493_family_class_D_beta-lactamase_OXA-518]_[protein_id=AMR98919.1]_[location=1..747]_[gbkey     GATG---GTAAAAATTATTATAGCAATGAC 180
lcl|KU739134.1_cds_AMR98919.1_1_[gene=blaOXA]_[protein=OXA-493_family_class_D_beta-lactamase_OXA-518]_[protein_id=AMR98919.1]_[location=1..747]_[gbkey     GATG---GTAAAAATTATTATAGCAATGAC 180
lcl|NG_049792.1_cds_WP_063864216.1_1_[gene=blaOXA]_[locus_tag=A7J11_03623]_[protein=OXA-493_family_class_D_beta-lactamase_OXA-518]_[protein_id=WP_0638     GATG---GTAAAAATTATTATAGCAATGAC 180
                                                                                                                                                                                         

OXA-1_consensus                                                                                                                                            TTCAATAAAGCAAAGTGTGCAACGCAAATG 210
OXA01_crRNA                                                                                                                                                ------------------------------ 210
Forward_primer                                                                                                                                             ------------------------------ 210
Reverse_primer                                                                                                                                             ------------------------------ 210
lcl|KU739134.1_cds_AMR98919.1_1_[gene=blaOXA]_[protein=OXA-493_family_class_D_beta-lactamase_OXA-518]_[protein_id=AMR98919.1]_[location=1..747]_[gbkey     TTTAAAAAAGCAAA------CAAACGCATT 210
lcl|KU739134.1_cds_AMR98919.1_1_[gene=blaOXA]_[protein=OXA-493_family_class_D_beta-lactamase_OXA-518]_[protein_id=AMR98919.1]_[location=1..747]_[gbkey     TTTAAAAAAGCAAA------CAAACGCATT 210
lcl|NG_049792.1_cds_WP_063864216.1_1_[gene=blaOXA]_[locus_tag=A7J11_03623]_[protein=OXA-493_family_class_D_beta-lactamase_OXA-518]_[protein_id=WP_0638     TTTAAAAAAGCAAA------CAAACGCATT 210
                                                                                                                                                                                         

OXA-1_consensus                                                                                                                                            GCACCAGATTCAACTTTCAAGATCGCATTA 240
OXA01_crRNA                                                                                                                                                ------------------------------ 240
Forward_primer                                                                                                                                             ------------------------------ 240
Reverse_primer                                                                                                                                             ------------------------------ 240
lcl|KU739134.1_cds_AMR98919.1_1_[gene=blaOXA]_[protein=OXA-493_family_class_D_beta-lactamase_OXA-518]_[protein_id=AMR98919.1]_[location=1..747]_[gbkey     TTACCTGCCTCTACTTTTAAAATTTTCAAT 240
lcl|KU739134.1_cds_AMR98919.1_1_[gene=blaOXA]_[protein=OXA-493_family_class_D_beta-lactamase_OXA-518]_[protein_id=AMR98919.1]_[location=1..747]_[gbkey     TTACCTGCCTCTACTTTTAAAATTTTCAAT 240
lcl|NG_049792.1_cds_WP_063864216.1_1_[gene=blaOXA]_[locus_tag=A7J11_03623]_[protein=OXA-493_family_class_D_beta-lactamase_OXA-518]_[protein_id=WP_0638     TTACCTGCCTCTACTTTTAAAATTTTCAAT 240
                                                                                                                                                                                         

OXA-1_consensus                                                                                                                                            TCACTTATGGCATTTGATGCGGAAATAATA 270
OXA01_crRNA                                                                                                                                                ------------------------------ 270
Forward_primer                                                                                                                                             ------------------------------ 270
Reverse_primer                                                                                                                                             ------------------------------ 270
lcl|KU739134.1_cds_AMR98919.1_1_[gene=blaOXA]_[protein=OXA-493_family_class_D_beta-lactamase_OXA-518]_[protein_id=AMR98919.1]_[location=1..747]_[gbkey     GCCTTAATCGCACTTAATGAAGATGTTGT- 270
lcl|KU739134.1_cds_AMR98919.1_1_[gene=blaOXA]_[protein=OXA-493_family_class_D_beta-lactamase_OXA-518]_[protein_id=AMR98919.1]_[location=1..747]_[gbkey     GCCTTAATCGCACTTAATGAAGATGTTGT- 270
lcl|NG_049792.1_cds_WP_063864216.1_1_[gene=blaOXA]_[locus_tag=A7J11_03623]_[protein=OXA-493_family_class_D_beta-lactamase_OXA-518]_[protein_id=WP_0638     GCCTTAATCGCACTTAATGAAGATGTTGT- 270
                                                                                                                                                                                         

OXA-1_consensus                                                                                                                                            GATCAGAAAACCATATTCAAATGGGATAAA 300
OXA01_crRNA                                                                                                                                                ------------------------------ 300
Forward_primer                                                                                                                                             ------------------------------ 300
Reverse_primer                                                                                                                                             ------------------------------ 300
lcl|KU739134.1_cds_AMR98919.1_1_[gene=blaOXA]_[protein=OXA-493_family_class_D_beta-lactamase_OXA-518]_[protein_id=AMR98919.1]_[location=1..747]_[gbkey     ----GAAAGATACTAATGAAATTTTTTATC 300
lcl|KU739134.1_cds_AMR98919.1_1_[gene=blaOXA]_[protein=OXA-493_family_class_D_beta-lactamase_OXA-518]_[protein_id=AMR98919.1]_[location=1..747]_[gbkey     ----GAAAGATACTAATGAAATTTTTTATC 300
lcl|NG_049792.1_cds_WP_063864216.1_1_[gene=blaOXA]_[locus_tag=A7J11_03623]_[protein=OXA-493_family_class_D_beta-lactamase_OXA-518]_[protein_id=WP_0638     ----GAAAGATACTAATGAAATTTTTTATC 300
                                                                                                                                                                                         

OXA-1_consensus                                                                                                                                            ACCCCCAAAGGAATGGAG-----------A 330
OXA01_crRNA                                                                                                                                                ------------------------------ 330
Forward_primer                                                                                                                                             ------------------------------ 330
Reverse_primer                                                                                                                                             ------------------------------ 330
lcl|KU739134.1_cds_AMR98919.1_1_[gene=blaOXA]_[protein=OXA-493_family_class_D_beta-lactamase_OXA-518]_[protein_id=AMR98919.1]_[location=1..747]_[gbkey     ATTACAAAGGTGAAAAAGTATTTTTACCAT 330
lcl|KU739134.1_cds_AMR98919.1_1_[gene=blaOXA]_[protein=OXA-493_family_class_D_beta-lactamase_OXA-518]_[protein_id=AMR98919.1]_[location=1..747]_[gbkey     ATTACAAAGGTGAAAAAGTATTTTTACCAT 330
lcl|NG_049792.1_cds_WP_063864216.1_1_[gene=blaOXA]_[locus_tag=A7J11_03623]_[protein=OXA-493_family_class_D_beta-lactamase_OXA-518]_[protein_id=WP_0638     ATTACAAAGGTGAAAAAGTATTTTTACCAT 330
                                                                                                                                                                                         

OXA-1_consensus                                                                                                                                            TCTGGAACAGCAATCATACACCAAAGACGT 360
OXA01_crRNA                                                                                                                                                ------------------------------ 360
Forward_primer                                                                                                                                             ------------------------------ 360
Reverse_primer                                                                                                                                             ------------------------------ 360
lcl|KU739134.1_cds_AMR98919.1_1_[gene=blaOXA]_[protein=OXA-493_family_class_D_beta-lactamase_OXA-518]_[protein_id=AMR98919.1]_[location=1..747]_[gbkey     CTTGGAAAAATAATGCAAACTTAGCTTTAG 360
lcl|KU739134.1_cds_AMR98919.1_1_[gene=blaOXA]_[protein=OXA-493_family_class_D_beta-lactamase_OXA-518]_[protein_id=AMR98919.1]_[location=1..747]_[gbkey     CTTGGAAAAATAATGCAAACTTAGCTTTAG 360
lcl|NG_049792.1_cds_WP_063864216.1_1_[gene=blaOXA]_[locus_tag=A7J11_03623]_[protein=OXA-493_family_class_D_beta-lactamase_OXA-518]_[protein_id=WP_0638     CTTGGAAAAATAATGCAAACTTAGCTTTAG 360
                                                                                                                                                                                         

OXA-1_consensus                                                                                                                                            GGATGCAATTTTCTGTTGTTTGGGTTTCGC 390
OXA01_crRNA                                                                                                                                                ------------------------------ 390
Forward_primer                                                                                                                                             ------------------------------ 390
Reverse_primer                                                                                                                                             ------------------------------ 390
lcl|KU739134.1_cds_AMR98919.1_1_[gene=blaOXA]_[protein=OXA-493_family_class_D_beta-lactamase_OXA-518]_[protein_id=AMR98919.1]_[location=1..747]_[gbkey     CTATGCAAAGATCACAACTACCTGCTTATA 390
lcl|KU739134.1_cds_AMR98919.1_1_[gene=blaOXA]_[protein=OXA-493_family_class_D_beta-lactamase_OXA-518]_[protein_id=AMR98919.1]_[location=1..747]_[gbkey     CTATGCAAAGATCACAACTACCTGCTTATA 390
lcl|NG_049792.1_cds_WP_063864216.1_1_[gene=blaOXA]_[locus_tag=A7J11_03623]_[protein=OXA-493_family_class_D_beta-lactamase_OXA-518]_[protein_id=WP_0638     CTATGCAAAGATCACAACTACCTGCTTATA 390
                                                                                                                                                                                         

OXA-1_consensus                                                                                                                                            AAGAAATAACCCAAAAAATTGGATTAAATA 420
OXA01_crRNA                                                                                                                                                ------------------------------ 420
Forward_primer                                                                                                                                             ------------------------------ 420
Reverse_primer                                                                                                                                             ------------------------------ 420
lcl|KU739134.1_cds_AMR98919.1_1_[gene=blaOXA]_[protein=OXA-493_family_class_D_beta-lactamase_OXA-518]_[protein_id=AMR98919.1]_[location=1..747]_[gbkey     AAGAACTAGCTAGAAAAATAGGCTTAGAAA 420
lcl|KU739134.1_cds_AMR98919.1_1_[gene=blaOXA]_[protein=OXA-493_family_class_D_beta-lactamase_OXA-518]_[protein_id=AMR98919.1]_[location=1..747]_[gbkey     AAGAACTAGCTAGAAAAATAGGCTTAGAAA 420
lcl|NG_049792.1_cds_WP_063864216.1_1_[gene=blaOXA]_[locus_tag=A7J11_03623]_[protein=OXA-493_family_class_D_beta-lactamase_OXA-518]_[protein_id=WP_0638     AAGAACTAGCTAGAAAAATAGGCTTAGAAA 420
                                                                                                                                                                                         

OXA-1_consensus                                                                                                                                            AAATCAAGAATTATCTCAAAGATTTTGATT 450
OXA01_crRNA                                                                                                                                                ------------------------------ 450
Forward_primer                                                                                                                                             ------------------------------ 450
Reverse_primer                                                                                                                                             -------------------------CACTT 450
lcl|KU739134.1_cds_AMR98919.1_1_[gene=blaOXA]_[protein=OXA-493_family_class_D_beta-lactamase_OXA-518]_[protein_id=AMR98919.1]_[location=1..747]_[gbkey     AAATGCAAAAAAACTTAAATAAACTTAATT 450
lcl|KU739134.1_cds_AMR98919.1_1_[gene=blaOXA]_[protein=OXA-493_family_class_D_beta-lactamase_OXA-518]_[protein_id=AMR98919.1]_[location=1..747]_[gbkey     AAATGCAAAAAAACTTAAATAAACTTAATT 450
lcl|NG_049792.1_cds_WP_063864216.1_1_[gene=blaOXA]_[locus_tag=A7J11_03623]_[protein=OXA-493_family_class_D_beta-lactamase_OXA-518]_[protein_id=WP_0638     AAATGCAAAAAAACTTAAATAAACTTAATT 450
                                                                                                                                                                                         

OXA-1_consensus                                                                                                                                            ATGGAAATCAAGACTTCTCTGGAGATAAAG 480
OXA01_crRNA                                                                                                                                                ------------------------------ 480
Forward_primer                                                                                                                                             ------------------------------ 480
Reverse_primer                                                                                                                                             ACAGGAAAC--------------------- 480
lcl|KU739134.1_cds_AMR98919.1_1_[gene=blaOXA]_[protein=OXA-493_family_class_D_beta-lactamase_OXA-518]_[protein_id=AMR98919.1]_[location=1..747]_[gbkey     ATGGCAACC--------------------- 480
lcl|KU739134.1_cds_AMR98919.1_1_[gene=blaOXA]_[protein=OXA-493_family_class_D_beta-lactamase_OXA-518]_[protein_id=AMR98919.1]_[location=1..747]_[gbkey     ATGGCAACC--------------------- 480
lcl|NG_049792.1_cds_WP_063864216.1_1_[gene=blaOXA]_[locus_tag=A7J11_03623]_[protein=OXA-493_family_class_D_beta-lactamase_OXA-518]_[protein_id=WP_0638     ATGGCAACC--------------------- 480
                                                                                                                                                                                         

OXA-1_consensus                                                                                                                                            AAAGAAACAACGGATTAACAGAAGCATGGC 510
OXA01_crRNA                                                                                                                                                ------------------------------ 510
Forward_primer                                                                                                                                             ----------------------AGCATGGC 510
Reverse_primer                                                                                                                                             ------------------------------ 510
lcl|KU739134.1_cds_AMR98919.1_1_[gene=blaOXA]_[protein=OXA-493_family_class_D_beta-lactamase_OXA-518]_[protein_id=AMR98919.1]_[location=1..747]_[gbkey     AAAAAATAAGTAAAATAGATGAGTTTTGGA 510
lcl|KU739134.1_cds_AMR98919.1_1_[gene=blaOXA]_[protein=OXA-493_family_class_D_beta-lactamase_OXA-518]_[protein_id=AMR98919.1]_[location=1..747]_[gbkey     AAAAAATAAGTAAAATAGATGAGTTTTGGA 510
lcl|NG_049792.1_cds_WP_063864216.1_1_[gene=blaOXA]_[locus_tag=A7J11_03623]_[protein=OXA-493_family_class_D_beta-lactamase_OXA-518]_[protein_id=WP_0638     AAAAAATAAGTAAAATAGATGAGTTTTGGA 510
                                                                                                                                                                                         

OXA-1_consensus                                                                                                                                            TCGAAAGTAGCTTAAAAATTTCACCAGAAG 540
OXA01_crRNA                                                                                                                                                ----------------------ACCAGAAG 540
Forward_primer                                                                                                                                             TCGAAAGTAGCTTA---------------- 540
Reverse_primer                                                                                                                                             ------------------------------ 540
lcl|KU739134.1_cds_AMR98919.1_1_[gene=blaOXA]_[protein=OXA-493_family_class_D_beta-lactamase_OXA-518]_[protein_id=AMR98919.1]_[location=1..747]_[gbkey     TAGATGATTCTTTACAAATTAGTCTTAAAG 540
lcl|KU739134.1_cds_AMR98919.1_1_[gene=blaOXA]_[protein=OXA-493_family_class_D_beta-lactamase_OXA-518]_[protein_id=AMR98919.1]_[location=1..747]_[gbkey     TAGATGATTCTTTACAAATTAGTCTTAAAG 540
lcl|NG_049792.1_cds_WP_063864216.1_1_[gene=blaOXA]_[locus_tag=A7J11_03623]_[protein=OXA-493_family_class_D_beta-lactamase_OXA-518]_[protein_id=WP_0638     TAGATGATTCTTTACAAATTAGTCTTAAAG 540
                                                                                                                                                                                         

OXA-1_consensus                                                                                                                                            AACAAATTCAATTCCTGCGTAAAATTATTA 570
OXA01_crRNA                                                                                                                                                AACAAATTCAATTCCT-------------- 570
Forward_primer                                                                                                                                             ------------------------------ 570
Reverse_primer                                                                                                                                             ------------------------------ 570
lcl|KU739134.1_cds_AMR98919.1_1_[gene=blaOXA]_[protein=OXA-493_family_class_D_beta-lactamase_OXA-518]_[protein_id=AMR98919.1]_[location=1..747]_[gbkey     AACAAGCTACTTTACTTTTTAAGCTTGCCA 570
lcl|KU739134.1_cds_AMR98919.1_1_[gene=blaOXA]_[protein=OXA-493_family_class_D_beta-lactamase_OXA-518]_[protein_id=AMR98919.1]_[location=1..747]_[gbkey     AACAAGCTACTTTACTTTTTAAGCTTGCCA 570
lcl|NG_049792.1_cds_WP_063864216.1_1_[gene=blaOXA]_[locus_tag=A7J11_03623]_[protein=OXA-493_family_class_D_beta-lactamase_OXA-518]_[protein_id=WP_0638     AACAAGCTACTTTACTTTTTAAGCTTGCCA 570
                                                                                                                                                                                         

OXA-1_consensus                                                                                                                                            ATCACAATCTCCCAGTTAAAAACTCAGCCA 600
OXA01_crRNA                                                                                                                                                ------------------------------ 600
Forward_primer                                                                                                                                             ------------------------------ 600
Reverse_primer                                                                                                                                             ------------------------------ 600
lcl|KU739134.1_cds_AMR98919.1_1_[gene=blaOXA]_[protein=OXA-493_family_class_D_beta-lactamase_OXA-518]_[protein_id=AMR98919.1]_[location=1..747]_[gbkey     ATTTAACACTAGATTACCCTAAACATATAC 600
lcl|KU739134.1_cds_AMR98919.1_1_[gene=blaOXA]_[protein=OXA-493_family_class_D_beta-lactamase_OXA-518]_[protein_id=AMR98919.1]_[location=1..747]_[gbkey     ATTTAACACTAGATTACCCTAAACATATAC 600
lcl|NG_049792.1_cds_WP_063864216.1_1_[gene=blaOXA]_[locus_tag=A7J11_03623]_[protein=OXA-493_family_class_D_beta-lactamase_OXA-518]_[protein_id=WP_0638     ATTTAACACTAGATTACCCTAAACATATAC 600
                                                                                                                                                                                         

OXA-1_consensus                                                                                                                                            TAGAAAACACCATAGAGAACATGTATCTAC 630
OXA01_crRNA                                                                                                                                                ------------------------------ 630
Forward_primer                                                                                                                                             ------------------------------ 630
Reverse_primer                                                                                                                                             ------------------------------ 630
lcl|KU739134.1_cds_AMR98919.1_1_[gene=blaOXA]_[protein=OXA-493_family_class_D_beta-lactamase_OXA-518]_[protein_id=AMR98919.1]_[location=1..747]_[gbkey     AAGAAGAAGTGATTAATATCATCAAGTTAA 630
lcl|KU739134.1_cds_AMR98919.1_1_[gene=blaOXA]_[protein=OXA-493_family_class_D_beta-lactamase_OXA-518]_[protein_id=AMR98919.1]_[location=1..747]_[gbkey     AAGAAGAAGTGATTAATATCATCAAGTTAA 630
lcl|NG_049792.1_cds_WP_063864216.1_1_[gene=blaOXA]_[locus_tag=A7J11_03623]_[protein=OXA-493_family_class_D_beta-lactamase_OXA-518]_[protein_id=WP_0638     AAGAAGAAGTGATTAATATCATCAAGTTAA 630
                                                                                                                                                                                         

OXA-1_consensus                                                                                                                                            AAGATCTGGATAATAGTACAAAACTGTATG 660
OXA01_crRNA                                                                                                                                                ------------------------------ 660
Forward_primer                                                                                                                                             ------------------------------ 660
Reverse_primer                                                                                                                                             ------------------------------ 660
lcl|KU739134.1_cds_AMR98919.1_1_[gene=blaOXA]_[protein=OXA-493_family_class_D_beta-lactamase_OXA-518]_[protein_id=AMR98919.1]_[location=1..747]_[gbkey     AAGA---AAATGATCATTATGAACTTTTTG 660
lcl|KU739134.1_cds_AMR98919.1_1_[gene=blaOXA]_[protein=OXA-493_family_class_D_beta-lactamase_OXA-518]_[protein_id=AMR98919.1]_[location=1..747]_[gbkey     AAGA---AAATGATCATTATGAACTTTTTG 660
lcl|NG_049792.1_cds_WP_063864216.1_1_[gene=blaOXA]_[locus_tag=A7J11_03623]_[protein=OXA-493_family_class_D_beta-lactamase_OXA-518]_[protein_id=WP_0638     AAGA---AAATGATCATTATGAACTTTTTG 660
                                                                                                                                                                                         

OXA-1_consensus                                                                                                                                            GGAAAACTGGTGCAGGATTCACAGCAAATA 690
OXA01_crRNA                                                                                                                                                ------------------------------ 690
Forward_primer                                                                                                                                             ------------------------------ 690
Reverse_primer                                                                                                                                             ----------TTGGGGTC------------ 690
lcl|KU739134.1_cds_AMR98919.1_1_[gene=blaOXA]_[protein=OXA-493_family_class_D_beta-lactamase_OXA-518]_[protein_id=AMR98919.1]_[location=1..747]_[gbkey     CAAAAACAGGTTGGGGTCTTA--------- 690
lcl|KU739134.1_cds_AMR98919.1_1_[gene=blaOXA]_[protein=OXA-493_family_class_D_beta-lactamase_OXA-518]_[protein_id=AMR98919.1]_[location=1..747]_[gbkey     CAAAAACAGGTTGGGGTCTTA--------- 690
lcl|NG_049792.1_cds_WP_063864216.1_1_[gene=blaOXA]_[locus_tag=A7J11_03623]_[protein=OXA-493_family_class_D_beta-lactamase_OXA-518]_[protein_id=WP_0638     CAAAAACAGGTTGGGGTCTTA--------- 690
                                                                                                                                                                                         

OXA-1_consensus                                                                                                                                            GAACCTTACAAAACGGATGGTTTGAAGGGT 720
OXA01_crRNA                                                                                                                                                ------------------------------ 720
Forward_primer                                                                                                                                             ------------------------------ 720
Reverse_primer                                                                                                                                             ------------------------------ 720
lcl|KU739134.1_cds_AMR98919.1_1_[gene=blaOXA]_[protein=OXA-493_family_class_D_beta-lactamase_OXA-518]_[protein_id=AMR98919.1]_[location=1..747]_[gbkey     ------GACAATATGGACAAATCGTAGGTT 720
lcl|KU739134.1_cds_AMR98919.1_1_[gene=blaOXA]_[protein=OXA-493_family_class_D_beta-lactamase_OXA-518]_[protein_id=AMR98919.1]_[location=1..747]_[gbkey     ------GACAATATGGACAAATCGTAGGTT 720
lcl|NG_049792.1_cds_WP_063864216.1_1_[gene=blaOXA]_[locus_tag=A7J11_03623]_[protein=OXA-493_family_class_D_beta-lactamase_OXA-518]_[protein_id=WP_0638     ------GACAATATGGACAAATCGTAGGTT 720
                                                                                                                                                                                         

OXA-1_consensus                                                                                                                                            TTATTATAAGCAAATCAGGACATAAATATG 750
OXA01_crRNA                                                                                                                                                ------------------------------ 750
Forward_primer                                                                                                                                             ------------------------------ 750
Reverse_primer                                                                                                                                             ------------------------------ 750
lcl|KU739134.1_cds_AMR98919.1_1_[gene=blaOXA]_[protein=OXA-493_family_class_D_beta-lactamase_OXA-518]_[protein_id=AMR98919.1]_[location=1..747]_[gbkey     TTATAAAAAGTAAAAAAAGTGACAAA---- 750
lcl|KU739134.1_cds_AMR98919.1_1_[gene=blaOXA]_[protein=OXA-493_family_class_D_beta-lactamase_OXA-518]_[protein_id=AMR98919.1]_[location=1..747]_[gbkey     TTATAAAAAGTAAAAAAAGTGACAAA---- 750
lcl|NG_049792.1_cds_WP_063864216.1_1_[gene=blaOXA]_[locus_tag=A7J11_03623]_[protein=OXA-493_family_class_D_beta-lactamase_OXA-518]_[protein_id=WP_0638     TTATAAAAAGTAAAAAAAGTGACAAA---- 750
                                                                                                                                                                                         

OXA-1_consensus                                                                                                                                            TTTTTGTGTCCGCACTTACAGGAAACTTGG 780
OXA01_crRNA                                                                                                                                                ------------------------------ 780
Forward_primer                                                                                                                                             ------------------------------ 780
Reverse_primer                                                                                                                                             ------------------------------ 780
lcl|KU739134.1_cds_AMR98919.1_1_[gene=blaOXA]_[protein=OXA-493_family_class_D_beta-lactamase_OXA-518]_[protein_id=AMR98919.1]_[location=1..747]_[gbkey     -ATTTACGCTTTTGCTTTAAATATGAATAT 780
lcl|KU739134.1_cds_AMR98919.1_1_[gene=blaOXA]_[protein=OXA-493_family_class_D_beta-lactamase_OXA-518]_[protein_id=AMR98919.1]_[location=1..747]_[gbkey     -ATTTACGCTTTTGCTTTAAATATGAATAT 780
lcl|NG_049792.1_cds_WP_063864216.1_1_[gene=blaOXA]_[locus_tag=A7J11_03623]_[protein=OXA-493_family_class_D_beta-lactamase_OXA-518]_[protein_id=WP_0638     -ATTTACGCTTTTGCTTTAAATATGAATAT 780
                                                                                                                                                                                         

OXA-1_consensus                                                                                                                                            GGTCGAATTTAACATCAAGCATAAAAGCCA 810
OXA01_crRNA                                                                                                                                                ------------------------------ 810
Forward_primer                                                                                                                                             ------------------------------ 810
Reverse_primer                                                                                                                                             ------------------------------ 810
lcl|KU739134.1_cds_AMR98919.1_1_[gene=blaOXA]_[protein=OXA-493_family_class_D_beta-lactamase_OXA-518]_[protein_id=AMR98919.1]_[location=1..747]_[gbkey     AAGTGATTTTAACAAGCTTTATCTAAGAGA 810
lcl|KU739134.1_cds_AMR98919.1_1_[gene=blaOXA]_[protein=OXA-493_family_class_D_beta-lactamase_OXA-518]_[protein_id=AMR98919.1]_[location=1..747]_[gbkey     AAGTGATTTTAACAAGCTTTATCTAAGAGA 810
lcl|NG_049792.1_cds_WP_063864216.1_1_[gene=blaOXA]_[locus_tag=A7J11_03623]_[protein=OXA-493_family_class_D_beta-lactamase_OXA-518]_[protein_id=WP_0638     AAGTGATTTTAACAAGCTTTATCTAAGAGA 810
                                                                                                                                                                                         

OXA-1_consensus                                                                                                                                            AGAAAAATGCGATCACCATTCTAAACACAC 840
OXA01_crRNA                                                                                                                                                ------------------------------ 840
Forward_primer                                                                                                                                             ------------------------------ 840
Reverse_primer                                                                                                                                             ------------------------------ 840
lcl|KU739134.1_cds_AMR98919.1_1_[gene=blaOXA]_[protein=OXA-493_family_class_D_beta-lactamase_OXA-518]_[protein_id=AMR98919.1]_[location=1..747]_[gbkey     AGAAATAGTACAACTGTATCTAGATCAA-- 840
lcl|KU739134.1_cds_AMR98919.1_1_[gene=blaOXA]_[protein=OXA-493_family_class_D_beta-lactamase_OXA-518]_[protein_id=AMR98919.1]_[location=1..747]_[gbkey     AGAAATAGTACAACTGTATCTAGATCAA-- 840
lcl|NG_049792.1_cds_WP_063864216.1_1_[gene=blaOXA]_[locus_tag=A7J11_03623]_[protein=OXA-493_family_class_D_beta-lactamase_OXA-518]_[protein_id=WP_0638     AGAAATAGTACAACTGTATCTAGATCAA-- 840
                                                                                                                                                                                         

OXA-1_consensus                                                                                                                                            TAAATTTATAA 851
OXA01_crRNA                                                                                                                                                ----------- 851
Forward_primer                                                                                                                                             ----------- 851
Reverse_primer                                                                                                                                             ----------- 851
lcl|KU739134.1_cds_AMR98919.1_1_[gene=blaOXA]_[protein=OXA-493_family_class_D_beta-lactamase_OXA-518]_[protein_id=AMR98919.1]_[location=1..747]_[gbkey     -----TTATAA 851
lcl|KU739134.1_cds_AMR98919.1_1_[gene=blaOXA]_[protein=OXA-493_family_class_D_beta-lactamase_OXA-518]_[protein_id=AMR98919.1]_[location=1..747]_[gbkey     -----TTATAA 851
lcl|NG_049792.1_cds_WP_063864216.1_1_[gene=blaOXA]_[locus_tag=A7J11_03623]_[protein=OXA-493_family_class_D_beta-lactamase_OXA-518]_[protein_id=WP_0638     -----TTATAA 851
                                                                                                                                                                      
