# Supplementary material for: Thermal optimized PCR coupled to CRISPR-Cas12a for rapid detection of blaOXA-1 resistance gene
Source: PLoS One. 2026 May 15;21(5):e0337675. doi: 10.1371/journal.pone.0337675 (PMC13178884; doi:10.1371/journal.pone.0337675)
Supplement: S2 File [file pone.0337675.s002.zip › Supplementary_file_S2/Aln_OXA58.aln]

CLUSTAL W 2.0 multiple sequence alignment

OXA-1_consensus                                                                                                                                            ATGAAAAACACAATACATATCAACTTCGCT 30
OXA01_crRNA                                                                                                                                                ------------------------------ 30
Forward_primer                                                                                                                                             ------------------------------ 30
Reverse_primer                                                                                                                                             ------------------------------ 30
lcl|NG_049463.1_cds_WP_063861121.1_1_[gene=blaOXA]_[locus_tag=A7J11_02529]_[protein=OXA-58_family_carbapenem-hydrolyzing_class_D_beta-lactamase_OXA-16     ATGAAATTATTAAAAATATTGAGTTTAGTT 30
lcl|NG_049686.1_cds_WP_063862756.1_1_[gene=blaOXA]_[locus_tag=A7J11_03371]_[protein=OXA-58_family_carbapenem-hydrolyzing_class_D_beta-lactamase_OXA-39     ATGAAATTATTAAAAATATTGAGTTTAGTT 30
lcl|NG_049708.1_cds_WP_063862810.1_1_[gene=blaOXA]_[locus_tag=A7J11_03322]_[protein=OXA-58_family_carbapenem-hydrolyzing_class_D_beta-lactamase_OXA-42     ATGAAATTATTAAAAATATTGAGTTTAGTT 30
lcl|NG_049789.1_cds_WP_063864184.1_1_[gene=blaOXA]_[locus_tag=A7J11_03612]_[protein=OXA-58_family_carbapenem-hydrolyzing_class_D_beta-lactamase_OXA-51     ATGAAATTATTAAAAATATTGAGTTTAGTT 30
lcl|NG_049798.1_cds_WP_002002480.1_1_[gene=blaOXA]_[locus_tag=A7J11_01407]_[protein=carbapenem-hydrolyzing_class_D_beta-lactamase_OXA-58]_[protein_id=     ATGAAATTATTAAAAATATTGAGTTTAGTT 30
lcl|NG_049837.1_cds_WP_063864543.1_1_[gene=blaOXA]_[locus_tag=A7J11_01774]_[protein=OXA-58_family_carbapenem-hydrolyzing_class_D_beta-lactamase_OXA-96     ATGAAATTATTAAAAATATTGAGTTTAGTT 30
lcl|NG_049838.1_cds_WP_063864544.1_1_[gene=blaOXA]_[locus_tag=A7J11_01900]_[protein=OXA-58_family_carbapenem-hydrolyzing_class_D_beta-lactamase_OXA-97     ATGAAATTATTAAAAATATTGAGTTTAGTT 30
lcl|NG_148665.1_cds_WP_268871882.1_1_[gene=blaOXA]_[locus_tag=A7J11_07905]_[protein=OXA-58_family_carbapenem-hydrolyzing_class_D_beta-lactamase_OXA-11     ATGAAATTATTAAAAATATTGAGTTTAGTT 30
lcl|NG_244593.1_cds_WP_420354155.1_1_[gene=blaOXA]_[locus_tag=A7J11_08959]_[protein=OXA-58_family_carbapenem-hydrolyzing_class_D_beta-lactamase_OXA-13     ATGAAATTATTAAAAATATTGAGTTTAGTT 30
lcl|KU726870.1_cds_AMK37641.1_1_[gene=blaOXA]_[protein=OXA-58_family_carbapenem-hydrolyzing_class_D_beta-lactamase_OXA-512]_[protein_id=AMK37641.1]_[l     ATGAAATTATTAAAAATATTGAGTTTAGTT 30
lcl|KY660721.1_cds_ASF83214.1_1_[protein=beta-lactamase_OXA-58]_[protein_id=ASF83214.1]_[location=284..1126]_[gbkey=CDS]                                   ATGAAATTATTAAAAATATTGAGTTTAGTT 30
lcl|OP895673.1_cds_UZZ47413.1_1_[gene=blaOXA]_[protein=OXA-58_family_carbapenem-hydrolyzing_class_D_beta-lactamase_OXA-1178]_[protein_id=UZZ47413.1]_[     ATGAAATTATTAAAAATATTGAGTTTAGTT 30
lcl|OQ533022.1_cds_WEY35876.1_1_[gene=blaOXA-58]_[protein=carbapenem-hydrolyzing_class_D_beta-lactamase_OXA-58]_[protein_id=WEY35876.1]_[location=1..8     ATGAAATTATTAAAAATATTGAGTTTAGTT 30
lcl|PP989441.1_cds_XCJ76707.1_1_[gene=blaOXA]_[protein=carbapenem-hydrolyzing_class_D_beta-lactamase_OXA-58]_[protein_id=XCJ76707.1]_[location=1..843]     ATGAAATTATTAAAAATATTGAGTTTAGTT 30
lcl|PV184580.1_cds_XPO98261.1_1_[gene=blaOXA]_[protein=OXA-58_family_carbapenem-hydrolyzing_class_D_beta-lactamase_OXA-1376]_[protein_id=XPO98261.1]_[     ATGAAATTATTAAAAATATTGAGTTTAGTT 30
                                                                                                                                                                                         

OXA-1_consensus                                                                                                                                            ATTTTTTTAATAATT------GCAAATATT 60
OXA01_crRNA                                                                                                                                                ------------------------------ 60
Forward_primer                                                                                                                                             ------------------------------ 60
Reverse_primer                                                                                                                                             ------------------------------ 60
lcl|NG_049463.1_cds_WP_063861121.1_1_[gene=blaOXA]_[locus_tag=A7J11_02529]_[protein=OXA-58_family_carbapenem-hydrolyzing_class_D_beta-lactamase_OXA-16     TGCTTAAGCATAAGTATTGGGGCTTGTGCT 60
lcl|NG_049686.1_cds_WP_063862756.1_1_[gene=blaOXA]_[locus_tag=A7J11_03371]_[protein=OXA-58_family_carbapenem-hydrolyzing_class_D_beta-lactamase_OXA-39     TGCTTAAGCATAAGTATTGGGGCTTGTGCT 60
lcl|NG_049708.1_cds_WP_063862810.1_1_[gene=blaOXA]_[locus_tag=A7J11_03322]_[protein=OXA-58_family_carbapenem-hydrolyzing_class_D_beta-lactamase_OXA-42     TGCTTAAGCATAAGTATTGGGGCTTGTGCT 60
lcl|NG_049789.1_cds_WP_063864184.1_1_[gene=blaOXA]_[locus_tag=A7J11_03612]_[protein=OXA-58_family_carbapenem-hydrolyzing_class_D_beta-lactamase_OXA-51     TGCTTAAGCATAAGTATTGGGGCTTGTGCT 60
lcl|NG_049798.1_cds_WP_002002480.1_1_[gene=blaOXA]_[locus_tag=A7J11_01407]_[protein=carbapenem-hydrolyzing_class_D_beta-lactamase_OXA-58]_[protein_id=     TGCTTAAGCATAAGTATTGGGGCTTGTGCT 60
lcl|NG_049837.1_cds_WP_063864543.1_1_[gene=blaOXA]_[locus_tag=A7J11_01774]_[protein=OXA-58_family_carbapenem-hydrolyzing_class_D_beta-lactamase_OXA-96     TGCTTAAGCATAAGTATTGGGGCTTGTGCT 60
lcl|NG_049838.1_cds_WP_063864544.1_1_[gene=blaOXA]_[locus_tag=A7J11_01900]_[protein=OXA-58_family_carbapenem-hydrolyzing_class_D_beta-lactamase_OXA-97     TGCTTAAGCATAAGTATTGGGGCTTGTGCT 60
lcl|NG_148665.1_cds_WP_268871882.1_1_[gene=blaOXA]_[locus_tag=A7J11_07905]_[protein=OXA-58_family_carbapenem-hydrolyzing_class_D_beta-lactamase_OXA-11     TGCTTAAGCATAAGTATTGGGGCTTGTGCT 60
lcl|NG_244593.1_cds_WP_420354155.1_1_[gene=blaOXA]_[locus_tag=A7J11_08959]_[protein=OXA-58_family_carbapenem-hydrolyzing_class_D_beta-lactamase_OXA-13     TGCTTAAGCATAAGTATTGGGGCTTGTGCT 60
lcl|KU726870.1_cds_AMK37641.1_1_[gene=blaOXA]_[protein=OXA-58_family_carbapenem-hydrolyzing_class_D_beta-lactamase_OXA-512]_[protein_id=AMK37641.1]_[l     TGCTTAAGCATAAGTATTGGGGCTTGTGCT 60
lcl|KY660721.1_cds_ASF83214.1_1_[protein=beta-lactamase_OXA-58]_[protein_id=ASF83214.1]_[location=284..1126]_[gbkey=CDS]                                   TGCTTAAGCATAAGTATTGGGGCTTGTGCT 60
lcl|OP895673.1_cds_UZZ47413.1_1_[gene=blaOXA]_[protein=OXA-58_family_carbapenem-hydrolyzing_class_D_beta-lactamase_OXA-1178]_[protein_id=UZZ47413.1]_[     TGCTTAAGCATAAGTATTGGGGCTTGTGCT 60
lcl|OQ533022.1_cds_WEY35876.1_1_[gene=blaOXA-58]_[protein=carbapenem-hydrolyzing_class_D_beta-lactamase_OXA-58]_[protein_id=WEY35876.1]_[location=1..8     TGCTTAAGCATAAGTATTGGGGCTTGTGCT 60
lcl|PP989441.1_cds_XCJ76707.1_1_[gene=blaOXA]_[protein=carbapenem-hydrolyzing_class_D_beta-lactamase_OXA-58]_[protein_id=XCJ76707.1]_[location=1..843]     TGCTTAAGCATAAGTATTGGGGCTTGTGCT 60
lcl|PV184580.1_cds_XPO98261.1_1_[gene=blaOXA]_[protein=OXA-58_family_carbapenem-hydrolyzing_class_D_beta-lactamase_OXA-1376]_[protein_id=XPO98261.1]_[     TGCTTAAGCATAAGTATTGGGGCTTGTGCT 60
                                                                                                                                                                                         

OXA-1_consensus                                                                                                                                            ATCTACAGCAGCGCCAGTGCATCAACAGAT 90
OXA01_crRNA                                                                                                                                                ------------------------------ 90
Forward_primer                                                                                                                                             ------------------------------ 90
Reverse_primer                                                                                                                                             ------------------------------ 90
lcl|NG_049463.1_cds_WP_063861121.1_1_[gene=blaOXA]_[locus_tag=A7J11_02529]_[protein=OXA-58_family_carbapenem-hydrolyzing_class_D_beta-lactamase_OXA-16     GAGCATAGTATGAGTCGAGCAAAAACAAGT 90
lcl|NG_049686.1_cds_WP_063862756.1_1_[gene=blaOXA]_[locus_tag=A7J11_03371]_[protein=OXA-58_family_carbapenem-hydrolyzing_class_D_beta-lactamase_OXA-39     GAGCATAGTATGAGTCGAGCAAAAACAAGT 90
lcl|NG_049708.1_cds_WP_063862810.1_1_[gene=blaOXA]_[locus_tag=A7J11_03322]_[protein=OXA-58_family_carbapenem-hydrolyzing_class_D_beta-lactamase_OXA-42     GAGCATAGTATGAGTCGAGCAAAAACAAGT 90
lcl|NG_049789.1_cds_WP_063864184.1_1_[gene=blaOXA]_[locus_tag=A7J11_03612]_[protein=OXA-58_family_carbapenem-hydrolyzing_class_D_beta-lactamase_OXA-51     GAGCATAGTATGAGTCGAGCAAAAACAAGT 90
lcl|NG_049798.1_cds_WP_002002480.1_1_[gene=blaOXA]_[locus_tag=A7J11_01407]_[protein=carbapenem-hydrolyzing_class_D_beta-lactamase_OXA-58]_[protein_id=     GAGCATAGTATGAGTCGAGCAAAAACAAGT 90
lcl|NG_049837.1_cds_WP_063864543.1_1_[gene=blaOXA]_[locus_tag=A7J11_01774]_[protein=OXA-58_family_carbapenem-hydrolyzing_class_D_beta-lactamase_OXA-96     GAGCATAGTATGAGTCGAGCAAAAACAAGT 90
lcl|NG_049838.1_cds_WP_063864544.1_1_[gene=blaOXA]_[locus_tag=A7J11_01900]_[protein=OXA-58_family_carbapenem-hydrolyzing_class_D_beta-lactamase_OXA-97     GAGCATAGTATGAGTCGAGCAAAAACAAGT 90
lcl|NG_148665.1_cds_WP_268871882.1_1_[gene=blaOXA]_[locus_tag=A7J11_07905]_[protein=OXA-58_family_carbapenem-hydrolyzing_class_D_beta-lactamase_OXA-11     GAGCATAGTATGAGTCGAGCAAAAACAAGT 90
lcl|NG_244593.1_cds_WP_420354155.1_1_[gene=blaOXA]_[locus_tag=A7J11_08959]_[protein=OXA-58_family_carbapenem-hydrolyzing_class_D_beta-lactamase_OXA-13     GAGCATAGTATGAGTCGAGCAAAAACAAGT 90
lcl|KU726870.1_cds_AMK37641.1_1_[gene=blaOXA]_[protein=OXA-58_family_carbapenem-hydrolyzing_class_D_beta-lactamase_OXA-512]_[protein_id=AMK37641.1]_[l     GAGCATAGTATGAGTCGAGCAAAAACAAGT 90
lcl|KY660721.1_cds_ASF83214.1_1_[protein=beta-lactamase_OXA-58]_[protein_id=ASF83214.1]_[location=284..1126]_[gbkey=CDS]                                   GAGCATAGTATGAGTCGAGCAAAAACAAGT 90
lcl|OP895673.1_cds_UZZ47413.1_1_[gene=blaOXA]_[protein=OXA-58_family_carbapenem-hydrolyzing_class_D_beta-lactamase_OXA-1178]_[protein_id=UZZ47413.1]_[     GAGCATAGTATGAGTCGAGCAAAAACAAGT 90
lcl|OQ533022.1_cds_WEY35876.1_1_[gene=blaOXA-58]_[protein=carbapenem-hydrolyzing_class_D_beta-lactamase_OXA-58]_[protein_id=WEY35876.1]_[location=1..8     GAGCATAGTATGAGTCGAGCAAAAACAAGT 90
lcl|PP989441.1_cds_XCJ76707.1_1_[gene=blaOXA]_[protein=carbapenem-hydrolyzing_class_D_beta-lactamase_OXA-58]_[protein_id=XCJ76707.1]_[location=1..843]     GAGCATAGTATGAGTCGAGCAAAAACAAGT 90
lcl|PV184580.1_cds_XPO98261.1_1_[gene=blaOXA]_[protein=OXA-58_family_carbapenem-hydrolyzing_class_D_beta-lactamase_OXA-1376]_[protein_id=XPO98261.1]_[     GAGCATAGTATGAGTCGAGCAAAAACAAGT 90
                                                                                                                                                                                         

OXA-1_consensus                                                                                                                                            ATCTCTACTGTTGCATCTCCATTATTTGAA 120
OXA01_crRNA                                                                                                                                                ------------------------------ 120
Forward_primer                                                                                                                                             ------------------------------ 120
Reverse_primer                                                                                                                                             ------------------------------ 120
lcl|NG_049463.1_cds_WP_063861121.1_1_[gene=blaOXA]_[locus_tag=A7J11_02529]_[protein=OXA-58_family_carbapenem-hydrolyzing_class_D_beta-lactamase_OXA-16     ACAATTCCACAAGTGAATAACTCAATCATC 120
lcl|NG_049686.1_cds_WP_063862756.1_1_[gene=blaOXA]_[locus_tag=A7J11_03371]_[protein=OXA-58_family_carbapenem-hydrolyzing_class_D_beta-lactamase_OXA-39     ACAATTCCACAAGTGAATAACTCAATCATC 120
lcl|NG_049708.1_cds_WP_063862810.1_1_[gene=blaOXA]_[locus_tag=A7J11_03322]_[protein=OXA-58_family_carbapenem-hydrolyzing_class_D_beta-lactamase_OXA-42     ACAATTCCACAAGTGAATAACTCAATCATC 120
lcl|NG_049789.1_cds_WP_063864184.1_1_[gene=blaOXA]_[locus_tag=A7J11_03612]_[protein=OXA-58_family_carbapenem-hydrolyzing_class_D_beta-lactamase_OXA-51     ACATTCCCACAAGTGAATAACTCAATCATC 120
lcl|NG_049798.1_cds_WP_002002480.1_1_[gene=blaOXA]_[locus_tag=A7J11_01407]_[protein=carbapenem-hydrolyzing_class_D_beta-lactamase_OXA-58]_[protein_id=     ACAATTCCACAAGTGAATAACTCAATCATC 120
lcl|NG_049837.1_cds_WP_063864543.1_1_[gene=blaOXA]_[locus_tag=A7J11_01774]_[protein=OXA-58_family_carbapenem-hydrolyzing_class_D_beta-lactamase_OXA-96     ACAATTCCACAAGTGAATAACTCAATCATC 120
lcl|NG_049838.1_cds_WP_063864544.1_1_[gene=blaOXA]_[locus_tag=A7J11_01900]_[protein=OXA-58_family_carbapenem-hydrolyzing_class_D_beta-lactamase_OXA-97     ACAATTCCACAAGTGAATAACTCAATCATC 120
lcl|NG_148665.1_cds_WP_268871882.1_1_[gene=blaOXA]_[locus_tag=A7J11_07905]_[protein=OXA-58_family_carbapenem-hydrolyzing_class_D_beta-lactamase_OXA-11     ACAATTCCACAAGTGAATAACTCAATCATC 120
lcl|NG_244593.1_cds_WP_420354155.1_1_[gene=blaOXA]_[locus_tag=A7J11_08959]_[protein=OXA-58_family_carbapenem-hydrolyzing_class_D_beta-lactamase_OXA-13     ACAATTCCACAAGTGAATAACTCAATCATC 120
lcl|KU726870.1_cds_AMK37641.1_1_[gene=blaOXA]_[protein=OXA-58_family_carbapenem-hydrolyzing_class_D_beta-lactamase_OXA-512]_[protein_id=AMK37641.1]_[l     ACATTCCCACAAGTGAATAACTCAATCATC 120
lcl|KY660721.1_cds_ASF83214.1_1_[protein=beta-lactamase_OXA-58]_[protein_id=ASF83214.1]_[location=284..1126]_[gbkey=CDS]                                   ACAATTCCACAAGTGAATAACTCAATCATC 120
lcl|OP895673.1_cds_UZZ47413.1_1_[gene=blaOXA]_[protein=OXA-58_family_carbapenem-hydrolyzing_class_D_beta-lactamase_OXA-1178]_[protein_id=UZZ47413.1]_[     ACAATTCCACAAGTGAATAACTCAATCATC 120
lcl|OQ533022.1_cds_WEY35876.1_1_[gene=blaOXA-58]_[protein=carbapenem-hydrolyzing_class_D_beta-lactamase_OXA-58]_[protein_id=WEY35876.1]_[location=1..8     ACAATTCCACAAGTGAATAACTCAATCATC 120
lcl|PP989441.1_cds_XCJ76707.1_1_[gene=blaOXA]_[protein=carbapenem-hydrolyzing_class_D_beta-lactamase_OXA-58]_[protein_id=XCJ76707.1]_[location=1..843]     ACAATTCCACAAGTGAATAACTCAATCATC 120
lcl|PV184580.1_cds_XPO98261.1_1_[gene=blaOXA]_[protein=OXA-58_family_carbapenem-hydrolyzing_class_D_beta-lactamase_OXA-1376]_[protein_id=XPO98261.1]_[     ACAATTCCACAAGTGAATAACTCAATCATC 120
                                                                                                                                                                                         

OXA-1_consensus                                                                                                                                            GGAACTGAAGGTTGTTTTTTACTTTACGAT 150
OXA01_crRNA                                                                                                                                                ------------------------------ 150
Forward_primer                                                                                                                                             ------------------------------ 150
Reverse_primer                                                                                                                                             ------------------------------ 150
lcl|NG_049463.1_cds_WP_063861121.1_1_[gene=blaOXA]_[locus_tag=A7J11_02529]_[protein=OXA-58_family_carbapenem-hydrolyzing_class_D_beta-lactamase_OXA-16     GATCAGAATGTTCAAGCGCTTTTTAATGAA 150
lcl|NG_049686.1_cds_WP_063862756.1_1_[gene=blaOXA]_[locus_tag=A7J11_03371]_[protein=OXA-58_family_carbapenem-hydrolyzing_class_D_beta-lactamase_OXA-39     GATCAGAATGTTCAAGCGCTTTTTAATGAA 150
lcl|NG_049708.1_cds_WP_063862810.1_1_[gene=blaOXA]_[locus_tag=A7J11_03322]_[protein=OXA-58_family_carbapenem-hydrolyzing_class_D_beta-lactamase_OXA-42     GATCAGAATGTTCAAGCGCTTTTTAATGAA 150
lcl|NG_049789.1_cds_WP_063864184.1_1_[gene=blaOXA]_[locus_tag=A7J11_03612]_[protein=OXA-58_family_carbapenem-hydrolyzing_class_D_beta-lactamase_OXA-51     GATCAGAATGTTCAAGCGCTTTTTAATGAA 150
lcl|NG_049798.1_cds_WP_002002480.1_1_[gene=blaOXA]_[locus_tag=A7J11_01407]_[protein=carbapenem-hydrolyzing_class_D_beta-lactamase_OXA-58]_[protein_id=     GATCAGAATGTTCAAGCGCTTTTTAATGAA 150
lcl|NG_049837.1_cds_WP_063864543.1_1_[gene=blaOXA]_[locus_tag=A7J11_01774]_[protein=OXA-58_family_carbapenem-hydrolyzing_class_D_beta-lactamase_OXA-96     GATCAGAATGTTCAAGCGCTTTTTAATGAA 150
lcl|NG_049838.1_cds_WP_063864544.1_1_[gene=blaOXA]_[locus_tag=A7J11_01900]_[protein=OXA-58_family_carbapenem-hydrolyzing_class_D_beta-lactamase_OXA-97     GATCAGAATGTTCAAGCGCTTTTTAATGAA 150
lcl|NG_148665.1_cds_WP_268871882.1_1_[gene=blaOXA]_[locus_tag=A7J11_07905]_[protein=OXA-58_family_carbapenem-hydrolyzing_class_D_beta-lactamase_OXA-11     GATCAGAATGTTCAAGCGCTTTTTAATGAA 150
lcl|NG_244593.1_cds_WP_420354155.1_1_[gene=blaOXA]_[locus_tag=A7J11_08959]_[protein=OXA-58_family_carbapenem-hydrolyzing_class_D_beta-lactamase_OXA-13     GATCAGAATGTTCAAGCGCTTTTTAATGAA 150
lcl|KU726870.1_cds_AMK37641.1_1_[gene=blaOXA]_[protein=OXA-58_family_carbapenem-hydrolyzing_class_D_beta-lactamase_OXA-512]_[protein_id=AMK37641.1]_[l     GATCAGAATGTTCAAGCGCTTTTTAATGAA 150
lcl|KY660721.1_cds_ASF83214.1_1_[protein=beta-lactamase_OXA-58]_[protein_id=ASF83214.1]_[location=284..1126]_[gbkey=CDS]                                   GATCAGAATGTTCAAGCGCTTTTTAATGAA 150
lcl|OP895673.1_cds_UZZ47413.1_1_[gene=blaOXA]_[protein=OXA-58_family_carbapenem-hydrolyzing_class_D_beta-lactamase_OXA-1178]_[protein_id=UZZ47413.1]_[     GATCAGAATGTTCAAGCGCTTTTTAATGAA 150
lcl|OQ533022.1_cds_WEY35876.1_1_[gene=blaOXA-58]_[protein=carbapenem-hydrolyzing_class_D_beta-lactamase_OXA-58]_[protein_id=WEY35876.1]_[location=1..8     GATCAGAATGTTCAAGCGCTTTTTAATGAA 150
lcl|PP989441.1_cds_XCJ76707.1_1_[gene=blaOXA]_[protein=carbapenem-hydrolyzing_class_D_beta-lactamase_OXA-58]_[protein_id=XCJ76707.1]_[location=1..843]     GATCAGAATGTTCAAGCGCTTTTTAATGAA 150
lcl|PV184580.1_cds_XPO98261.1_1_[gene=blaOXA]_[protein=OXA-58_family_carbapenem-hydrolyzing_class_D_beta-lactamase_OXA-1376]_[protein_id=XPO98261.1]_[     GATCAGAATGTTCAAGCGCTTTTTAATGAA 150
                                                                                                                                                                                         

OXA-1_consensus                                                                                                                                            GCATCCACAAACGCTGAAATTGCTCAATTC 180
OXA01_crRNA                                                                                                                                                ------------------------------ 180
Forward_primer                                                                                                                                             ------------------------------ 180
Reverse_primer                                                                                                                                             ------------------------------ 180
lcl|NG_049463.1_cds_WP_063861121.1_1_[gene=blaOXA]_[locus_tag=A7J11_02529]_[protein=OXA-58_family_carbapenem-hydrolyzing_class_D_beta-lactamase_OXA-16     ATCTCAGCTGATGCTGTGTTTGTCACATAT 180
lcl|NG_049686.1_cds_WP_063862756.1_1_[gene=blaOXA]_[locus_tag=A7J11_03371]_[protein=OXA-58_family_carbapenem-hydrolyzing_class_D_beta-lactamase_OXA-39     ATCTCAGCTGATGCTGTGTTTGTCACATAT 180
lcl|NG_049708.1_cds_WP_063862810.1_1_[gene=blaOXA]_[locus_tag=A7J11_03322]_[protein=OXA-58_family_carbapenem-hydrolyzing_class_D_beta-lactamase_OXA-42     ATCTCAGCTGATGCTGTGTTTGTTACATAT 180
lcl|NG_049789.1_cds_WP_063864184.1_1_[gene=blaOXA]_[locus_tag=A7J11_03612]_[protein=OXA-58_family_carbapenem-hydrolyzing_class_D_beta-lactamase_OXA-51     ATCTCAGCTGATGCTGTGTTTGTCACATAT 180
lcl|NG_049798.1_cds_WP_002002480.1_1_[gene=blaOXA]_[locus_tag=A7J11_01407]_[protein=carbapenem-hydrolyzing_class_D_beta-lactamase_OXA-58]_[protein_id=     ATCTCAGCTGATGCTGTGTTTGTCACATAT 180
lcl|NG_049837.1_cds_WP_063864543.1_1_[gene=blaOXA]_[locus_tag=A7J11_01774]_[protein=OXA-58_family_carbapenem-hydrolyzing_class_D_beta-lactamase_OXA-96     ATCTCAGCTGATGCTGTGTTTGTCACATAT 180
lcl|NG_049838.1_cds_WP_063864544.1_1_[gene=blaOXA]_[locus_tag=A7J11_01900]_[protein=OXA-58_family_carbapenem-hydrolyzing_class_D_beta-lactamase_OXA-97     ATCTCAGGTGATGCTGTGTTTGTCACATAT 180
lcl|NG_148665.1_cds_WP_268871882.1_1_[gene=blaOXA]_[locus_tag=A7J11_07905]_[protein=OXA-58_family_carbapenem-hydrolyzing_class_D_beta-lactamase_OXA-11     ATCTCAGCTGATGCTGTGTTTGTCACATAT 180
lcl|NG_244593.1_cds_WP_420354155.1_1_[gene=blaOXA]_[locus_tag=A7J11_08959]_[protein=OXA-58_family_carbapenem-hydrolyzing_class_D_beta-lactamase_OXA-13     ATCTCAGCTGATGCTGTGTTTGTCACATAT 180
lcl|KU726870.1_cds_AMK37641.1_1_[gene=blaOXA]_[protein=OXA-58_family_carbapenem-hydrolyzing_class_D_beta-lactamase_OXA-512]_[protein_id=AMK37641.1]_[l     ATCTCAGCTGATGCTGTGTTTGTCACATAT 180
lcl|KY660721.1_cds_ASF83214.1_1_[protein=beta-lactamase_OXA-58]_[protein_id=ASF83214.1]_[location=284..1126]_[gbkey=CDS]                                   ATCTCAGCTGATGCTGTGTTTGTCACATAT 180
lcl|OP895673.1_cds_UZZ47413.1_1_[gene=blaOXA]_[protein=OXA-58_family_carbapenem-hydrolyzing_class_D_beta-lactamase_OXA-1178]_[protein_id=UZZ47413.1]_[     ATCTCAGCTGATGCTGTGTTTGTCACATAT 180
lcl|OQ533022.1_cds_WEY35876.1_1_[gene=blaOXA-58]_[protein=carbapenem-hydrolyzing_class_D_beta-lactamase_OXA-58]_[protein_id=WEY35876.1]_[location=1..8     ATCTCAGCTGATGCTGTGTTTGTCACATAT 180
lcl|PP989441.1_cds_XCJ76707.1_1_[gene=blaOXA]_[protein=carbapenem-hydrolyzing_class_D_beta-lactamase_OXA-58]_[protein_id=XCJ76707.1]_[location=1..843]     ATCTCAGCTGATGCTGTGTTTGTCACATAT 180
lcl|PV184580.1_cds_XPO98261.1_1_[gene=blaOXA]_[protein=OXA-58_family_carbapenem-hydrolyzing_class_D_beta-lactamase_OXA-1376]_[protein_id=XPO98261.1]_[     ATCTCAGCTGATGCTGTGTTTGTCACATAT 180
                                                                                                                                                                                         

OXA-1_consensus                                                                                                                                            AATAAAGCAAAGTGTGCAACGCAAATGGCA 210
OXA01_crRNA                                                                                                                                                ------------------------------ 210
Forward_primer                                                                                                                                             ------------------------------ 210
Reverse_primer                                                                                                                                             ------------------------------ 210
lcl|NG_049463.1_cds_WP_063861121.1_1_[gene=blaOXA]_[locus_tag=A7J11_02529]_[protein=OXA-58_family_carbapenem-hydrolyzing_class_D_beta-lactamase_OXA-16     GATGGTCAAAATATTAAAAAATATGGCACG 210
lcl|NG_049686.1_cds_WP_063862756.1_1_[gene=blaOXA]_[locus_tag=A7J11_03371]_[protein=OXA-58_family_carbapenem-hydrolyzing_class_D_beta-lactamase_OXA-39     GATGGTCAAAATATTAAAAAATATGGCACG 210
lcl|NG_049708.1_cds_WP_063862810.1_1_[gene=blaOXA]_[locus_tag=A7J11_03322]_[protein=OXA-58_family_carbapenem-hydrolyzing_class_D_beta-lactamase_OXA-42     GATGGTCAAAATATTAAAAAATATGGCACG 210
lcl|NG_049789.1_cds_WP_063864184.1_1_[gene=blaOXA]_[locus_tag=A7J11_03612]_[protein=OXA-58_family_carbapenem-hydrolyzing_class_D_beta-lactamase_OXA-51     GATGGTCAAAATATTAAAAAATATGGCACG 210
lcl|NG_049798.1_cds_WP_002002480.1_1_[gene=blaOXA]_[locus_tag=A7J11_01407]_[protein=carbapenem-hydrolyzing_class_D_beta-lactamase_OXA-58]_[protein_id=     GATGGTCAAAATATTAAAAAATATGGCACG 210
lcl|NG_049837.1_cds_WP_063864543.1_1_[gene=blaOXA]_[locus_tag=A7J11_01774]_[protein=OXA-58_family_carbapenem-hydrolyzing_class_D_beta-lactamase_OXA-96     GATGGTCAAAATATTAAAAAATATGGCACG 210
lcl|NG_049838.1_cds_WP_063864544.1_1_[gene=blaOXA]_[locus_tag=A7J11_01900]_[protein=OXA-58_family_carbapenem-hydrolyzing_class_D_beta-lactamase_OXA-97     GATGGTCAAAATATTAAAAAATATGGCACG 210
lcl|NG_148665.1_cds_WP_268871882.1_1_[gene=blaOXA]_[locus_tag=A7J11_07905]_[protein=OXA-58_family_carbapenem-hydrolyzing_class_D_beta-lactamase_OXA-11     GATGGTCAAAATATTAAAAAATATGGCACG 210
lcl|NG_244593.1_cds_WP_420354155.1_1_[gene=blaOXA]_[locus_tag=A7J11_08959]_[protein=OXA-58_family_carbapenem-hydrolyzing_class_D_beta-lactamase_OXA-13     GATGGTCAAAATATTAAAAAATATGGCACG 210
lcl|KU726870.1_cds_AMK37641.1_1_[gene=blaOXA]_[protein=OXA-58_family_carbapenem-hydrolyzing_class_D_beta-lactamase_OXA-512]_[protein_id=AMK37641.1]_[l     GATGGTCAAAATATTAAAAAATATGGCACG 210
lcl|KY660721.1_cds_ASF83214.1_1_[protein=beta-lactamase_OXA-58]_[protein_id=ASF83214.1]_[location=284..1126]_[gbkey=CDS]                                   GATGGTCAAAATATTAAAAAATATGGCACG 210
lcl|OP895673.1_cds_UZZ47413.1_1_[gene=blaOXA]_[protein=OXA-58_family_carbapenem-hydrolyzing_class_D_beta-lactamase_OXA-1178]_[protein_id=UZZ47413.1]_[     GATGGTCAAAATATTAAAAAATATGGCACG 210
lcl|OQ533022.1_cds_WEY35876.1_1_[gene=blaOXA-58]_[protein=carbapenem-hydrolyzing_class_D_beta-lactamase_OXA-58]_[protein_id=WEY35876.1]_[location=1..8     GATGGTCAAAATATTAAAAAATATGGCACG 210
lcl|PP989441.1_cds_XCJ76707.1_1_[gene=blaOXA]_[protein=carbapenem-hydrolyzing_class_D_beta-lactamase_OXA-58]_[protein_id=XCJ76707.1]_[location=1..843]     GATGGTCAAAATATTAAAAAATATGGCACG 210
lcl|PV184580.1_cds_XPO98261.1_1_[gene=blaOXA]_[protein=OXA-58_family_carbapenem-hydrolyzing_class_D_beta-lactamase_OXA-1376]_[protein_id=XPO98261.1]_[     GATGGTCAAAATATTAAAAAATATGGCACG 210
                                                                                                                                                                                         

OXA-1_consensus                                                                                                                                            ------------------------------ 240
OXA01_crRNA                                                                                                                                                ------------------------------ 240
Forward_primer                                                                                                                                             ------------------------------ 240
Reverse_primer                                                                                                                                             ------------------------------ 240
lcl|NG_049463.1_cds_WP_063861121.1_1_[gene=blaOXA]_[locus_tag=A7J11_02529]_[protein=OXA-58_family_carbapenem-hydrolyzing_class_D_beta-lactamase_OXA-16     CATTTAGACCGAGCAAAAACAGCTTATATT 240
lcl|NG_049686.1_cds_WP_063862756.1_1_[gene=blaOXA]_[locus_tag=A7J11_03371]_[protein=OXA-58_family_carbapenem-hydrolyzing_class_D_beta-lactamase_OXA-39     CATTTAGACCGAGCAAAAACAGCTTATATT 240
lcl|NG_049708.1_cds_WP_063862810.1_1_[gene=blaOXA]_[locus_tag=A7J11_03322]_[protein=OXA-58_family_carbapenem-hydrolyzing_class_D_beta-lactamase_OXA-42     CATTTAGACCGAGCAAAAACAGCTTATATT 240
lcl|NG_049789.1_cds_WP_063864184.1_1_[gene=blaOXA]_[locus_tag=A7J11_03612]_[protein=OXA-58_family_carbapenem-hydrolyzing_class_D_beta-lactamase_OXA-51     CATTTAGACCGAGCAAAAACAGCTTATATT 240
lcl|NG_049798.1_cds_WP_002002480.1_1_[gene=blaOXA]_[locus_tag=A7J11_01407]_[protein=carbapenem-hydrolyzing_class_D_beta-lactamase_OXA-58]_[protein_id=     CATTTAGACCGAGCAAAAACAGCTTATATT 240
lcl|NG_049837.1_cds_WP_063864543.1_1_[gene=blaOXA]_[locus_tag=A7J11_01774]_[protein=OXA-58_family_carbapenem-hydrolyzing_class_D_beta-lactamase_OXA-96     CATTTAGACCGAGCAAAAACAGCTTATATT 240
lcl|NG_049838.1_cds_WP_063864544.1_1_[gene=blaOXA]_[locus_tag=A7J11_01900]_[protein=OXA-58_family_carbapenem-hydrolyzing_class_D_beta-lactamase_OXA-97     CATTTAGACCGAGCAAAAACAGCTTATATT 240
lcl|NG_148665.1_cds_WP_268871882.1_1_[gene=blaOXA]_[locus_tag=A7J11_07905]_[protein=OXA-58_family_carbapenem-hydrolyzing_class_D_beta-lactamase_OXA-11     CATTTAGACCGAGCAAAAACAGCTTATATT 240
lcl|NG_244593.1_cds_WP_420354155.1_1_[gene=blaOXA]_[locus_tag=A7J11_08959]_[protein=OXA-58_family_carbapenem-hydrolyzing_class_D_beta-lactamase_OXA-13     CATTTAGACCGAGCAAAAACAGCTTATATT 240
lcl|KU726870.1_cds_AMK37641.1_1_[gene=blaOXA]_[protein=OXA-58_family_carbapenem-hydrolyzing_class_D_beta-lactamase_OXA-512]_[protein_id=AMK37641.1]_[l     CATTTAGACCGAGCAAAAACAGCTTATATT 240
lcl|KY660721.1_cds_ASF83214.1_1_[protein=beta-lactamase_OXA-58]_[protein_id=ASF83214.1]_[location=284..1126]_[gbkey=CDS]                                   CATTTAGACCGAGCAAAAACAGCTTATATT 240
lcl|OP895673.1_cds_UZZ47413.1_1_[gene=blaOXA]_[protein=OXA-58_family_carbapenem-hydrolyzing_class_D_beta-lactamase_OXA-1178]_[protein_id=UZZ47413.1]_[     CATTTAGACCGAGCAAAAACAGCTTATATT 240
lcl|OQ533022.1_cds_WEY35876.1_1_[gene=blaOXA-58]_[protein=carbapenem-hydrolyzing_class_D_beta-lactamase_OXA-58]_[protein_id=WEY35876.1]_[location=1..8     CATTTAGACCGAGCAAAAACAGCTTATATT 240
lcl|PP989441.1_cds_XCJ76707.1_1_[gene=blaOXA]_[protein=carbapenem-hydrolyzing_class_D_beta-lactamase_OXA-58]_[protein_id=XCJ76707.1]_[location=1..843]     CATTTAGACCGAGCAAAAACAGCTTATATT 240
lcl|PV184580.1_cds_XPO98261.1_1_[gene=blaOXA]_[protein=OXA-58_family_carbapenem-hydrolyzing_class_D_beta-lactamase_OXA-1376]_[protein_id=XPO98261.1]_[     CATTTAGACCGAGCAAAAACAGCTTATATT 240
                                                                                                                                                                                         

OXA-1_consensus                                                                                                                                            CCAGATTCAACTTTCAAGATCGCATTATCA 270
OXA01_crRNA                                                                                                                                                ------------------------------ 270
Forward_primer                                                                                                                                             ------------------------------ 270
Reverse_primer                                                                                                                                             ------------------------------ 270
lcl|NG_049463.1_cds_WP_063861121.1_1_[gene=blaOXA]_[locus_tag=A7J11_02529]_[protein=OXA-58_family_carbapenem-hydrolyzing_class_D_beta-lactamase_OXA-16     CCTGCATCTACATTTAAAATTGCCAATGCA 270
lcl|NG_049686.1_cds_WP_063862756.1_1_[gene=blaOXA]_[locus_tag=A7J11_03371]_[protein=OXA-58_family_carbapenem-hydrolyzing_class_D_beta-lactamase_OXA-39     CCTGCATCTACATTTAAAATTGCCAATGCA 270
lcl|NG_049708.1_cds_WP_063862810.1_1_[gene=blaOXA]_[locus_tag=A7J11_03322]_[protein=OXA-58_family_carbapenem-hydrolyzing_class_D_beta-lactamase_OXA-42     CCTGCATCTACATTTAAAATTGCCAATGCA 270
lcl|NG_049789.1_cds_WP_063864184.1_1_[gene=blaOXA]_[locus_tag=A7J11_03612]_[protein=OXA-58_family_carbapenem-hydrolyzing_class_D_beta-lactamase_OXA-51     CCTGCATCTACATTTAAAATTGCCAATGCA 270
lcl|NG_049798.1_cds_WP_002002480.1_1_[gene=blaOXA]_[locus_tag=A7J11_01407]_[protein=carbapenem-hydrolyzing_class_D_beta-lactamase_OXA-58]_[protein_id=     CCTGCATCTACATTTAAAATTGCCAATGCA 270
lcl|NG_049837.1_cds_WP_063864543.1_1_[gene=blaOXA]_[locus_tag=A7J11_01774]_[protein=OXA-58_family_carbapenem-hydrolyzing_class_D_beta-lactamase_OXA-96     CCTGCATCTACATTTAAAATTGCCAATGCA 270
lcl|NG_049838.1_cds_WP_063864544.1_1_[gene=blaOXA]_[locus_tag=A7J11_01900]_[protein=OXA-58_family_carbapenem-hydrolyzing_class_D_beta-lactamase_OXA-97     CCTGCATCTACATTTAAAATTGCCAATGCA 270
lcl|NG_148665.1_cds_WP_268871882.1_1_[gene=blaOXA]_[locus_tag=A7J11_07905]_[protein=OXA-58_family_carbapenem-hydrolyzing_class_D_beta-lactamase_OXA-11     CCTGCATCTACATTTAAAATTGCCAATGCA 270
lcl|NG_244593.1_cds_WP_420354155.1_1_[gene=blaOXA]_[locus_tag=A7J11_08959]_[protein=OXA-58_family_carbapenem-hydrolyzing_class_D_beta-lactamase_OXA-13     CCTGCATCTACATTTAAAATTGCCAATGCA 270
lcl|KU726870.1_cds_AMK37641.1_1_[gene=blaOXA]_[protein=OXA-58_family_carbapenem-hydrolyzing_class_D_beta-lactamase_OXA-512]_[protein_id=AMK37641.1]_[l     CCTGCATCTACATTTAAAATTGCCAATGCA 270
lcl|KY660721.1_cds_ASF83214.1_1_[protein=beta-lactamase_OXA-58]_[protein_id=ASF83214.1]_[location=284..1126]_[gbkey=CDS]                                   CCTGCATCTACATTTAAAATTGCCAATGCA 270
lcl|OP895673.1_cds_UZZ47413.1_1_[gene=blaOXA]_[protein=OXA-58_family_carbapenem-hydrolyzing_class_D_beta-lactamase_OXA-1178]_[protein_id=UZZ47413.1]_[     CCTGCATCTACATTTAAAATTGCCAATGCA 270
lcl|OQ533022.1_cds_WEY35876.1_1_[gene=blaOXA-58]_[protein=carbapenem-hydrolyzing_class_D_beta-lactamase_OXA-58]_[protein_id=WEY35876.1]_[location=1..8     CCTGCATCTACATTTAAAATTGCCAATGCA 270
lcl|PP989441.1_cds_XCJ76707.1_1_[gene=blaOXA]_[protein=carbapenem-hydrolyzing_class_D_beta-lactamase_OXA-58]_[protein_id=XCJ76707.1]_[location=1..843]     CCTGCATCTACATTTAAAATTGCCAATGCA 270
lcl|PV184580.1_cds_XPO98261.1_1_[gene=blaOXA]_[protein=OXA-58_family_carbapenem-hydrolyzing_class_D_beta-lactamase_OXA-1376]_[protein_id=XPO98261.1]_[     CCTGCATCTACATTTAAAATTGCCAATGCA 270
                                                                                                                                                                                         

OXA-1_consensus                                                                                                                                            CTTATGGCATTTGATGCGGAAATAATAGAT 300
OXA01_crRNA                                                                                                                                                ------------------------------ 300
Forward_primer                                                                                                                                             ------------------------------ 300
Reverse_primer                                                                                                                                             ------------------------------ 300
lcl|NG_049463.1_cds_WP_063861121.1_1_[gene=blaOXA]_[locus_tag=A7J11_02529]_[protein=OXA-58_family_carbapenem-hydrolyzing_class_D_beta-lactamase_OXA-16     CTAATTGGTTTAGAAAATCATAAAGCAACA 300
lcl|NG_049686.1_cds_WP_063862756.1_1_[gene=blaOXA]_[locus_tag=A7J11_03371]_[protein=OXA-58_family_carbapenem-hydrolyzing_class_D_beta-lactamase_OXA-39     CTAATTGGTTTAGAAAATCATAAAGCAACA 300
lcl|NG_049708.1_cds_WP_063862810.1_1_[gene=blaOXA]_[locus_tag=A7J11_03322]_[protein=OXA-58_family_carbapenem-hydrolyzing_class_D_beta-lactamase_OXA-42     CTAATTGGTTTAGAAAATCATAAAGCAACA 300
lcl|NG_049789.1_cds_WP_063864184.1_1_[gene=blaOXA]_[locus_tag=A7J11_03612]_[protein=OXA-58_family_carbapenem-hydrolyzing_class_D_beta-lactamase_OXA-51     CTAATTGGTTTAGAAAATCATAAAGCAACA 300
lcl|NG_049798.1_cds_WP_002002480.1_1_[gene=blaOXA]_[locus_tag=A7J11_01407]_[protein=carbapenem-hydrolyzing_class_D_beta-lactamase_OXA-58]_[protein_id=     CTAATTGGTTTAGAAAATCATAAAGCAACA 300
lcl|NG_049837.1_cds_WP_063864543.1_1_[gene=blaOXA]_[locus_tag=A7J11_01774]_[protein=OXA-58_family_carbapenem-hydrolyzing_class_D_beta-lactamase_OXA-96     CTAATTGGTTTAGAAAATCATAAAGCAACA 300
lcl|NG_049838.1_cds_WP_063864544.1_1_[gene=blaOXA]_[locus_tag=A7J11_01900]_[protein=OXA-58_family_carbapenem-hydrolyzing_class_D_beta-lactamase_OXA-97     CTAATTGGTTTAGAAAATCATAAAGCAACA 300
lcl|NG_148665.1_cds_WP_268871882.1_1_[gene=blaOXA]_[locus_tag=A7J11_07905]_[protein=OXA-58_family_carbapenem-hydrolyzing_class_D_beta-lactamase_OXA-11     CTAATTGGTTTAGAAAATCATAAAGCAACA 300
lcl|NG_244593.1_cds_WP_420354155.1_1_[gene=blaOXA]_[locus_tag=A7J11_08959]_[protein=OXA-58_family_carbapenem-hydrolyzing_class_D_beta-lactamase_OXA-13     CTAATTGGTTTAGAAAATCATAAAGCAACA 300
lcl|KU726870.1_cds_AMK37641.1_1_[gene=blaOXA]_[protein=OXA-58_family_carbapenem-hydrolyzing_class_D_beta-lactamase_OXA-512]_[protein_id=AMK37641.1]_[l     CTAATTGGTTTAGAAAATCATAAAGCAACA 300
lcl|KY660721.1_cds_ASF83214.1_1_[protein=beta-lactamase_OXA-58]_[protein_id=ASF83214.1]_[location=284..1126]_[gbkey=CDS]                                   CTAATTGGTTTAGAAAATCATAAAGCAACA 300
lcl|OP895673.1_cds_UZZ47413.1_1_[gene=blaOXA]_[protein=OXA-58_family_carbapenem-hydrolyzing_class_D_beta-lactamase_OXA-1178]_[protein_id=UZZ47413.1]_[     CTAATTGGTTTAGAAAATCATAAAGCAACA 300
lcl|OQ533022.1_cds_WEY35876.1_1_[gene=blaOXA-58]_[protein=carbapenem-hydrolyzing_class_D_beta-lactamase_OXA-58]_[protein_id=WEY35876.1]_[location=1..8     CTAATTGGTTTAGAAAATCATAAAGCAACA 300
lcl|PP989441.1_cds_XCJ76707.1_1_[gene=blaOXA]_[protein=carbapenem-hydrolyzing_class_D_beta-lactamase_OXA-58]_[protein_id=XCJ76707.1]_[location=1..843]     CTAATTGGTTTAGAAAATCATAAAGCAACA 300
lcl|PV184580.1_cds_XPO98261.1_1_[gene=blaOXA]_[protein=OXA-58_family_carbapenem-hydrolyzing_class_D_beta-lactamase_OXA-1376]_[protein_id=XPO98261.1]_[     CTAATTGGTTTAGAAAATCATAAAGCAACA 300
                                                                                                                                                                                         

OXA-1_consensus                                                                                                                                            CAGAAAACCATATTCAAATGGGATAAAACC 330
OXA01_crRNA                                                                                                                                                ------------------------------ 330
Forward_primer                                                                                                                                             ------------------------------ 330
Reverse_primer                                                                                                                                             ------------------------------ 330
lcl|NG_049463.1_cds_WP_063861121.1_1_[gene=blaOXA]_[locus_tag=A7J11_02529]_[protein=OXA-58_family_carbapenem-hydrolyzing_class_D_beta-lactamase_OXA-16     TCTACAGAAATATTTAAGTGGGATGGAAAG 330
lcl|NG_049686.1_cds_WP_063862756.1_1_[gene=blaOXA]_[locus_tag=A7J11_03371]_[protein=OXA-58_family_carbapenem-hydrolyzing_class_D_beta-lactamase_OXA-39     TCTACAGAAATATTTAAGTGGGATGGAAAG 330
lcl|NG_049708.1_cds_WP_063862810.1_1_[gene=blaOXA]_[locus_tag=A7J11_03322]_[protein=OXA-58_family_carbapenem-hydrolyzing_class_D_beta-lactamase_OXA-42     TCTACAGAAATATTTAAGTGGGATGGAAAG 330
lcl|NG_049789.1_cds_WP_063864184.1_1_[gene=blaOXA]_[locus_tag=A7J11_03612]_[protein=OXA-58_family_carbapenem-hydrolyzing_class_D_beta-lactamase_OXA-51     TCTACAGAAATATTTAAGTGGGATGGAAAG 330
lcl|NG_049798.1_cds_WP_002002480.1_1_[gene=blaOXA]_[locus_tag=A7J11_01407]_[protein=carbapenem-hydrolyzing_class_D_beta-lactamase_OXA-58]_[protein_id=     TCTACAGAAATATTTAAGTGGGATGGAAAG 330
lcl|NG_049837.1_cds_WP_063864543.1_1_[gene=blaOXA]_[locus_tag=A7J11_01774]_[protein=OXA-58_family_carbapenem-hydrolyzing_class_D_beta-lactamase_OXA-96     TCTACAGAAATATTTAAGTGGGATGGAAAG 330
lcl|NG_049838.1_cds_WP_063864544.1_1_[gene=blaOXA]_[locus_tag=A7J11_01900]_[protein=OXA-58_family_carbapenem-hydrolyzing_class_D_beta-lactamase_OXA-97     TCTACAGAAATATTTAAGTGGGATGGAAAG 330
lcl|NG_148665.1_cds_WP_268871882.1_1_[gene=blaOXA]_[locus_tag=A7J11_07905]_[protein=OXA-58_family_carbapenem-hydrolyzing_class_D_beta-lactamase_OXA-11     TCTACAGAAATATTTAAGTGGGATGGAAAG 330
lcl|NG_244593.1_cds_WP_420354155.1_1_[gene=blaOXA]_[locus_tag=A7J11_08959]_[protein=OXA-58_family_carbapenem-hydrolyzing_class_D_beta-lactamase_OXA-13     TCTACAGAAATATTTAAGTGGGATGGAAAG 330
lcl|KU726870.1_cds_AMK37641.1_1_[gene=blaOXA]_[protein=OXA-58_family_carbapenem-hydrolyzing_class_D_beta-lactamase_OXA-512]_[protein_id=AMK37641.1]_[l     TCTACAGAAATATTTAAGTGGGATGGAAAG 330
lcl|KY660721.1_cds_ASF83214.1_1_[protein=beta-lactamase_OXA-58]_[protein_id=ASF83214.1]_[location=284..1126]_[gbkey=CDS]                                   TCTACAGAAATATTTAAGTGGGATGGAAAG 330
lcl|OP895673.1_cds_UZZ47413.1_1_[gene=blaOXA]_[protein=OXA-58_family_carbapenem-hydrolyzing_class_D_beta-lactamase_OXA-1178]_[protein_id=UZZ47413.1]_[     TCTACAGAAATATTTAAGTGGGATGGAAAG 330
lcl|OQ533022.1_cds_WEY35876.1_1_[gene=blaOXA-58]_[protein=carbapenem-hydrolyzing_class_D_beta-lactamase_OXA-58]_[protein_id=WEY35876.1]_[location=1..8     TCTACAGAAATATTTAAGTGGGATGGAAAG 330
lcl|PP989441.1_cds_XCJ76707.1_1_[gene=blaOXA]_[protein=carbapenem-hydrolyzing_class_D_beta-lactamase_OXA-58]_[protein_id=XCJ76707.1]_[location=1..843]     TCTACAGAAATATTTAAGTGGGATGGAAAG 330
lcl|PV184580.1_cds_XPO98261.1_1_[gene=blaOXA]_[protein=OXA-58_family_carbapenem-hydrolyzing_class_D_beta-lactamase_OXA-1376]_[protein_id=XPO98261.1]_[     TCTACAGAAATATTTAAGTGGGATGGAAAG 330
                                                                                                                                                                                         

OXA-1_consensus                                                                                                                                            CCCAAAGGAATGGAGATCTGGAACAGCAAT 360
OXA01_crRNA                                                                                                                                                ------------------------------ 360
Forward_primer                                                                                                                                             ------------------------------ 360
Reverse_primer                                                                                                                                             ------------------------------ 360
lcl|NG_049463.1_cds_WP_063861121.1_1_[gene=blaOXA]_[locus_tag=A7J11_02529]_[protein=OXA-58_family_carbapenem-hydrolyzing_class_D_beta-lactamase_OXA-16     CCACGTTTTTTAAAAGCATGGGACAAAGAT 360
lcl|NG_049686.1_cds_WP_063862756.1_1_[gene=blaOXA]_[locus_tag=A7J11_03371]_[protein=OXA-58_family_carbapenem-hydrolyzing_class_D_beta-lactamase_OXA-39     CCACGTTTTTTTAAAGCATGGGACAAAGAT 360
lcl|NG_049708.1_cds_WP_063862810.1_1_[gene=blaOXA]_[locus_tag=A7J11_03322]_[protein=OXA-58_family_carbapenem-hydrolyzing_class_D_beta-lactamase_OXA-42     CCACGTTTTTTTAAAGCATGGGACAAAGAT 360
lcl|NG_049789.1_cds_WP_063864184.1_1_[gene=blaOXA]_[locus_tag=A7J11_03612]_[protein=OXA-58_family_carbapenem-hydrolyzing_class_D_beta-lactamase_OXA-51     CCACGTTTTTTTAAAGAATGGGACAAAGAT 360
lcl|NG_049798.1_cds_WP_002002480.1_1_[gene=blaOXA]_[locus_tag=A7J11_01407]_[protein=carbapenem-hydrolyzing_class_D_beta-lactamase_OXA-58]_[protein_id=     CCACGTTTTTTTAAAGCATGGGACAAAGAT 360
lcl|NG_049837.1_cds_WP_063864543.1_1_[gene=blaOXA]_[locus_tag=A7J11_01774]_[protein=OXA-58_family_carbapenem-hydrolyzing_class_D_beta-lactamase_OXA-96     CCACGTTTTTTTAAAGCATGGGACAAAGAT 360
lcl|NG_049838.1_cds_WP_063864544.1_1_[gene=blaOXA]_[locus_tag=A7J11_01900]_[protein=OXA-58_family_carbapenem-hydrolyzing_class_D_beta-lactamase_OXA-97     CCACGTTTTTTTAAAGCATGGGACAAAGAT 360
lcl|NG_148665.1_cds_WP_268871882.1_1_[gene=blaOXA]_[locus_tag=A7J11_07905]_[protein=OXA-58_family_carbapenem-hydrolyzing_class_D_beta-lactamase_OXA-11     CCACGTTTTTTTAAAGAATGGGACAAAGAT 360
lcl|NG_244593.1_cds_WP_420354155.1_1_[gene=blaOXA]_[locus_tag=A7J11_08959]_[protein=OXA-58_family_carbapenem-hydrolyzing_class_D_beta-lactamase_OXA-13     CCACGTTTTTTTAAAGCATGGGACAAAGAT 360
lcl|KU726870.1_cds_AMK37641.1_1_[gene=blaOXA]_[protein=OXA-58_family_carbapenem-hydrolyzing_class_D_beta-lactamase_OXA-512]_[protein_id=AMK37641.1]_[l     CCACGTTTTTTTAAAGAATGGGACAAAGAT 360
lcl|KY660721.1_cds_ASF83214.1_1_[protein=beta-lactamase_OXA-58]_[protein_id=ASF83214.1]_[location=284..1126]_[gbkey=CDS]                                   CCACGTTTTTTTAAAGCATGGGACAAAGAT 360
lcl|OP895673.1_cds_UZZ47413.1_1_[gene=blaOXA]_[protein=OXA-58_family_carbapenem-hydrolyzing_class_D_beta-lactamase_OXA-1178]_[protein_id=UZZ47413.1]_[     CCACGTTTTTTTAAAGAATGGGACAAAGAT 360
lcl|OQ533022.1_cds_WEY35876.1_1_[gene=blaOXA-58]_[protein=carbapenem-hydrolyzing_class_D_beta-lactamase_OXA-58]_[protein_id=WEY35876.1]_[location=1..8     CCACGTTTTTTTAAAGCATGGGACAAAGAT 360
lcl|PP989441.1_cds_XCJ76707.1_1_[gene=blaOXA]_[protein=carbapenem-hydrolyzing_class_D_beta-lactamase_OXA-58]_[protein_id=XCJ76707.1]_[location=1..843]     CCACGTTTTTTTAAAGCATGGGACAAAGAT 360
lcl|PV184580.1_cds_XPO98261.1_1_[gene=blaOXA]_[protein=OXA-58_family_carbapenem-hydrolyzing_class_D_beta-lactamase_OXA-1376]_[protein_id=XPO98261.1]_[     CCACGTTTTTTTAAAGCATGGGACAAAGAT 360
                                                                                                                                                                                         

OXA-1_consensus                                                                                                                                            CATACACCAAAGACGTGGATGCAATTTTCT 390
OXA01_crRNA                                                                                                                                                ------------------------------ 390
Forward_primer                                                                                                                                             ------------------------------ 390
Reverse_primer                                                                                                                                             ------------------------------ 390
lcl|NG_049463.1_cds_WP_063861121.1_1_[gene=blaOXA]_[locus_tag=A7J11_02529]_[protein=OXA-58_family_carbapenem-hydrolyzing_class_D_beta-lactamase_OXA-16     TTTACTTTGGGCGAAGCCATGCAAGCATCT 390
lcl|NG_049686.1_cds_WP_063862756.1_1_[gene=blaOXA]_[locus_tag=A7J11_03371]_[protein=OXA-58_family_carbapenem-hydrolyzing_class_D_beta-lactamase_OXA-39     TTTACTTTGGGCGAAGCCATGCAAGCATCT 390
lcl|NG_049708.1_cds_WP_063862810.1_1_[gene=blaOXA]_[locus_tag=A7J11_03322]_[protein=OXA-58_family_carbapenem-hydrolyzing_class_D_beta-lactamase_OXA-42     TTTACTTTGGGCGAAGCCATGCAAGCATCT 390
lcl|NG_049789.1_cds_WP_063864184.1_1_[gene=blaOXA]_[locus_tag=A7J11_03612]_[protein=OXA-58_family_carbapenem-hydrolyzing_class_D_beta-lactamase_OXA-51     TTTACTTTGGGCGAAGCCATGCAAGCATCT 390
lcl|NG_049798.1_cds_WP_002002480.1_1_[gene=blaOXA]_[locus_tag=A7J11_01407]_[protein=carbapenem-hydrolyzing_class_D_beta-lactamase_OXA-58]_[protein_id=     TTTACTTTGGGCGAAGCCATGCAAGCATCT 390
lcl|NG_049837.1_cds_WP_063864543.1_1_[gene=blaOXA]_[locus_tag=A7J11_01774]_[protein=OXA-58_family_carbapenem-hydrolyzing_class_D_beta-lactamase_OXA-96     TTTACTTTGGGCGAAGCCATGCAAGCATCT 390
lcl|NG_049838.1_cds_WP_063864544.1_1_[gene=blaOXA]_[locus_tag=A7J11_01900]_[protein=OXA-58_family_carbapenem-hydrolyzing_class_D_beta-lactamase_OXA-97     TTTACTTTGGGCGAAGCCATGCAAGCATCT 390
lcl|NG_148665.1_cds_WP_268871882.1_1_[gene=blaOXA]_[locus_tag=A7J11_07905]_[protein=OXA-58_family_carbapenem-hydrolyzing_class_D_beta-lactamase_OXA-11     TTTACTTTGGGCGAAGCCATGCAAGCATCT 390
lcl|NG_244593.1_cds_WP_420354155.1_1_[gene=blaOXA]_[locus_tag=A7J11_08959]_[protein=OXA-58_family_carbapenem-hydrolyzing_class_D_beta-lactamase_OXA-13     TTTACTTTGGGCGAAGCCATGCAAGCATCT 390
lcl|KU726870.1_cds_AMK37641.1_1_[gene=blaOXA]_[protein=OXA-58_family_carbapenem-hydrolyzing_class_D_beta-lactamase_OXA-512]_[protein_id=AMK37641.1]_[l     TTTACTTTGGGCGAAGCCATGCAAGCATCT 390
lcl|KY660721.1_cds_ASF83214.1_1_[protein=beta-lactamase_OXA-58]_[protein_id=ASF83214.1]_[location=284..1126]_[gbkey=CDS]                                   TTTACTTTGGGCGAAGCCATGCAAGCATCT 390
lcl|OP895673.1_cds_UZZ47413.1_1_[gene=blaOXA]_[protein=OXA-58_family_carbapenem-hydrolyzing_class_D_beta-lactamase_OXA-1178]_[protein_id=UZZ47413.1]_[     TTTACTTTGGGCGAAGCCATGCAAGCATCT 390
lcl|OQ533022.1_cds_WEY35876.1_1_[gene=blaOXA-58]_[protein=carbapenem-hydrolyzing_class_D_beta-lactamase_OXA-58]_[protein_id=WEY35876.1]_[location=1..8     TTTACTTTGGGCGAAGCCATGCAAGCATCT 390
lcl|PP989441.1_cds_XCJ76707.1_1_[gene=blaOXA]_[protein=carbapenem-hydrolyzing_class_D_beta-lactamase_OXA-58]_[protein_id=XCJ76707.1]_[location=1..843]     TTTACTTTGGGCGAAGCCATGCAAGCATCT 390
lcl|PV184580.1_cds_XPO98261.1_1_[gene=blaOXA]_[protein=OXA-58_family_carbapenem-hydrolyzing_class_D_beta-lactamase_OXA-1376]_[protein_id=XPO98261.1]_[     TTTACTTTGGGCGAAGCCATGCAAGCATCT 390
                                                                                                                                                                                         

OXA-1_consensus                                                                                                                                            GTTGTTTGGGTTTCGCAAGAAATAACCCAA 420
OXA01_crRNA                                                                                                                                                ------------------------------ 420
Forward_primer                                                                                                                                             ------------------------------ 420
Reverse_primer                                                                                                                                             ------------------------------ 420
lcl|NG_049463.1_cds_WP_063861121.1_1_[gene=blaOXA]_[locus_tag=A7J11_02529]_[protein=OXA-58_family_carbapenem-hydrolyzing_class_D_beta-lactamase_OXA-16     ACAGTGCCTGTATATCAAGAATTGGCACGT 420
lcl|NG_049686.1_cds_WP_063862756.1_1_[gene=blaOXA]_[locus_tag=A7J11_03371]_[protein=OXA-58_family_carbapenem-hydrolyzing_class_D_beta-lactamase_OXA-39     GCAGTGCCTGTATATCAAGAATTGGCACGT 420
lcl|NG_049708.1_cds_WP_063862810.1_1_[gene=blaOXA]_[locus_tag=A7J11_03322]_[protein=OXA-58_family_carbapenem-hydrolyzing_class_D_beta-lactamase_OXA-42     ACAGTGCCTGTATATCAAGAATTGGCACGT 420
lcl|NG_049789.1_cds_WP_063864184.1_1_[gene=blaOXA]_[locus_tag=A7J11_03612]_[protein=OXA-58_family_carbapenem-hydrolyzing_class_D_beta-lactamase_OXA-51     ACAGTGCCTGTATATCAAGAATTGGCACGT 420
lcl|NG_049798.1_cds_WP_002002480.1_1_[gene=blaOXA]_[locus_tag=A7J11_01407]_[protein=carbapenem-hydrolyzing_class_D_beta-lactamase_OXA-58]_[protein_id=     ACAGTGCCTGTATATCAAGAATTGGCACGT 420
lcl|NG_049837.1_cds_WP_063864543.1_1_[gene=blaOXA]_[locus_tag=A7J11_01774]_[protein=OXA-58_family_carbapenem-hydrolyzing_class_D_beta-lactamase_OXA-96     ACAGTGCCTGTATATCAAGAATTGGCACGT 420
lcl|NG_049838.1_cds_WP_063864544.1_1_[gene=blaOXA]_[locus_tag=A7J11_01900]_[protein=OXA-58_family_carbapenem-hydrolyzing_class_D_beta-lactamase_OXA-97     ACAGTGCCTGTATATCAAGAATTGGCACGT 420
lcl|NG_148665.1_cds_WP_268871882.1_1_[gene=blaOXA]_[locus_tag=A7J11_07905]_[protein=OXA-58_family_carbapenem-hydrolyzing_class_D_beta-lactamase_OXA-11     ACAGTGCCTGTATATCAAGAATTGGCACGT 420
lcl|NG_244593.1_cds_WP_420354155.1_1_[gene=blaOXA]_[locus_tag=A7J11_08959]_[protein=OXA-58_family_carbapenem-hydrolyzing_class_D_beta-lactamase_OXA-13     ACAGTGCCTGTATATCAAGAATTGGCACGT 420
lcl|KU726870.1_cds_AMK37641.1_1_[gene=blaOXA]_[protein=OXA-58_family_carbapenem-hydrolyzing_class_D_beta-lactamase_OXA-512]_[protein_id=AMK37641.1]_[l     ACAGTGCCTGTATATCAAGAATTGGCACGT 420
lcl|KY660721.1_cds_ASF83214.1_1_[protein=beta-lactamase_OXA-58]_[protein_id=ASF83214.1]_[location=284..1126]_[gbkey=CDS]                                   ACAGTGCCTGTATATCAAGAATTGGCACGT 420
lcl|OP895673.1_cds_UZZ47413.1_1_[gene=blaOXA]_[protein=OXA-58_family_carbapenem-hydrolyzing_class_D_beta-lactamase_OXA-1178]_[protein_id=UZZ47413.1]_[     ACAGTGCCTGTATATCAAGAATTGGCACGT 420
lcl|OQ533022.1_cds_WEY35876.1_1_[gene=blaOXA-58]_[protein=carbapenem-hydrolyzing_class_D_beta-lactamase_OXA-58]_[protein_id=WEY35876.1]_[location=1..8     ACAGTGCCTGTATATCAAGAATTGGCACGT 420
lcl|PP989441.1_cds_XCJ76707.1_1_[gene=blaOXA]_[protein=carbapenem-hydrolyzing_class_D_beta-lactamase_OXA-58]_[protein_id=XCJ76707.1]_[location=1..843]     ACAGTGCCTGTATATCAAGAATTGGCACGT 420
lcl|PV184580.1_cds_XPO98261.1_1_[gene=blaOXA]_[protein=OXA-58_family_carbapenem-hydrolyzing_class_D_beta-lactamase_OXA-1376]_[protein_id=XPO98261.1]_[     ACAGTGCCTGTATATCAAGAATTGGCACGT 420
                                                                                                                                                                                         

OXA-1_consensus                                                                                                                                            AAAATTGGATTAAATAAAATCAAGAATTAT 450
OXA01_crRNA                                                                                                                                                ------------------------------ 450
Forward_primer                                                                                                                                             ------------------------------ 450
Reverse_primer                                                                                                                                             ------------------------------ 450
lcl|NG_049463.1_cds_WP_063861121.1_1_[gene=blaOXA]_[locus_tag=A7J11_02529]_[protein=OXA-58_family_carbapenem-hydrolyzing_class_D_beta-lactamase_OXA-16     CGTATTGGTCCAAGCTTAATGCAAAGTGAA 450
lcl|NG_049686.1_cds_WP_063862756.1_1_[gene=blaOXA]_[locus_tag=A7J11_03371]_[protein=OXA-58_family_carbapenem-hydrolyzing_class_D_beta-lactamase_OXA-39     CGTATTGGTCCAAGCTTAATGCAAAGTGAA 450
lcl|NG_049708.1_cds_WP_063862810.1_1_[gene=blaOXA]_[locus_tag=A7J11_03322]_[protein=OXA-58_family_carbapenem-hydrolyzing_class_D_beta-lactamase_OXA-42     CGTATTGGTCCAAGCTTAATGCAAAGTGAA 450
lcl|NG_049789.1_cds_WP_063864184.1_1_[gene=blaOXA]_[locus_tag=A7J11_03612]_[protein=OXA-58_family_carbapenem-hydrolyzing_class_D_beta-lactamase_OXA-51     CGTATTGGTCCAAGCTTAATGCAAAGTGAA 450
lcl|NG_049798.1_cds_WP_002002480.1_1_[gene=blaOXA]_[locus_tag=A7J11_01407]_[protein=carbapenem-hydrolyzing_class_D_beta-lactamase_OXA-58]_[protein_id=     CGTATTGGTCCAAGCTTAATGCAAAGTGAA 450
lcl|NG_049837.1_cds_WP_063864543.1_1_[gene=blaOXA]_[locus_tag=A7J11_01774]_[protein=OXA-58_family_carbapenem-hydrolyzing_class_D_beta-lactamase_OXA-96     CGTATTGGTCCAAGCTTAATGCAAAGTGAA 450
lcl|NG_049838.1_cds_WP_063864544.1_1_[gene=blaOXA]_[locus_tag=A7J11_01900]_[protein=OXA-58_family_carbapenem-hydrolyzing_class_D_beta-lactamase_OXA-97     CGTATTGGTCCAAGCTTAATGCAAAGTGAA 450
lcl|NG_148665.1_cds_WP_268871882.1_1_[gene=blaOXA]_[locus_tag=A7J11_07905]_[protein=OXA-58_family_carbapenem-hydrolyzing_class_D_beta-lactamase_OXA-11     CGTATTGGTCCAAGCTTAATGCAAAGTGAA 450
lcl|NG_244593.1_cds_WP_420354155.1_1_[gene=blaOXA]_[locus_tag=A7J11_08959]_[protein=OXA-58_family_carbapenem-hydrolyzing_class_D_beta-lactamase_OXA-13     CGTATTGGTCCAAGCTTAATGCAAAGTGAA 450
lcl|KU726870.1_cds_AMK37641.1_1_[gene=blaOXA]_[protein=OXA-58_family_carbapenem-hydrolyzing_class_D_beta-lactamase_OXA-512]_[protein_id=AMK37641.1]_[l     CGTATTGGTCCAAGCTTAATGCAAAGTGAA 450
lcl|KY660721.1_cds_ASF83214.1_1_[protein=beta-lactamase_OXA-58]_[protein_id=ASF83214.1]_[location=284..1126]_[gbkey=CDS]                                   CGTATTGGTCCAAGCTTAATGCAAAGTGAA 450
lcl|OP895673.1_cds_UZZ47413.1_1_[gene=blaOXA]_[protein=OXA-58_family_carbapenem-hydrolyzing_class_D_beta-lactamase_OXA-1178]_[protein_id=UZZ47413.1]_[     CGTATTGGTCCAAGCTTAATGCAAAGTGAA 450
lcl|OQ533022.1_cds_WEY35876.1_1_[gene=blaOXA-58]_[protein=carbapenem-hydrolyzing_class_D_beta-lactamase_OXA-58]_[protein_id=WEY35876.1]_[location=1..8     CGTATTGGTCCAAGCTTAATGCAAAGTGAA 450
lcl|PP989441.1_cds_XCJ76707.1_1_[gene=blaOXA]_[protein=carbapenem-hydrolyzing_class_D_beta-lactamase_OXA-58]_[protein_id=XCJ76707.1]_[location=1..843]     CGTATTGGTCCAAGCTTAATGCAAAGTGAA 450
lcl|PV184580.1_cds_XPO98261.1_1_[gene=blaOXA]_[protein=OXA-58_family_carbapenem-hydrolyzing_class_D_beta-lactamase_OXA-1376]_[protein_id=XPO98261.1]_[     CGTATTGGTCCAAGCTTAATGCAAAGTGAA 450
                                                                                                                                                                                         

OXA-1_consensus                                                                                                                                            CTCAAAGATTTTGATTATGGAAATCAAGAC 480
OXA01_crRNA                                                                                                                                                ------------------------------ 480
Forward_primer                                                                                                                                             ------------------------------ 480
Reverse_primer                                                                                                                                             ------------------------------ 480
lcl|NG_049463.1_cds_WP_063861121.1_1_[gene=blaOXA]_[locus_tag=A7J11_02529]_[protein=OXA-58_family_carbapenem-hydrolyzing_class_D_beta-lactamase_OXA-16     TTGCAACGTATTGGTTATGGCA-------- 480
lcl|NG_049686.1_cds_WP_063862756.1_1_[gene=blaOXA]_[locus_tag=A7J11_03371]_[protein=OXA-58_family_carbapenem-hydrolyzing_class_D_beta-lactamase_OXA-39     TTGCAACGTATTGGTTATGGCA-------- 480
lcl|NG_049708.1_cds_WP_063862810.1_1_[gene=blaOXA]_[locus_tag=A7J11_03322]_[protein=OXA-58_family_carbapenem-hydrolyzing_class_D_beta-lactamase_OXA-42     TTGCAACGTATTGGTTATGGCA-------- 480
lcl|NG_049789.1_cds_WP_063864184.1_1_[gene=blaOXA]_[locus_tag=A7J11_03612]_[protein=OXA-58_family_carbapenem-hydrolyzing_class_D_beta-lactamase_OXA-51     TTGCAACGTATTGGTTATGGCA-------- 480
lcl|NG_049798.1_cds_WP_002002480.1_1_[gene=blaOXA]_[locus_tag=A7J11_01407]_[protein=carbapenem-hydrolyzing_class_D_beta-lactamase_OXA-58]_[protein_id=     TTGCAACGTATTGGTTATGGCA-------- 480
lcl|NG_049837.1_cds_WP_063864543.1_1_[gene=blaOXA]_[locus_tag=A7J11_01774]_[protein=OXA-58_family_carbapenem-hydrolyzing_class_D_beta-lactamase_OXA-96     TTGCAACGTATTGGTTATGGCA-------- 480
lcl|NG_049838.1_cds_WP_063864544.1_1_[gene=blaOXA]_[locus_tag=A7J11_01900]_[protein=OXA-58_family_carbapenem-hydrolyzing_class_D_beta-lactamase_OXA-97     TTGCAACGTATTGGTTATGGCA-------- 480
lcl|NG_148665.1_cds_WP_268871882.1_1_[gene=blaOXA]_[locus_tag=A7J11_07905]_[protein=OXA-58_family_carbapenem-hydrolyzing_class_D_beta-lactamase_OXA-11     TTGCAACGTATTGGTTATGGCA-------- 480
lcl|NG_244593.1_cds_WP_420354155.1_1_[gene=blaOXA]_[locus_tag=A7J11_08959]_[protein=OXA-58_family_carbapenem-hydrolyzing_class_D_beta-lactamase_OXA-13     TTGCAACGTATTGGTTATGGCA-------- 480
lcl|KU726870.1_cds_AMK37641.1_1_[gene=blaOXA]_[protein=OXA-58_family_carbapenem-hydrolyzing_class_D_beta-lactamase_OXA-512]_[protein_id=AMK37641.1]_[l     TTGCAACGTATTGGTTATGGCA-------- 480
lcl|KY660721.1_cds_ASF83214.1_1_[protein=beta-lactamase_OXA-58]_[protein_id=ASF83214.1]_[location=284..1126]_[gbkey=CDS]                                   TTGCAACGTATTGGTTATGGCA-------- 480
lcl|OP895673.1_cds_UZZ47413.1_1_[gene=blaOXA]_[protein=OXA-58_family_carbapenem-hydrolyzing_class_D_beta-lactamase_OXA-1178]_[protein_id=UZZ47413.1]_[     TTGCAACGTATTGGTTATGGCA-------- 480
lcl|OQ533022.1_cds_WEY35876.1_1_[gene=blaOXA-58]_[protein=carbapenem-hydrolyzing_class_D_beta-lactamase_OXA-58]_[protein_id=WEY35876.1]_[location=1..8     TTGCAACGTATTGGTTATGGCA-------- 480
lcl|PP989441.1_cds_XCJ76707.1_1_[gene=blaOXA]_[protein=carbapenem-hydrolyzing_class_D_beta-lactamase_OXA-58]_[protein_id=XCJ76707.1]_[location=1..843]     TTGCAACGTATTGGTTATGGCA-------- 480
lcl|PV184580.1_cds_XPO98261.1_1_[gene=blaOXA]_[protein=OXA-58_family_carbapenem-hydrolyzing_class_D_beta-lactamase_OXA-1376]_[protein_id=XPO98261.1]_[     TTGCAACGTATTGGTTATGGCA-------- 480
                                                                                                                                                                                         

OXA-1_consensus                                                                                                                                            TTCTCTGGAGATAAAGAAAGAAACAACGGA 510
OXA01_crRNA                                                                                                                                                ------------------------------ 510
Forward_primer                                                                                                                                             ------------------------------ 510
Reverse_primer                                                                                                                                             ------------------------------ 510
lcl|NG_049463.1_cds_WP_063861121.1_1_[gene=blaOXA]_[locus_tag=A7J11_02529]_[protein=OXA-58_family_carbapenem-hydrolyzing_class_D_beta-lactamase_OXA-16     ----------ATATGCAAATAGGCACGGAA 510
lcl|NG_049686.1_cds_WP_063862756.1_1_[gene=blaOXA]_[locus_tag=A7J11_03371]_[protein=OXA-58_family_carbapenem-hydrolyzing_class_D_beta-lactamase_OXA-39     ----------ATATGCAAATAGGCACGGAA 510
lcl|NG_049708.1_cds_WP_063862810.1_1_[gene=blaOXA]_[locus_tag=A7J11_03322]_[protein=OXA-58_family_carbapenem-hydrolyzing_class_D_beta-lactamase_OXA-42     ----------ATATGCAAATAGGCACGGAA 510
lcl|NG_049789.1_cds_WP_063864184.1_1_[gene=blaOXA]_[locus_tag=A7J11_03612]_[protein=OXA-58_family_carbapenem-hydrolyzing_class_D_beta-lactamase_OXA-51     ----------ATATGCAAATAGGCACGGAA 510
lcl|NG_049798.1_cds_WP_002002480.1_1_[gene=blaOXA]_[locus_tag=A7J11_01407]_[protein=carbapenem-hydrolyzing_class_D_beta-lactamase_OXA-58]_[protein_id=     ----------ATATGCAAATAGGCACGGAA 510
lcl|NG_049837.1_cds_WP_063864543.1_1_[gene=blaOXA]_[locus_tag=A7J11_01774]_[protein=OXA-58_family_carbapenem-hydrolyzing_class_D_beta-lactamase_OXA-96     ----------ATATGCAAATGGGCACGGAA 510
lcl|NG_049838.1_cds_WP_063864544.1_1_[gene=blaOXA]_[locus_tag=A7J11_01900]_[protein=OXA-58_family_carbapenem-hydrolyzing_class_D_beta-lactamase_OXA-97     ----------ATATGCAAATAGGCACGGAA 510
lcl|NG_148665.1_cds_WP_268871882.1_1_[gene=blaOXA]_[locus_tag=A7J11_07905]_[protein=OXA-58_family_carbapenem-hydrolyzing_class_D_beta-lactamase_OXA-11     ----------ATATGCAAATAGGCACGGAA 510
lcl|NG_244593.1_cds_WP_420354155.1_1_[gene=blaOXA]_[locus_tag=A7J11_08959]_[protein=OXA-58_family_carbapenem-hydrolyzing_class_D_beta-lactamase_OXA-13     ----------ATATGCAAATAGGCACGGAA 510
lcl|KU726870.1_cds_AMK37641.1_1_[gene=blaOXA]_[protein=OXA-58_family_carbapenem-hydrolyzing_class_D_beta-lactamase_OXA-512]_[protein_id=AMK37641.1]_[l     ----------ATATGCAAATAGGCACGGAA 510
lcl|KY660721.1_cds_ASF83214.1_1_[protein=beta-lactamase_OXA-58]_[protein_id=ASF83214.1]_[location=284..1126]_[gbkey=CDS]                                   ----------ATATGCAAATAGGCACGGAA 510
lcl|OP895673.1_cds_UZZ47413.1_1_[gene=blaOXA]_[protein=OXA-58_family_carbapenem-hydrolyzing_class_D_beta-lactamase_OXA-1178]_[protein_id=UZZ47413.1]_[     ----------ATATGCAAATAGGCACGGAA 510
lcl|OQ533022.1_cds_WEY35876.1_1_[gene=blaOXA-58]_[protein=carbapenem-hydrolyzing_class_D_beta-lactamase_OXA-58]_[protein_id=WEY35876.1]_[location=1..8     ----------ATATGCAAATAGGCACGGAA 510
lcl|PP989441.1_cds_XCJ76707.1_1_[gene=blaOXA]_[protein=carbapenem-hydrolyzing_class_D_beta-lactamase_OXA-58]_[protein_id=XCJ76707.1]_[location=1..843]     ----------ATATGCAAATAGGCACGGAA 510
lcl|PV184580.1_cds_XPO98261.1_1_[gene=blaOXA]_[protein=OXA-58_family_carbapenem-hydrolyzing_class_D_beta-lactamase_OXA-1376]_[protein_id=XPO98261.1]_[     ----------ATATGCAAATAGGCACGGAA 510
                                                                                                                                                                                         

OXA-1_consensus                                                                                                                                            TTAACAGAAGCATGGCTCGAAAGTAGCTTA 540
OXA01_crRNA                                                                                                                                                ------------------------------ 540
Forward_primer                                                                                                                                             --------AGCATGGCTCGAAAGTAGCTTA 540
Reverse_primer                                                                                                                                             ------------------------------ 540
lcl|NG_049463.1_cds_WP_063861121.1_1_[gene=blaOXA]_[locus_tag=A7J11_02529]_[protein=OXA-58_family_carbapenem-hydrolyzing_class_D_beta-lactamase_OXA-16     GTTGATCAATTTTGGTTGAAAGGGCCTTTG 540
lcl|NG_049686.1_cds_WP_063862756.1_1_[gene=blaOXA]_[locus_tag=A7J11_03371]_[protein=OXA-58_family_carbapenem-hydrolyzing_class_D_beta-lactamase_OXA-39     GTTGATCAATTTTGGTTGAAAGGGCCTTTG 540
lcl|NG_049708.1_cds_WP_063862810.1_1_[gene=blaOXA]_[locus_tag=A7J11_03322]_[protein=OXA-58_family_carbapenem-hydrolyzing_class_D_beta-lactamase_OXA-42     GTTGATCAATTTTGGTTGAAAGGGCCTTTG 540
lcl|NG_049789.1_cds_WP_063864184.1_1_[gene=blaOXA]_[locus_tag=A7J11_03612]_[protein=OXA-58_family_carbapenem-hydrolyzing_class_D_beta-lactamase_OXA-51     GTTGATCAATTTTGGTTGAAAGGGCCTTTG 540
lcl|NG_049798.1_cds_WP_002002480.1_1_[gene=blaOXA]_[locus_tag=A7J11_01407]_[protein=carbapenem-hydrolyzing_class_D_beta-lactamase_OXA-58]_[protein_id=     GTTGATCAATTTTGGTTGAAAGGGCCTTTG 540
lcl|NG_049837.1_cds_WP_063864543.1_1_[gene=blaOXA]_[locus_tag=A7J11_01774]_[protein=OXA-58_family_carbapenem-hydrolyzing_class_D_beta-lactamase_OXA-96     GTTGATCAATTTTGGTTGAAAGGGCCTTTG 540
lcl|NG_049838.1_cds_WP_063864544.1_1_[gene=blaOXA]_[locus_tag=A7J11_01900]_[protein=OXA-58_family_carbapenem-hydrolyzing_class_D_beta-lactamase_OXA-97     GTTGATCAATTTTGGTTGAAAGGGCCTTTG 540
lcl|NG_148665.1_cds_WP_268871882.1_1_[gene=blaOXA]_[locus_tag=A7J11_07905]_[protein=OXA-58_family_carbapenem-hydrolyzing_class_D_beta-lactamase_OXA-11     GTTGATCAATTTTGGTTGAAAGGGCCTTTG 540
lcl|NG_244593.1_cds_WP_420354155.1_1_[gene=blaOXA]_[locus_tag=A7J11_08959]_[protein=OXA-58_family_carbapenem-hydrolyzing_class_D_beta-lactamase_OXA-13     GTTGATCAATTTTGGTTGAAAGGGCCTTTG 540
lcl|KU726870.1_cds_AMK37641.1_1_[gene=blaOXA]_[protein=OXA-58_family_carbapenem-hydrolyzing_class_D_beta-lactamase_OXA-512]_[protein_id=AMK37641.1]_[l     GTTGATCAATTTTGGTTGAAAGGGCCTTTG 540
lcl|KY660721.1_cds_ASF83214.1_1_[protein=beta-lactamase_OXA-58]_[protein_id=ASF83214.1]_[location=284..1126]_[gbkey=CDS]                                   GTTGATCAATTTTGGTTGAAAGGGCCTTTG 540
lcl|OP895673.1_cds_UZZ47413.1_1_[gene=blaOXA]_[protein=OXA-58_family_carbapenem-hydrolyzing_class_D_beta-lactamase_OXA-1178]_[protein_id=UZZ47413.1]_[     GTTGATCAATTTTGGTTGAAAGGGCCTTTG 540
lcl|OQ533022.1_cds_WEY35876.1_1_[gene=blaOXA-58]_[protein=carbapenem-hydrolyzing_class_D_beta-lactamase_OXA-58]_[protein_id=WEY35876.1]_[location=1..8     GTTGATCAATTTTGGTTGAAAGGGCCTTTG 540
lcl|PP989441.1_cds_XCJ76707.1_1_[gene=blaOXA]_[protein=carbapenem-hydrolyzing_class_D_beta-lactamase_OXA-58]_[protein_id=XCJ76707.1]_[location=1..843]     GTTGATCAATTTTGGTTGAAAGGGCCTTTG 540
lcl|PV184580.1_cds_XPO98261.1_1_[gene=blaOXA]_[protein=OXA-58_family_carbapenem-hydrolyzing_class_D_beta-lactamase_OXA-1376]_[protein_id=XPO98261.1]_[     GTTGATCAATTTTGGTTGAAAGGGCCTTTG 540
                                                                                                                                                                                         

OXA-1_consensus                                                                                                                                            AAAATTTCACCAGAAGAACAAATTCAATTC 570
OXA01_crRNA                                                                                                                                                --------ACCAGAAGAACAAATTCAATTC 570
Forward_primer                                                                                                                                             ------------------------------ 570
Reverse_primer                                                                                                                                             -------CACTTACAGGAAACTTGGGGTC- 570
lcl|NG_049463.1_cds_WP_063861121.1_1_[gene=blaOXA]_[locus_tag=A7J11_02529]_[protein=OXA-58_family_carbapenem-hydrolyzing_class_D_beta-lactamase_OXA-16     ACAATTACACCTATACAAGAAGTAAAGTTT 570
lcl|NG_049686.1_cds_WP_063862756.1_1_[gene=blaOXA]_[locus_tag=A7J11_03371]_[protein=OXA-58_family_carbapenem-hydrolyzing_class_D_beta-lactamase_OXA-39     ACAATTACACCTATACAAGAAGTAAAGTTT 570
lcl|NG_049708.1_cds_WP_063862810.1_1_[gene=blaOXA]_[locus_tag=A7J11_03322]_[protein=OXA-58_family_carbapenem-hydrolyzing_class_D_beta-lactamase_OXA-42     ACAATTACACCTATACAAGAAGTAAAGTTT 570
lcl|NG_049789.1_cds_WP_063864184.1_1_[gene=blaOXA]_[locus_tag=A7J11_03612]_[protein=OXA-58_family_carbapenem-hydrolyzing_class_D_beta-lactamase_OXA-51     ACAATTACACCTATACAAGAAGTAAAGTTT 570
lcl|NG_049798.1_cds_WP_002002480.1_1_[gene=blaOXA]_[locus_tag=A7J11_01407]_[protein=carbapenem-hydrolyzing_class_D_beta-lactamase_OXA-58]_[protein_id=     ACAATTACACCTATACAAGAAGTAAAGTTT 570
lcl|NG_049837.1_cds_WP_063864543.1_1_[gene=blaOXA]_[locus_tag=A7J11_01774]_[protein=OXA-58_family_carbapenem-hydrolyzing_class_D_beta-lactamase_OXA-96     ACAATTACACCTATACAAGAAGTAAAGTTT 570
lcl|NG_049838.1_cds_WP_063864544.1_1_[gene=blaOXA]_[locus_tag=A7J11_01900]_[protein=OXA-58_family_carbapenem-hydrolyzing_class_D_beta-lactamase_OXA-97     ACAATTACACCTATACAAGAAGTAAAGTTT 570
lcl|NG_148665.1_cds_WP_268871882.1_1_[gene=blaOXA]_[locus_tag=A7J11_07905]_[protein=OXA-58_family_carbapenem-hydrolyzing_class_D_beta-lactamase_OXA-11     ACAATTACACCTATACAAGAAGTAAAGTTT 570
lcl|NG_244593.1_cds_WP_420354155.1_1_[gene=blaOXA]_[locus_tag=A7J11_08959]_[protein=OXA-58_family_carbapenem-hydrolyzing_class_D_beta-lactamase_OXA-13     ACAATTACACCTATACAAGAAGTAAAGTTT 570
lcl|KU726870.1_cds_AMK37641.1_1_[gene=blaOXA]_[protein=OXA-58_family_carbapenem-hydrolyzing_class_D_beta-lactamase_OXA-512]_[protein_id=AMK37641.1]_[l     ACAATTACACCTATACAAGAAGTAAAGTTT 570
lcl|KY660721.1_cds_ASF83214.1_1_[protein=beta-lactamase_OXA-58]_[protein_id=ASF83214.1]_[location=284..1126]_[gbkey=CDS]                                   ACAATTACACCTATACAAGAAGTAAAGTTT 570
lcl|OP895673.1_cds_UZZ47413.1_1_[gene=blaOXA]_[protein=OXA-58_family_carbapenem-hydrolyzing_class_D_beta-lactamase_OXA-1178]_[protein_id=UZZ47413.1]_[     ACAATTACACCTATACAAGAAGTAAAGTTT 570
lcl|OQ533022.1_cds_WEY35876.1_1_[gene=blaOXA-58]_[protein=carbapenem-hydrolyzing_class_D_beta-lactamase_OXA-58]_[protein_id=WEY35876.1]_[location=1..8     ACAATTACACCTATACAAGAAGTAAAGTTT 570
lcl|PP989441.1_cds_XCJ76707.1_1_[gene=blaOXA]_[protein=carbapenem-hydrolyzing_class_D_beta-lactamase_OXA-58]_[protein_id=XCJ76707.1]_[location=1..843]     ACAATTACACCTATACAAGAAGTAAAGTTT 570
lcl|PV184580.1_cds_XPO98261.1_1_[gene=blaOXA]_[protein=OXA-58_family_carbapenem-hydrolyzing_class_D_beta-lactamase_OXA-1376]_[protein_id=XPO98261.1]_[     ACAATTACACCTATACAAGAAGTAAAGTTT 570
                                                                                                                                                                                         

OXA-1_consensus                                                                                                                                            CTGCGTAAAATTATTAATCACAATCTCCCA 600
OXA01_crRNA                                                                                                                                                CT---------------------------- 600
Forward_primer                                                                                                                                             ------------------------------ 600
Reverse_primer                                                                                                                                             ------------------------------ 600
lcl|NG_049463.1_cds_WP_063861121.1_1_[gene=blaOXA]_[locus_tag=A7J11_02529]_[protein=OXA-58_family_carbapenem-hydrolyzing_class_D_beta-lactamase_OXA-16     GTGTATGATTTAGCCCAAGGGCAATTGCCT 600
lcl|NG_049686.1_cds_WP_063862756.1_1_[gene=blaOXA]_[locus_tag=A7J11_03371]_[protein=OXA-58_family_carbapenem-hydrolyzing_class_D_beta-lactamase_OXA-39     GTGTATGATTTAGCCCAAGGGCAATTGCCT 600
lcl|NG_049708.1_cds_WP_063862810.1_1_[gene=blaOXA]_[locus_tag=A7J11_03322]_[protein=OXA-58_family_carbapenem-hydrolyzing_class_D_beta-lactamase_OXA-42     GTTTATGATTTAGCCCAAGGGCAATTGCCT 600
lcl|NG_049789.1_cds_WP_063864184.1_1_[gene=blaOXA]_[locus_tag=A7J11_03612]_[protein=OXA-58_family_carbapenem-hydrolyzing_class_D_beta-lactamase_OXA-51     GTGTATGATTTAGCCCAAGGGCAATTGCCT 600
lcl|NG_049798.1_cds_WP_002002480.1_1_[gene=blaOXA]_[locus_tag=A7J11_01407]_[protein=carbapenem-hydrolyzing_class_D_beta-lactamase_OXA-58]_[protein_id=     GTGTATGATTTAGCCCAAGGGCAATTGCCT 600
lcl|NG_049837.1_cds_WP_063864543.1_1_[gene=blaOXA]_[locus_tag=A7J11_01774]_[protein=OXA-58_family_carbapenem-hydrolyzing_class_D_beta-lactamase_OXA-96     GTGTATGATTTAGCCCAAGGGCAATTGCCT 600
lcl|NG_049838.1_cds_WP_063864544.1_1_[gene=blaOXA]_[locus_tag=A7J11_01900]_[protein=OXA-58_family_carbapenem-hydrolyzing_class_D_beta-lactamase_OXA-97     GTGTATGATTTAGCCCAAGGGCAATTGCCT 600
lcl|NG_148665.1_cds_WP_268871882.1_1_[gene=blaOXA]_[locus_tag=A7J11_07905]_[protein=OXA-58_family_carbapenem-hydrolyzing_class_D_beta-lactamase_OXA-11     GTGTATGATTTAGCCCAAGGGCAATTGCCT 600
lcl|NG_244593.1_cds_WP_420354155.1_1_[gene=blaOXA]_[locus_tag=A7J11_08959]_[protein=OXA-58_family_carbapenem-hydrolyzing_class_D_beta-lactamase_OXA-13     GTGTATGATTTAGCCCAAGGGCAATTGCCT 600
lcl|KU726870.1_cds_AMK37641.1_1_[gene=blaOXA]_[protein=OXA-58_family_carbapenem-hydrolyzing_class_D_beta-lactamase_OXA-512]_[protein_id=AMK37641.1]_[l     GTGTATGATTTAGCCCAAGGGCAATTGCCT 600
lcl|KY660721.1_cds_ASF83214.1_1_[protein=beta-lactamase_OXA-58]_[protein_id=ASF83214.1]_[location=284..1126]_[gbkey=CDS]                                   GTGTATGATTTAGCCCAAGGGCAATTGCCT 600
lcl|OP895673.1_cds_UZZ47413.1_1_[gene=blaOXA]_[protein=OXA-58_family_carbapenem-hydrolyzing_class_D_beta-lactamase_OXA-1178]_[protein_id=UZZ47413.1]_[     GTGTATGATTTAGCCCAAGGGCAATTGCCT 600
lcl|OQ533022.1_cds_WEY35876.1_1_[gene=blaOXA-58]_[protein=carbapenem-hydrolyzing_class_D_beta-lactamase_OXA-58]_[protein_id=WEY35876.1]_[location=1..8     GTGTATGATTTAGCCCAAGGGCAATTGCCT 600
lcl|PP989441.1_cds_XCJ76707.1_1_[gene=blaOXA]_[protein=carbapenem-hydrolyzing_class_D_beta-lactamase_OXA-58]_[protein_id=XCJ76707.1]_[location=1..843]     GTGTATGATTTAGCCCAAGGGCAATTGCCT 600
lcl|PV184580.1_cds_XPO98261.1_1_[gene=blaOXA]_[protein=OXA-58_family_carbapenem-hydrolyzing_class_D_beta-lactamase_OXA-1376]_[protein_id=XPO98261.1]_[     GTGTATGATTTAGCCCAAGGGCAATTGCCT 600
                                                                                                                                                                                         

OXA-1_consensus                                                                                                                                            GTTAAAAACTCAGCCATAGAAAACACCATA 630
OXA01_crRNA                                                                                                                                                ------------------------------ 630
Forward_primer                                                                                                                                             ------------------------------ 630
Reverse_primer                                                                                                                                             ------------------------------ 630
lcl|NG_049463.1_cds_WP_063861121.1_1_[gene=blaOXA]_[locus_tag=A7J11_02529]_[protein=OXA-58_family_carbapenem-hydrolyzing_class_D_beta-lactamase_OXA-16     TTTAAACCTGAAGTTCAGCAACAAGTGAAA 630
lcl|NG_049686.1_cds_WP_063862756.1_1_[gene=blaOXA]_[locus_tag=A7J11_03371]_[protein=OXA-58_family_carbapenem-hydrolyzing_class_D_beta-lactamase_OXA-39     TTTAAACCTGAAGTTCAGCAACAAGTGAAA 630
lcl|NG_049708.1_cds_WP_063862810.1_1_[gene=blaOXA]_[locus_tag=A7J11_03322]_[protein=OXA-58_family_carbapenem-hydrolyzing_class_D_beta-lactamase_OXA-42     TTTAAACCTGAAGTTCAGCAACAAGTGAAA 630
lcl|NG_049789.1_cds_WP_063864184.1_1_[gene=blaOXA]_[locus_tag=A7J11_03612]_[protein=OXA-58_family_carbapenem-hydrolyzing_class_D_beta-lactamase_OXA-51     TTTAAACCTGAAGTTCAGCAACAAGTGAAA 630
lcl|NG_049798.1_cds_WP_002002480.1_1_[gene=blaOXA]_[locus_tag=A7J11_01407]_[protein=carbapenem-hydrolyzing_class_D_beta-lactamase_OXA-58]_[protein_id=     TTTAAACCTGAAGTTCAGCAACAAGTGAAA 630
lcl|NG_049837.1_cds_WP_063864543.1_1_[gene=blaOXA]_[locus_tag=A7J11_01774]_[protein=OXA-58_family_carbapenem-hydrolyzing_class_D_beta-lactamase_OXA-96     TTTAAACCTGAAGTTCAGCAACAAGTGAAA 630
lcl|NG_049838.1_cds_WP_063864544.1_1_[gene=blaOXA]_[locus_tag=A7J11_01900]_[protein=OXA-58_family_carbapenem-hydrolyzing_class_D_beta-lactamase_OXA-97     TTTAAACCTGAAGTTCAGCAACAAGTGAAA 630
lcl|NG_148665.1_cds_WP_268871882.1_1_[gene=blaOXA]_[locus_tag=A7J11_07905]_[protein=OXA-58_family_carbapenem-hydrolyzing_class_D_beta-lactamase_OXA-11     TTTAAACCTGAAGTTCAGCAACAAGTGAAA 630
lcl|NG_244593.1_cds_WP_420354155.1_1_[gene=blaOXA]_[locus_tag=A7J11_08959]_[protein=OXA-58_family_carbapenem-hydrolyzing_class_D_beta-lactamase_OXA-13     TTTAAACCTGATGTTCAGCAACAAGTGAAA 630
lcl|KU726870.1_cds_AMK37641.1_1_[gene=blaOXA]_[protein=OXA-58_family_carbapenem-hydrolyzing_class_D_beta-lactamase_OXA-512]_[protein_id=AMK37641.1]_[l     TTTAAACCTGAAGTTCAGCAACAAGTGAAA 630
lcl|KY660721.1_cds_ASF83214.1_1_[protein=beta-lactamase_OXA-58]_[protein_id=ASF83214.1]_[location=284..1126]_[gbkey=CDS]                                   TTTAAACCTGAAGTTCAGCAACAAGTGAAA 630
lcl|OP895673.1_cds_UZZ47413.1_1_[gene=blaOXA]_[protein=OXA-58_family_carbapenem-hydrolyzing_class_D_beta-lactamase_OXA-1178]_[protein_id=UZZ47413.1]_[     TTTAAACCTGAAGTTCAGCAACAAGTGAAA 630
lcl|OQ533022.1_cds_WEY35876.1_1_[gene=blaOXA-58]_[protein=carbapenem-hydrolyzing_class_D_beta-lactamase_OXA-58]_[protein_id=WEY35876.1]_[location=1..8     TTTAAACCTGAAGTTCAGCAACAAGTGAAA 630
lcl|PP989441.1_cds_XCJ76707.1_1_[gene=blaOXA]_[protein=carbapenem-hydrolyzing_class_D_beta-lactamase_OXA-58]_[protein_id=XCJ76707.1]_[location=1..843]     TTTAAACCTGAAGTTCAGCAACAAGTGAAA 630
lcl|PV184580.1_cds_XPO98261.1_1_[gene=blaOXA]_[protein=OXA-58_family_carbapenem-hydrolyzing_class_D_beta-lactamase_OXA-1376]_[protein_id=XPO98261.1]_[     TTTAAACCTGATGTTCAGCAACAAGTGAAA 630
                                                                                                                                                                                         

OXA-1_consensus                                                                                                                                            GAGAACATGTATCTACAAGATCTGGATAAT 660
OXA01_crRNA                                                                                                                                                ------------------------------ 660
Forward_primer                                                                                                                                             ------------------------------ 660
Reverse_primer                                                                                                                                             ------------------------------ 660
lcl|NG_049463.1_cds_WP_063861121.1_1_[gene=blaOXA]_[locus_tag=A7J11_02529]_[protein=OXA-58_family_carbapenem-hydrolyzing_class_D_beta-lactamase_OXA-16     GAGATGTTGTATGTAGAGCGCAGAGGGGAG 660
lcl|NG_049686.1_cds_WP_063862756.1_1_[gene=blaOXA]_[locus_tag=A7J11_03371]_[protein=OXA-58_family_carbapenem-hydrolyzing_class_D_beta-lactamase_OXA-39     GAGATGTTGTATGTAGAGCGCAGAGGGGAG 660
lcl|NG_049708.1_cds_WP_063862810.1_1_[gene=blaOXA]_[locus_tag=A7J11_03322]_[protein=OXA-58_family_carbapenem-hydrolyzing_class_D_beta-lactamase_OXA-42     GAGATGTTGTATGTAGAGCGCAGAGGGGAG 660
lcl|NG_049789.1_cds_WP_063864184.1_1_[gene=blaOXA]_[locus_tag=A7J11_03612]_[protein=OXA-58_family_carbapenem-hydrolyzing_class_D_beta-lactamase_OXA-51     GAGATGTTGTATGTAGAGCGCAGAGGGGAG 660
lcl|NG_049798.1_cds_WP_002002480.1_1_[gene=blaOXA]_[locus_tag=A7J11_01407]_[protein=carbapenem-hydrolyzing_class_D_beta-lactamase_OXA-58]_[protein_id=     GAGATGTTGTATGTAGAGCGCAGAGGGGAG 660
lcl|NG_049837.1_cds_WP_063864543.1_1_[gene=blaOXA]_[locus_tag=A7J11_01774]_[protein=OXA-58_family_carbapenem-hydrolyzing_class_D_beta-lactamase_OXA-96     GAGATGTTGTATGTAGAGCGCAGAGGGGAG 660
lcl|NG_049838.1_cds_WP_063864544.1_1_[gene=blaOXA]_[locus_tag=A7J11_01900]_[protein=OXA-58_family_carbapenem-hydrolyzing_class_D_beta-lactamase_OXA-97     GAGATGTTGTATGTAGAGCGCAGAGGGGAG 660
lcl|NG_148665.1_cds_WP_268871882.1_1_[gene=blaOXA]_[locus_tag=A7J11_07905]_[protein=OXA-58_family_carbapenem-hydrolyzing_class_D_beta-lactamase_OXA-11     GAGATGTTGTATGTAGAGCGCAGAGGGGAG 660
lcl|NG_244593.1_cds_WP_420354155.1_1_[gene=blaOXA]_[locus_tag=A7J11_08959]_[protein=OXA-58_family_carbapenem-hydrolyzing_class_D_beta-lactamase_OXA-13     GAGATGTTGTATGTAGAGCGCAGAGGGGAG 660
lcl|KU726870.1_cds_AMK37641.1_1_[gene=blaOXA]_[protein=OXA-58_family_carbapenem-hydrolyzing_class_D_beta-lactamase_OXA-512]_[protein_id=AMK37641.1]_[l     GAGATGTTGTATGTAGAGCGCAGAGGGGAG 660
lcl|KY660721.1_cds_ASF83214.1_1_[protein=beta-lactamase_OXA-58]_[protein_id=ASF83214.1]_[location=284..1126]_[gbkey=CDS]                                   GAGATGTTGTATGTAGAGCGCAGAGGGGAG 660
lcl|OP895673.1_cds_UZZ47413.1_1_[gene=blaOXA]_[protein=OXA-58_family_carbapenem-hydrolyzing_class_D_beta-lactamase_OXA-1178]_[protein_id=UZZ47413.1]_[     GAGATGTTGTATGTAGAGCGCAGAGGGGAG 660
lcl|OQ533022.1_cds_WEY35876.1_1_[gene=blaOXA-58]_[protein=carbapenem-hydrolyzing_class_D_beta-lactamase_OXA-58]_[protein_id=WEY35876.1]_[location=1..8     GAGATGTTGTATGTAGAGCGCAGAGGGGAG 660
lcl|PP989441.1_cds_XCJ76707.1_1_[gene=blaOXA]_[protein=carbapenem-hydrolyzing_class_D_beta-lactamase_OXA-58]_[protein_id=XCJ76707.1]_[location=1..843]     GAGATGTTGTATGTAGAGCGCAGAGGGGAG 660
lcl|PV184580.1_cds_XPO98261.1_1_[gene=blaOXA]_[protein=OXA-58_family_carbapenem-hydrolyzing_class_D_beta-lactamase_OXA-1376]_[protein_id=XPO98261.1]_[     GAGATGTTGTATGTAGAGCGCAGAGGGGAG 660
                                                                                                                                                                                         

OXA-1_consensus                                                                                                                                            AGTACAAAACTGTATGGGAAAACTGGTGCA 690
OXA01_crRNA                                                                                                                                                ------------------------------ 690
Forward_primer                                                                                                                                             ------------------------------ 690
Reverse_primer                                                                                                                                             ------------------------------ 690
lcl|NG_049463.1_cds_WP_063861121.1_1_[gene=blaOXA]_[locus_tag=A7J11_02529]_[protein=OXA-58_family_carbapenem-hydrolyzing_class_D_beta-lactamase_OXA-16     AAT---CGTCTATATGCTAAAAGTGGCTGG 690
lcl|NG_049686.1_cds_WP_063862756.1_1_[gene=blaOXA]_[locus_tag=A7J11_03371]_[protein=OXA-58_family_carbapenem-hydrolyzing_class_D_beta-lactamase_OXA-39     AAT---CGTCTATATGCTAAAAGTGGCTGG 690
lcl|NG_049708.1_cds_WP_063862810.1_1_[gene=blaOXA]_[locus_tag=A7J11_03322]_[protein=OXA-58_family_carbapenem-hydrolyzing_class_D_beta-lactamase_OXA-42     AAT---CGTCTATATGCTAAAAGTGGCTGG 690
lcl|NG_049789.1_cds_WP_063864184.1_1_[gene=blaOXA]_[locus_tag=A7J11_03612]_[protein=OXA-58_family_carbapenem-hydrolyzing_class_D_beta-lactamase_OXA-51     AAT---AGTCTATATGCTAAAAGTGGCTGG 690
lcl|NG_049798.1_cds_WP_002002480.1_1_[gene=blaOXA]_[locus_tag=A7J11_01407]_[protein=carbapenem-hydrolyzing_class_D_beta-lactamase_OXA-58]_[protein_id=     AAT---CGTCTATATGCTAAAAGTGGCTGG 690
lcl|NG_049837.1_cds_WP_063864543.1_1_[gene=blaOXA]_[locus_tag=A7J11_01774]_[protein=OXA-58_family_carbapenem-hydrolyzing_class_D_beta-lactamase_OXA-96     AAT---CGTCTATATGCTAAAAGTGGCTGG 690
lcl|NG_049838.1_cds_WP_063864544.1_1_[gene=blaOXA]_[locus_tag=A7J11_01900]_[protein=OXA-58_family_carbapenem-hydrolyzing_class_D_beta-lactamase_OXA-97     AAT---CGTCTATATGCTAAAAGTGGCTGG 690
lcl|NG_148665.1_cds_WP_268871882.1_1_[gene=blaOXA]_[locus_tag=A7J11_07905]_[protein=OXA-58_family_carbapenem-hydrolyzing_class_D_beta-lactamase_OXA-11     AAT---CGTCTATATGCTAAAAGTGGCTGG 690
lcl|NG_244593.1_cds_WP_420354155.1_1_[gene=blaOXA]_[locus_tag=A7J11_08959]_[protein=OXA-58_family_carbapenem-hydrolyzing_class_D_beta-lactamase_OXA-13     AAT---CGTCTATATGCTAAAAGTGGCTGG 690
lcl|KU726870.1_cds_AMK37641.1_1_[gene=blaOXA]_[protein=OXA-58_family_carbapenem-hydrolyzing_class_D_beta-lactamase_OXA-512]_[protein_id=AMK37641.1]_[l     AAT---AGTCTATATGCTAAAAGTGGCTGG 690
lcl|KY660721.1_cds_ASF83214.1_1_[protein=beta-lactamase_OXA-58]_[protein_id=ASF83214.1]_[location=284..1126]_[gbkey=CDS]                                   AAT---CGTCTATATGCTAAAAGTGGCTGG 690
lcl|OP895673.1_cds_UZZ47413.1_1_[gene=blaOXA]_[protein=OXA-58_family_carbapenem-hydrolyzing_class_D_beta-lactamase_OXA-1178]_[protein_id=UZZ47413.1]_[     AAT---CGTCTATATGCTAAAAGTGGCTGG 690
lcl|OQ533022.1_cds_WEY35876.1_1_[gene=blaOXA-58]_[protein=carbapenem-hydrolyzing_class_D_beta-lactamase_OXA-58]_[protein_id=WEY35876.1]_[location=1..8     AAT---CGTCTATATGCTAAAAGTGGCTGG 690
lcl|PP989441.1_cds_XCJ76707.1_1_[gene=blaOXA]_[protein=carbapenem-hydrolyzing_class_D_beta-lactamase_OXA-58]_[protein_id=XCJ76707.1]_[location=1..843]     AAT---CGTCTATATGCTAAAAGTGGCTGG 690
lcl|PV184580.1_cds_XPO98261.1_1_[gene=blaOXA]_[protein=OXA-58_family_carbapenem-hydrolyzing_class_D_beta-lactamase_OXA-1376]_[protein_id=XPO98261.1]_[     AAT---CGTCTATATGCTAAAAGTGGCTGG 690
                                                                                                                                                                                         

OXA-1_consensus                                                                                                                                            GGATTCACAGCAAATAGAACCTTACAAAAC 720
OXA01_crRNA                                                                                                                                                ------------------------------ 720
Forward_primer                                                                                                                                             ------------------------------ 720
Reverse_primer                                                                                                                                             ------------------------------ 720
lcl|NG_049463.1_cds_WP_063861121.1_1_[gene=blaOXA]_[locus_tag=A7J11_02529]_[protein=OXA-58_family_carbapenem-hydrolyzing_class_D_beta-lactamase_OXA-16     GGAATGGCTGTAGA------CCCGCAAGTG 720
lcl|NG_049686.1_cds_WP_063862756.1_1_[gene=blaOXA]_[locus_tag=A7J11_03371]_[protein=OXA-58_family_carbapenem-hydrolyzing_class_D_beta-lactamase_OXA-39     GGAATGGCTGTAGA------CCCGCAAGTG 720
lcl|NG_049708.1_cds_WP_063862810.1_1_[gene=blaOXA]_[locus_tag=A7J11_03322]_[protein=OXA-58_family_carbapenem-hydrolyzing_class_D_beta-lactamase_OXA-42     GGAATGGCTGTAGA------CCCGCAAGTG 720
lcl|NG_049789.1_cds_WP_063864184.1_1_[gene=blaOXA]_[locus_tag=A7J11_03612]_[protein=OXA-58_family_carbapenem-hydrolyzing_class_D_beta-lactamase_OXA-51     GGAATGGCTGTAGA------CCCGCAAGTG 720
lcl|NG_049798.1_cds_WP_002002480.1_1_[gene=blaOXA]_[locus_tag=A7J11_01407]_[protein=carbapenem-hydrolyzing_class_D_beta-lactamase_OXA-58]_[protein_id=     GGAATGGCTGTAGA------CCCGCAAGTG 720
lcl|NG_049837.1_cds_WP_063864543.1_1_[gene=blaOXA]_[locus_tag=A7J11_01774]_[protein=OXA-58_family_carbapenem-hydrolyzing_class_D_beta-lactamase_OXA-96     GGAATGGCTGTAGA------CCCGCAAGTG 720
lcl|NG_049838.1_cds_WP_063864544.1_1_[gene=blaOXA]_[locus_tag=A7J11_01900]_[protein=OXA-58_family_carbapenem-hydrolyzing_class_D_beta-lactamase_OXA-97     GGAATGGCTGTAGA------CCCGCAAGTG 720
lcl|NG_148665.1_cds_WP_268871882.1_1_[gene=blaOXA]_[locus_tag=A7J11_07905]_[protein=OXA-58_family_carbapenem-hydrolyzing_class_D_beta-lactamase_OXA-11     GGAATGGCTGTAGA------CCCGCAAGTG 720
lcl|NG_244593.1_cds_WP_420354155.1_1_[gene=blaOXA]_[locus_tag=A7J11_08959]_[protein=OXA-58_family_carbapenem-hydrolyzing_class_D_beta-lactamase_OXA-13     GGAATGGCTGTAGA------CCCGCAAGTG 720
lcl|KU726870.1_cds_AMK37641.1_1_[gene=blaOXA]_[protein=OXA-58_family_carbapenem-hydrolyzing_class_D_beta-lactamase_OXA-512]_[protein_id=AMK37641.1]_[l     GGAATGGCTGTAGA------CCCGCAAGTG 720
lcl|KY660721.1_cds_ASF83214.1_1_[protein=beta-lactamase_OXA-58]_[protein_id=ASF83214.1]_[location=284..1126]_[gbkey=CDS]                                   GGAATGGCTGTAGA------CCCGCAAGTG 720
lcl|OP895673.1_cds_UZZ47413.1_1_[gene=blaOXA]_[protein=OXA-58_family_carbapenem-hydrolyzing_class_D_beta-lactamase_OXA-1178]_[protein_id=UZZ47413.1]_[     GGAATGGCTGTAGA------CCCGCAAGTG 720
lcl|OQ533022.1_cds_WEY35876.1_1_[gene=blaOXA-58]_[protein=carbapenem-hydrolyzing_class_D_beta-lactamase_OXA-58]_[protein_id=WEY35876.1]_[location=1..8     GGAATGGCTGTAGA------CCCGCAAGTG 720
lcl|PP989441.1_cds_XCJ76707.1_1_[gene=blaOXA]_[protein=carbapenem-hydrolyzing_class_D_beta-lactamase_OXA-58]_[protein_id=XCJ76707.1]_[location=1..843]     GGAATGGCTGTAGA------CCCGCAAGTG 720
lcl|PV184580.1_cds_XPO98261.1_1_[gene=blaOXA]_[protein=OXA-58_family_carbapenem-hydrolyzing_class_D_beta-lactamase_OXA-1376]_[protein_id=XPO98261.1]_[     GGAATGGCTGTAGA------CCCGCAAGTG 720
                                                                                                                                                                                         

OXA-1_consensus                                                                                                                                            GGATGGTTTGAAGGGTTTATTATAAGCAAA 750
OXA01_crRNA                                                                                                                                                ------------------------------ 750
Forward_primer                                                                                                                                             ------------------------------ 750
Reverse_primer                                                                                                                                             ------------------------------ 750
lcl|NG_049463.1_cds_WP_063861121.1_1_[gene=blaOXA]_[locus_tag=A7J11_02529]_[protein=OXA-58_family_carbapenem-hydrolyzing_class_D_beta-lactamase_OXA-16     GGTTGGTATGTGGGTTTTGTTGAAAAGGCA 750
lcl|NG_049686.1_cds_WP_063862756.1_1_[gene=blaOXA]_[locus_tag=A7J11_03371]_[protein=OXA-58_family_carbapenem-hydrolyzing_class_D_beta-lactamase_OXA-39     GGTTGGTATGTGGGTTTTGTTGAAAAGGCA 750
lcl|NG_049708.1_cds_WP_063862810.1_1_[gene=blaOXA]_[locus_tag=A7J11_03322]_[protein=OXA-58_family_carbapenem-hydrolyzing_class_D_beta-lactamase_OXA-42     GGTTGGTATGTGGGTTTTGTTGAAAAGGCA 750
lcl|NG_049789.1_cds_WP_063864184.1_1_[gene=blaOXA]_[locus_tag=A7J11_03612]_[protein=OXA-58_family_carbapenem-hydrolyzing_class_D_beta-lactamase_OXA-51     GGTTGGTATGTGGGTTTTGTTGAAAAGGCA 750
lcl|NG_049798.1_cds_WP_002002480.1_1_[gene=blaOXA]_[locus_tag=A7J11_01407]_[protein=carbapenem-hydrolyzing_class_D_beta-lactamase_OXA-58]_[protein_id=     GGTTGGTATGTGGGTTTTGTTGAAAAGGCA 750
lcl|NG_049837.1_cds_WP_063864543.1_1_[gene=blaOXA]_[locus_tag=A7J11_01774]_[protein=OXA-58_family_carbapenem-hydrolyzing_class_D_beta-lactamase_OXA-96     GGTTGGTATGTGGGTTTTGTTGAAAAGGCA 750
lcl|NG_049838.1_cds_WP_063864544.1_1_[gene=blaOXA]_[locus_tag=A7J11_01900]_[protein=OXA-58_family_carbapenem-hydrolyzing_class_D_beta-lactamase_OXA-97     GGTTGGTATGTGGGTTTTGTTGAAAAGGCA 750
lcl|NG_148665.1_cds_WP_268871882.1_1_[gene=blaOXA]_[locus_tag=A7J11_07905]_[protein=OXA-58_family_carbapenem-hydrolyzing_class_D_beta-lactamase_OXA-11     GGTTGGTATGTGGGTTTTGTTGAAAAGGCA 750
lcl|NG_244593.1_cds_WP_420354155.1_1_[gene=blaOXA]_[locus_tag=A7J11_08959]_[protein=OXA-58_family_carbapenem-hydrolyzing_class_D_beta-lactamase_OXA-13     GGTTGGTATGTGGGTTTTGTTGAAAAGGCA 750
lcl|KU726870.1_cds_AMK37641.1_1_[gene=blaOXA]_[protein=OXA-58_family_carbapenem-hydrolyzing_class_D_beta-lactamase_OXA-512]_[protein_id=AMK37641.1]_[l     GGTTGGTATGTGGGTTTTGTTGAAAAGGCA 750
lcl|KY660721.1_cds_ASF83214.1_1_[protein=beta-lactamase_OXA-58]_[protein_id=ASF83214.1]_[location=284..1126]_[gbkey=CDS]                                   GGTTGGTATGTGGGTTTTGTTGAAAAGGCA 750
lcl|OP895673.1_cds_UZZ47413.1_1_[gene=blaOXA]_[protein=OXA-58_family_carbapenem-hydrolyzing_class_D_beta-lactamase_OXA-1178]_[protein_id=UZZ47413.1]_[     GGTTGGTATGTGGGTTTTGTTGAAAAGGCA 750
lcl|OQ533022.1_cds_WEY35876.1_1_[gene=blaOXA-58]_[protein=carbapenem-hydrolyzing_class_D_beta-lactamase_OXA-58]_[protein_id=WEY35876.1]_[location=1..8     GGTTGGTATGTGGGTTTTGTTGAAAAGGCA 750
lcl|PP989441.1_cds_XCJ76707.1_1_[gene=blaOXA]_[protein=carbapenem-hydrolyzing_class_D_beta-lactamase_OXA-58]_[protein_id=XCJ76707.1]_[location=1..843]     GGTTGGTATGTGGGTTTTGTTGAAAAGGCA 750
lcl|PV184580.1_cds_XPO98261.1_1_[gene=blaOXA]_[protein=OXA-58_family_carbapenem-hydrolyzing_class_D_beta-lactamase_OXA-1376]_[protein_id=XPO98261.1]_[     GGTTGGTATGTGGGTTTTGTTGAAAAGGCA 750
                                                                                                                                                                                         

OXA-1_consensus                                                                                                                                            TCAGGACATAAATATGTTTTTGTGTCCGCA 780
OXA01_crRNA                                                                                                                                                ------------------------------ 780
Forward_primer                                                                                                                                             ------------------------------ 780
Reverse_primer                                                                                                                                             ------------------------------ 780
lcl|NG_049463.1_cds_WP_063861121.1_1_[gene=blaOXA]_[locus_tag=A7J11_02529]_[protein=OXA-58_family_carbapenem-hydrolyzing_class_D_beta-lactamase_OXA-16     GATGGGCAAGTGGTGGCATTTGCTTTAAAT 780
lcl|NG_049686.1_cds_WP_063862756.1_1_[gene=blaOXA]_[locus_tag=A7J11_03371]_[protein=OXA-58_family_carbapenem-hydrolyzing_class_D_beta-lactamase_OXA-39     GATGGGCAAGTGGTGGCATTTGCTTTAAAT 780
lcl|NG_049708.1_cds_WP_063862810.1_1_[gene=blaOXA]_[locus_tag=A7J11_03322]_[protein=OXA-58_family_carbapenem-hydrolyzing_class_D_beta-lactamase_OXA-42     GATGGGCAAGTGGTGGCATTTGCTTTAAAT 780
lcl|NG_049789.1_cds_WP_063864184.1_1_[gene=blaOXA]_[locus_tag=A7J11_03612]_[protein=OXA-58_family_carbapenem-hydrolyzing_class_D_beta-lactamase_OXA-51     GATGGGCAAGTGGTGGCATTTGCTTTAAAT 780
lcl|NG_049798.1_cds_WP_002002480.1_1_[gene=blaOXA]_[locus_tag=A7J11_01407]_[protein=carbapenem-hydrolyzing_class_D_beta-lactamase_OXA-58]_[protein_id=     GATGGGCAAGTGGTGGCATTTGCTTTAAAT 780
lcl|NG_049837.1_cds_WP_063864543.1_1_[gene=blaOXA]_[locus_tag=A7J11_01774]_[protein=OXA-58_family_carbapenem-hydrolyzing_class_D_beta-lactamase_OXA-96     GATGGGCAAGTGGTGGCATTTGCTTTAAAT 780
lcl|NG_049838.1_cds_WP_063864544.1_1_[gene=blaOXA]_[locus_tag=A7J11_01900]_[protein=OXA-58_family_carbapenem-hydrolyzing_class_D_beta-lactamase_OXA-97     GATGGGCAAGTGGTGGCATTTGCTTTAAAT 780
lcl|NG_148665.1_cds_WP_268871882.1_1_[gene=blaOXA]_[locus_tag=A7J11_07905]_[protein=OXA-58_family_carbapenem-hydrolyzing_class_D_beta-lactamase_OXA-11     GATGGGCAAGTGGTGGCATTTGCTTTAAAT 780
lcl|NG_244593.1_cds_WP_420354155.1_1_[gene=blaOXA]_[locus_tag=A7J11_08959]_[protein=OXA-58_family_carbapenem-hydrolyzing_class_D_beta-lactamase_OXA-13     GATGGGCAAGTGGTGGCATTTGCTTTAAAT 780
lcl|KU726870.1_cds_AMK37641.1_1_[gene=blaOXA]_[protein=OXA-58_family_carbapenem-hydrolyzing_class_D_beta-lactamase_OXA-512]_[protein_id=AMK37641.1]_[l     GATGGGCAAGTGGTGGCATTTGCTTTAAAT 780
lcl|KY660721.1_cds_ASF83214.1_1_[protein=beta-lactamase_OXA-58]_[protein_id=ASF83214.1]_[location=284..1126]_[gbkey=CDS]                                   GATGGGCAAGTGGTGGCATTTGCTTTAAAT 780
lcl|OP895673.1_cds_UZZ47413.1_1_[gene=blaOXA]_[protein=OXA-58_family_carbapenem-hydrolyzing_class_D_beta-lactamase_OXA-1178]_[protein_id=UZZ47413.1]_[     GATGGGCAAGTGGTGGCATTTGCTTTAAAT 780
lcl|OQ533022.1_cds_WEY35876.1_1_[gene=blaOXA-58]_[protein=carbapenem-hydrolyzing_class_D_beta-lactamase_OXA-58]_[protein_id=WEY35876.1]_[location=1..8     GATGGGCAAGTGGTGGCATTTGCTTTAAAT 780
lcl|PP989441.1_cds_XCJ76707.1_1_[gene=blaOXA]_[protein=carbapenem-hydrolyzing_class_D_beta-lactamase_OXA-58]_[protein_id=XCJ76707.1]_[location=1..843]     GATGGGCAAGTGGTGGCATTTGCTTTAAAT 780
lcl|PV184580.1_cds_XPO98261.1_1_[gene=blaOXA]_[protein=OXA-58_family_carbapenem-hydrolyzing_class_D_beta-lactamase_OXA-1376]_[protein_id=XPO98261.1]_[     GATGGGCAAGTGGTGGCATTTGCTTTAAAT 780
                                                                                                                                                                                         

OXA-1_consensus                                                                                                                                            CTTACAGGAAACTTGGGGTCGAATTTAACA 810
OXA01_crRNA                                                                                                                                                ------------------------------ 810
Forward_primer                                                                                                                                             ------------------------------ 810
Reverse_primer                                                                                                                                             ------------------------------ 810
lcl|NG_049463.1_cds_WP_063861121.1_1_[gene=blaOXA]_[locus_tag=A7J11_02529]_[protein=OXA-58_family_carbapenem-hydrolyzing_class_D_beta-lactamase_OXA-16     ATGCAAATGAAAGCTGGTGATGATATTGCT 810
lcl|NG_049686.1_cds_WP_063862756.1_1_[gene=blaOXA]_[locus_tag=A7J11_03371]_[protein=OXA-58_family_carbapenem-hydrolyzing_class_D_beta-lactamase_OXA-39     ATGCAAATGAAAGCTGGTGATGATATTGCT 810
lcl|NG_049708.1_cds_WP_063862810.1_1_[gene=blaOXA]_[locus_tag=A7J11_03322]_[protein=OXA-58_family_carbapenem-hydrolyzing_class_D_beta-lactamase_OXA-42     ATGCAAATGAAAGATGGTGATGATATTGCT 810
lcl|NG_049789.1_cds_WP_063864184.1_1_[gene=blaOXA]_[locus_tag=A7J11_03612]_[protein=OXA-58_family_carbapenem-hydrolyzing_class_D_beta-lactamase_OXA-51     ATGCAAATGAAAGCTGGTGATGATAGTGCT 810
lcl|NG_049798.1_cds_WP_002002480.1_1_[gene=blaOXA]_[locus_tag=A7J11_01407]_[protein=carbapenem-hydrolyzing_class_D_beta-lactamase_OXA-58]_[protein_id=     ATGCAAATGAAAGCTGGTGATGATATTGCT 810
lcl|NG_049837.1_cds_WP_063864543.1_1_[gene=blaOXA]_[locus_tag=A7J11_01774]_[protein=OXA-58_family_carbapenem-hydrolyzing_class_D_beta-lactamase_OXA-96     ATGCAAATGAAAGCTGGTGATGATATTGCT 810
lcl|NG_049838.1_cds_WP_063864544.1_1_[gene=blaOXA]_[locus_tag=A7J11_01900]_[protein=OXA-58_family_carbapenem-hydrolyzing_class_D_beta-lactamase_OXA-97     ATGCAAATGAAAGCTGGTGATGATATTGCT 810
lcl|NG_148665.1_cds_WP_268871882.1_1_[gene=blaOXA]_[locus_tag=A7J11_07905]_[protein=OXA-58_family_carbapenem-hydrolyzing_class_D_beta-lactamase_OXA-11     ATGCAAATGAAAGCTGGTGATGATAGTGCT 810
lcl|NG_244593.1_cds_WP_420354155.1_1_[gene=blaOXA]_[locus_tag=A7J11_08959]_[protein=OXA-58_family_carbapenem-hydrolyzing_class_D_beta-lactamase_OXA-13     ATGCAAATGAAAGCTGGTGATGATATTGCT 810
lcl|KU726870.1_cds_AMK37641.1_1_[gene=blaOXA]_[protein=OXA-58_family_carbapenem-hydrolyzing_class_D_beta-lactamase_OXA-512]_[protein_id=AMK37641.1]_[l     ATGCAAATGAAAGCTGGTGATGATAGTGCT 810
lcl|KY660721.1_cds_ASF83214.1_1_[protein=beta-lactamase_OXA-58]_[protein_id=ASF83214.1]_[location=284..1126]_[gbkey=CDS]                                   ATGCAAATGAAAGCTGGTGATGATATTGCT 810
lcl|OP895673.1_cds_UZZ47413.1_1_[gene=blaOXA]_[protein=OXA-58_family_carbapenem-hydrolyzing_class_D_beta-lactamase_OXA-1178]_[protein_id=UZZ47413.1]_[     ATGCAAATGAAAGCTGGTGATGATAGTGCT 810
lcl|OQ533022.1_cds_WEY35876.1_1_[gene=blaOXA-58]_[protein=carbapenem-hydrolyzing_class_D_beta-lactamase_OXA-58]_[protein_id=WEY35876.1]_[location=1..8     ATGCAAATGAAAGCTGGTGATGATATTGCT 810
lcl|PP989441.1_cds_XCJ76707.1_1_[gene=blaOXA]_[protein=carbapenem-hydrolyzing_class_D_beta-lactamase_OXA-58]_[protein_id=XCJ76707.1]_[location=1..843]     ATGCAAATGAAAGCTGGTGATGATATTGCT 810
lcl|PV184580.1_cds_XPO98261.1_1_[gene=blaOXA]_[protein=OXA-58_family_carbapenem-hydrolyzing_class_D_beta-lactamase_OXA-1376]_[protein_id=XPO98261.1]_[     ATGCAAATGAAAGCTGGTGATGATATTGCT 810
                                                                                                                                                                                         

OXA-1_consensus                                                                                                                                            TCAAGCATAAAAGCCAAGAAAAATGCGATC 840
OXA01_crRNA                                                                                                                                                ------------------------------ 840
Forward_primer                                                                                                                                             ------------------------------ 840
Reverse_primer                                                                                                                                             ------------------------------ 840
lcl|NG_049463.1_cds_WP_063861121.1_1_[gene=blaOXA]_[locus_tag=A7J11_02529]_[protein=OXA-58_family_carbapenem-hydrolyzing_class_D_beta-lactamase_OXA-16     CTACGTAAACAATTGTCTTTAGATGTGCTA 840
lcl|NG_049686.1_cds_WP_063862756.1_1_[gene=blaOXA]_[locus_tag=A7J11_03371]_[protein=OXA-58_family_carbapenem-hydrolyzing_class_D_beta-lactamase_OXA-39     CTACGTAAACAATTGTCTTTAGATGTGCTA 840
lcl|NG_049708.1_cds_WP_063862810.1_1_[gene=blaOXA]_[locus_tag=A7J11_03322]_[protein=OXA-58_family_carbapenem-hydrolyzing_class_D_beta-lactamase_OXA-42     CTACGTAAACAATTGTCTTTAGATGTGCTA 840
lcl|NG_049789.1_cds_WP_063864184.1_1_[gene=blaOXA]_[locus_tag=A7J11_03612]_[protein=OXA-58_family_carbapenem-hydrolyzing_class_D_beta-lactamase_OXA-51     CTACGTAAACAATTGTCTTTAGATGTGCTA 840
lcl|NG_049798.1_cds_WP_002002480.1_1_[gene=blaOXA]_[locus_tag=A7J11_01407]_[protein=carbapenem-hydrolyzing_class_D_beta-lactamase_OXA-58]_[protein_id=     CTACGTAAACAATTGTCTTTAGATGTGCTA 840
lcl|NG_049837.1_cds_WP_063864543.1_1_[gene=blaOXA]_[locus_tag=A7J11_01774]_[protein=OXA-58_family_carbapenem-hydrolyzing_class_D_beta-lactamase_OXA-96     CTACGTAAACAATTGTCTTTAGATGTGCTA 840
lcl|NG_049838.1_cds_WP_063864544.1_1_[gene=blaOXA]_[locus_tag=A7J11_01900]_[protein=OXA-58_family_carbapenem-hydrolyzing_class_D_beta-lactamase_OXA-97     CTACGTAAACAATTGTCTTTAGATGTGCTA 840
lcl|NG_148665.1_cds_WP_268871882.1_1_[gene=blaOXA]_[locus_tag=A7J11_07905]_[protein=OXA-58_family_carbapenem-hydrolyzing_class_D_beta-lactamase_OXA-11     CTACGTAAACAATTGTCTTTAGATGTGCTA 840
lcl|NG_244593.1_cds_WP_420354155.1_1_[gene=blaOXA]_[locus_tag=A7J11_08959]_[protein=OXA-58_family_carbapenem-hydrolyzing_class_D_beta-lactamase_OXA-13     CTACGTAAACAATTGTCTTTAGATGTGCTA 840
lcl|KU726870.1_cds_AMK37641.1_1_[gene=blaOXA]_[protein=OXA-58_family_carbapenem-hydrolyzing_class_D_beta-lactamase_OXA-512]_[protein_id=AMK37641.1]_[l     CTACGTAAACAATTGTCTTTAGATGTGCTA 840
lcl|KY660721.1_cds_ASF83214.1_1_[protein=beta-lactamase_OXA-58]_[protein_id=ASF83214.1]_[location=284..1126]_[gbkey=CDS]                                   CTACGTAAACAATTGTCTTTAGATGTGCTA 840
lcl|OP895673.1_cds_UZZ47413.1_1_[gene=blaOXA]_[protein=OXA-58_family_carbapenem-hydrolyzing_class_D_beta-lactamase_OXA-1178]_[protein_id=UZZ47413.1]_[     CTACGTAAACAATTGTCTTTAGATGTGCTA 840
lcl|OQ533022.1_cds_WEY35876.1_1_[gene=blaOXA-58]_[protein=carbapenem-hydrolyzing_class_D_beta-lactamase_OXA-58]_[protein_id=WEY35876.1]_[location=1..8     CTACGTAAACAATTGTCTTTAGATGTGCTA 840
lcl|PP989441.1_cds_XCJ76707.1_1_[gene=blaOXA]_[protein=carbapenem-hydrolyzing_class_D_beta-lactamase_OXA-58]_[protein_id=XCJ76707.1]_[location=1..843]     CTACGTAAACAATTGTCTTTAGATGTGCTA 840
lcl|PV184580.1_cds_XPO98261.1_1_[gene=blaOXA]_[protein=OXA-58_family_carbapenem-hydrolyzing_class_D_beta-lactamase_OXA-1376]_[protein_id=XPO98261.1]_[     CTACGTAAACAATTGTCTTTAGATGTGCTA 840
                                                                                                                                                                                         

OXA-1_consensus                                                                                                                                            ACCATTCTAAACACACTAAATTTATAA--- 870
OXA01_crRNA                                                                                                                                                ------------------------------ 870
Forward_primer                                                                                                                                             ------------------------------ 870
Reverse_primer                                                                                                                                             ------------------------------ 870
lcl|NG_049463.1_cds_WP_063861121.1_1_[gene=blaOXA]_[locus_tag=A7J11_02529]_[protein=OXA-58_family_carbapenem-hydrolyzing_class_D_beta-lactamase_OXA-16     GATAAGTTGGGTGTTTTTCATTATTTATAA 870
lcl|NG_049686.1_cds_WP_063862756.1_1_[gene=blaOXA]_[locus_tag=A7J11_03371]_[protein=OXA-58_family_carbapenem-hydrolyzing_class_D_beta-lactamase_OXA-39     GATAAGTTGGGTGTTTTTCATTATTTATAA 870
lcl|NG_049708.1_cds_WP_063862810.1_1_[gene=blaOXA]_[locus_tag=A7J11_03322]_[protein=OXA-58_family_carbapenem-hydrolyzing_class_D_beta-lactamase_OXA-42     GATAAGTTGGGTGTTTTTCATTATTTATAA 870
lcl|NG_049789.1_cds_WP_063864184.1_1_[gene=blaOXA]_[locus_tag=A7J11_03612]_[protein=OXA-58_family_carbapenem-hydrolyzing_class_D_beta-lactamase_OXA-51     GATAAGTTGGGTGTTTTTCATTATTTATAA 870
lcl|NG_049798.1_cds_WP_002002480.1_1_[gene=blaOXA]_[locus_tag=A7J11_01407]_[protein=carbapenem-hydrolyzing_class_D_beta-lactamase_OXA-58]_[protein_id=     GATAAGTTGGGTGTTTTTCATTATTTATAA 870
lcl|NG_049837.1_cds_WP_063864543.1_1_[gene=blaOXA]_[locus_tag=A7J11_01774]_[protein=OXA-58_family_carbapenem-hydrolyzing_class_D_beta-lactamase_OXA-96     GATAAGTTGGGTGTTTTTCATTATTTATAA 870
lcl|NG_049838.1_cds_WP_063864544.1_1_[gene=blaOXA]_[locus_tag=A7J11_01900]_[protein=OXA-58_family_carbapenem-hydrolyzing_class_D_beta-lactamase_OXA-97     GATAAGTTGGGTGTTTTTCATTATTTATAA 870
lcl|NG_148665.1_cds_WP_268871882.1_1_[gene=blaOXA]_[locus_tag=A7J11_07905]_[protein=OXA-58_family_carbapenem-hydrolyzing_class_D_beta-lactamase_OXA-11     GATAAGTTGGGTGTTTTTCATTATTTATAA 870
lcl|NG_244593.1_cds_WP_420354155.1_1_[gene=blaOXA]_[locus_tag=A7J11_08959]_[protein=OXA-58_family_carbapenem-hydrolyzing_class_D_beta-lactamase_OXA-13     GATAAGTTGGGTGTTTTTCATTATTTATAA 870
lcl|KU726870.1_cds_AMK37641.1_1_[gene=blaOXA]_[protein=OXA-58_family_carbapenem-hydrolyzing_class_D_beta-lactamase_OXA-512]_[protein_id=AMK37641.1]_[l     GATAAGTTGGGTGTTTTTCATTATTTATAA 870
lcl|KY660721.1_cds_ASF83214.1_1_[protein=beta-lactamase_OXA-58]_[protein_id=ASF83214.1]_[location=284..1126]_[gbkey=CDS]                                   GATAAGTTGGGTGTTTTTCATTATTTATAA 870
lcl|OP895673.1_cds_UZZ47413.1_1_[gene=blaOXA]_[protein=OXA-58_family_carbapenem-hydrolyzing_class_D_beta-lactamase_OXA-1178]_[protein_id=UZZ47413.1]_[     GATAAGTTGGGTGTTTTTCATTATTTATAA 870
lcl|OQ533022.1_cds_WEY35876.1_1_[gene=blaOXA-58]_[protein=carbapenem-hydrolyzing_class_D_beta-lactamase_OXA-58]_[protein_id=WEY35876.1]_[location=1..8     GATAAGTTGGGTGTTTTTCATTATTTATAA 870
lcl|PP989441.1_cds_XCJ76707.1_1_[gene=blaOXA]_[protein=carbapenem-hydrolyzing_class_D_beta-lactamase_OXA-58]_[protein_id=XCJ76707.1]_[location=1..843]     GATAAGTTGGGTGTTTTTCATTATTTATAA 870
lcl|PV184580.1_cds_XPO98261.1_1_[gene=blaOXA]_[protein=OXA-58_family_carbapenem-hydrolyzing_class_D_beta-lactamase_OXA-1376]_[protein_id=XPO98261.1]_[     GATAAGTTGGGTGTTTTTCATTATTTATAA 870
                                                                                                                                                                                         
