# Supplementary material for: Thermal optimized PCR coupled to CRISPR-Cas12a for rapid detection of blaOXA-1 resistance gene
Source: PLoS One. 2026 May 15;21(5):e0337675. doi: 10.1371/journal.pone.0337675 (PMC13178884; doi:10.1371/journal.pone.0337675)
Supplement: S2 File [file pone.0337675.s002.zip › Supplementary_file_S2/Aln_OXA229.aln]

CLUSTAL W 2.0 multiple sequence alignment

OXA-1_consensus                                                                                                                                            ATGAAAAACACAATACA------------- 30
OXA01_crRNA                                                                                                                                                ------------------------------ 30
Forward_primer                                                                                                                                             ------------------------------ 30
Reverse_primer                                                                                                                                             ------------------------------ 30
lcl|NG_244592.1_cds_WP_420354154.1_1_[gene=blaOXA]_[locus_tag=A7J11_08963]_[protein=OXA-229_family_carbapenem-hydrolyzing_class_D_beta-lactamase_OXA-1     ATGAAGTTTAAAATGAAAGGTTTATTTTGT 30
lcl|OM105665.1_cds_UIC40481.1_1_[gene=blaOXA]_[protein=OXA-229_family_carbapenem-hydrolyzing_class_D_beta-lactamase_OXA-1052]_[protein_id=UIC40481.1]_     ATGAAGTTTAAAATGAAAGGTTTATTTTGT 30
lcl|OP131861.1_cds_UUM03677.1_1_[gene=blaOXA]_[protein=OXA-229_family_carbapenem-hydrolyzing_class_D_beta-lactamase_OXA-1144]_[protein_id=UUM03677.1]_     ATGAAGTTTAAAATGAAAGGTTTATTTTGT 30
lcl|PV184586.1_cds_XPO98267.1_1_[gene=blaOXA]_[protein=OXA-229_family_carbapenem-hydrolyzing_class_D_beta-lactamase_OXA-1375]_[protein_id=XPO98267.1]_     ATGAAGTTTAAAATGAAAGGTTTATTTTGT 30
lcl|MN580133.1_cds_QFU78882.1_1_[gene=blaOXA]_[protein=OXA-229_family_carbapenem-hydrolyzing_class_D_beta-lactamase_OXA-895]_[protein_id=QFU78882.1]_[     ATGAAGTTTAAAATGAAAGGTTTATTTTGT 30
lcl|MT968429.1_cds_QNS30065.1_1_[gene=blaOXA]_[protein=OXA-229_family_carbapenem-hydrolyzing_class_D_beta-lactamase_OXA-930]_[protein_id=QNS30065.1]_[     ATGAAGTTTAAAATGAAAGGTTTATTTTGT 30
lcl|MT968430.1_cds_QNS30066.1_1_[gene=blaOXA]_[protein=OXA-229_family_carbapenem-hydrolyzing_class_D_beta-lactamase_OXA-931]_[protein_id=QNS30066.1]_[     ATGAAGTTTAAAATGAAAGGTTTATTTTGT 30
lcl|MW805229.1_cds_QTG68655.1_1_[gene=blaOXA]_[protein=OXA-229_family_carbapenem-hydrolyzing_class_D_beta-lactamase_OXA-952]_[protein_id=QTG68655.1]_[     ATGAAGTTTAAAATGAAAGGTTTATTTTGT 30
lcl|MW805235.1_cds_QTG68656.1_1_[gene=blaOXA]_[protein=OXA-229_family_carbapenem-hydrolyzing_class_D_beta-lactamase_OXA-953]_[protein_id=QTG68656.1]_[     ATGAAGTTTAAAATGAAAGGTTTATTTTGT 30
lcl|MZ265735.1_cds_QWA20182.1_1_[gene=blaOXA]_[protein=OXA-229_family_carbapenem-hydrolyzing_class_D_beta-lactamase_OXA-983]_[protein_id=QWA20182.1]_[     ATGAAGTTTAAAATGAAAGGTTTATTTTGT 30
lcl|MZ265754.1_cds_QWA20201.1_1_[gene=blaOXA]_[protein=OXA-229_family_carbapenem-hydrolyzing_class_D_beta-lactamase_OXA-1001]_[protein_id=QWA20201.1]_     ATGAAGTTTAAAATGAAAGGTTTATTTTGT 30
lcl|MZ734223.1_cds_QYZ89870.1_1_[gene=blaOXA]_[protein=OXA-229_family_carbapenem-hydrolyzing_class_D_beta-lactamase_OXA-1001]_[protein_id=QYZ89870.1]_     ATGAAGTTTAAAATGAAAGGTTTATTTTGT 30
lcl|NG_049523.1_cds_WP_063861837.1_1_[gene=blaOXA]_[locus_tag=A7J11_02842]_[protein=OXA-229_family_carbapenem-hydrolyzing_class_D_beta-lactamase_OXA-2     ATGAAGTTTAAAATGAAAGGTTTATTTTGT 30
lcl|NG_049524.1_cds_WP_063861840.1_1_[gene=blaOXA]_[locus_tag=A7J11_02841]_[protein=carbapenem-hydrolyzing_class_D_beta-lactamase_OXA-229]_[protein_id     ATGAAGTTTAAAATGAAAGGTTTATTTTGT 30
lcl|NG_049526.1_cds_WP_063862119.1_1_[gene=blaOXA]_[locus_tag=A7J11_02843]_[protein=OXA-229_family_carbapenem-hydrolyzing_class_D_beta-lactamase_OXA-2     ATGAAGTTTAAAATGAAAGGTTTATTTTGT 30
lcl|NG_049552.1_cds_WP_063862441.1_1_[gene=blaOXA]_[locus_tag=A7J11_03027]_[protein=OXA-229_family_carbapenem-hydrolyzing_class_D_beta-lactamase_OXA-2     ATGAAGTTTAAAATGAAAGGTTTATTTTAT 30
lcl|NG_049596.1_cds_WP_004825629.1_1_[gene=blaOXA]_[locus_tag=A7J11_02997]_[protein=OXA-229_family_carbapenem-hydrolyzing_class_D_beta-lactamase_OXA-3     ATGAAGTTTAAAATGAAAGGTTTATTTTGT 30
lcl|NG_049597.1_cds_WP_005034514.1_1_[gene=blaOXA]_[locus_tag=A7J11_03004]_[protein=OXA-229_family_carbapenem-hydrolyzing_class_D_beta-lactamase_OXA-3     ATGAAGTTTAAAATGAAAGGTTTATTTTGT 30
lcl|NG_049648.1_cds_WP_063862726.1_1_[gene=blaOXA]_[locus_tag=A7J11_03111]_[protein=OXA-229_family_carbapenem-hydrolyzing_class_D_beta-lactamase_OXA-3     ATGAAGTTTAAAATGAAAGGTTTATTTTGT 30
lcl|NG_049649.1_cds_WP_063862727.1_1_[gene=blaOXA]_[locus_tag=A7J11_03112]_[protein=OXA-229_family_carbapenem-hydrolyzing_class_D_beta-lactamase_OXA-3     ATGAAGTTTAAAATGAAAGGTTTATTTTGT 30
lcl|NG_049706.1_cds_WP_063862796.1_1_[gene=blaOXA]_[locus_tag=A7J11_03328]_[protein=OXA-229_family_carbapenem-hydrolyzing_class_D_beta-lactamase_OXA-4     ATGAAGTTTAAAATGAAAGGTTTATTTTGT 30
lcl|NG_067157.1_cds_WP_100886243.1_1_[gene=blaOXA]_[locus_tag=A7J11_06583]_[protein=OXA-229_family_carbapenem-hydrolyzing_class_D_beta-lactamase_OXA-8     ATGAAGTTTAAAATGAAAGGTTTATTTTGT 30
lcl|NG_070785.1_cds_WP_151781119.1_1_[gene=blaOXA]_[locus_tag=A7J11_06942]_[protein=OXA-229_family_carbapenem-hydrolyzing_class_D_beta-lactamase_OXA-9     ATGAAGTTTAAAATGAAAGGTTTATTTTGT 30
lcl|NG_070786.1_cds_WP_190259776.1_1_[gene=blaOXA]_[locus_tag=A7J11_06943]_[protein=OXA-229_family_carbapenem-hydrolyzing_class_D_beta-lactamase_OXA-9     ATGAAGTTTAAAATGAAAGGTTTATTTTGT 30
lcl|NG_074731.1_cds_WP_213994598.1_1_[gene=blaOXA]_[locus_tag=A7J11_07102]_[protein=OXA-229_family_carbapenem-hydrolyzing_class_D_beta-lactamase_OXA-9     ATGAAGTTTAAAATGAAAGGTTTATTTTGT 30
lcl|NG_074732.1_cds_WP_049044515.1_1_[gene=blaOXA]_[locus_tag=A7J11_07103]_[protein=OXA-229_family_carbapenem-hydrolyzing_class_D_beta-lactamase_OXA-9     ATGAAGTTTAAAATGAAAGGTTTATTTTGT 30
lcl|NG_078004.1_cds_WP_231869608.1_1_[gene=blaOXA]_[locus_tag=A7J11_07276]_[protein=OXA-229_family_carbapenem-hydrolyzing_class_D_beta-lactamase_OXA-9     ATGAAGTTTAAAATGAAAGGTTTATTTTGT 30
lcl|NG_078022.1_cds_WP_042088348.1_1_[gene=blaOXA]_[locus_tag=A7J11_07294]_[protein=OXA-229_family_carbapenem-hydrolyzing_class_D_beta-lactamase_OXA-1     ATGAAGTTTAAAATGAAAGGTTTATTTTGT 30
lcl|NG_081703.1_cds_WP_256875607.1_1_[gene=blaOXA]_[locus_tag=A7J11_07624]_[protein=OXA-229_family_carbapenem-hydrolyzing_class_D_beta-lactamase_OXA-1     ATGAAGTTTAAAATGAAAGGTTTATTTTGT 30
lcl|NG_081796.1_cds_WP_046759755.1_1_[gene=blaOXA]_[locus_tag=A7J11_07702]_[protein=OXA-229_family_carbapenem-hydrolyzing_class_D_beta-lactamase_OXA-1     ATGAAGTTTAAAATGAAAGGTTTATTTTGT 30
lcl|NG_157035.1_cds_WP_139419258.1_1_[gene=blaOXA]_[locus_tag=A7J11_08057]_[protein=OXA-229_family_carbapenem-hydrolyzing_class_D_beta-lactamase_OXA-1     ATGAAGTTTAAAATGAAAGGTTTATTTTGT 30
lcl|NG_157036.1_cds_WP_058968329.1_1_[gene=blaOXA]_[locus_tag=A7J11_07999]_[protein=OXA-229_family_carbapenem-hydrolyzing_class_D_beta-lactamase_OXA-1     ATGAAGTTTAAAATGAAAGGTTTATTTTAT 30
lcl|NG_157037.1_cds_WP_274945001.1_1_[gene=blaOXA]_[locus_tag=A7J11_07983]_[protein=OXA-229_family_carbapenem-hydrolyzing_class_D_beta-lactamase_OXA-1     ATGAAGTTTAAAATGAAAGGTTTATTTTGT 30
lcl|NG_157038.1_cds_WP_151798075.1_1_[gene=blaOXA]_[locus_tag=A7J11_07961]_[protein=OXA-229_family_carbapenem-hydrolyzing_class_D_beta-lactamase_OXA-1     ATGAAGTTTAAAATGAAAGGTTTATTTTGT 30
lcl|NG_157039.1_cds_WP_199935335.1_1_[gene=blaOXA]_[locus_tag=A7J11_07960]_[protein=OXA-229_family_carbapenem-hydrolyzing_class_D_beta-lactamase_OXA-1     ATGAAGTTTAAAATGAAAGGTTTATTTTGT 30
lcl|NG_157040.1_cds_WP_151825371.1_1_[gene=blaOXA]_[locus_tag=A7J11_07956]_[protein=OXA-229_family_carbapenem-hydrolyzing_class_D_beta-lactamase_OXA-1     ATGAAGTTTAAAATGAAAGGTTTATTTTGT 30
lcl|NG_157041.1_cds_WP_151810644.1_1_[gene=blaOXA]_[locus_tag=A7J11_07955]_[protein=OXA-229_family_carbapenem-hydrolyzing_class_D_beta-lactamase_OXA-1     ATGAAGTTTAAAATGAAAGGTTTATTTTGT 30
lcl|NG_157042.1_cds_WP_151713720.1_1_[gene=blaOXA]_[locus_tag=A7J11_07954]_[protein=OXA-229_family_carbapenem-hydrolyzing_class_D_beta-lactamase_OXA-1     ATGAAGTTTAAAATGAAAGGTTTATTTTGT 30
                                                                                                                                                                                         

OXA-1_consensus                                                                                                                                            ----------------TATCAACTTCGCTA 60
OXA01_crRNA                                                                                                                                                ------------------------------ 60
Forward_primer                                                                                                                                             ------------------------------ 60
Reverse_primer                                                                                                                                             ------------------------------ 60
lcl|NG_244592.1_cds_WP_420354154.1_1_[gene=blaOXA]_[locus_tag=A7J11_08963]_[protein=OXA-229_family_carbapenem-hydrolyzing_class_D_beta-lactamase_OXA-1     GTCATCCTCAGTACTTTGGCATTTTCAGGT 60
lcl|OM105665.1_cds_UIC40481.1_1_[gene=blaOXA]_[protein=OXA-229_family_carbapenem-hydrolyzing_class_D_beta-lactamase_OXA-1052]_[protein_id=UIC40481.1]_     GTCATCCTCAGTAGTTTGGCATTTTCAGGT 60
lcl|OP131861.1_cds_UUM03677.1_1_[gene=blaOXA]_[protein=OXA-229_family_carbapenem-hydrolyzing_class_D_beta-lactamase_OXA-1144]_[protein_id=UUM03677.1]_     GTTATCCTCAGTAGTTTGGCATTTTCAGGT 60
lcl|PV184586.1_cds_XPO98267.1_1_[gene=blaOXA]_[protein=OXA-229_family_carbapenem-hydrolyzing_class_D_beta-lactamase_OXA-1375]_[protein_id=XPO98267.1]_     GTCATCCTCAGTACTTTGGCATTTTCAGGT 60
lcl|MN580133.1_cds_QFU78882.1_1_[gene=blaOXA]_[protein=OXA-229_family_carbapenem-hydrolyzing_class_D_beta-lactamase_OXA-895]_[protein_id=QFU78882.1]_[     GTCATCCTCAGTAGTTTGGCATTTTCAGGT 60
lcl|MT968429.1_cds_QNS30065.1_1_[gene=blaOXA]_[protein=OXA-229_family_carbapenem-hydrolyzing_class_D_beta-lactamase_OXA-930]_[protein_id=QNS30065.1]_[     GTCATCCTCAGTAGTTTGGCATTTTCAGGT 60
lcl|MT968430.1_cds_QNS30066.1_1_[gene=blaOXA]_[protein=OXA-229_family_carbapenem-hydrolyzing_class_D_beta-lactamase_OXA-931]_[protein_id=QNS30066.1]_[     ATCATCCTCAGTAGTTTGGCATTTTCAGGT 60
lcl|MW805229.1_cds_QTG68655.1_1_[gene=blaOXA]_[protein=OXA-229_family_carbapenem-hydrolyzing_class_D_beta-lactamase_OXA-952]_[protein_id=QTG68655.1]_[     GTCATCCTCAGTAGTTTGGCATTTTCAGGT 60
lcl|MW805235.1_cds_QTG68656.1_1_[gene=blaOXA]_[protein=OXA-229_family_carbapenem-hydrolyzing_class_D_beta-lactamase_OXA-953]_[protein_id=QTG68656.1]_[     GTCATCCTCAGTAGTTTGGCATTTTCAGGT 60
lcl|MZ265735.1_cds_QWA20182.1_1_[gene=blaOXA]_[protein=OXA-229_family_carbapenem-hydrolyzing_class_D_beta-lactamase_OXA-983]_[protein_id=QWA20182.1]_[     GTCATCCTCAGTAGTTTGGCATTTTCAGGT 60
lcl|MZ265754.1_cds_QWA20201.1_1_[gene=blaOXA]_[protein=OXA-229_family_carbapenem-hydrolyzing_class_D_beta-lactamase_OXA-1001]_[protein_id=QWA20201.1]_     GTCATCCTCAGTAGTTTGGCATTTTCAGGT 60
lcl|MZ734223.1_cds_QYZ89870.1_1_[gene=blaOXA]_[protein=OXA-229_family_carbapenem-hydrolyzing_class_D_beta-lactamase_OXA-1001]_[protein_id=QYZ89870.1]_     GTCATCCTCAGTAGTTTGGCATTTTCAGGT 60
lcl|NG_049523.1_cds_WP_063861837.1_1_[gene=blaOXA]_[locus_tag=A7J11_02842]_[protein=OXA-229_family_carbapenem-hydrolyzing_class_D_beta-lactamase_OXA-2     GTCATCCTCAGTAGTTTGGCATTTTCAGGT 60
lcl|NG_049524.1_cds_WP_063861840.1_1_[gene=blaOXA]_[locus_tag=A7J11_02841]_[protein=carbapenem-hydrolyzing_class_D_beta-lactamase_OXA-229]_[protein_id     GTCATCCTCAGTAGTTTGGCATTTTCAGGT 60
lcl|NG_049526.1_cds_WP_063862119.1_1_[gene=blaOXA]_[locus_tag=A7J11_02843]_[protein=OXA-229_family_carbapenem-hydrolyzing_class_D_beta-lactamase_OXA-2     GTCATCCTCAGTAGTTTGGCATTTTCAGGT 60
lcl|NG_049552.1_cds_WP_063862441.1_1_[gene=blaOXA]_[locus_tag=A7J11_03027]_[protein=OXA-229_family_carbapenem-hydrolyzing_class_D_beta-lactamase_OXA-2     GTCATCCTCAGTAGTTTGGCATTTTCAGGT 60
lcl|NG_049596.1_cds_WP_004825629.1_1_[gene=blaOXA]_[locus_tag=A7J11_02997]_[protein=OXA-229_family_carbapenem-hydrolyzing_class_D_beta-lactamase_OXA-3     GTCATCCTCAGTAGTTTGGCATTTTCAGGT 60
lcl|NG_049597.1_cds_WP_005034514.1_1_[gene=blaOXA]_[locus_tag=A7J11_03004]_[protein=OXA-229_family_carbapenem-hydrolyzing_class_D_beta-lactamase_OXA-3     GTCATCCTCAGTAGTTTGGCATTTTCAGGT 60
lcl|NG_049648.1_cds_WP_063862726.1_1_[gene=blaOXA]_[locus_tag=A7J11_03111]_[protein=OXA-229_family_carbapenem-hydrolyzing_class_D_beta-lactamase_OXA-3     GTCATCCTCAGTAGTTTGGCATTTTCAGGT 60
lcl|NG_049649.1_cds_WP_063862727.1_1_[gene=blaOXA]_[locus_tag=A7J11_03112]_[protein=OXA-229_family_carbapenem-hydrolyzing_class_D_beta-lactamase_OXA-3     GTCATCCTCAGTAGTTTGGCATTTTCAGGT 60
lcl|NG_049706.1_cds_WP_063862796.1_1_[gene=blaOXA]_[locus_tag=A7J11_03328]_[protein=OXA-229_family_carbapenem-hydrolyzing_class_D_beta-lactamase_OXA-4     GTCATCCTCAGTAGTTTGGCATTTTCAGGT 60
lcl|NG_067157.1_cds_WP_100886243.1_1_[gene=blaOXA]_[locus_tag=A7J11_06583]_[protein=OXA-229_family_carbapenem-hydrolyzing_class_D_beta-lactamase_OXA-8     GTCATCCTCAGTAGTTTGGCATTTTCAGGT 60
lcl|NG_070785.1_cds_WP_151781119.1_1_[gene=blaOXA]_[locus_tag=A7J11_06942]_[protein=OXA-229_family_carbapenem-hydrolyzing_class_D_beta-lactamase_OXA-9     GTCATCCTCAGTAGTTTGGCATTTTCAGGT 60
lcl|NG_070786.1_cds_WP_190259776.1_1_[gene=blaOXA]_[locus_tag=A7J11_06943]_[protein=OXA-229_family_carbapenem-hydrolyzing_class_D_beta-lactamase_OXA-9     ATCATCCTCAGTAGTTTGGCATTTTCAGGT 60
lcl|NG_074731.1_cds_WP_213994598.1_1_[gene=blaOXA]_[locus_tag=A7J11_07102]_[protein=OXA-229_family_carbapenem-hydrolyzing_class_D_beta-lactamase_OXA-9     GTCATCCTCAGTAGTTTGGCATTTTCAGGT 60
lcl|NG_074732.1_cds_WP_049044515.1_1_[gene=blaOXA]_[locus_tag=A7J11_07103]_[protein=OXA-229_family_carbapenem-hydrolyzing_class_D_beta-lactamase_OXA-9     GTCATCCTCAGTAGTTTGGCATTTTCAGGT 60
lcl|NG_078004.1_cds_WP_231869608.1_1_[gene=blaOXA]_[locus_tag=A7J11_07276]_[protein=OXA-229_family_carbapenem-hydrolyzing_class_D_beta-lactamase_OXA-9     GTCATCCTCAGTAGTTTGGCATTTTCAGGT 60
lcl|NG_078022.1_cds_WP_042088348.1_1_[gene=blaOXA]_[locus_tag=A7J11_07294]_[protein=OXA-229_family_carbapenem-hydrolyzing_class_D_beta-lactamase_OXA-1     GTCATCCTCAGTAGTTTGGCATTTTCAGGT 60
lcl|NG_081703.1_cds_WP_256875607.1_1_[gene=blaOXA]_[locus_tag=A7J11_07624]_[protein=OXA-229_family_carbapenem-hydrolyzing_class_D_beta-lactamase_OXA-1     GTCATCCTCAGTAGTTTGGCATTTTCAGGT 60
lcl|NG_081796.1_cds_WP_046759755.1_1_[gene=blaOXA]_[locus_tag=A7J11_07702]_[protein=OXA-229_family_carbapenem-hydrolyzing_class_D_beta-lactamase_OXA-1     GTTATCCTCAGTAGTTTGGCATTTTCAGGT 60
lcl|NG_157035.1_cds_WP_139419258.1_1_[gene=blaOXA]_[locus_tag=A7J11_08057]_[protein=OXA-229_family_carbapenem-hydrolyzing_class_D_beta-lactamase_OXA-1     GTCATCCTCAGTAGTTTGGCATTTTCAGGT 60
lcl|NG_157036.1_cds_WP_058968329.1_1_[gene=blaOXA]_[locus_tag=A7J11_07999]_[protein=OXA-229_family_carbapenem-hydrolyzing_class_D_beta-lactamase_OXA-1     GTCATCCTCAGTAGTTTGGCATTTTCAGGT 60
lcl|NG_157037.1_cds_WP_274945001.1_1_[gene=blaOXA]_[locus_tag=A7J11_07983]_[protein=OXA-229_family_carbapenem-hydrolyzing_class_D_beta-lactamase_OXA-1     GTCATCCTCAGTAGTTTGGCATTTTCAGGT 60
lcl|NG_157038.1_cds_WP_151798075.1_1_[gene=blaOXA]_[locus_tag=A7J11_07961]_[protein=OXA-229_family_carbapenem-hydrolyzing_class_D_beta-lactamase_OXA-1     GTCATCCTCAGTAGTTTGGCATTTTCAGGT 60
lcl|NG_157039.1_cds_WP_199935335.1_1_[gene=blaOXA]_[locus_tag=A7J11_07960]_[protein=OXA-229_family_carbapenem-hydrolyzing_class_D_beta-lactamase_OXA-1     GTCATCCTCAGTAGTTTGGCATTTTCAGGT 60
lcl|NG_157040.1_cds_WP_151825371.1_1_[gene=blaOXA]_[locus_tag=A7J11_07956]_[protein=OXA-229_family_carbapenem-hydrolyzing_class_D_beta-lactamase_OXA-1     GTCATCCTCAGTAGTTTGGCATTTTCAGGT 60
lcl|NG_157041.1_cds_WP_151810644.1_1_[gene=blaOXA]_[locus_tag=A7J11_07955]_[protein=OXA-229_family_carbapenem-hydrolyzing_class_D_beta-lactamase_OXA-1     GTCATCCTCAGTAGTTTGGCATTTTCAGGT 60
lcl|NG_157042.1_cds_WP_151713720.1_1_[gene=blaOXA]_[locus_tag=A7J11_07954]_[protein=OXA-229_family_carbapenem-hydrolyzing_class_D_beta-lactamase_OXA-1     ATCATCCTCAGTAGTTTGGCATTTTCAGGT 60
                                                                                                                                                                                         

OXA-1_consensus                                                                                                                                            TTTTTTTAATAATTGCAAATATTATCTACA 90
OXA01_crRNA                                                                                                                                                ------------------------------ 90
Forward_primer                                                                                                                                             ------------------------------ 90
Reverse_primer                                                                                                                                             ------------------------------ 90
lcl|NG_244592.1_cds_WP_420354154.1_1_[gene=blaOXA]_[locus_tag=A7J11_08963]_[protein=OXA-229_family_carbapenem-hydrolyzing_class_D_beta-lactamase_OXA-1     TGTGTTTATGATTCAAAACTACAACGCCCA 90
lcl|OM105665.1_cds_UIC40481.1_1_[gene=blaOXA]_[protein=OXA-229_family_carbapenem-hydrolyzing_class_D_beta-lactamase_OXA-1052]_[protein_id=UIC40481.1]_     TGTGTTTATGATTCAAAACTACAACGCCCA 90
lcl|OP131861.1_cds_UUM03677.1_1_[gene=blaOXA]_[protein=OXA-229_family_carbapenem-hydrolyzing_class_D_beta-lactamase_OXA-1144]_[protein_id=UUM03677.1]_     TGTGTTTATGATTCAAAACTACAACGCCCA 90
lcl|PV184586.1_cds_XPO98267.1_1_[gene=blaOXA]_[protein=OXA-229_family_carbapenem-hydrolyzing_class_D_beta-lactamase_OXA-1375]_[protein_id=XPO98267.1]_     TGTGTTTATGATTCAAAACTACAACGCCCA 90
lcl|MN580133.1_cds_QFU78882.1_1_[gene=blaOXA]_[protein=OXA-229_family_carbapenem-hydrolyzing_class_D_beta-lactamase_OXA-895]_[protein_id=QFU78882.1]_[     TGTGTTTATGATTCAAAACTACAACGCCCA 90
lcl|MT968429.1_cds_QNS30065.1_1_[gene=blaOXA]_[protein=OXA-229_family_carbapenem-hydrolyzing_class_D_beta-lactamase_OXA-930]_[protein_id=QNS30065.1]_[     TGTGTTTATGATTCAAAACTACAACGCCCA 90
lcl|MT968430.1_cds_QNS30066.1_1_[gene=blaOXA]_[protein=OXA-229_family_carbapenem-hydrolyzing_class_D_beta-lactamase_OXA-931]_[protein_id=QNS30066.1]_[     TGTGTTTATGATTCAAAACTACAACGCCCA 90
lcl|MW805229.1_cds_QTG68655.1_1_[gene=blaOXA]_[protein=OXA-229_family_carbapenem-hydrolyzing_class_D_beta-lactamase_OXA-952]_[protein_id=QTG68655.1]_[     TGTGTTTATGATTCAAAACTACAACGCCCA 90
lcl|MW805235.1_cds_QTG68656.1_1_[gene=blaOXA]_[protein=OXA-229_family_carbapenem-hydrolyzing_class_D_beta-lactamase_OXA-953]_[protein_id=QTG68656.1]_[     TGTGTTTATGATTCAAAACTACAACGCCCA 90
lcl|MZ265735.1_cds_QWA20182.1_1_[gene=blaOXA]_[protein=OXA-229_family_carbapenem-hydrolyzing_class_D_beta-lactamase_OXA-983]_[protein_id=QWA20182.1]_[     TGTGTTTATGATTCAAAACTACAACGCCCA 90
lcl|MZ265754.1_cds_QWA20201.1_1_[gene=blaOXA]_[protein=OXA-229_family_carbapenem-hydrolyzing_class_D_beta-lactamase_OXA-1001]_[protein_id=QWA20201.1]_     TGTGTTTATGATTCAAAACTACAACGCCCA 90
lcl|MZ734223.1_cds_QYZ89870.1_1_[gene=blaOXA]_[protein=OXA-229_family_carbapenem-hydrolyzing_class_D_beta-lactamase_OXA-1001]_[protein_id=QYZ89870.1]_     TGTGTTTATGATTCAAAACTACAACGCCCA 90
lcl|NG_049523.1_cds_WP_063861837.1_1_[gene=blaOXA]_[locus_tag=A7J11_02842]_[protein=OXA-229_family_carbapenem-hydrolyzing_class_D_beta-lactamase_OXA-2     TGTGTTTATGATTCAAAATTACAACGCCCA 90
lcl|NG_049524.1_cds_WP_063861840.1_1_[gene=blaOXA]_[locus_tag=A7J11_02841]_[protein=carbapenem-hydrolyzing_class_D_beta-lactamase_OXA-229]_[protein_id     TGTGTTTATGATTCAAAACTACAACGCCCA 90
lcl|NG_049526.1_cds_WP_063862119.1_1_[gene=blaOXA]_[locus_tag=A7J11_02843]_[protein=OXA-229_family_carbapenem-hydrolyzing_class_D_beta-lactamase_OXA-2     TGTGTTTATGATTCAAAACTACAACGCCCA 90
lcl|NG_049552.1_cds_WP_063862441.1_1_[gene=blaOXA]_[locus_tag=A7J11_03027]_[protein=OXA-229_family_carbapenem-hydrolyzing_class_D_beta-lactamase_OXA-2     TGTGTTTATGATTCAAAACTACAACGCCCA 90
lcl|NG_049596.1_cds_WP_004825629.1_1_[gene=blaOXA]_[locus_tag=A7J11_02997]_[protein=OXA-229_family_carbapenem-hydrolyzing_class_D_beta-lactamase_OXA-3     TGTGTTTATGATTCAAAACTACAACGCCCA 90
lcl|NG_049597.1_cds_WP_005034514.1_1_[gene=blaOXA]_[locus_tag=A7J11_03004]_[protein=OXA-229_family_carbapenem-hydrolyzing_class_D_beta-lactamase_OXA-3     TGTGTTTATGATTCAAAACTACAACGCCCA 90
lcl|NG_049648.1_cds_WP_063862726.1_1_[gene=blaOXA]_[locus_tag=A7J11_03111]_[protein=OXA-229_family_carbapenem-hydrolyzing_class_D_beta-lactamase_OXA-3     TGTGTTTATGATTCAAAACTACAACGCCCA 90
lcl|NG_049649.1_cds_WP_063862727.1_1_[gene=blaOXA]_[locus_tag=A7J11_03112]_[protein=OXA-229_family_carbapenem-hydrolyzing_class_D_beta-lactamase_OXA-3     TGTGTTTATGATTCAAAACTACAACGCCCA 90
lcl|NG_049706.1_cds_WP_063862796.1_1_[gene=blaOXA]_[locus_tag=A7J11_03328]_[protein=OXA-229_family_carbapenem-hydrolyzing_class_D_beta-lactamase_OXA-4     TGTGTTTATGATTCAAAACTACAACGCCCA 90
lcl|NG_067157.1_cds_WP_100886243.1_1_[gene=blaOXA]_[locus_tag=A7J11_06583]_[protein=OXA-229_family_carbapenem-hydrolyzing_class_D_beta-lactamase_OXA-8     TGTGTTTATGATTCAAAACTACAACGCCCA 90
lcl|NG_070785.1_cds_WP_151781119.1_1_[gene=blaOXA]_[locus_tag=A7J11_06942]_[protein=OXA-229_family_carbapenem-hydrolyzing_class_D_beta-lactamase_OXA-9     TGTGTTTATGATTCAAAACTACAACGCCCA 90
lcl|NG_070786.1_cds_WP_190259776.1_1_[gene=blaOXA]_[locus_tag=A7J11_06943]_[protein=OXA-229_family_carbapenem-hydrolyzing_class_D_beta-lactamase_OXA-9     TGTGTTTATGATTCAAAACTACAACGCCCA 90
lcl|NG_074731.1_cds_WP_213994598.1_1_[gene=blaOXA]_[locus_tag=A7J11_07102]_[protein=OXA-229_family_carbapenem-hydrolyzing_class_D_beta-lactamase_OXA-9     TGTGTTTATGATTCAAAACTACAACGCCCA 90
lcl|NG_074732.1_cds_WP_049044515.1_1_[gene=blaOXA]_[locus_tag=A7J11_07103]_[protein=OXA-229_family_carbapenem-hydrolyzing_class_D_beta-lactamase_OXA-9     TGTGTTTATGATTCAAAACTACAACGCCCA 90
lcl|NG_078004.1_cds_WP_231869608.1_1_[gene=blaOXA]_[locus_tag=A7J11_07276]_[protein=OXA-229_family_carbapenem-hydrolyzing_class_D_beta-lactamase_OXA-9     TGTGTTTATGATTCAAAACTACAACGCCCA 90
lcl|NG_078022.1_cds_WP_042088348.1_1_[gene=blaOXA]_[locus_tag=A7J11_07294]_[protein=OXA-229_family_carbapenem-hydrolyzing_class_D_beta-lactamase_OXA-1     TGTGTTTATGATTCAAAACTACAACGCCCA 90
lcl|NG_081703.1_cds_WP_256875607.1_1_[gene=blaOXA]_[locus_tag=A7J11_07624]_[protein=OXA-229_family_carbapenem-hydrolyzing_class_D_beta-lactamase_OXA-1     TGTGTTTATGATTCAAAACTACAACGCCCA 90
lcl|NG_081796.1_cds_WP_046759755.1_1_[gene=blaOXA]_[locus_tag=A7J11_07702]_[protein=OXA-229_family_carbapenem-hydrolyzing_class_D_beta-lactamase_OXA-1     TGTGTTTATGATTCAAAACTACAACGCCCA 90
lcl|NG_157035.1_cds_WP_139419258.1_1_[gene=blaOXA]_[locus_tag=A7J11_08057]_[protein=OXA-229_family_carbapenem-hydrolyzing_class_D_beta-lactamase_OXA-1     TGTGTTTATGATTCAAAACTACAACGCCCA 90
lcl|NG_157036.1_cds_WP_058968329.1_1_[gene=blaOXA]_[locus_tag=A7J11_07999]_[protein=OXA-229_family_carbapenem-hydrolyzing_class_D_beta-lactamase_OXA-1     TGTGTTTATGATTCAAAACTACAACGCCCA 90
lcl|NG_157037.1_cds_WP_274945001.1_1_[gene=blaOXA]_[locus_tag=A7J11_07983]_[protein=OXA-229_family_carbapenem-hydrolyzing_class_D_beta-lactamase_OXA-1     TGTGTTTATGATTCAAAACTACAACGCCCA 90
lcl|NG_157038.1_cds_WP_151798075.1_1_[gene=blaOXA]_[locus_tag=A7J11_07961]_[protein=OXA-229_family_carbapenem-hydrolyzing_class_D_beta-lactamase_OXA-1     TGTGTTTATGATTCAAAACTACAACGCCCA 90
lcl|NG_157039.1_cds_WP_199935335.1_1_[gene=blaOXA]_[locus_tag=A7J11_07960]_[protein=OXA-229_family_carbapenem-hydrolyzing_class_D_beta-lactamase_OXA-1     TGTGTTTATGATTCAAAACTACAACGCCCA 90
lcl|NG_157040.1_cds_WP_151825371.1_1_[gene=blaOXA]_[locus_tag=A7J11_07956]_[protein=OXA-229_family_carbapenem-hydrolyzing_class_D_beta-lactamase_OXA-1     TGTGTTTATGATTCAAAACTACAACGCCCA 90
lcl|NG_157041.1_cds_WP_151810644.1_1_[gene=blaOXA]_[locus_tag=A7J11_07955]_[protein=OXA-229_family_carbapenem-hydrolyzing_class_D_beta-lactamase_OXA-1     TGTGTTTATGATTCAAAACTACAACGCCCA 90
lcl|NG_157042.1_cds_WP_151713720.1_1_[gene=blaOXA]_[locus_tag=A7J11_07954]_[protein=OXA-229_family_carbapenem-hydrolyzing_class_D_beta-lactamase_OXA-1     TGTGTTTATGATTCAAAACTACAACGCCCA 90
                                                                                                                                                                                         

OXA-1_consensus                                                                                                                                            GCAGCGCCAGTGCATCAACAGATATCTCTA 120
OXA01_crRNA                                                                                                                                                ------------------------------ 120
Forward_primer                                                                                                                                             ------------------------------ 120
Reverse_primer                                                                                                                                             ------------------------------ 120
lcl|NG_244592.1_cds_WP_420354154.1_1_[gene=blaOXA]_[locus_tag=A7J11_08963]_[protein=OXA-229_family_carbapenem-hydrolyzing_class_D_beta-lactamase_OXA-1     GTCATATCAGAGCGAGAAACTGAGATTCCT 120
lcl|OM105665.1_cds_UIC40481.1_1_[gene=blaOXA]_[protein=OXA-229_family_carbapenem-hydrolyzing_class_D_beta-lactamase_OXA-1052]_[protein_id=UIC40481.1]_     GTCATATCAGAGCGAGAAACTGAGATTCCT 120
lcl|OP131861.1_cds_UUM03677.1_1_[gene=blaOXA]_[protein=OXA-229_family_carbapenem-hydrolyzing_class_D_beta-lactamase_OXA-1144]_[protein_id=UUM03677.1]_     GTCATATCAGAGCGAGAAACTGAGATTCCT 120
lcl|PV184586.1_cds_XPO98267.1_1_[gene=blaOXA]_[protein=OXA-229_family_carbapenem-hydrolyzing_class_D_beta-lactamase_OXA-1375]_[protein_id=XPO98267.1]_     GTCATATCAGAGCGAGAAACTGAGATTCCT 120
lcl|MN580133.1_cds_QFU78882.1_1_[gene=blaOXA]_[protein=OXA-229_family_carbapenem-hydrolyzing_class_D_beta-lactamase_OXA-895]_[protein_id=QFU78882.1]_[     GTCATATCAGAGCGAGAAACTGAGATTCCT 120
lcl|MT968429.1_cds_QNS30065.1_1_[gene=blaOXA]_[protein=OXA-229_family_carbapenem-hydrolyzing_class_D_beta-lactamase_OXA-930]_[protein_id=QNS30065.1]_[     GTCATATCAGAGCGAGAAACTGAGATTCCT 120
lcl|MT968430.1_cds_QNS30066.1_1_[gene=blaOXA]_[protein=OXA-229_family_carbapenem-hydrolyzing_class_D_beta-lactamase_OXA-931]_[protein_id=QNS30066.1]_[     GTCATATCAGAGCGAGAAACTGAGATTCCT 120
lcl|MW805229.1_cds_QTG68655.1_1_[gene=blaOXA]_[protein=OXA-229_family_carbapenem-hydrolyzing_class_D_beta-lactamase_OXA-952]_[protein_id=QTG68655.1]_[     GTCATATCAGAGCGAGAAACTGAGATTCCT 120
lcl|MW805235.1_cds_QTG68656.1_1_[gene=blaOXA]_[protein=OXA-229_family_carbapenem-hydrolyzing_class_D_beta-lactamase_OXA-953]_[protein_id=QTG68656.1]_[     GTCATATCAGAGCGAGAAACTGAGATTCCT 120
lcl|MZ265735.1_cds_QWA20182.1_1_[gene=blaOXA]_[protein=OXA-229_family_carbapenem-hydrolyzing_class_D_beta-lactamase_OXA-983]_[protein_id=QWA20182.1]_[     GTCATATCAGAGCGAGAAACTGAGATTCCT 120
lcl|MZ265754.1_cds_QWA20201.1_1_[gene=blaOXA]_[protein=OXA-229_family_carbapenem-hydrolyzing_class_D_beta-lactamase_OXA-1001]_[protein_id=QWA20201.1]_     GTCATATCAGAGCGAGAAACTGAGATTCCT 120
lcl|MZ734223.1_cds_QYZ89870.1_1_[gene=blaOXA]_[protein=OXA-229_family_carbapenem-hydrolyzing_class_D_beta-lactamase_OXA-1001]_[protein_id=QYZ89870.1]_     GTCATATCAGAGCGAGAAACTGAGATTCCT 120
lcl|NG_049523.1_cds_WP_063861837.1_1_[gene=blaOXA]_[locus_tag=A7J11_02842]_[protein=OXA-229_family_carbapenem-hydrolyzing_class_D_beta-lactamase_OXA-2     GTCATATCAGAGCGAGTAACTGAGATTCCT 120
lcl|NG_049524.1_cds_WP_063861840.1_1_[gene=blaOXA]_[locus_tag=A7J11_02841]_[protein=carbapenem-hydrolyzing_class_D_beta-lactamase_OXA-229]_[protein_id     GTCATATCAGAGCGAGAAACTGAGATTCCT 120
lcl|NG_049526.1_cds_WP_063862119.1_1_[gene=blaOXA]_[locus_tag=A7J11_02843]_[protein=OXA-229_family_carbapenem-hydrolyzing_class_D_beta-lactamase_OXA-2     GTCATATCAGAGCGAGAAACTGAGATTCCT 120
lcl|NG_049552.1_cds_WP_063862441.1_1_[gene=blaOXA]_[locus_tag=A7J11_03027]_[protein=OXA-229_family_carbapenem-hydrolyzing_class_D_beta-lactamase_OXA-2     GTCATATCAGAGCGAGAAACTGAGATTCCT 120
lcl|NG_049596.1_cds_WP_004825629.1_1_[gene=blaOXA]_[locus_tag=A7J11_02997]_[protein=OXA-229_family_carbapenem-hydrolyzing_class_D_beta-lactamase_OXA-3     GTCATATCAGAGCGAGAAACTGAGATTCCT 120
lcl|NG_049597.1_cds_WP_005034514.1_1_[gene=blaOXA]_[locus_tag=A7J11_03004]_[protein=OXA-229_family_carbapenem-hydrolyzing_class_D_beta-lactamase_OXA-3     GTCATATCAGAGCGAGAAACTGAGATTCCT 120
lcl|NG_049648.1_cds_WP_063862726.1_1_[gene=blaOXA]_[locus_tag=A7J11_03111]_[protein=OXA-229_family_carbapenem-hydrolyzing_class_D_beta-lactamase_OXA-3     GTCATATCAGAGCGAGAAACTGAGATTCCT 120
lcl|NG_049649.1_cds_WP_063862727.1_1_[gene=blaOXA]_[locus_tag=A7J11_03112]_[protein=OXA-229_family_carbapenem-hydrolyzing_class_D_beta-lactamase_OXA-3     GTCATATCAGAGCGAGAAACTGAGATTCCT 120
lcl|NG_049706.1_cds_WP_063862796.1_1_[gene=blaOXA]_[locus_tag=A7J11_03328]_[protein=OXA-229_family_carbapenem-hydrolyzing_class_D_beta-lactamase_OXA-4     GTCATATCAGAGCGAGAAACTGAGATTCCT 120
lcl|NG_067157.1_cds_WP_100886243.1_1_[gene=blaOXA]_[locus_tag=A7J11_06583]_[protein=OXA-229_family_carbapenem-hydrolyzing_class_D_beta-lactamase_OXA-8     GTCATATCAGAGCGAGAAACTGAGATTCCT 120
lcl|NG_070785.1_cds_WP_151781119.1_1_[gene=blaOXA]_[locus_tag=A7J11_06942]_[protein=OXA-229_family_carbapenem-hydrolyzing_class_D_beta-lactamase_OXA-9     GTCATATCAGAGCGAGAAACTGAGATTCCT 120
lcl|NG_070786.1_cds_WP_190259776.1_1_[gene=blaOXA]_[locus_tag=A7J11_06943]_[protein=OXA-229_family_carbapenem-hydrolyzing_class_D_beta-lactamase_OXA-9     GTCATATCAGAGCGAGAAACTGAGATTCCT 120
lcl|NG_074731.1_cds_WP_213994598.1_1_[gene=blaOXA]_[locus_tag=A7J11_07102]_[protein=OXA-229_family_carbapenem-hydrolyzing_class_D_beta-lactamase_OXA-9     GTCATATCAGAGCGAGAAACTGAGATTCCT 120
lcl|NG_074732.1_cds_WP_049044515.1_1_[gene=blaOXA]_[locus_tag=A7J11_07103]_[protein=OXA-229_family_carbapenem-hydrolyzing_class_D_beta-lactamase_OXA-9     GTCATATCAGAGCGAGAAACTGAGATTCCT 120
lcl|NG_078004.1_cds_WP_231869608.1_1_[gene=blaOXA]_[locus_tag=A7J11_07276]_[protein=OXA-229_family_carbapenem-hydrolyzing_class_D_beta-lactamase_OXA-9     GTCATATCAGAGCGAGAAACTGAGATTCCT 120
lcl|NG_078022.1_cds_WP_042088348.1_1_[gene=blaOXA]_[locus_tag=A7J11_07294]_[protein=OXA-229_family_carbapenem-hydrolyzing_class_D_beta-lactamase_OXA-1     GTCATATCAGAGCGAGAAACTGAGATTCCT 120
lcl|NG_081703.1_cds_WP_256875607.1_1_[gene=blaOXA]_[locus_tag=A7J11_07624]_[protein=OXA-229_family_carbapenem-hydrolyzing_class_D_beta-lactamase_OXA-1     GTCATATCAGAGCGAGAAACTGAGATTCCT 120
lcl|NG_081796.1_cds_WP_046759755.1_1_[gene=blaOXA]_[locus_tag=A7J11_07702]_[protein=OXA-229_family_carbapenem-hydrolyzing_class_D_beta-lactamase_OXA-1     GTCATATCAGAGCGAGAAACTGAGATTCCT 120
lcl|NG_157035.1_cds_WP_139419258.1_1_[gene=blaOXA]_[locus_tag=A7J11_08057]_[protein=OXA-229_family_carbapenem-hydrolyzing_class_D_beta-lactamase_OXA-1     GTCATATCAGAGCGAGAAACTGAAATTCCT 120
lcl|NG_157036.1_cds_WP_058968329.1_1_[gene=blaOXA]_[locus_tag=A7J11_07999]_[protein=OXA-229_family_carbapenem-hydrolyzing_class_D_beta-lactamase_OXA-1     GTCATATCAGGGCGAGAAACTGAGATTCCT 120
lcl|NG_157037.1_cds_WP_274945001.1_1_[gene=blaOXA]_[locus_tag=A7J11_07983]_[protein=OXA-229_family_carbapenem-hydrolyzing_class_D_beta-lactamase_OXA-1     GTCATATCAGAGCGAGAAACTGAGATTCCT 120
lcl|NG_157038.1_cds_WP_151798075.1_1_[gene=blaOXA]_[locus_tag=A7J11_07961]_[protein=OXA-229_family_carbapenem-hydrolyzing_class_D_beta-lactamase_OXA-1     GTCATATCAGAGCGAGAAACTGAGATTCCT 120
lcl|NG_157039.1_cds_WP_199935335.1_1_[gene=blaOXA]_[locus_tag=A7J11_07960]_[protein=OXA-229_family_carbapenem-hydrolyzing_class_D_beta-lactamase_OXA-1     GTCATATCAGAGCGAGAAATTGAGATTCCT 120
lcl|NG_157040.1_cds_WP_151825371.1_1_[gene=blaOXA]_[locus_tag=A7J11_07956]_[protein=OXA-229_family_carbapenem-hydrolyzing_class_D_beta-lactamase_OXA-1     GTCATATCAGAGCGAGAAACTGAGATTCCT 120
lcl|NG_157041.1_cds_WP_151810644.1_1_[gene=blaOXA]_[locus_tag=A7J11_07955]_[protein=OXA-229_family_carbapenem-hydrolyzing_class_D_beta-lactamase_OXA-1     GTCATATCAGAGCGAGAAACTGAGATTCCT 120
lcl|NG_157042.1_cds_WP_151713720.1_1_[gene=blaOXA]_[locus_tag=A7J11_07954]_[protein=OXA-229_family_carbapenem-hydrolyzing_class_D_beta-lactamase_OXA-1     GTCATATCAGAGCGAGAAACTGAGATTCCT 120
                                                                                                                                                                                         

OXA-1_consensus                                                                                                                                            CTGTTGCATCTCCATTATTTGAAGGAACTG 150
OXA01_crRNA                                                                                                                                                ------------------------------ 150
Forward_primer                                                                                                                                             ------------------------------ 150
Reverse_primer                                                                                                                                             ------------------------------ 150
lcl|NG_244592.1_cds_WP_420354154.1_1_[gene=blaOXA]_[locus_tag=A7J11_08963]_[protein=OXA-229_family_carbapenem-hydrolyzing_class_D_beta-lactamase_OXA-1     TTATTATTTAATCAAGCACAGACTCAAGCT 150
lcl|OM105665.1_cds_UIC40481.1_1_[gene=blaOXA]_[protein=OXA-229_family_carbapenem-hydrolyzing_class_D_beta-lactamase_OXA-1052]_[protein_id=UIC40481.1]_     TTATTATTTAATCAAGCACAGACTCAAGCT 150
lcl|OP131861.1_cds_UUM03677.1_1_[gene=blaOXA]_[protein=OXA-229_family_carbapenem-hydrolyzing_class_D_beta-lactamase_OXA-1144]_[protein_id=UUM03677.1]_     TTATTATTTAATCAAGCACAGACTCAAGCT 150
lcl|PV184586.1_cds_XPO98267.1_1_[gene=blaOXA]_[protein=OXA-229_family_carbapenem-hydrolyzing_class_D_beta-lactamase_OXA-1375]_[protein_id=XPO98267.1]_     TTATTATTTAATCAAGCACAGACTCAAGCT 150
lcl|MN580133.1_cds_QFU78882.1_1_[gene=blaOXA]_[protein=OXA-229_family_carbapenem-hydrolyzing_class_D_beta-lactamase_OXA-895]_[protein_id=QFU78882.1]_[     TTATTATTTAATCAAGCACAGACTCAAGCT 150
lcl|MT968429.1_cds_QNS30065.1_1_[gene=blaOXA]_[protein=OXA-229_family_carbapenem-hydrolyzing_class_D_beta-lactamase_OXA-930]_[protein_id=QNS30065.1]_[     TTATTATTTAATCAAGCACAGACTCAAGCT 150
lcl|MT968430.1_cds_QNS30066.1_1_[gene=blaOXA]_[protein=OXA-229_family_carbapenem-hydrolyzing_class_D_beta-lactamase_OXA-931]_[protein_id=QNS30066.1]_[     TTATTATTTAATCAAGCACAGACTCAAGCT 150
lcl|MW805229.1_cds_QTG68655.1_1_[gene=blaOXA]_[protein=OXA-229_family_carbapenem-hydrolyzing_class_D_beta-lactamase_OXA-952]_[protein_id=QTG68655.1]_[     TTATTATTTAATCAAGCACAGACTCAAGCT 150
lcl|MW805235.1_cds_QTG68656.1_1_[gene=blaOXA]_[protein=OXA-229_family_carbapenem-hydrolyzing_class_D_beta-lactamase_OXA-953]_[protein_id=QTG68656.1]_[     TTATTATTTAATCAAGCACAGACTCAAGCT 150
lcl|MZ265735.1_cds_QWA20182.1_1_[gene=blaOXA]_[protein=OXA-229_family_carbapenem-hydrolyzing_class_D_beta-lactamase_OXA-983]_[protein_id=QWA20182.1]_[     TTATTATTTAATCAAGCACAGACTCAAGCT 150
lcl|MZ265754.1_cds_QWA20201.1_1_[gene=blaOXA]_[protein=OXA-229_family_carbapenem-hydrolyzing_class_D_beta-lactamase_OXA-1001]_[protein_id=QWA20201.1]_     TTATTATTTAATCAAGCACAGACTCAAGCT 150
lcl|MZ734223.1_cds_QYZ89870.1_1_[gene=blaOXA]_[protein=OXA-229_family_carbapenem-hydrolyzing_class_D_beta-lactamase_OXA-1001]_[protein_id=QYZ89870.1]_     TTATTATTTAATCAAGCACAGACTCAAGCT 150
lcl|NG_049523.1_cds_WP_063861837.1_1_[gene=blaOXA]_[locus_tag=A7J11_02842]_[protein=OXA-229_family_carbapenem-hydrolyzing_class_D_beta-lactamase_OXA-2     TTATTATTTAATCAAGCACAGACTCAAGCT 150
lcl|NG_049524.1_cds_WP_063861840.1_1_[gene=blaOXA]_[locus_tag=A7J11_02841]_[protein=carbapenem-hydrolyzing_class_D_beta-lactamase_OXA-229]_[protein_id     TTATTATTTGATCAAGCACAGACTCAAGCT 150
lcl|NG_049526.1_cds_WP_063862119.1_1_[gene=blaOXA]_[locus_tag=A7J11_02843]_[protein=OXA-229_family_carbapenem-hydrolyzing_class_D_beta-lactamase_OXA-2     TTATTATTTAATCAAGCACAGACTCAAGCT 150
lcl|NG_049552.1_cds_WP_063862441.1_1_[gene=blaOXA]_[locus_tag=A7J11_03027]_[protein=OXA-229_family_carbapenem-hydrolyzing_class_D_beta-lactamase_OXA-2     TTATTATTTAATCAAGCACAGACTCAAGCT 150
lcl|NG_049596.1_cds_WP_004825629.1_1_[gene=blaOXA]_[locus_tag=A7J11_02997]_[protein=OXA-229_family_carbapenem-hydrolyzing_class_D_beta-lactamase_OXA-3     TTATTATTTAATCAAGCACAGACTCAAGCT 150
lcl|NG_049597.1_cds_WP_005034514.1_1_[gene=blaOXA]_[locus_tag=A7J11_03004]_[protein=OXA-229_family_carbapenem-hydrolyzing_class_D_beta-lactamase_OXA-3     TTATTATTTAATCAAGCACAGACTCAAGCT 150
lcl|NG_049648.1_cds_WP_063862726.1_1_[gene=blaOXA]_[locus_tag=A7J11_03111]_[protein=OXA-229_family_carbapenem-hydrolyzing_class_D_beta-lactamase_OXA-3     TTATTATTTAATCAAGCACAGACTCAAGCT 150
lcl|NG_049649.1_cds_WP_063862727.1_1_[gene=blaOXA]_[locus_tag=A7J11_03112]_[protein=OXA-229_family_carbapenem-hydrolyzing_class_D_beta-lactamase_OXA-3     TTATTATTTAATCAAGCACAGACTCAAGCT 150
lcl|NG_049706.1_cds_WP_063862796.1_1_[gene=blaOXA]_[locus_tag=A7J11_03328]_[protein=OXA-229_family_carbapenem-hydrolyzing_class_D_beta-lactamase_OXA-4     TTATTATTTAATCAAGCACAGACTCAAGCT 150
lcl|NG_067157.1_cds_WP_100886243.1_1_[gene=blaOXA]_[locus_tag=A7J11_06583]_[protein=OXA-229_family_carbapenem-hydrolyzing_class_D_beta-lactamase_OXA-8     TTATTATTTAATCAAGCACAGACTCAAGCT 150
lcl|NG_070785.1_cds_WP_151781119.1_1_[gene=blaOXA]_[locus_tag=A7J11_06942]_[protein=OXA-229_family_carbapenem-hydrolyzing_class_D_beta-lactamase_OXA-9     TTATTATTTAATCAAGCACAGACTCAAGCT 150
lcl|NG_070786.1_cds_WP_190259776.1_1_[gene=blaOXA]_[locus_tag=A7J11_06943]_[protein=OXA-229_family_carbapenem-hydrolyzing_class_D_beta-lactamase_OXA-9     TTATTATTTAATCAAGCACAGACTCAAGCT 150
lcl|NG_074731.1_cds_WP_213994598.1_1_[gene=blaOXA]_[locus_tag=A7J11_07102]_[protein=OXA-229_family_carbapenem-hydrolyzing_class_D_beta-lactamase_OXA-9     TTATTATTTAATCAAGCACAGACTCAAGCT 150
lcl|NG_074732.1_cds_WP_049044515.1_1_[gene=blaOXA]_[locus_tag=A7J11_07103]_[protein=OXA-229_family_carbapenem-hydrolyzing_class_D_beta-lactamase_OXA-9     TTATTATTTAATCAAGCACAGACTCAAGCT 150
lcl|NG_078004.1_cds_WP_231869608.1_1_[gene=blaOXA]_[locus_tag=A7J11_07276]_[protein=OXA-229_family_carbapenem-hydrolyzing_class_D_beta-lactamase_OXA-9     TTATTATTTAATCAAGCACAGACTCAAGCT 150
lcl|NG_078022.1_cds_WP_042088348.1_1_[gene=blaOXA]_[locus_tag=A7J11_07294]_[protein=OXA-229_family_carbapenem-hydrolyzing_class_D_beta-lactamase_OXA-1     TTATTATTTAATCAAGCACAGACTCAAGCT 150
lcl|NG_081703.1_cds_WP_256875607.1_1_[gene=blaOXA]_[locus_tag=A7J11_07624]_[protein=OXA-229_family_carbapenem-hydrolyzing_class_D_beta-lactamase_OXA-1     TTATTATTTAATCAAGCACAGACTCAAGCT 150
lcl|NG_081796.1_cds_WP_046759755.1_1_[gene=blaOXA]_[locus_tag=A7J11_07702]_[protein=OXA-229_family_carbapenem-hydrolyzing_class_D_beta-lactamase_OXA-1     TTATTATTTAATCAAGCACAGACTCAAGCT 150
lcl|NG_157035.1_cds_WP_139419258.1_1_[gene=blaOXA]_[locus_tag=A7J11_08057]_[protein=OXA-229_family_carbapenem-hydrolyzing_class_D_beta-lactamase_OXA-1     TTATTATTTAATCAAGCACAGACTCAAGCT 150
lcl|NG_157036.1_cds_WP_058968329.1_1_[gene=blaOXA]_[locus_tag=A7J11_07999]_[protein=OXA-229_family_carbapenem-hydrolyzing_class_D_beta-lactamase_OXA-1     TTATTATTTAATCAAGCACAGACTCAAGCT 150
lcl|NG_157037.1_cds_WP_274945001.1_1_[gene=blaOXA]_[locus_tag=A7J11_07983]_[protein=OXA-229_family_carbapenem-hydrolyzing_class_D_beta-lactamase_OXA-1     TTATTATTTAATCAAGCACAGACTCAAGCT 150
lcl|NG_157038.1_cds_WP_151798075.1_1_[gene=blaOXA]_[locus_tag=A7J11_07961]_[protein=OXA-229_family_carbapenem-hydrolyzing_class_D_beta-lactamase_OXA-1     TTATTATTTAATCAAGCACAGACTCAAGCT 150
lcl|NG_157039.1_cds_WP_199935335.1_1_[gene=blaOXA]_[locus_tag=A7J11_07960]_[protein=OXA-229_family_carbapenem-hydrolyzing_class_D_beta-lactamase_OXA-1     TTATTATTTAATCAAGCACAGACTCAAGCT 150
lcl|NG_157040.1_cds_WP_151825371.1_1_[gene=blaOXA]_[locus_tag=A7J11_07956]_[protein=OXA-229_family_carbapenem-hydrolyzing_class_D_beta-lactamase_OXA-1     TTATTATTTAATCAAGCACAGACTCAAGCT 150
lcl|NG_157041.1_cds_WP_151810644.1_1_[gene=blaOXA]_[locus_tag=A7J11_07955]_[protein=OXA-229_family_carbapenem-hydrolyzing_class_D_beta-lactamase_OXA-1     TTATTATTTAATCAAGCACAGACTCAAGCT 150
lcl|NG_157042.1_cds_WP_151713720.1_1_[gene=blaOXA]_[locus_tag=A7J11_07954]_[protein=OXA-229_family_carbapenem-hydrolyzing_class_D_beta-lactamase_OXA-1     TTATTATTTAATCAAGCACAGACTCAAGCT 150
                                                                                                                                                                                         

OXA-1_consensus                                                                                                                                            AAGGTTGTTTTTTACTTTACGATGCATCCA 180
OXA01_crRNA                                                                                                                                                ------------------------------ 180
Forward_primer                                                                                                                                             ------------------------------ 180
Reverse_primer                                                                                                                                             ------------------------------ 180
lcl|NG_244592.1_cds_WP_420354154.1_1_[gene=blaOXA]_[locus_tag=A7J11_08963]_[protein=OXA-229_family_carbapenem-hydrolyzing_class_D_beta-lactamase_OXA-1     GTGTTTGTTACTTATGATGGGATTCATCTA 180
lcl|OM105665.1_cds_UIC40481.1_1_[gene=blaOXA]_[protein=OXA-229_family_carbapenem-hydrolyzing_class_D_beta-lactamase_OXA-1052]_[protein_id=UIC40481.1]_     GTGTTTGTTACTTATGATGGGATTCATCTA 180
lcl|OP131861.1_cds_UUM03677.1_1_[gene=blaOXA]_[protein=OXA-229_family_carbapenem-hydrolyzing_class_D_beta-lactamase_OXA-1144]_[protein_id=UUM03677.1]_     GTGTTTGTTACTTATGATGGGATTCATCTA 180
lcl|PV184586.1_cds_XPO98267.1_1_[gene=blaOXA]_[protein=OXA-229_family_carbapenem-hydrolyzing_class_D_beta-lactamase_OXA-1375]_[protein_id=XPO98267.1]_     GTGTTTGTTACTTATGATGGGATTCATCTA 180
lcl|MN580133.1_cds_QFU78882.1_1_[gene=blaOXA]_[protein=OXA-229_family_carbapenem-hydrolyzing_class_D_beta-lactamase_OXA-895]_[protein_id=QFU78882.1]_[     GTGTTTGTTACTTATGATGGGATTCATCTA 180
lcl|MT968429.1_cds_QNS30065.1_1_[gene=blaOXA]_[protein=OXA-229_family_carbapenem-hydrolyzing_class_D_beta-lactamase_OXA-930]_[protein_id=QNS30065.1]_[     GTGTTTGTTACTTATGATGGGATTCATCTA 180
lcl|MT968430.1_cds_QNS30066.1_1_[gene=blaOXA]_[protein=OXA-229_family_carbapenem-hydrolyzing_class_D_beta-lactamase_OXA-931]_[protein_id=QNS30066.1]_[     GTGTTTGTTACTTATGATGGGATTCATCTA 180
lcl|MW805229.1_cds_QTG68655.1_1_[gene=blaOXA]_[protein=OXA-229_family_carbapenem-hydrolyzing_class_D_beta-lactamase_OXA-952]_[protein_id=QTG68655.1]_[     GTGTTTGTTACTTATGATGGGATTCATCTA 180
lcl|MW805235.1_cds_QTG68656.1_1_[gene=blaOXA]_[protein=OXA-229_family_carbapenem-hydrolyzing_class_D_beta-lactamase_OXA-953]_[protein_id=QTG68656.1]_[     GTGTTTGTTACTTATGATGGGATTCATCTA 180
lcl|MZ265735.1_cds_QWA20182.1_1_[gene=blaOXA]_[protein=OXA-229_family_carbapenem-hydrolyzing_class_D_beta-lactamase_OXA-983]_[protein_id=QWA20182.1]_[     GTGTTTGTTACTTATGATGGGATTCATCTA 180
lcl|MZ265754.1_cds_QWA20201.1_1_[gene=blaOXA]_[protein=OXA-229_family_carbapenem-hydrolyzing_class_D_beta-lactamase_OXA-1001]_[protein_id=QWA20201.1]_     GTGTTTGTTACTTATGATGGGATTCATCTA 180
lcl|MZ734223.1_cds_QYZ89870.1_1_[gene=blaOXA]_[protein=OXA-229_family_carbapenem-hydrolyzing_class_D_beta-lactamase_OXA-1001]_[protein_id=QYZ89870.1]_     GTGTTTGTTACTTATGATGGGATACATCTA 180
lcl|NG_049523.1_cds_WP_063861837.1_1_[gene=blaOXA]_[locus_tag=A7J11_02842]_[protein=OXA-229_family_carbapenem-hydrolyzing_class_D_beta-lactamase_OXA-2     GTGTTTGTTACTTATGATGGGATTCATCTA 180
lcl|NG_049524.1_cds_WP_063861840.1_1_[gene=blaOXA]_[locus_tag=A7J11_02841]_[protein=carbapenem-hydrolyzing_class_D_beta-lactamase_OXA-229]_[protein_id     GTGTTTGTTACTTATGATGGGATTCATCTA 180
lcl|NG_049526.1_cds_WP_063862119.1_1_[gene=blaOXA]_[locus_tag=A7J11_02843]_[protein=OXA-229_family_carbapenem-hydrolyzing_class_D_beta-lactamase_OXA-2     GTGTTTGTTACTTATGATGGGATTCATCTA 180
lcl|NG_049552.1_cds_WP_063862441.1_1_[gene=blaOXA]_[locus_tag=A7J11_03027]_[protein=OXA-229_family_carbapenem-hydrolyzing_class_D_beta-lactamase_OXA-2     GTGTTTGTTACTTATGATGGGATTCATCTA 180
lcl|NG_049596.1_cds_WP_004825629.1_1_[gene=blaOXA]_[locus_tag=A7J11_02997]_[protein=OXA-229_family_carbapenem-hydrolyzing_class_D_beta-lactamase_OXA-3     GTGTTTGTTACTTATGATGGGATTCATCTA 180
lcl|NG_049597.1_cds_WP_005034514.1_1_[gene=blaOXA]_[locus_tag=A7J11_03004]_[protein=OXA-229_family_carbapenem-hydrolyzing_class_D_beta-lactamase_OXA-3     GTGTTTGTTACTTATGATGGGATTCATCTA 180
lcl|NG_049648.1_cds_WP_063862726.1_1_[gene=blaOXA]_[locus_tag=A7J11_03111]_[protein=OXA-229_family_carbapenem-hydrolyzing_class_D_beta-lactamase_OXA-3     GTGTTTGTTACTTATGATGGGATTCATCTA 180
lcl|NG_049649.1_cds_WP_063862727.1_1_[gene=blaOXA]_[locus_tag=A7J11_03112]_[protein=OXA-229_family_carbapenem-hydrolyzing_class_D_beta-lactamase_OXA-3     GTGTTTGTTACTTATGATGGGATTCATCTA 180
lcl|NG_049706.1_cds_WP_063862796.1_1_[gene=blaOXA]_[locus_tag=A7J11_03328]_[protein=OXA-229_family_carbapenem-hydrolyzing_class_D_beta-lactamase_OXA-4     GTGTTTGTTACTTATGATGGGATTCATCTA 180
lcl|NG_067157.1_cds_WP_100886243.1_1_[gene=blaOXA]_[locus_tag=A7J11_06583]_[protein=OXA-229_family_carbapenem-hydrolyzing_class_D_beta-lactamase_OXA-8     GTGTTTGTTACTTATGATGGGATTCATCTA 180
lcl|NG_070785.1_cds_WP_151781119.1_1_[gene=blaOXA]_[locus_tag=A7J11_06942]_[protein=OXA-229_family_carbapenem-hydrolyzing_class_D_beta-lactamase_OXA-9     GTGTTTGTTACTTATGATGGGATTCATCTA 180
lcl|NG_070786.1_cds_WP_190259776.1_1_[gene=blaOXA]_[locus_tag=A7J11_06943]_[protein=OXA-229_family_carbapenem-hydrolyzing_class_D_beta-lactamase_OXA-9     GTGTTTGTTACTTATGATGGGATTCATCTA 180
lcl|NG_074731.1_cds_WP_213994598.1_1_[gene=blaOXA]_[locus_tag=A7J11_07102]_[protein=OXA-229_family_carbapenem-hydrolyzing_class_D_beta-lactamase_OXA-9     GTGTTTGTTACTTATGATGGGATTCATCTA 180
lcl|NG_074732.1_cds_WP_049044515.1_1_[gene=blaOXA]_[locus_tag=A7J11_07103]_[protein=OXA-229_family_carbapenem-hydrolyzing_class_D_beta-lactamase_OXA-9     GTGTTTGTTACTTATGATGGGATTCATCTA 180
lcl|NG_078004.1_cds_WP_231869608.1_1_[gene=blaOXA]_[locus_tag=A7J11_07276]_[protein=OXA-229_family_carbapenem-hydrolyzing_class_D_beta-lactamase_OXA-9     GTGTTTGTTACTTATGATGGGATTCATCTA 180
lcl|NG_078022.1_cds_WP_042088348.1_1_[gene=blaOXA]_[locus_tag=A7J11_07294]_[protein=OXA-229_family_carbapenem-hydrolyzing_class_D_beta-lactamase_OXA-1     GTGTTTGTTACTTATGATGGGATTCATCTA 180
lcl|NG_081703.1_cds_WP_256875607.1_1_[gene=blaOXA]_[locus_tag=A7J11_07624]_[protein=OXA-229_family_carbapenem-hydrolyzing_class_D_beta-lactamase_OXA-1     GTGTTTGTTACTTATGATGGGATTCATCTA 180
lcl|NG_081796.1_cds_WP_046759755.1_1_[gene=blaOXA]_[locus_tag=A7J11_07702]_[protein=OXA-229_family_carbapenem-hydrolyzing_class_D_beta-lactamase_OXA-1     GTGTTTGTTACTTATGATGGGATTCATCTA 180
lcl|NG_157035.1_cds_WP_139419258.1_1_[gene=blaOXA]_[locus_tag=A7J11_08057]_[protein=OXA-229_family_carbapenem-hydrolyzing_class_D_beta-lactamase_OXA-1     GTGTTTGTTACTTATGATGGGATTCATCTA 180
lcl|NG_157036.1_cds_WP_058968329.1_1_[gene=blaOXA]_[locus_tag=A7J11_07999]_[protein=OXA-229_family_carbapenem-hydrolyzing_class_D_beta-lactamase_OXA-1     GTGTTTGTTACTTATGATGGGATTCATCTA 180
lcl|NG_157037.1_cds_WP_274945001.1_1_[gene=blaOXA]_[locus_tag=A7J11_07983]_[protein=OXA-229_family_carbapenem-hydrolyzing_class_D_beta-lactamase_OXA-1     GTGTTTGTTACTTATGATGGGATTCATCTA 180
lcl|NG_157038.1_cds_WP_151798075.1_1_[gene=blaOXA]_[locus_tag=A7J11_07961]_[protein=OXA-229_family_carbapenem-hydrolyzing_class_D_beta-lactamase_OXA-1     GTGTTTGTTACTTATGATGGGATTCATCTA 180
lcl|NG_157039.1_cds_WP_199935335.1_1_[gene=blaOXA]_[locus_tag=A7J11_07960]_[protein=OXA-229_family_carbapenem-hydrolyzing_class_D_beta-lactamase_OXA-1     GTGTTTGTTACTTATGATGGGATTCATCTA 180
lcl|NG_157040.1_cds_WP_151825371.1_1_[gene=blaOXA]_[locus_tag=A7J11_07956]_[protein=OXA-229_family_carbapenem-hydrolyzing_class_D_beta-lactamase_OXA-1     GTGTTTGTTACTTATGATGGGATTCATCTA 180
lcl|NG_157041.1_cds_WP_151810644.1_1_[gene=blaOXA]_[locus_tag=A7J11_07955]_[protein=OXA-229_family_carbapenem-hydrolyzing_class_D_beta-lactamase_OXA-1     GTGTTTGTTACTTATGATGGGATTCATCTA 180
lcl|NG_157042.1_cds_WP_151713720.1_1_[gene=blaOXA]_[locus_tag=A7J11_07954]_[protein=OXA-229_family_carbapenem-hydrolyzing_class_D_beta-lactamase_OXA-1     GTGTTTGTTACTTATGATGGGATACATCTA 180
                                                                                                                                                                                         

OXA-1_consensus                                                                                                                                            CAAACGCTGAAATTGCTCAATTCAATAAAG 210
OXA01_crRNA                                                                                                                                                ------------------------------ 210
Forward_primer                                                                                                                                             ------------------------------ 210
Reverse_primer                                                                                                                                             ------------------------------ 210
lcl|NG_244592.1_cds_WP_420354154.1_1_[gene=blaOXA]_[locus_tag=A7J11_08963]_[protein=OXA-229_family_carbapenem-hydrolyzing_class_D_beta-lactamase_OXA-1     AAAAG--TTATGGTAATGATCTAAGCCGAG 210
lcl|OM105665.1_cds_UIC40481.1_1_[gene=blaOXA]_[protein=OXA-229_family_carbapenem-hydrolyzing_class_D_beta-lactamase_OXA-1052]_[protein_id=UIC40481.1]_     AAAAG--TTATGGTAATGATCTAAGCCGAG 210
lcl|OP131861.1_cds_UUM03677.1_1_[gene=blaOXA]_[protein=OXA-229_family_carbapenem-hydrolyzing_class_D_beta-lactamase_OXA-1144]_[protein_id=UUM03677.1]_     AAAAG--TTATGGTAATGATCTAAGCCGAG 210
lcl|PV184586.1_cds_XPO98267.1_1_[gene=blaOXA]_[protein=OXA-229_family_carbapenem-hydrolyzing_class_D_beta-lactamase_OXA-1375]_[protein_id=XPO98267.1]_     AAAAG--TTATGGTAATGATCTAAGCCGAG 210
lcl|MN580133.1_cds_QFU78882.1_1_[gene=blaOXA]_[protein=OXA-229_family_carbapenem-hydrolyzing_class_D_beta-lactamase_OXA-895]_[protein_id=QFU78882.1]_[     AAAAG--TTATGGTAATGATCTAAGCCGAG 210
lcl|MT968429.1_cds_QNS30065.1_1_[gene=blaOXA]_[protein=OXA-229_family_carbapenem-hydrolyzing_class_D_beta-lactamase_OXA-930]_[protein_id=QNS30065.1]_[     AAAAG--TTATGGTAATGATCTAAGCCGAG 210
lcl|MT968430.1_cds_QNS30066.1_1_[gene=blaOXA]_[protein=OXA-229_family_carbapenem-hydrolyzing_class_D_beta-lactamase_OXA-931]_[protein_id=QNS30066.1]_[     AAAAG--TTATGGTAATGATCTAAGCCGAG 210
lcl|MW805229.1_cds_QTG68655.1_1_[gene=blaOXA]_[protein=OXA-229_family_carbapenem-hydrolyzing_class_D_beta-lactamase_OXA-952]_[protein_id=QTG68655.1]_[     AAAAG--TTATGGTAATGATCTAAGCCGAG 210
lcl|MW805235.1_cds_QTG68656.1_1_[gene=blaOXA]_[protein=OXA-229_family_carbapenem-hydrolyzing_class_D_beta-lactamase_OXA-953]_[protein_id=QTG68656.1]_[     AAAAG--TTATGGTAATGATCTAAGCCGAG 210
lcl|MZ265735.1_cds_QWA20182.1_1_[gene=blaOXA]_[protein=OXA-229_family_carbapenem-hydrolyzing_class_D_beta-lactamase_OXA-983]_[protein_id=QWA20182.1]_[     AAAAG--TTATGGTAATGATCTAAGCCGAG 210
lcl|MZ265754.1_cds_QWA20201.1_1_[gene=blaOXA]_[protein=OXA-229_family_carbapenem-hydrolyzing_class_D_beta-lactamase_OXA-1001]_[protein_id=QWA20201.1]_     AAAAG--TTATGGTAATGATCTAAGCCGAG 210
lcl|MZ734223.1_cds_QYZ89870.1_1_[gene=blaOXA]_[protein=OXA-229_family_carbapenem-hydrolyzing_class_D_beta-lactamase_OXA-1001]_[protein_id=QYZ89870.1]_     AAAAG--TTATGGTAATGATCTAAGCCGAG 210
lcl|NG_049523.1_cds_WP_063861837.1_1_[gene=blaOXA]_[locus_tag=A7J11_02842]_[protein=OXA-229_family_carbapenem-hydrolyzing_class_D_beta-lactamase_OXA-2     AAAAG--TTATGGTAATGATCTAAGCCGAG 210
lcl|NG_049524.1_cds_WP_063861840.1_1_[gene=blaOXA]_[locus_tag=A7J11_02841]_[protein=carbapenem-hydrolyzing_class_D_beta-lactamase_OXA-229]_[protein_id     AAAAG--TTATGGTAATGATCTAAGCCGAG 210
lcl|NG_049526.1_cds_WP_063862119.1_1_[gene=blaOXA]_[locus_tag=A7J11_02843]_[protein=OXA-229_family_carbapenem-hydrolyzing_class_D_beta-lactamase_OXA-2     AAAAG--TTATGGTAATGATCTAAGCCGAG 210
lcl|NG_049552.1_cds_WP_063862441.1_1_[gene=blaOXA]_[locus_tag=A7J11_03027]_[protein=OXA-229_family_carbapenem-hydrolyzing_class_D_beta-lactamase_OXA-2     AAAAG--TTATGGTAATGATCTAAGCCGAG 210
lcl|NG_049596.1_cds_WP_004825629.1_1_[gene=blaOXA]_[locus_tag=A7J11_02997]_[protein=OXA-229_family_carbapenem-hydrolyzing_class_D_beta-lactamase_OXA-3     AAAAG--TTATGGTAATGATCTAAGCCGAG 210
lcl|NG_049597.1_cds_WP_005034514.1_1_[gene=blaOXA]_[locus_tag=A7J11_03004]_[protein=OXA-229_family_carbapenem-hydrolyzing_class_D_beta-lactamase_OXA-3     AAAAG--TTATGGTAATGATCTAAGCCGAG 210
lcl|NG_049648.1_cds_WP_063862726.1_1_[gene=blaOXA]_[locus_tag=A7J11_03111]_[protein=OXA-229_family_carbapenem-hydrolyzing_class_D_beta-lactamase_OXA-3     AAAAG--TTATGGTAATGATCTAAGCCGAG 210
lcl|NG_049649.1_cds_WP_063862727.1_1_[gene=blaOXA]_[locus_tag=A7J11_03112]_[protein=OXA-229_family_carbapenem-hydrolyzing_class_D_beta-lactamase_OXA-3     AAAAG--TTATGGTAATGATCTAAGCCGAG 210
lcl|NG_049706.1_cds_WP_063862796.1_1_[gene=blaOXA]_[locus_tag=A7J11_03328]_[protein=OXA-229_family_carbapenem-hydrolyzing_class_D_beta-lactamase_OXA-4     AAAAG--TTATGGTAATGATCTAAGCCGAG 210
lcl|NG_067157.1_cds_WP_100886243.1_1_[gene=blaOXA]_[locus_tag=A7J11_06583]_[protein=OXA-229_family_carbapenem-hydrolyzing_class_D_beta-lactamase_OXA-8     AAAAG--TTATGGTAATGATCTAAGCCGAG 210
lcl|NG_070785.1_cds_WP_151781119.1_1_[gene=blaOXA]_[locus_tag=A7J11_06942]_[protein=OXA-229_family_carbapenem-hydrolyzing_class_D_beta-lactamase_OXA-9     AAAAG--TTATGGTAATGATCTAAGCCGAG 210
lcl|NG_070786.1_cds_WP_190259776.1_1_[gene=blaOXA]_[locus_tag=A7J11_06943]_[protein=OXA-229_family_carbapenem-hydrolyzing_class_D_beta-lactamase_OXA-9     AAAAG--TTATGGTAATGATCTAAGCCGAG 210
lcl|NG_074731.1_cds_WP_213994598.1_1_[gene=blaOXA]_[locus_tag=A7J11_07102]_[protein=OXA-229_family_carbapenem-hydrolyzing_class_D_beta-lactamase_OXA-9     AAAAG--TTATGGTAATGATCTAAGCCGAG 210
lcl|NG_074732.1_cds_WP_049044515.1_1_[gene=blaOXA]_[locus_tag=A7J11_07103]_[protein=OXA-229_family_carbapenem-hydrolyzing_class_D_beta-lactamase_OXA-9     AAAAG--TTATGGTAATGATCTAAGCCGAG 210
lcl|NG_078004.1_cds_WP_231869608.1_1_[gene=blaOXA]_[locus_tag=A7J11_07276]_[protein=OXA-229_family_carbapenem-hydrolyzing_class_D_beta-lactamase_OXA-9     AAAAG--TTATGGTAATGATCTAAGCCGAG 210
lcl|NG_078022.1_cds_WP_042088348.1_1_[gene=blaOXA]_[locus_tag=A7J11_07294]_[protein=OXA-229_family_carbapenem-hydrolyzing_class_D_beta-lactamase_OXA-1     AAAAG--TTATGGTAATGATCTAAGCCGAG 210
lcl|NG_081703.1_cds_WP_256875607.1_1_[gene=blaOXA]_[locus_tag=A7J11_07624]_[protein=OXA-229_family_carbapenem-hydrolyzing_class_D_beta-lactamase_OXA-1     AAAAG--TTATGGTAATGATCTAAGCCGAG 210
lcl|NG_081796.1_cds_WP_046759755.1_1_[gene=blaOXA]_[locus_tag=A7J11_07702]_[protein=OXA-229_family_carbapenem-hydrolyzing_class_D_beta-lactamase_OXA-1     AAAAG--TTATGGTAATGATCTAAGCCGAG 210
lcl|NG_157035.1_cds_WP_139419258.1_1_[gene=blaOXA]_[locus_tag=A7J11_08057]_[protein=OXA-229_family_carbapenem-hydrolyzing_class_D_beta-lactamase_OXA-1     AAAAG--TTATGGTAATGATCTAAGCCGAG 210
lcl|NG_157036.1_cds_WP_058968329.1_1_[gene=blaOXA]_[locus_tag=A7J11_07999]_[protein=OXA-229_family_carbapenem-hydrolyzing_class_D_beta-lactamase_OXA-1     AAAAG--TTATGGTAATGATCTAAGCCGAG 210
lcl|NG_157037.1_cds_WP_274945001.1_1_[gene=blaOXA]_[locus_tag=A7J11_07983]_[protein=OXA-229_family_carbapenem-hydrolyzing_class_D_beta-lactamase_OXA-1     AAAAG--TTATGGTAATGATCTAAGCCGAG 210
lcl|NG_157038.1_cds_WP_151798075.1_1_[gene=blaOXA]_[locus_tag=A7J11_07961]_[protein=OXA-229_family_carbapenem-hydrolyzing_class_D_beta-lactamase_OXA-1     AAAAG--TTATGGTAATGATCTAAGCCGAG 210
lcl|NG_157039.1_cds_WP_199935335.1_1_[gene=blaOXA]_[locus_tag=A7J11_07960]_[protein=OXA-229_family_carbapenem-hydrolyzing_class_D_beta-lactamase_OXA-1     AAAAG--TTATGGTAATGATCTAAGCCGAG 210
lcl|NG_157040.1_cds_WP_151825371.1_1_[gene=blaOXA]_[locus_tag=A7J11_07956]_[protein=OXA-229_family_carbapenem-hydrolyzing_class_D_beta-lactamase_OXA-1     AAAAG--TTATGGTAATGATCTAAGCCGAG 210
lcl|NG_157041.1_cds_WP_151810644.1_1_[gene=blaOXA]_[locus_tag=A7J11_07955]_[protein=OXA-229_family_carbapenem-hydrolyzing_class_D_beta-lactamase_OXA-1     AAAAG--TTATGGTAATGATCTAAGCCGAG 210
lcl|NG_157042.1_cds_WP_151713720.1_1_[gene=blaOXA]_[locus_tag=A7J11_07954]_[protein=OXA-229_family_carbapenem-hydrolyzing_class_D_beta-lactamase_OXA-1     AAAAG--TTATGGTAATGATCTAAGCCGAG 210
                                                                                                                                                                                         

OXA-1_consensus                                                                                                                                            CAAAGTGTGCAACGCAAATGGCACCAGATT 240
OXA01_crRNA                                                                                                                                                ------------------------------ 240
Forward_primer                                                                                                                                             ------------------------------ 240
Reverse_primer                                                                                                                                             ------------------------------ 240
lcl|NG_244592.1_cds_WP_420354154.1_1_[gene=blaOXA]_[locus_tag=A7J11_08963]_[protein=OXA-229_family_carbapenem-hydrolyzing_class_D_beta-lactamase_OXA-1     CAAAG------ACTGAATATATTCCTGCAT 240
lcl|OM105665.1_cds_UIC40481.1_1_[gene=blaOXA]_[protein=OXA-229_family_carbapenem-hydrolyzing_class_D_beta-lactamase_OXA-1052]_[protein_id=UIC40481.1]_     CAAAG------ACTGAATATATTCCTGCAT 240
lcl|OP131861.1_cds_UUM03677.1_1_[gene=blaOXA]_[protein=OXA-229_family_carbapenem-hydrolyzing_class_D_beta-lactamase_OXA-1144]_[protein_id=UUM03677.1]_     CAAAG------ACTGAATATATTCCTGCAT 240
lcl|PV184586.1_cds_XPO98267.1_1_[gene=blaOXA]_[protein=OXA-229_family_carbapenem-hydrolyzing_class_D_beta-lactamase_OXA-1375]_[protein_id=XPO98267.1]_     CAAAG------ACTGAATATATTCCTGCAT 240
lcl|MN580133.1_cds_QFU78882.1_1_[gene=blaOXA]_[protein=OXA-229_family_carbapenem-hydrolyzing_class_D_beta-lactamase_OXA-895]_[protein_id=QFU78882.1]_[     CAAAG------ACTGAATATATTCCTGCAT 240
lcl|MT968429.1_cds_QNS30065.1_1_[gene=blaOXA]_[protein=OXA-229_family_carbapenem-hydrolyzing_class_D_beta-lactamase_OXA-930]_[protein_id=QNS30065.1]_[     CAAAG------ACTGAATATATTCCTGCAT 240
lcl|MT968430.1_cds_QNS30066.1_1_[gene=blaOXA]_[protein=OXA-229_family_carbapenem-hydrolyzing_class_D_beta-lactamase_OXA-931]_[protein_id=QNS30066.1]_[     CAAAG------ACTGAATATATTCCTGCAT 240
lcl|MW805229.1_cds_QTG68655.1_1_[gene=blaOXA]_[protein=OXA-229_family_carbapenem-hydrolyzing_class_D_beta-lactamase_OXA-952]_[protein_id=QTG68655.1]_[     CAAAG------ACTGAATATATTCCTGCAT 240
lcl|MW805235.1_cds_QTG68656.1_1_[gene=blaOXA]_[protein=OXA-229_family_carbapenem-hydrolyzing_class_D_beta-lactamase_OXA-953]_[protein_id=QTG68656.1]_[     CAAAG------ACTCAATATATTCCTGCAT 240
lcl|MZ265735.1_cds_QWA20182.1_1_[gene=blaOXA]_[protein=OXA-229_family_carbapenem-hydrolyzing_class_D_beta-lactamase_OXA-983]_[protein_id=QWA20182.1]_[     CAAAG------ACTGAATATATTCCTGCAT 240
lcl|MZ265754.1_cds_QWA20201.1_1_[gene=blaOXA]_[protein=OXA-229_family_carbapenem-hydrolyzing_class_D_beta-lactamase_OXA-1001]_[protein_id=QWA20201.1]_     CAAAG------ACTGAATATATTCCTGCAT 240
lcl|MZ734223.1_cds_QYZ89870.1_1_[gene=blaOXA]_[protein=OXA-229_family_carbapenem-hydrolyzing_class_D_beta-lactamase_OXA-1001]_[protein_id=QYZ89870.1]_     CAAAG------ACTGAATATATTCCTGCAT 240
lcl|NG_049523.1_cds_WP_063861837.1_1_[gene=blaOXA]_[locus_tag=A7J11_02842]_[protein=OXA-229_family_carbapenem-hydrolyzing_class_D_beta-lactamase_OXA-2     CAAAG------ACTGAATATATTCCTGCAT 240
lcl|NG_049524.1_cds_WP_063861840.1_1_[gene=blaOXA]_[locus_tag=A7J11_02841]_[protein=carbapenem-hydrolyzing_class_D_beta-lactamase_OXA-229]_[protein_id     CAAAG------ACTGAATATATTCCTGCAT 240
lcl|NG_049526.1_cds_WP_063862119.1_1_[gene=blaOXA]_[locus_tag=A7J11_02843]_[protein=OXA-229_family_carbapenem-hydrolyzing_class_D_beta-lactamase_OXA-2     CAAAG------ACTGAATATATTCCTGCAT 240
lcl|NG_049552.1_cds_WP_063862441.1_1_[gene=blaOXA]_[locus_tag=A7J11_03027]_[protein=OXA-229_family_carbapenem-hydrolyzing_class_D_beta-lactamase_OXA-2     CAAAG------ACTGAATATATTCCTGCAT 240
lcl|NG_049596.1_cds_WP_004825629.1_1_[gene=blaOXA]_[locus_tag=A7J11_02997]_[protein=OXA-229_family_carbapenem-hydrolyzing_class_D_beta-lactamase_OXA-3     CAAAG------ACTGAATATATTCCTGCAT 240
lcl|NG_049597.1_cds_WP_005034514.1_1_[gene=blaOXA]_[locus_tag=A7J11_03004]_[protein=OXA-229_family_carbapenem-hydrolyzing_class_D_beta-lactamase_OXA-3     CAAAG------ACTGAATATATTCCTGCAT 240
lcl|NG_049648.1_cds_WP_063862726.1_1_[gene=blaOXA]_[locus_tag=A7J11_03111]_[protein=OXA-229_family_carbapenem-hydrolyzing_class_D_beta-lactamase_OXA-3     CAAAG------ACTGAATATATTCCTGCAT 240
lcl|NG_049649.1_cds_WP_063862727.1_1_[gene=blaOXA]_[locus_tag=A7J11_03112]_[protein=OXA-229_family_carbapenem-hydrolyzing_class_D_beta-lactamase_OXA-3     CAAAG------ACTGAATATATTCCTGCAT 240
lcl|NG_049706.1_cds_WP_063862796.1_1_[gene=blaOXA]_[locus_tag=A7J11_03328]_[protein=OXA-229_family_carbapenem-hydrolyzing_class_D_beta-lactamase_OXA-4     CAAAG------ACTGAATATATTCCTGCAT 240
lcl|NG_067157.1_cds_WP_100886243.1_1_[gene=blaOXA]_[locus_tag=A7J11_06583]_[protein=OXA-229_family_carbapenem-hydrolyzing_class_D_beta-lactamase_OXA-8     CAAAG------ACTGAATATATTCCTGCAT 240
lcl|NG_070785.1_cds_WP_151781119.1_1_[gene=blaOXA]_[locus_tag=A7J11_06942]_[protein=OXA-229_family_carbapenem-hydrolyzing_class_D_beta-lactamase_OXA-9     CAAAG------ACTGAATATATTCCTGCAT 240
lcl|NG_070786.1_cds_WP_190259776.1_1_[gene=blaOXA]_[locus_tag=A7J11_06943]_[protein=OXA-229_family_carbapenem-hydrolyzing_class_D_beta-lactamase_OXA-9     CAAAG------ACTGAATATATTCCTGCAT 240
lcl|NG_074731.1_cds_WP_213994598.1_1_[gene=blaOXA]_[locus_tag=A7J11_07102]_[protein=OXA-229_family_carbapenem-hydrolyzing_class_D_beta-lactamase_OXA-9     CAAAG------ACTGAATATATTCCTGCAT 240
lcl|NG_074732.1_cds_WP_049044515.1_1_[gene=blaOXA]_[locus_tag=A7J11_07103]_[protein=OXA-229_family_carbapenem-hydrolyzing_class_D_beta-lactamase_OXA-9     CAAAG------ACTCAATATATTCCTGCAT 240
lcl|NG_078004.1_cds_WP_231869608.1_1_[gene=blaOXA]_[locus_tag=A7J11_07276]_[protein=OXA-229_family_carbapenem-hydrolyzing_class_D_beta-lactamase_OXA-9     CAAAG------ACTGAATATATTCCTGCAT 240
lcl|NG_078022.1_cds_WP_042088348.1_1_[gene=blaOXA]_[locus_tag=A7J11_07294]_[protein=OXA-229_family_carbapenem-hydrolyzing_class_D_beta-lactamase_OXA-1     CAAAG------ACTGAATATATTCCTGCAT 240
lcl|NG_081703.1_cds_WP_256875607.1_1_[gene=blaOXA]_[locus_tag=A7J11_07624]_[protein=OXA-229_family_carbapenem-hydrolyzing_class_D_beta-lactamase_OXA-1     CAAAG------ACTGAATATATTCCTGCAT 240
lcl|NG_081796.1_cds_WP_046759755.1_1_[gene=blaOXA]_[locus_tag=A7J11_07702]_[protein=OXA-229_family_carbapenem-hydrolyzing_class_D_beta-lactamase_OXA-1     CAAAG------ACTGAATATATTCCTGCAT 240
lcl|NG_157035.1_cds_WP_139419258.1_1_[gene=blaOXA]_[locus_tag=A7J11_08057]_[protein=OXA-229_family_carbapenem-hydrolyzing_class_D_beta-lactamase_OXA-1     CAAAG------ACTGAATATATTCCTGCAT 240
lcl|NG_157036.1_cds_WP_058968329.1_1_[gene=blaOXA]_[locus_tag=A7J11_07999]_[protein=OXA-229_family_carbapenem-hydrolyzing_class_D_beta-lactamase_OXA-1     CAAAG------ACTGAATATATTCCTGCAT 240
lcl|NG_157037.1_cds_WP_274945001.1_1_[gene=blaOXA]_[locus_tag=A7J11_07983]_[protein=OXA-229_family_carbapenem-hydrolyzing_class_D_beta-lactamase_OXA-1     CAAAG------ACTGAATATATTCCTGCAT 240
lcl|NG_157038.1_cds_WP_151798075.1_1_[gene=blaOXA]_[locus_tag=A7J11_07961]_[protein=OXA-229_family_carbapenem-hydrolyzing_class_D_beta-lactamase_OXA-1     CAAAG------ACTGAATATATTCCTGCAT 240
lcl|NG_157039.1_cds_WP_199935335.1_1_[gene=blaOXA]_[locus_tag=A7J11_07960]_[protein=OXA-229_family_carbapenem-hydrolyzing_class_D_beta-lactamase_OXA-1     CAAAG------ACTGAATATATTCCTGCAT 240
lcl|NG_157040.1_cds_WP_151825371.1_1_[gene=blaOXA]_[locus_tag=A7J11_07956]_[protein=OXA-229_family_carbapenem-hydrolyzing_class_D_beta-lactamase_OXA-1     CAAAG------ACTGAATATATTCCTGCAT 240
lcl|NG_157041.1_cds_WP_151810644.1_1_[gene=blaOXA]_[locus_tag=A7J11_07955]_[protein=OXA-229_family_carbapenem-hydrolyzing_class_D_beta-lactamase_OXA-1     CAAAG------ACTGAATATATTCCTGCAT 240
lcl|NG_157042.1_cds_WP_151713720.1_1_[gene=blaOXA]_[locus_tag=A7J11_07954]_[protein=OXA-229_family_carbapenem-hydrolyzing_class_D_beta-lactamase_OXA-1     CAAAG------ACTGAATATATTCCTGCAT 240
                                                                                                                                                                                         

OXA-1_consensus                                                                                                                                            CAACTTTCAAGATCGCATTATCACTTATGG 270
OXA01_crRNA                                                                                                                                                ------------------------------ 270
Forward_primer                                                                                                                                             ------------------------------ 270
Reverse_primer                                                                                                                                             ------------------------------ 270
lcl|NG_244592.1_cds_WP_420354154.1_1_[gene=blaOXA]_[locus_tag=A7J11_08963]_[protein=OXA-229_family_carbapenem-hydrolyzing_class_D_beta-lactamase_OXA-1     CTACATTTAAGATGTTGAATGCTTTAATTG 270
lcl|OM105665.1_cds_UIC40481.1_1_[gene=blaOXA]_[protein=OXA-229_family_carbapenem-hydrolyzing_class_D_beta-lactamase_OXA-1052]_[protein_id=UIC40481.1]_     CTACATTTAAGATGTTGAATGCTTTAATTG 270
lcl|OP131861.1_cds_UUM03677.1_1_[gene=blaOXA]_[protein=OXA-229_family_carbapenem-hydrolyzing_class_D_beta-lactamase_OXA-1144]_[protein_id=UUM03677.1]_     CTACATTTAAGATGTTGAATGCTTTAATTG 270
lcl|PV184586.1_cds_XPO98267.1_1_[gene=blaOXA]_[protein=OXA-229_family_carbapenem-hydrolyzing_class_D_beta-lactamase_OXA-1375]_[protein_id=XPO98267.1]_     CTACATTTAAGATGTTGAATGCTTTAATTG 270
lcl|MN580133.1_cds_QFU78882.1_1_[gene=blaOXA]_[protein=OXA-229_family_carbapenem-hydrolyzing_class_D_beta-lactamase_OXA-895]_[protein_id=QFU78882.1]_[     CTACATTTAAGATGTTGAATGCTTTAATTG 270
lcl|MT968429.1_cds_QNS30065.1_1_[gene=blaOXA]_[protein=OXA-229_family_carbapenem-hydrolyzing_class_D_beta-lactamase_OXA-930]_[protein_id=QNS30065.1]_[     CTACATTTAAGATGTTGAATGCTTTAATTG 270
lcl|MT968430.1_cds_QNS30066.1_1_[gene=blaOXA]_[protein=OXA-229_family_carbapenem-hydrolyzing_class_D_beta-lactamase_OXA-931]_[protein_id=QNS30066.1]_[     CTACATTTAAGATGTTGAATGCTTTAATTG 270
lcl|MW805229.1_cds_QTG68655.1_1_[gene=blaOXA]_[protein=OXA-229_family_carbapenem-hydrolyzing_class_D_beta-lactamase_OXA-952]_[protein_id=QTG68655.1]_[     CTACATTTAAGATGTTGAATGCTTTAATTG 270
lcl|MW805235.1_cds_QTG68656.1_1_[gene=blaOXA]_[protein=OXA-229_family_carbapenem-hydrolyzing_class_D_beta-lactamase_OXA-953]_[protein_id=QTG68656.1]_[     CTACATTTAAGATGTTGAATGCTTTAATTG 270
lcl|MZ265735.1_cds_QWA20182.1_1_[gene=blaOXA]_[protein=OXA-229_family_carbapenem-hydrolyzing_class_D_beta-lactamase_OXA-983]_[protein_id=QWA20182.1]_[     CTACATTTAAGATGTTGAATGCTTTAATTG 270
lcl|MZ265754.1_cds_QWA20201.1_1_[gene=blaOXA]_[protein=OXA-229_family_carbapenem-hydrolyzing_class_D_beta-lactamase_OXA-1001]_[protein_id=QWA20201.1]_     CTACATTTAAGATGTTGAATGCTTTAATTG 270
lcl|MZ734223.1_cds_QYZ89870.1_1_[gene=blaOXA]_[protein=OXA-229_family_carbapenem-hydrolyzing_class_D_beta-lactamase_OXA-1001]_[protein_id=QYZ89870.1]_     CTACATTTAAGATGTTGAATGCTTTAATTG 270
lcl|NG_049523.1_cds_WP_063861837.1_1_[gene=blaOXA]_[locus_tag=A7J11_02842]_[protein=OXA-229_family_carbapenem-hydrolyzing_class_D_beta-lactamase_OXA-2     CTACATTTAAGATGTTGAATGCTTTAATTG 270
lcl|NG_049524.1_cds_WP_063861840.1_1_[gene=blaOXA]_[locus_tag=A7J11_02841]_[protein=carbapenem-hydrolyzing_class_D_beta-lactamase_OXA-229]_[protein_id     CTACATTTAAGATGTTGAATGCTTTAATTG 270
lcl|NG_049526.1_cds_WP_063862119.1_1_[gene=blaOXA]_[locus_tag=A7J11_02843]_[protein=OXA-229_family_carbapenem-hydrolyzing_class_D_beta-lactamase_OXA-2     CTACATTTAAGATGTTGAATGCTTTAATTG 270
lcl|NG_049552.1_cds_WP_063862441.1_1_[gene=blaOXA]_[locus_tag=A7J11_03027]_[protein=OXA-229_family_carbapenem-hydrolyzing_class_D_beta-lactamase_OXA-2     CTACATTTAAGATGTTGAATGCTTTAATTG 270
lcl|NG_049596.1_cds_WP_004825629.1_1_[gene=blaOXA]_[locus_tag=A7J11_02997]_[protein=OXA-229_family_carbapenem-hydrolyzing_class_D_beta-lactamase_OXA-3     CTACATTTAAGATGTTGAATGCTTTAATTG 270
lcl|NG_049597.1_cds_WP_005034514.1_1_[gene=blaOXA]_[locus_tag=A7J11_03004]_[protein=OXA-229_family_carbapenem-hydrolyzing_class_D_beta-lactamase_OXA-3     CTACATTTAAGATGTTGAATGCTTTAATTG 270
lcl|NG_049648.1_cds_WP_063862726.1_1_[gene=blaOXA]_[locus_tag=A7J11_03111]_[protein=OXA-229_family_carbapenem-hydrolyzing_class_D_beta-lactamase_OXA-3     CTACATTTAAGATGTTGAATGCTTTAATTG 270
lcl|NG_049649.1_cds_WP_063862727.1_1_[gene=blaOXA]_[locus_tag=A7J11_03112]_[protein=OXA-229_family_carbapenem-hydrolyzing_class_D_beta-lactamase_OXA-3     CTACATTTAAGATGTTGAATGCTTTAATTG 270
lcl|NG_049706.1_cds_WP_063862796.1_1_[gene=blaOXA]_[locus_tag=A7J11_03328]_[protein=OXA-229_family_carbapenem-hydrolyzing_class_D_beta-lactamase_OXA-4     CTACATTTAAGATGTTGAATGCTTTAATTG 270
lcl|NG_067157.1_cds_WP_100886243.1_1_[gene=blaOXA]_[locus_tag=A7J11_06583]_[protein=OXA-229_family_carbapenem-hydrolyzing_class_D_beta-lactamase_OXA-8     CTACATTTAAGATGTTGAATGCTTTAATTG 270
lcl|NG_070785.1_cds_WP_151781119.1_1_[gene=blaOXA]_[locus_tag=A7J11_06942]_[protein=OXA-229_family_carbapenem-hydrolyzing_class_D_beta-lactamase_OXA-9     CTACATTTAAGATGTTGAATGCTTTAATTG 270
lcl|NG_070786.1_cds_WP_190259776.1_1_[gene=blaOXA]_[locus_tag=A7J11_06943]_[protein=OXA-229_family_carbapenem-hydrolyzing_class_D_beta-lactamase_OXA-9     CTACATTTAAGATGTTGAATGCTTTAATTG 270
lcl|NG_074731.1_cds_WP_213994598.1_1_[gene=blaOXA]_[locus_tag=A7J11_07102]_[protein=OXA-229_family_carbapenem-hydrolyzing_class_D_beta-lactamase_OXA-9     CTACATTTAAGATGTTGAATGCTTTAATTG 270
lcl|NG_074732.1_cds_WP_049044515.1_1_[gene=blaOXA]_[locus_tag=A7J11_07103]_[protein=OXA-229_family_carbapenem-hydrolyzing_class_D_beta-lactamase_OXA-9     CTACATTTAAGATGTTGAATGCTTTAATTG 270
lcl|NG_078004.1_cds_WP_231869608.1_1_[gene=blaOXA]_[locus_tag=A7J11_07276]_[protein=OXA-229_family_carbapenem-hydrolyzing_class_D_beta-lactamase_OXA-9     CTACATTTAAGATGTTGAATGCTTTAATTG 270
lcl|NG_078022.1_cds_WP_042088348.1_1_[gene=blaOXA]_[locus_tag=A7J11_07294]_[protein=OXA-229_family_carbapenem-hydrolyzing_class_D_beta-lactamase_OXA-1     CTACATTTAAGATGTTGAATGCTTTAATTG 270
lcl|NG_081703.1_cds_WP_256875607.1_1_[gene=blaOXA]_[locus_tag=A7J11_07624]_[protein=OXA-229_family_carbapenem-hydrolyzing_class_D_beta-lactamase_OXA-1     CTACATTTAAGATGTTGAATGCTTTAATTG 270
lcl|NG_081796.1_cds_WP_046759755.1_1_[gene=blaOXA]_[locus_tag=A7J11_07702]_[protein=OXA-229_family_carbapenem-hydrolyzing_class_D_beta-lactamase_OXA-1     CTACATTTAAGATGTTGAATGCTTTAATTG 270
lcl|NG_157035.1_cds_WP_139419258.1_1_[gene=blaOXA]_[locus_tag=A7J11_08057]_[protein=OXA-229_family_carbapenem-hydrolyzing_class_D_beta-lactamase_OXA-1     CTACATTTAAGATGTTGAATGCTTTAATTG 270
lcl|NG_157036.1_cds_WP_058968329.1_1_[gene=blaOXA]_[locus_tag=A7J11_07999]_[protein=OXA-229_family_carbapenem-hydrolyzing_class_D_beta-lactamase_OXA-1     CTACATTTAAGATGTTGAATGCTTTAATTG 270
lcl|NG_157037.1_cds_WP_274945001.1_1_[gene=blaOXA]_[locus_tag=A7J11_07983]_[protein=OXA-229_family_carbapenem-hydrolyzing_class_D_beta-lactamase_OXA-1     CTACATTTAAGATGTTGAATGCTTTAATTG 270
lcl|NG_157038.1_cds_WP_151798075.1_1_[gene=blaOXA]_[locus_tag=A7J11_07961]_[protein=OXA-229_family_carbapenem-hydrolyzing_class_D_beta-lactamase_OXA-1     CTACATTTAAGATGTTGAATGCTTTAATTG 270
lcl|NG_157039.1_cds_WP_199935335.1_1_[gene=blaOXA]_[locus_tag=A7J11_07960]_[protein=OXA-229_family_carbapenem-hydrolyzing_class_D_beta-lactamase_OXA-1     CTACATTTAAGATGTTGAATGCTTTAATTG 270
lcl|NG_157040.1_cds_WP_151825371.1_1_[gene=blaOXA]_[locus_tag=A7J11_07956]_[protein=OXA-229_family_carbapenem-hydrolyzing_class_D_beta-lactamase_OXA-1     CTACATTTAAGATGTTGAATGCTTTAATTG 270
lcl|NG_157041.1_cds_WP_151810644.1_1_[gene=blaOXA]_[locus_tag=A7J11_07955]_[protein=OXA-229_family_carbapenem-hydrolyzing_class_D_beta-lactamase_OXA-1     CTACATTTAAGATGTTGAATGCTTTAATTG 270
lcl|NG_157042.1_cds_WP_151713720.1_1_[gene=blaOXA]_[locus_tag=A7J11_07954]_[protein=OXA-229_family_carbapenem-hydrolyzing_class_D_beta-lactamase_OXA-1     CTACATTTAAGATGTTGAATGCTTTAATTG 270
                                                                                                                                                                                         

OXA-1_consensus                                                                                                                                            CATTTGATGCGGAAATAATAGATCAGAAAA 300
OXA01_crRNA                                                                                                                                                ------------------------------ 300
Forward_primer                                                                                                                                             ------------------------------ 300
Reverse_primer                                                                                                                                             ------------------------------ 300
lcl|NG_244592.1_cds_WP_420354154.1_1_[gene=blaOXA]_[locus_tag=A7J11_08963]_[protein=OXA-229_family_carbapenem-hydrolyzing_class_D_beta-lactamase_OXA-1     GCTTGCAAAATGCAAAAGCAACCAATACTG 300
lcl|OM105665.1_cds_UIC40481.1_1_[gene=blaOXA]_[protein=OXA-229_family_carbapenem-hydrolyzing_class_D_beta-lactamase_OXA-1052]_[protein_id=UIC40481.1]_     GCTTGCAAAATGCAAAAGCAACCAATACTG 300
lcl|OP131861.1_cds_UUM03677.1_1_[gene=blaOXA]_[protein=OXA-229_family_carbapenem-hydrolyzing_class_D_beta-lactamase_OXA-1144]_[protein_id=UUM03677.1]_     GATTGCAAAATGCAAAAGCAACCAATACTG 300
lcl|PV184586.1_cds_XPO98267.1_1_[gene=blaOXA]_[protein=OXA-229_family_carbapenem-hydrolyzing_class_D_beta-lactamase_OXA-1375]_[protein_id=XPO98267.1]_     GCTTGCAAAATGCAAAAGCAACCAATACTG 300
lcl|MN580133.1_cds_QFU78882.1_1_[gene=blaOXA]_[protein=OXA-229_family_carbapenem-hydrolyzing_class_D_beta-lactamase_OXA-895]_[protein_id=QFU78882.1]_[     GATTGCAAAATGGAAAAGCAACCAATACTG 300
lcl|MT968429.1_cds_QNS30065.1_1_[gene=blaOXA]_[protein=OXA-229_family_carbapenem-hydrolyzing_class_D_beta-lactamase_OXA-930]_[protein_id=QNS30065.1]_[     GCTTGCAAAATGCAAAAGCAACCAATACTG 300
lcl|MT968430.1_cds_QNS30066.1_1_[gene=blaOXA]_[protein=OXA-229_family_carbapenem-hydrolyzing_class_D_beta-lactamase_OXA-931]_[protein_id=QNS30066.1]_[     GCTTGCAAAATGCAAAAGCAACCAATACTG 300
lcl|MW805229.1_cds_QTG68655.1_1_[gene=blaOXA]_[protein=OXA-229_family_carbapenem-hydrolyzing_class_D_beta-lactamase_OXA-952]_[protein_id=QTG68655.1]_[     GCTTGCAAAATGCAAAAGCAACCAATACTG 300
lcl|MW805235.1_cds_QTG68656.1_1_[gene=blaOXA]_[protein=OXA-229_family_carbapenem-hydrolyzing_class_D_beta-lactamase_OXA-953]_[protein_id=QTG68656.1]_[     GCTTGCAAAATGCAAAAGCAACCAATACTG 300
lcl|MZ265735.1_cds_QWA20182.1_1_[gene=blaOXA]_[protein=OXA-229_family_carbapenem-hydrolyzing_class_D_beta-lactamase_OXA-983]_[protein_id=QWA20182.1]_[     GCTTGCAAAATGCAAAAGCAACCAATACTG 300
lcl|MZ265754.1_cds_QWA20201.1_1_[gene=blaOXA]_[protein=OXA-229_family_carbapenem-hydrolyzing_class_D_beta-lactamase_OXA-1001]_[protein_id=QWA20201.1]_     GCTTGCAAAATGCAAAAGCAACCAATACTG 300
lcl|MZ734223.1_cds_QYZ89870.1_1_[gene=blaOXA]_[protein=OXA-229_family_carbapenem-hydrolyzing_class_D_beta-lactamase_OXA-1001]_[protein_id=QYZ89870.1]_     GCTTGCAAAATGCAAAAGCAACCAATACTG 300
lcl|NG_049523.1_cds_WP_063861837.1_1_[gene=blaOXA]_[locus_tag=A7J11_02842]_[protein=OXA-229_family_carbapenem-hydrolyzing_class_D_beta-lactamase_OXA-2     GCTTGCAAAATGCAAAAGCAACCAATACTG 300
lcl|NG_049524.1_cds_WP_063861840.1_1_[gene=blaOXA]_[locus_tag=A7J11_02841]_[protein=carbapenem-hydrolyzing_class_D_beta-lactamase_OXA-229]_[protein_id     GCTTGCAAAATGCAAAAGCAACCAATACTG 300
lcl|NG_049526.1_cds_WP_063862119.1_1_[gene=blaOXA]_[locus_tag=A7J11_02843]_[protein=OXA-229_family_carbapenem-hydrolyzing_class_D_beta-lactamase_OXA-2     GCTTGCAAAATGGAAAAGCAACCAATACTG 300
lcl|NG_049552.1_cds_WP_063862441.1_1_[gene=blaOXA]_[locus_tag=A7J11_03027]_[protein=OXA-229_family_carbapenem-hydrolyzing_class_D_beta-lactamase_OXA-2     GCTTGCAAAATGCAAAAGCAACCAATACTG 300
lcl|NG_049596.1_cds_WP_004825629.1_1_[gene=blaOXA]_[locus_tag=A7J11_02997]_[protein=OXA-229_family_carbapenem-hydrolyzing_class_D_beta-lactamase_OXA-3     GCTTGCAAAATGGAAAAGCAACCAATACTG 300
lcl|NG_049597.1_cds_WP_005034514.1_1_[gene=blaOXA]_[locus_tag=A7J11_03004]_[protein=OXA-229_family_carbapenem-hydrolyzing_class_D_beta-lactamase_OXA-3     GCTTGCAAAATGCAAAAGCAACCAATACTG 300
lcl|NG_049648.1_cds_WP_063862726.1_1_[gene=blaOXA]_[locus_tag=A7J11_03111]_[protein=OXA-229_family_carbapenem-hydrolyzing_class_D_beta-lactamase_OXA-3     GCTTGCAAAATGCAAAAGCAACCAATACTG 300
lcl|NG_049649.1_cds_WP_063862727.1_1_[gene=blaOXA]_[locus_tag=A7J11_03112]_[protein=OXA-229_family_carbapenem-hydrolyzing_class_D_beta-lactamase_OXA-3     GCTTGCAAAATGCAAAAGCAACCAATACTG 300
lcl|NG_049706.1_cds_WP_063862796.1_1_[gene=blaOXA]_[locus_tag=A7J11_03328]_[protein=OXA-229_family_carbapenem-hydrolyzing_class_D_beta-lactamase_OXA-4     GATTGCAAAATGCAAAAGCAACCAATACTG 300
lcl|NG_067157.1_cds_WP_100886243.1_1_[gene=blaOXA]_[locus_tag=A7J11_06583]_[protein=OXA-229_family_carbapenem-hydrolyzing_class_D_beta-lactamase_OXA-8     GATTGCAAAATGGAAAAGCAACCAATACTG 300
lcl|NG_070785.1_cds_WP_151781119.1_1_[gene=blaOXA]_[locus_tag=A7J11_06942]_[protein=OXA-229_family_carbapenem-hydrolyzing_class_D_beta-lactamase_OXA-9     GCTTGCAAAATGCAAAAGCAACCAATACTG 300
lcl|NG_070786.1_cds_WP_190259776.1_1_[gene=blaOXA]_[locus_tag=A7J11_06943]_[protein=OXA-229_family_carbapenem-hydrolyzing_class_D_beta-lactamase_OXA-9     GCTTGCAAAATGCAAAAGCAACCAATACTG 300
lcl|NG_074731.1_cds_WP_213994598.1_1_[gene=blaOXA]_[locus_tag=A7J11_07102]_[protein=OXA-229_family_carbapenem-hydrolyzing_class_D_beta-lactamase_OXA-9     GCTTGCAAAATGCAAAAGCAACCAATACTG 300
lcl|NG_074732.1_cds_WP_049044515.1_1_[gene=blaOXA]_[locus_tag=A7J11_07103]_[protein=OXA-229_family_carbapenem-hydrolyzing_class_D_beta-lactamase_OXA-9     GCTTGCAAAATGCAAAAGCAACCAATACTG 300
lcl|NG_078004.1_cds_WP_231869608.1_1_[gene=blaOXA]_[locus_tag=A7J11_07276]_[protein=OXA-229_family_carbapenem-hydrolyzing_class_D_beta-lactamase_OXA-9     GCTTGCAAAATGCAAAAGCAACCAATACTG 300
lcl|NG_078022.1_cds_WP_042088348.1_1_[gene=blaOXA]_[locus_tag=A7J11_07294]_[protein=OXA-229_family_carbapenem-hydrolyzing_class_D_beta-lactamase_OXA-1     GCTTGCAAAATGCAAAAGCAACCAATACTG 300
lcl|NG_081703.1_cds_WP_256875607.1_1_[gene=blaOXA]_[locus_tag=A7J11_07624]_[protein=OXA-229_family_carbapenem-hydrolyzing_class_D_beta-lactamase_OXA-1     GCTTGCAAAATGCAAAAGCAACCAATACTG 300
lcl|NG_081796.1_cds_WP_046759755.1_1_[gene=blaOXA]_[locus_tag=A7J11_07702]_[protein=OXA-229_family_carbapenem-hydrolyzing_class_D_beta-lactamase_OXA-1     GATTGCAAAATGCAAAAGCAACCAATACTG 300
lcl|NG_157035.1_cds_WP_139419258.1_1_[gene=blaOXA]_[locus_tag=A7J11_08057]_[protein=OXA-229_family_carbapenem-hydrolyzing_class_D_beta-lactamase_OXA-1     GCTTGCAAAATGCAAAAGCAACCAATACTG 300
lcl|NG_157036.1_cds_WP_058968329.1_1_[gene=blaOXA]_[locus_tag=A7J11_07999]_[protein=OXA-229_family_carbapenem-hydrolyzing_class_D_beta-lactamase_OXA-1     GCTTGCAAAATGCAAAAGCAACCAATACTG 300
lcl|NG_157037.1_cds_WP_274945001.1_1_[gene=blaOXA]_[locus_tag=A7J11_07983]_[protein=OXA-229_family_carbapenem-hydrolyzing_class_D_beta-lactamase_OXA-1     GCTTGCAAAATGCAAAAGCAACCAATACTG 300
lcl|NG_157038.1_cds_WP_151798075.1_1_[gene=blaOXA]_[locus_tag=A7J11_07961]_[protein=OXA-229_family_carbapenem-hydrolyzing_class_D_beta-lactamase_OXA-1     GCTTGCAAAATGCAAAAGCAACCAATACTG 300
lcl|NG_157039.1_cds_WP_199935335.1_1_[gene=blaOXA]_[locus_tag=A7J11_07960]_[protein=OXA-229_family_carbapenem-hydrolyzing_class_D_beta-lactamase_OXA-1     GCTTGCAAAATGCAAAAGCAACCAATACTG 300
lcl|NG_157040.1_cds_WP_151825371.1_1_[gene=blaOXA]_[locus_tag=A7J11_07956]_[protein=OXA-229_family_carbapenem-hydrolyzing_class_D_beta-lactamase_OXA-1     GCTTGCAAAATGCAAAAGCAACCAATACTG 300
lcl|NG_157041.1_cds_WP_151810644.1_1_[gene=blaOXA]_[locus_tag=A7J11_07955]_[protein=OXA-229_family_carbapenem-hydrolyzing_class_D_beta-lactamase_OXA-1     GCTTGCAAAATGGAAAAGCAACCAATACTG 300
lcl|NG_157042.1_cds_WP_151713720.1_1_[gene=blaOXA]_[locus_tag=A7J11_07954]_[protein=OXA-229_family_carbapenem-hydrolyzing_class_D_beta-lactamase_OXA-1     GCTTGCAAAATGGAAAAGCAACCAATACTG 300
                                                                                                                                                                                         

OXA-1_consensus                                                                                                                                            CCATATTCAAATGGGATAAAACCCCCAAAG 330
OXA01_crRNA                                                                                                                                                ------------------------------ 330
Forward_primer                                                                                                                                             ------------------------------ 330
Reverse_primer                                                                                                                                             ------------------------------ 330
lcl|NG_244592.1_cds_WP_420354154.1_1_[gene=blaOXA]_[locus_tag=A7J11_08963]_[protein=OXA-229_family_carbapenem-hydrolyzing_class_D_beta-lactamase_OXA-1     AAGTATTTCATTGGAATGGTGAAAAGCGCG 330
lcl|OM105665.1_cds_UIC40481.1_1_[gene=blaOXA]_[protein=OXA-229_family_carbapenem-hydrolyzing_class_D_beta-lactamase_OXA-1052]_[protein_id=UIC40481.1]_     AAGTATTTCATTGGAATGGTGAAAAGCGCG 330
lcl|OP131861.1_cds_UUM03677.1_1_[gene=blaOXA]_[protein=OXA-229_family_carbapenem-hydrolyzing_class_D_beta-lactamase_OXA-1144]_[protein_id=UUM03677.1]_     AAGTATTTCATTGGAATGGTGAAAAGCGCG 330
lcl|PV184586.1_cds_XPO98267.1_1_[gene=blaOXA]_[protein=OXA-229_family_carbapenem-hydrolyzing_class_D_beta-lactamase_OXA-1375]_[protein_id=XPO98267.1]_     AAGTATTTCATTGGAATGGTGAAAAGCGCG 330
lcl|MN580133.1_cds_QFU78882.1_1_[gene=blaOXA]_[protein=OXA-229_family_carbapenem-hydrolyzing_class_D_beta-lactamase_OXA-895]_[protein_id=QFU78882.1]_[     AAGTATTTCAGTGGAATGGTGAAAAGCGCG 330
lcl|MT968429.1_cds_QNS30065.1_1_[gene=blaOXA]_[protein=OXA-229_family_carbapenem-hydrolyzing_class_D_beta-lactamase_OXA-930]_[protein_id=QNS30065.1]_[     AAGTATTTCATTGGAATGGTGAAAAGCGCG 330
lcl|MT968430.1_cds_QNS30066.1_1_[gene=blaOXA]_[protein=OXA-229_family_carbapenem-hydrolyzing_class_D_beta-lactamase_OXA-931]_[protein_id=QNS30066.1]_[     AAGTATTTCATTGGAATGGTGAAAAGCGCG 330
lcl|MW805229.1_cds_QTG68655.1_1_[gene=blaOXA]_[protein=OXA-229_family_carbapenem-hydrolyzing_class_D_beta-lactamase_OXA-952]_[protein_id=QTG68655.1]_[     AAGTATTTCATTGGAATGGTGAAAAGCGCG 330
lcl|MW805235.1_cds_QTG68656.1_1_[gene=blaOXA]_[protein=OXA-229_family_carbapenem-hydrolyzing_class_D_beta-lactamase_OXA-953]_[protein_id=QTG68656.1]_[     AAGTATTTCATTGGAATGGTGAAAAGCGCG 330
lcl|MZ265735.1_cds_QWA20182.1_1_[gene=blaOXA]_[protein=OXA-229_family_carbapenem-hydrolyzing_class_D_beta-lactamase_OXA-983]_[protein_id=QWA20182.1]_[     AAGTATTTCATTGGAATGGTGAAAAGCGCG 330
lcl|MZ265754.1_cds_QWA20201.1_1_[gene=blaOXA]_[protein=OXA-229_family_carbapenem-hydrolyzing_class_D_beta-lactamase_OXA-1001]_[protein_id=QWA20201.1]_     AAGTATTTCATTGGAATGGTGAAAAGCGCG 330
lcl|MZ734223.1_cds_QYZ89870.1_1_[gene=blaOXA]_[protein=OXA-229_family_carbapenem-hydrolyzing_class_D_beta-lactamase_OXA-1001]_[protein_id=QYZ89870.1]_     AAGTATTTCATTGGAATGGTGAAAAGCGCG 330
lcl|NG_049523.1_cds_WP_063861837.1_1_[gene=blaOXA]_[locus_tag=A7J11_02842]_[protein=OXA-229_family_carbapenem-hydrolyzing_class_D_beta-lactamase_OXA-2     AAGTATTTCATTGGAATGGTGAAAAGCGCG 330
lcl|NG_049524.1_cds_WP_063861840.1_1_[gene=blaOXA]_[locus_tag=A7J11_02841]_[protein=carbapenem-hydrolyzing_class_D_beta-lactamase_OXA-229]_[protein_id     AAGTATTTCATTGGAATGGTGAAAAGCGCG 330
lcl|NG_049526.1_cds_WP_063862119.1_1_[gene=blaOXA]_[locus_tag=A7J11_02843]_[protein=OXA-229_family_carbapenem-hydrolyzing_class_D_beta-lactamase_OXA-2     AAGTATTTCAGTGGAATGGTGAAAAGCGTG 330
lcl|NG_049552.1_cds_WP_063862441.1_1_[gene=blaOXA]_[locus_tag=A7J11_03027]_[protein=OXA-229_family_carbapenem-hydrolyzing_class_D_beta-lactamase_OXA-2     AAGTATTTCATTGGAATGGTGAAAAGCGCG 330
lcl|NG_049596.1_cds_WP_004825629.1_1_[gene=blaOXA]_[locus_tag=A7J11_02997]_[protein=OXA-229_family_carbapenem-hydrolyzing_class_D_beta-lactamase_OXA-3     AAGTATTTCAGTGGAATGGTGAAAAGCGTG 330
lcl|NG_049597.1_cds_WP_005034514.1_1_[gene=blaOXA]_[locus_tag=A7J11_03004]_[protein=OXA-229_family_carbapenem-hydrolyzing_class_D_beta-lactamase_OXA-3     AAGTATTTCATTGGAATGGTGAAAAGCGCG 330
lcl|NG_049648.1_cds_WP_063862726.1_1_[gene=blaOXA]_[locus_tag=A7J11_03111]_[protein=OXA-229_family_carbapenem-hydrolyzing_class_D_beta-lactamase_OXA-3     AAGTATTTCATTGGAATGGTGAAAAGCGCG 330
lcl|NG_049649.1_cds_WP_063862727.1_1_[gene=blaOXA]_[locus_tag=A7J11_03112]_[protein=OXA-229_family_carbapenem-hydrolyzing_class_D_beta-lactamase_OXA-3     AAATATTTCATTGGAATGGTGAAAAGCGCG 330
lcl|NG_049706.1_cds_WP_063862796.1_1_[gene=blaOXA]_[locus_tag=A7J11_03328]_[protein=OXA-229_family_carbapenem-hydrolyzing_class_D_beta-lactamase_OXA-4     AAGTATTTCATTGGAATGGTGAAAAGCGCG 330
lcl|NG_067157.1_cds_WP_100886243.1_1_[gene=blaOXA]_[locus_tag=A7J11_06583]_[protein=OXA-229_family_carbapenem-hydrolyzing_class_D_beta-lactamase_OXA-8     AAGTATTTCAGTGGAATGGTGAAAAGCGCG 330
lcl|NG_070785.1_cds_WP_151781119.1_1_[gene=blaOXA]_[locus_tag=A7J11_06942]_[protein=OXA-229_family_carbapenem-hydrolyzing_class_D_beta-lactamase_OXA-9     AAGTATTTCATTGGAATGGTGAAAAGCGCG 330
lcl|NG_070786.1_cds_WP_190259776.1_1_[gene=blaOXA]_[locus_tag=A7J11_06943]_[protein=OXA-229_family_carbapenem-hydrolyzing_class_D_beta-lactamase_OXA-9     AAGTATTTCATTGGAATGGTGAAAAGCGCG 330
lcl|NG_074731.1_cds_WP_213994598.1_1_[gene=blaOXA]_[locus_tag=A7J11_07102]_[protein=OXA-229_family_carbapenem-hydrolyzing_class_D_beta-lactamase_OXA-9     AAGTATTTCATTGGAATGGTGAAAAGCGCG 330
lcl|NG_074732.1_cds_WP_049044515.1_1_[gene=blaOXA]_[locus_tag=A7J11_07103]_[protein=OXA-229_family_carbapenem-hydrolyzing_class_D_beta-lactamase_OXA-9     AAGTATTTCATTGGAATGGTGAAAAGCGCG 330
lcl|NG_078004.1_cds_WP_231869608.1_1_[gene=blaOXA]_[locus_tag=A7J11_07276]_[protein=OXA-229_family_carbapenem-hydrolyzing_class_D_beta-lactamase_OXA-9     AAGTATTTCATTGGAATGGTGAAAAGCGCG 330
lcl|NG_078022.1_cds_WP_042088348.1_1_[gene=blaOXA]_[locus_tag=A7J11_07294]_[protein=OXA-229_family_carbapenem-hydrolyzing_class_D_beta-lactamase_OXA-1     AAGTATTTCATTGGAATGGTGAAAAGCGCG 330
lcl|NG_081703.1_cds_WP_256875607.1_1_[gene=blaOXA]_[locus_tag=A7J11_07624]_[protein=OXA-229_family_carbapenem-hydrolyzing_class_D_beta-lactamase_OXA-1     AAGTATTTCATTGGAATGGTGAAAAGCGCG 330
lcl|NG_081796.1_cds_WP_046759755.1_1_[gene=blaOXA]_[locus_tag=A7J11_07702]_[protein=OXA-229_family_carbapenem-hydrolyzing_class_D_beta-lactamase_OXA-1     AAGTATTTCATTGGAATGGTGAAAAGCGCG 330
lcl|NG_157035.1_cds_WP_139419258.1_1_[gene=blaOXA]_[locus_tag=A7J11_08057]_[protein=OXA-229_family_carbapenem-hydrolyzing_class_D_beta-lactamase_OXA-1     AAATATTTCATTGGAATGGTGAAAAGCGCG 330
lcl|NG_157036.1_cds_WP_058968329.1_1_[gene=blaOXA]_[locus_tag=A7J11_07999]_[protein=OXA-229_family_carbapenem-hydrolyzing_class_D_beta-lactamase_OXA-1     AAATATTTCATTGGAATGGTGAAAAGCGCG 330
lcl|NG_157037.1_cds_WP_274945001.1_1_[gene=blaOXA]_[locus_tag=A7J11_07983]_[protein=OXA-229_family_carbapenem-hydrolyzing_class_D_beta-lactamase_OXA-1     AAGTATTTCATTGGAATGGTGAAAAGCGCG 330
lcl|NG_157038.1_cds_WP_151798075.1_1_[gene=blaOXA]_[locus_tag=A7J11_07961]_[protein=OXA-229_family_carbapenem-hydrolyzing_class_D_beta-lactamase_OXA-1     AAGTATTTCATTGGAATGGTGAAAAGCGCG 330
lcl|NG_157039.1_cds_WP_199935335.1_1_[gene=blaOXA]_[locus_tag=A7J11_07960]_[protein=OXA-229_family_carbapenem-hydrolyzing_class_D_beta-lactamase_OXA-1     AAGTATTTCATTGGAATGGTGAAAAGCGCG 330
lcl|NG_157040.1_cds_WP_151825371.1_1_[gene=blaOXA]_[locus_tag=A7J11_07956]_[protein=OXA-229_family_carbapenem-hydrolyzing_class_D_beta-lactamase_OXA-1     AAGTATTTCATTGGAATGGTGAAAAGCGCG 330
lcl|NG_157041.1_cds_WP_151810644.1_1_[gene=blaOXA]_[locus_tag=A7J11_07955]_[protein=OXA-229_family_carbapenem-hydrolyzing_class_D_beta-lactamase_OXA-1     AAGTATTTCAGTGGAATGGTGAAAAGCGTG 330
lcl|NG_157042.1_cds_WP_151713720.1_1_[gene=blaOXA]_[locus_tag=A7J11_07954]_[protein=OXA-229_family_carbapenem-hydrolyzing_class_D_beta-lactamase_OXA-1     AAGTATTTCAGTGGAATGGTGAAAAGCGTG 330
                                                                                                                                                                                         

OXA-1_consensus                                                                                                                                            GAATGGAGATCTGGAACAGCAATCATACAC 360
OXA01_crRNA                                                                                                                                                ------------------------------ 360
Forward_primer                                                                                                                                             -------AGCATGG---------------- 360
Reverse_primer                                                                                                                                             ------------------------------ 360
lcl|NG_244592.1_cds_WP_420354154.1_1_[gene=blaOXA]_[locus_tag=A7J11_08963]_[protein=OXA-229_family_carbapenem-hydrolyzing_class_D_beta-lactamase_OXA-1     CTTTTTCAGCATGGGAAAAAGATATGACTT 360
lcl|OM105665.1_cds_UIC40481.1_1_[gene=blaOXA]_[protein=OXA-229_family_carbapenem-hydrolyzing_class_D_beta-lactamase_OXA-1052]_[protein_id=UIC40481.1]_     CTTTTTCAGCATGGGAAAAAGATATGACTT 360
lcl|OP131861.1_cds_UUM03677.1_1_[gene=blaOXA]_[protein=OXA-229_family_carbapenem-hydrolyzing_class_D_beta-lactamase_OXA-1144]_[protein_id=UUM03677.1]_     CTTTTTCAGCATGGGAAAAAGATATGACTT 360
lcl|PV184586.1_cds_XPO98267.1_1_[gene=blaOXA]_[protein=OXA-229_family_carbapenem-hydrolyzing_class_D_beta-lactamase_OXA-1375]_[protein_id=XPO98267.1]_     CTTTTTCAGCATGGGAAAAAGATATGACTT 360
lcl|MN580133.1_cds_QFU78882.1_1_[gene=blaOXA]_[protein=OXA-229_family_carbapenem-hydrolyzing_class_D_beta-lactamase_OXA-895]_[protein_id=QFU78882.1]_[     CTTTTTCAGCATGGGAAAAAGATATGACTT 360
lcl|MT968429.1_cds_QNS30065.1_1_[gene=blaOXA]_[protein=OXA-229_family_carbapenem-hydrolyzing_class_D_beta-lactamase_OXA-930]_[protein_id=QNS30065.1]_[     CTTTTTCAGCATGGGAAAAAGATATGACTT 360
lcl|MT968430.1_cds_QNS30066.1_1_[gene=blaOXA]_[protein=OXA-229_family_carbapenem-hydrolyzing_class_D_beta-lactamase_OXA-931]_[protein_id=QNS30066.1]_[     CTTTTTCAGCATGGGAAAAAGATATGACTT 360
lcl|MW805229.1_cds_QTG68655.1_1_[gene=blaOXA]_[protein=OXA-229_family_carbapenem-hydrolyzing_class_D_beta-lactamase_OXA-952]_[protein_id=QTG68655.1]_[     CTTTTTCAGCATGGGAAAAAGATATGACTT 360
lcl|MW805235.1_cds_QTG68656.1_1_[gene=blaOXA]_[protein=OXA-229_family_carbapenem-hydrolyzing_class_D_beta-lactamase_OXA-953]_[protein_id=QTG68656.1]_[     CTTTTTCAGCATGGGAAAAAGATATGACTT 360
lcl|MZ265735.1_cds_QWA20182.1_1_[gene=blaOXA]_[protein=OXA-229_family_carbapenem-hydrolyzing_class_D_beta-lactamase_OXA-983]_[protein_id=QWA20182.1]_[     CTTTTTCAGCATGGGAAAAAGATATGACTT 360
lcl|MZ265754.1_cds_QWA20201.1_1_[gene=blaOXA]_[protein=OXA-229_family_carbapenem-hydrolyzing_class_D_beta-lactamase_OXA-1001]_[protein_id=QWA20201.1]_     CTTTTTCAGCATGGGAAAAAGATATGACTT 360
lcl|MZ734223.1_cds_QYZ89870.1_1_[gene=blaOXA]_[protein=OXA-229_family_carbapenem-hydrolyzing_class_D_beta-lactamase_OXA-1001]_[protein_id=QYZ89870.1]_     CTTTTTCAGCATGGGAAAAAGATATGACTT 360
lcl|NG_049523.1_cds_WP_063861837.1_1_[gene=blaOXA]_[locus_tag=A7J11_02842]_[protein=OXA-229_family_carbapenem-hydrolyzing_class_D_beta-lactamase_OXA-2     CTTTTTCAGCATGGGAAAAAGATATGACTT 360
lcl|NG_049524.1_cds_WP_063861840.1_1_[gene=blaOXA]_[locus_tag=A7J11_02841]_[protein=carbapenem-hydrolyzing_class_D_beta-lactamase_OXA-229]_[protein_id     CTTTTTCAGCATGGGAAAAAGATATGACTT 360
lcl|NG_049526.1_cds_WP_063862119.1_1_[gene=blaOXA]_[locus_tag=A7J11_02843]_[protein=OXA-229_family_carbapenem-hydrolyzing_class_D_beta-lactamase_OXA-2     CTTTTTCAGCATGGGAAAAAGATATGACTT 360
lcl|NG_049552.1_cds_WP_063862441.1_1_[gene=blaOXA]_[locus_tag=A7J11_03027]_[protein=OXA-229_family_carbapenem-hydrolyzing_class_D_beta-lactamase_OXA-2     CTTTTTCAGCATGGGAAAAAGATATGACTT 360
lcl|NG_049596.1_cds_WP_004825629.1_1_[gene=blaOXA]_[locus_tag=A7J11_02997]_[protein=OXA-229_family_carbapenem-hydrolyzing_class_D_beta-lactamase_OXA-3     CTTTTTCAGCATGGGAAAAAGATATGACTT 360
lcl|NG_049597.1_cds_WP_005034514.1_1_[gene=blaOXA]_[locus_tag=A7J11_03004]_[protein=OXA-229_family_carbapenem-hydrolyzing_class_D_beta-lactamase_OXA-3     CTTTTTCAGCATGGGAAAAAGATATGACTT 360
lcl|NG_049648.1_cds_WP_063862726.1_1_[gene=blaOXA]_[locus_tag=A7J11_03111]_[protein=OXA-229_family_carbapenem-hydrolyzing_class_D_beta-lactamase_OXA-3     CTTTTTCAGCATGGGAAAAAGATATGACTT 360
lcl|NG_049649.1_cds_WP_063862727.1_1_[gene=blaOXA]_[locus_tag=A7J11_03112]_[protein=OXA-229_family_carbapenem-hydrolyzing_class_D_beta-lactamase_OXA-3     CTTTTTCAGCATGGGAAAAAGATATGACTT 360
lcl|NG_049706.1_cds_WP_063862796.1_1_[gene=blaOXA]_[locus_tag=A7J11_03328]_[protein=OXA-229_family_carbapenem-hydrolyzing_class_D_beta-lactamase_OXA-4     CTTTTTCAGCATGGGAAAAAGATATGACTT 360
lcl|NG_067157.1_cds_WP_100886243.1_1_[gene=blaOXA]_[locus_tag=A7J11_06583]_[protein=OXA-229_family_carbapenem-hydrolyzing_class_D_beta-lactamase_OXA-8     CTTTTTCAGCATGGGAAAAAGATATGACTT 360
lcl|NG_070785.1_cds_WP_151781119.1_1_[gene=blaOXA]_[locus_tag=A7J11_06942]_[protein=OXA-229_family_carbapenem-hydrolyzing_class_D_beta-lactamase_OXA-9     CTTTTTCAGCATGGGAAAAAGATATGACTT 360
lcl|NG_070786.1_cds_WP_190259776.1_1_[gene=blaOXA]_[locus_tag=A7J11_06943]_[protein=OXA-229_family_carbapenem-hydrolyzing_class_D_beta-lactamase_OXA-9     CTTTTTCAGCATGGGAAAAAGATATGACTT 360
lcl|NG_074731.1_cds_WP_213994598.1_1_[gene=blaOXA]_[locus_tag=A7J11_07102]_[protein=OXA-229_family_carbapenem-hydrolyzing_class_D_beta-lactamase_OXA-9     CTTTTTCAGCATGGGAAAAAGATATGACTT 360
lcl|NG_074732.1_cds_WP_049044515.1_1_[gene=blaOXA]_[locus_tag=A7J11_07103]_[protein=OXA-229_family_carbapenem-hydrolyzing_class_D_beta-lactamase_OXA-9     CTTTTTCAGCATGGGAAAAAGATATGACTT 360
lcl|NG_078004.1_cds_WP_231869608.1_1_[gene=blaOXA]_[locus_tag=A7J11_07276]_[protein=OXA-229_family_carbapenem-hydrolyzing_class_D_beta-lactamase_OXA-9     CTTTTTCAGCATGGGAAAAAGATATGACTT 360
lcl|NG_078022.1_cds_WP_042088348.1_1_[gene=blaOXA]_[locus_tag=A7J11_07294]_[protein=OXA-229_family_carbapenem-hydrolyzing_class_D_beta-lactamase_OXA-1     CTTTTTCAGCATGGGAAAAAGATATGACTT 360
lcl|NG_081703.1_cds_WP_256875607.1_1_[gene=blaOXA]_[locus_tag=A7J11_07624]_[protein=OXA-229_family_carbapenem-hydrolyzing_class_D_beta-lactamase_OXA-1     CTTTTTCAGCATGGGAAAAAGATATGACTT 360
lcl|NG_081796.1_cds_WP_046759755.1_1_[gene=blaOXA]_[locus_tag=A7J11_07702]_[protein=OXA-229_family_carbapenem-hydrolyzing_class_D_beta-lactamase_OXA-1     CTTTTTCAGCATGGGAAAAAGATATGACTT 360
lcl|NG_157035.1_cds_WP_139419258.1_1_[gene=blaOXA]_[locus_tag=A7J11_08057]_[protein=OXA-229_family_carbapenem-hydrolyzing_class_D_beta-lactamase_OXA-1     CTTTTTCAGCATGGGAAAAAGATATGACTT 360
lcl|NG_157036.1_cds_WP_058968329.1_1_[gene=blaOXA]_[locus_tag=A7J11_07999]_[protein=OXA-229_family_carbapenem-hydrolyzing_class_D_beta-lactamase_OXA-1     CTTTTTCAGCATGGGAAAAAGATATGACTT 360
lcl|NG_157037.1_cds_WP_274945001.1_1_[gene=blaOXA]_[locus_tag=A7J11_07983]_[protein=OXA-229_family_carbapenem-hydrolyzing_class_D_beta-lactamase_OXA-1     CTTTTTCAGCATGGGAAAAAGATATGACTT 360
lcl|NG_157038.1_cds_WP_151798075.1_1_[gene=blaOXA]_[locus_tag=A7J11_07961]_[protein=OXA-229_family_carbapenem-hydrolyzing_class_D_beta-lactamase_OXA-1     CTTTTTCAGCATGGGAAAAAGATATGACTT 360
lcl|NG_157039.1_cds_WP_199935335.1_1_[gene=blaOXA]_[locus_tag=A7J11_07960]_[protein=OXA-229_family_carbapenem-hydrolyzing_class_D_beta-lactamase_OXA-1     CTTTTTCAGCATGGGAAAAAGATATGACTT 360
lcl|NG_157040.1_cds_WP_151825371.1_1_[gene=blaOXA]_[locus_tag=A7J11_07956]_[protein=OXA-229_family_carbapenem-hydrolyzing_class_D_beta-lactamase_OXA-1     CTTTTTCAGCATGGGAAAAAGATATGACTT 360
lcl|NG_157041.1_cds_WP_151810644.1_1_[gene=blaOXA]_[locus_tag=A7J11_07955]_[protein=OXA-229_family_carbapenem-hydrolyzing_class_D_beta-lactamase_OXA-1     CTTTTTCAGCATGGGAAAAAGATATGACTT 360
lcl|NG_157042.1_cds_WP_151713720.1_1_[gene=blaOXA]_[locus_tag=A7J11_07954]_[protein=OXA-229_family_carbapenem-hydrolyzing_class_D_beta-lactamase_OXA-1     CTTTTTCAGCATGGGAAAAAGATATGACTT 360
                                                                                                                                                                                         

OXA-1_consensus                                                                                                                                            CAAAGACGTGGATGCAATTTTCTGTTGTTT 390
OXA01_crRNA                                                                                                                                                ------------------------------ 390
Forward_primer                                                                                                                                             ------------------------------ 390
Reverse_primer                                                                                                                                             ------------------------------ 390
lcl|NG_244592.1_cds_WP_420354154.1_1_[gene=blaOXA]_[locus_tag=A7J11_08963]_[protein=OXA-229_family_carbapenem-hydrolyzing_class_D_beta-lactamase_OXA-1     TGGCAGAAGCGATGCAGGCTTCAGCTGTTC 390
lcl|OM105665.1_cds_UIC40481.1_1_[gene=blaOXA]_[protein=OXA-229_family_carbapenem-hydrolyzing_class_D_beta-lactamase_OXA-1052]_[protein_id=UIC40481.1]_     TGGCAGAAGCGATGCAGGCTTCAGCTGTTC 390
lcl|OP131861.1_cds_UUM03677.1_1_[gene=blaOXA]_[protein=OXA-229_family_carbapenem-hydrolyzing_class_D_beta-lactamase_OXA-1144]_[protein_id=UUM03677.1]_     TGGCAGAAGCGATGCAGGCTTCAGCTGTTC 390
lcl|PV184586.1_cds_XPO98267.1_1_[gene=blaOXA]_[protein=OXA-229_family_carbapenem-hydrolyzing_class_D_beta-lactamase_OXA-1375]_[protein_id=XPO98267.1]_     TGGCAGAAGCGATGCAGGCTTCAGCTGTTC 390
lcl|MN580133.1_cds_QFU78882.1_1_[gene=blaOXA]_[protein=OXA-229_family_carbapenem-hydrolyzing_class_D_beta-lactamase_OXA-895]_[protein_id=QFU78882.1]_[     TGGCAGAAGCGATGCAGGCTTCAGCTGTTC 390
lcl|MT968429.1_cds_QNS30065.1_1_[gene=blaOXA]_[protein=OXA-229_family_carbapenem-hydrolyzing_class_D_beta-lactamase_OXA-930]_[protein_id=QNS30065.1]_[     TGGCAGAAGCGATGCAGGCTTCAGCTGTTC 390
lcl|MT968430.1_cds_QNS30066.1_1_[gene=blaOXA]_[protein=OXA-229_family_carbapenem-hydrolyzing_class_D_beta-lactamase_OXA-931]_[protein_id=QNS30066.1]_[     TGGCAGAAGCGATGCAGGCTTCAGCTGTTC 390
lcl|MW805229.1_cds_QTG68655.1_1_[gene=blaOXA]_[protein=OXA-229_family_carbapenem-hydrolyzing_class_D_beta-lactamase_OXA-952]_[protein_id=QTG68655.1]_[     TGGCAGAAGCGATGCAGGCTTCAGCTGTTC 390
lcl|MW805235.1_cds_QTG68656.1_1_[gene=blaOXA]_[protein=OXA-229_family_carbapenem-hydrolyzing_class_D_beta-lactamase_OXA-953]_[protein_id=QTG68656.1]_[     TGGCAGAAGCGATGCAGGCTTCAGCTGTTC 390
lcl|MZ265735.1_cds_QWA20182.1_1_[gene=blaOXA]_[protein=OXA-229_family_carbapenem-hydrolyzing_class_D_beta-lactamase_OXA-983]_[protein_id=QWA20182.1]_[     TGGCAGAAGCGATGCAGGCTTCAGCTGTTC 390
lcl|MZ265754.1_cds_QWA20201.1_1_[gene=blaOXA]_[protein=OXA-229_family_carbapenem-hydrolyzing_class_D_beta-lactamase_OXA-1001]_[protein_id=QWA20201.1]_     TGGCAGAAGCGATGCAGGCTTCAGCTGTTC 390
lcl|MZ734223.1_cds_QYZ89870.1_1_[gene=blaOXA]_[protein=OXA-229_family_carbapenem-hydrolyzing_class_D_beta-lactamase_OXA-1001]_[protein_id=QYZ89870.1]_     TGGCAGAAGCGATGCAGGCTTCAGCTGTTC 390
lcl|NG_049523.1_cds_WP_063861837.1_1_[gene=blaOXA]_[locus_tag=A7J11_02842]_[protein=OXA-229_family_carbapenem-hydrolyzing_class_D_beta-lactamase_OXA-2     TGGCAGAAGCGATGCAGGCTTCAGCTGTTC 390
lcl|NG_049524.1_cds_WP_063861840.1_1_[gene=blaOXA]_[locus_tag=A7J11_02841]_[protein=carbapenem-hydrolyzing_class_D_beta-lactamase_OXA-229]_[protein_id     TGGCAGAAGCGATGCAGGCTTCAGCTGTTC 390
lcl|NG_049526.1_cds_WP_063862119.1_1_[gene=blaOXA]_[locus_tag=A7J11_02843]_[protein=OXA-229_family_carbapenem-hydrolyzing_class_D_beta-lactamase_OXA-2     TGGCAGAAGCGATGCAGGCTTCAGCTGTTC 390
lcl|NG_049552.1_cds_WP_063862441.1_1_[gene=blaOXA]_[locus_tag=A7J11_03027]_[protein=OXA-229_family_carbapenem-hydrolyzing_class_D_beta-lactamase_OXA-2     TGGCAGAAGCGATGCAGGCTTCAGCTGTTC 390
lcl|NG_049596.1_cds_WP_004825629.1_1_[gene=blaOXA]_[locus_tag=A7J11_02997]_[protein=OXA-229_family_carbapenem-hydrolyzing_class_D_beta-lactamase_OXA-3     TGGCAGAAGCGATGCAGGCTTCAGCTGTTC 390
lcl|NG_049597.1_cds_WP_005034514.1_1_[gene=blaOXA]_[locus_tag=A7J11_03004]_[protein=OXA-229_family_carbapenem-hydrolyzing_class_D_beta-lactamase_OXA-3     TGGCAGAAGCGATGCAGGCTTCAGCTGTTC 390
lcl|NG_049648.1_cds_WP_063862726.1_1_[gene=blaOXA]_[locus_tag=A7J11_03111]_[protein=OXA-229_family_carbapenem-hydrolyzing_class_D_beta-lactamase_OXA-3     TGGCAGAAGCGATGCAGGCTTCAGCTGTTC 390
lcl|NG_049649.1_cds_WP_063862727.1_1_[gene=blaOXA]_[locus_tag=A7J11_03112]_[protein=OXA-229_family_carbapenem-hydrolyzing_class_D_beta-lactamase_OXA-3     TGGCAGAAGCGATGCAGGCTTCAGCTGTTC 390
lcl|NG_049706.1_cds_WP_063862796.1_1_[gene=blaOXA]_[locus_tag=A7J11_03328]_[protein=OXA-229_family_carbapenem-hydrolyzing_class_D_beta-lactamase_OXA-4     TGGCAGAAGCGATGCAGGCTTCAGCTGTTC 390
lcl|NG_067157.1_cds_WP_100886243.1_1_[gene=blaOXA]_[locus_tag=A7J11_06583]_[protein=OXA-229_family_carbapenem-hydrolyzing_class_D_beta-lactamase_OXA-8     TGGCAGAAGCGATGCAGGCTTCAGCTGTTC 390
lcl|NG_070785.1_cds_WP_151781119.1_1_[gene=blaOXA]_[locus_tag=A7J11_06942]_[protein=OXA-229_family_carbapenem-hydrolyzing_class_D_beta-lactamase_OXA-9     TGGCAGAAGCGATGCAGGCTTCAGCTGTTC 390
lcl|NG_070786.1_cds_WP_190259776.1_1_[gene=blaOXA]_[locus_tag=A7J11_06943]_[protein=OXA-229_family_carbapenem-hydrolyzing_class_D_beta-lactamase_OXA-9     TGGCAGAAGCGATGCAGGCTTCAGCTGTTC 390
lcl|NG_074731.1_cds_WP_213994598.1_1_[gene=blaOXA]_[locus_tag=A7J11_07102]_[protein=OXA-229_family_carbapenem-hydrolyzing_class_D_beta-lactamase_OXA-9     TGGCAGAAGCGATGCAGGCTTCAGCTGTTC 390
lcl|NG_074732.1_cds_WP_049044515.1_1_[gene=blaOXA]_[locus_tag=A7J11_07103]_[protein=OXA-229_family_carbapenem-hydrolyzing_class_D_beta-lactamase_OXA-9     TGGCAGAAGCGATGCAGGCTTCAGCTGTTC 390
lcl|NG_078004.1_cds_WP_231869608.1_1_[gene=blaOXA]_[locus_tag=A7J11_07276]_[protein=OXA-229_family_carbapenem-hydrolyzing_class_D_beta-lactamase_OXA-9     TGGCAGAAGCGATGCAGGCTTCAGCTGTTC 390
lcl|NG_078022.1_cds_WP_042088348.1_1_[gene=blaOXA]_[locus_tag=A7J11_07294]_[protein=OXA-229_family_carbapenem-hydrolyzing_class_D_beta-lactamase_OXA-1     TGGCAGAAGCGATGCAGGCTTCAGCTGTTC 390
lcl|NG_081703.1_cds_WP_256875607.1_1_[gene=blaOXA]_[locus_tag=A7J11_07624]_[protein=OXA-229_family_carbapenem-hydrolyzing_class_D_beta-lactamase_OXA-1     TGGCAGAAGCGATGCAGGCTTCAGCTGTTC 390
lcl|NG_081796.1_cds_WP_046759755.1_1_[gene=blaOXA]_[locus_tag=A7J11_07702]_[protein=OXA-229_family_carbapenem-hydrolyzing_class_D_beta-lactamase_OXA-1     TGGCAGAAGCGATGCAGGCTTCAGCTGTTC 390
lcl|NG_157035.1_cds_WP_139419258.1_1_[gene=blaOXA]_[locus_tag=A7J11_08057]_[protein=OXA-229_family_carbapenem-hydrolyzing_class_D_beta-lactamase_OXA-1     TGGCAGAAGCGATGCAGGCTTCAGCTGTTC 390
lcl|NG_157036.1_cds_WP_058968329.1_1_[gene=blaOXA]_[locus_tag=A7J11_07999]_[protein=OXA-229_family_carbapenem-hydrolyzing_class_D_beta-lactamase_OXA-1     TGGCAGAAGCGATGCAGGCTTCAGCTGTTC 390
lcl|NG_157037.1_cds_WP_274945001.1_1_[gene=blaOXA]_[locus_tag=A7J11_07983]_[protein=OXA-229_family_carbapenem-hydrolyzing_class_D_beta-lactamase_OXA-1     TGGCAGAAGCGATGCAGGCTTCAGCTGTTC 390
lcl|NG_157038.1_cds_WP_151798075.1_1_[gene=blaOXA]_[locus_tag=A7J11_07961]_[protein=OXA-229_family_carbapenem-hydrolyzing_class_D_beta-lactamase_OXA-1     TGGCAGAAGCGATGCAGGCTTCAGCTGTTC 390
lcl|NG_157039.1_cds_WP_199935335.1_1_[gene=blaOXA]_[locus_tag=A7J11_07960]_[protein=OXA-229_family_carbapenem-hydrolyzing_class_D_beta-lactamase_OXA-1     TGGCAGAAGCGATGCAGGCTTCAGCTGTTC 390
lcl|NG_157040.1_cds_WP_151825371.1_1_[gene=blaOXA]_[locus_tag=A7J11_07956]_[protein=OXA-229_family_carbapenem-hydrolyzing_class_D_beta-lactamase_OXA-1     TGGCAGAAGCGATGCAGGCTTCAGCTGTTC 390
lcl|NG_157041.1_cds_WP_151810644.1_1_[gene=blaOXA]_[locus_tag=A7J11_07955]_[protein=OXA-229_family_carbapenem-hydrolyzing_class_D_beta-lactamase_OXA-1     TGGCAGAAGCGATGCAGGCTTCAGCTGTTC 390
lcl|NG_157042.1_cds_WP_151713720.1_1_[gene=blaOXA]_[locus_tag=A7J11_07954]_[protein=OXA-229_family_carbapenem-hydrolyzing_class_D_beta-lactamase_OXA-1     TGGCAGAAGCGATGCAGGCTTCAGCTGTTC 390
                                                                                                                                                                                         

OXA-1_consensus                                                                                                                                            GGGTTTCGCAAGAAATAACCCAAAAAATTG 420
OXA01_crRNA                                                                                                                                                ------------------------------ 420
Forward_primer                                                                                                                                             ------------------------------ 420
Reverse_primer                                                                                                                                             ------------------------------ 420
lcl|NG_244592.1_cds_WP_420354154.1_1_[gene=blaOXA]_[locus_tag=A7J11_08963]_[protein=OXA-229_family_carbapenem-hydrolyzing_class_D_beta-lactamase_OXA-1     CCGTATATCAGGAGCTTGCTCGACGTATTG 420
lcl|OM105665.1_cds_UIC40481.1_1_[gene=blaOXA]_[protein=OXA-229_family_carbapenem-hydrolyzing_class_D_beta-lactamase_OXA-1052]_[protein_id=UIC40481.1]_     CCGTATATCAGGAGCTTGCTCGACGTATTG 420
lcl|OP131861.1_cds_UUM03677.1_1_[gene=blaOXA]_[protein=OXA-229_family_carbapenem-hydrolyzing_class_D_beta-lactamase_OXA-1144]_[protein_id=UUM03677.1]_     CCGTATATCAGGAGCTTGCTCGACGTATTG 420
lcl|PV184586.1_cds_XPO98267.1_1_[gene=blaOXA]_[protein=OXA-229_family_carbapenem-hydrolyzing_class_D_beta-lactamase_OXA-1375]_[protein_id=XPO98267.1]_     CCGTATATCAGGAGCTTGCTCGACGTATTG 420
lcl|MN580133.1_cds_QFU78882.1_1_[gene=blaOXA]_[protein=OXA-229_family_carbapenem-hydrolyzing_class_D_beta-lactamase_OXA-895]_[protein_id=QFU78882.1]_[     CCGTATATCAGGAGCTTGCTCGACGTATTG 420
lcl|MT968429.1_cds_QNS30065.1_1_[gene=blaOXA]_[protein=OXA-229_family_carbapenem-hydrolyzing_class_D_beta-lactamase_OXA-930]_[protein_id=QNS30065.1]_[     CCGTATATCAGGAGCTTGCTCGACGTATTG 420
lcl|MT968430.1_cds_QNS30066.1_1_[gene=blaOXA]_[protein=OXA-229_family_carbapenem-hydrolyzing_class_D_beta-lactamase_OXA-931]_[protein_id=QNS30066.1]_[     CTGTATATCAAGAGCTTGCTCGACGTATTG 420
lcl|MW805229.1_cds_QTG68655.1_1_[gene=blaOXA]_[protein=OXA-229_family_carbapenem-hydrolyzing_class_D_beta-lactamase_OXA-952]_[protein_id=QTG68655.1]_[     CCGTATATCAGGAGCTTGCTCGACGTATTG 420
lcl|MW805235.1_cds_QTG68656.1_1_[gene=blaOXA]_[protein=OXA-229_family_carbapenem-hydrolyzing_class_D_beta-lactamase_OXA-953]_[protein_id=QTG68656.1]_[     CCGTATATCAGGAGCTTGCTCGACGTATTG 420
lcl|MZ265735.1_cds_QWA20182.1_1_[gene=blaOXA]_[protein=OXA-229_family_carbapenem-hydrolyzing_class_D_beta-lactamase_OXA-983]_[protein_id=QWA20182.1]_[     CCGTATATCAGGAGCTTGCTCGACGTATTG 420
lcl|MZ265754.1_cds_QWA20201.1_1_[gene=blaOXA]_[protein=OXA-229_family_carbapenem-hydrolyzing_class_D_beta-lactamase_OXA-1001]_[protein_id=QWA20201.1]_     CCGTATATCAGGAGCTTGCTCGACGTATTG 420
lcl|MZ734223.1_cds_QYZ89870.1_1_[gene=blaOXA]_[protein=OXA-229_family_carbapenem-hydrolyzing_class_D_beta-lactamase_OXA-1001]_[protein_id=QYZ89870.1]_     CCGTATATCAGGAGCTTGCTCGACGTATTG 420
lcl|NG_049523.1_cds_WP_063861837.1_1_[gene=blaOXA]_[locus_tag=A7J11_02842]_[protein=OXA-229_family_carbapenem-hydrolyzing_class_D_beta-lactamase_OXA-2     CTGTATATCAAGAGCTTGCTCGACGTATTG 420
lcl|NG_049524.1_cds_WP_063861840.1_1_[gene=blaOXA]_[locus_tag=A7J11_02841]_[protein=carbapenem-hydrolyzing_class_D_beta-lactamase_OXA-229]_[protein_id     CCGTATATCAGGAGCTTGCTCGACGTATTG 420
lcl|NG_049526.1_cds_WP_063862119.1_1_[gene=blaOXA]_[locus_tag=A7J11_02843]_[protein=OXA-229_family_carbapenem-hydrolyzing_class_D_beta-lactamase_OXA-2     CCGTATATCAAGAGCTTGCTCGACGTATTG 420
lcl|NG_049552.1_cds_WP_063862441.1_1_[gene=blaOXA]_[locus_tag=A7J11_03027]_[protein=OXA-229_family_carbapenem-hydrolyzing_class_D_beta-lactamase_OXA-2     CCGTATATCAGGAGCTTGCTCGACGTATTG 420
lcl|NG_049596.1_cds_WP_004825629.1_1_[gene=blaOXA]_[locus_tag=A7J11_02997]_[protein=OXA-229_family_carbapenem-hydrolyzing_class_D_beta-lactamase_OXA-3     CCGTATATCAAGAGCTTGCTCGACGTATTG 420
lcl|NG_049597.1_cds_WP_005034514.1_1_[gene=blaOXA]_[locus_tag=A7J11_03004]_[protein=OXA-229_family_carbapenem-hydrolyzing_class_D_beta-lactamase_OXA-3     CTGTATATCAAGAGCTTGCTCGACGTATTG 420
lcl|NG_049648.1_cds_WP_063862726.1_1_[gene=blaOXA]_[locus_tag=A7J11_03111]_[protein=OXA-229_family_carbapenem-hydrolyzing_class_D_beta-lactamase_OXA-3     CCGTATATCAGGAGCTTGCTCGACGTATTG 420
lcl|NG_049649.1_cds_WP_063862727.1_1_[gene=blaOXA]_[locus_tag=A7J11_03112]_[protein=OXA-229_family_carbapenem-hydrolyzing_class_D_beta-lactamase_OXA-3     CCGTATATCAGGAGCTTGCTCGACGTATTG 420
lcl|NG_049706.1_cds_WP_063862796.1_1_[gene=blaOXA]_[locus_tag=A7J11_03328]_[protein=OXA-229_family_carbapenem-hydrolyzing_class_D_beta-lactamase_OXA-4     CCGTATATCAGGAGCTTGCTCGACGTATTG 420
lcl|NG_067157.1_cds_WP_100886243.1_1_[gene=blaOXA]_[locus_tag=A7J11_06583]_[protein=OXA-229_family_carbapenem-hydrolyzing_class_D_beta-lactamase_OXA-8     CCGTATATCAGGAGCTTGCTCGACGTATTG 420
lcl|NG_070785.1_cds_WP_151781119.1_1_[gene=blaOXA]_[locus_tag=A7J11_06942]_[protein=OXA-229_family_carbapenem-hydrolyzing_class_D_beta-lactamase_OXA-9     CCGTATATCAGGAGCTTGCTCGACGTATTG 420
lcl|NG_070786.1_cds_WP_190259776.1_1_[gene=blaOXA]_[locus_tag=A7J11_06943]_[protein=OXA-229_family_carbapenem-hydrolyzing_class_D_beta-lactamase_OXA-9     CTGTATATCAAGAGCTTGCTCGACGTATTG 420
lcl|NG_074731.1_cds_WP_213994598.1_1_[gene=blaOXA]_[locus_tag=A7J11_07102]_[protein=OXA-229_family_carbapenem-hydrolyzing_class_D_beta-lactamase_OXA-9     CCGTATATCAGGAGCTTGCTCGACGTATTG 420
lcl|NG_074732.1_cds_WP_049044515.1_1_[gene=blaOXA]_[locus_tag=A7J11_07103]_[protein=OXA-229_family_carbapenem-hydrolyzing_class_D_beta-lactamase_OXA-9     CCGTATATCAGGAGCTTGCTCGACGTATTG 420
lcl|NG_078004.1_cds_WP_231869608.1_1_[gene=blaOXA]_[locus_tag=A7J11_07276]_[protein=OXA-229_family_carbapenem-hydrolyzing_class_D_beta-lactamase_OXA-9     CCGTATATCAGGAGCTTGCTCGACGTATTG 420
lcl|NG_078022.1_cds_WP_042088348.1_1_[gene=blaOXA]_[locus_tag=A7J11_07294]_[protein=OXA-229_family_carbapenem-hydrolyzing_class_D_beta-lactamase_OXA-1     CCGTATATCAGGAGCTTGCTCGACGTATTG 420
lcl|NG_081703.1_cds_WP_256875607.1_1_[gene=blaOXA]_[locus_tag=A7J11_07624]_[protein=OXA-229_family_carbapenem-hydrolyzing_class_D_beta-lactamase_OXA-1     CCGTATATCAGGAGCTTGCTCGACGTATTG 420
lcl|NG_081796.1_cds_WP_046759755.1_1_[gene=blaOXA]_[locus_tag=A7J11_07702]_[protein=OXA-229_family_carbapenem-hydrolyzing_class_D_beta-lactamase_OXA-1     CCGTATATCAGGAGCTTGCTCGACGTATTG 420
lcl|NG_157035.1_cds_WP_139419258.1_1_[gene=blaOXA]_[locus_tag=A7J11_08057]_[protein=OXA-229_family_carbapenem-hydrolyzing_class_D_beta-lactamase_OXA-1     CCGTATATCAGGAGCTTGCTCGACGTATTG 420
lcl|NG_157036.1_cds_WP_058968329.1_1_[gene=blaOXA]_[locus_tag=A7J11_07999]_[protein=OXA-229_family_carbapenem-hydrolyzing_class_D_beta-lactamase_OXA-1     CCGTATATCAGGAGCTTGCTCGACGTATTG 420
lcl|NG_157037.1_cds_WP_274945001.1_1_[gene=blaOXA]_[locus_tag=A7J11_07983]_[protein=OXA-229_family_carbapenem-hydrolyzing_class_D_beta-lactamase_OXA-1     CCGTATATCAGGAGCTTGCTCGACGTATTG 420
lcl|NG_157038.1_cds_WP_151798075.1_1_[gene=blaOXA]_[locus_tag=A7J11_07961]_[protein=OXA-229_family_carbapenem-hydrolyzing_class_D_beta-lactamase_OXA-1     CCGTATATCAGGAGCTTGCTCGACGTATTG 420
lcl|NG_157039.1_cds_WP_199935335.1_1_[gene=blaOXA]_[locus_tag=A7J11_07960]_[protein=OXA-229_family_carbapenem-hydrolyzing_class_D_beta-lactamase_OXA-1     CCGTATATCAGGAGCTTGCTCGACGTATTG 420
lcl|NG_157040.1_cds_WP_151825371.1_1_[gene=blaOXA]_[locus_tag=A7J11_07956]_[protein=OXA-229_family_carbapenem-hydrolyzing_class_D_beta-lactamase_OXA-1     CCGTATATCAGGAGCTTGCTCGACGTATTG 420
lcl|NG_157041.1_cds_WP_151810644.1_1_[gene=blaOXA]_[locus_tag=A7J11_07955]_[protein=OXA-229_family_carbapenem-hydrolyzing_class_D_beta-lactamase_OXA-1     CCGTATATCAAGAGCTTGCTCGACGTATTG 420
lcl|NG_157042.1_cds_WP_151713720.1_1_[gene=blaOXA]_[locus_tag=A7J11_07954]_[protein=OXA-229_family_carbapenem-hydrolyzing_class_D_beta-lactamase_OXA-1     CCGTATATCAAGAGCTTGCTCGACGTATTG 420
                                                                                                                                                                                         

OXA-1_consensus                                                                                                                                            GATTAAATAAAATCAAGAATTATCTCAAAG 450
OXA01_crRNA                                                                                                                                                ------------------------------ 450
Forward_primer                                                                                                                                             ------------------------------ 450
Reverse_primer                                                                                                                                             ------------------------------ 450
lcl|NG_244592.1_cds_WP_420354154.1_1_[gene=blaOXA]_[locus_tag=A7J11_08963]_[protein=OXA-229_family_carbapenem-hydrolyzing_class_D_beta-lactamase_OXA-1     GCTTGGAATTGATGCGTGAAGAAGTGAAGC 450
lcl|OM105665.1_cds_UIC40481.1_1_[gene=blaOXA]_[protein=OXA-229_family_carbapenem-hydrolyzing_class_D_beta-lactamase_OXA-1052]_[protein_id=UIC40481.1]_     GCTTGGAATTGATGCGTGAAGAAGTGAAGC 450
lcl|OP131861.1_cds_UUM03677.1_1_[gene=blaOXA]_[protein=OXA-229_family_carbapenem-hydrolyzing_class_D_beta-lactamase_OXA-1144]_[protein_id=UUM03677.1]_     GCTTGGAGTTGATGCGTGAAGAAGTGAAGC 450
lcl|PV184586.1_cds_XPO98267.1_1_[gene=blaOXA]_[protein=OXA-229_family_carbapenem-hydrolyzing_class_D_beta-lactamase_OXA-1375]_[protein_id=XPO98267.1]_     GCTTGGAATTGATGCGTGAAGAAGTGAAGC 450
lcl|MN580133.1_cds_QFU78882.1_1_[gene=blaOXA]_[protein=OXA-229_family_carbapenem-hydrolyzing_class_D_beta-lactamase_OXA-895]_[protein_id=QFU78882.1]_[     GCTTGGAATTGATGCGTGAAGAAGTGAAGC 450
lcl|MT968429.1_cds_QNS30065.1_1_[gene=blaOXA]_[protein=OXA-229_family_carbapenem-hydrolyzing_class_D_beta-lactamase_OXA-930]_[protein_id=QNS30065.1]_[     GCTTGGAATTGATGCGTGAAGAAGTGAAGC 450
lcl|MT968430.1_cds_QNS30066.1_1_[gene=blaOXA]_[protein=OXA-229_family_carbapenem-hydrolyzing_class_D_beta-lactamase_OXA-931]_[protein_id=QNS30066.1]_[     GCTTGGAATTGATGCGTGAAGAAGTGAAGC 450
lcl|MW805229.1_cds_QTG68655.1_1_[gene=blaOXA]_[protein=OXA-229_family_carbapenem-hydrolyzing_class_D_beta-lactamase_OXA-952]_[protein_id=QTG68655.1]_[     GCTTGGAGTTGATGCGTGAAGAAGTGAAGC 450
lcl|MW805235.1_cds_QTG68656.1_1_[gene=blaOXA]_[protein=OXA-229_family_carbapenem-hydrolyzing_class_D_beta-lactamase_OXA-953]_[protein_id=QTG68656.1]_[     GCTTGGAATTGATGCGTGAAGAAGTGAAGC 450
lcl|MZ265735.1_cds_QWA20182.1_1_[gene=blaOXA]_[protein=OXA-229_family_carbapenem-hydrolyzing_class_D_beta-lactamase_OXA-983]_[protein_id=QWA20182.1]_[     GCTTGGAATTGATGCGTGAAGAAGTGAAGC 450
lcl|MZ265754.1_cds_QWA20201.1_1_[gene=blaOXA]_[protein=OXA-229_family_carbapenem-hydrolyzing_class_D_beta-lactamase_OXA-1001]_[protein_id=QWA20201.1]_     GCTTGGAATTGATGCGTGAAGAAGTGAAGC 450
lcl|MZ734223.1_cds_QYZ89870.1_1_[gene=blaOXA]_[protein=OXA-229_family_carbapenem-hydrolyzing_class_D_beta-lactamase_OXA-1001]_[protein_id=QYZ89870.1]_     GCTTGGAATTGATGCGTGAAGAAGTGAAGC 450
lcl|NG_049523.1_cds_WP_063861837.1_1_[gene=blaOXA]_[locus_tag=A7J11_02842]_[protein=OXA-229_family_carbapenem-hydrolyzing_class_D_beta-lactamase_OXA-2     GCTTGGAATTGATGCGTGAAGAAGTGAAGC 450
lcl|NG_049524.1_cds_WP_063861840.1_1_[gene=blaOXA]_[locus_tag=A7J11_02841]_[protein=carbapenem-hydrolyzing_class_D_beta-lactamase_OXA-229]_[protein_id     GCTTGGAATTGATGCGTGAAGAAGTGAAGC 450
lcl|NG_049526.1_cds_WP_063862119.1_1_[gene=blaOXA]_[locus_tag=A7J11_02843]_[protein=OXA-229_family_carbapenem-hydrolyzing_class_D_beta-lactamase_OXA-2     GCTTGGAATTGATGCGTGAAGAAGTGAAGC 450
lcl|NG_049552.1_cds_WP_063862441.1_1_[gene=blaOXA]_[locus_tag=A7J11_03027]_[protein=OXA-229_family_carbapenem-hydrolyzing_class_D_beta-lactamase_OXA-2     GCTTGGAATTGATGCGTGAAGAAGTGAAGC 450
lcl|NG_049596.1_cds_WP_004825629.1_1_[gene=blaOXA]_[locus_tag=A7J11_02997]_[protein=OXA-229_family_carbapenem-hydrolyzing_class_D_beta-lactamase_OXA-3     GCTTGAAATTGATGCGTGAAGAAGTGAAGC 450
lcl|NG_049597.1_cds_WP_005034514.1_1_[gene=blaOXA]_[locus_tag=A7J11_03004]_[protein=OXA-229_family_carbapenem-hydrolyzing_class_D_beta-lactamase_OXA-3     GCTTGGAATTGATGCGTGAAGAAGTGAAGC 450
lcl|NG_049648.1_cds_WP_063862726.1_1_[gene=blaOXA]_[locus_tag=A7J11_03111]_[protein=OXA-229_family_carbapenem-hydrolyzing_class_D_beta-lactamase_OXA-3     GCTTGGAATTGATGCGTGAAGAAGTGAAGC 450
lcl|NG_049649.1_cds_WP_063862727.1_1_[gene=blaOXA]_[locus_tag=A7J11_03112]_[protein=OXA-229_family_carbapenem-hydrolyzing_class_D_beta-lactamase_OXA-3     GCTTGGAATTGATGCGTGAAGAAGTGAAGC 450
lcl|NG_049706.1_cds_WP_063862796.1_1_[gene=blaOXA]_[locus_tag=A7J11_03328]_[protein=OXA-229_family_carbapenem-hydrolyzing_class_D_beta-lactamase_OXA-4     GCTTGGAGTTGATGCGTGAAGAAGTGAAGC 450
lcl|NG_067157.1_cds_WP_100886243.1_1_[gene=blaOXA]_[locus_tag=A7J11_06583]_[protein=OXA-229_family_carbapenem-hydrolyzing_class_D_beta-lactamase_OXA-8     GCTTGGAATTGATGCGTGAAGAAGTGAAGC 450
lcl|NG_070785.1_cds_WP_151781119.1_1_[gene=blaOXA]_[locus_tag=A7J11_06942]_[protein=OXA-229_family_carbapenem-hydrolyzing_class_D_beta-lactamase_OXA-9     GCTTGGAATTGATGCGTGAAGAAGTGAAGC 450
lcl|NG_070786.1_cds_WP_190259776.1_1_[gene=blaOXA]_[locus_tag=A7J11_06943]_[protein=OXA-229_family_carbapenem-hydrolyzing_class_D_beta-lactamase_OXA-9     GCTTGGAATTGATGCGTGAAGAAGTGAAGC 450
lcl|NG_074731.1_cds_WP_213994598.1_1_[gene=blaOXA]_[locus_tag=A7J11_07102]_[protein=OXA-229_family_carbapenem-hydrolyzing_class_D_beta-lactamase_OXA-9     GCTTGGAGTTGATGCGTGAAGAAGTGAAGC 450
lcl|NG_074732.1_cds_WP_049044515.1_1_[gene=blaOXA]_[locus_tag=A7J11_07103]_[protein=OXA-229_family_carbapenem-hydrolyzing_class_D_beta-lactamase_OXA-9     GCTTGGAATTGATGCGTGAAGAAGTGAAGC 450
lcl|NG_078004.1_cds_WP_231869608.1_1_[gene=blaOXA]_[locus_tag=A7J11_07276]_[protein=OXA-229_family_carbapenem-hydrolyzing_class_D_beta-lactamase_OXA-9     GCTTGGAATTGATGCGTGAAGAAGTGAAGC 450
lcl|NG_078022.1_cds_WP_042088348.1_1_[gene=blaOXA]_[locus_tag=A7J11_07294]_[protein=OXA-229_family_carbapenem-hydrolyzing_class_D_beta-lactamase_OXA-1     GCTTGGAATTGATGCGTGAAGAAGTGAAGC 450
lcl|NG_081703.1_cds_WP_256875607.1_1_[gene=blaOXA]_[locus_tag=A7J11_07624]_[protein=OXA-229_family_carbapenem-hydrolyzing_class_D_beta-lactamase_OXA-1     GCTTGGAATTGATGCGTGAAGAAGTGAAGC 450
lcl|NG_081796.1_cds_WP_046759755.1_1_[gene=blaOXA]_[locus_tag=A7J11_07702]_[protein=OXA-229_family_carbapenem-hydrolyzing_class_D_beta-lactamase_OXA-1     GCTTGGAGTTGATGCGTGAAGAAGTGAAGC 450
lcl|NG_157035.1_cds_WP_139419258.1_1_[gene=blaOXA]_[locus_tag=A7J11_08057]_[protein=OXA-229_family_carbapenem-hydrolyzing_class_D_beta-lactamase_OXA-1     GCTTGGAATTGATGCGTGAAGAAGTGAAGC 450
lcl|NG_157036.1_cds_WP_058968329.1_1_[gene=blaOXA]_[locus_tag=A7J11_07999]_[protein=OXA-229_family_carbapenem-hydrolyzing_class_D_beta-lactamase_OXA-1     GCTTCGAATTGATGCGTGAAGAAGTGAAGC 450
lcl|NG_157037.1_cds_WP_274945001.1_1_[gene=blaOXA]_[locus_tag=A7J11_07983]_[protein=OXA-229_family_carbapenem-hydrolyzing_class_D_beta-lactamase_OXA-1     GCTTGGAATTGATGCGTGAAGAAGTGAAGC 450
lcl|NG_157038.1_cds_WP_151798075.1_1_[gene=blaOXA]_[locus_tag=A7J11_07961]_[protein=OXA-229_family_carbapenem-hydrolyzing_class_D_beta-lactamase_OXA-1     GCTTGGAATTGATGCGTGAAGAAGTGAAGC 450
lcl|NG_157039.1_cds_WP_199935335.1_1_[gene=blaOXA]_[locus_tag=A7J11_07960]_[protein=OXA-229_family_carbapenem-hydrolyzing_class_D_beta-lactamase_OXA-1     GCTTGGAATTGATGCGTGAAGAAGTGAAGC 450
lcl|NG_157040.1_cds_WP_151825371.1_1_[gene=blaOXA]_[locus_tag=A7J11_07956]_[protein=OXA-229_family_carbapenem-hydrolyzing_class_D_beta-lactamase_OXA-1     GCTTGGAATTGATGCGTGAAGAAGTGAAGC 450
lcl|NG_157041.1_cds_WP_151810644.1_1_[gene=blaOXA]_[locus_tag=A7J11_07955]_[protein=OXA-229_family_carbapenem-hydrolyzing_class_D_beta-lactamase_OXA-1     GCTTGAAATTGATGCGTGAAGAAGTGAAGC 450
lcl|NG_157042.1_cds_WP_151713720.1_1_[gene=blaOXA]_[locus_tag=A7J11_07954]_[protein=OXA-229_family_carbapenem-hydrolyzing_class_D_beta-lactamase_OXA-1     GCTTGGAATTGATGCGTGAAGAAGTGAAGC 450
                                                                                                                                                                                         

OXA-1_consensus                                                                                                                                            ATTTTGATTATGGAAATCAAGACTTCTCTG 480
OXA01_crRNA                                                                                                                                                ------------------------------ 480
Forward_primer                                                                                                                                             ------------------------------ 480
Reverse_primer                                                                                                                                             ------------------------------ 480
lcl|NG_244592.1_cds_WP_420354154.1_1_[gene=blaOXA]_[locus_tag=A7J11_08963]_[protein=OXA-229_family_carbapenem-hydrolyzing_class_D_beta-lactamase_OXA-1     GTGTAGGTTTTGGCAATGCGGAGATTGGTC 480
lcl|OM105665.1_cds_UIC40481.1_1_[gene=blaOXA]_[protein=OXA-229_family_carbapenem-hydrolyzing_class_D_beta-lactamase_OXA-1052]_[protein_id=UIC40481.1]_     GTGTAGGTTTTGGTAATGCGGAGATTGGTC 480
lcl|OP131861.1_cds_UUM03677.1_1_[gene=blaOXA]_[protein=OXA-229_family_carbapenem-hydrolyzing_class_D_beta-lactamase_OXA-1144]_[protein_id=UUM03677.1]_     GTGTAGGTTTTGGCAATGCGGAGATTGGTC 480
lcl|PV184586.1_cds_XPO98267.1_1_[gene=blaOXA]_[protein=OXA-229_family_carbapenem-hydrolyzing_class_D_beta-lactamase_OXA-1375]_[protein_id=XPO98267.1]_     GTGTAGGTTTTGGCAATGCGGAGATTGGTC 480
lcl|MN580133.1_cds_QFU78882.1_1_[gene=blaOXA]_[protein=OXA-229_family_carbapenem-hydrolyzing_class_D_beta-lactamase_OXA-895]_[protein_id=QFU78882.1]_[     GTGTAGGTTTTGGCAATGCGGAGATTGGTC 480
lcl|MT968429.1_cds_QNS30065.1_1_[gene=blaOXA]_[protein=OXA-229_family_carbapenem-hydrolyzing_class_D_beta-lactamase_OXA-930]_[protein_id=QNS30065.1]_[     GTGTAGGTTTTGGCAATGCGGAGATTGGTC 480
lcl|MT968430.1_cds_QNS30066.1_1_[gene=blaOXA]_[protein=OXA-229_family_carbapenem-hydrolyzing_class_D_beta-lactamase_OXA-931]_[protein_id=QNS30066.1]_[     GTGTAGGTTTTGGCAATGCGGAGATTGGTC 480
lcl|MW805229.1_cds_QTG68655.1_1_[gene=blaOXA]_[protein=OXA-229_family_carbapenem-hydrolyzing_class_D_beta-lactamase_OXA-952]_[protein_id=QTG68655.1]_[     GTGTAGGTTTTGGCAATGCGGAGATTGGTC 480
lcl|MW805235.1_cds_QTG68656.1_1_[gene=blaOXA]_[protein=OXA-229_family_carbapenem-hydrolyzing_class_D_beta-lactamase_OXA-953]_[protein_id=QTG68656.1]_[     GTGTAGGTTTTGGTAATGCAGAGATTGGTC 480
lcl|MZ265735.1_cds_QWA20182.1_1_[gene=blaOXA]_[protein=OXA-229_family_carbapenem-hydrolyzing_class_D_beta-lactamase_OXA-983]_[protein_id=QWA20182.1]_[     GTGTAGGTTTTGGCAATGCGGAGATTGGTC 480
lcl|MZ265754.1_cds_QWA20201.1_1_[gene=blaOXA]_[protein=OXA-229_family_carbapenem-hydrolyzing_class_D_beta-lactamase_OXA-1001]_[protein_id=QWA20201.1]_     GTGTAGGTTTTGGTAATGCGGAGATTGGTC 480
lcl|MZ734223.1_cds_QYZ89870.1_1_[gene=blaOXA]_[protein=OXA-229_family_carbapenem-hydrolyzing_class_D_beta-lactamase_OXA-1001]_[protein_id=QYZ89870.1]_     GTGTAGGTTTTGGTAATGCGGAGATTGGTC 480
lcl|NG_049523.1_cds_WP_063861837.1_1_[gene=blaOXA]_[locus_tag=A7J11_02842]_[protein=OXA-229_family_carbapenem-hydrolyzing_class_D_beta-lactamase_OXA-2     GTGTAGGTTTTGGCAATGCGGAGATTGGTC 480
lcl|NG_049524.1_cds_WP_063861840.1_1_[gene=blaOXA]_[locus_tag=A7J11_02841]_[protein=carbapenem-hydrolyzing_class_D_beta-lactamase_OXA-229]_[protein_id     GTGTAGGTTTTGGCAATGCGGAGATTGGTC 480
lcl|NG_049526.1_cds_WP_063862119.1_1_[gene=blaOXA]_[locus_tag=A7J11_02843]_[protein=OXA-229_family_carbapenem-hydrolyzing_class_D_beta-lactamase_OXA-2     GTGTAGGTTTTGGCAATGCGGAGATTGGTC 480
lcl|NG_049552.1_cds_WP_063862441.1_1_[gene=blaOXA]_[locus_tag=A7J11_03027]_[protein=OXA-229_family_carbapenem-hydrolyzing_class_D_beta-lactamase_OXA-2     GTGTAGGTTTTGGCAATGCGGAGATTGGTC 480
lcl|NG_049596.1_cds_WP_004825629.1_1_[gene=blaOXA]_[locus_tag=A7J11_02997]_[protein=OXA-229_family_carbapenem-hydrolyzing_class_D_beta-lactamase_OXA-3     GTGTAGGTTTTGGTAATGCGGAGATTGGTC 480
lcl|NG_049597.1_cds_WP_005034514.1_1_[gene=blaOXA]_[locus_tag=A7J11_03004]_[protein=OXA-229_family_carbapenem-hydrolyzing_class_D_beta-lactamase_OXA-3     GTGTAGGTTTTGGCAATGCGGAGATTGGTC 480
lcl|NG_049648.1_cds_WP_063862726.1_1_[gene=blaOXA]_[locus_tag=A7J11_03111]_[protein=OXA-229_family_carbapenem-hydrolyzing_class_D_beta-lactamase_OXA-3     GTGTAGGTTTTGGTAATGCAGAGATTGGTC 480
lcl|NG_049649.1_cds_WP_063862727.1_1_[gene=blaOXA]_[locus_tag=A7J11_03112]_[protein=OXA-229_family_carbapenem-hydrolyzing_class_D_beta-lactamase_OXA-3     GTGTAGGTTTCGGCAATGCGGAGATTGGTC 480
lcl|NG_049706.1_cds_WP_063862796.1_1_[gene=blaOXA]_[locus_tag=A7J11_03328]_[protein=OXA-229_family_carbapenem-hydrolyzing_class_D_beta-lactamase_OXA-4     GTGTAGGTTTTGGCAATGCGGAGATTGGTC 480
lcl|NG_067157.1_cds_WP_100886243.1_1_[gene=blaOXA]_[locus_tag=A7J11_06583]_[protein=OXA-229_family_carbapenem-hydrolyzing_class_D_beta-lactamase_OXA-8     GTGTAGGTTTTGGCAATGCGGAGATTGGTC 480
lcl|NG_070785.1_cds_WP_151781119.1_1_[gene=blaOXA]_[locus_tag=A7J11_06942]_[protein=OXA-229_family_carbapenem-hydrolyzing_class_D_beta-lactamase_OXA-9     GTGTAGGTTTTGGCAATGCGGAGATTGGTC 480
lcl|NG_070786.1_cds_WP_190259776.1_1_[gene=blaOXA]_[locus_tag=A7J11_06943]_[protein=OXA-229_family_carbapenem-hydrolyzing_class_D_beta-lactamase_OXA-9     GTGTAGGTTTTGGCAATGCGGAGATTGGTC 480
lcl|NG_074731.1_cds_WP_213994598.1_1_[gene=blaOXA]_[locus_tag=A7J11_07102]_[protein=OXA-229_family_carbapenem-hydrolyzing_class_D_beta-lactamase_OXA-9     GTGTAGGTTTTGGCAATGCGGAGATTGGTC 480
lcl|NG_074732.1_cds_WP_049044515.1_1_[gene=blaOXA]_[locus_tag=A7J11_07103]_[protein=OXA-229_family_carbapenem-hydrolyzing_class_D_beta-lactamase_OXA-9     GTGTAGGTTTTGGTAATGCAGAGATTGGTC 480
lcl|NG_078004.1_cds_WP_231869608.1_1_[gene=blaOXA]_[locus_tag=A7J11_07276]_[protein=OXA-229_family_carbapenem-hydrolyzing_class_D_beta-lactamase_OXA-9     GTGTAGGTTTTGGCAATGCGGAGATTGGTC 480
lcl|NG_078022.1_cds_WP_042088348.1_1_[gene=blaOXA]_[locus_tag=A7J11_07294]_[protein=OXA-229_family_carbapenem-hydrolyzing_class_D_beta-lactamase_OXA-1     GTGTAGGTTTTGGTAATGCGGAGATTGGTC 480
lcl|NG_081703.1_cds_WP_256875607.1_1_[gene=blaOXA]_[locus_tag=A7J11_07624]_[protein=OXA-229_family_carbapenem-hydrolyzing_class_D_beta-lactamase_OXA-1     GTGTAGGTTTTGGTAATGCGGAGATTGGTC 480
lcl|NG_081796.1_cds_WP_046759755.1_1_[gene=blaOXA]_[locus_tag=A7J11_07702]_[protein=OXA-229_family_carbapenem-hydrolyzing_class_D_beta-lactamase_OXA-1     GTGTAGGTTTTGGCAATGCGGAGATTGGTC 480
lcl|NG_157035.1_cds_WP_139419258.1_1_[gene=blaOXA]_[locus_tag=A7J11_08057]_[protein=OXA-229_family_carbapenem-hydrolyzing_class_D_beta-lactamase_OXA-1     GTGTAGGTTTTGGCAATGCGGAGATTGGTC 480
lcl|NG_157036.1_cds_WP_058968329.1_1_[gene=blaOXA]_[locus_tag=A7J11_07999]_[protein=OXA-229_family_carbapenem-hydrolyzing_class_D_beta-lactamase_OXA-1     GTGTAGGTTTTGGCAATGCGGAGATTGGTC 480
lcl|NG_157037.1_cds_WP_274945001.1_1_[gene=blaOXA]_[locus_tag=A7J11_07983]_[protein=OXA-229_family_carbapenem-hydrolyzing_class_D_beta-lactamase_OXA-1     GTGTAGGTTTTGGTAATGCGGAGATTGGTC 480
lcl|NG_157038.1_cds_WP_151798075.1_1_[gene=blaOXA]_[locus_tag=A7J11_07961]_[protein=OXA-229_family_carbapenem-hydrolyzing_class_D_beta-lactamase_OXA-1     GTGTAGGTTTTGGTAATGCGGAGATTGGTC 480
lcl|NG_157039.1_cds_WP_199935335.1_1_[gene=blaOXA]_[locus_tag=A7J11_07960]_[protein=OXA-229_family_carbapenem-hydrolyzing_class_D_beta-lactamase_OXA-1     GTGTAGGTTTTGGCAATGCGGAGATTGGTC 480
lcl|NG_157040.1_cds_WP_151825371.1_1_[gene=blaOXA]_[locus_tag=A7J11_07956]_[protein=OXA-229_family_carbapenem-hydrolyzing_class_D_beta-lactamase_OXA-1     GTGTAGGTTTTGGTAATGCGGAGATTGGTC 480
lcl|NG_157041.1_cds_WP_151810644.1_1_[gene=blaOXA]_[locus_tag=A7J11_07955]_[protein=OXA-229_family_carbapenem-hydrolyzing_class_D_beta-lactamase_OXA-1     GTGCAGGTTTTGGTAATGCGGAGATTGGTC 480
lcl|NG_157042.1_cds_WP_151713720.1_1_[gene=blaOXA]_[locus_tag=A7J11_07954]_[protein=OXA-229_family_carbapenem-hydrolyzing_class_D_beta-lactamase_OXA-1     GTGTAGGTTTTGGTAATGCGGAGATTGGTC 480
                                                                                                                                                                                         

OXA-1_consensus                                                                                                                                            GAGATAAAGAAAGAAACAACGGATTAACAG 510
OXA01_crRNA                                                                                                                                                ------------------------------ 510
Forward_primer                                                                                                                                             ------------------------------ 510
Reverse_primer                                                                                                                                             ------------------------------ 510
lcl|NG_244592.1_cds_WP_420354154.1_1_[gene=blaOXA]_[locus_tag=A7J11_08963]_[protein=OXA-229_family_carbapenem-hydrolyzing_class_D_beta-lactamase_OXA-1     AGCAAGTCGATA------------------ 510
lcl|OM105665.1_cds_UIC40481.1_1_[gene=blaOXA]_[protein=OXA-229_family_carbapenem-hydrolyzing_class_D_beta-lactamase_OXA-1052]_[protein_id=UIC40481.1]_     AGCAAGTCGATA------------------ 510
lcl|OP131861.1_cds_UUM03677.1_1_[gene=blaOXA]_[protein=OXA-229_family_carbapenem-hydrolyzing_class_D_beta-lactamase_OXA-1144]_[protein_id=UUM03677.1]_     AGCAAGTCGATA------------------ 510
lcl|PV184586.1_cds_XPO98267.1_1_[gene=blaOXA]_[protein=OXA-229_family_carbapenem-hydrolyzing_class_D_beta-lactamase_OXA-1375]_[protein_id=XPO98267.1]_     AGCAAGTCGATA------------------ 510
lcl|MN580133.1_cds_QFU78882.1_1_[gene=blaOXA]_[protein=OXA-229_family_carbapenem-hydrolyzing_class_D_beta-lactamase_OXA-895]_[protein_id=QFU78882.1]_[     AGCAAGTCGATA------------------ 510
lcl|MT968429.1_cds_QNS30065.1_1_[gene=blaOXA]_[protein=OXA-229_family_carbapenem-hydrolyzing_class_D_beta-lactamase_OXA-930]_[protein_id=QNS30065.1]_[     AGCAAGTCGATA------------------ 510
lcl|MT968430.1_cds_QNS30066.1_1_[gene=blaOXA]_[protein=OXA-229_family_carbapenem-hydrolyzing_class_D_beta-lactamase_OXA-931]_[protein_id=QNS30066.1]_[     AGCAAGTCGATA------------------ 510
lcl|MW805229.1_cds_QTG68655.1_1_[gene=blaOXA]_[protein=OXA-229_family_carbapenem-hydrolyzing_class_D_beta-lactamase_OXA-952]_[protein_id=QTG68655.1]_[     AGCAAGTCGATA------------------ 510
lcl|MW805235.1_cds_QTG68656.1_1_[gene=blaOXA]_[protein=OXA-229_family_carbapenem-hydrolyzing_class_D_beta-lactamase_OXA-953]_[protein_id=QTG68656.1]_[     AGCAAGTCGATA------------------ 510
lcl|MZ265735.1_cds_QWA20182.1_1_[gene=blaOXA]_[protein=OXA-229_family_carbapenem-hydrolyzing_class_D_beta-lactamase_OXA-983]_[protein_id=QWA20182.1]_[     AGCAAGTCGATA------------------ 510
lcl|MZ265754.1_cds_QWA20201.1_1_[gene=blaOXA]_[protein=OXA-229_family_carbapenem-hydrolyzing_class_D_beta-lactamase_OXA-1001]_[protein_id=QWA20201.1]_     AGCAAGTCGATA------------------ 510
lcl|MZ734223.1_cds_QYZ89870.1_1_[gene=blaOXA]_[protein=OXA-229_family_carbapenem-hydrolyzing_class_D_beta-lactamase_OXA-1001]_[protein_id=QYZ89870.1]_     AGCAAGTCGATA------------------ 510
lcl|NG_049523.1_cds_WP_063861837.1_1_[gene=blaOXA]_[locus_tag=A7J11_02842]_[protein=OXA-229_family_carbapenem-hydrolyzing_class_D_beta-lactamase_OXA-2     AGCAAGTCGATA------------------ 510
lcl|NG_049524.1_cds_WP_063861840.1_1_[gene=blaOXA]_[locus_tag=A7J11_02841]_[protein=carbapenem-hydrolyzing_class_D_beta-lactamase_OXA-229]_[protein_id     AGCAAGTCGATA------------------ 510
lcl|NG_049526.1_cds_WP_063862119.1_1_[gene=blaOXA]_[locus_tag=A7J11_02843]_[protein=OXA-229_family_carbapenem-hydrolyzing_class_D_beta-lactamase_OXA-2     AGCAAGTCGATA------------------ 510
lcl|NG_049552.1_cds_WP_063862441.1_1_[gene=blaOXA]_[locus_tag=A7J11_03027]_[protein=OXA-229_family_carbapenem-hydrolyzing_class_D_beta-lactamase_OXA-2     AGCAAGTCGATA------------------ 510
lcl|NG_049596.1_cds_WP_004825629.1_1_[gene=blaOXA]_[locus_tag=A7J11_02997]_[protein=OXA-229_family_carbapenem-hydrolyzing_class_D_beta-lactamase_OXA-3     AGCAAGTCGATA------------------ 510
lcl|NG_049597.1_cds_WP_005034514.1_1_[gene=blaOXA]_[locus_tag=A7J11_03004]_[protein=OXA-229_family_carbapenem-hydrolyzing_class_D_beta-lactamase_OXA-3     AGCAAGTCGATA------------------ 510
lcl|NG_049648.1_cds_WP_063862726.1_1_[gene=blaOXA]_[locus_tag=A7J11_03111]_[protein=OXA-229_family_carbapenem-hydrolyzing_class_D_beta-lactamase_OXA-3     AGCAAGTCGATA------------------ 510
lcl|NG_049649.1_cds_WP_063862727.1_1_[gene=blaOXA]_[locus_tag=A7J11_03112]_[protein=OXA-229_family_carbapenem-hydrolyzing_class_D_beta-lactamase_OXA-3     AGCAAGTCGATA------------------ 510
lcl|NG_049706.1_cds_WP_063862796.1_1_[gene=blaOXA]_[locus_tag=A7J11_03328]_[protein=OXA-229_family_carbapenem-hydrolyzing_class_D_beta-lactamase_OXA-4     AGCAAGTCGATA------------------ 510
lcl|NG_067157.1_cds_WP_100886243.1_1_[gene=blaOXA]_[locus_tag=A7J11_06583]_[protein=OXA-229_family_carbapenem-hydrolyzing_class_D_beta-lactamase_OXA-8     AGCAAGTCGATA------------------ 510
lcl|NG_070785.1_cds_WP_151781119.1_1_[gene=blaOXA]_[locus_tag=A7J11_06942]_[protein=OXA-229_family_carbapenem-hydrolyzing_class_D_beta-lactamase_OXA-9     AGCAAGTCGATA------------------ 510
lcl|NG_070786.1_cds_WP_190259776.1_1_[gene=blaOXA]_[locus_tag=A7J11_06943]_[protein=OXA-229_family_carbapenem-hydrolyzing_class_D_beta-lactamase_OXA-9     AGCAAGTCGATA------------------ 510
lcl|NG_074731.1_cds_WP_213994598.1_1_[gene=blaOXA]_[locus_tag=A7J11_07102]_[protein=OXA-229_family_carbapenem-hydrolyzing_class_D_beta-lactamase_OXA-9     AGCAAGTCGATA------------------ 510
lcl|NG_074732.1_cds_WP_049044515.1_1_[gene=blaOXA]_[locus_tag=A7J11_07103]_[protein=OXA-229_family_carbapenem-hydrolyzing_class_D_beta-lactamase_OXA-9     AGCAAGTCGATA------------------ 510
lcl|NG_078004.1_cds_WP_231869608.1_1_[gene=blaOXA]_[locus_tag=A7J11_07276]_[protein=OXA-229_family_carbapenem-hydrolyzing_class_D_beta-lactamase_OXA-9     AGCAAGTCGATA------------------ 510
lcl|NG_078022.1_cds_WP_042088348.1_1_[gene=blaOXA]_[locus_tag=A7J11_07294]_[protein=OXA-229_family_carbapenem-hydrolyzing_class_D_beta-lactamase_OXA-1     AGCAAGTCGATA------------------ 510
lcl|NG_081703.1_cds_WP_256875607.1_1_[gene=blaOXA]_[locus_tag=A7J11_07624]_[protein=OXA-229_family_carbapenem-hydrolyzing_class_D_beta-lactamase_OXA-1     AGCAAGTCGATA------------------ 510
lcl|NG_081796.1_cds_WP_046759755.1_1_[gene=blaOXA]_[locus_tag=A7J11_07702]_[protein=OXA-229_family_carbapenem-hydrolyzing_class_D_beta-lactamase_OXA-1     AGCAAGTCGATA------------------ 510
lcl|NG_157035.1_cds_WP_139419258.1_1_[gene=blaOXA]_[locus_tag=A7J11_08057]_[protein=OXA-229_family_carbapenem-hydrolyzing_class_D_beta-lactamase_OXA-1     AGCAAGTCGATA------------------ 510
lcl|NG_157036.1_cds_WP_058968329.1_1_[gene=blaOXA]_[locus_tag=A7J11_07999]_[protein=OXA-229_family_carbapenem-hydrolyzing_class_D_beta-lactamase_OXA-1     AGCAAGTCGATA------------------ 510
lcl|NG_157037.1_cds_WP_274945001.1_1_[gene=blaOXA]_[locus_tag=A7J11_07983]_[protein=OXA-229_family_carbapenem-hydrolyzing_class_D_beta-lactamase_OXA-1     AGCAAGTCGATA------------------ 510
lcl|NG_157038.1_cds_WP_151798075.1_1_[gene=blaOXA]_[locus_tag=A7J11_07961]_[protein=OXA-229_family_carbapenem-hydrolyzing_class_D_beta-lactamase_OXA-1     AGCAAGTCGACA------------------ 510
lcl|NG_157039.1_cds_WP_199935335.1_1_[gene=blaOXA]_[locus_tag=A7J11_07960]_[protein=OXA-229_family_carbapenem-hydrolyzing_class_D_beta-lactamase_OXA-1     AGCAAGTCGATA------------------ 510
lcl|NG_157040.1_cds_WP_151825371.1_1_[gene=blaOXA]_[locus_tag=A7J11_07956]_[protein=OXA-229_family_carbapenem-hydrolyzing_class_D_beta-lactamase_OXA-1     AGCAAGTCGATA------------------ 510
lcl|NG_157041.1_cds_WP_151810644.1_1_[gene=blaOXA]_[locus_tag=A7J11_07955]_[protein=OXA-229_family_carbapenem-hydrolyzing_class_D_beta-lactamase_OXA-1     AGCAAGTCGATA------------------ 510
lcl|NG_157042.1_cds_WP_151713720.1_1_[gene=blaOXA]_[locus_tag=A7J11_07954]_[protein=OXA-229_family_carbapenem-hydrolyzing_class_D_beta-lactamase_OXA-1     AGCAAGTCGATA------------------ 510
                                                                                                                                                                                         

OXA-1_consensus                                                                                                                                            AAGCATGGCTCGAAAGTAGCTTAAAAATTT 540
OXA01_crRNA                                                                                                                                                ------------------------------ 540
Forward_primer                                                                                                                                             ------------------------------ 540
Reverse_primer                                                                                                                                             ------------------------------ 540
lcl|NG_244592.1_cds_WP_420354154.1_1_[gene=blaOXA]_[locus_tag=A7J11_08963]_[protein=OXA-229_family_carbapenem-hydrolyzing_class_D_beta-lactamase_OXA-1     ATTTTTGGTTGGTGGGTCCTTTAAAAATCT 540
lcl|OM105665.1_cds_UIC40481.1_1_[gene=blaOXA]_[protein=OXA-229_family_carbapenem-hydrolyzing_class_D_beta-lactamase_OXA-1052]_[protein_id=UIC40481.1]_     ATTTTTGGTTGGTGGGTCCTTTAAAAATCT 540
lcl|OP131861.1_cds_UUM03677.1_1_[gene=blaOXA]_[protein=OXA-229_family_carbapenem-hydrolyzing_class_D_beta-lactamase_OXA-1144]_[protein_id=UUM03677.1]_     ATTTTTGGTTGGTGGGTCCTTTAAAAATCT 540
lcl|PV184586.1_cds_XPO98267.1_1_[gene=blaOXA]_[protein=OXA-229_family_carbapenem-hydrolyzing_class_D_beta-lactamase_OXA-1375]_[protein_id=XPO98267.1]_     ATTTTTGGTTGGTGGGTCCTTTAAAAATCT 540
lcl|MN580133.1_cds_QFU78882.1_1_[gene=blaOXA]_[protein=OXA-229_family_carbapenem-hydrolyzing_class_D_beta-lactamase_OXA-895]_[protein_id=QFU78882.1]_[     ATTTTTGGTTGGTGGGTCCTTTAAAAATCT 540
lcl|MT968429.1_cds_QNS30065.1_1_[gene=blaOXA]_[protein=OXA-229_family_carbapenem-hydrolyzing_class_D_beta-lactamase_OXA-930]_[protein_id=QNS30065.1]_[     ATTTTTGGTTGGTGGGTCCTTTAAAAATCT 540
lcl|MT968430.1_cds_QNS30066.1_1_[gene=blaOXA]_[protein=OXA-229_family_carbapenem-hydrolyzing_class_D_beta-lactamase_OXA-931]_[protein_id=QNS30066.1]_[     ATTTTTGGTTGGTGGGTCCTTTAAAAATCT 540
lcl|MW805229.1_cds_QTG68655.1_1_[gene=blaOXA]_[protein=OXA-229_family_carbapenem-hydrolyzing_class_D_beta-lactamase_OXA-952]_[protein_id=QTG68655.1]_[     ATTTTTGGTTGGTGGGTCCTTTAAAAATCT 540
lcl|MW805235.1_cds_QTG68656.1_1_[gene=blaOXA]_[protein=OXA-229_family_carbapenem-hydrolyzing_class_D_beta-lactamase_OXA-953]_[protein_id=QTG68656.1]_[     ATTTTTGGTTGGTGGGTCCTTTAAAAATCT 540
lcl|MZ265735.1_cds_QWA20182.1_1_[gene=blaOXA]_[protein=OXA-229_family_carbapenem-hydrolyzing_class_D_beta-lactamase_OXA-983]_[protein_id=QWA20182.1]_[     ATTTTTGGTTGGTGGGTCCTTTAAAAATCT 540
lcl|MZ265754.1_cds_QWA20201.1_1_[gene=blaOXA]_[protein=OXA-229_family_carbapenem-hydrolyzing_class_D_beta-lactamase_OXA-1001]_[protein_id=QWA20201.1]_     ATTTTTGGTTGGTGGGTCCTTTAAAAATCT 540
lcl|MZ734223.1_cds_QYZ89870.1_1_[gene=blaOXA]_[protein=OXA-229_family_carbapenem-hydrolyzing_class_D_beta-lactamase_OXA-1001]_[protein_id=QYZ89870.1]_     ATTTTTGGTTGGTGGGTCCTTTAAAAATCT 540
lcl|NG_049523.1_cds_WP_063861837.1_1_[gene=blaOXA]_[locus_tag=A7J11_02842]_[protein=OXA-229_family_carbapenem-hydrolyzing_class_D_beta-lactamase_OXA-2     ATTTTTGGTTGGTGGGTCCTTTAAAAATCT 540
lcl|NG_049524.1_cds_WP_063861840.1_1_[gene=blaOXA]_[locus_tag=A7J11_02841]_[protein=carbapenem-hydrolyzing_class_D_beta-lactamase_OXA-229]_[protein_id     ATTTTTGGTTGGTGGGGCCTTTAAAAATCT 540
lcl|NG_049526.1_cds_WP_063862119.1_1_[gene=blaOXA]_[locus_tag=A7J11_02843]_[protein=OXA-229_family_carbapenem-hydrolyzing_class_D_beta-lactamase_OXA-2     ATTTTTGGTTGGTGGGTCCTTTAAAAATCT 540
lcl|NG_049552.1_cds_WP_063862441.1_1_[gene=blaOXA]_[locus_tag=A7J11_03027]_[protein=OXA-229_family_carbapenem-hydrolyzing_class_D_beta-lactamase_OXA-2     ATTTTTGGTTGGTGGGTCCTTTAAAAATCT 540
lcl|NG_049596.1_cds_WP_004825629.1_1_[gene=blaOXA]_[locus_tag=A7J11_02997]_[protein=OXA-229_family_carbapenem-hydrolyzing_class_D_beta-lactamase_OXA-3     ATTTTTGGTTAGTGGGTCCTTTAAAAATCT 540
lcl|NG_049597.1_cds_WP_005034514.1_1_[gene=blaOXA]_[locus_tag=A7J11_03004]_[protein=OXA-229_family_carbapenem-hydrolyzing_class_D_beta-lactamase_OXA-3     ATTTTTGGTTGGTGGGTCCTTTAAAAATCT 540
lcl|NG_049648.1_cds_WP_063862726.1_1_[gene=blaOXA]_[locus_tag=A7J11_03111]_[protein=OXA-229_family_carbapenem-hydrolyzing_class_D_beta-lactamase_OXA-3     ATTTTTGGTTGGTGGGTCCTTTAAAAATCT 540
lcl|NG_049649.1_cds_WP_063862727.1_1_[gene=blaOXA]_[locus_tag=A7J11_03112]_[protein=OXA-229_family_carbapenem-hydrolyzing_class_D_beta-lactamase_OXA-3     ATTTTTGGTTGGTGGGTCCTTTAAAAATCT 540
lcl|NG_049706.1_cds_WP_063862796.1_1_[gene=blaOXA]_[locus_tag=A7J11_03328]_[protein=OXA-229_family_carbapenem-hydrolyzing_class_D_beta-lactamase_OXA-4     ATTTTTGGTTGGTGGGTCCTTTAAAAATCT 540
lcl|NG_067157.1_cds_WP_100886243.1_1_[gene=blaOXA]_[locus_tag=A7J11_06583]_[protein=OXA-229_family_carbapenem-hydrolyzing_class_D_beta-lactamase_OXA-8     ATTTTTGGTTGGTGGGTCCTTTAAAAATCT 540
lcl|NG_070785.1_cds_WP_151781119.1_1_[gene=blaOXA]_[locus_tag=A7J11_06942]_[protein=OXA-229_family_carbapenem-hydrolyzing_class_D_beta-lactamase_OXA-9     ATTTTTGGTTGGTGGGTCCTTTAAAAATCT 540
lcl|NG_070786.1_cds_WP_190259776.1_1_[gene=blaOXA]_[locus_tag=A7J11_06943]_[protein=OXA-229_family_carbapenem-hydrolyzing_class_D_beta-lactamase_OXA-9     ATTTTTGGTTGGTGGGTCCTTTAAAAATCT 540
lcl|NG_074731.1_cds_WP_213994598.1_1_[gene=blaOXA]_[locus_tag=A7J11_07102]_[protein=OXA-229_family_carbapenem-hydrolyzing_class_D_beta-lactamase_OXA-9     ATTTTTGGTTGGTGGGTCCTTTAAAAATCT 540
lcl|NG_074732.1_cds_WP_049044515.1_1_[gene=blaOXA]_[locus_tag=A7J11_07103]_[protein=OXA-229_family_carbapenem-hydrolyzing_class_D_beta-lactamase_OXA-9     ATTTTTGGTTGGTGGGTCCTTTAAAAATCT 540
lcl|NG_078004.1_cds_WP_231869608.1_1_[gene=blaOXA]_[locus_tag=A7J11_07276]_[protein=OXA-229_family_carbapenem-hydrolyzing_class_D_beta-lactamase_OXA-9     ATTTTTGGTTGGTGGGTCCTTTAAAAATCT 540
lcl|NG_078022.1_cds_WP_042088348.1_1_[gene=blaOXA]_[locus_tag=A7J11_07294]_[protein=OXA-229_family_carbapenem-hydrolyzing_class_D_beta-lactamase_OXA-1     ATTTTTGGTTGGTGGGTCCTTTAAAAATCT 540
lcl|NG_081703.1_cds_WP_256875607.1_1_[gene=blaOXA]_[locus_tag=A7J11_07624]_[protein=OXA-229_family_carbapenem-hydrolyzing_class_D_beta-lactamase_OXA-1     ATTTTTGGTTGGTGGGTCCTTTAAAAATCT 540
lcl|NG_081796.1_cds_WP_046759755.1_1_[gene=blaOXA]_[locus_tag=A7J11_07702]_[protein=OXA-229_family_carbapenem-hydrolyzing_class_D_beta-lactamase_OXA-1     ATTTTTGGTTGGTGGGTCCTTTAAAAATCT 540
lcl|NG_157035.1_cds_WP_139419258.1_1_[gene=blaOXA]_[locus_tag=A7J11_08057]_[protein=OXA-229_family_carbapenem-hydrolyzing_class_D_beta-lactamase_OXA-1     ATTTTTGGTTGGTGGGTCCTTTAAAAATCT 540
lcl|NG_157036.1_cds_WP_058968329.1_1_[gene=blaOXA]_[locus_tag=A7J11_07999]_[protein=OXA-229_family_carbapenem-hydrolyzing_class_D_beta-lactamase_OXA-1     ATTTTTGGTTGGTGGGTCCTTTAAAAATCT 540
lcl|NG_157037.1_cds_WP_274945001.1_1_[gene=blaOXA]_[locus_tag=A7J11_07983]_[protein=OXA-229_family_carbapenem-hydrolyzing_class_D_beta-lactamase_OXA-1     ATTTTTGGTTGGTGGGTCCTTTAAAAATCT 540
lcl|NG_157038.1_cds_WP_151798075.1_1_[gene=blaOXA]_[locus_tag=A7J11_07961]_[protein=OXA-229_family_carbapenem-hydrolyzing_class_D_beta-lactamase_OXA-1     ATTTTTGGTTGGTGGGTCCTTTAAAAATCT 540
lcl|NG_157039.1_cds_WP_199935335.1_1_[gene=blaOXA]_[locus_tag=A7J11_07960]_[protein=OXA-229_family_carbapenem-hydrolyzing_class_D_beta-lactamase_OXA-1     ATTTTTGGTTGGTGGGTCCTTTAAAAATCT 540
lcl|NG_157040.1_cds_WP_151825371.1_1_[gene=blaOXA]_[locus_tag=A7J11_07956]_[protein=OXA-229_family_carbapenem-hydrolyzing_class_D_beta-lactamase_OXA-1     ATTTTTGGTTGGTGGGTCCTTTAAAAATCT 540
lcl|NG_157041.1_cds_WP_151810644.1_1_[gene=blaOXA]_[locus_tag=A7J11_07955]_[protein=OXA-229_family_carbapenem-hydrolyzing_class_D_beta-lactamase_OXA-1     ATTTTTGGTTGGTGGGTCCTTTAAAAATCT 540
lcl|NG_157042.1_cds_WP_151713720.1_1_[gene=blaOXA]_[locus_tag=A7J11_07954]_[protein=OXA-229_family_carbapenem-hydrolyzing_class_D_beta-lactamase_OXA-1     ATTTTTGGTTGGTGGGTCCTTTAAAAATCT 540
                                                                                                                                                                                         

OXA-1_consensus                                                                                                                                            CACCAGAAGAACAAATTCAATTCCTGCGTA 570
OXA01_crRNA                                                                                                                                                -ACCAGAAGAACAAATTCAATTCCT----- 570
Forward_primer                                                                                                                                             ------------------------------ 570
Reverse_primer                                                                                                                                             ------------------------------ 570
lcl|NG_244592.1_cds_WP_420354154.1_1_[gene=blaOXA]_[locus_tag=A7J11_08963]_[protein=OXA-229_family_carbapenem-hydrolyzing_class_D_beta-lactamase_OXA-1     CCCCTGAACAAGAAGTTCAATTTGCCTATC 570
lcl|OM105665.1_cds_UIC40481.1_1_[gene=blaOXA]_[protein=OXA-229_family_carbapenem-hydrolyzing_class_D_beta-lactamase_OXA-1052]_[protein_id=UIC40481.1]_     CCCCTGAACAAGAAGTTCAATTTGCCTATC 570
lcl|OP131861.1_cds_UUM03677.1_1_[gene=blaOXA]_[protein=OXA-229_family_carbapenem-hydrolyzing_class_D_beta-lactamase_OXA-1144]_[protein_id=UUM03677.1]_     CCCCTGAACAAGAAGTTAAATTTGCCTATC 570
lcl|PV184586.1_cds_XPO98267.1_1_[gene=blaOXA]_[protein=OXA-229_family_carbapenem-hydrolyzing_class_D_beta-lactamase_OXA-1375]_[protein_id=XPO98267.1]_     CCCCTGAACAAGAAGTTCAATTTGCCTATC 570
lcl|MN580133.1_cds_QFU78882.1_1_[gene=blaOXA]_[protein=OXA-229_family_carbapenem-hydrolyzing_class_D_beta-lactamase_OXA-895]_[protein_id=QFU78882.1]_[     CCCCTGAACAAGAAGTTCAATTTGCCTATC 570
lcl|MT968429.1_cds_QNS30065.1_1_[gene=blaOXA]_[protein=OXA-229_family_carbapenem-hydrolyzing_class_D_beta-lactamase_OXA-930]_[protein_id=QNS30065.1]_[     CCCCTGAACAAGAAGTTCAATTTGCCTATC 570
lcl|MT968430.1_cds_QNS30066.1_1_[gene=blaOXA]_[protein=OXA-229_family_carbapenem-hydrolyzing_class_D_beta-lactamase_OXA-931]_[protein_id=QNS30066.1]_[     CCCCTGAACAAGAAGTTCAATTTGCCTATC 570
lcl|MW805229.1_cds_QTG68655.1_1_[gene=blaOXA]_[protein=OXA-229_family_carbapenem-hydrolyzing_class_D_beta-lactamase_OXA-952]_[protein_id=QTG68655.1]_[     CCCCTGAACAAGAAGTTAAATTTGCCTATC 570
lcl|MW805235.1_cds_QTG68656.1_1_[gene=blaOXA]_[protein=OXA-229_family_carbapenem-hydrolyzing_class_D_beta-lactamase_OXA-953]_[protein_id=QTG68656.1]_[     CCCCTGAACAAGAAGTTCAATTTGCCTATC 570
lcl|MZ265735.1_cds_QWA20182.1_1_[gene=blaOXA]_[protein=OXA-229_family_carbapenem-hydrolyzing_class_D_beta-lactamase_OXA-983]_[protein_id=QWA20182.1]_[     CCCCTGAACAAGAAGTTCAATTTGCCTATC 570
lcl|MZ265754.1_cds_QWA20201.1_1_[gene=blaOXA]_[protein=OXA-229_family_carbapenem-hydrolyzing_class_D_beta-lactamase_OXA-1001]_[protein_id=QWA20201.1]_     CCCCTGAACAAGAAGTTCAATTTGCCTATC 570
lcl|MZ734223.1_cds_QYZ89870.1_1_[gene=blaOXA]_[protein=OXA-229_family_carbapenem-hydrolyzing_class_D_beta-lactamase_OXA-1001]_[protein_id=QYZ89870.1]_     CCCCTGAACAAGAAGTTCAATTTGCCTATC 570
lcl|NG_049523.1_cds_WP_063861837.1_1_[gene=blaOXA]_[locus_tag=A7J11_02842]_[protein=OXA-229_family_carbapenem-hydrolyzing_class_D_beta-lactamase_OXA-2     CCCCTGAACAAGAAGTTCAATTTGCCTATC 570
lcl|NG_049524.1_cds_WP_063861840.1_1_[gene=blaOXA]_[locus_tag=A7J11_02841]_[protein=carbapenem-hydrolyzing_class_D_beta-lactamase_OXA-229]_[protein_id     CTCCTGAACAAGAAGTTCAATTTGCCTATC 570
lcl|NG_049526.1_cds_WP_063862119.1_1_[gene=blaOXA]_[locus_tag=A7J11_02843]_[protein=OXA-229_family_carbapenem-hydrolyzing_class_D_beta-lactamase_OXA-2     CCCCTGAACAAGAAGTTCAATTTGCCTATC 570
lcl|NG_049552.1_cds_WP_063862441.1_1_[gene=blaOXA]_[locus_tag=A7J11_03027]_[protein=OXA-229_family_carbapenem-hydrolyzing_class_D_beta-lactamase_OXA-2     CCCCTGAACAAGAAGTTCAATTTGCCTATC 570
lcl|NG_049596.1_cds_WP_004825629.1_1_[gene=blaOXA]_[locus_tag=A7J11_02997]_[protein=OXA-229_family_carbapenem-hydrolyzing_class_D_beta-lactamase_OXA-3     CCCCTGAACAAGAAGTTCAATTTGCTTATC 570
lcl|NG_049597.1_cds_WP_005034514.1_1_[gene=blaOXA]_[locus_tag=A7J11_03004]_[protein=OXA-229_family_carbapenem-hydrolyzing_class_D_beta-lactamase_OXA-3     CCCCTGAACAAGAAGTTCAATTTGCCTATC 570
lcl|NG_049648.1_cds_WP_063862726.1_1_[gene=blaOXA]_[locus_tag=A7J11_03111]_[protein=OXA-229_family_carbapenem-hydrolyzing_class_D_beta-lactamase_OXA-3     CCCCTGAACAAGAAGTTCAATTTGCCTATC 570
lcl|NG_049649.1_cds_WP_063862727.1_1_[gene=blaOXA]_[locus_tag=A7J11_03112]_[protein=OXA-229_family_carbapenem-hydrolyzing_class_D_beta-lactamase_OXA-3     CCCCTGAACAAGAAGTTCAATTTGCCTATC 570
lcl|NG_049706.1_cds_WP_063862796.1_1_[gene=blaOXA]_[locus_tag=A7J11_03328]_[protein=OXA-229_family_carbapenem-hydrolyzing_class_D_beta-lactamase_OXA-4     CCCCTGAACAAGAAGTTCAATTTGCCTATC 570
lcl|NG_067157.1_cds_WP_100886243.1_1_[gene=blaOXA]_[locus_tag=A7J11_06583]_[protein=OXA-229_family_carbapenem-hydrolyzing_class_D_beta-lactamase_OXA-8     CCCCTGAACAAGAAGTTCAATTTGCCTATC 570
lcl|NG_070785.1_cds_WP_151781119.1_1_[gene=blaOXA]_[locus_tag=A7J11_06942]_[protein=OXA-229_family_carbapenem-hydrolyzing_class_D_beta-lactamase_OXA-9     CCCCTGAACAAGAAGTTCAATTTGCCTATC 570
lcl|NG_070786.1_cds_WP_190259776.1_1_[gene=blaOXA]_[locus_tag=A7J11_06943]_[protein=OXA-229_family_carbapenem-hydrolyzing_class_D_beta-lactamase_OXA-9     CCCCTGAACAAGAAGTTCAATTTGCCTATC 570
lcl|NG_074731.1_cds_WP_213994598.1_1_[gene=blaOXA]_[locus_tag=A7J11_07102]_[protein=OXA-229_family_carbapenem-hydrolyzing_class_D_beta-lactamase_OXA-9     CCCCTGAACAAGAAGTTAAATTTGCCTATC 570
lcl|NG_074732.1_cds_WP_049044515.1_1_[gene=blaOXA]_[locus_tag=A7J11_07103]_[protein=OXA-229_family_carbapenem-hydrolyzing_class_D_beta-lactamase_OXA-9     CCCCTGAACAAGAAGTTCAATTTGCCTATC 570
lcl|NG_078004.1_cds_WP_231869608.1_1_[gene=blaOXA]_[locus_tag=A7J11_07276]_[protein=OXA-229_family_carbapenem-hydrolyzing_class_D_beta-lactamase_OXA-9     CCCCTGAACAAGAAGTTCAATTTGCCTATC 570
lcl|NG_078022.1_cds_WP_042088348.1_1_[gene=blaOXA]_[locus_tag=A7J11_07294]_[protein=OXA-229_family_carbapenem-hydrolyzing_class_D_beta-lactamase_OXA-1     CCCCTGAACAAGAAGTTCAATTTGCCTATC 570
lcl|NG_081703.1_cds_WP_256875607.1_1_[gene=blaOXA]_[locus_tag=A7J11_07624]_[protein=OXA-229_family_carbapenem-hydrolyzing_class_D_beta-lactamase_OXA-1     CCCCTGAACAAGAAGTTCAATTTGCCTATC 570
lcl|NG_081796.1_cds_WP_046759755.1_1_[gene=blaOXA]_[locus_tag=A7J11_07702]_[protein=OXA-229_family_carbapenem-hydrolyzing_class_D_beta-lactamase_OXA-1     CCCCTGAACAAGAAGTTAAATTTGCCTATC 570
lcl|NG_157035.1_cds_WP_139419258.1_1_[gene=blaOXA]_[locus_tag=A7J11_08057]_[protein=OXA-229_family_carbapenem-hydrolyzing_class_D_beta-lactamase_OXA-1     CCCCTGAACAAGAAGTTAAATTTGCCTATC 570
lcl|NG_157036.1_cds_WP_058968329.1_1_[gene=blaOXA]_[locus_tag=A7J11_07999]_[protein=OXA-229_family_carbapenem-hydrolyzing_class_D_beta-lactamase_OXA-1     CCCCTGAACAAGAAGTTCAATTTGCCTATC 570
lcl|NG_157037.1_cds_WP_274945001.1_1_[gene=blaOXA]_[locus_tag=A7J11_07983]_[protein=OXA-229_family_carbapenem-hydrolyzing_class_D_beta-lactamase_OXA-1     CCCCTGAACAAGAAGTTCAATTTGCCTATC 570
lcl|NG_157038.1_cds_WP_151798075.1_1_[gene=blaOXA]_[locus_tag=A7J11_07961]_[protein=OXA-229_family_carbapenem-hydrolyzing_class_D_beta-lactamase_OXA-1     CCCCTGAACAAGAAGTTCAATTTGCCTATC 570
lcl|NG_157039.1_cds_WP_199935335.1_1_[gene=blaOXA]_[locus_tag=A7J11_07960]_[protein=OXA-229_family_carbapenem-hydrolyzing_class_D_beta-lactamase_OXA-1     CCCCTGAACAAGAAGTTCAATTTGCCTATC 570
lcl|NG_157040.1_cds_WP_151825371.1_1_[gene=blaOXA]_[locus_tag=A7J11_07956]_[protein=OXA-229_family_carbapenem-hydrolyzing_class_D_beta-lactamase_OXA-1     CCCCTGAACAAGAAGTTCAATTTGCCTATC 570
lcl|NG_157041.1_cds_WP_151810644.1_1_[gene=blaOXA]_[locus_tag=A7J11_07955]_[protein=OXA-229_family_carbapenem-hydrolyzing_class_D_beta-lactamase_OXA-1     CCCCTGAACAAGAAGTTCAATTTGCCTATC 570
lcl|NG_157042.1_cds_WP_151713720.1_1_[gene=blaOXA]_[locus_tag=A7J11_07954]_[protein=OXA-229_family_carbapenem-hydrolyzing_class_D_beta-lactamase_OXA-1     CCCCTGAACAAGAAGTTCAATTTGCCTATC 570
                                                                                                                                                                                         

OXA-1_consensus                                                                                                                                            AAATTATTAATCACAATCTCCCAGTTAAAA 600
OXA01_crRNA                                                                                                                                                ------------------------------ 600
Forward_primer                                                                                                                                             ------------------------------ 600
Reverse_primer                                                                                                                                             ------------------------------ 600
lcl|NG_244592.1_cds_WP_420354154.1_1_[gene=blaOXA]_[locus_tag=A7J11_08963]_[protein=OXA-229_family_carbapenem-hydrolyzing_class_D_beta-lactamase_OXA-1     AACTGGCAATGAAGCAATTGCCTTTTGATT 600
lcl|OM105665.1_cds_UIC40481.1_1_[gene=blaOXA]_[protein=OXA-229_family_carbapenem-hydrolyzing_class_D_beta-lactamase_OXA-1052]_[protein_id=UIC40481.1]_     AACTGGCAATGAAGCAATTACCTTTTGATC 600
lcl|OP131861.1_cds_UUM03677.1_1_[gene=blaOXA]_[protein=OXA-229_family_carbapenem-hydrolyzing_class_D_beta-lactamase_OXA-1144]_[protein_id=UUM03677.1]_     AACTGGCGATGAAGCAATTACCTTTTGATC 600
lcl|PV184586.1_cds_XPO98267.1_1_[gene=blaOXA]_[protein=OXA-229_family_carbapenem-hydrolyzing_class_D_beta-lactamase_OXA-1375]_[protein_id=XPO98267.1]_     AACTGGCAATGAAGCAATTGCCTTTTGATT 600
lcl|MN580133.1_cds_QFU78882.1_1_[gene=blaOXA]_[protein=OXA-229_family_carbapenem-hydrolyzing_class_D_beta-lactamase_OXA-895]_[protein_id=QFU78882.1]_[     AACTGGCAATGAAGCAATTGCCTTTTGATT 600
lcl|MT968429.1_cds_QNS30065.1_1_[gene=blaOXA]_[protein=OXA-229_family_carbapenem-hydrolyzing_class_D_beta-lactamase_OXA-930]_[protein_id=QNS30065.1]_[     AACTGGCAATGAAGCAATTGCCTTTTGATT 600
lcl|MT968430.1_cds_QNS30066.1_1_[gene=blaOXA]_[protein=OXA-229_family_carbapenem-hydrolyzing_class_D_beta-lactamase_OXA-931]_[protein_id=QNS30066.1]_[     AACTGGCAATGAAGCAATTGCCTTTTGATT 600
lcl|MW805229.1_cds_QTG68655.1_1_[gene=blaOXA]_[protein=OXA-229_family_carbapenem-hydrolyzing_class_D_beta-lactamase_OXA-952]_[protein_id=QTG68655.1]_[     AACTGGCGATGAAGCAATTACCTTTTGATC 600
lcl|MW805235.1_cds_QTG68656.1_1_[gene=blaOXA]_[protein=OXA-229_family_carbapenem-hydrolyzing_class_D_beta-lactamase_OXA-953]_[protein_id=QTG68656.1]_[     AACTGGCGATGAAGCAATTACCTTTTGATC 600
lcl|MZ265735.1_cds_QWA20182.1_1_[gene=blaOXA]_[protein=OXA-229_family_carbapenem-hydrolyzing_class_D_beta-lactamase_OXA-983]_[protein_id=QWA20182.1]_[     AACTGGCAATGAAGCAATTACCTTTTGATC 600
lcl|MZ265754.1_cds_QWA20201.1_1_[gene=blaOXA]_[protein=OXA-229_family_carbapenem-hydrolyzing_class_D_beta-lactamase_OXA-1001]_[protein_id=QWA20201.1]_     AACTGGCGATGAAGCAATTACCTTTTGATC 600
lcl|MZ734223.1_cds_QYZ89870.1_1_[gene=blaOXA]_[protein=OXA-229_family_carbapenem-hydrolyzing_class_D_beta-lactamase_OXA-1001]_[protein_id=QYZ89870.1]_     AACTAGCGATGAAGCAATTACCTTTTGATC 600
lcl|NG_049523.1_cds_WP_063861837.1_1_[gene=blaOXA]_[locus_tag=A7J11_02842]_[protein=OXA-229_family_carbapenem-hydrolyzing_class_D_beta-lactamase_OXA-2     AACTGGCAATGAAGCAATTGCCTTTTGATT 600
lcl|NG_049524.1_cds_WP_063861840.1_1_[gene=blaOXA]_[locus_tag=A7J11_02841]_[protein=carbapenem-hydrolyzing_class_D_beta-lactamase_OXA-229]_[protein_id     AACTGGCAATGAAGCAATTGCCTTTTGATT 600
lcl|NG_049526.1_cds_WP_063862119.1_1_[gene=blaOXA]_[locus_tag=A7J11_02843]_[protein=OXA-229_family_carbapenem-hydrolyzing_class_D_beta-lactamase_OXA-2     AACTGGCGATGAAGCAATTACCTTTTGATC 600
lcl|NG_049552.1_cds_WP_063862441.1_1_[gene=blaOXA]_[locus_tag=A7J11_03027]_[protein=OXA-229_family_carbapenem-hydrolyzing_class_D_beta-lactamase_OXA-2     AACTGGCGATGAAGCAATTACCTTTTGATC 600
lcl|NG_049596.1_cds_WP_004825629.1_1_[gene=blaOXA]_[locus_tag=A7J11_02997]_[protein=OXA-229_family_carbapenem-hydrolyzing_class_D_beta-lactamase_OXA-3     AACTGGCGATGAAGCAATTACCTTTTGATC 600
lcl|NG_049597.1_cds_WP_005034514.1_1_[gene=blaOXA]_[locus_tag=A7J11_03004]_[protein=OXA-229_family_carbapenem-hydrolyzing_class_D_beta-lactamase_OXA-3     AACTGGCAATGAAGCAATTGCCTTTTGATT 600
lcl|NG_049648.1_cds_WP_063862726.1_1_[gene=blaOXA]_[locus_tag=A7J11_03111]_[protein=OXA-229_family_carbapenem-hydrolyzing_class_D_beta-lactamase_OXA-3     AACTGGCGATGAAGCAATTACCTTTTGATC 600
lcl|NG_049649.1_cds_WP_063862727.1_1_[gene=blaOXA]_[locus_tag=A7J11_03112]_[protein=OXA-229_family_carbapenem-hydrolyzing_class_D_beta-lactamase_OXA-3     AACTGGCAATGAAGCAATTACCTTTTGATC 600
lcl|NG_049706.1_cds_WP_063862796.1_1_[gene=blaOXA]_[locus_tag=A7J11_03328]_[protein=OXA-229_family_carbapenem-hydrolyzing_class_D_beta-lactamase_OXA-4     AACTGGCGATGAAGCAATTACCTTTTGATC 600
lcl|NG_067157.1_cds_WP_100886243.1_1_[gene=blaOXA]_[locus_tag=A7J11_06583]_[protein=OXA-229_family_carbapenem-hydrolyzing_class_D_beta-lactamase_OXA-8     AACTGGCAATGAAGCAATTGCCTTTTGATT 600
lcl|NG_070785.1_cds_WP_151781119.1_1_[gene=blaOXA]_[locus_tag=A7J11_06942]_[protein=OXA-229_family_carbapenem-hydrolyzing_class_D_beta-lactamase_OXA-9     AACTGGCAATGAAGCAATTGCCTTTTGATT 600
lcl|NG_070786.1_cds_WP_190259776.1_1_[gene=blaOXA]_[locus_tag=A7J11_06943]_[protein=OXA-229_family_carbapenem-hydrolyzing_class_D_beta-lactamase_OXA-9     AACTGGCAATGAAGCAATTGCCTTTTGATT 600
lcl|NG_074731.1_cds_WP_213994598.1_1_[gene=blaOXA]_[locus_tag=A7J11_07102]_[protein=OXA-229_family_carbapenem-hydrolyzing_class_D_beta-lactamase_OXA-9     AACTGGCGATGAAGCAATTACCTTTTGATC 600
lcl|NG_074732.1_cds_WP_049044515.1_1_[gene=blaOXA]_[locus_tag=A7J11_07103]_[protein=OXA-229_family_carbapenem-hydrolyzing_class_D_beta-lactamase_OXA-9     AACTGGCGATGAAGCAATTACCTTTTGATC 600
lcl|NG_078004.1_cds_WP_231869608.1_1_[gene=blaOXA]_[locus_tag=A7J11_07276]_[protein=OXA-229_family_carbapenem-hydrolyzing_class_D_beta-lactamase_OXA-9     AACTGGCAATGAAGCAATTACCTTTTGATC 600
lcl|NG_078022.1_cds_WP_042088348.1_1_[gene=blaOXA]_[locus_tag=A7J11_07294]_[protein=OXA-229_family_carbapenem-hydrolyzing_class_D_beta-lactamase_OXA-1     AACTGGCGATGAAGCAATTACCTTTTGATC 600
lcl|NG_081703.1_cds_WP_256875607.1_1_[gene=blaOXA]_[locus_tag=A7J11_07624]_[protein=OXA-229_family_carbapenem-hydrolyzing_class_D_beta-lactamase_OXA-1     AACTGGCAATGAAGCAATTACCTTTTGATC 600
lcl|NG_081796.1_cds_WP_046759755.1_1_[gene=blaOXA]_[locus_tag=A7J11_07702]_[protein=OXA-229_family_carbapenem-hydrolyzing_class_D_beta-lactamase_OXA-1     AACTGGCGATGAAGCAATTACCTTTTGATC 600
lcl|NG_157035.1_cds_WP_139419258.1_1_[gene=blaOXA]_[locus_tag=A7J11_08057]_[protein=OXA-229_family_carbapenem-hydrolyzing_class_D_beta-lactamase_OXA-1     AACTGGCGATGAAGCAATTACCTTTTGATC 600
lcl|NG_157036.1_cds_WP_058968329.1_1_[gene=blaOXA]_[locus_tag=A7J11_07999]_[protein=OXA-229_family_carbapenem-hydrolyzing_class_D_beta-lactamase_OXA-1     AACTGGCGATGAAGCAATTACCTTTTGATC 600
lcl|NG_157037.1_cds_WP_274945001.1_1_[gene=blaOXA]_[locus_tag=A7J11_07983]_[protein=OXA-229_family_carbapenem-hydrolyzing_class_D_beta-lactamase_OXA-1     AACTGGCGATGAAGCAATTGCCTTTTGATT 600
lcl|NG_157038.1_cds_WP_151798075.1_1_[gene=blaOXA]_[locus_tag=A7J11_07961]_[protein=OXA-229_family_carbapenem-hydrolyzing_class_D_beta-lactamase_OXA-1     AACTGGCGATGAAGCAATTACCTTTTGATC 600
lcl|NG_157039.1_cds_WP_199935335.1_1_[gene=blaOXA]_[locus_tag=A7J11_07960]_[protein=OXA-229_family_carbapenem-hydrolyzing_class_D_beta-lactamase_OXA-1     AACTGGCAATGAAGCAATTGCCTTTTGATT 600
lcl|NG_157040.1_cds_WP_151825371.1_1_[gene=blaOXA]_[locus_tag=A7J11_07956]_[protein=OXA-229_family_carbapenem-hydrolyzing_class_D_beta-lactamase_OXA-1     AACTGGCGATGAAGCAATTACCTTTTGATC 600
lcl|NG_157041.1_cds_WP_151810644.1_1_[gene=blaOXA]_[locus_tag=A7J11_07955]_[protein=OXA-229_family_carbapenem-hydrolyzing_class_D_beta-lactamase_OXA-1     AACTGGCGATGAAGCAATTGCCTTTTGATT 600
lcl|NG_157042.1_cds_WP_151713720.1_1_[gene=blaOXA]_[locus_tag=A7J11_07954]_[protein=OXA-229_family_carbapenem-hydrolyzing_class_D_beta-lactamase_OXA-1     AACTGGCGATGAAGCAATTACCTTTTGATC 600
                                                                                                                                                                                         

OXA-1_consensus                                                                                                                                            ACTCAGCCATAGAAAACACCATAGAGAACA 630
OXA01_crRNA                                                                                                                                                ------------------------------ 630
Forward_primer                                                                                                                                             ------------------------------ 630
Reverse_primer                                                                                                                                             ------------------------------ 630
lcl|NG_244592.1_cds_WP_420354154.1_1_[gene=blaOXA]_[locus_tag=A7J11_08963]_[protein=OXA-229_family_carbapenem-hydrolyzing_class_D_beta-lactamase_OXA-1     CAAATGTACAGCAACAAGTCAAAGATATGC 630
lcl|OM105665.1_cds_UIC40481.1_1_[gene=blaOXA]_[protein=OXA-229_family_carbapenem-hydrolyzing_class_D_beta-lactamase_OXA-1052]_[protein_id=UIC40481.1]_     GAAATGTACAGCAACAAGTCAAAGATATGC 630
lcl|OP131861.1_cds_UUM03677.1_1_[gene=blaOXA]_[protein=OXA-229_family_carbapenem-hydrolyzing_class_D_beta-lactamase_OXA-1144]_[protein_id=UUM03677.1]_     GAAATGTACAGCAACAAGTCAAAGATATGC 630
lcl|PV184586.1_cds_XPO98267.1_1_[gene=blaOXA]_[protein=OXA-229_family_carbapenem-hydrolyzing_class_D_beta-lactamase_OXA-1375]_[protein_id=XPO98267.1]_     CAAATGTACAGCAACAAGTCAAAGATATGC 630
lcl|MN580133.1_cds_QFU78882.1_1_[gene=blaOXA]_[protein=OXA-229_family_carbapenem-hydrolyzing_class_D_beta-lactamase_OXA-895]_[protein_id=QFU78882.1]_[     CAAATGTACAGCAACAAGTCAAAGATATGC 630
lcl|MT968429.1_cds_QNS30065.1_1_[gene=blaOXA]_[protein=OXA-229_family_carbapenem-hydrolyzing_class_D_beta-lactamase_OXA-930]_[protein_id=QNS30065.1]_[     CAAATGTACAGCAACAAGTCAAAGATATGC 630
lcl|MT968430.1_cds_QNS30066.1_1_[gene=blaOXA]_[protein=OXA-229_family_carbapenem-hydrolyzing_class_D_beta-lactamase_OXA-931]_[protein_id=QNS30066.1]_[     CAAATGTACAGCAACAAGTCAAAGATATGC 630
lcl|MW805229.1_cds_QTG68655.1_1_[gene=blaOXA]_[protein=OXA-229_family_carbapenem-hydrolyzing_class_D_beta-lactamase_OXA-952]_[protein_id=QTG68655.1]_[     GAAATGTACAGCAACAAGTCAAAGATATGC 630
lcl|MW805235.1_cds_QTG68656.1_1_[gene=blaOXA]_[protein=OXA-229_family_carbapenem-hydrolyzing_class_D_beta-lactamase_OXA-953]_[protein_id=QTG68656.1]_[     GAAATGTACAGCAACAAGTCAAAGATATGC 630
lcl|MZ265735.1_cds_QWA20182.1_1_[gene=blaOXA]_[protein=OXA-229_family_carbapenem-hydrolyzing_class_D_beta-lactamase_OXA-983]_[protein_id=QWA20182.1]_[     GAAATGTACAGCAACAAGTCAAAGATATGC 630
lcl|MZ265754.1_cds_QWA20201.1_1_[gene=blaOXA]_[protein=OXA-229_family_carbapenem-hydrolyzing_class_D_beta-lactamase_OXA-1001]_[protein_id=QWA20201.1]_     GAAATGTACAGCAACAAGTCAAAGATATGC 630
lcl|MZ734223.1_cds_QYZ89870.1_1_[gene=blaOXA]_[protein=OXA-229_family_carbapenem-hydrolyzing_class_D_beta-lactamase_OXA-1001]_[protein_id=QYZ89870.1]_     GAAATGTACAGCAACAAGTCAAAGATATGC 630
lcl|NG_049523.1_cds_WP_063861837.1_1_[gene=blaOXA]_[locus_tag=A7J11_02842]_[protein=OXA-229_family_carbapenem-hydrolyzing_class_D_beta-lactamase_OXA-2     CAAATGTACAGCAACAAGTCAAAGATATGC 630
lcl|NG_049524.1_cds_WP_063861840.1_1_[gene=blaOXA]_[locus_tag=A7J11_02841]_[protein=carbapenem-hydrolyzing_class_D_beta-lactamase_OXA-229]_[protein_id     CAAATGTACAGCAACAAGTCAAAGATATGC 630
lcl|NG_049526.1_cds_WP_063862119.1_1_[gene=blaOXA]_[locus_tag=A7J11_02843]_[protein=OXA-229_family_carbapenem-hydrolyzing_class_D_beta-lactamase_OXA-2     GAAATGTACAGCAACAAGTCAAAGATATGC 630
lcl|NG_049552.1_cds_WP_063862441.1_1_[gene=blaOXA]_[locus_tag=A7J11_03027]_[protein=OXA-229_family_carbapenem-hydrolyzing_class_D_beta-lactamase_OXA-2     GAAATGTACAGCAACAAGTCAAAGATATGC 630
lcl|NG_049596.1_cds_WP_004825629.1_1_[gene=blaOXA]_[locus_tag=A7J11_02997]_[protein=OXA-229_family_carbapenem-hydrolyzing_class_D_beta-lactamase_OXA-3     GAAATGTACAGCAACAAGTCAAAGATATGC 630
lcl|NG_049597.1_cds_WP_005034514.1_1_[gene=blaOXA]_[locus_tag=A7J11_03004]_[protein=OXA-229_family_carbapenem-hydrolyzing_class_D_beta-lactamase_OXA-3     CAAATGTACAGCAACAAGTCAAAGATATGC 630
lcl|NG_049648.1_cds_WP_063862726.1_1_[gene=blaOXA]_[locus_tag=A7J11_03111]_[protein=OXA-229_family_carbapenem-hydrolyzing_class_D_beta-lactamase_OXA-3     GAAATGTACAGCAACAAGTCAAAGATATGC 630
lcl|NG_049649.1_cds_WP_063862727.1_1_[gene=blaOXA]_[locus_tag=A7J11_03112]_[protein=OXA-229_family_carbapenem-hydrolyzing_class_D_beta-lactamase_OXA-3     GAAATGTACAGCAACAAGTCAAAGATATGC 630
lcl|NG_049706.1_cds_WP_063862796.1_1_[gene=blaOXA]_[locus_tag=A7J11_03328]_[protein=OXA-229_family_carbapenem-hydrolyzing_class_D_beta-lactamase_OXA-4     GAAATGTACAGCAACAAGTCAAAAATATGC 630
lcl|NG_067157.1_cds_WP_100886243.1_1_[gene=blaOXA]_[locus_tag=A7J11_06583]_[protein=OXA-229_family_carbapenem-hydrolyzing_class_D_beta-lactamase_OXA-8     CAAATGTACAGCAACAAGTCAAAGATATGC 630
lcl|NG_070785.1_cds_WP_151781119.1_1_[gene=blaOXA]_[locus_tag=A7J11_06942]_[protein=OXA-229_family_carbapenem-hydrolyzing_class_D_beta-lactamase_OXA-9     CAAATGTACAGCAACAAGTCAAAGATATGC 630
lcl|NG_070786.1_cds_WP_190259776.1_1_[gene=blaOXA]_[locus_tag=A7J11_06943]_[protein=OXA-229_family_carbapenem-hydrolyzing_class_D_beta-lactamase_OXA-9     CAAATGTACAGCAACAAGTCAAAGATATGC 630
lcl|NG_074731.1_cds_WP_213994598.1_1_[gene=blaOXA]_[locus_tag=A7J11_07102]_[protein=OXA-229_family_carbapenem-hydrolyzing_class_D_beta-lactamase_OXA-9     GAAATGTACAGCAACAAGTCAAAGATATGC 630
lcl|NG_074732.1_cds_WP_049044515.1_1_[gene=blaOXA]_[locus_tag=A7J11_07103]_[protein=OXA-229_family_carbapenem-hydrolyzing_class_D_beta-lactamase_OXA-9     GAAATGTACAGCAACAAGTCAAAGATATGC 630
lcl|NG_078004.1_cds_WP_231869608.1_1_[gene=blaOXA]_[locus_tag=A7J11_07276]_[protein=OXA-229_family_carbapenem-hydrolyzing_class_D_beta-lactamase_OXA-9     GAAATGTACAGCAACAAGTCAAAGATATGC 630
lcl|NG_078022.1_cds_WP_042088348.1_1_[gene=blaOXA]_[locus_tag=A7J11_07294]_[protein=OXA-229_family_carbapenem-hydrolyzing_class_D_beta-lactamase_OXA-1     GAAATGTACAGCAACAAGTCAAAGATATGC 630
lcl|NG_081703.1_cds_WP_256875607.1_1_[gene=blaOXA]_[locus_tag=A7J11_07624]_[protein=OXA-229_family_carbapenem-hydrolyzing_class_D_beta-lactamase_OXA-1     GAAATGTACAGCAACAAGTCAAAGATATGC 630
lcl|NG_081796.1_cds_WP_046759755.1_1_[gene=blaOXA]_[locus_tag=A7J11_07702]_[protein=OXA-229_family_carbapenem-hydrolyzing_class_D_beta-lactamase_OXA-1     GAAATGTACAGCAACAAGTCAAAGATATGC 630
lcl|NG_157035.1_cds_WP_139419258.1_1_[gene=blaOXA]_[locus_tag=A7J11_08057]_[protein=OXA-229_family_carbapenem-hydrolyzing_class_D_beta-lactamase_OXA-1     GAAATGTACAGCAACAAGTCAAAGATATGC 630
lcl|NG_157036.1_cds_WP_058968329.1_1_[gene=blaOXA]_[locus_tag=A7J11_07999]_[protein=OXA-229_family_carbapenem-hydrolyzing_class_D_beta-lactamase_OXA-1     GAAATGTACAGCAACAAGTCAAAGATATGC 630
lcl|NG_157037.1_cds_WP_274945001.1_1_[gene=blaOXA]_[locus_tag=A7J11_07983]_[protein=OXA-229_family_carbapenem-hydrolyzing_class_D_beta-lactamase_OXA-1     CAAGTGTACAGCAACAAGTCAAAGATATGC 630
lcl|NG_157038.1_cds_WP_151798075.1_1_[gene=blaOXA]_[locus_tag=A7J11_07961]_[protein=OXA-229_family_carbapenem-hydrolyzing_class_D_beta-lactamase_OXA-1     GAAATGTACAGCAACAAGTCAAAGATATGC 630
lcl|NG_157039.1_cds_WP_199935335.1_1_[gene=blaOXA]_[locus_tag=A7J11_07960]_[protein=OXA-229_family_carbapenem-hydrolyzing_class_D_beta-lactamase_OXA-1     CAAATGTACAGCAACAAGTCAAAGATATGC 630
lcl|NG_157040.1_cds_WP_151825371.1_1_[gene=blaOXA]_[locus_tag=A7J11_07956]_[protein=OXA-229_family_carbapenem-hydrolyzing_class_D_beta-lactamase_OXA-1     GAAATGTGCAGCAACAAGTCAAAGATATGC 630
lcl|NG_157041.1_cds_WP_151810644.1_1_[gene=blaOXA]_[locus_tag=A7J11_07955]_[protein=OXA-229_family_carbapenem-hydrolyzing_class_D_beta-lactamase_OXA-1     CAAATGTACAGCAACAAGTCAAAGATATGC 630
lcl|NG_157042.1_cds_WP_151713720.1_1_[gene=blaOXA]_[locus_tag=A7J11_07954]_[protein=OXA-229_family_carbapenem-hydrolyzing_class_D_beta-lactamase_OXA-1     GAAATGTACAGCAACAAGTCAAAGATATGC 630
                                                                                                                                                                                         

OXA-1_consensus                                                                                                                                            TGTATCTACAAGATCTGGATAATAGTACAA 660
OXA01_crRNA                                                                                                                                                ------------------------------ 660
Forward_primer                                                                                                                                             ------------------------------ 660
Reverse_primer                                                                                                                                             ------------------------------ 660
lcl|NG_244592.1_cds_WP_420354154.1_1_[gene=blaOXA]_[locus_tag=A7J11_08963]_[protein=OXA-229_family_carbapenem-hydrolyzing_class_D_beta-lactamase_OXA-1     TTTATATCGAGAGACGTGGTGACAGT---A 660
lcl|OM105665.1_cds_UIC40481.1_1_[gene=blaOXA]_[protein=OXA-229_family_carbapenem-hydrolyzing_class_D_beta-lactamase_OXA-1052]_[protein_id=UIC40481.1]_     TTTATATCGAGAGACGTGGTGACAGT---A 660
lcl|OP131861.1_cds_UUM03677.1_1_[gene=blaOXA]_[protein=OXA-229_family_carbapenem-hydrolyzing_class_D_beta-lactamase_OXA-1144]_[protein_id=UUM03677.1]_     TTTATATCGAGAGACGTGGTGACAGT---A 660
lcl|PV184586.1_cds_XPO98267.1_1_[gene=blaOXA]_[protein=OXA-229_family_carbapenem-hydrolyzing_class_D_beta-lactamase_OXA-1375]_[protein_id=XPO98267.1]_     TTTATATCGAGAGACGTGGTGACAGT---A 660
lcl|MN580133.1_cds_QFU78882.1_1_[gene=blaOXA]_[protein=OXA-229_family_carbapenem-hydrolyzing_class_D_beta-lactamase_OXA-895]_[protein_id=QFU78882.1]_[     TTTATATCGAGAGACGTGGTGACAGT---A 660
lcl|MT968429.1_cds_QNS30065.1_1_[gene=blaOXA]_[protein=OXA-229_family_carbapenem-hydrolyzing_class_D_beta-lactamase_OXA-930]_[protein_id=QNS30065.1]_[     TTTATATCGAGAGACGTGGTGACAGT---A 660
lcl|MT968430.1_cds_QNS30066.1_1_[gene=blaOXA]_[protein=OXA-229_family_carbapenem-hydrolyzing_class_D_beta-lactamase_OXA-931]_[protein_id=QNS30066.1]_[     TTTATATCGAGAGACGTGGTGACAGT---A 660
lcl|MW805229.1_cds_QTG68655.1_1_[gene=blaOXA]_[protein=OXA-229_family_carbapenem-hydrolyzing_class_D_beta-lactamase_OXA-952]_[protein_id=QTG68655.1]_[     TTTATATCGAGAGACGTGGTGACAGT---A 660
lcl|MW805235.1_cds_QTG68656.1_1_[gene=blaOXA]_[protein=OXA-229_family_carbapenem-hydrolyzing_class_D_beta-lactamase_OXA-953]_[protein_id=QTG68656.1]_[     TTTATATCGAGAGACGTGGTGACAGT---A 660
lcl|MZ265735.1_cds_QWA20182.1_1_[gene=blaOXA]_[protein=OXA-229_family_carbapenem-hydrolyzing_class_D_beta-lactamase_OXA-983]_[protein_id=QWA20182.1]_[     TTTATATCGAGAGACGTGGTGACAGT---A 660
lcl|MZ265754.1_cds_QWA20201.1_1_[gene=blaOXA]_[protein=OXA-229_family_carbapenem-hydrolyzing_class_D_beta-lactamase_OXA-1001]_[protein_id=QWA20201.1]_     TTTATATCGAGAGACGTGGTGACAGT---A 660
lcl|MZ734223.1_cds_QYZ89870.1_1_[gene=blaOXA]_[protein=OXA-229_family_carbapenem-hydrolyzing_class_D_beta-lactamase_OXA-1001]_[protein_id=QYZ89870.1]_     TTTATATCGAGAGACGTGGTGACAGT---A 660
lcl|NG_049523.1_cds_WP_063861837.1_1_[gene=blaOXA]_[locus_tag=A7J11_02842]_[protein=OXA-229_family_carbapenem-hydrolyzing_class_D_beta-lactamase_OXA-2     TTTATATCGAGAGACGTGGTGACAGT---A 660
lcl|NG_049524.1_cds_WP_063861840.1_1_[gene=blaOXA]_[locus_tag=A7J11_02841]_[protein=carbapenem-hydrolyzing_class_D_beta-lactamase_OXA-229]_[protein_id     TTTATATCGAGAGACGTGGTGACAGT---A 660
lcl|NG_049526.1_cds_WP_063862119.1_1_[gene=blaOXA]_[locus_tag=A7J11_02843]_[protein=OXA-229_family_carbapenem-hydrolyzing_class_D_beta-lactamase_OXA-2     TTTATATCGAGAGACGTGGTGACAGT---A 660
lcl|NG_049552.1_cds_WP_063862441.1_1_[gene=blaOXA]_[locus_tag=A7J11_03027]_[protein=OXA-229_family_carbapenem-hydrolyzing_class_D_beta-lactamase_OXA-2     TTTATATCGAGAGACGTGGTGACAGT---A 660
lcl|NG_049596.1_cds_WP_004825629.1_1_[gene=blaOXA]_[locus_tag=A7J11_02997]_[protein=OXA-229_family_carbapenem-hydrolyzing_class_D_beta-lactamase_OXA-3     TTTATATAGAAAGTCGTGGTGACAGC---A 660
lcl|NG_049597.1_cds_WP_005034514.1_1_[gene=blaOXA]_[locus_tag=A7J11_03004]_[protein=OXA-229_family_carbapenem-hydrolyzing_class_D_beta-lactamase_OXA-3     TTTATATCGAGAGACGTGGTGACAGT---A 660
lcl|NG_049648.1_cds_WP_063862726.1_1_[gene=blaOXA]_[locus_tag=A7J11_03111]_[protein=OXA-229_family_carbapenem-hydrolyzing_class_D_beta-lactamase_OXA-3     TTTATATCGAGAGACGTGGTGACAGT---A 660
lcl|NG_049649.1_cds_WP_063862727.1_1_[gene=blaOXA]_[locus_tag=A7J11_03112]_[protein=OXA-229_family_carbapenem-hydrolyzing_class_D_beta-lactamase_OXA-3     TTTATATCGAGAGACGTGGTGACAGT---A 660
lcl|NG_049706.1_cds_WP_063862796.1_1_[gene=blaOXA]_[locus_tag=A7J11_03328]_[protein=OXA-229_family_carbapenem-hydrolyzing_class_D_beta-lactamase_OXA-4     TTTATATCGAGAGACGTGGTGACAGT---A 660
lcl|NG_067157.1_cds_WP_100886243.1_1_[gene=blaOXA]_[locus_tag=A7J11_06583]_[protein=OXA-229_family_carbapenem-hydrolyzing_class_D_beta-lactamase_OXA-8     TTTATATCGAGAGACGTGGTGACAGT---A 660
lcl|NG_070785.1_cds_WP_151781119.1_1_[gene=blaOXA]_[locus_tag=A7J11_06942]_[protein=OXA-229_family_carbapenem-hydrolyzing_class_D_beta-lactamase_OXA-9     TTTATATCGAGAGACGTGGTGACAGT---A 660
lcl|NG_070786.1_cds_WP_190259776.1_1_[gene=blaOXA]_[locus_tag=A7J11_06943]_[protein=OXA-229_family_carbapenem-hydrolyzing_class_D_beta-lactamase_OXA-9     TTTATATCGAGAGACGTGGTGACAGT---A 660
lcl|NG_074731.1_cds_WP_213994598.1_1_[gene=blaOXA]_[locus_tag=A7J11_07102]_[protein=OXA-229_family_carbapenem-hydrolyzing_class_D_beta-lactamase_OXA-9     TTTATATCGAGAGACGTGGTGACAGT---A 660
lcl|NG_074732.1_cds_WP_049044515.1_1_[gene=blaOXA]_[locus_tag=A7J11_07103]_[protein=OXA-229_family_carbapenem-hydrolyzing_class_D_beta-lactamase_OXA-9     TTTATATCGAGAGACGTGGTGACAGT---A 660
lcl|NG_078004.1_cds_WP_231869608.1_1_[gene=blaOXA]_[locus_tag=A7J11_07276]_[protein=OXA-229_family_carbapenem-hydrolyzing_class_D_beta-lactamase_OXA-9     TTTATATCGAGAGACGTGGTGACAGT---A 660
lcl|NG_078022.1_cds_WP_042088348.1_1_[gene=blaOXA]_[locus_tag=A7J11_07294]_[protein=OXA-229_family_carbapenem-hydrolyzing_class_D_beta-lactamase_OXA-1     TTTATATCGAGAGACGTGGTGACAGT---A 660
lcl|NG_081703.1_cds_WP_256875607.1_1_[gene=blaOXA]_[locus_tag=A7J11_07624]_[protein=OXA-229_family_carbapenem-hydrolyzing_class_D_beta-lactamase_OXA-1     TTTATATCGAGAGACGTGGTGACAGT---A 660
lcl|NG_081796.1_cds_WP_046759755.1_1_[gene=blaOXA]_[locus_tag=A7J11_07702]_[protein=OXA-229_family_carbapenem-hydrolyzing_class_D_beta-lactamase_OXA-1     TTTATATCGAGAGACGTGGTGACAGT---A 660
lcl|NG_157035.1_cds_WP_139419258.1_1_[gene=blaOXA]_[locus_tag=A7J11_08057]_[protein=OXA-229_family_carbapenem-hydrolyzing_class_D_beta-lactamase_OXA-1     TTTATATCGAGAGACGTGGTGACAGT---A 660
lcl|NG_157036.1_cds_WP_058968329.1_1_[gene=blaOXA]_[locus_tag=A7J11_07999]_[protein=OXA-229_family_carbapenem-hydrolyzing_class_D_beta-lactamase_OXA-1     TTTATATCGAGAGACGTGGTGACAGT---A 660
lcl|NG_157037.1_cds_WP_274945001.1_1_[gene=blaOXA]_[locus_tag=A7J11_07983]_[protein=OXA-229_family_carbapenem-hydrolyzing_class_D_beta-lactamase_OXA-1     TTTATATCGAGAGACGTGGTGACAGT---A 660
lcl|NG_157038.1_cds_WP_151798075.1_1_[gene=blaOXA]_[locus_tag=A7J11_07961]_[protein=OXA-229_family_carbapenem-hydrolyzing_class_D_beta-lactamase_OXA-1     TTTATATAGAAAGTCGTGGTGACAGC---A 660
lcl|NG_157039.1_cds_WP_199935335.1_1_[gene=blaOXA]_[locus_tag=A7J11_07960]_[protein=OXA-229_family_carbapenem-hydrolyzing_class_D_beta-lactamase_OXA-1     TTTATATCGAGAGACGTGGTGACAGT---A 660
lcl|NG_157040.1_cds_WP_151825371.1_1_[gene=blaOXA]_[locus_tag=A7J11_07956]_[protein=OXA-229_family_carbapenem-hydrolyzing_class_D_beta-lactamase_OXA-1     TTTATATAGAAAGTCGTGCTGACAGC---A 660
lcl|NG_157041.1_cds_WP_151810644.1_1_[gene=blaOXA]_[locus_tag=A7J11_07955]_[protein=OXA-229_family_carbapenem-hydrolyzing_class_D_beta-lactamase_OXA-1     TTTATATCGAGAGACGTGGTGACAGT---A 660
lcl|NG_157042.1_cds_WP_151713720.1_1_[gene=blaOXA]_[locus_tag=A7J11_07954]_[protein=OXA-229_family_carbapenem-hydrolyzing_class_D_beta-lactamase_OXA-1     TTTATATCGAGAGACGTGGTGACAGT---A 660
                                                                                                                                                                                         

OXA-1_consensus                                                                                                                                            AACTGTATGGGAAAACTGGTGCAGGATTCA 690
OXA01_crRNA                                                                                                                                                ------------------------------ 690
Forward_primer                                                                                                                                             ------------------------------ 690
Reverse_primer                                                                                                                                             ------------------------------ 690
lcl|NG_244592.1_cds_WP_420354154.1_1_[gene=blaOXA]_[locus_tag=A7J11_08963]_[protein=OXA-229_family_carbapenem-hydrolyzing_class_D_beta-lactamase_OXA-1     AACTGTATGCTAAAAGTGGTTGGGGAAT-- 690
lcl|OM105665.1_cds_UIC40481.1_1_[gene=blaOXA]_[protein=OXA-229_family_carbapenem-hydrolyzing_class_D_beta-lactamase_OXA-1052]_[protein_id=UIC40481.1]_     AACTGTATGCTAAAAGTGGTTGGGGAAT-- 690
lcl|OP131861.1_cds_UUM03677.1_1_[gene=blaOXA]_[protein=OXA-229_family_carbapenem-hydrolyzing_class_D_beta-lactamase_OXA-1144]_[protein_id=UUM03677.1]_     AACTGTATGCTAAAAGTGGTTGGGGAAT-- 690
lcl|PV184586.1_cds_XPO98267.1_1_[gene=blaOXA]_[protein=OXA-229_family_carbapenem-hydrolyzing_class_D_beta-lactamase_OXA-1375]_[protein_id=XPO98267.1]_     AACTGTATGCTAAAAGTGGTTGGGGAAT-- 690
lcl|MN580133.1_cds_QFU78882.1_1_[gene=blaOXA]_[protein=OXA-229_family_carbapenem-hydrolyzing_class_D_beta-lactamase_OXA-895]_[protein_id=QFU78882.1]_[     AACTGTATGCTAAAAGTGGTTGGGGAAT-- 690
lcl|MT968429.1_cds_QNS30065.1_1_[gene=blaOXA]_[protein=OXA-229_family_carbapenem-hydrolyzing_class_D_beta-lactamase_OXA-930]_[protein_id=QNS30065.1]_[     AACTGTATGCTAAAAGTGGTTGGGGAAT-- 690
lcl|MT968430.1_cds_QNS30066.1_1_[gene=blaOXA]_[protein=OXA-229_family_carbapenem-hydrolyzing_class_D_beta-lactamase_OXA-931]_[protein_id=QNS30066.1]_[     AACTGTATGCTAAAAGTGGTTGGGGAAT-- 690
lcl|MW805229.1_cds_QTG68655.1_1_[gene=blaOXA]_[protein=OXA-229_family_carbapenem-hydrolyzing_class_D_beta-lactamase_OXA-952]_[protein_id=QTG68655.1]_[     AACTGTATGCTAAAAGTGGTTGGGGAAT-- 690
lcl|MW805235.1_cds_QTG68656.1_1_[gene=blaOXA]_[protein=OXA-229_family_carbapenem-hydrolyzing_class_D_beta-lactamase_OXA-953]_[protein_id=QTG68656.1]_[     AACTGTATGCTAAAAGTGGTTGGGGAAT-- 690
lcl|MZ265735.1_cds_QWA20182.1_1_[gene=blaOXA]_[protein=OXA-229_family_carbapenem-hydrolyzing_class_D_beta-lactamase_OXA-983]_[protein_id=QWA20182.1]_[     AACTGTATGCTAAAAGTGGTTGGGGAAT-- 690
lcl|MZ265754.1_cds_QWA20201.1_1_[gene=blaOXA]_[protein=OXA-229_family_carbapenem-hydrolyzing_class_D_beta-lactamase_OXA-1001]_[protein_id=QWA20201.1]_     AACTGTATGCTAAAAGTGGTTGGGGAAT-- 690
lcl|MZ734223.1_cds_QYZ89870.1_1_[gene=blaOXA]_[protein=OXA-229_family_carbapenem-hydrolyzing_class_D_beta-lactamase_OXA-1001]_[protein_id=QYZ89870.1]_     AACTGTATGCTAAAAGTGGTTGGGGAAT-- 690
lcl|NG_049523.1_cds_WP_063861837.1_1_[gene=blaOXA]_[locus_tag=A7J11_02842]_[protein=OXA-229_family_carbapenem-hydrolyzing_class_D_beta-lactamase_OXA-2     AACTGTATGCTAAAAGTGGTTGGGGAAT-- 690
lcl|NG_049524.1_cds_WP_063861840.1_1_[gene=blaOXA]_[locus_tag=A7J11_02841]_[protein=carbapenem-hydrolyzing_class_D_beta-lactamase_OXA-229]_[protein_id     AACTGTATGCTAAAAGTGGTTGGGGAAT-- 690
lcl|NG_049526.1_cds_WP_063862119.1_1_[gene=blaOXA]_[locus_tag=A7J11_02843]_[protein=OXA-229_family_carbapenem-hydrolyzing_class_D_beta-lactamase_OXA-2     AACTGTATGCTAAAAGTGGTTGGGGAAT-- 690
lcl|NG_049552.1_cds_WP_063862441.1_1_[gene=blaOXA]_[locus_tag=A7J11_03027]_[protein=OXA-229_family_carbapenem-hydrolyzing_class_D_beta-lactamase_OXA-2     AACTGTATGCTAAAAGTGGTTGGGGAAT-- 690
lcl|NG_049596.1_cds_WP_004825629.1_1_[gene=blaOXA]_[locus_tag=A7J11_02997]_[protein=OXA-229_family_carbapenem-hydrolyzing_class_D_beta-lactamase_OXA-3     AACTGTATGCTAAAAGTGGTTGGGGAAT-- 690
lcl|NG_049597.1_cds_WP_005034514.1_1_[gene=blaOXA]_[locus_tag=A7J11_03004]_[protein=OXA-229_family_carbapenem-hydrolyzing_class_D_beta-lactamase_OXA-3     AACTGTATGCTAAAAGTGGTTGGGGAAT-- 690
lcl|NG_049648.1_cds_WP_063862726.1_1_[gene=blaOXA]_[locus_tag=A7J11_03111]_[protein=OXA-229_family_carbapenem-hydrolyzing_class_D_beta-lactamase_OXA-3     AACTGTATGCTAAAAGTGGTTGGGGAAT-- 690
lcl|NG_049649.1_cds_WP_063862727.1_1_[gene=blaOXA]_[locus_tag=A7J11_03112]_[protein=OXA-229_family_carbapenem-hydrolyzing_class_D_beta-lactamase_OXA-3     AACTGTATGCTAAAAGTGGTTGGGGAAT-- 690
lcl|NG_049706.1_cds_WP_063862796.1_1_[gene=blaOXA]_[locus_tag=A7J11_03328]_[protein=OXA-229_family_carbapenem-hydrolyzing_class_D_beta-lactamase_OXA-4     AACTGTATGCTAAAAGTGGTTGGGGAAT-- 690
lcl|NG_067157.1_cds_WP_100886243.1_1_[gene=blaOXA]_[locus_tag=A7J11_06583]_[protein=OXA-229_family_carbapenem-hydrolyzing_class_D_beta-lactamase_OXA-8     AACTGTATGCTAAAAGTGGTTGGGGAAT-- 690
lcl|NG_070785.1_cds_WP_151781119.1_1_[gene=blaOXA]_[locus_tag=A7J11_06942]_[protein=OXA-229_family_carbapenem-hydrolyzing_class_D_beta-lactamase_OXA-9     AACTGTATGCTAAAAGTGGTTGGGGAAT-- 690
lcl|NG_070786.1_cds_WP_190259776.1_1_[gene=blaOXA]_[locus_tag=A7J11_06943]_[protein=OXA-229_family_carbapenem-hydrolyzing_class_D_beta-lactamase_OXA-9     AACTGTATGCTAAAAGTGGTTGGGGAAT-- 690
lcl|NG_074731.1_cds_WP_213994598.1_1_[gene=blaOXA]_[locus_tag=A7J11_07102]_[protein=OXA-229_family_carbapenem-hydrolyzing_class_D_beta-lactamase_OXA-9     AACTGTATGCTAAAAGTGGTTGGGGAAT-- 690
lcl|NG_074732.1_cds_WP_049044515.1_1_[gene=blaOXA]_[locus_tag=A7J11_07103]_[protein=OXA-229_family_carbapenem-hydrolyzing_class_D_beta-lactamase_OXA-9     AACTGTATGCTAAAAGTGGTTGGGGAAT-- 690
lcl|NG_078004.1_cds_WP_231869608.1_1_[gene=blaOXA]_[locus_tag=A7J11_07276]_[protein=OXA-229_family_carbapenem-hydrolyzing_class_D_beta-lactamase_OXA-9     AACTGTATGCTAAAAGTGGTTGGGGAAT-- 690
lcl|NG_078022.1_cds_WP_042088348.1_1_[gene=blaOXA]_[locus_tag=A7J11_07294]_[protein=OXA-229_family_carbapenem-hydrolyzing_class_D_beta-lactamase_OXA-1     AACTGTATGCTAAAAGTGGTTGGGGAAT-- 690
lcl|NG_081703.1_cds_WP_256875607.1_1_[gene=blaOXA]_[locus_tag=A7J11_07624]_[protein=OXA-229_family_carbapenem-hydrolyzing_class_D_beta-lactamase_OXA-1     AACTGTATGCTAAAAGTGGTTGGGGAAT-- 690
lcl|NG_081796.1_cds_WP_046759755.1_1_[gene=blaOXA]_[locus_tag=A7J11_07702]_[protein=OXA-229_family_carbapenem-hydrolyzing_class_D_beta-lactamase_OXA-1     AACTGTATGCTAAAAGTGGTTGGGGAAT-- 690
lcl|NG_157035.1_cds_WP_139419258.1_1_[gene=blaOXA]_[locus_tag=A7J11_08057]_[protein=OXA-229_family_carbapenem-hydrolyzing_class_D_beta-lactamase_OXA-1     AACTGTATGCTAAAAGTGGTTGGGGAAT-- 690
lcl|NG_157036.1_cds_WP_058968329.1_1_[gene=blaOXA]_[locus_tag=A7J11_07999]_[protein=OXA-229_family_carbapenem-hydrolyzing_class_D_beta-lactamase_OXA-1     AACTGTATGCTAAAAGTGGTTGGGGAAT-- 690
lcl|NG_157037.1_cds_WP_274945001.1_1_[gene=blaOXA]_[locus_tag=A7J11_07983]_[protein=OXA-229_family_carbapenem-hydrolyzing_class_D_beta-lactamase_OXA-1     AACTGTATGCTAAAAGTGGTTGGGGAAT-- 690
lcl|NG_157038.1_cds_WP_151798075.1_1_[gene=blaOXA]_[locus_tag=A7J11_07961]_[protein=OXA-229_family_carbapenem-hydrolyzing_class_D_beta-lactamase_OXA-1     AACTATATGCTAAAAGTGGTTGGGGAAT-- 690
lcl|NG_157039.1_cds_WP_199935335.1_1_[gene=blaOXA]_[locus_tag=A7J11_07960]_[protein=OXA-229_family_carbapenem-hydrolyzing_class_D_beta-lactamase_OXA-1     AACTGTATGCTAAAAGTGGTTGGGGAAT-- 690
lcl|NG_157040.1_cds_WP_151825371.1_1_[gene=blaOXA]_[locus_tag=A7J11_07956]_[protein=OXA-229_family_carbapenem-hydrolyzing_class_D_beta-lactamase_OXA-1     AACTATATGCTAAAAGTGGTTGGGGAAT-- 690
lcl|NG_157041.1_cds_WP_151810644.1_1_[gene=blaOXA]_[locus_tag=A7J11_07955]_[protein=OXA-229_family_carbapenem-hydrolyzing_class_D_beta-lactamase_OXA-1     AACTGTATGCTAAAAGTGGTTGGGGAAT-- 690
lcl|NG_157042.1_cds_WP_151713720.1_1_[gene=blaOXA]_[locus_tag=A7J11_07954]_[protein=OXA-229_family_carbapenem-hydrolyzing_class_D_beta-lactamase_OXA-1     AACTGTATGCTAAAAGTGGTTGGGGAAT-- 690
                                                                                                                                                                                         

OXA-1_consensus                                                                                                                                            CAGCAAATAGAACCTTACAAAACGGATGGT 720
OXA01_crRNA                                                                                                                                                ------------------------------ 720
Forward_primer                                                                                                                                             ------------------------------ 720
Reverse_primer                                                                                                                                             ------------------------------ 720
lcl|NG_244592.1_cds_WP_420354154.1_1_[gene=blaOXA]_[locus_tag=A7J11_08963]_[protein=OXA-229_family_carbapenem-hydrolyzing_class_D_beta-lactamase_OXA-1     --GGATGTTGAACCTCAAGTGGGTTGGTAT 720
lcl|OM105665.1_cds_UIC40481.1_1_[gene=blaOXA]_[protein=OXA-229_family_carbapenem-hydrolyzing_class_D_beta-lactamase_OXA-1052]_[protein_id=UIC40481.1]_     --GGATGTTGAACCTCAAGTGGGTTGGTAT 720
lcl|OP131861.1_cds_UUM03677.1_1_[gene=blaOXA]_[protein=OXA-229_family_carbapenem-hydrolyzing_class_D_beta-lactamase_OXA-1144]_[protein_id=UUM03677.1]_     --GGATGTTGAACCTCAAGTGGGTTGGTAT 720
lcl|PV184586.1_cds_XPO98267.1_1_[gene=blaOXA]_[protein=OXA-229_family_carbapenem-hydrolyzing_class_D_beta-lactamase_OXA-1375]_[protein_id=XPO98267.1]_     --GGATGTTGAACCTCAAGTGGGTTGGTAT 720
lcl|MN580133.1_cds_QFU78882.1_1_[gene=blaOXA]_[protein=OXA-229_family_carbapenem-hydrolyzing_class_D_beta-lactamase_OXA-895]_[protein_id=QFU78882.1]_[     --GGATGTTGAACCTCAAGTGGGTTGGTAT 720
lcl|MT968429.1_cds_QNS30065.1_1_[gene=blaOXA]_[protein=OXA-229_family_carbapenem-hydrolyzing_class_D_beta-lactamase_OXA-930]_[protein_id=QNS30065.1]_[     --GGATGTTGAACCTCAAGTGGGTTGGTAT 720
lcl|MT968430.1_cds_QNS30066.1_1_[gene=blaOXA]_[protein=OXA-229_family_carbapenem-hydrolyzing_class_D_beta-lactamase_OXA-931]_[protein_id=QNS30066.1]_[     --GGATGTTGAACCTCAAGTGGGTTGGTAT 720
lcl|MW805229.1_cds_QTG68655.1_1_[gene=blaOXA]_[protein=OXA-229_family_carbapenem-hydrolyzing_class_D_beta-lactamase_OXA-952]_[protein_id=QTG68655.1]_[     --GGATGTTGAACCTCAAGTGGGTTGGTAT 720
lcl|MW805235.1_cds_QTG68656.1_1_[gene=blaOXA]_[protein=OXA-229_family_carbapenem-hydrolyzing_class_D_beta-lactamase_OXA-953]_[protein_id=QTG68656.1]_[     --GGATGTTGAACCTCAAGTGGGTTGGTAT 720
lcl|MZ265735.1_cds_QWA20182.1_1_[gene=blaOXA]_[protein=OXA-229_family_carbapenem-hydrolyzing_class_D_beta-lactamase_OXA-983]_[protein_id=QWA20182.1]_[     --GGATGTTGAACCTCAAGTGGGTTGGTAT 720
lcl|MZ265754.1_cds_QWA20201.1_1_[gene=blaOXA]_[protein=OXA-229_family_carbapenem-hydrolyzing_class_D_beta-lactamase_OXA-1001]_[protein_id=QWA20201.1]_     --GGATGTTGAACCTCAAGTGGGTTGGTAT 720
lcl|MZ734223.1_cds_QYZ89870.1_1_[gene=blaOXA]_[protein=OXA-229_family_carbapenem-hydrolyzing_class_D_beta-lactamase_OXA-1001]_[protein_id=QYZ89870.1]_     --GGATGTTGAACCTCAAGTGGGTTGGTAT 720
lcl|NG_049523.1_cds_WP_063861837.1_1_[gene=blaOXA]_[locus_tag=A7J11_02842]_[protein=OXA-229_family_carbapenem-hydrolyzing_class_D_beta-lactamase_OXA-2     --GGATGTTGAACCTCAAGTGGGTTGGTAT 720
lcl|NG_049524.1_cds_WP_063861840.1_1_[gene=blaOXA]_[locus_tag=A7J11_02841]_[protein=carbapenem-hydrolyzing_class_D_beta-lactamase_OXA-229]_[protein_id     --GGATGTTGAACCTCAAGTGGGTTGGTAT 720
lcl|NG_049526.1_cds_WP_063862119.1_1_[gene=blaOXA]_[locus_tag=A7J11_02843]_[protein=OXA-229_family_carbapenem-hydrolyzing_class_D_beta-lactamase_OXA-2     --GGATGTTGAACCTCAAGTGGGTTGGTAT 720
lcl|NG_049552.1_cds_WP_063862441.1_1_[gene=blaOXA]_[locus_tag=A7J11_03027]_[protein=OXA-229_family_carbapenem-hydrolyzing_class_D_beta-lactamase_OXA-2     --GGATGTTGAACCTCAAGTGGGTTGGTAT 720
lcl|NG_049596.1_cds_WP_004825629.1_1_[gene=blaOXA]_[locus_tag=A7J11_02997]_[protein=OXA-229_family_carbapenem-hydrolyzing_class_D_beta-lactamase_OXA-3     --GGATGTTGAACCTCAAGTGGGTTGGTAT 720
lcl|NG_049597.1_cds_WP_005034514.1_1_[gene=blaOXA]_[locus_tag=A7J11_03004]_[protein=OXA-229_family_carbapenem-hydrolyzing_class_D_beta-lactamase_OXA-3     --GGATGTTGAACCTCAAGTGGGTTGGTAT 720
lcl|NG_049648.1_cds_WP_063862726.1_1_[gene=blaOXA]_[locus_tag=A7J11_03111]_[protein=OXA-229_family_carbapenem-hydrolyzing_class_D_beta-lactamase_OXA-3     --GGATGTTGAACCTCAAGTGGGTTGGTAT 720
lcl|NG_049649.1_cds_WP_063862727.1_1_[gene=blaOXA]_[locus_tag=A7J11_03112]_[protein=OXA-229_family_carbapenem-hydrolyzing_class_D_beta-lactamase_OXA-3     --GGATGTTGAACCTCAAGTGGGTTGGTAT 720
lcl|NG_049706.1_cds_WP_063862796.1_1_[gene=blaOXA]_[locus_tag=A7J11_03328]_[protein=OXA-229_family_carbapenem-hydrolyzing_class_D_beta-lactamase_OXA-4     --GGATGTTAAACCTCAAGTGGGTTGGTAT 720
lcl|NG_067157.1_cds_WP_100886243.1_1_[gene=blaOXA]_[locus_tag=A7J11_06583]_[protein=OXA-229_family_carbapenem-hydrolyzing_class_D_beta-lactamase_OXA-8     --GGATGTTGAACCTCAAGTGGGTTGGTAT 720
lcl|NG_070785.1_cds_WP_151781119.1_1_[gene=blaOXA]_[locus_tag=A7J11_06942]_[protein=OXA-229_family_carbapenem-hydrolyzing_class_D_beta-lactamase_OXA-9     --GGATGTTGAACCTCAAGTGGGTTGGTAT 720
lcl|NG_070786.1_cds_WP_190259776.1_1_[gene=blaOXA]_[locus_tag=A7J11_06943]_[protein=OXA-229_family_carbapenem-hydrolyzing_class_D_beta-lactamase_OXA-9     --GGATGTTGAACCTCAAGTGGGTTGGTAT 720
lcl|NG_074731.1_cds_WP_213994598.1_1_[gene=blaOXA]_[locus_tag=A7J11_07102]_[protein=OXA-229_family_carbapenem-hydrolyzing_class_D_beta-lactamase_OXA-9     --GGATGTTGAACCTCAAGTGGGTTGGTAT 720
lcl|NG_074732.1_cds_WP_049044515.1_1_[gene=blaOXA]_[locus_tag=A7J11_07103]_[protein=OXA-229_family_carbapenem-hydrolyzing_class_D_beta-lactamase_OXA-9     --GGATGTTGAACCTCAAGTGGGTTGGTAT 720
lcl|NG_078004.1_cds_WP_231869608.1_1_[gene=blaOXA]_[locus_tag=A7J11_07276]_[protein=OXA-229_family_carbapenem-hydrolyzing_class_D_beta-lactamase_OXA-9     --GGATGTTGAACCTCAAGTGGGTTGGTAT 720
lcl|NG_078022.1_cds_WP_042088348.1_1_[gene=blaOXA]_[locus_tag=A7J11_07294]_[protein=OXA-229_family_carbapenem-hydrolyzing_class_D_beta-lactamase_OXA-1     --GGATGTTGAACCTCAAGTGGGTTGGTAT 720
lcl|NG_081703.1_cds_WP_256875607.1_1_[gene=blaOXA]_[locus_tag=A7J11_07624]_[protein=OXA-229_family_carbapenem-hydrolyzing_class_D_beta-lactamase_OXA-1     --GGATGTTGAACCTCAAGTGGGTTGGTAT 720
lcl|NG_081796.1_cds_WP_046759755.1_1_[gene=blaOXA]_[locus_tag=A7J11_07702]_[protein=OXA-229_family_carbapenem-hydrolyzing_class_D_beta-lactamase_OXA-1     --GGATGTTGAACCTCAAGTGGGTTGGTAT 720
lcl|NG_157035.1_cds_WP_139419258.1_1_[gene=blaOXA]_[locus_tag=A7J11_08057]_[protein=OXA-229_family_carbapenem-hydrolyzing_class_D_beta-lactamase_OXA-1     --GGATGTTGAACCTCAAGTGGGTTGGTAT 720
lcl|NG_157036.1_cds_WP_058968329.1_1_[gene=blaOXA]_[locus_tag=A7J11_07999]_[protein=OXA-229_family_carbapenem-hydrolyzing_class_D_beta-lactamase_OXA-1     --GGATGTTGAACCTCAAGTGGGTTGGTAT 720
lcl|NG_157037.1_cds_WP_274945001.1_1_[gene=blaOXA]_[locus_tag=A7J11_07983]_[protein=OXA-229_family_carbapenem-hydrolyzing_class_D_beta-lactamase_OXA-1     --GGATGTTGAACCTCAAGTGGGTTGGTAT 720
lcl|NG_157038.1_cds_WP_151798075.1_1_[gene=blaOXA]_[locus_tag=A7J11_07961]_[protein=OXA-229_family_carbapenem-hydrolyzing_class_D_beta-lactamase_OXA-1     --GGATGTTGAACCTCAAGTGGGTTGGTAT 720
lcl|NG_157039.1_cds_WP_199935335.1_1_[gene=blaOXA]_[locus_tag=A7J11_07960]_[protein=OXA-229_family_carbapenem-hydrolyzing_class_D_beta-lactamase_OXA-1     --GGATGTTGAACCTCAAGTGGGTTGGTAT 720
lcl|NG_157040.1_cds_WP_151825371.1_1_[gene=blaOXA]_[locus_tag=A7J11_07956]_[protein=OXA-229_family_carbapenem-hydrolyzing_class_D_beta-lactamase_OXA-1     --GGATGTTGAACCTCAAGTGGGTTGGTAT 720
lcl|NG_157041.1_cds_WP_151810644.1_1_[gene=blaOXA]_[locus_tag=A7J11_07955]_[protein=OXA-229_family_carbapenem-hydrolyzing_class_D_beta-lactamase_OXA-1     --GGATGTTGAACCTCAAGTGGGTTGGTAT 720
lcl|NG_157042.1_cds_WP_151713720.1_1_[gene=blaOXA]_[locus_tag=A7J11_07954]_[protein=OXA-229_family_carbapenem-hydrolyzing_class_D_beta-lactamase_OXA-1     --GGATGTTGAACCTCAAGTGGGTTGGTAT 720
                                                                                                                                                                                         

OXA-1_consensus                                                                                                                                            TTGAAGGGTTTATTATAAGCAAATCAGGAC 750
OXA01_crRNA                                                                                                                                                ------------------------------ 750
Forward_primer                                                                                                                                             ------------------------------ 750
Reverse_primer                                                                                                                                             ------------------------------ 750
lcl|NG_244592.1_cds_WP_420354154.1_1_[gene=blaOXA]_[locus_tag=A7J11_08963]_[protein=OXA-229_family_carbapenem-hydrolyzing_class_D_beta-lactamase_OXA-1     ACGGGATGGGTTGAACAACCCAATGGCAAG 750
lcl|OM105665.1_cds_UIC40481.1_1_[gene=blaOXA]_[protein=OXA-229_family_carbapenem-hydrolyzing_class_D_beta-lactamase_OXA-1052]_[protein_id=UIC40481.1]_     ACGGGATGGGTTGAACAACCCAATGGCAAG 750
lcl|OP131861.1_cds_UUM03677.1_1_[gene=blaOXA]_[protein=OXA-229_family_carbapenem-hydrolyzing_class_D_beta-lactamase_OXA-1144]_[protein_id=UUM03677.1]_     ACGGGATGGGTTGAACAACCCAATGGCAAG 750
lcl|PV184586.1_cds_XPO98267.1_1_[gene=blaOXA]_[protein=OXA-229_family_carbapenem-hydrolyzing_class_D_beta-lactamase_OXA-1375]_[protein_id=XPO98267.1]_     ACGGGATGGGTTGAACAACCCAATGGCAAG 750
lcl|MN580133.1_cds_QFU78882.1_1_[gene=blaOXA]_[protein=OXA-229_family_carbapenem-hydrolyzing_class_D_beta-lactamase_OXA-895]_[protein_id=QFU78882.1]_[     ACGGGATGGGTTGAACAACCCAATGGCAAG 750
lcl|MT968429.1_cds_QNS30065.1_1_[gene=blaOXA]_[protein=OXA-229_family_carbapenem-hydrolyzing_class_D_beta-lactamase_OXA-930]_[protein_id=QNS30065.1]_[     ACGGGATGGGTTGAACAACCCGATGGCAAG 750
lcl|MT968430.1_cds_QNS30066.1_1_[gene=blaOXA]_[protein=OXA-229_family_carbapenem-hydrolyzing_class_D_beta-lactamase_OXA-931]_[protein_id=QNS30066.1]_[     ACGGGATGGGTTGAACAACCCAATGGCAAG 750
lcl|MW805229.1_cds_QTG68655.1_1_[gene=blaOXA]_[protein=OXA-229_family_carbapenem-hydrolyzing_class_D_beta-lactamase_OXA-952]_[protein_id=QTG68655.1]_[     ACGGGATGGGTTGAACAACCCAATGGCAAG 750
lcl|MW805235.1_cds_QTG68656.1_1_[gene=blaOXA]_[protein=OXA-229_family_carbapenem-hydrolyzing_class_D_beta-lactamase_OXA-953]_[protein_id=QTG68656.1]_[     ACGGGATGGGTTGAACAACCCAATGGCAAG 750
lcl|MZ265735.1_cds_QWA20182.1_1_[gene=blaOXA]_[protein=OXA-229_family_carbapenem-hydrolyzing_class_D_beta-lactamase_OXA-983]_[protein_id=QWA20182.1]_[     ACGGGATGGGTTGAACAACCCGATGGCAAG 750
lcl|MZ265754.1_cds_QWA20201.1_1_[gene=blaOXA]_[protein=OXA-229_family_carbapenem-hydrolyzing_class_D_beta-lactamase_OXA-1001]_[protein_id=QWA20201.1]_     ACGGGATGGGTTGAACAACCCAATGGCAAG 750
lcl|MZ734223.1_cds_QYZ89870.1_1_[gene=blaOXA]_[protein=OXA-229_family_carbapenem-hydrolyzing_class_D_beta-lactamase_OXA-1001]_[protein_id=QYZ89870.1]_     ACGGGATGGGTTGAACAACCCAATGGCAAG 750
lcl|NG_049523.1_cds_WP_063861837.1_1_[gene=blaOXA]_[locus_tag=A7J11_02842]_[protein=OXA-229_family_carbapenem-hydrolyzing_class_D_beta-lactamase_OXA-2     ACGGGATGGGTTGAACAACCCAATGGCAAG 750
lcl|NG_049524.1_cds_WP_063861840.1_1_[gene=blaOXA]_[locus_tag=A7J11_02841]_[protein=carbapenem-hydrolyzing_class_D_beta-lactamase_OXA-229]_[protein_id     ACGGGATGGGTTGAACAACCCAATGGCAAG 750
lcl|NG_049526.1_cds_WP_063862119.1_1_[gene=blaOXA]_[locus_tag=A7J11_02843]_[protein=OXA-229_family_carbapenem-hydrolyzing_class_D_beta-lactamase_OXA-2     ACGGGATGGGTTGAACAACCCAATGGCAAG 750
lcl|NG_049552.1_cds_WP_063862441.1_1_[gene=blaOXA]_[locus_tag=A7J11_03027]_[protein=OXA-229_family_carbapenem-hydrolyzing_class_D_beta-lactamase_OXA-2     ACGGGATGGGTTGAACAACCCAATGGCAAG 750
lcl|NG_049596.1_cds_WP_004825629.1_1_[gene=blaOXA]_[locus_tag=A7J11_02997]_[protein=OXA-229_family_carbapenem-hydrolyzing_class_D_beta-lactamase_OXA-3     ACGGGATGGGTTGAACAACCCAATGGCAAG 750
lcl|NG_049597.1_cds_WP_005034514.1_1_[gene=blaOXA]_[locus_tag=A7J11_03004]_[protein=OXA-229_family_carbapenem-hydrolyzing_class_D_beta-lactamase_OXA-3     ACGGGATGGGTTGAACAACCCAATGGCAAG 750
lcl|NG_049648.1_cds_WP_063862726.1_1_[gene=blaOXA]_[locus_tag=A7J11_03111]_[protein=OXA-229_family_carbapenem-hydrolyzing_class_D_beta-lactamase_OXA-3     ACGGGATGGGTTGAACAACCCAATGGCAAG 750
lcl|NG_049649.1_cds_WP_063862727.1_1_[gene=blaOXA]_[locus_tag=A7J11_03112]_[protein=OXA-229_family_carbapenem-hydrolyzing_class_D_beta-lactamase_OXA-3     ACGGGATGGGTTGAACAACCCAATGGCAAG 750
lcl|NG_049706.1_cds_WP_063862796.1_1_[gene=blaOXA]_[locus_tag=A7J11_03328]_[protein=OXA-229_family_carbapenem-hydrolyzing_class_D_beta-lactamase_OXA-4     ACGGGATGGGTTGAACAACCCAATGGCAAG 750
lcl|NG_067157.1_cds_WP_100886243.1_1_[gene=blaOXA]_[locus_tag=A7J11_06583]_[protein=OXA-229_family_carbapenem-hydrolyzing_class_D_beta-lactamase_OXA-8     ACGGGATGGGTTGAACAACCCAATGGCAAG 750
lcl|NG_070785.1_cds_WP_151781119.1_1_[gene=blaOXA]_[locus_tag=A7J11_06942]_[protein=OXA-229_family_carbapenem-hydrolyzing_class_D_beta-lactamase_OXA-9     ACGGGATGGGTTGAACAACCCGATGGCAAG 750
lcl|NG_070786.1_cds_WP_190259776.1_1_[gene=blaOXA]_[locus_tag=A7J11_06943]_[protein=OXA-229_family_carbapenem-hydrolyzing_class_D_beta-lactamase_OXA-9     ACGGGATGGGTTGAACAACCCAATGGCAAG 750
lcl|NG_074731.1_cds_WP_213994598.1_1_[gene=blaOXA]_[locus_tag=A7J11_07102]_[protein=OXA-229_family_carbapenem-hydrolyzing_class_D_beta-lactamase_OXA-9     ACGGGATGGGTTGAACAACCCAATGGCAAG 750
lcl|NG_074732.1_cds_WP_049044515.1_1_[gene=blaOXA]_[locus_tag=A7J11_07103]_[protein=OXA-229_family_carbapenem-hydrolyzing_class_D_beta-lactamase_OXA-9     ACGGGATGGGTTGAACAACCCAATGGCAAG 750
lcl|NG_078004.1_cds_WP_231869608.1_1_[gene=blaOXA]_[locus_tag=A7J11_07276]_[protein=OXA-229_family_carbapenem-hydrolyzing_class_D_beta-lactamase_OXA-9     ACGGGATGGGTTGAACAACCCGATGGCAAG 750
lcl|NG_078022.1_cds_WP_042088348.1_1_[gene=blaOXA]_[locus_tag=A7J11_07294]_[protein=OXA-229_family_carbapenem-hydrolyzing_class_D_beta-lactamase_OXA-1     ACGGGATGGGTTGAACAACCCAATGGCAAG 750
lcl|NG_081703.1_cds_WP_256875607.1_1_[gene=blaOXA]_[locus_tag=A7J11_07624]_[protein=OXA-229_family_carbapenem-hydrolyzing_class_D_beta-lactamase_OXA-1     ACGGGATGGGTTGAACAACCCAATGGCAAG 750
lcl|NG_081796.1_cds_WP_046759755.1_1_[gene=blaOXA]_[locus_tag=A7J11_07702]_[protein=OXA-229_family_carbapenem-hydrolyzing_class_D_beta-lactamase_OXA-1     ACGGGATGGGTTGAACAACCCAATGGCAAG 750
lcl|NG_157035.1_cds_WP_139419258.1_1_[gene=blaOXA]_[locus_tag=A7J11_08057]_[protein=OXA-229_family_carbapenem-hydrolyzing_class_D_beta-lactamase_OXA-1     ACGGGATGGGTTGAACAACCCGATGGCAAG 750
lcl|NG_157036.1_cds_WP_058968329.1_1_[gene=blaOXA]_[locus_tag=A7J11_07999]_[protein=OXA-229_family_carbapenem-hydrolyzing_class_D_beta-lactamase_OXA-1     ACGGGATGGGTTGAACAACCCAATGGCAAG 750
lcl|NG_157037.1_cds_WP_274945001.1_1_[gene=blaOXA]_[locus_tag=A7J11_07983]_[protein=OXA-229_family_carbapenem-hydrolyzing_class_D_beta-lactamase_OXA-1     ACGGGATGGGTTGAACAACCCAATGGCAAG 750
lcl|NG_157038.1_cds_WP_151798075.1_1_[gene=blaOXA]_[locus_tag=A7J11_07961]_[protein=OXA-229_family_carbapenem-hydrolyzing_class_D_beta-lactamase_OXA-1     ACGGGATGGGTTGAACAACCCAATGGCAAG 750
lcl|NG_157039.1_cds_WP_199935335.1_1_[gene=blaOXA]_[locus_tag=A7J11_07960]_[protein=OXA-229_family_carbapenem-hydrolyzing_class_D_beta-lactamase_OXA-1     ACGGGATGGGTTGAACAACCCAATGGCAAG 750
lcl|NG_157040.1_cds_WP_151825371.1_1_[gene=blaOXA]_[locus_tag=A7J11_07956]_[protein=OXA-229_family_carbapenem-hydrolyzing_class_D_beta-lactamase_OXA-1     ACGGGATGGGTTGAACAATCCAATGGCAAG 750
lcl|NG_157041.1_cds_WP_151810644.1_1_[gene=blaOXA]_[locus_tag=A7J11_07955]_[protein=OXA-229_family_carbapenem-hydrolyzing_class_D_beta-lactamase_OXA-1     ACGGGATGGGTTGAACAACCCAATGGCAAG 750
lcl|NG_157042.1_cds_WP_151713720.1_1_[gene=blaOXA]_[locus_tag=A7J11_07954]_[protein=OXA-229_family_carbapenem-hydrolyzing_class_D_beta-lactamase_OXA-1     ACGGGATGGGTTGAACAACCCAATGGCAAG 750
                                                                                                                                                                                         

OXA-1_consensus                                                                                                                                            ATAAATATGTTTTTGT---GTCCGCACTTA 780
OXA01_crRNA                                                                                                                                                ------------------------------ 780
Forward_primer                                                                                                                                             --------------------------CTCG 780
Reverse_primer                                                                                                                                             ------------------------CACTTA 780
lcl|NG_244592.1_cds_WP_420354154.1_1_[gene=blaOXA]_[locus_tag=A7J11_08963]_[protein=OXA-229_family_carbapenem-hydrolyzing_class_D_beta-lactamase_OXA-1     GTGACTGCATTTGCGTTAAATATGAACATG 780
lcl|OM105665.1_cds_UIC40481.1_1_[gene=blaOXA]_[protein=OXA-229_family_carbapenem-hydrolyzing_class_D_beta-lactamase_OXA-1052]_[protein_id=UIC40481.1]_     GTGACTGCATTTGCGTTAAATATGAGCATG 780
lcl|OP131861.1_cds_UUM03677.1_1_[gene=blaOXA]_[protein=OXA-229_family_carbapenem-hydrolyzing_class_D_beta-lactamase_OXA-1144]_[protein_id=UUM03677.1]_     GTGACTGCATTTGCGTTAAATATGAAAATG 780
lcl|PV184586.1_cds_XPO98267.1_1_[gene=blaOXA]_[protein=OXA-229_family_carbapenem-hydrolyzing_class_D_beta-lactamase_OXA-1375]_[protein_id=XPO98267.1]_     GTGACTGCATTTGCGTTAAATATGAACATG 780
lcl|MN580133.1_cds_QFU78882.1_1_[gene=blaOXA]_[protein=OXA-229_family_carbapenem-hydrolyzing_class_D_beta-lactamase_OXA-895]_[protein_id=QFU78882.1]_[     GTGACTGCATTTGCGTTAAATATGAACATG 780
lcl|MT968429.1_cds_QNS30065.1_1_[gene=blaOXA]_[protein=OXA-229_family_carbapenem-hydrolyzing_class_D_beta-lactamase_OXA-930]_[protein_id=QNS30065.1]_[     GTGACTGCATTTGCGTTAAATATGAACATG 780
lcl|MT968430.1_cds_QNS30066.1_1_[gene=blaOXA]_[protein=OXA-229_family_carbapenem-hydrolyzing_class_D_beta-lactamase_OXA-931]_[protein_id=QNS30066.1]_[     GTGACTGCATTTGCGTTAAATATGAACATG 780
lcl|MW805229.1_cds_QTG68655.1_1_[gene=blaOXA]_[protein=OXA-229_family_carbapenem-hydrolyzing_class_D_beta-lactamase_OXA-952]_[protein_id=QTG68655.1]_[     GTGACTGCATTTGCGTTAAATATGAAAATG 780
lcl|MW805235.1_cds_QTG68656.1_1_[gene=blaOXA]_[protein=OXA-229_family_carbapenem-hydrolyzing_class_D_beta-lactamase_OXA-953]_[protein_id=QTG68656.1]_[     GTGACTGCATTTGCGTTAAATATGAACATG 780
lcl|MZ265735.1_cds_QWA20182.1_1_[gene=blaOXA]_[protein=OXA-229_family_carbapenem-hydrolyzing_class_D_beta-lactamase_OXA-983]_[protein_id=QWA20182.1]_[     GTGACTGCATTTGCGTTAAATATGAACATG 780
lcl|MZ265754.1_cds_QWA20201.1_1_[gene=blaOXA]_[protein=OXA-229_family_carbapenem-hydrolyzing_class_D_beta-lactamase_OXA-1001]_[protein_id=QWA20201.1]_     GTGACTGCATTTGCGTTAAATATGAAAATG 780
lcl|MZ734223.1_cds_QYZ89870.1_1_[gene=blaOXA]_[protein=OXA-229_family_carbapenem-hydrolyzing_class_D_beta-lactamase_OXA-1001]_[protein_id=QYZ89870.1]_     GTGACTGCATTTGCGTTAAATATGAAAATG 780
lcl|NG_049523.1_cds_WP_063861837.1_1_[gene=blaOXA]_[locus_tag=A7J11_02842]_[protein=OXA-229_family_carbapenem-hydrolyzing_class_D_beta-lactamase_OXA-2     GTGACTGCATTTGCGTTAAATATGAACATG 780
lcl|NG_049524.1_cds_WP_063861840.1_1_[gene=blaOXA]_[locus_tag=A7J11_02841]_[protein=carbapenem-hydrolyzing_class_D_beta-lactamase_OXA-229]_[protein_id     GTGACTGCATTTGCGTTAAATATGAACATG 780
lcl|NG_049526.1_cds_WP_063862119.1_1_[gene=blaOXA]_[locus_tag=A7J11_02843]_[protein=OXA-229_family_carbapenem-hydrolyzing_class_D_beta-lactamase_OXA-2     GTGACTGCATTTGCGTTAAATATGAACATG 780
lcl|NG_049552.1_cds_WP_063862441.1_1_[gene=blaOXA]_[locus_tag=A7J11_03027]_[protein=OXA-229_family_carbapenem-hydrolyzing_class_D_beta-lactamase_OXA-2     GTGACTGCATTTGCGTTAAATATGAAAATG 780
lcl|NG_049596.1_cds_WP_004825629.1_1_[gene=blaOXA]_[locus_tag=A7J11_02997]_[protein=OXA-229_family_carbapenem-hydrolyzing_class_D_beta-lactamase_OXA-3     GTGACTGCATTTGCGTTAAATATGAACATG 780
lcl|NG_049597.1_cds_WP_005034514.1_1_[gene=blaOXA]_[locus_tag=A7J11_03004]_[protein=OXA-229_family_carbapenem-hydrolyzing_class_D_beta-lactamase_OXA-3     GTGACTGCATTTGCGTTAAATATGAACATG 780
lcl|NG_049648.1_cds_WP_063862726.1_1_[gene=blaOXA]_[locus_tag=A7J11_03111]_[protein=OXA-229_family_carbapenem-hydrolyzing_class_D_beta-lactamase_OXA-3     GTGACTGCATTTGCGTTAAATATGAACATG 780
lcl|NG_049649.1_cds_WP_063862727.1_1_[gene=blaOXA]_[locus_tag=A7J11_03112]_[protein=OXA-229_family_carbapenem-hydrolyzing_class_D_beta-lactamase_OXA-3     GTGACTGCATTTGCGTTAAATATGAACATG 780
lcl|NG_049706.1_cds_WP_063862796.1_1_[gene=blaOXA]_[locus_tag=A7J11_03328]_[protein=OXA-229_family_carbapenem-hydrolyzing_class_D_beta-lactamase_OXA-4     GTGACTGCATTTGCGTTAAATATGAACATG 780
lcl|NG_067157.1_cds_WP_100886243.1_1_[gene=blaOXA]_[locus_tag=A7J11_06583]_[protein=OXA-229_family_carbapenem-hydrolyzing_class_D_beta-lactamase_OXA-8     GTGACTGCATTTGCGTTAAATATGAACATG 780
lcl|NG_070785.1_cds_WP_151781119.1_1_[gene=blaOXA]_[locus_tag=A7J11_06942]_[protein=OXA-229_family_carbapenem-hydrolyzing_class_D_beta-lactamase_OXA-9     GTGACTGCATTTGCGTTAAATATGAACATG 780
lcl|NG_070786.1_cds_WP_190259776.1_1_[gene=blaOXA]_[locus_tag=A7J11_06943]_[protein=OXA-229_family_carbapenem-hydrolyzing_class_D_beta-lactamase_OXA-9     GTGACTGCATTTGCGTTAAATATGAACATG 780
lcl|NG_074731.1_cds_WP_213994598.1_1_[gene=blaOXA]_[locus_tag=A7J11_07102]_[protein=OXA-229_family_carbapenem-hydrolyzing_class_D_beta-lactamase_OXA-9     GTGACTGCATTTGCGTTAAATATGAAAATG 780
lcl|NG_074732.1_cds_WP_049044515.1_1_[gene=blaOXA]_[locus_tag=A7J11_07103]_[protein=OXA-229_family_carbapenem-hydrolyzing_class_D_beta-lactamase_OXA-9     GTGACTGCATTTGCGTTAAATATGAACATG 780
lcl|NG_078004.1_cds_WP_231869608.1_1_[gene=blaOXA]_[locus_tag=A7J11_07276]_[protein=OXA-229_family_carbapenem-hydrolyzing_class_D_beta-lactamase_OXA-9     GTGACTGCATTTGCGTTAAATATGAACATG 780
lcl|NG_078022.1_cds_WP_042088348.1_1_[gene=blaOXA]_[locus_tag=A7J11_07294]_[protein=OXA-229_family_carbapenem-hydrolyzing_class_D_beta-lactamase_OXA-1     GTGACTGCATTTGCGTTAAATATGAAAATG 780
lcl|NG_081703.1_cds_WP_256875607.1_1_[gene=blaOXA]_[locus_tag=A7J11_07624]_[protein=OXA-229_family_carbapenem-hydrolyzing_class_D_beta-lactamase_OXA-1     GTGACTGCATTTGCGTTAAATATGAGCATG 780
lcl|NG_081796.1_cds_WP_046759755.1_1_[gene=blaOXA]_[locus_tag=A7J11_07702]_[protein=OXA-229_family_carbapenem-hydrolyzing_class_D_beta-lactamase_OXA-1     GTGACTGCATTTGCGTTAAATATGAAAATG 780
lcl|NG_157035.1_cds_WP_139419258.1_1_[gene=blaOXA]_[locus_tag=A7J11_08057]_[protein=OXA-229_family_carbapenem-hydrolyzing_class_D_beta-lactamase_OXA-1     GTGACTGCATTTGCGTTAAATATGAACATG 780
lcl|NG_157036.1_cds_WP_058968329.1_1_[gene=blaOXA]_[locus_tag=A7J11_07999]_[protein=OXA-229_family_carbapenem-hydrolyzing_class_D_beta-lactamase_OXA-1     GTGACTGCATTTGCGTTAAATATGAAAATG 780
lcl|NG_157037.1_cds_WP_274945001.1_1_[gene=blaOXA]_[locus_tag=A7J11_07983]_[protein=OXA-229_family_carbapenem-hydrolyzing_class_D_beta-lactamase_OXA-1     GTGACTGCATTTGCGTTAAATATGAACATG 780
lcl|NG_157038.1_cds_WP_151798075.1_1_[gene=blaOXA]_[locus_tag=A7J11_07961]_[protein=OXA-229_family_carbapenem-hydrolyzing_class_D_beta-lactamase_OXA-1     GTGACTGCATTTGCGTTAAATATGAAAATG 780
lcl|NG_157039.1_cds_WP_199935335.1_1_[gene=blaOXA]_[locus_tag=A7J11_07960]_[protein=OXA-229_family_carbapenem-hydrolyzing_class_D_beta-lactamase_OXA-1     GTGACTGCATTTGCGTTAAATATGAACATG 780
lcl|NG_157040.1_cds_WP_151825371.1_1_[gene=blaOXA]_[locus_tag=A7J11_07956]_[protein=OXA-229_family_carbapenem-hydrolyzing_class_D_beta-lactamase_OXA-1     GTGACTGCATTTGCGTTAAATATGAAAATG 780
lcl|NG_157041.1_cds_WP_151810644.1_1_[gene=blaOXA]_[locus_tag=A7J11_07955]_[protein=OXA-229_family_carbapenem-hydrolyzing_class_D_beta-lactamase_OXA-1     GTGACTGCATTTGCGTTAAATATGAAAATG 780
lcl|NG_157042.1_cds_WP_151713720.1_1_[gene=blaOXA]_[locus_tag=A7J11_07954]_[protein=OXA-229_family_carbapenem-hydrolyzing_class_D_beta-lactamase_OXA-1     GTGACTGCATTTGCGTTAAATATGAAAATG 780
                                                                                                                                                                                         

OXA-1_consensus                                                                                                                                            CAGGAAACTTGGGGTCGAATTTAACATCAA 810
OXA01_crRNA                                                                                                                                                ------------------------------ 810
Forward_primer                                                                                                                                             AAAGTAGCTTA------------------- 810
Reverse_primer                                                                                                                                             CAGGAAACTTGGGGTC-------------- 810
lcl|NG_244592.1_cds_WP_420354154.1_1_[gene=blaOXA]_[locus_tag=A7J11_08963]_[protein=OXA-229_family_carbapenem-hydrolyzing_class_D_beta-lactamase_OXA-1     CAAGCAGGTAATGATCCAGCTGAACGTAAA 810
lcl|OM105665.1_cds_UIC40481.1_1_[gene=blaOXA]_[protein=OXA-229_family_carbapenem-hydrolyzing_class_D_beta-lactamase_OXA-1052]_[protein_id=UIC40481.1]_     CAAGCAGGTGATGATCCAGCTGAACGTAAA 810
lcl|OP131861.1_cds_UUM03677.1_1_[gene=blaOXA]_[protein=OXA-229_family_carbapenem-hydrolyzing_class_D_beta-lactamase_OXA-1144]_[protein_id=UUM03677.1]_     CAAGCAGAGGATGATCCAGCTGAACGTAAA 810
lcl|PV184586.1_cds_XPO98267.1_1_[gene=blaOXA]_[protein=OXA-229_family_carbapenem-hydrolyzing_class_D_beta-lactamase_OXA-1375]_[protein_id=XPO98267.1]_     CAAGCAGGTAATGATCCAGCTGAACGTAAA 810
lcl|MN580133.1_cds_QFU78882.1_1_[gene=blaOXA]_[protein=OXA-229_family_carbapenem-hydrolyzing_class_D_beta-lactamase_OXA-895]_[protein_id=QFU78882.1]_[     CAAGCAGGTGATGATCCAGCTGAACGTAAA 810
lcl|MT968429.1_cds_QNS30065.1_1_[gene=blaOXA]_[protein=OXA-229_family_carbapenem-hydrolyzing_class_D_beta-lactamase_OXA-930]_[protein_id=QNS30065.1]_[     CAAGCAGGTGATGATCCAGCTGAACGTAAA 810
lcl|MT968430.1_cds_QNS30066.1_1_[gene=blaOXA]_[protein=OXA-229_family_carbapenem-hydrolyzing_class_D_beta-lactamase_OXA-931]_[protein_id=QNS30066.1]_[     CAAGCAGGTAATGATCCAGCTGAACGTAAA 810
lcl|MW805229.1_cds_QTG68655.1_1_[gene=blaOXA]_[protein=OXA-229_family_carbapenem-hydrolyzing_class_D_beta-lactamase_OXA-952]_[protein_id=QTG68655.1]_[     CAAGCAGGGGATGATCCAGCTGAACGTAAA 810
lcl|MW805235.1_cds_QTG68656.1_1_[gene=blaOXA]_[protein=OXA-229_family_carbapenem-hydrolyzing_class_D_beta-lactamase_OXA-953]_[protein_id=QTG68656.1]_[     CAAGCAGGTGATGATCCAGCTGAACGTAAA 810
lcl|MZ265735.1_cds_QWA20182.1_1_[gene=blaOXA]_[protein=OXA-229_family_carbapenem-hydrolyzing_class_D_beta-lactamase_OXA-983]_[protein_id=QWA20182.1]_[     CAAGCAGGTGATGATCCAGCTGAACGTAAA 810
lcl|MZ265754.1_cds_QWA20201.1_1_[gene=blaOXA]_[protein=OXA-229_family_carbapenem-hydrolyzing_class_D_beta-lactamase_OXA-1001]_[protein_id=QWA20201.1]_     CAAGCAGGTGATGATCCAGCTGAACGTAAA 810
lcl|MZ734223.1_cds_QYZ89870.1_1_[gene=blaOXA]_[protein=OXA-229_family_carbapenem-hydrolyzing_class_D_beta-lactamase_OXA-1001]_[protein_id=QYZ89870.1]_     CAAGCAGGTGATGATCCAGCTGAACGTAAA 810
lcl|NG_049523.1_cds_WP_063861837.1_1_[gene=blaOXA]_[locus_tag=A7J11_02842]_[protein=OXA-229_family_carbapenem-hydrolyzing_class_D_beta-lactamase_OXA-2     CAAGCAGGTAATGATCCAGCTGAACGTAAA 810
lcl|NG_049524.1_cds_WP_063861840.1_1_[gene=blaOXA]_[locus_tag=A7J11_02841]_[protein=carbapenem-hydrolyzing_class_D_beta-lactamase_OXA-229]_[protein_id     CAAGCAGGTGATGATCCAACTGAACGTAAA 810
lcl|NG_049526.1_cds_WP_063862119.1_1_[gene=blaOXA]_[locus_tag=A7J11_02843]_[protein=OXA-229_family_carbapenem-hydrolyzing_class_D_beta-lactamase_OXA-2     CAAGCAGGTAATGATCCAGCTGAACGTAAA 810
lcl|NG_049552.1_cds_WP_063862441.1_1_[gene=blaOXA]_[locus_tag=A7J11_03027]_[protein=OXA-229_family_carbapenem-hydrolyzing_class_D_beta-lactamase_OXA-2     CAAGCAGGTGATGATCTAGCTGAACGTAAA 810
lcl|NG_049596.1_cds_WP_004825629.1_1_[gene=blaOXA]_[locus_tag=A7J11_02997]_[protein=OXA-229_family_carbapenem-hydrolyzing_class_D_beta-lactamase_OXA-3     CAAGCAGGTGATGATCCAGCTGAACGTAAA 810
lcl|NG_049597.1_cds_WP_005034514.1_1_[gene=blaOXA]_[locus_tag=A7J11_03004]_[protein=OXA-229_family_carbapenem-hydrolyzing_class_D_beta-lactamase_OXA-3     CAAGCAGGTAATGATCCAGCTGAACGTAAA 810
lcl|NG_049648.1_cds_WP_063862726.1_1_[gene=blaOXA]_[locus_tag=A7J11_03111]_[protein=OXA-229_family_carbapenem-hydrolyzing_class_D_beta-lactamase_OXA-3     CAAGCAGGTGATGATCCAGCTGAACGTAAA 810
lcl|NG_049649.1_cds_WP_063862727.1_1_[gene=blaOXA]_[locus_tag=A7J11_03112]_[protein=OXA-229_family_carbapenem-hydrolyzing_class_D_beta-lactamase_OXA-3     CAAGCAGGTGATGATCCAGCTGAACGTAAA 810
lcl|NG_049706.1_cds_WP_063862796.1_1_[gene=blaOXA]_[locus_tag=A7J11_03328]_[protein=OXA-229_family_carbapenem-hydrolyzing_class_D_beta-lactamase_OXA-4     CAAGCAGGTGATGATCCAGCTGAACGTAAA 810
lcl|NG_067157.1_cds_WP_100886243.1_1_[gene=blaOXA]_[locus_tag=A7J11_06583]_[protein=OXA-229_family_carbapenem-hydrolyzing_class_D_beta-lactamase_OXA-8     CAAGCAGGTGATGATCCAGCTGAACGTAAA 810
lcl|NG_070785.1_cds_WP_151781119.1_1_[gene=blaOXA]_[locus_tag=A7J11_06942]_[protein=OXA-229_family_carbapenem-hydrolyzing_class_D_beta-lactamase_OXA-9     CAAGCAGGTGATGATCCAGCTGAACGTAAA 810
lcl|NG_070786.1_cds_WP_190259776.1_1_[gene=blaOXA]_[locus_tag=A7J11_06943]_[protein=OXA-229_family_carbapenem-hydrolyzing_class_D_beta-lactamase_OXA-9     CAAGCAGGTAATGATCCAGCTGAACGTAAA 810
lcl|NG_074731.1_cds_WP_213994598.1_1_[gene=blaOXA]_[locus_tag=A7J11_07102]_[protein=OXA-229_family_carbapenem-hydrolyzing_class_D_beta-lactamase_OXA-9     CAAGCAGGGGATGATCCAGCTGAACGTAAA 810
lcl|NG_074732.1_cds_WP_049044515.1_1_[gene=blaOXA]_[locus_tag=A7J11_07103]_[protein=OXA-229_family_carbapenem-hydrolyzing_class_D_beta-lactamase_OXA-9     CAAGCAGGTGATGATCCAGCTGAACGTAAA 810
lcl|NG_078004.1_cds_WP_231869608.1_1_[gene=blaOXA]_[locus_tag=A7J11_07276]_[protein=OXA-229_family_carbapenem-hydrolyzing_class_D_beta-lactamase_OXA-9     CAAGCAGGTGATGATCCAGCTGAACGTAAA 810
lcl|NG_078022.1_cds_WP_042088348.1_1_[gene=blaOXA]_[locus_tag=A7J11_07294]_[protein=OXA-229_family_carbapenem-hydrolyzing_class_D_beta-lactamase_OXA-1     CAAGCAGGTGATGATCCAGCTGAACGTAAA 810
lcl|NG_081703.1_cds_WP_256875607.1_1_[gene=blaOXA]_[locus_tag=A7J11_07624]_[protein=OXA-229_family_carbapenem-hydrolyzing_class_D_beta-lactamase_OXA-1     CAAGCAGGTGATGATCCAGCTGAACGTAAA 810
lcl|NG_081796.1_cds_WP_046759755.1_1_[gene=blaOXA]_[locus_tag=A7J11_07702]_[protein=OXA-229_family_carbapenem-hydrolyzing_class_D_beta-lactamase_OXA-1     CAAGCAGAGGATGATCCAGCTGAACGTAAA 810
lcl|NG_157035.1_cds_WP_139419258.1_1_[gene=blaOXA]_[locus_tag=A7J11_08057]_[protein=OXA-229_family_carbapenem-hydrolyzing_class_D_beta-lactamase_OXA-1     CAAGCAGGTGATGATCCAGCTGAACGTAAA 810
lcl|NG_157036.1_cds_WP_058968329.1_1_[gene=blaOXA]_[locus_tag=A7J11_07999]_[protein=OXA-229_family_carbapenem-hydrolyzing_class_D_beta-lactamase_OXA-1     CAAGCAGGGGATGATCCAGCTGAACGTAAA 810
lcl|NG_157037.1_cds_WP_274945001.1_1_[gene=blaOXA]_[locus_tag=A7J11_07983]_[protein=OXA-229_family_carbapenem-hydrolyzing_class_D_beta-lactamase_OXA-1     CAAGCAGGTGATGATCCAACTGAACGTAAA 810
lcl|NG_157038.1_cds_WP_151798075.1_1_[gene=blaOXA]_[locus_tag=A7J11_07961]_[protein=OXA-229_family_carbapenem-hydrolyzing_class_D_beta-lactamase_OXA-1     CAAGCAGGTGATGATCCAGCTGAACGTAAA 810
lcl|NG_157039.1_cds_WP_199935335.1_1_[gene=blaOXA]_[locus_tag=A7J11_07960]_[protein=OXA-229_family_carbapenem-hydrolyzing_class_D_beta-lactamase_OXA-1     CAAGCAGGTAATGATCCAGCTGAACGTAAA 810
lcl|NG_157040.1_cds_WP_151825371.1_1_[gene=blaOXA]_[locus_tag=A7J11_07956]_[protein=OXA-229_family_carbapenem-hydrolyzing_class_D_beta-lactamase_OXA-1     CAAGCAGGTGATGATCCAGCTGAACGTAAA 810
lcl|NG_157041.1_cds_WP_151810644.1_1_[gene=blaOXA]_[locus_tag=A7J11_07955]_[protein=OXA-229_family_carbapenem-hydrolyzing_class_D_beta-lactamase_OXA-1     CAAGCAGGTGATGATCCAGCTGAACGTAAA 810
lcl|NG_157042.1_cds_WP_151713720.1_1_[gene=blaOXA]_[locus_tag=A7J11_07954]_[protein=OXA-229_family_carbapenem-hydrolyzing_class_D_beta-lactamase_OXA-1     CAAGCAGGTGATGATCCAGCTGAACGTAAA 810
                                                                                                                                                                                         

OXA-1_consensus                                                                                                                                            GCATAAAAGCCAAGAAAAATGCGATCACCA 840
OXA01_crRNA                                                                                                                                                ------------------------------ 840
Forward_primer                                                                                                                                             ------------------------------ 840
Reverse_primer                                                                                                                                             ------------------------------ 840
lcl|NG_244592.1_cds_WP_420354154.1_1_[gene=blaOXA]_[locus_tag=A7J11_08963]_[protein=OXA-229_family_carbapenem-hydrolyzing_class_D_beta-lactamase_OXA-1     CAATTAACCTTAAG--------------TA 840
lcl|OM105665.1_cds_UIC40481.1_1_[gene=blaOXA]_[protein=OXA-229_family_carbapenem-hydrolyzing_class_D_beta-lactamase_OXA-1052]_[protein_id=UIC40481.1]_     CAATTAACCTTAAG--------------TA 840
lcl|OP131861.1_cds_UUM03677.1_1_[gene=blaOXA]_[protein=OXA-229_family_carbapenem-hydrolyzing_class_D_beta-lactamase_OXA-1144]_[protein_id=UUM03677.1]_     CAATTAACCTTAAG--------------TA 840
lcl|PV184586.1_cds_XPO98267.1_1_[gene=blaOXA]_[protein=OXA-229_family_carbapenem-hydrolyzing_class_D_beta-lactamase_OXA-1375]_[protein_id=XPO98267.1]_     CAATTAACCTTAAG--------------TA 840
lcl|MN580133.1_cds_QFU78882.1_1_[gene=blaOXA]_[protein=OXA-229_family_carbapenem-hydrolyzing_class_D_beta-lactamase_OXA-895]_[protein_id=QFU78882.1]_[     CAATTAACCTTAAG--------------TA 840
lcl|MT968429.1_cds_QNS30065.1_1_[gene=blaOXA]_[protein=OXA-229_family_carbapenem-hydrolyzing_class_D_beta-lactamase_OXA-930]_[protein_id=QNS30065.1]_[     CAATTAACCTTAAG--------------TA 840
lcl|MT968430.1_cds_QNS30066.1_1_[gene=blaOXA]_[protein=OXA-229_family_carbapenem-hydrolyzing_class_D_beta-lactamase_OXA-931]_[protein_id=QNS30066.1]_[     CAATTAACCTTAAG--------------TA 840
lcl|MW805229.1_cds_QTG68655.1_1_[gene=blaOXA]_[protein=OXA-229_family_carbapenem-hydrolyzing_class_D_beta-lactamase_OXA-952]_[protein_id=QTG68655.1]_[     CAATTAACCTTAAG--------------TA 840
lcl|MW805235.1_cds_QTG68656.1_1_[gene=blaOXA]_[protein=OXA-229_family_carbapenem-hydrolyzing_class_D_beta-lactamase_OXA-953]_[protein_id=QTG68656.1]_[     CAATTAACCTTAAG--------------TA 840
lcl|MZ265735.1_cds_QWA20182.1_1_[gene=blaOXA]_[protein=OXA-229_family_carbapenem-hydrolyzing_class_D_beta-lactamase_OXA-983]_[protein_id=QWA20182.1]_[     CAATTAACCTTAAG--------------TA 840
lcl|MZ265754.1_cds_QWA20201.1_1_[gene=blaOXA]_[protein=OXA-229_family_carbapenem-hydrolyzing_class_D_beta-lactamase_OXA-1001]_[protein_id=QWA20201.1]_     CAATTAACCTTAAG--------------TA 840
lcl|MZ734223.1_cds_QYZ89870.1_1_[gene=blaOXA]_[protein=OXA-229_family_carbapenem-hydrolyzing_class_D_beta-lactamase_OXA-1001]_[protein_id=QYZ89870.1]_     CAATTAACCTTAAG--------------TA 840
lcl|NG_049523.1_cds_WP_063861837.1_1_[gene=blaOXA]_[locus_tag=A7J11_02842]_[protein=OXA-229_family_carbapenem-hydrolyzing_class_D_beta-lactamase_OXA-2     CAATTAACCTTAAG--------------TA 840
lcl|NG_049524.1_cds_WP_063861840.1_1_[gene=blaOXA]_[locus_tag=A7J11_02841]_[protein=carbapenem-hydrolyzing_class_D_beta-lactamase_OXA-229]_[protein_id     CAATTAACCTTAAG--------------TA 840
lcl|NG_049526.1_cds_WP_063862119.1_1_[gene=blaOXA]_[locus_tag=A7J11_02843]_[protein=OXA-229_family_carbapenem-hydrolyzing_class_D_beta-lactamase_OXA-2     CAATTAACCTTAAG--------------TA 840
lcl|NG_049552.1_cds_WP_063862441.1_1_[gene=blaOXA]_[locus_tag=A7J11_03027]_[protein=OXA-229_family_carbapenem-hydrolyzing_class_D_beta-lactamase_OXA-2     CAATTAACCTTAAG--------------TA 840
lcl|NG_049596.1_cds_WP_004825629.1_1_[gene=blaOXA]_[locus_tag=A7J11_02997]_[protein=OXA-229_family_carbapenem-hydrolyzing_class_D_beta-lactamase_OXA-3     CAATTAACCTTAAG--------------TA 840
lcl|NG_049597.1_cds_WP_005034514.1_1_[gene=blaOXA]_[locus_tag=A7J11_03004]_[protein=OXA-229_family_carbapenem-hydrolyzing_class_D_beta-lactamase_OXA-3     CAATTAACCTTAAG--------------TA 840
lcl|NG_049648.1_cds_WP_063862726.1_1_[gene=blaOXA]_[locus_tag=A7J11_03111]_[protein=OXA-229_family_carbapenem-hydrolyzing_class_D_beta-lactamase_OXA-3     CAATTAACCTTAAG--------------TA 840
lcl|NG_049649.1_cds_WP_063862727.1_1_[gene=blaOXA]_[locus_tag=A7J11_03112]_[protein=OXA-229_family_carbapenem-hydrolyzing_class_D_beta-lactamase_OXA-3     CAATTAACCTTAAG--------------TA 840
lcl|NG_049706.1_cds_WP_063862796.1_1_[gene=blaOXA]_[locus_tag=A7J11_03328]_[protein=OXA-229_family_carbapenem-hydrolyzing_class_D_beta-lactamase_OXA-4     CAATTAACCTTAAG--------------TA 840
lcl|NG_067157.1_cds_WP_100886243.1_1_[gene=blaOXA]_[locus_tag=A7J11_06583]_[protein=OXA-229_family_carbapenem-hydrolyzing_class_D_beta-lactamase_OXA-8     CAATTAACCTTAAG--------------TA 840
lcl|NG_070785.1_cds_WP_151781119.1_1_[gene=blaOXA]_[locus_tag=A7J11_06942]_[protein=OXA-229_family_carbapenem-hydrolyzing_class_D_beta-lactamase_OXA-9     CAATTAACCTTAAG--------------TA 840
lcl|NG_070786.1_cds_WP_190259776.1_1_[gene=blaOXA]_[locus_tag=A7J11_06943]_[protein=OXA-229_family_carbapenem-hydrolyzing_class_D_beta-lactamase_OXA-9     CAATTAACCTTAAG--------------TA 840
lcl|NG_074731.1_cds_WP_213994598.1_1_[gene=blaOXA]_[locus_tag=A7J11_07102]_[protein=OXA-229_family_carbapenem-hydrolyzing_class_D_beta-lactamase_OXA-9     CAATTAACCTTAAG--------------TA 840
lcl|NG_074732.1_cds_WP_049044515.1_1_[gene=blaOXA]_[locus_tag=A7J11_07103]_[protein=OXA-229_family_carbapenem-hydrolyzing_class_D_beta-lactamase_OXA-9     CAATTAACCTTAAG--------------TA 840
lcl|NG_078004.1_cds_WP_231869608.1_1_[gene=blaOXA]_[locus_tag=A7J11_07276]_[protein=OXA-229_family_carbapenem-hydrolyzing_class_D_beta-lactamase_OXA-9     CAATTAACCTTAAG--------------TA 840
lcl|NG_078022.1_cds_WP_042088348.1_1_[gene=blaOXA]_[locus_tag=A7J11_07294]_[protein=OXA-229_family_carbapenem-hydrolyzing_class_D_beta-lactamase_OXA-1     CAATTAACCTTAAG--------------TA 840
lcl|NG_081703.1_cds_WP_256875607.1_1_[gene=blaOXA]_[locus_tag=A7J11_07624]_[protein=OXA-229_family_carbapenem-hydrolyzing_class_D_beta-lactamase_OXA-1     CAATTAACCTTAAG--------------TA 840
lcl|NG_081796.1_cds_WP_046759755.1_1_[gene=blaOXA]_[locus_tag=A7J11_07702]_[protein=OXA-229_family_carbapenem-hydrolyzing_class_D_beta-lactamase_OXA-1     CAATTAACCTTAAG--------------TA 840
lcl|NG_157035.1_cds_WP_139419258.1_1_[gene=blaOXA]_[locus_tag=A7J11_08057]_[protein=OXA-229_family_carbapenem-hydrolyzing_class_D_beta-lactamase_OXA-1     CAATTAACCTTAAG--------------TA 840
lcl|NG_157036.1_cds_WP_058968329.1_1_[gene=blaOXA]_[locus_tag=A7J11_07999]_[protein=OXA-229_family_carbapenem-hydrolyzing_class_D_beta-lactamase_OXA-1     CAATTAACCTTAAG--------------TA 840
lcl|NG_157037.1_cds_WP_274945001.1_1_[gene=blaOXA]_[locus_tag=A7J11_07983]_[protein=OXA-229_family_carbapenem-hydrolyzing_class_D_beta-lactamase_OXA-1     CAATTAACCTTAAG--------------TA 840
lcl|NG_157038.1_cds_WP_151798075.1_1_[gene=blaOXA]_[locus_tag=A7J11_07961]_[protein=OXA-229_family_carbapenem-hydrolyzing_class_D_beta-lactamase_OXA-1     CAATTAACCTTAAG--------------TA 840
lcl|NG_157039.1_cds_WP_199935335.1_1_[gene=blaOXA]_[locus_tag=A7J11_07960]_[protein=OXA-229_family_carbapenem-hydrolyzing_class_D_beta-lactamase_OXA-1     CAATTAACCTTAAG--------------TA 840
lcl|NG_157040.1_cds_WP_151825371.1_1_[gene=blaOXA]_[locus_tag=A7J11_07956]_[protein=OXA-229_family_carbapenem-hydrolyzing_class_D_beta-lactamase_OXA-1     CAATTAACCTTAAG--------------TA 840
lcl|NG_157041.1_cds_WP_151810644.1_1_[gene=blaOXA]_[locus_tag=A7J11_07955]_[protein=OXA-229_family_carbapenem-hydrolyzing_class_D_beta-lactamase_OXA-1     CAATTAACCTTAAG--------------TA 840
lcl|NG_157042.1_cds_WP_151713720.1_1_[gene=blaOXA]_[locus_tag=A7J11_07954]_[protein=OXA-229_family_carbapenem-hydrolyzing_class_D_beta-lactamase_OXA-1     CAATTAACCTTAAG--------------TA 840
                                                                                                                                                                                         

OXA-1_consensus                                                                                                                                            TTCTAAACACACTAAATTTATAA------- 870
OXA01_crRNA                                                                                                                                                ------------------------------ 870
Forward_primer                                                                                                                                             ------------------------------ 870
Reverse_primer                                                                                                                                             ------------------------------ 870
lcl|NG_244592.1_cds_WP_420354154.1_1_[gene=blaOXA]_[locus_tag=A7J11_08963]_[protein=OXA-229_family_carbapenem-hydrolyzing_class_D_beta-lactamase_OXA-1     TTTTGGACAAATTGGGTCTATTTTTTTATT 870
lcl|OM105665.1_cds_UIC40481.1_1_[gene=blaOXA]_[protein=OXA-229_family_carbapenem-hydrolyzing_class_D_beta-lactamase_OXA-1052]_[protein_id=UIC40481.1]_     TTTTGGACAAATTGGGTCTATTTTTTTATT 870
lcl|OP131861.1_cds_UUM03677.1_1_[gene=blaOXA]_[protein=OXA-229_family_carbapenem-hydrolyzing_class_D_beta-lactamase_OXA-1144]_[protein_id=UUM03677.1]_     TTTTGGACAAATTGGGTCTATTTTTTTATT 870
lcl|PV184586.1_cds_XPO98267.1_1_[gene=blaOXA]_[protein=OXA-229_family_carbapenem-hydrolyzing_class_D_beta-lactamase_OXA-1375]_[protein_id=XPO98267.1]_     TTTTGGACAAATTGGGTCTATTTTTTTATT 870
lcl|MN580133.1_cds_QFU78882.1_1_[gene=blaOXA]_[protein=OXA-229_family_carbapenem-hydrolyzing_class_D_beta-lactamase_OXA-895]_[protein_id=QFU78882.1]_[     TTTTGGACAAATTGGGTCTATTTTTTTATT 870
lcl|MT968429.1_cds_QNS30065.1_1_[gene=blaOXA]_[protein=OXA-229_family_carbapenem-hydrolyzing_class_D_beta-lactamase_OXA-930]_[protein_id=QNS30065.1]_[     TTTTGGACAAATTGGGTCTATTTTTTTATT 870
lcl|MT968430.1_cds_QNS30066.1_1_[gene=blaOXA]_[protein=OXA-229_family_carbapenem-hydrolyzing_class_D_beta-lactamase_OXA-931]_[protein_id=QNS30066.1]_[     TTTTGGACAAATTGGGTCTATTTTTTTATT 870
lcl|MW805229.1_cds_QTG68655.1_1_[gene=blaOXA]_[protein=OXA-229_family_carbapenem-hydrolyzing_class_D_beta-lactamase_OXA-952]_[protein_id=QTG68655.1]_[     TTTTGGACAAATTGGGTCTATTTTTTTATT 870
lcl|MW805235.1_cds_QTG68656.1_1_[gene=blaOXA]_[protein=OXA-229_family_carbapenem-hydrolyzing_class_D_beta-lactamase_OXA-953]_[protein_id=QTG68656.1]_[     TTTTGGACAAATTGGGTCTATTTTTTTATT 870
lcl|MZ265735.1_cds_QWA20182.1_1_[gene=blaOXA]_[protein=OXA-229_family_carbapenem-hydrolyzing_class_D_beta-lactamase_OXA-983]_[protein_id=QWA20182.1]_[     TTTTGGACAAATTGGGTCTATTTTTTTATT 870
lcl|MZ265754.1_cds_QWA20201.1_1_[gene=blaOXA]_[protein=OXA-229_family_carbapenem-hydrolyzing_class_D_beta-lactamase_OXA-1001]_[protein_id=QWA20201.1]_     TTTTGGACAAATTGGGTCTATTTTTTTATT 870
lcl|MZ734223.1_cds_QYZ89870.1_1_[gene=blaOXA]_[protein=OXA-229_family_carbapenem-hydrolyzing_class_D_beta-lactamase_OXA-1001]_[protein_id=QYZ89870.1]_     TTTTGGACAAATTGGGTCTATTTTTTTATT 870
lcl|NG_049523.1_cds_WP_063861837.1_1_[gene=blaOXA]_[locus_tag=A7J11_02842]_[protein=OXA-229_family_carbapenem-hydrolyzing_class_D_beta-lactamase_OXA-2     TTTTGGACAAATTGGGTCTATTTTTTTATT 870
lcl|NG_049524.1_cds_WP_063861840.1_1_[gene=blaOXA]_[locus_tag=A7J11_02841]_[protein=carbapenem-hydrolyzing_class_D_beta-lactamase_OXA-229]_[protein_id     TTTTGGACAAATTGGGTCTATTTTTTTATT 870
lcl|NG_049526.1_cds_WP_063862119.1_1_[gene=blaOXA]_[locus_tag=A7J11_02843]_[protein=OXA-229_family_carbapenem-hydrolyzing_class_D_beta-lactamase_OXA-2     TTTTGGACAAATTGGGTCTATTTTTTTATT 870
lcl|NG_049552.1_cds_WP_063862441.1_1_[gene=blaOXA]_[locus_tag=A7J11_03027]_[protein=OXA-229_family_carbapenem-hydrolyzing_class_D_beta-lactamase_OXA-2     TTTTGGACAAATTGGGTCTATTTTTTTATT 870
lcl|NG_049596.1_cds_WP_004825629.1_1_[gene=blaOXA]_[locus_tag=A7J11_02997]_[protein=OXA-229_family_carbapenem-hydrolyzing_class_D_beta-lactamase_OXA-3     TTTTGGACAAATTGGGTCTATTTTTTTATT 870
lcl|NG_049597.1_cds_WP_005034514.1_1_[gene=blaOXA]_[locus_tag=A7J11_03004]_[protein=OXA-229_family_carbapenem-hydrolyzing_class_D_beta-lactamase_OXA-3     TTTTGGACAAATTGGGTCTATTTTTTTATT 870
lcl|NG_049648.1_cds_WP_063862726.1_1_[gene=blaOXA]_[locus_tag=A7J11_03111]_[protein=OXA-229_family_carbapenem-hydrolyzing_class_D_beta-lactamase_OXA-3     TTTTGGACAAATTGGGTCTATTTTTTTATT 870
lcl|NG_049649.1_cds_WP_063862727.1_1_[gene=blaOXA]_[locus_tag=A7J11_03112]_[protein=OXA-229_family_carbapenem-hydrolyzing_class_D_beta-lactamase_OXA-3     TTTTGGACAAATTGGGTCTATTTTTTTATT 870
lcl|NG_049706.1_cds_WP_063862796.1_1_[gene=blaOXA]_[locus_tag=A7J11_03328]_[protein=OXA-229_family_carbapenem-hydrolyzing_class_D_beta-lactamase_OXA-4     TTTTGGACAAATTGGGTCTATTTTTTTATT 870
lcl|NG_067157.1_cds_WP_100886243.1_1_[gene=blaOXA]_[locus_tag=A7J11_06583]_[protein=OXA-229_family_carbapenem-hydrolyzing_class_D_beta-lactamase_OXA-8     TTTTGGACAAATTGGGTCTATTTTTTTATT 870
lcl|NG_070785.1_cds_WP_151781119.1_1_[gene=blaOXA]_[locus_tag=A7J11_06942]_[protein=OXA-229_family_carbapenem-hydrolyzing_class_D_beta-lactamase_OXA-9     TTTTGGACAAATTGGGTCTATTTTTTTATT 870
lcl|NG_070786.1_cds_WP_190259776.1_1_[gene=blaOXA]_[locus_tag=A7J11_06943]_[protein=OXA-229_family_carbapenem-hydrolyzing_class_D_beta-lactamase_OXA-9     TTTTGGACAAATTGGGTCTATTTTTTTATT 870
lcl|NG_074731.1_cds_WP_213994598.1_1_[gene=blaOXA]_[locus_tag=A7J11_07102]_[protein=OXA-229_family_carbapenem-hydrolyzing_class_D_beta-lactamase_OXA-9     TTTTGGACAAATTGGGTCTATTTTTTTATT 870
lcl|NG_074732.1_cds_WP_049044515.1_1_[gene=blaOXA]_[locus_tag=A7J11_07103]_[protein=OXA-229_family_carbapenem-hydrolyzing_class_D_beta-lactamase_OXA-9     TTTTGGACAAATTGGGTCTATTTTTTTATT 870
lcl|NG_078004.1_cds_WP_231869608.1_1_[gene=blaOXA]_[locus_tag=A7J11_07276]_[protein=OXA-229_family_carbapenem-hydrolyzing_class_D_beta-lactamase_OXA-9     TTTTGGACAAATTGGGTCTATTTTTTTATT 870
lcl|NG_078022.1_cds_WP_042088348.1_1_[gene=blaOXA]_[locus_tag=A7J11_07294]_[protein=OXA-229_family_carbapenem-hydrolyzing_class_D_beta-lactamase_OXA-1     TTTTGGACAAATTGGGTCTATTTTTTTATT 870
lcl|NG_081703.1_cds_WP_256875607.1_1_[gene=blaOXA]_[locus_tag=A7J11_07624]_[protein=OXA-229_family_carbapenem-hydrolyzing_class_D_beta-lactamase_OXA-1     TTTTGGACAAATTGGGTCTATTTTTTTATT 870
lcl|NG_081796.1_cds_WP_046759755.1_1_[gene=blaOXA]_[locus_tag=A7J11_07702]_[protein=OXA-229_family_carbapenem-hydrolyzing_class_D_beta-lactamase_OXA-1     TTTTGGACAAATTGGGTCTATTTTTTTATT 870
lcl|NG_157035.1_cds_WP_139419258.1_1_[gene=blaOXA]_[locus_tag=A7J11_08057]_[protein=OXA-229_family_carbapenem-hydrolyzing_class_D_beta-lactamase_OXA-1     TTTTGGACAAATTGGGTCTATTTTTTTATT 870
lcl|NG_157036.1_cds_WP_058968329.1_1_[gene=blaOXA]_[locus_tag=A7J11_07999]_[protein=OXA-229_family_carbapenem-hydrolyzing_class_D_beta-lactamase_OXA-1     TTTTGGACAAATTGGGTCTATTTTTTTATT 870
lcl|NG_157037.1_cds_WP_274945001.1_1_[gene=blaOXA]_[locus_tag=A7J11_07983]_[protein=OXA-229_family_carbapenem-hydrolyzing_class_D_beta-lactamase_OXA-1     TTTTGGACAAATTGGGTCTATTTTTTTATT 870
lcl|NG_157038.1_cds_WP_151798075.1_1_[gene=blaOXA]_[locus_tag=A7J11_07961]_[protein=OXA-229_family_carbapenem-hydrolyzing_class_D_beta-lactamase_OXA-1     TTTTGGACAAATTGGGTCTATTTTTTTATT 870
lcl|NG_157039.1_cds_WP_199935335.1_1_[gene=blaOXA]_[locus_tag=A7J11_07960]_[protein=OXA-229_family_carbapenem-hydrolyzing_class_D_beta-lactamase_OXA-1     TTTTGGACAAATTGGGTCTATTTTTTTATT 870
lcl|NG_157040.1_cds_WP_151825371.1_1_[gene=blaOXA]_[locus_tag=A7J11_07956]_[protein=OXA-229_family_carbapenem-hydrolyzing_class_D_beta-lactamase_OXA-1     TTTTGGACAAATTGGGTCTATTTTTTTATT 870
lcl|NG_157041.1_cds_WP_151810644.1_1_[gene=blaOXA]_[locus_tag=A7J11_07955]_[protein=OXA-229_family_carbapenem-hydrolyzing_class_D_beta-lactamase_OXA-1     TTTTGGACAAATTGGGTCTATTTTTTTATT 870
lcl|NG_157042.1_cds_WP_151713720.1_1_[gene=blaOXA]_[locus_tag=A7J11_07954]_[protein=OXA-229_family_carbapenem-hydrolyzing_class_D_beta-lactamase_OXA-1     TTTTGGACAAATTGGGTCTATTTTTTTATT 870
                                                                                                                                                                                         

OXA-1_consensus                                                                                                                                            -------- 878
OXA01_crRNA                                                                                                                                                -------- 878
Forward_primer                                                                                                                                             -------- 878
Reverse_primer                                                                                                                                             -------- 878
lcl|NG_244592.1_cds_WP_420354154.1_1_[gene=blaOXA]_[locus_tag=A7J11_08963]_[protein=OXA-229_family_carbapenem-hydrolyzing_class_D_beta-lactamase_OXA-1     TAAGATAA 878
lcl|OM105665.1_cds_UIC40481.1_1_[gene=blaOXA]_[protein=OXA-229_family_carbapenem-hydrolyzing_class_D_beta-lactamase_OXA-1052]_[protein_id=UIC40481.1]_     TAAGATAA 878
lcl|OP131861.1_cds_UUM03677.1_1_[gene=blaOXA]_[protein=OXA-229_family_carbapenem-hydrolyzing_class_D_beta-lactamase_OXA-1144]_[protein_id=UUM03677.1]_     TAAGATAA 878
lcl|PV184586.1_cds_XPO98267.1_1_[gene=blaOXA]_[protein=OXA-229_family_carbapenem-hydrolyzing_class_D_beta-lactamase_OXA-1375]_[protein_id=XPO98267.1]_     TAAGATAA 878
lcl|MN580133.1_cds_QFU78882.1_1_[gene=blaOXA]_[protein=OXA-229_family_carbapenem-hydrolyzing_class_D_beta-lactamase_OXA-895]_[protein_id=QFU78882.1]_[     TAAGATAA 878
lcl|MT968429.1_cds_QNS30065.1_1_[gene=blaOXA]_[protein=OXA-229_family_carbapenem-hydrolyzing_class_D_beta-lactamase_OXA-930]_[protein_id=QNS30065.1]_[     TAAGATAA 878
lcl|MT968430.1_cds_QNS30066.1_1_[gene=blaOXA]_[protein=OXA-229_family_carbapenem-hydrolyzing_class_D_beta-lactamase_OXA-931]_[protein_id=QNS30066.1]_[     TAAGATAA 878
lcl|MW805229.1_cds_QTG68655.1_1_[gene=blaOXA]_[protein=OXA-229_family_carbapenem-hydrolyzing_class_D_beta-lactamase_OXA-952]_[protein_id=QTG68655.1]_[     TAAGATAA 878
lcl|MW805235.1_cds_QTG68656.1_1_[gene=blaOXA]_[protein=OXA-229_family_carbapenem-hydrolyzing_class_D_beta-lactamase_OXA-953]_[protein_id=QTG68656.1]_[     TAAGATAA 878
lcl|MZ265735.1_cds_QWA20182.1_1_[gene=blaOXA]_[protein=OXA-229_family_carbapenem-hydrolyzing_class_D_beta-lactamase_OXA-983]_[protein_id=QWA20182.1]_[     TAAGATAA 878
lcl|MZ265754.1_cds_QWA20201.1_1_[gene=blaOXA]_[protein=OXA-229_family_carbapenem-hydrolyzing_class_D_beta-lactamase_OXA-1001]_[protein_id=QWA20201.1]_     TAAGATAA 878
lcl|MZ734223.1_cds_QYZ89870.1_1_[gene=blaOXA]_[protein=OXA-229_family_carbapenem-hydrolyzing_class_D_beta-lactamase_OXA-1001]_[protein_id=QYZ89870.1]_     TAAGATAA 878
lcl|NG_049523.1_cds_WP_063861837.1_1_[gene=blaOXA]_[locus_tag=A7J11_02842]_[protein=OXA-229_family_carbapenem-hydrolyzing_class_D_beta-lactamase_OXA-2     TAAGATAA 878
lcl|NG_049524.1_cds_WP_063861840.1_1_[gene=blaOXA]_[locus_tag=A7J11_02841]_[protein=carbapenem-hydrolyzing_class_D_beta-lactamase_OXA-229]_[protein_id     TAAGATAA 878
lcl|NG_049526.1_cds_WP_063862119.1_1_[gene=blaOXA]_[locus_tag=A7J11_02843]_[protein=OXA-229_family_carbapenem-hydrolyzing_class_D_beta-lactamase_OXA-2     TAAGATAA 878
lcl|NG_049552.1_cds_WP_063862441.1_1_[gene=blaOXA]_[locus_tag=A7J11_03027]_[protein=OXA-229_family_carbapenem-hydrolyzing_class_D_beta-lactamase_OXA-2     TAAGATAA 878
lcl|NG_049596.1_cds_WP_004825629.1_1_[gene=blaOXA]_[locus_tag=A7J11_02997]_[protein=OXA-229_family_carbapenem-hydrolyzing_class_D_beta-lactamase_OXA-3     TAAGATAA 878
lcl|NG_049597.1_cds_WP_005034514.1_1_[gene=blaOXA]_[locus_tag=A7J11_03004]_[protein=OXA-229_family_carbapenem-hydrolyzing_class_D_beta-lactamase_OXA-3     TAAGATAA 878
lcl|NG_049648.1_cds_WP_063862726.1_1_[gene=blaOXA]_[locus_tag=A7J11_03111]_[protein=OXA-229_family_carbapenem-hydrolyzing_class_D_beta-lactamase_OXA-3     TAAGATAA 878
lcl|NG_049649.1_cds_WP_063862727.1_1_[gene=blaOXA]_[locus_tag=A7J11_03112]_[protein=OXA-229_family_carbapenem-hydrolyzing_class_D_beta-lactamase_OXA-3     TAAGATAA 878
lcl|NG_049706.1_cds_WP_063862796.1_1_[gene=blaOXA]_[locus_tag=A7J11_03328]_[protein=OXA-229_family_carbapenem-hydrolyzing_class_D_beta-lactamase_OXA-4     TAAGATAA 878
lcl|NG_067157.1_cds_WP_100886243.1_1_[gene=blaOXA]_[locus_tag=A7J11_06583]_[protein=OXA-229_family_carbapenem-hydrolyzing_class_D_beta-lactamase_OXA-8     TAAGATAA 878
lcl|NG_070785.1_cds_WP_151781119.1_1_[gene=blaOXA]_[locus_tag=A7J11_06942]_[protein=OXA-229_family_carbapenem-hydrolyzing_class_D_beta-lactamase_OXA-9     TAAGATAA 878
lcl|NG_070786.1_cds_WP_190259776.1_1_[gene=blaOXA]_[locus_tag=A7J11_06943]_[protein=OXA-229_family_carbapenem-hydrolyzing_class_D_beta-lactamase_OXA-9     TAAGATAA 878
lcl|NG_074731.1_cds_WP_213994598.1_1_[gene=blaOXA]_[locus_tag=A7J11_07102]_[protein=OXA-229_family_carbapenem-hydrolyzing_class_D_beta-lactamase_OXA-9     TAAGATAA 878
lcl|NG_074732.1_cds_WP_049044515.1_1_[gene=blaOXA]_[locus_tag=A7J11_07103]_[protein=OXA-229_family_carbapenem-hydrolyzing_class_D_beta-lactamase_OXA-9     TAAGATAA 878
lcl|NG_078004.1_cds_WP_231869608.1_1_[gene=blaOXA]_[locus_tag=A7J11_07276]_[protein=OXA-229_family_carbapenem-hydrolyzing_class_D_beta-lactamase_OXA-9     TAAGATAA 878
lcl|NG_078022.1_cds_WP_042088348.1_1_[gene=blaOXA]_[locus_tag=A7J11_07294]_[protein=OXA-229_family_carbapenem-hydrolyzing_class_D_beta-lactamase_OXA-1     TAAGATAA 878
lcl|NG_081703.1_cds_WP_256875607.1_1_[gene=blaOXA]_[locus_tag=A7J11_07624]_[protein=OXA-229_family_carbapenem-hydrolyzing_class_D_beta-lactamase_OXA-1     TAAGATAA 878
lcl|NG_081796.1_cds_WP_046759755.1_1_[gene=blaOXA]_[locus_tag=A7J11_07702]_[protein=OXA-229_family_carbapenem-hydrolyzing_class_D_beta-lactamase_OXA-1     TAAGATAA 878
lcl|NG_157035.1_cds_WP_139419258.1_1_[gene=blaOXA]_[locus_tag=A7J11_08057]_[protein=OXA-229_family_carbapenem-hydrolyzing_class_D_beta-lactamase_OXA-1     TAAGATAA 878
lcl|NG_157036.1_cds_WP_058968329.1_1_[gene=blaOXA]_[locus_tag=A7J11_07999]_[protein=OXA-229_family_carbapenem-hydrolyzing_class_D_beta-lactamase_OXA-1     TAAGATAA 878
lcl|NG_157037.1_cds_WP_274945001.1_1_[gene=blaOXA]_[locus_tag=A7J11_07983]_[protein=OXA-229_family_carbapenem-hydrolyzing_class_D_beta-lactamase_OXA-1     TAAGATAA 878
lcl|NG_157038.1_cds_WP_151798075.1_1_[gene=blaOXA]_[locus_tag=A7J11_07961]_[protein=OXA-229_family_carbapenem-hydrolyzing_class_D_beta-lactamase_OXA-1     TAAGATAA 878
lcl|NG_157039.1_cds_WP_199935335.1_1_[gene=blaOXA]_[locus_tag=A7J11_07960]_[protein=OXA-229_family_carbapenem-hydrolyzing_class_D_beta-lactamase_OXA-1     TAAGATAA 878
lcl|NG_157040.1_cds_WP_151825371.1_1_[gene=blaOXA]_[locus_tag=A7J11_07956]_[protein=OXA-229_family_carbapenem-hydrolyzing_class_D_beta-lactamase_OXA-1     TAAGATAA 878
lcl|NG_157041.1_cds_WP_151810644.1_1_[gene=blaOXA]_[locus_tag=A7J11_07955]_[protein=OXA-229_family_carbapenem-hydrolyzing_class_D_beta-lactamase_OXA-1     TAAGATAA 878
lcl|NG_157042.1_cds_WP_151713720.1_1_[gene=blaOXA]_[locus_tag=A7J11_07954]_[protein=OXA-229_family_carbapenem-hydrolyzing_class_D_beta-lactamase_OXA-1     TAAGATAA 878
                                                                                                                                                                   
