# Supplementary material for: Thermal optimized PCR coupled to CRISPR-Cas12a for rapid detection of blaOXA-1 resistance gene
Source: PLoS One. 2026 May 15;21(5):e0337675. doi: 10.1371/journal.pone.0337675 (PMC13178884; doi:10.1371/journal.pone.0337675)
Supplement: S2 File [file pone.0337675.s002.zip › Supplementary_file_S2/Aln_OXA134.aln]

CLUSTAL W 2.0 multiple sequence alignment

OXA-1_consensus                                                                                                                                            ATGAAAAACACAATACATATCAACTTCGCT 30
OXA01_crRNA                                                                                                                                                ------------------------------ 30
Forward_primer                                                                                                                                             ------------------------------ 30
Reverse_primer                                                                                                                                             ------------------------------ 30
lcl|MH188856.1_cds_AWB15830.1_1_[gene=blaOXA]_[protein=OXA-134_family_carbapenem-hydrolyzing_class_D_beta-lactamase_OXA-647]_[protein_id=AWB15830.1]_[     ATGAAAATTTTGATTTTGCTGCCTTTACTT 30
lcl|NG_049434.1_cds_WP_005104969.1_1_[gene=blaOXA]_[locus_tag=A7J11_02559]_[protein=carbapenem-hydrolyzing_class_D_beta-lactamase_OXA-134]_[protein_id     ATGAAAATTTTGATTTTTCTGCCTTTACTG 30
lcl|KX360747.1_cds_AOS48097.1_1_[gene=blaOXA]_[protein=OXA-134_family_carbapenem-hydrolyzing_class_D_beta-lactamase_OXA-537]_[protein_id=AOS48097.1]_[     ATGAAAACTCTTATTTTGTTGCCTTTACTT 30
lcl|MZ265743.1_cds_QWA20190.1_1_[gene=blaOXA]_[protein=OXA-134_family_carbapenem-hydrolyzing_class_D_beta-lactamase_OXA-991]_[protein_id=QWA20190.1]_[     ATGAAAACTCTTATTTTGTTGCCTTTACTT 30
lcl|MZ265758.1_cds_QWA20205.1_1_[gene=blaOXA]_[protein=OXA-134_family_carbapenem-hydrolyzing_class_D_beta-lactamase_OXA-1005]_[protein_id=QWA20205.1]_     ATGAAAATTCTGATTTTACTGCTTTTAGTT 30
lcl|NG_049530.1_cds_WP_000854009.1_1_[gene=blaOXA]_[locus_tag=A7J11_02807]_[protein=OXA-134_family_carbapenem-hydrolyzing_class_D_beta-lactamase_OXA-2     ATGAAAACTCTTATTTTGTTGCCTTTACTT 30
lcl|NG_049531.1_cds_WP_063862170.1_1_[gene=blaOXA]_[locus_tag=A7J11_02809]_[protein=OXA-134_family_carbapenem-hydrolyzing_class_D_beta-lactamase_OXA-2     ATGAAAACTCTTATTTTGTTGCCTTTACTT 30
lcl|NG_049532.1_cds_WP_000854010.1_1_[gene=blaOXA]_[locus_tag=A7J11_02808]_[protein=OXA-134_family_carbapenem-hydrolyzing_class_D_beta-lactamase_OXA-2     ATGAAAACTCTTATTTTGTTGCCTTTACTT 30
lcl|NG_049573.1_cds_WP_004814035.1_1_[gene=blaOXA]_[locus_tag=A7J11_02995]_[protein=OXA-134_family_carbapenem-hydrolyzing_class_D_beta-lactamase_OXA-2     ATGAAAATTCTTATTTTGTGGCCTTTACTC 30
lcl|NG_049574.1_cds_WP_004897444.1_1_[gene=blaOXA]_[locus_tag=A7J11_03000]_[protein=OXA-134_family_carbapenem-hydrolyzing_class_D_beta-lactamase_OXA-2     ATGAAAATTCTTATTTTGTGGCCTTTACTC 30
lcl|NG_049575.1_cds_WP_005220450.1_1_[gene=blaOXA]_[locus_tag=A7J11_02981]_[protein=OXA-134_family_carbapenem-hydrolyzing_class_D_beta-lactamase_OXA-2     ATGAAAATTCTTATTTTGTGGCCTTTACTC 30
lcl|NG_049580.1_cds_WP_004728961.1_1_[gene=blaOXA]_[locus_tag=A7J11_02904]_[protein=OXA-134_family_carbapenem-hydrolyzing_class_D_beta-lactamase_OXA-2     ATGAAAATTCTGATTTTGCTGCCTTTACTT 30
lcl|NG_049581.1_cds_WP_004647119.1_1_[gene=blaOXA]_[locus_tag=A7J11_02985]_[protein=OXA-134_family_carbapenem-hydrolyzing_class_D_beta-lactamase_OXA-2     ATGAAAATTCTAATTTTGCTGCCTTTACTG 30
lcl|NG_049582.1_cds_WP_005245537.1_1_[gene=blaOXA]_[locus_tag=A7J11_03015]_[protein=OXA-134_family_carbapenem-hydrolyzing_class_D_beta-lactamase_OXA-2     ATGAAAACTCTGATTTTTCTGCCTTTACTT 30
lcl|NG_049583.1_cds_WP_005268230.1_1_[gene=blaOXA]_[locus_tag=A7J11_03018]_[protein=OXA-134_family_carbapenem-hydrolyzing_class_D_beta-lactamase_OXA-2     ATGAAAATTCTGATTTTGCTACCTTTACTG 30
lcl|NG_049653.1_cds_WP_048880934.1_1_[gene=blaOXA]_[locus_tag=A7J11_03156]_[protein=OXA-134_family_carbapenem-hydrolyzing_class_D_beta-lactamase_OXA-3     ATGAAAATTCTTATTTTGTTGCCTTTACTC 30
lcl|NG_049654.1_cds_WP_063862731.1_1_[gene=blaOXA]_[locus_tag=A7J11_03157]_[protein=OXA-134_family_carbapenem-hydrolyzing_class_D_beta-lactamase_OXA-3     ATGAAAATTCTGATTTTGCTGCCTTTATTT 30
lcl|NG_049655.1_cds_WP_063862732.1_1_[gene=blaOXA]_[locus_tag=A7J11_03158]_[protein=OXA-134_family_carbapenem-hydrolyzing_class_D_beta-lactamase_OXA-3     ATGAAAATTCTGATTTTGCTACCTTTACTG 30
lcl|NG_049656.1_cds_WP_063862733.1_1_[gene=blaOXA]_[locus_tag=A7J11_03159]_[protein=OXA-134_family_carbapenem-hydrolyzing_class_D_beta-lactamase_OXA-3     ATGAAAACTCTGATTTTTCTGCCTTTACTT 30
lcl|NG_051752.1_cds_WP_070064536.1_1_[gene=blaOXA]_[locus_tag=A7J11_04162]_[protein=OXA-134_family_carbapenem-hydrolyzing_class_D_beta-lactamase_OXA-5     ATGAAAACTCTTATTTTGTTGCCTTTACTT 30
lcl|NG_078012.1_cds_WP_231869616.1_1_[gene=blaOXA]_[locus_tag=A7J11_07284]_[protein=OXA-134_family_carbapenem-hydrolyzing_class_D_beta-lactamase_OXA-9     ATGAAAACTCTTATTTTGTTGCCTTTACTT 30
lcl|NG_078026.1_cds_WP_163170629.1_1_[gene=blaOXA]_[locus_tag=A7J11_07298]_[protein=OXA-134_family_carbapenem-hydrolyzing_class_D_beta-lactamase_OXA-1     ATGAAAATTCTGATTTTACTGCTTTTAGTT 30
lcl|NG_157024.1_cds_WP_253114439.1_1_[gene=blaOXA]_[locus_tag=A7J11_08004]_[protein=OXA-134_family_carbapenem-hydrolyzing_class_D_beta-lactamase_OXA-1     ATGAAAATTCTGATTTTTCTGCCTTTACTG 30
lcl|NG_157025.1_cds_WP_279240792.1_1_[gene=blaOXA]_[locus_tag=A7J11_08005]_[protein=OXA-134_family_carbapenem-hydrolyzing_class_D_beta-lactamase_OXA-1     ATGAAAATTCTGATTTTGCTACCTTTACTG 30
lcl|NG_157026.1_cds_WP_253147258.1_1_[gene=blaOXA]_[locus_tag=A7J11_08006]_[protein=OXA-134_family_carbapenem-hydrolyzing_class_D_beta-lactamase_OXA-1     ATGAAAATTCTGATTTTGCTGCCTTTATTT 30
lcl|NG_157030.1_cds_WP_279240795.1_1_[gene=blaOXA]_[locus_tag=A7J11_08010]_[protein=OXA-134_family_carbapenem-hydrolyzing_class_D_beta-lactamase_OXA-1     ATGAAAATTCTTATTTTGTGGCCTTTACTC 30
lcl|ON101847.1_cds_UOM32497.1_1_[gene=blaOXA]_[protein=OXA-134_family_carbapenem-hydrolyzing_class_D_beta-lactamase_OXA-1110]_[protein_id=UOM32497.1]_     ATGAAAATTCTGATTTTTCTGCCTTTACTG 30
lcl|ON101848.1_cds_UOM32498.1_1_[gene=blaOXA]_[protein=OXA-134_family_carbapenem-hydrolyzing_class_D_beta-lactamase_OXA-1111]_[protein_id=UOM32498.1]_     ATGAAAATTCTGATTTTGCTACCTTTACTG 30
lcl|ON101849.1_cds_UOM32499.1_1_[gene=blaOXA]_[protein=OXA-134_family_carbapenem-hydrolyzing_class_D_beta-lactamase_OXA-1112]_[protein_id=UOM32499.1]_     ATGAAAATTCTGATTTTGCTGCCTTTATTT 30
lcl|ON101853.1_cds_UOM32503.1_1_[gene=blaOXA]_[protein=OXA-134_family_carbapenem-hydrolyzing_class_D_beta-lactamase_OXA-1116]_[protein_id=UOM32503.1]_     ATGAAAATTCTTATTTTGTGGCCTTTACTC 30
lcl|NG_068224.1_cds_WP_168370988.1_1_[gene=blaOXA]_[locus_tag=A7J11_06807]_[protein=OXA-134_family_carbapenem-hydrolyzing_class_D_beta-lactamase_OXA-9     ATGAAAATTCTGATTTTGCTGCCTTTATTT 30
lcl|MH188855.1_cds_AWB15829.1_1_[gene=blaOXA]_[protein=OXA-134_family_carbapenem-hydrolyzing_class_D_beta-lactamase_OXA-646]_[protein_id=AWB15829.1]_[     ATGAAAATTCTGATTTTGCTACCTTTACTG 30
lcl|MH188857.1_cds_AWB15831.1_1_[gene=blaOXA]_[protein=OXA-134_family_carbapenem-hydrolyzing_class_D_beta-lactamase_OXA-648]_[protein_id=AWB15831.1]_[     ATGAAAATTCTGATTTTGCTGCCTTTACTG 30
lcl|NG_050781.1_cds_WP_064483990.1_1_[gene=blaOXA]_[locus_tag=A7J11_03704]_[protein=OXA-134_family_carbapenem-hydrolyzing_class_D_beta-lactamase_OXA-4     ATGAAAATTCTGATTTTTCTGCCTTTACTG 30
lcl|NG_065432.1_cds_WP_039902635.1_1_[gene=blaOXA]_[locus_tag=A7J11_06265]_[protein=OXA-134_family_carbapenem-hydrolyzing_class_D_beta-lactamase_OXA-6     ATGAAAATTCTGATTTTGCTACCTTTACTG 30
lcl|NG_065434.1_cds_WP_140423316.1_1_[gene=blaOXA]_[locus_tag=A7J11_06267]_[protein=OXA-134_family_carbapenem-hydrolyzing_class_D_beta-lactamase_OXA-6     ATGAAAATTCTGATTTTGCTGCCTTTACTG 30
lcl|NG_049627.1_cds_WP_063862702.1_1_[gene=blaOXA]_[locus_tag=A7J11_03100]_[protein=OXA-134_family_carbapenem-hydrolyzing_class_D_beta-lactamase_OXA-3     ATGAAAATTTTGATTTTGCTGCCTTTACTT 30
lcl|NG_065433.1_cds_WP_140423315.1_1_[gene=blaOXA]_[locus_tag=A7J11_06266]_[protein=OXA-134_family_carbapenem-hydrolyzing_class_D_beta-lactamase_OXA-6     ATGAAAATTTTGATTTTGCTGCCTTTACTT 30
                                                                                                                                                                                         

OXA-1_consensus                                                                                                                                            ATTTTTTTAATAATTGCAAATATTATCTAC 60
OXA01_crRNA                                                                                                                                                ------------------------------ 60
Forward_primer                                                                                                                                             ------------------------------ 60
Reverse_primer                                                                                                                                             ------------------------------ 60
lcl|MH188856.1_cds_AWB15830.1_1_[gene=blaOXA]_[protein=OXA-134_family_carbapenem-hydrolyzing_class_D_beta-lactamase_OXA-647]_[protein_id=AWB15830.1]_[     AGTTGCTTGGGCCTGACAGCATGTAGCCTA 60
lcl|NG_049434.1_cds_WP_005104969.1_1_[gene=blaOXA]_[locus_tag=A7J11_02559]_[protein=carbapenem-hydrolyzing_class_D_beta-lactamase_OXA-134]_[protein_id     AGTTGCTTGGGCCTGACAGCATGTAGCCTA 60
lcl|KX360747.1_cds_AOS48097.1_1_[gene=blaOXA]_[protein=OXA-134_family_carbapenem-hydrolyzing_class_D_beta-lactamase_OXA-537]_[protein_id=AOS48097.1]_[     AGTTGCTTGAGCCTGACAGCCTGTAGCTTG 60
lcl|MZ265743.1_cds_QWA20190.1_1_[gene=blaOXA]_[protein=OXA-134_family_carbapenem-hydrolyzing_class_D_beta-lactamase_OXA-991]_[protein_id=QWA20190.1]_[     AGTTGCTTGAGCCTGACAGCCTGTAGCTTG 60
lcl|MZ265758.1_cds_QWA20205.1_1_[gene=blaOXA]_[protein=OXA-134_family_carbapenem-hydrolyzing_class_D_beta-lactamase_OXA-1005]_[protein_id=QWA20205.1]_     AGTTGCTTGGGCCTGACGGCGTGTAGCCTG 60
lcl|NG_049530.1_cds_WP_000854009.1_1_[gene=blaOXA]_[locus_tag=A7J11_02807]_[protein=OXA-134_family_carbapenem-hydrolyzing_class_D_beta-lactamase_OXA-2     AGTTGCTTGAGCCTGACAGCCTGTAGCTTG 60
lcl|NG_049531.1_cds_WP_063862170.1_1_[gene=blaOXA]_[locus_tag=A7J11_02809]_[protein=OXA-134_family_carbapenem-hydrolyzing_class_D_beta-lactamase_OXA-2     AGTTGCTTGAGCCTGACAGCCTGTAGCTTG 60
lcl|NG_049532.1_cds_WP_000854010.1_1_[gene=blaOXA]_[locus_tag=A7J11_02808]_[protein=OXA-134_family_carbapenem-hydrolyzing_class_D_beta-lactamase_OXA-2     AGTTGCTTGAGCCTGACAGCCTGTAGCTTG 60
lcl|NG_049573.1_cds_WP_004814035.1_1_[gene=blaOXA]_[locus_tag=A7J11_02995]_[protein=OXA-134_family_carbapenem-hydrolyzing_class_D_beta-lactamase_OXA-2     AGTTACTTGAGCCTGACAGCCTGTAGCTTC 60
lcl|NG_049574.1_cds_WP_004897444.1_1_[gene=blaOXA]_[locus_tag=A7J11_03000]_[protein=OXA-134_family_carbapenem-hydrolyzing_class_D_beta-lactamase_OXA-2     AGTTGCTTGAGCCTGACAGCTTGTAGCTTC 60
lcl|NG_049575.1_cds_WP_005220450.1_1_[gene=blaOXA]_[locus_tag=A7J11_02981]_[protein=OXA-134_family_carbapenem-hydrolyzing_class_D_beta-lactamase_OXA-2     AGTTACTTGAGCCTGACAGCCTGTAGCTTC 60
lcl|NG_049580.1_cds_WP_004728961.1_1_[gene=blaOXA]_[locus_tag=A7J11_02904]_[protein=OXA-134_family_carbapenem-hydrolyzing_class_D_beta-lactamase_OXA-2     AGTTGCTTGGGCCTGACAGCGTGTAGCCTG 60
lcl|NG_049581.1_cds_WP_004647119.1_1_[gene=blaOXA]_[locus_tag=A7J11_02985]_[protein=OXA-134_family_carbapenem-hydrolyzing_class_D_beta-lactamase_OXA-2     AGTTGCTTGGGCCTGACAGCGTGTAGCCTG 60
lcl|NG_049582.1_cds_WP_005245537.1_1_[gene=blaOXA]_[locus_tag=A7J11_03015]_[protein=OXA-134_family_carbapenem-hydrolyzing_class_D_beta-lactamase_OXA-2     AATTGCTTGAGCCTGACGGCGTGTACCTTA 60
lcl|NG_049583.1_cds_WP_005268230.1_1_[gene=blaOXA]_[locus_tag=A7J11_03018]_[protein=OXA-134_family_carbapenem-hydrolyzing_class_D_beta-lactamase_OXA-2     AGTTGCTTGGGCCTGACAGCGTGTACCTCA 60
lcl|NG_049653.1_cds_WP_048880934.1_1_[gene=blaOXA]_[locus_tag=A7J11_03156]_[protein=OXA-134_family_carbapenem-hydrolyzing_class_D_beta-lactamase_OXA-3     AGTTGCTTGAGCCTGACAGCCTGTAGCTTC 60
lcl|NG_049654.1_cds_WP_063862731.1_1_[gene=blaOXA]_[locus_tag=A7J11_03157]_[protein=OXA-134_family_carbapenem-hydrolyzing_class_D_beta-lactamase_OXA-3     AGTTGCTTGGGACTGACGGCGTGTAGTCTG 60
lcl|NG_049655.1_cds_WP_063862732.1_1_[gene=blaOXA]_[locus_tag=A7J11_03158]_[protein=OXA-134_family_carbapenem-hydrolyzing_class_D_beta-lactamase_OXA-3     AGTTGCTTGGGCCTGACAGCGTGTACCTCA 60
lcl|NG_049656.1_cds_WP_063862733.1_1_[gene=blaOXA]_[locus_tag=A7J11_03159]_[protein=OXA-134_family_carbapenem-hydrolyzing_class_D_beta-lactamase_OXA-3     AATTGCTTGAGCCTGACGGCGTGTACCTTA 60
lcl|NG_051752.1_cds_WP_070064536.1_1_[gene=blaOXA]_[locus_tag=A7J11_04162]_[protein=OXA-134_family_carbapenem-hydrolyzing_class_D_beta-lactamase_OXA-5     AGTTGCTTGAGCCTGACAGCCTGTAGCTTG 60
lcl|NG_078012.1_cds_WP_231869616.1_1_[gene=blaOXA]_[locus_tag=A7J11_07284]_[protein=OXA-134_family_carbapenem-hydrolyzing_class_D_beta-lactamase_OXA-9     AGTTGCTTGAGCCTGACAGCCTGTAGCTTG 60
lcl|NG_078026.1_cds_WP_163170629.1_1_[gene=blaOXA]_[locus_tag=A7J11_07298]_[protein=OXA-134_family_carbapenem-hydrolyzing_class_D_beta-lactamase_OXA-1     AGTTGCTTGGGCCTGACGGCGTGTAGCCTG 60
lcl|NG_157024.1_cds_WP_253114439.1_1_[gene=blaOXA]_[locus_tag=A7J11_08004]_[protein=OXA-134_family_carbapenem-hydrolyzing_class_D_beta-lactamase_OXA-1     AGTTGCTTGAGCCTGACAGCGTGTAGCCTG 60
lcl|NG_157025.1_cds_WP_279240792.1_1_[gene=blaOXA]_[locus_tag=A7J11_08005]_[protein=OXA-134_family_carbapenem-hydrolyzing_class_D_beta-lactamase_OXA-1     AGTTGCTTGGGCCTGACAGCGTGTACCTCA 60
lcl|NG_157026.1_cds_WP_253147258.1_1_[gene=blaOXA]_[locus_tag=A7J11_08006]_[protein=OXA-134_family_carbapenem-hydrolyzing_class_D_beta-lactamase_OXA-1     AGTTGCTTGGGACTGACGGCGTGTAGTCTG 60
lcl|NG_157030.1_cds_WP_279240795.1_1_[gene=blaOXA]_[locus_tag=A7J11_08010]_[protein=OXA-134_family_carbapenem-hydrolyzing_class_D_beta-lactamase_OXA-1     AGTTACTTGAGCCTGACAGCCTGTAGCTTC 60
lcl|ON101847.1_cds_UOM32497.1_1_[gene=blaOXA]_[protein=OXA-134_family_carbapenem-hydrolyzing_class_D_beta-lactamase_OXA-1110]_[protein_id=UOM32497.1]_     AGTTGCTTGAGCCTGACAGCGTGTAGCCTG 60
lcl|ON101848.1_cds_UOM32498.1_1_[gene=blaOXA]_[protein=OXA-134_family_carbapenem-hydrolyzing_class_D_beta-lactamase_OXA-1111]_[protein_id=UOM32498.1]_     AGTTGCTTGGGCCTGACAGCGTGTACCTCA 60
lcl|ON101849.1_cds_UOM32499.1_1_[gene=blaOXA]_[protein=OXA-134_family_carbapenem-hydrolyzing_class_D_beta-lactamase_OXA-1112]_[protein_id=UOM32499.1]_     AGTTGCTTGGGACTGACGGCGTGTAGTCTG 60
lcl|ON101853.1_cds_UOM32503.1_1_[gene=blaOXA]_[protein=OXA-134_family_carbapenem-hydrolyzing_class_D_beta-lactamase_OXA-1116]_[protein_id=UOM32503.1]_     AGTTACTTGAGCCTGACAGCCTGTAGCTTC 60
lcl|NG_068224.1_cds_WP_168370988.1_1_[gene=blaOXA]_[locus_tag=A7J11_06807]_[protein=OXA-134_family_carbapenem-hydrolyzing_class_D_beta-lactamase_OXA-9     AGTTGCTTGGGACTGACGGCGTGTAGTCTG 60
lcl|MH188855.1_cds_AWB15829.1_1_[gene=blaOXA]_[protein=OXA-134_family_carbapenem-hydrolyzing_class_D_beta-lactamase_OXA-646]_[protein_id=AWB15829.1]_[     AGTTGCTTGGGCCTGACAGCGTGTACCTCA 60
lcl|MH188857.1_cds_AWB15831.1_1_[gene=blaOXA]_[protein=OXA-134_family_carbapenem-hydrolyzing_class_D_beta-lactamase_OXA-648]_[protein_id=AWB15831.1]_[     AGTTGTTTGGGCCTGACAGCGTGTAGCCTG 60
lcl|NG_050781.1_cds_WP_064483990.1_1_[gene=blaOXA]_[locus_tag=A7J11_03704]_[protein=OXA-134_family_carbapenem-hydrolyzing_class_D_beta-lactamase_OXA-4     AGTTGCTTGAGCCTGACAGCGTGTAGCCTG 60
lcl|NG_065432.1_cds_WP_039902635.1_1_[gene=blaOXA]_[locus_tag=A7J11_06265]_[protein=OXA-134_family_carbapenem-hydrolyzing_class_D_beta-lactamase_OXA-6     AGTTGCTTGGGCCTGACAGCGTGTACCTCA 60
lcl|NG_065434.1_cds_WP_140423316.1_1_[gene=blaOXA]_[locus_tag=A7J11_06267]_[protein=OXA-134_family_carbapenem-hydrolyzing_class_D_beta-lactamase_OXA-6     AGTTGTTTGGGCCTGACAGCGTGTAGCCTG 60
lcl|NG_049627.1_cds_WP_063862702.1_1_[gene=blaOXA]_[locus_tag=A7J11_03100]_[protein=OXA-134_family_carbapenem-hydrolyzing_class_D_beta-lactamase_OXA-3     AGTTGCTTGGGCCTGACAGCATGTAGCCTA 60
lcl|NG_065433.1_cds_WP_140423315.1_1_[gene=blaOXA]_[locus_tag=A7J11_06266]_[protein=OXA-134_family_carbapenem-hydrolyzing_class_D_beta-lactamase_OXA-6     AGTTGCTTGGGCCTGACAGCATGTAGCCTA 60
                                                                                                                                                                                         

OXA-1_consensus                                                                                                                                            AGCAGCGCCAGTGCATCAACAGATATCTCT 90
OXA01_crRNA                                                                                                                                                ------------------------------ 90
Forward_primer                                                                                                                                             ------------------------------ 90
Reverse_primer                                                                                                                                             ------------------------------ 90
lcl|MH188856.1_cds_AWB15830.1_1_[gene=blaOXA]_[protein=OXA-134_family_carbapenem-hydrolyzing_class_D_beta-lactamase_OXA-647]_[protein_id=AWB15830.1]_[     CCCGTTTCATCTCTCCCATCTCCAAGCACT 90
lcl|NG_049434.1_cds_WP_005104969.1_1_[gene=blaOXA]_[locus_tag=A7J11_02559]_[protein=carbapenem-hydrolyzing_class_D_beta-lactamase_OXA-134]_[protein_id     CCCGTTTCATCTCTCCCATCTCAAAGCATT 90
lcl|KX360747.1_cds_AOS48097.1_1_[gene=blaOXA]_[protein=OXA-134_family_carbapenem-hydrolyzing_class_D_beta-lactamase_OXA-537]_[protein_id=AOS48097.1]_[     CCTGTTTCAAATTCGTCCTCTCAAATCACT 90
lcl|MZ265743.1_cds_QWA20190.1_1_[gene=blaOXA]_[protein=OXA-134_family_carbapenem-hydrolyzing_class_D_beta-lactamase_OXA-991]_[protein_id=QWA20190.1]_[     CCTGTTTCAAATTCGTCCTCTCAAATCACT 90
lcl|MZ265758.1_cds_QWA20205.1_1_[gene=blaOXA]_[protein=OXA-134_family_carbapenem-hydrolyzing_class_D_beta-lactamase_OXA-1005]_[protein_id=QWA20205.1]_     CCCGTTTCATCTTCCCCATCTCAAAGCACT 90
lcl|NG_049530.1_cds_WP_000854009.1_1_[gene=blaOXA]_[locus_tag=A7J11_02807]_[protein=OXA-134_family_carbapenem-hydrolyzing_class_D_beta-lactamase_OXA-2     CCTGTTTCAAATTCGTCCTCTCAAATCACT 90
lcl|NG_049531.1_cds_WP_063862170.1_1_[gene=blaOXA]_[locus_tag=A7J11_02809]_[protein=OXA-134_family_carbapenem-hydrolyzing_class_D_beta-lactamase_OXA-2     CCTGTTTCAAATTCGTCCTCTCAAATCACT 90
lcl|NG_049532.1_cds_WP_000854010.1_1_[gene=blaOXA]_[locus_tag=A7J11_02808]_[protein=OXA-134_family_carbapenem-hydrolyzing_class_D_beta-lactamase_OXA-2     CCTGTTTCAAATTCGTCCTCTCAAATCACT 90
lcl|NG_049573.1_cds_WP_004814035.1_1_[gene=blaOXA]_[locus_tag=A7J11_02995]_[protein=OXA-134_family_carbapenem-hydrolyzing_class_D_beta-lactamase_OXA-2     CCTGTTTCAAATTCGCCCTCTCAAATCACT 90
lcl|NG_049574.1_cds_WP_004897444.1_1_[gene=blaOXA]_[locus_tag=A7J11_03000]_[protein=OXA-134_family_carbapenem-hydrolyzing_class_D_beta-lactamase_OXA-2     GCTGTTTCAAATTCGCCCTCTCAAATCACT 90
lcl|NG_049575.1_cds_WP_005220450.1_1_[gene=blaOXA]_[locus_tag=A7J11_02981]_[protein=OXA-134_family_carbapenem-hydrolyzing_class_D_beta-lactamase_OXA-2     CCTGTTTCAAATTCGCCCTCTCAAATCACT 90
lcl|NG_049580.1_cds_WP_004728961.1_1_[gene=blaOXA]_[locus_tag=A7J11_02904]_[protein=OXA-134_family_carbapenem-hydrolyzing_class_D_beta-lactamase_OXA-2     CCCGTTTCATCTCTCCTATCTCAAAGCACT 90
lcl|NG_049581.1_cds_WP_004647119.1_1_[gene=blaOXA]_[locus_tag=A7J11_02985]_[protein=OXA-134_family_carbapenem-hydrolyzing_class_D_beta-lactamase_OXA-2     CCCGTTTCATCTCTCCTATCTCAAAGCACT 90
lcl|NG_049582.1_cds_WP_005245537.1_1_[gene=blaOXA]_[locus_tag=A7J11_03015]_[protein=OXA-134_family_carbapenem-hydrolyzing_class_D_beta-lactamase_OXA-2     CCCGTTTCATCTTCCCCATCTCATATCACT 90
lcl|NG_049583.1_cds_WP_005268230.1_1_[gene=blaOXA]_[locus_tag=A7J11_03018]_[protein=OXA-134_family_carbapenem-hydrolyzing_class_D_beta-lactamase_OXA-2     CCTGTTTCATCTTTCCCTTCTCAGATCACT 90
lcl|NG_049653.1_cds_WP_048880934.1_1_[gene=blaOXA]_[locus_tag=A7J11_03156]_[protein=OXA-134_family_carbapenem-hydrolyzing_class_D_beta-lactamase_OXA-3     GCTGTTTCAAATTCGCCCTCTCAAATCACT 90
lcl|NG_049654.1_cds_WP_063862731.1_1_[gene=blaOXA]_[locus_tag=A7J11_03157]_[protein=OXA-134_family_carbapenem-hydrolyzing_class_D_beta-lactamase_OXA-3     CCCGTTTCATCCTCCCCCTCTCAGATCACT 90
lcl|NG_049655.1_cds_WP_063862732.1_1_[gene=blaOXA]_[locus_tag=A7J11_03158]_[protein=OXA-134_family_carbapenem-hydrolyzing_class_D_beta-lactamase_OXA-3     CCTGTTTCATCTTTCCCTTCTCATATCACT 90
lcl|NG_049656.1_cds_WP_063862733.1_1_[gene=blaOXA]_[locus_tag=A7J11_03159]_[protein=OXA-134_family_carbapenem-hydrolyzing_class_D_beta-lactamase_OXA-3     CCCGTTTCATCTTCCCCATCTCATATCACT 90
lcl|NG_051752.1_cds_WP_070064536.1_1_[gene=blaOXA]_[locus_tag=A7J11_04162]_[protein=OXA-134_family_carbapenem-hydrolyzing_class_D_beta-lactamase_OXA-5     CCTGTTTCAAATTCGTCCTCTCAAATCACT 90
lcl|NG_078012.1_cds_WP_231869616.1_1_[gene=blaOXA]_[locus_tag=A7J11_07284]_[protein=OXA-134_family_carbapenem-hydrolyzing_class_D_beta-lactamase_OXA-9     CCTGTTTCAAATTCGTCCTCTCAAATCACT 90
lcl|NG_078026.1_cds_WP_163170629.1_1_[gene=blaOXA]_[locus_tag=A7J11_07298]_[protein=OXA-134_family_carbapenem-hydrolyzing_class_D_beta-lactamase_OXA-1     CCCGTTTCATCTTCCCCATCTCAAAGCACT 90
lcl|NG_157024.1_cds_WP_253114439.1_1_[gene=blaOXA]_[locus_tag=A7J11_08004]_[protein=OXA-134_family_carbapenem-hydrolyzing_class_D_beta-lactamase_OXA-1     CCCGTTTCATCTTCCCCATCTCAGATCACT 90
lcl|NG_157025.1_cds_WP_279240792.1_1_[gene=blaOXA]_[locus_tag=A7J11_08005]_[protein=OXA-134_family_carbapenem-hydrolyzing_class_D_beta-lactamase_OXA-1     CCTGTTTCATCTTTCCCTTCTCAGATCACT 90
lcl|NG_157026.1_cds_WP_253147258.1_1_[gene=blaOXA]_[locus_tag=A7J11_08006]_[protein=OXA-134_family_carbapenem-hydrolyzing_class_D_beta-lactamase_OXA-1     CCCGTTTCATCCTCCCCCTCTCAGATCACT 90
lcl|NG_157030.1_cds_WP_279240795.1_1_[gene=blaOXA]_[locus_tag=A7J11_08010]_[protein=OXA-134_family_carbapenem-hydrolyzing_class_D_beta-lactamase_OXA-1     CCTGTTTCAAATTCGCCCTCTCAAATCACT 90
lcl|ON101847.1_cds_UOM32497.1_1_[gene=blaOXA]_[protein=OXA-134_family_carbapenem-hydrolyzing_class_D_beta-lactamase_OXA-1110]_[protein_id=UOM32497.1]_     CCCGTTTCATCTTCCCCATCTCAGATCACT 90
lcl|ON101848.1_cds_UOM32498.1_1_[gene=blaOXA]_[protein=OXA-134_family_carbapenem-hydrolyzing_class_D_beta-lactamase_OXA-1111]_[protein_id=UOM32498.1]_     CCTGTTTCATCTTTCCCTTCTCAGATCACT 90
lcl|ON101849.1_cds_UOM32499.1_1_[gene=blaOXA]_[protein=OXA-134_family_carbapenem-hydrolyzing_class_D_beta-lactamase_OXA-1112]_[protein_id=UOM32499.1]_     CCCGTTTCATCCTCCCCCTCTCAGATCACT 90
lcl|ON101853.1_cds_UOM32503.1_1_[gene=blaOXA]_[protein=OXA-134_family_carbapenem-hydrolyzing_class_D_beta-lactamase_OXA-1116]_[protein_id=UOM32503.1]_     CCTGTTTCAAATTCGCCCTCTCAAATCACT 90
lcl|NG_068224.1_cds_WP_168370988.1_1_[gene=blaOXA]_[locus_tag=A7J11_06807]_[protein=OXA-134_family_carbapenem-hydrolyzing_class_D_beta-lactamase_OXA-9     CCCGTTTCATCCTCCCCCTCTCAGATCACT 90
lcl|MH188855.1_cds_AWB15829.1_1_[gene=blaOXA]_[protein=OXA-134_family_carbapenem-hydrolyzing_class_D_beta-lactamase_OXA-646]_[protein_id=AWB15829.1]_[     CCTGTTTCATCTTTCCCTTCTCAGATCACT 90
lcl|MH188857.1_cds_AWB15831.1_1_[gene=blaOXA]_[protein=OXA-134_family_carbapenem-hydrolyzing_class_D_beta-lactamase_OXA-648]_[protein_id=AWB15831.1]_[     CCCGTTTCATCTTCCCCATCTCAAAGCACT 90
lcl|NG_050781.1_cds_WP_064483990.1_1_[gene=blaOXA]_[locus_tag=A7J11_03704]_[protein=OXA-134_family_carbapenem-hydrolyzing_class_D_beta-lactamase_OXA-4     CCCGTTTCATCTTCCCCATCTCAGATCACT 90
lcl|NG_065432.1_cds_WP_039902635.1_1_[gene=blaOXA]_[locus_tag=A7J11_06265]_[protein=OXA-134_family_carbapenem-hydrolyzing_class_D_beta-lactamase_OXA-6     CCTGTTTCATCTTTCCCTTCTCAGATCACT 90
lcl|NG_065434.1_cds_WP_140423316.1_1_[gene=blaOXA]_[locus_tag=A7J11_06267]_[protein=OXA-134_family_carbapenem-hydrolyzing_class_D_beta-lactamase_OXA-6     CCCGTTTCATCTTCCCCATCTCAAAGCACT 90
lcl|NG_049627.1_cds_WP_063862702.1_1_[gene=blaOXA]_[locus_tag=A7J11_03100]_[protein=OXA-134_family_carbapenem-hydrolyzing_class_D_beta-lactamase_OXA-3     CCCGTTTCATCTCTCCCATCTCAAAGCACT 90
lcl|NG_065433.1_cds_WP_140423315.1_1_[gene=blaOXA]_[locus_tag=A7J11_06266]_[protein=OXA-134_family_carbapenem-hydrolyzing_class_D_beta-lactamase_OXA-6     CCCGTTTCATCTCTCCCATCTCCAAGCACT 90
                                                                                                                                                                                         

OXA-1_consensus                                                                                                                                            ACTGTTGCATCTCC---------------- 120
OXA01_crRNA                                                                                                                                                ------------------------------ 120
Forward_primer                                                                                                                                             ------------------------------ 120
Reverse_primer                                                                                                                                             ------------------------------ 120
lcl|MH188856.1_cds_AWB15830.1_1_[gene=blaOXA]_[protein=OXA-134_family_carbapenem-hydrolyzing_class_D_beta-lactamase_OXA-647]_[protein_id=AWB15830.1]_[     TCGACTC------------AAGCGATTGCC 120
lcl|NG_049434.1_cds_WP_005104969.1_1_[gene=blaOXA]_[locus_tag=A7J11_02559]_[protein=carbapenem-hydrolyzing_class_D_beta-lactamase_OXA-134]_[protein_id     TCGACTC------------AAGCGATTGCC 120
lcl|KX360747.1_cds_AOS48097.1_1_[gene=blaOXA]_[protein=OXA-134_family_carbapenem-hydrolyzing_class_D_beta-lactamase_OXA-537]_[protein_id=AOS48097.1]_[     TCAACTCAATCTATTC---AAACCATTGCC 120
lcl|MZ265743.1_cds_QWA20190.1_1_[gene=blaOXA]_[protein=OXA-134_family_carbapenem-hydrolyzing_class_D_beta-lactamase_OXA-991]_[protein_id=QWA20190.1]_[     TCAACTCAATCTATTC---AAACCATTGCC 120
lcl|MZ265758.1_cds_QWA20205.1_1_[gene=blaOXA]_[protein=OXA-134_family_carbapenem-hydrolyzing_class_D_beta-lactamase_OXA-1005]_[protein_id=QWA20205.1]_     TCAACTCAATCTACCC---AAGCCATTGCC 120
lcl|NG_049530.1_cds_WP_000854009.1_1_[gene=blaOXA]_[locus_tag=A7J11_02807]_[protein=OXA-134_family_carbapenem-hydrolyzing_class_D_beta-lactamase_OXA-2     TCAACTCAATCTATTC---AAACCATTGCC 120
lcl|NG_049531.1_cds_WP_063862170.1_1_[gene=blaOXA]_[locus_tag=A7J11_02809]_[protein=OXA-134_family_carbapenem-hydrolyzing_class_D_beta-lactamase_OXA-2     TCAACTCAATCTATTC---AAACCATTGCC 120
lcl|NG_049532.1_cds_WP_000854010.1_1_[gene=blaOXA]_[locus_tag=A7J11_02808]_[protein=OXA-134_family_carbapenem-hydrolyzing_class_D_beta-lactamase_OXA-2     TCAACTCAATCTATTC---AAACCATTGCC 120
lcl|NG_049573.1_cds_WP_004814035.1_1_[gene=blaOXA]_[locus_tag=A7J11_02995]_[protein=OXA-134_family_carbapenem-hydrolyzing_class_D_beta-lactamase_OXA-2     TCAACTCAATCTATTC---AAGCTATTGCA 120
lcl|NG_049574.1_cds_WP_004897444.1_1_[gene=blaOXA]_[locus_tag=A7J11_03000]_[protein=OXA-134_family_carbapenem-hydrolyzing_class_D_beta-lactamase_OXA-2     TCAACTCAATCTATTC---AAGCTACTGCA 120
lcl|NG_049575.1_cds_WP_005220450.1_1_[gene=blaOXA]_[locus_tag=A7J11_02981]_[protein=OXA-134_family_carbapenem-hydrolyzing_class_D_beta-lactamase_OXA-2     TCAACTCAATCTATTC---AAGCTATTGCA 120
lcl|NG_049580.1_cds_WP_004728961.1_1_[gene=blaOXA]_[locus_tag=A7J11_02904]_[protein=OXA-134_family_carbapenem-hydrolyzing_class_D_beta-lactamase_OXA-2     TCGACTCAATCGACTC---AAGCCATTGCC 120
lcl|NG_049581.1_cds_WP_004647119.1_1_[gene=blaOXA]_[locus_tag=A7J11_02985]_[protein=OXA-134_family_carbapenem-hydrolyzing_class_D_beta-lactamase_OXA-2     TCGACTCAATCCACCC---AAGCCATTGCC 120
lcl|NG_049582.1_cds_WP_005245537.1_1_[gene=blaOXA]_[locus_tag=A7J11_03015]_[protein=OXA-134_family_carbapenem-hydrolyzing_class_D_beta-lactamase_OXA-2     TCGACTCAATCGACTC---AAGCCATTGCC 120
lcl|NG_049583.1_cds_WP_005268230.1_1_[gene=blaOXA]_[locus_tag=A7J11_03018]_[protein=OXA-134_family_carbapenem-hydrolyzing_class_D_beta-lactamase_OXA-2     TCAACTCAATCGACTC---AAGCCATTGCC 120
lcl|NG_049653.1_cds_WP_048880934.1_1_[gene=blaOXA]_[locus_tag=A7J11_03156]_[protein=OXA-134_family_carbapenem-hydrolyzing_class_D_beta-lactamase_OXA-3     TCAACTCAATCTATTC---AAGCTATTGTA 120
lcl|NG_049654.1_cds_WP_063862731.1_1_[gene=blaOXA]_[locus_tag=A7J11_03157]_[protein=OXA-134_family_carbapenem-hydrolyzing_class_D_beta-lactamase_OXA-3     TCAATTCAATCGACTC---AAGCCATTGCC 120
lcl|NG_049655.1_cds_WP_063862732.1_1_[gene=blaOXA]_[locus_tag=A7J11_03158]_[protein=OXA-134_family_carbapenem-hydrolyzing_class_D_beta-lactamase_OXA-3     TCGACTCAATCGACTC---AAGCCATTGCC 120
lcl|NG_049656.1_cds_WP_063862733.1_1_[gene=blaOXA]_[locus_tag=A7J11_03159]_[protein=OXA-134_family_carbapenem-hydrolyzing_class_D_beta-lactamase_OXA-3     TCGACTCAATCGACTC---AAGCCATTGCC 120
lcl|NG_051752.1_cds_WP_070064536.1_1_[gene=blaOXA]_[locus_tag=A7J11_04162]_[protein=OXA-134_family_carbapenem-hydrolyzing_class_D_beta-lactamase_OXA-5     TCAACTCAATCTATTC---AAACCATTGCC 120
lcl|NG_078012.1_cds_WP_231869616.1_1_[gene=blaOXA]_[locus_tag=A7J11_07284]_[protein=OXA-134_family_carbapenem-hydrolyzing_class_D_beta-lactamase_OXA-9     TCAACTCAATCTATTC---AAACCATTGCC 120
lcl|NG_078026.1_cds_WP_163170629.1_1_[gene=blaOXA]_[locus_tag=A7J11_07298]_[protein=OXA-134_family_carbapenem-hydrolyzing_class_D_beta-lactamase_OXA-1     TCAACTCAATCTACCC---AAGCCATTGCC 120
lcl|NG_157024.1_cds_WP_253114439.1_1_[gene=blaOXA]_[locus_tag=A7J11_08004]_[protein=OXA-134_family_carbapenem-hydrolyzing_class_D_beta-lactamase_OXA-1     TCAACTCAATCTACCC---AAACCATTGCC 120
lcl|NG_157025.1_cds_WP_279240792.1_1_[gene=blaOXA]_[locus_tag=A7J11_08005]_[protein=OXA-134_family_carbapenem-hydrolyzing_class_D_beta-lactamase_OXA-1     TCAACTCAATCGACTC---AAGCCATTGCC 120
lcl|NG_157026.1_cds_WP_253147258.1_1_[gene=blaOXA]_[locus_tag=A7J11_08006]_[protein=OXA-134_family_carbapenem-hydrolyzing_class_D_beta-lactamase_OXA-1     TCAATTCAATCGACTC---AAGCCATTGCC 120
lcl|NG_157030.1_cds_WP_279240795.1_1_[gene=blaOXA]_[locus_tag=A7J11_08010]_[protein=OXA-134_family_carbapenem-hydrolyzing_class_D_beta-lactamase_OXA-1     TCAACTCAATCTATTC---AAGCTATTGCA 120
lcl|ON101847.1_cds_UOM32497.1_1_[gene=blaOXA]_[protein=OXA-134_family_carbapenem-hydrolyzing_class_D_beta-lactamase_OXA-1110]_[protein_id=UOM32497.1]_     TCAACTCAATCTACCC---AAACCATTGCC 120
lcl|ON101848.1_cds_UOM32498.1_1_[gene=blaOXA]_[protein=OXA-134_family_carbapenem-hydrolyzing_class_D_beta-lactamase_OXA-1111]_[protein_id=UOM32498.1]_     TCAACTCAATCGACTC---AAGCCATTGCC 120
lcl|ON101849.1_cds_UOM32499.1_1_[gene=blaOXA]_[protein=OXA-134_family_carbapenem-hydrolyzing_class_D_beta-lactamase_OXA-1112]_[protein_id=UOM32499.1]_     TCAATTCAATCGACTC---AAGCCATTGCC 120
lcl|ON101853.1_cds_UOM32503.1_1_[gene=blaOXA]_[protein=OXA-134_family_carbapenem-hydrolyzing_class_D_beta-lactamase_OXA-1116]_[protein_id=UOM32503.1]_     TCAACTCAATCTATTC---AAGCTATTGCA 120
lcl|NG_068224.1_cds_WP_168370988.1_1_[gene=blaOXA]_[locus_tag=A7J11_06807]_[protein=OXA-134_family_carbapenem-hydrolyzing_class_D_beta-lactamase_OXA-9     TCAACTCAATCGACTCAAGAAGCCATTGCC 120
lcl|MH188855.1_cds_AWB15829.1_1_[gene=blaOXA]_[protein=OXA-134_family_carbapenem-hydrolyzing_class_D_beta-lactamase_OXA-646]_[protein_id=AWB15829.1]_[     TCAACTCAATCGACTC---AAGCCATTGCC 120
lcl|MH188857.1_cds_AWB15831.1_1_[gene=blaOXA]_[protein=OXA-134_family_carbapenem-hydrolyzing_class_D_beta-lactamase_OXA-648]_[protein_id=AWB15831.1]_[     TTGACTCAATCCACCC---AAGCTATTGCC 120
lcl|NG_050781.1_cds_WP_064483990.1_1_[gene=blaOXA]_[locus_tag=A7J11_03704]_[protein=OXA-134_family_carbapenem-hydrolyzing_class_D_beta-lactamase_OXA-4     TCAACTCAATCTACCC---AAACCATTGCC 120
lcl|NG_065432.1_cds_WP_039902635.1_1_[gene=blaOXA]_[locus_tag=A7J11_06265]_[protein=OXA-134_family_carbapenem-hydrolyzing_class_D_beta-lactamase_OXA-6     TCAACTCAATCGACTC---AAGCCATTGCC 120
lcl|NG_065434.1_cds_WP_140423316.1_1_[gene=blaOXA]_[locus_tag=A7J11_06267]_[protein=OXA-134_family_carbapenem-hydrolyzing_class_D_beta-lactamase_OXA-6     TTGACTCAATCCACCC---AAGCTATTGCC 120
lcl|NG_049627.1_cds_WP_063862702.1_1_[gene=blaOXA]_[locus_tag=A7J11_03100]_[protein=OXA-134_family_carbapenem-hydrolyzing_class_D_beta-lactamase_OXA-3     TCGACTC------------AAGCGATTGCC 120
lcl|NG_065433.1_cds_WP_140423315.1_1_[gene=blaOXA]_[locus_tag=A7J11_06266]_[protein=OXA-134_family_carbapenem-hydrolyzing_class_D_beta-lactamase_OXA-6     TCGACTC------------AAGCGATTGCC 120
                                                                                                                                                                                         

OXA-1_consensus                                                                                                                                            --ATTATTTGAAGGAACTGAAGGTTGT--- 150
OXA01_crRNA                                                                                                                                                ------------------------------ 150
Forward_primer                                                                                                                                             ------------------------------ 150
Reverse_primer                                                                                                                                             ------------------------------ 150
lcl|MH188856.1_cds_AWB15830.1_1_[gene=blaOXA]_[protein=OXA-134_family_carbapenem-hydrolyzing_class_D_beta-lactamase_OXA-647]_[protein_id=AWB15830.1]_[     AGCTTATTTGATCAGGCGCAAAGCTCTGGT 150
lcl|NG_049434.1_cds_WP_005104969.1_1_[gene=blaOXA]_[locus_tag=A7J11_02559]_[protein=carbapenem-hydrolyzing_class_D_beta-lactamase_OXA-134]_[protein_id     AGCTTATTTGATCAGGCGCAAAGCTCTGGT 150
lcl|KX360747.1_cds_AOS48097.1_1_[gene=blaOXA]_[protein=OXA-134_family_carbapenem-hydrolyzing_class_D_beta-lactamase_OXA-537]_[protein_id=AOS48097.1]_[     AAATTATTTGATCAGGCACAAAGCTCTGGC 150
lcl|MZ265743.1_cds_QWA20190.1_1_[gene=blaOXA]_[protein=OXA-134_family_carbapenem-hydrolyzing_class_D_beta-lactamase_OXA-991]_[protein_id=QWA20190.1]_[     AAATTATTTGATCAGGCACAAAGCTCTGGC 150
lcl|MZ265758.1_cds_QWA20205.1_1_[gene=blaOXA]_[protein=OXA-134_family_carbapenem-hydrolyzing_class_D_beta-lactamase_OXA-1005]_[protein_id=QWA20205.1]_     CAATTATTTGATCAGGCGCAAAGCGCAGGT 150
lcl|NG_049530.1_cds_WP_000854009.1_1_[gene=blaOXA]_[locus_tag=A7J11_02807]_[protein=OXA-134_family_carbapenem-hydrolyzing_class_D_beta-lactamase_OXA-2     AAATTATTTGATCAGGCACAAAGCTCTGGC 150
lcl|NG_049531.1_cds_WP_063862170.1_1_[gene=blaOXA]_[locus_tag=A7J11_02809]_[protein=OXA-134_family_carbapenem-hydrolyzing_class_D_beta-lactamase_OXA-2     AAATTATTTGATCAGGCACAAAGCTCTGGC 150
lcl|NG_049532.1_cds_WP_000854010.1_1_[gene=blaOXA]_[locus_tag=A7J11_02808]_[protein=OXA-134_family_carbapenem-hydrolyzing_class_D_beta-lactamase_OXA-2     AAATTATTTGATCAGGCACAAAGCTCTGGC 150
lcl|NG_049573.1_cds_WP_004814035.1_1_[gene=blaOXA]_[locus_tag=A7J11_02995]_[protein=OXA-134_family_carbapenem-hydrolyzing_class_D_beta-lactamase_OXA-2     AAGTTATTTGATCAGGCACAAAGCTCTGGC 150
lcl|NG_049574.1_cds_WP_004897444.1_1_[gene=blaOXA]_[locus_tag=A7J11_03000]_[protein=OXA-134_family_carbapenem-hydrolyzing_class_D_beta-lactamase_OXA-2     AAGTTATTTGATCAGGCACAAAGCTCTGGC 150
lcl|NG_049575.1_cds_WP_005220450.1_1_[gene=blaOXA]_[locus_tag=A7J11_02981]_[protein=OXA-134_family_carbapenem-hydrolyzing_class_D_beta-lactamase_OXA-2     AAGTTATTTGATCAGGCACAAAGCTCTGGC 150
lcl|NG_049580.1_cds_WP_004728961.1_1_[gene=blaOXA]_[locus_tag=A7J11_02904]_[protein=OXA-134_family_carbapenem-hydrolyzing_class_D_beta-lactamase_OXA-2     CAATTATTTGATCAGGCGCAAAGCGCGGGT 150
lcl|NG_049581.1_cds_WP_004647119.1_1_[gene=blaOXA]_[locus_tag=A7J11_02985]_[protein=OXA-134_family_carbapenem-hydrolyzing_class_D_beta-lactamase_OXA-2     CAATTATTTGATCAGGCGCAAAGCGCGGGT 150
lcl|NG_049582.1_cds_WP_005245537.1_1_[gene=blaOXA]_[locus_tag=A7J11_03015]_[protein=OXA-134_family_carbapenem-hydrolyzing_class_D_beta-lactamase_OXA-2     CAATTATTTGATCAGGCGCAAAGCTCTGGC 150
lcl|NG_049583.1_cds_WP_005268230.1_1_[gene=blaOXA]_[locus_tag=A7J11_03018]_[protein=OXA-134_family_carbapenem-hydrolyzing_class_D_beta-lactamase_OXA-2     CAATTATTTGATCAGGCGCAAAGTTCTGGC 150
lcl|NG_049653.1_cds_WP_048880934.1_1_[gene=blaOXA]_[locus_tag=A7J11_03156]_[protein=OXA-134_family_carbapenem-hydrolyzing_class_D_beta-lactamase_OXA-3     AAGTTATTTGATCAGGCACAAAGCTCTGGC 150
lcl|NG_049654.1_cds_WP_063862731.1_1_[gene=blaOXA]_[locus_tag=A7J11_03157]_[protein=OXA-134_family_carbapenem-hydrolyzing_class_D_beta-lactamase_OXA-3     CAATTATTTGATCAGGCGCAAAGCGCTGGC 150
lcl|NG_049655.1_cds_WP_063862732.1_1_[gene=blaOXA]_[locus_tag=A7J11_03158]_[protein=OXA-134_family_carbapenem-hydrolyzing_class_D_beta-lactamase_OXA-3     CAATTATTTGATCAGGCGCAAAGTTCTGGC 150
lcl|NG_049656.1_cds_WP_063862733.1_1_[gene=blaOXA]_[locus_tag=A7J11_03159]_[protein=OXA-134_family_carbapenem-hydrolyzing_class_D_beta-lactamase_OXA-3     CAATTATTTGATCAGGCGCAAAGCTCTGGC 150
lcl|NG_051752.1_cds_WP_070064536.1_1_[gene=blaOXA]_[locus_tag=A7J11_04162]_[protein=OXA-134_family_carbapenem-hydrolyzing_class_D_beta-lactamase_OXA-5     AAATTATTTGATCAGGCACAAAGCTCTGGC 150
lcl|NG_078012.1_cds_WP_231869616.1_1_[gene=blaOXA]_[locus_tag=A7J11_07284]_[protein=OXA-134_family_carbapenem-hydrolyzing_class_D_beta-lactamase_OXA-9     AAATTATTTGATCAGGCACAAAGCTCTGGC 150
lcl|NG_078026.1_cds_WP_163170629.1_1_[gene=blaOXA]_[locus_tag=A7J11_07298]_[protein=OXA-134_family_carbapenem-hydrolyzing_class_D_beta-lactamase_OXA-1     CAATTATTTGATCAGGCGCAAAGCGCAGGT 150
lcl|NG_157024.1_cds_WP_253114439.1_1_[gene=blaOXA]_[locus_tag=A7J11_08004]_[protein=OXA-134_family_carbapenem-hydrolyzing_class_D_beta-lactamase_OXA-1     CAATTATTTGATCAGGCGCAAAGCTCTGGC 150
lcl|NG_157025.1_cds_WP_279240792.1_1_[gene=blaOXA]_[locus_tag=A7J11_08005]_[protein=OXA-134_family_carbapenem-hydrolyzing_class_D_beta-lactamase_OXA-1     CAATTATTTGATCAGGCGCAAAGTTCTGGC 150
lcl|NG_157026.1_cds_WP_253147258.1_1_[gene=blaOXA]_[locus_tag=A7J11_08006]_[protein=OXA-134_family_carbapenem-hydrolyzing_class_D_beta-lactamase_OXA-1     CAATTATTTGATCAGGCGCAAAGCGCTGGC 150
lcl|NG_157030.1_cds_WP_279240795.1_1_[gene=blaOXA]_[locus_tag=A7J11_08010]_[protein=OXA-134_family_carbapenem-hydrolyzing_class_D_beta-lactamase_OXA-1     AAGTTATTTGATCAGGCACAAAGCTCTGGC 150
lcl|ON101847.1_cds_UOM32497.1_1_[gene=blaOXA]_[protein=OXA-134_family_carbapenem-hydrolyzing_class_D_beta-lactamase_OXA-1110]_[protein_id=UOM32497.1]_     CAATTATTTGATCAGGCGCAAAGCTCTGGC 150
lcl|ON101848.1_cds_UOM32498.1_1_[gene=blaOXA]_[protein=OXA-134_family_carbapenem-hydrolyzing_class_D_beta-lactamase_OXA-1111]_[protein_id=UOM32498.1]_     CAATTATTTGATCAGGCGCAAAGTTCTGGC 150
lcl|ON101849.1_cds_UOM32499.1_1_[gene=blaOXA]_[protein=OXA-134_family_carbapenem-hydrolyzing_class_D_beta-lactamase_OXA-1112]_[protein_id=UOM32499.1]_     CAATTATTTGATCAGGCGCAAAGCGCTGGC 150
lcl|ON101853.1_cds_UOM32503.1_1_[gene=blaOXA]_[protein=OXA-134_family_carbapenem-hydrolyzing_class_D_beta-lactamase_OXA-1116]_[protein_id=UOM32503.1]_     AAGTTATTTGATCAGGCACAAAGCTCTGGC 150
lcl|NG_068224.1_cds_WP_168370988.1_1_[gene=blaOXA]_[locus_tag=A7J11_06807]_[protein=OXA-134_family_carbapenem-hydrolyzing_class_D_beta-lactamase_OXA-9     CAATTATTTGATCAGGCGCAAAGCGCTGGC 150
lcl|MH188855.1_cds_AWB15829.1_1_[gene=blaOXA]_[protein=OXA-134_family_carbapenem-hydrolyzing_class_D_beta-lactamase_OXA-646]_[protein_id=AWB15829.1]_[     CAATTATTTGATCAGGCGCAAAGTTCTGGC 150
lcl|MH188857.1_cds_AWB15831.1_1_[gene=blaOXA]_[protein=OXA-134_family_carbapenem-hydrolyzing_class_D_beta-lactamase_OXA-648]_[protein_id=AWB15831.1]_[     AGCTTATTTGATCAGGCACAAAGCTCTGGC 150
lcl|NG_050781.1_cds_WP_064483990.1_1_[gene=blaOXA]_[locus_tag=A7J11_03704]_[protein=OXA-134_family_carbapenem-hydrolyzing_class_D_beta-lactamase_OXA-4     CAATTATTTGATCAGGCGCAAAGCTCTGGC 150
lcl|NG_065432.1_cds_WP_039902635.1_1_[gene=blaOXA]_[locus_tag=A7J11_06265]_[protein=OXA-134_family_carbapenem-hydrolyzing_class_D_beta-lactamase_OXA-6     CAATTATTTGATCAGGCGCAAAGTTCTGGC 150
lcl|NG_065434.1_cds_WP_140423316.1_1_[gene=blaOXA]_[locus_tag=A7J11_06267]_[protein=OXA-134_family_carbapenem-hydrolyzing_class_D_beta-lactamase_OXA-6     AGCTTATTTGATCAGGCACAAAGCTCTGGC 150
lcl|NG_049627.1_cds_WP_063862702.1_1_[gene=blaOXA]_[locus_tag=A7J11_03100]_[protein=OXA-134_family_carbapenem-hydrolyzing_class_D_beta-lactamase_OXA-3     AGCTTATTTGATCAGGCGCAAAGCTCTGGT 150
lcl|NG_065433.1_cds_WP_140423315.1_1_[gene=blaOXA]_[locus_tag=A7J11_06266]_[protein=OXA-134_family_carbapenem-hydrolyzing_class_D_beta-lactamase_OXA-6     AGCTTATTTGATCAGGCGCAAAGCTCTGGT 150
                                                                                                                                                                                         

OXA-1_consensus                                                                                                                                            -TTTTTACTTTACGATGCATCCACAAACGC 180
OXA01_crRNA                                                                                                                                                ------------------------------ 180
Forward_primer                                                                                                                                             ------------------------------ 180
Reverse_primer                                                                                                                                             ------------------------------ 180
lcl|MH188856.1_cds_AWB15830.1_1_[gene=blaOXA]_[protein=OXA-134_family_carbapenem-hydrolyzing_class_D_beta-lactamase_OXA-647]_[protein_id=AWB15830.1]_[     GTTTTAGTGATTCAGCGTGATCAACAAGTA 180
lcl|NG_049434.1_cds_WP_005104969.1_1_[gene=blaOXA]_[locus_tag=A7J11_02559]_[protein=carbapenem-hydrolyzing_class_D_beta-lactamase_OXA-134]_[protein_id     GTTTTAGTGATTCAGCGTGATCAACAAGTA 180
lcl|KX360747.1_cds_AOS48097.1_1_[gene=blaOXA]_[protein=OXA-134_family_carbapenem-hydrolyzing_class_D_beta-lactamase_OXA-537]_[protein_id=AOS48097.1]_[     GTTTTAGTAATTCAACGGGGCCCACATCTA 180
lcl|MZ265743.1_cds_QWA20190.1_1_[gene=blaOXA]_[protein=OXA-134_family_carbapenem-hydrolyzing_class_D_beta-lactamase_OXA-991]_[protein_id=QWA20190.1]_[     GTTTTAGTAATTCAACGGGGCCCACATCTA 180
lcl|MZ265758.1_cds_QWA20205.1_1_[gene=blaOXA]_[protein=OXA-134_family_carbapenem-hydrolyzing_class_D_beta-lactamase_OXA-1005]_[protein_id=QWA20205.1]_     GTTTTAGTGATTCAGCGTGATCAACAGATA 180
lcl|NG_049530.1_cds_WP_000854009.1_1_[gene=blaOXA]_[locus_tag=A7J11_02807]_[protein=OXA-134_family_carbapenem-hydrolyzing_class_D_beta-lactamase_OXA-2     GTTTTAGTAATTCAACGGGGCCCACATCTA 180
lcl|NG_049531.1_cds_WP_063862170.1_1_[gene=blaOXA]_[locus_tag=A7J11_02809]_[protein=OXA-134_family_carbapenem-hydrolyzing_class_D_beta-lactamase_OXA-2     GTTTTAGTAATTCAACGGGGCCCACATCTA 180
lcl|NG_049532.1_cds_WP_000854010.1_1_[gene=blaOXA]_[locus_tag=A7J11_02808]_[protein=OXA-134_family_carbapenem-hydrolyzing_class_D_beta-lactamase_OXA-2     GTTTTAGTAATTCAACGGGGCCCACATCTA 180
lcl|NG_049573.1_cds_WP_004814035.1_1_[gene=blaOXA]_[locus_tag=A7J11_02995]_[protein=OXA-134_family_carbapenem-hydrolyzing_class_D_beta-lactamase_OXA-2     GTTTTAGTAATTCAACGGGGTCCACATCTA 180
lcl|NG_049574.1_cds_WP_004897444.1_1_[gene=blaOXA]_[locus_tag=A7J11_03000]_[protein=OXA-134_family_carbapenem-hydrolyzing_class_D_beta-lactamase_OXA-2     GTTTTAGTAATTCAACGGGGTCCACATCTA 180
lcl|NG_049575.1_cds_WP_005220450.1_1_[gene=blaOXA]_[locus_tag=A7J11_02981]_[protein=OXA-134_family_carbapenem-hydrolyzing_class_D_beta-lactamase_OXA-2     GTTTTAGTAATTCAACGGGGTCCACATCTA 180
lcl|NG_049580.1_cds_WP_004728961.1_1_[gene=blaOXA]_[locus_tag=A7J11_02904]_[protein=OXA-134_family_carbapenem-hydrolyzing_class_D_beta-lactamase_OXA-2     GTTCTAGTGATTCAGCGTGGTCAACAGATA 180
lcl|NG_049581.1_cds_WP_004647119.1_1_[gene=blaOXA]_[locus_tag=A7J11_02985]_[protein=OXA-134_family_carbapenem-hydrolyzing_class_D_beta-lactamase_OXA-2     GTTCTAGTGATTCAGCGTGGTCAACAGATA 180
lcl|NG_049582.1_cds_WP_005245537.1_1_[gene=blaOXA]_[locus_tag=A7J11_03015]_[protein=OXA-134_family_carbapenem-hydrolyzing_class_D_beta-lactamase_OXA-2     GTTTTAGTGATTCAGCGTGGTCAACAGATA 180
lcl|NG_049583.1_cds_WP_005268230.1_1_[gene=blaOXA]_[locus_tag=A7J11_03018]_[protein=OXA-134_family_carbapenem-hydrolyzing_class_D_beta-lactamase_OXA-2     GTTTTAGTGATTCAGCGTGGTCAAAAAGTA 180
lcl|NG_049653.1_cds_WP_048880934.1_1_[gene=blaOXA]_[locus_tag=A7J11_03156]_[protein=OXA-134_family_carbapenem-hydrolyzing_class_D_beta-lactamase_OXA-3     GTTTTAGTAATTCAACGGGGTCCACATCTA 180
lcl|NG_049654.1_cds_WP_063862731.1_1_[gene=blaOXA]_[locus_tag=A7J11_03157]_[protein=OXA-134_family_carbapenem-hydrolyzing_class_D_beta-lactamase_OXA-3     GTTTTAGTGATTCAGCGTGGTCAACAGATA 180
lcl|NG_049655.1_cds_WP_063862732.1_1_[gene=blaOXA]_[locus_tag=A7J11_03158]_[protein=OXA-134_family_carbapenem-hydrolyzing_class_D_beta-lactamase_OXA-3     GTTTTAGTGATTCAGCGTGGTCAAAAAGTA 180
lcl|NG_049656.1_cds_WP_063862733.1_1_[gene=blaOXA]_[locus_tag=A7J11_03159]_[protein=OXA-134_family_carbapenem-hydrolyzing_class_D_beta-lactamase_OXA-3     GTTTTAGTGATTCAGCGTGGTCAACAGATA 180
lcl|NG_051752.1_cds_WP_070064536.1_1_[gene=blaOXA]_[locus_tag=A7J11_04162]_[protein=OXA-134_family_carbapenem-hydrolyzing_class_D_beta-lactamase_OXA-5     GTTTTAGTAATTCAACGGGGCCCACATCTA 180
lcl|NG_078012.1_cds_WP_231869616.1_1_[gene=blaOXA]_[locus_tag=A7J11_07284]_[protein=OXA-134_family_carbapenem-hydrolyzing_class_D_beta-lactamase_OXA-9     GTTTTAGTAATTCAACGGGGCCCACATCTA 180
lcl|NG_078026.1_cds_WP_163170629.1_1_[gene=blaOXA]_[locus_tag=A7J11_07298]_[protein=OXA-134_family_carbapenem-hydrolyzing_class_D_beta-lactamase_OXA-1     GTTTTAGTGATTCAGCGTGATCAACAGATA 180
lcl|NG_157024.1_cds_WP_253114439.1_1_[gene=blaOXA]_[locus_tag=A7J11_08004]_[protein=OXA-134_family_carbapenem-hydrolyzing_class_D_beta-lactamase_OXA-1     GTTTTAGGGATTCAGCGTGGTCAACAGATA 180
lcl|NG_157025.1_cds_WP_279240792.1_1_[gene=blaOXA]_[locus_tag=A7J11_08005]_[protein=OXA-134_family_carbapenem-hydrolyzing_class_D_beta-lactamase_OXA-1     GTTTTAGTGATTCAGCGTGGTCAAAAAGTA 180
lcl|NG_157026.1_cds_WP_253147258.1_1_[gene=blaOXA]_[locus_tag=A7J11_08006]_[protein=OXA-134_family_carbapenem-hydrolyzing_class_D_beta-lactamase_OXA-1     GTTTTAGTGATTCAGCGTGTTCAACAGATA 180
lcl|NG_157030.1_cds_WP_279240795.1_1_[gene=blaOXA]_[locus_tag=A7J11_08010]_[protein=OXA-134_family_carbapenem-hydrolyzing_class_D_beta-lactamase_OXA-1     GTTTTAGTAATTCAACGGGGTCCACATCTA 180
lcl|ON101847.1_cds_UOM32497.1_1_[gene=blaOXA]_[protein=OXA-134_family_carbapenem-hydrolyzing_class_D_beta-lactamase_OXA-1110]_[protein_id=UOM32497.1]_     GTTTTAGGGATTCAGCGTGGTCAACAGATA 180
lcl|ON101848.1_cds_UOM32498.1_1_[gene=blaOXA]_[protein=OXA-134_family_carbapenem-hydrolyzing_class_D_beta-lactamase_OXA-1111]_[protein_id=UOM32498.1]_     GTTTTAGTGATTCAGCGTGGTCAAAAAGTA 180
lcl|ON101849.1_cds_UOM32499.1_1_[gene=blaOXA]_[protein=OXA-134_family_carbapenem-hydrolyzing_class_D_beta-lactamase_OXA-1112]_[protein_id=UOM32499.1]_     GTTTTAGTGATTCAGCGTGTTCAACAGATA 180
lcl|ON101853.1_cds_UOM32503.1_1_[gene=blaOXA]_[protein=OXA-134_family_carbapenem-hydrolyzing_class_D_beta-lactamase_OXA-1116]_[protein_id=UOM32503.1]_     GTTTTAGTAATTCAACGGGGTCCACATCTA 180
lcl|NG_068224.1_cds_WP_168370988.1_1_[gene=blaOXA]_[locus_tag=A7J11_06807]_[protein=OXA-134_family_carbapenem-hydrolyzing_class_D_beta-lactamase_OXA-9     GTTTTAGTGATTCAGCGTGGTCAGCAGATA 180
lcl|MH188855.1_cds_AWB15829.1_1_[gene=blaOXA]_[protein=OXA-134_family_carbapenem-hydrolyzing_class_D_beta-lactamase_OXA-646]_[protein_id=AWB15829.1]_[     GTTTTAGTGATTCAGCGTGGTCAAAAAGTA 180
lcl|MH188857.1_cds_AWB15831.1_1_[gene=blaOXA]_[protein=OXA-134_family_carbapenem-hydrolyzing_class_D_beta-lactamase_OXA-648]_[protein_id=AWB15831.1]_[     GTTCTAGTGATTCAGCGTGGTCAACAGTTA 180
lcl|NG_050781.1_cds_WP_064483990.1_1_[gene=blaOXA]_[locus_tag=A7J11_03704]_[protein=OXA-134_family_carbapenem-hydrolyzing_class_D_beta-lactamase_OXA-4     GTTTTAGGGATTCAGCGTGGTCAACAGATA 180
lcl|NG_065432.1_cds_WP_039902635.1_1_[gene=blaOXA]_[locus_tag=A7J11_06265]_[protein=OXA-134_family_carbapenem-hydrolyzing_class_D_beta-lactamase_OXA-6     GTTTTAGTGATTCAGCGTGGTCAAAAAGTA 180
lcl|NG_065434.1_cds_WP_140423316.1_1_[gene=blaOXA]_[locus_tag=A7J11_06267]_[protein=OXA-134_family_carbapenem-hydrolyzing_class_D_beta-lactamase_OXA-6     GTTCTAGTGATTCAGCGTGGTCAACAGTTA 180
lcl|NG_049627.1_cds_WP_063862702.1_1_[gene=blaOXA]_[locus_tag=A7J11_03100]_[protein=OXA-134_family_carbapenem-hydrolyzing_class_D_beta-lactamase_OXA-3     GTTTTAGTGATTCAGCGTGATCAACAAGTA 180
lcl|NG_065433.1_cds_WP_140423315.1_1_[gene=blaOXA]_[locus_tag=A7J11_06266]_[protein=OXA-134_family_carbapenem-hydrolyzing_class_D_beta-lactamase_OXA-6     GTTTTAGTGATTCAGCGTGATCAACAAGTA 180
                                                                                                                                                                                         

OXA-1_consensus                                                                                                                                            TGAAATTGCTCAATTCAATAAAGCAAAGTG 210
OXA01_crRNA                                                                                                                                                ------------------------------ 210
Forward_primer                                                                                                                                             ------------------------------ 210
Reverse_primer                                                                                                                                             ------------------------------ 210
lcl|MH188856.1_cds_AWB15830.1_1_[gene=blaOXA]_[protein=OXA-134_family_carbapenem-hydrolyzing_class_D_beta-lactamase_OXA-647]_[protein_id=AWB15830.1]_[     CAGGTCTATGGCAATGATTTAAATCGTGCA 210
lcl|NG_049434.1_cds_WP_005104969.1_1_[gene=blaOXA]_[locus_tag=A7J11_02559]_[protein=carbapenem-hydrolyzing_class_D_beta-lactamase_OXA-134]_[protein_id     CAGGTCTATGGCAATGATTTAAATCGTGCA 210
lcl|KX360747.1_cds_AOS48097.1_1_[gene=blaOXA]_[protein=OXA-134_family_carbapenem-hydrolyzing_class_D_beta-lactamase_OXA-537]_[protein_id=AOS48097.1]_[     CAGGTCTATGGCAATGATTTGAGTCGTGCA 210
lcl|MZ265743.1_cds_QWA20190.1_1_[gene=blaOXA]_[protein=OXA-134_family_carbapenem-hydrolyzing_class_D_beta-lactamase_OXA-991]_[protein_id=QWA20190.1]_[     CAGGTCTATGGCAATGATTTGAGTCGTGCA 210
lcl|MZ265758.1_cds_QWA20205.1_1_[gene=blaOXA]_[protein=OXA-134_family_carbapenem-hydrolyzing_class_D_beta-lactamase_OXA-1005]_[protein_id=QWA20205.1]_     CAGGTCTATGGCAATGATTTAAGCCGTGCA 210
lcl|NG_049530.1_cds_WP_000854009.1_1_[gene=blaOXA]_[locus_tag=A7J11_02807]_[protein=OXA-134_family_carbapenem-hydrolyzing_class_D_beta-lactamase_OXA-2     CAGGTCTATGGCAATGATTTGAGTCGTGCA 210
lcl|NG_049531.1_cds_WP_063862170.1_1_[gene=blaOXA]_[locus_tag=A7J11_02809]_[protein=OXA-134_family_carbapenem-hydrolyzing_class_D_beta-lactamase_OXA-2     CAGGTCTATGGCAATGATTTGAGTCGTGCA 210
lcl|NG_049532.1_cds_WP_000854010.1_1_[gene=blaOXA]_[locus_tag=A7J11_02808]_[protein=OXA-134_family_carbapenem-hydrolyzing_class_D_beta-lactamase_OXA-2     CAGGTCTATGGCAATGATTTGAGTCGTGCA 210
lcl|NG_049573.1_cds_WP_004814035.1_1_[gene=blaOXA]_[locus_tag=A7J11_02995]_[protein=OXA-134_family_carbapenem-hydrolyzing_class_D_beta-lactamase_OXA-2     CAGGTCTATGGCAATGATTTGAGTCGTGCA 210
lcl|NG_049574.1_cds_WP_004897444.1_1_[gene=blaOXA]_[locus_tag=A7J11_03000]_[protein=OXA-134_family_carbapenem-hydrolyzing_class_D_beta-lactamase_OXA-2     CAGGTCTATGGCAATGATTTGAGTCGTGCA 210
lcl|NG_049575.1_cds_WP_005220450.1_1_[gene=blaOXA]_[locus_tag=A7J11_02981]_[protein=OXA-134_family_carbapenem-hydrolyzing_class_D_beta-lactamase_OXA-2     CAGGTCTATGGCAATGATTTGAGTCGTGCA 210
lcl|NG_049580.1_cds_WP_004728961.1_1_[gene=blaOXA]_[locus_tag=A7J11_02904]_[protein=OXA-134_family_carbapenem-hydrolyzing_class_D_beta-lactamase_OXA-2     CAGGTTTATGGTAATGATTTAAGCCGTGCA 210
lcl|NG_049581.1_cds_WP_004647119.1_1_[gene=blaOXA]_[locus_tag=A7J11_02985]_[protein=OXA-134_family_carbapenem-hydrolyzing_class_D_beta-lactamase_OXA-2     CAGGTTTATGGTAATGATTTAAGCCGTGCA 210
lcl|NG_049582.1_cds_WP_005245537.1_1_[gene=blaOXA]_[locus_tag=A7J11_03015]_[protein=OXA-134_family_carbapenem-hydrolyzing_class_D_beta-lactamase_OXA-2     CAGGTCTATGGCAATGATTTAAGCCGTGCA 210
lcl|NG_049583.1_cds_WP_005268230.1_1_[gene=blaOXA]_[locus_tag=A7J11_03018]_[protein=OXA-134_family_carbapenem-hydrolyzing_class_D_beta-lactamase_OXA-2     CAGGTCTATGGCAATGATTTAAGCCGTGCA 210
lcl|NG_049653.1_cds_WP_048880934.1_1_[gene=blaOXA]_[locus_tag=A7J11_03156]_[protein=OXA-134_family_carbapenem-hydrolyzing_class_D_beta-lactamase_OXA-3     CAAGTCTATGGCAATGAGTTGAGTCGTGCA 210
lcl|NG_049654.1_cds_WP_063862731.1_1_[gene=blaOXA]_[locus_tag=A7J11_03157]_[protein=OXA-134_family_carbapenem-hydrolyzing_class_D_beta-lactamase_OXA-3     CAGGTTTATGGTAATGATTTAAGTCGTGCA 210
lcl|NG_049655.1_cds_WP_063862732.1_1_[gene=blaOXA]_[locus_tag=A7J11_03158]_[protein=OXA-134_family_carbapenem-hydrolyzing_class_D_beta-lactamase_OXA-3     CAGGTCTATGGCAATGATTTAAGCCGTGCA 210
lcl|NG_049656.1_cds_WP_063862733.1_1_[gene=blaOXA]_[locus_tag=A7J11_03159]_[protein=OXA-134_family_carbapenem-hydrolyzing_class_D_beta-lactamase_OXA-3     CAGGTCTATGGCAATGATTTAAGCCGTGCA 210
lcl|NG_051752.1_cds_WP_070064536.1_1_[gene=blaOXA]_[locus_tag=A7J11_04162]_[protein=OXA-134_family_carbapenem-hydrolyzing_class_D_beta-lactamase_OXA-5     CAGGTCTATGGCAATGATTTGAGTCGTGCA 210
lcl|NG_078012.1_cds_WP_231869616.1_1_[gene=blaOXA]_[locus_tag=A7J11_07284]_[protein=OXA-134_family_carbapenem-hydrolyzing_class_D_beta-lactamase_OXA-9     CAGGTCTATGGCAATGATTTGAGTCGTGCA 210
lcl|NG_078026.1_cds_WP_163170629.1_1_[gene=blaOXA]_[locus_tag=A7J11_07298]_[protein=OXA-134_family_carbapenem-hydrolyzing_class_D_beta-lactamase_OXA-1     CAGGTCTATGGCAATGATTTAAGCCGTGCA 210
lcl|NG_157024.1_cds_WP_253114439.1_1_[gene=blaOXA]_[locus_tag=A7J11_08004]_[protein=OXA-134_family_carbapenem-hydrolyzing_class_D_beta-lactamase_OXA-1     CAGGTCTATGGTAATGATTTAAGTCGTGCA 210
lcl|NG_157025.1_cds_WP_279240792.1_1_[gene=blaOXA]_[locus_tag=A7J11_08005]_[protein=OXA-134_family_carbapenem-hydrolyzing_class_D_beta-lactamase_OXA-1     CAGGTCTATGGCAATGATTTAAGCCGTGCA 210
lcl|NG_157026.1_cds_WP_253147258.1_1_[gene=blaOXA]_[locus_tag=A7J11_08006]_[protein=OXA-134_family_carbapenem-hydrolyzing_class_D_beta-lactamase_OXA-1     CAGGTCTATGGTAATAATTTAAGTCGTGCA 210
lcl|NG_157030.1_cds_WP_279240795.1_1_[gene=blaOXA]_[locus_tag=A7J11_08010]_[protein=OXA-134_family_carbapenem-hydrolyzing_class_D_beta-lactamase_OXA-1     CAGGTCTATGGCAATGATTTGAGTCGTGCA 210
lcl|ON101847.1_cds_UOM32497.1_1_[gene=blaOXA]_[protein=OXA-134_family_carbapenem-hydrolyzing_class_D_beta-lactamase_OXA-1110]_[protein_id=UOM32497.1]_     CAGGTCTATGGTAATGATTTAAGTCGTGCA 210
lcl|ON101848.1_cds_UOM32498.1_1_[gene=blaOXA]_[protein=OXA-134_family_carbapenem-hydrolyzing_class_D_beta-lactamase_OXA-1111]_[protein_id=UOM32498.1]_     CAGGTCTATGGCAATGATTTAAGCCGTGCA 210
lcl|ON101849.1_cds_UOM32499.1_1_[gene=blaOXA]_[protein=OXA-134_family_carbapenem-hydrolyzing_class_D_beta-lactamase_OXA-1112]_[protein_id=UOM32499.1]_     CAGGTCTATGGTAATAATTTAAGTCGTGCA 210
lcl|ON101853.1_cds_UOM32503.1_1_[gene=blaOXA]_[protein=OXA-134_family_carbapenem-hydrolyzing_class_D_beta-lactamase_OXA-1116]_[protein_id=UOM32503.1]_     CAGGTCTATGGCAATGATTTGAGTCGTGCA 210
lcl|NG_068224.1_cds_WP_168370988.1_1_[gene=blaOXA]_[locus_tag=A7J11_06807]_[protein=OXA-134_family_carbapenem-hydrolyzing_class_D_beta-lactamase_OXA-9     CAGGTCTATGGTAATGATTTAGGCCGTGCA 210
lcl|MH188855.1_cds_AWB15829.1_1_[gene=blaOXA]_[protein=OXA-134_family_carbapenem-hydrolyzing_class_D_beta-lactamase_OXA-646]_[protein_id=AWB15829.1]_[     CAGGTCTATGGCAATGATTTAAGCCGTGCA 210
lcl|MH188857.1_cds_AWB15831.1_1_[gene=blaOXA]_[protein=OXA-134_family_carbapenem-hydrolyzing_class_D_beta-lactamase_OXA-648]_[protein_id=AWB15831.1]_[     CAGATCTATGGCAATGATTTAAGCCGAGCA 210
lcl|NG_050781.1_cds_WP_064483990.1_1_[gene=blaOXA]_[locus_tag=A7J11_03704]_[protein=OXA-134_family_carbapenem-hydrolyzing_class_D_beta-lactamase_OXA-4     CAGGTCTATGGTAATGATTTAAGTCGTGCA 210
lcl|NG_065432.1_cds_WP_039902635.1_1_[gene=blaOXA]_[locus_tag=A7J11_06265]_[protein=OXA-134_family_carbapenem-hydrolyzing_class_D_beta-lactamase_OXA-6     CAGGTCTATGGCAATGATTTAAGCCGTGCA 210
lcl|NG_065434.1_cds_WP_140423316.1_1_[gene=blaOXA]_[locus_tag=A7J11_06267]_[protein=OXA-134_family_carbapenem-hydrolyzing_class_D_beta-lactamase_OXA-6     CAGATCTATGGCAATGATTTAAGCCGAGCA 210
lcl|NG_049627.1_cds_WP_063862702.1_1_[gene=blaOXA]_[locus_tag=A7J11_03100]_[protein=OXA-134_family_carbapenem-hydrolyzing_class_D_beta-lactamase_OXA-3     CAGGTCTATGGCAATGATTTAAATCGTGCA 210
lcl|NG_065433.1_cds_WP_140423315.1_1_[gene=blaOXA]_[locus_tag=A7J11_06266]_[protein=OXA-134_family_carbapenem-hydrolyzing_class_D_beta-lactamase_OXA-6     CAGGTCTATGGCAATGATTTAAATCGTGCA 210
                                                                                                                                                                                         

OXA-1_consensus                                                                                                                                            TGCAACGCAAATGGCACCAGATTCAACTTT 240
OXA01_crRNA                                                                                                                                                ------------------------------ 240
Forward_primer                                                                                                                                             ------------------------------ 240
Reverse_primer                                                                                                                                             ------------------------------ 240
lcl|MH188856.1_cds_AWB15830.1_1_[gene=blaOXA]_[protein=OXA-134_family_carbapenem-hydrolyzing_class_D_beta-lactamase_OXA-647]_[protein_id=AWB15830.1]_[     AATACCGAATATGTTCCCGCCTCTACTTTT 240
lcl|NG_049434.1_cds_WP_005104969.1_1_[gene=blaOXA]_[locus_tag=A7J11_02559]_[protein=carbapenem-hydrolyzing_class_D_beta-lactamase_OXA-134]_[protein_id     AATACCGAATATGTTCCCGCCTCTACTTTT 240
lcl|KX360747.1_cds_AOS48097.1_1_[gene=blaOXA]_[protein=OXA-134_family_carbapenem-hydrolyzing_class_D_beta-lactamase_OXA-537]_[protein_id=AOS48097.1]_[     CATACCGAATATATTCCTGCTTCAACCTTT 240
lcl|MZ265743.1_cds_QWA20190.1_1_[gene=blaOXA]_[protein=OXA-134_family_carbapenem-hydrolyzing_class_D_beta-lactamase_OXA-991]_[protein_id=QWA20190.1]_[     CATACCGAATATATTCCTGCTTCAACCTTT 240
lcl|MZ265758.1_cds_QWA20205.1_1_[gene=blaOXA]_[protein=OXA-134_family_carbapenem-hydrolyzing_class_D_beta-lactamase_OXA-1005]_[protein_id=QWA20205.1]_     GATACCGAATATGTTCCCGCCTCTACTTTT 240
lcl|NG_049530.1_cds_WP_000854009.1_1_[gene=blaOXA]_[locus_tag=A7J11_02807]_[protein=OXA-134_family_carbapenem-hydrolyzing_class_D_beta-lactamase_OXA-2     CATACCGAATATATTCCTGCTTCAACCTTT 240
lcl|NG_049531.1_cds_WP_063862170.1_1_[gene=blaOXA]_[locus_tag=A7J11_02809]_[protein=OXA-134_family_carbapenem-hydrolyzing_class_D_beta-lactamase_OXA-2     CATACCGAATATATTCCTGCTTCAACCTTT 240
lcl|NG_049532.1_cds_WP_000854010.1_1_[gene=blaOXA]_[locus_tag=A7J11_02808]_[protein=OXA-134_family_carbapenem-hydrolyzing_class_D_beta-lactamase_OXA-2     CATACCGAATATATTCCTGCTTCAACCTTT 240
lcl|NG_049573.1_cds_WP_004814035.1_1_[gene=blaOXA]_[locus_tag=A7J11_02995]_[protein=OXA-134_family_carbapenem-hydrolyzing_class_D_beta-lactamase_OXA-2     CATACCGAATATGTTCCTGCTTCAACCTTT 240
lcl|NG_049574.1_cds_WP_004897444.1_1_[gene=blaOXA]_[locus_tag=A7J11_03000]_[protein=OXA-134_family_carbapenem-hydrolyzing_class_D_beta-lactamase_OXA-2     CATACCGAATATGTTCCTGCTTCAACCTTT 240
lcl|NG_049575.1_cds_WP_005220450.1_1_[gene=blaOXA]_[locus_tag=A7J11_02981]_[protein=OXA-134_family_carbapenem-hydrolyzing_class_D_beta-lactamase_OXA-2     CATACCGAATATGTTCCTGCTTCAACCTTT 240
lcl|NG_049580.1_cds_WP_004728961.1_1_[gene=blaOXA]_[locus_tag=A7J11_02904]_[protein=OXA-134_family_carbapenem-hydrolyzing_class_D_beta-lactamase_OXA-2     GATACCGAATATGTTCCCGCCTCTACTTTT 240
lcl|NG_049581.1_cds_WP_004647119.1_1_[gene=blaOXA]_[locus_tag=A7J11_02985]_[protein=OXA-134_family_carbapenem-hydrolyzing_class_D_beta-lactamase_OXA-2     GATACCGAATATGTTCCCGCCTCTACTTTT 240
lcl|NG_049582.1_cds_WP_005245537.1_1_[gene=blaOXA]_[locus_tag=A7J11_03015]_[protein=OXA-134_family_carbapenem-hydrolyzing_class_D_beta-lactamase_OXA-2     GATACCGAATATGTTCCCGCCTCTACTTTT 240
lcl|NG_049583.1_cds_WP_005268230.1_1_[gene=blaOXA]_[locus_tag=A7J11_03018]_[protein=OXA-134_family_carbapenem-hydrolyzing_class_D_beta-lactamase_OXA-2     GGTACCGAATATGTTCCAGCCTCTACTTTC 240
lcl|NG_049653.1_cds_WP_048880934.1_1_[gene=blaOXA]_[locus_tag=A7J11_03156]_[protein=OXA-134_family_carbapenem-hydrolyzing_class_D_beta-lactamase_OXA-3     CATACCGAATATGTTCCTGCTTCAACCTTT 240
lcl|NG_049654.1_cds_WP_063862731.1_1_[gene=blaOXA]_[locus_tag=A7J11_03157]_[protein=OXA-134_family_carbapenem-hydrolyzing_class_D_beta-lactamase_OXA-3     AATACCGAATATGTTCCAGCCTCTACTTTC 240
lcl|NG_049655.1_cds_WP_063862732.1_1_[gene=blaOXA]_[locus_tag=A7J11_03158]_[protein=OXA-134_family_carbapenem-hydrolyzing_class_D_beta-lactamase_OXA-3     GGTACCGAATATGTTCCAGCCTCTACTTTC 240
lcl|NG_049656.1_cds_WP_063862733.1_1_[gene=blaOXA]_[locus_tag=A7J11_03159]_[protein=OXA-134_family_carbapenem-hydrolyzing_class_D_beta-lactamase_OXA-3     GATACCGAATATGTTCCCGCCTCTACTTTT 240
lcl|NG_051752.1_cds_WP_070064536.1_1_[gene=blaOXA]_[locus_tag=A7J11_04162]_[protein=OXA-134_family_carbapenem-hydrolyzing_class_D_beta-lactamase_OXA-5     CATACCGAATATATTCCTGCTTCAACCTTT 240
lcl|NG_078012.1_cds_WP_231869616.1_1_[gene=blaOXA]_[locus_tag=A7J11_07284]_[protein=OXA-134_family_carbapenem-hydrolyzing_class_D_beta-lactamase_OXA-9     CATACCGAATATATTCCTGCTTCAACCTTT 240
lcl|NG_078026.1_cds_WP_163170629.1_1_[gene=blaOXA]_[locus_tag=A7J11_07298]_[protein=OXA-134_family_carbapenem-hydrolyzing_class_D_beta-lactamase_OXA-1     GATACCGAATATGTTCCCGCCTCTACTTTT 240
lcl|NG_157024.1_cds_WP_253114439.1_1_[gene=blaOXA]_[locus_tag=A7J11_08004]_[protein=OXA-134_family_carbapenem-hydrolyzing_class_D_beta-lactamase_OXA-1     AATACCGAATATGTTCCTGCTTCTACTTTT 240
lcl|NG_157025.1_cds_WP_279240792.1_1_[gene=blaOXA]_[locus_tag=A7J11_08005]_[protein=OXA-134_family_carbapenem-hydrolyzing_class_D_beta-lactamase_OXA-1     GGTACCGAATATGTTCCAGCCTCTACTTTC 240
lcl|NG_157026.1_cds_WP_253147258.1_1_[gene=blaOXA]_[locus_tag=A7J11_08006]_[protein=OXA-134_family_carbapenem-hydrolyzing_class_D_beta-lactamase_OXA-1     GGTACCGAATATGTTCCCGCCTCTACTTTT 240
lcl|NG_157030.1_cds_WP_279240795.1_1_[gene=blaOXA]_[locus_tag=A7J11_08010]_[protein=OXA-134_family_carbapenem-hydrolyzing_class_D_beta-lactamase_OXA-1     CATACCGAATATGTTCCTGCTTCAACCTTT 240
lcl|ON101847.1_cds_UOM32497.1_1_[gene=blaOXA]_[protein=OXA-134_family_carbapenem-hydrolyzing_class_D_beta-lactamase_OXA-1110]_[protein_id=UOM32497.1]_     AATACCGAATATGTTCCTGCTTCTACTTTT 240
lcl|ON101848.1_cds_UOM32498.1_1_[gene=blaOXA]_[protein=OXA-134_family_carbapenem-hydrolyzing_class_D_beta-lactamase_OXA-1111]_[protein_id=UOM32498.1]_     GGTACCGAATATGTTCCAGCCTCTACTTTC 240
lcl|ON101849.1_cds_UOM32499.1_1_[gene=blaOXA]_[protein=OXA-134_family_carbapenem-hydrolyzing_class_D_beta-lactamase_OXA-1112]_[protein_id=UOM32499.1]_     GGTACCGAATATGTTCCCGCCTCTACTTTT 240
lcl|ON101853.1_cds_UOM32503.1_1_[gene=blaOXA]_[protein=OXA-134_family_carbapenem-hydrolyzing_class_D_beta-lactamase_OXA-1116]_[protein_id=UOM32503.1]_     CATACCGAATATGTTCCTGCTTCAACCTTT 240
lcl|NG_068224.1_cds_WP_168370988.1_1_[gene=blaOXA]_[locus_tag=A7J11_06807]_[protein=OXA-134_family_carbapenem-hydrolyzing_class_D_beta-lactamase_OXA-9     GATACCGAATATGTTCCCGCCTCTACTTTT 240
lcl|MH188855.1_cds_AWB15829.1_1_[gene=blaOXA]_[protein=OXA-134_family_carbapenem-hydrolyzing_class_D_beta-lactamase_OXA-646]_[protein_id=AWB15829.1]_[     GGTACCGAATATGTTCCAGCCTCTACTTTC 240
lcl|MH188857.1_cds_AWB15831.1_1_[gene=blaOXA]_[protein=OXA-134_family_carbapenem-hydrolyzing_class_D_beta-lactamase_OXA-648]_[protein_id=AWB15831.1]_[     AATACCGAATATGTTCCTGCCTCAACCTTT 240
lcl|NG_050781.1_cds_WP_064483990.1_1_[gene=blaOXA]_[locus_tag=A7J11_03704]_[protein=OXA-134_family_carbapenem-hydrolyzing_class_D_beta-lactamase_OXA-4     AATACCGAATATGTTCCTGCTTCTACTTTT 240
lcl|NG_065432.1_cds_WP_039902635.1_1_[gene=blaOXA]_[locus_tag=A7J11_06265]_[protein=OXA-134_family_carbapenem-hydrolyzing_class_D_beta-lactamase_OXA-6     GGTACCGAATATGTTCCAGCCTCTACTTTC 240
lcl|NG_065434.1_cds_WP_140423316.1_1_[gene=blaOXA]_[locus_tag=A7J11_06267]_[protein=OXA-134_family_carbapenem-hydrolyzing_class_D_beta-lactamase_OXA-6     AATACCGAATATGTTCCTGCCTCAACCTTT 240
lcl|NG_049627.1_cds_WP_063862702.1_1_[gene=blaOXA]_[locus_tag=A7J11_03100]_[protein=OXA-134_family_carbapenem-hydrolyzing_class_D_beta-lactamase_OXA-3     AATACCGAATATGTTCCCGCCTCTACTTTT 240
lcl|NG_065433.1_cds_WP_140423315.1_1_[gene=blaOXA]_[locus_tag=A7J11_06266]_[protein=OXA-134_family_carbapenem-hydrolyzing_class_D_beta-lactamase_OXA-6     AATACCGAATATGTTCCCGCCTCTACTTTT 240
                                                                                                                                                                                         

OXA-1_consensus                                                                                                                                            CAAGATCGCATTATCACTTATGGCATTTGA 270
OXA01_crRNA                                                                                                                                                ------------------------------ 270
Forward_primer                                                                                                                                             ----------------------------AG 270
Reverse_primer                                                                                                                                             ------------------------------ 270
lcl|MH188856.1_cds_AWB15830.1_1_[gene=blaOXA]_[protein=OXA-134_family_carbapenem-hydrolyzing_class_D_beta-lactamase_OXA-647]_[protein_id=AWB15830.1]_[     AAAATGCTCAATGCTCTGATTGGCCTGCAA 270
lcl|NG_049434.1_cds_WP_005104969.1_1_[gene=blaOXA]_[locus_tag=A7J11_02559]_[protein=carbapenem-hydrolyzing_class_D_beta-lactamase_OXA-134]_[protein_id     AAAATGCTCAATGCTCTGATTGGCCTGCAA 270
lcl|KX360747.1_cds_AOS48097.1_1_[gene=blaOXA]_[protein=OXA-134_family_carbapenem-hydrolyzing_class_D_beta-lactamase_OXA-537]_[protein_id=AOS48097.1]_[     AAAATGCTCAATGCCCTGATTGGCCTGCAA 270
lcl|MZ265743.1_cds_QWA20190.1_1_[gene=blaOXA]_[protein=OXA-134_family_carbapenem-hydrolyzing_class_D_beta-lactamase_OXA-991]_[protein_id=QWA20190.1]_[     AAAATGCTCAATGCCCTGATTGGCCTGCAA 270
lcl|MZ265758.1_cds_QWA20205.1_1_[gene=blaOXA]_[protein=OXA-134_family_carbapenem-hydrolyzing_class_D_beta-lactamase_OXA-1005]_[protein_id=QWA20205.1]_     AAAATGCTCAATGCCCTGATTGGCCTGCAA 270
lcl|NG_049530.1_cds_WP_000854009.1_1_[gene=blaOXA]_[locus_tag=A7J11_02807]_[protein=OXA-134_family_carbapenem-hydrolyzing_class_D_beta-lactamase_OXA-2     AAAATACTCAATGCCCTGATTGGCCTGCAA 270
lcl|NG_049531.1_cds_WP_063862170.1_1_[gene=blaOXA]_[locus_tag=A7J11_02809]_[protein=OXA-134_family_carbapenem-hydrolyzing_class_D_beta-lactamase_OXA-2     AAAATACTCAATGCCCTGATTGGCCTGCAA 270
lcl|NG_049532.1_cds_WP_000854010.1_1_[gene=blaOXA]_[locus_tag=A7J11_02808]_[protein=OXA-134_family_carbapenem-hydrolyzing_class_D_beta-lactamase_OXA-2     AAAATACTCAATGCCCTGATTGGCCTGCAA 270
lcl|NG_049573.1_cds_WP_004814035.1_1_[gene=blaOXA]_[locus_tag=A7J11_02995]_[protein=OXA-134_family_carbapenem-hydrolyzing_class_D_beta-lactamase_OXA-2     AAAATATTTAATGCTCTGATTGGCCTGCAA 270
lcl|NG_049574.1_cds_WP_004897444.1_1_[gene=blaOXA]_[locus_tag=A7J11_03000]_[protein=OXA-134_family_carbapenem-hydrolyzing_class_D_beta-lactamase_OXA-2     AAAATGTTTAATGCTCTGATTGGCCTGCAA 270
lcl|NG_049575.1_cds_WP_005220450.1_1_[gene=blaOXA]_[locus_tag=A7J11_02981]_[protein=OXA-134_family_carbapenem-hydrolyzing_class_D_beta-lactamase_OXA-2     AAAATATTTAATGCTCTGATTGGCCTGCAA 270
lcl|NG_049580.1_cds_WP_004728961.1_1_[gene=blaOXA]_[locus_tag=A7J11_02904]_[protein=OXA-134_family_carbapenem-hydrolyzing_class_D_beta-lactamase_OXA-2     AAAATGCTCAATGCCCTGATTGGCCTGCAA 270
lcl|NG_049581.1_cds_WP_004647119.1_1_[gene=blaOXA]_[locus_tag=A7J11_02985]_[protein=OXA-134_family_carbapenem-hydrolyzing_class_D_beta-lactamase_OXA-2     AAAATGCTCAATGCCCTGATTGGCCTGCAA 270
lcl|NG_049582.1_cds_WP_005245537.1_1_[gene=blaOXA]_[locus_tag=A7J11_03015]_[protein=OXA-134_family_carbapenem-hydrolyzing_class_D_beta-lactamase_OXA-2     AAAATGCTCAATGCCCTGATTGGCCTGCAA 270
lcl|NG_049583.1_cds_WP_005268230.1_1_[gene=blaOXA]_[locus_tag=A7J11_03018]_[protein=OXA-134_family_carbapenem-hydrolyzing_class_D_beta-lactamase_OXA-2     AAAATGCTCAATGCCCTGATTGGTCTACAA 270
lcl|NG_049653.1_cds_WP_048880934.1_1_[gene=blaOXA]_[locus_tag=A7J11_03156]_[protein=OXA-134_family_carbapenem-hydrolyzing_class_D_beta-lactamase_OXA-3     AAAATGCTTAATGCTCTGATTGGCCTGCAA 270
lcl|NG_049654.1_cds_WP_063862731.1_1_[gene=blaOXA]_[locus_tag=A7J11_03157]_[protein=OXA-134_family_carbapenem-hydrolyzing_class_D_beta-lactamase_OXA-3     AAAATGCTCAATGCCCTGATTGGTCTACAA 270
lcl|NG_049655.1_cds_WP_063862732.1_1_[gene=blaOXA]_[locus_tag=A7J11_03158]_[protein=OXA-134_family_carbapenem-hydrolyzing_class_D_beta-lactamase_OXA-3     AAAATGCTCAATGCCCTGATTGGCCTGCAA 270
lcl|NG_049656.1_cds_WP_063862733.1_1_[gene=blaOXA]_[locus_tag=A7J11_03159]_[protein=OXA-134_family_carbapenem-hydrolyzing_class_D_beta-lactamase_OXA-3     AAAATGCTCAATGCCCTGATTGGCCTGCAA 270
lcl|NG_051752.1_cds_WP_070064536.1_1_[gene=blaOXA]_[locus_tag=A7J11_04162]_[protein=OXA-134_family_carbapenem-hydrolyzing_class_D_beta-lactamase_OXA-5     AAAATGCTCAATGCCCTGATTGGCCTGCAA 270
lcl|NG_078012.1_cds_WP_231869616.1_1_[gene=blaOXA]_[locus_tag=A7J11_07284]_[protein=OXA-134_family_carbapenem-hydrolyzing_class_D_beta-lactamase_OXA-9     AAAATGCTCAATGCCCTGATTGGCCTGCAA 270
lcl|NG_078026.1_cds_WP_163170629.1_1_[gene=blaOXA]_[locus_tag=A7J11_07298]_[protein=OXA-134_family_carbapenem-hydrolyzing_class_D_beta-lactamase_OXA-1     AAAATGCTCAATGCCCTGATTGGCCTGCAA 270
lcl|NG_157024.1_cds_WP_253114439.1_1_[gene=blaOXA]_[locus_tag=A7J11_08004]_[protein=OXA-134_family_carbapenem-hydrolyzing_class_D_beta-lactamase_OXA-1     AAAATGCTCAATGCCCTGATTGGCCTGCAA 270
lcl|NG_157025.1_cds_WP_279240792.1_1_[gene=blaOXA]_[locus_tag=A7J11_08005]_[protein=OXA-134_family_carbapenem-hydrolyzing_class_D_beta-lactamase_OXA-1     AAAATGCTCAATGCCCTGATTGGTCTACAA 270
lcl|NG_157026.1_cds_WP_253147258.1_1_[gene=blaOXA]_[locus_tag=A7J11_08006]_[protein=OXA-134_family_carbapenem-hydrolyzing_class_D_beta-lactamase_OXA-1     AAAATGCTCAATGCCCTGATTGGCCTACAA 270
lcl|NG_157030.1_cds_WP_279240795.1_1_[gene=blaOXA]_[locus_tag=A7J11_08010]_[protein=OXA-134_family_carbapenem-hydrolyzing_class_D_beta-lactamase_OXA-1     AAAATATTTAATGCTCTGATTGGCCTGCAA 270
lcl|ON101847.1_cds_UOM32497.1_1_[gene=blaOXA]_[protein=OXA-134_family_carbapenem-hydrolyzing_class_D_beta-lactamase_OXA-1110]_[protein_id=UOM32497.1]_     AAAATGCTCAATGCCCTGATTGGCCTGCAA 270
lcl|ON101848.1_cds_UOM32498.1_1_[gene=blaOXA]_[protein=OXA-134_family_carbapenem-hydrolyzing_class_D_beta-lactamase_OXA-1111]_[protein_id=UOM32498.1]_     AAAATGCTCAATGCCCTGATTGGTCTACAA 270
lcl|ON101849.1_cds_UOM32499.1_1_[gene=blaOXA]_[protein=OXA-134_family_carbapenem-hydrolyzing_class_D_beta-lactamase_OXA-1112]_[protein_id=UOM32499.1]_     AAAATGCTCAATGCCCTGATTGGCCTACAA 270
lcl|ON101853.1_cds_UOM32503.1_1_[gene=blaOXA]_[protein=OXA-134_family_carbapenem-hydrolyzing_class_D_beta-lactamase_OXA-1116]_[protein_id=UOM32503.1]_     AAAATATTTAATGCTCTGATTGGCCTGCAA 270
lcl|NG_068224.1_cds_WP_168370988.1_1_[gene=blaOXA]_[locus_tag=A7J11_06807]_[protein=OXA-134_family_carbapenem-hydrolyzing_class_D_beta-lactamase_OXA-9     AAAATGCTCAATGCCCTGATTGGCCTGCAA 270
lcl|MH188855.1_cds_AWB15829.1_1_[gene=blaOXA]_[protein=OXA-134_family_carbapenem-hydrolyzing_class_D_beta-lactamase_OXA-646]_[protein_id=AWB15829.1]_[     AAAATGCTCAATGCCCTGATTGGTCTACAA 270
lcl|MH188857.1_cds_AWB15831.1_1_[gene=blaOXA]_[protein=OXA-134_family_carbapenem-hydrolyzing_class_D_beta-lactamase_OXA-648]_[protein_id=AWB15831.1]_[     AAAATAGTGAATGCCCTGATTGGCTTGCAG 270
lcl|NG_050781.1_cds_WP_064483990.1_1_[gene=blaOXA]_[locus_tag=A7J11_03704]_[protein=OXA-134_family_carbapenem-hydrolyzing_class_D_beta-lactamase_OXA-4     AAAATGCTCAATGCCCTGATTGGCCTGCAA 270
lcl|NG_065432.1_cds_WP_039902635.1_1_[gene=blaOXA]_[locus_tag=A7J11_06265]_[protein=OXA-134_family_carbapenem-hydrolyzing_class_D_beta-lactamase_OXA-6     AAAATGCTCAATGCCCTGATTGGTCTACAA 270
lcl|NG_065434.1_cds_WP_140423316.1_1_[gene=blaOXA]_[locus_tag=A7J11_06267]_[protein=OXA-134_family_carbapenem-hydrolyzing_class_D_beta-lactamase_OXA-6     AAAATAGTGAATGCCCTGATTGGCTTGCAG 270
lcl|NG_049627.1_cds_WP_063862702.1_1_[gene=blaOXA]_[locus_tag=A7J11_03100]_[protein=OXA-134_family_carbapenem-hydrolyzing_class_D_beta-lactamase_OXA-3     AAAATGCCCAATGCTCTGATTGGCCTGCAA 270
lcl|NG_065433.1_cds_WP_140423315.1_1_[gene=blaOXA]_[locus_tag=A7J11_06266]_[protein=OXA-134_family_carbapenem-hydrolyzing_class_D_beta-lactamase_OXA-6     AAAATGCTCAATGCTCTGATTGGCCTGCAA 270
                                                                                                                                                                                         

OXA-1_consensus                                                                                                                                            TGCGGAAATAATAGATCAGAAAACCATATT 300
OXA01_crRNA                                                                                                                                                ------------------------------ 300
Forward_primer                                                                                                                                             CATGG------------------------- 300
Reverse_primer                                                                                                                                             ------------------------------ 300
lcl|MH188856.1_cds_AWB15830.1_1_[gene=blaOXA]_[protein=OXA-134_family_carbapenem-hydrolyzing_class_D_beta-lactamase_OXA-647]_[protein_id=AWB15830.1]_[     CATGGCAAAGCCACAACCAATGA-AATTTT 300
lcl|NG_049434.1_cds_WP_005104969.1_1_[gene=blaOXA]_[locus_tag=A7J11_02559]_[protein=carbapenem-hydrolyzing_class_D_beta-lactamase_OXA-134]_[protein_id     CATGGCAAAGCCACAACCAATGA-AATTTT 300
lcl|KX360747.1_cds_AOS48097.1_1_[gene=blaOXA]_[protein=OXA-134_family_carbapenem-hydrolyzing_class_D_beta-lactamase_OXA-537]_[protein_id=AOS48097.1]_[     CATGGTAAAGCCACGACCAATGA-AATCTT 300
lcl|MZ265743.1_cds_QWA20190.1_1_[gene=blaOXA]_[protein=OXA-134_family_carbapenem-hydrolyzing_class_D_beta-lactamase_OXA-991]_[protein_id=QWA20190.1]_[     CATGGTAAAGCCACGACCAATGA-AATCTT 300
lcl|MZ265758.1_cds_QWA20205.1_1_[gene=blaOXA]_[protein=OXA-134_family_carbapenem-hydrolyzing_class_D_beta-lactamase_OXA-1005]_[protein_id=QWA20205.1]_     CATGGTAAAGCCACAACCAATGA-AATTTT 300
lcl|NG_049530.1_cds_WP_000854009.1_1_[gene=blaOXA]_[locus_tag=A7J11_02807]_[protein=OXA-134_family_carbapenem-hydrolyzing_class_D_beta-lactamase_OXA-2     CATGGTAAAGCCACGACCAATGA-AATCTT 300
lcl|NG_049531.1_cds_WP_063862170.1_1_[gene=blaOXA]_[locus_tag=A7J11_02809]_[protein=OXA-134_family_carbapenem-hydrolyzing_class_D_beta-lactamase_OXA-2     CATGGTAAAGCCACGACCAATGA-AATCTT 300
lcl|NG_049532.1_cds_WP_000854010.1_1_[gene=blaOXA]_[locus_tag=A7J11_02808]_[protein=OXA-134_family_carbapenem-hydrolyzing_class_D_beta-lactamase_OXA-2     CATGGTAAAGCCACGACCAATGA-AATCTT 300
lcl|NG_049573.1_cds_WP_004814035.1_1_[gene=blaOXA]_[locus_tag=A7J11_02995]_[protein=OXA-134_family_carbapenem-hydrolyzing_class_D_beta-lactamase_OXA-2     CATGGTAAAGCCACGACCAATGA-AATTTT 300
lcl|NG_049574.1_cds_WP_004897444.1_1_[gene=blaOXA]_[locus_tag=A7J11_03000]_[protein=OXA-134_family_carbapenem-hydrolyzing_class_D_beta-lactamase_OXA-2     CATGGTAAAGCCACGACCAATGA-AATTTT 300
lcl|NG_049575.1_cds_WP_005220450.1_1_[gene=blaOXA]_[locus_tag=A7J11_02981]_[protein=OXA-134_family_carbapenem-hydrolyzing_class_D_beta-lactamase_OXA-2     CATGGTAAAGCCACGACCAATGA-AATCTT 300
lcl|NG_049580.1_cds_WP_004728961.1_1_[gene=blaOXA]_[locus_tag=A7J11_02904]_[protein=OXA-134_family_carbapenem-hydrolyzing_class_D_beta-lactamase_OXA-2     CATGGCAAAGCCACAACCAATGA-AATTTT 300
lcl|NG_049581.1_cds_WP_004647119.1_1_[gene=blaOXA]_[locus_tag=A7J11_02985]_[protein=OXA-134_family_carbapenem-hydrolyzing_class_D_beta-lactamase_OXA-2     CATGGCAAAGCCACAACCAATGA-AATTTT 300
lcl|NG_049582.1_cds_WP_005245537.1_1_[gene=blaOXA]_[locus_tag=A7J11_03015]_[protein=OXA-134_family_carbapenem-hydrolyzing_class_D_beta-lactamase_OXA-2     CATGGCAAAGCCACAACCAATGA-AATTTT 300
lcl|NG_049583.1_cds_WP_005268230.1_1_[gene=blaOXA]_[locus_tag=A7J11_03018]_[protein=OXA-134_family_carbapenem-hydrolyzing_class_D_beta-lactamase_OXA-2     CATGGTAAAGCCACAACCAATGA-GATTTT 300
lcl|NG_049653.1_cds_WP_048880934.1_1_[gene=blaOXA]_[locus_tag=A7J11_03156]_[protein=OXA-134_family_carbapenem-hydrolyzing_class_D_beta-lactamase_OXA-3     CATGGTAAAGCTACGACCAATGA-AATTTT 300
lcl|NG_049654.1_cds_WP_063862731.1_1_[gene=blaOXA]_[locus_tag=A7J11_03157]_[protein=OXA-134_family_carbapenem-hydrolyzing_class_D_beta-lactamase_OXA-3     CATGGTAAAGCCACAACCAATGA-AATTTT 300
lcl|NG_049655.1_cds_WP_063862732.1_1_[gene=blaOXA]_[locus_tag=A7J11_03158]_[protein=OXA-134_family_carbapenem-hydrolyzing_class_D_beta-lactamase_OXA-3     CATGGCAAAGCCACAACCAATGA-AATTTT 300
lcl|NG_049656.1_cds_WP_063862733.1_1_[gene=blaOXA]_[locus_tag=A7J11_03159]_[protein=OXA-134_family_carbapenem-hydrolyzing_class_D_beta-lactamase_OXA-3     CATGGCAAAGCCACAACCAATGA-AATTTT 300
lcl|NG_051752.1_cds_WP_070064536.1_1_[gene=blaOXA]_[locus_tag=A7J11_04162]_[protein=OXA-134_family_carbapenem-hydrolyzing_class_D_beta-lactamase_OXA-5     CATGGTAAAGCCACGACCAATGA-AATCTT 300
lcl|NG_078012.1_cds_WP_231869616.1_1_[gene=blaOXA]_[locus_tag=A7J11_07284]_[protein=OXA-134_family_carbapenem-hydrolyzing_class_D_beta-lactamase_OXA-9     CATGGTAAAGCCACGACCAATGA-AATCTT 300
lcl|NG_078026.1_cds_WP_163170629.1_1_[gene=blaOXA]_[locus_tag=A7J11_07298]_[protein=OXA-134_family_carbapenem-hydrolyzing_class_D_beta-lactamase_OXA-1     CATGGTAAAGCCACAACCAATGA-AATTTT 300
lcl|NG_157024.1_cds_WP_253114439.1_1_[gene=blaOXA]_[locus_tag=A7J11_08004]_[protein=OXA-134_family_carbapenem-hydrolyzing_class_D_beta-lactamase_OXA-1     CATGGCAAAGCTACAACCAATGA-AATTTT 300
lcl|NG_157025.1_cds_WP_279240792.1_1_[gene=blaOXA]_[locus_tag=A7J11_08005]_[protein=OXA-134_family_carbapenem-hydrolyzing_class_D_beta-lactamase_OXA-1     CATGGTAAAGCCACAACCAATGA-GATTTT 300
lcl|NG_157026.1_cds_WP_253147258.1_1_[gene=blaOXA]_[locus_tag=A7J11_08006]_[protein=OXA-134_family_carbapenem-hydrolyzing_class_D_beta-lactamase_OXA-1     CATGGCAAAGCCACAACCAATGA-AATTTT 300
lcl|NG_157030.1_cds_WP_279240795.1_1_[gene=blaOXA]_[locus_tag=A7J11_08010]_[protein=OXA-134_family_carbapenem-hydrolyzing_class_D_beta-lactamase_OXA-1     CATGGTAAAGCCACGACCAATGA-AATCTT 300
lcl|ON101847.1_cds_UOM32497.1_1_[gene=blaOXA]_[protein=OXA-134_family_carbapenem-hydrolyzing_class_D_beta-lactamase_OXA-1110]_[protein_id=UOM32497.1]_     CATGGCAAAGCTACAACCAATGA-AATTTT 300
lcl|ON101848.1_cds_UOM32498.1_1_[gene=blaOXA]_[protein=OXA-134_family_carbapenem-hydrolyzing_class_D_beta-lactamase_OXA-1111]_[protein_id=UOM32498.1]_     CATGGTAAAGCCACAACCAATGA-GATTTT 300
lcl|ON101849.1_cds_UOM32499.1_1_[gene=blaOXA]_[protein=OXA-134_family_carbapenem-hydrolyzing_class_D_beta-lactamase_OXA-1112]_[protein_id=UOM32499.1]_     CATGGCAAAGCCACAACCAATGA-AATTTT 300
lcl|ON101853.1_cds_UOM32503.1_1_[gene=blaOXA]_[protein=OXA-134_family_carbapenem-hydrolyzing_class_D_beta-lactamase_OXA-1116]_[protein_id=UOM32503.1]_     CATGGTAAAGCCACGACCAATGA-AATCTT 300
lcl|NG_068224.1_cds_WP_168370988.1_1_[gene=blaOXA]_[locus_tag=A7J11_06807]_[protein=OXA-134_family_carbapenem-hydrolyzing_class_D_beta-lactamase_OXA-9     CATGGCAAAGCCACAACCAATGA-AATTTT 300
lcl|MH188855.1_cds_AWB15829.1_1_[gene=blaOXA]_[protein=OXA-134_family_carbapenem-hydrolyzing_class_D_beta-lactamase_OXA-646]_[protein_id=AWB15829.1]_[     CATGGTAAAGCCACAACCAATGA-GATTTT 300
lcl|MH188857.1_cds_AWB15831.1_1_[gene=blaOXA]_[protein=OXA-134_family_carbapenem-hydrolyzing_class_D_beta-lactamase_OXA-648]_[protein_id=AWB15831.1]_[     CATGGCAAAGCCACAGCCAATGA-AATCTT 300
lcl|NG_050781.1_cds_WP_064483990.1_1_[gene=blaOXA]_[locus_tag=A7J11_03704]_[protein=OXA-134_family_carbapenem-hydrolyzing_class_D_beta-lactamase_OXA-4     CATGGCAAAGCTACAACCAATGA-AATTTT 300
lcl|NG_065432.1_cds_WP_039902635.1_1_[gene=blaOXA]_[locus_tag=A7J11_06265]_[protein=OXA-134_family_carbapenem-hydrolyzing_class_D_beta-lactamase_OXA-6     CATGGTAAAGCCACAACCAATGA-GATTTT 300
lcl|NG_065434.1_cds_WP_140423316.1_1_[gene=blaOXA]_[locus_tag=A7J11_06267]_[protein=OXA-134_family_carbapenem-hydrolyzing_class_D_beta-lactamase_OXA-6     CATGGCAAAGCCACAGCCAATGA-AATCTT 300
lcl|NG_049627.1_cds_WP_063862702.1_1_[gene=blaOXA]_[locus_tag=A7J11_03100]_[protein=OXA-134_family_carbapenem-hydrolyzing_class_D_beta-lactamase_OXA-3     CATGGCAAAGCCACAACCAATGA-AATTTT 300
lcl|NG_065433.1_cds_WP_140423315.1_1_[gene=blaOXA]_[locus_tag=A7J11_06266]_[protein=OXA-134_family_carbapenem-hydrolyzing_class_D_beta-lactamase_OXA-6     CATGGCAAAGCCACAACCAATGA-AATTTT 300
                                                                                                                                                                                         

OXA-1_consensus                                                                                                                                            CAAATGGGATAAAACCCCCAAAGGAATGGA 330
OXA01_crRNA                                                                                                                                                ------------------------------ 330
Forward_primer                                                                                                                                             ------------------------------ 330
Reverse_primer                                                                                                                                             ------------------------------ 330
lcl|MH188856.1_cds_AWB15830.1_1_[gene=blaOXA]_[protein=OXA-134_family_carbapenem-hydrolyzing_class_D_beta-lactamase_OXA-647]_[protein_id=AWB15830.1]_[     TAAATGGGATGGCAAGAAACGCAGCTTTAC 330
lcl|NG_049434.1_cds_WP_005104969.1_1_[gene=blaOXA]_[locus_tag=A7J11_02559]_[protein=carbapenem-hydrolyzing_class_D_beta-lactamase_OXA-134]_[protein_id     TAAATGGGATGGCAAGAAACGCAGCTTTAC 330
lcl|KX360747.1_cds_AOS48097.1_1_[gene=blaOXA]_[protein=OXA-134_family_carbapenem-hydrolyzing_class_D_beta-lactamase_OXA-537]_[protein_id=AOS48097.1]_[     TAAATGGGATGGCAAGAAGCGCAGTTTTGC 330
lcl|MZ265743.1_cds_QWA20190.1_1_[gene=blaOXA]_[protein=OXA-134_family_carbapenem-hydrolyzing_class_D_beta-lactamase_OXA-991]_[protein_id=QWA20190.1]_[     TAAATGGGATGGCAAGAAGCGCAGTTTTGC 330
lcl|MZ265758.1_cds_QWA20205.1_1_[gene=blaOXA]_[protein=OXA-134_family_carbapenem-hydrolyzing_class_D_beta-lactamase_OXA-1005]_[protein_id=QWA20205.1]_     TAAATGGGATGGCAAGAAACGCAGTTTTTC 330
lcl|NG_049530.1_cds_WP_000854009.1_1_[gene=blaOXA]_[locus_tag=A7J11_02807]_[protein=OXA-134_family_carbapenem-hydrolyzing_class_D_beta-lactamase_OXA-2     TAAATGGGATGGCAAGAAGCGCAGTTTTGC 330
lcl|NG_049531.1_cds_WP_063862170.1_1_[gene=blaOXA]_[locus_tag=A7J11_02809]_[protein=OXA-134_family_carbapenem-hydrolyzing_class_D_beta-lactamase_OXA-2     TAAATGGGATGGCAAGAAGCGCAGTTTTGC 330
lcl|NG_049532.1_cds_WP_000854010.1_1_[gene=blaOXA]_[locus_tag=A7J11_02808]_[protein=OXA-134_family_carbapenem-hydrolyzing_class_D_beta-lactamase_OXA-2     TAAATGGGATGGCAAGAAGCGCAGTTTTGC 330
lcl|NG_049573.1_cds_WP_004814035.1_1_[gene=blaOXA]_[locus_tag=A7J11_02995]_[protein=OXA-134_family_carbapenem-hydrolyzing_class_D_beta-lactamase_OXA-2     TAAATGGGATGGCAAGAAGCGCAGTTTTGC 330
lcl|NG_049574.1_cds_WP_004897444.1_1_[gene=blaOXA]_[locus_tag=A7J11_03000]_[protein=OXA-134_family_carbapenem-hydrolyzing_class_D_beta-lactamase_OXA-2     TAAATGGGATGGCAAGAAGCGCAGTTTTGC 330
lcl|NG_049575.1_cds_WP_005220450.1_1_[gene=blaOXA]_[locus_tag=A7J11_02981]_[protein=OXA-134_family_carbapenem-hydrolyzing_class_D_beta-lactamase_OXA-2     TAAATGGGATGGCAAGAAGCGCAGTTTTGC 330
lcl|NG_049580.1_cds_WP_004728961.1_1_[gene=blaOXA]_[locus_tag=A7J11_02904]_[protein=OXA-134_family_carbapenem-hydrolyzing_class_D_beta-lactamase_OXA-2     TAAATGGGATGGCAAGAAACGCAGTTTTGC 330
lcl|NG_049581.1_cds_WP_004647119.1_1_[gene=blaOXA]_[locus_tag=A7J11_02985]_[protein=OXA-134_family_carbapenem-hydrolyzing_class_D_beta-lactamase_OXA-2     TAAATGGGATGGCAAGAAACGCAGTTTTGC 330
lcl|NG_049582.1_cds_WP_005245537.1_1_[gene=blaOXA]_[locus_tag=A7J11_03015]_[protein=OXA-134_family_carbapenem-hydrolyzing_class_D_beta-lactamase_OXA-2     TAAATGGGATGGTAAGAAACGCAGTTTTTC 330
lcl|NG_049583.1_cds_WP_005268230.1_1_[gene=blaOXA]_[locus_tag=A7J11_03018]_[protein=OXA-134_family_carbapenem-hydrolyzing_class_D_beta-lactamase_OXA-2     TAAATGGGATGGCAAGAAACGCAGTTTTGC 330
lcl|NG_049653.1_cds_WP_048880934.1_1_[gene=blaOXA]_[locus_tag=A7J11_03156]_[protein=OXA-134_family_carbapenem-hydrolyzing_class_D_beta-lactamase_OXA-3     TAAATGGGATCGCAAGAAGCGCAGTTTTGC 330
lcl|NG_049654.1_cds_WP_063862731.1_1_[gene=blaOXA]_[locus_tag=A7J11_03157]_[protein=OXA-134_family_carbapenem-hydrolyzing_class_D_beta-lactamase_OXA-3     TAAATGGGATGGCAAGAAACGCAGTTTTTC 330
lcl|NG_049655.1_cds_WP_063862732.1_1_[gene=blaOXA]_[locus_tag=A7J11_03158]_[protein=OXA-134_family_carbapenem-hydrolyzing_class_D_beta-lactamase_OXA-3     TAAATGGGATGGCAAGAAACGCAGTTTTGC 330
lcl|NG_049656.1_cds_WP_063862733.1_1_[gene=blaOXA]_[locus_tag=A7J11_03159]_[protein=OXA-134_family_carbapenem-hydrolyzing_class_D_beta-lactamase_OXA-3     TAAATGGGATGGTAAGAAACGTAGTTTTTC 330
lcl|NG_051752.1_cds_WP_070064536.1_1_[gene=blaOXA]_[locus_tag=A7J11_04162]_[protein=OXA-134_family_carbapenem-hydrolyzing_class_D_beta-lactamase_OXA-5     TAAATGGGATGGCAAGAAGCGCAGTTTTGC 330
lcl|NG_078012.1_cds_WP_231869616.1_1_[gene=blaOXA]_[locus_tag=A7J11_07284]_[protein=OXA-134_family_carbapenem-hydrolyzing_class_D_beta-lactamase_OXA-9     TAAATGGGATGGCAAGAAGCGCAGTTTTGC 330
lcl|NG_078026.1_cds_WP_163170629.1_1_[gene=blaOXA]_[locus_tag=A7J11_07298]_[protein=OXA-134_family_carbapenem-hydrolyzing_class_D_beta-lactamase_OXA-1     TAAATGGGATGGCAAGAAACGCAGTTTTTC 330
lcl|NG_157024.1_cds_WP_253114439.1_1_[gene=blaOXA]_[locus_tag=A7J11_08004]_[protein=OXA-134_family_carbapenem-hydrolyzing_class_D_beta-lactamase_OXA-1     TAAATGGGATGGCAAGAAACGCAGTTTTTC 330
lcl|NG_157025.1_cds_WP_279240792.1_1_[gene=blaOXA]_[locus_tag=A7J11_08005]_[protein=OXA-134_family_carbapenem-hydrolyzing_class_D_beta-lactamase_OXA-1     TAAATGGGATGGCAAGAAACGCAGCTTTAC 330
lcl|NG_157026.1_cds_WP_253147258.1_1_[gene=blaOXA]_[locus_tag=A7J11_08006]_[protein=OXA-134_family_carbapenem-hydrolyzing_class_D_beta-lactamase_OXA-1     TAAATGGGATGGCAAGAAACGCAGTTTTGC 330
lcl|NG_157030.1_cds_WP_279240795.1_1_[gene=blaOXA]_[locus_tag=A7J11_08010]_[protein=OXA-134_family_carbapenem-hydrolyzing_class_D_beta-lactamase_OXA-1     TAAATGGGATGGCAAGAAGCGCAGTTTTGC 330
lcl|ON101847.1_cds_UOM32497.1_1_[gene=blaOXA]_[protein=OXA-134_family_carbapenem-hydrolyzing_class_D_beta-lactamase_OXA-1110]_[protein_id=UOM32497.1]_     TAAATGGGATGGCAAGAAACGCAGTTTTTC 330
lcl|ON101848.1_cds_UOM32498.1_1_[gene=blaOXA]_[protein=OXA-134_family_carbapenem-hydrolyzing_class_D_beta-lactamase_OXA-1111]_[protein_id=UOM32498.1]_     TAAATGGGATGGCAAGAAACGCAGCTTTAC 330
lcl|ON101849.1_cds_UOM32499.1_1_[gene=blaOXA]_[protein=OXA-134_family_carbapenem-hydrolyzing_class_D_beta-lactamase_OXA-1112]_[protein_id=UOM32499.1]_     TAAATGGGATGGCAAGAAACGCAGTTTTGC 330
lcl|ON101853.1_cds_UOM32503.1_1_[gene=blaOXA]_[protein=OXA-134_family_carbapenem-hydrolyzing_class_D_beta-lactamase_OXA-1116]_[protein_id=UOM32503.1]_     TAAATGGGATGGCAAGAAGCGCAGTTTTGC 330
lcl|NG_068224.1_cds_WP_168370988.1_1_[gene=blaOXA]_[locus_tag=A7J11_06807]_[protein=OXA-134_family_carbapenem-hydrolyzing_class_D_beta-lactamase_OXA-9     TAAATGGGATGGCAAGAAACGCAGCTTTAC 330
lcl|MH188855.1_cds_AWB15829.1_1_[gene=blaOXA]_[protein=OXA-134_family_carbapenem-hydrolyzing_class_D_beta-lactamase_OXA-646]_[protein_id=AWB15829.1]_[     TAAATGGGATGGCAAGAAACGCAGTTTTGC 330
lcl|MH188857.1_cds_AWB15831.1_1_[gene=blaOXA]_[protein=OXA-134_family_carbapenem-hydrolyzing_class_D_beta-lactamase_OXA-648]_[protein_id=AWB15831.1]_[     TAAATGGGATGGCAAGAAACGCAGTTTTGC 330
lcl|NG_050781.1_cds_WP_064483990.1_1_[gene=blaOXA]_[locus_tag=A7J11_03704]_[protein=OXA-134_family_carbapenem-hydrolyzing_class_D_beta-lactamase_OXA-4     TAAATGGGATGGCAAGAAACGCAGTTTTTC 330
lcl|NG_065432.1_cds_WP_039902635.1_1_[gene=blaOXA]_[locus_tag=A7J11_06265]_[protein=OXA-134_family_carbapenem-hydrolyzing_class_D_beta-lactamase_OXA-6     TAAATGGGATGGCAAGAAACGCAGTTTTGC 330
lcl|NG_065434.1_cds_WP_140423316.1_1_[gene=blaOXA]_[locus_tag=A7J11_06267]_[protein=OXA-134_family_carbapenem-hydrolyzing_class_D_beta-lactamase_OXA-6     TAAATGGGATGGCAAGAAACGCAGTTTTGC 330
lcl|NG_049627.1_cds_WP_063862702.1_1_[gene=blaOXA]_[locus_tag=A7J11_03100]_[protein=OXA-134_family_carbapenem-hydrolyzing_class_D_beta-lactamase_OXA-3     TAAATGGGATGGCAAGAAACGCAGCTTTAC 330
lcl|NG_065433.1_cds_WP_140423315.1_1_[gene=blaOXA]_[locus_tag=A7J11_06266]_[protein=OXA-134_family_carbapenem-hydrolyzing_class_D_beta-lactamase_OXA-6     TAAATGGGATGGCAAGAAACGCAGCTTTAC 330
                                                                                                                                                                                         

OXA-1_consensus                                                                                                                                            GATCTGGAACAGCAATCATACACCAAAGAC 360
OXA01_crRNA                                                                                                                                                ------------------------------ 360
Forward_primer                                                                                                                                             ------------------------------ 360
Reverse_primer                                                                                                                                             ------------------------------ 360
lcl|MH188856.1_cds_AWB15830.1_1_[gene=blaOXA]_[protein=OXA-134_family_carbapenem-hydrolyzing_class_D_beta-lactamase_OXA-647]_[protein_id=AWB15830.1]_[     CGCCTGGGAAAAAGACATGACTCTCGGCCA 360
lcl|NG_049434.1_cds_WP_005104969.1_1_[gene=blaOXA]_[locus_tag=A7J11_02559]_[protein=carbapenem-hydrolyzing_class_D_beta-lactamase_OXA-134]_[protein_id     CGCCTGGGAAAAAGACATGACGCTCGGCCA 360
lcl|KX360747.1_cds_AOS48097.1_1_[gene=blaOXA]_[protein=OXA-134_family_carbapenem-hydrolyzing_class_D_beta-lactamase_OXA-537]_[protein_id=AOS48097.1]_[     AGCCTGGGAAAAAGACCTGACCCTAGCCGA 360
lcl|MZ265743.1_cds_QWA20190.1_1_[gene=blaOXA]_[protein=OXA-134_family_carbapenem-hydrolyzing_class_D_beta-lactamase_OXA-991]_[protein_id=QWA20190.1]_[     AGCCTGGGAAAAAGACATGACTCTCGGCCA 360
lcl|MZ265758.1_cds_QWA20205.1_1_[gene=blaOXA]_[protein=OXA-134_family_carbapenem-hydrolyzing_class_D_beta-lactamase_OXA-1005]_[protein_id=QWA20205.1]_     AGCCTGGGAAAAAGACATGACTCTCGGCCA 360
lcl|NG_049530.1_cds_WP_000854009.1_1_[gene=blaOXA]_[locus_tag=A7J11_02807]_[protein=OXA-134_family_carbapenem-hydrolyzing_class_D_beta-lactamase_OXA-2     AGCCTGGGAAAAAGACATGACTCTCGGCCA 360
lcl|NG_049531.1_cds_WP_063862170.1_1_[gene=blaOXA]_[locus_tag=A7J11_02809]_[protein=OXA-134_family_carbapenem-hydrolyzing_class_D_beta-lactamase_OXA-2     AGCCTGGGAAAAAGACATGACTCTCGGCCA 360
lcl|NG_049532.1_cds_WP_000854010.1_1_[gene=blaOXA]_[locus_tag=A7J11_02808]_[protein=OXA-134_family_carbapenem-hydrolyzing_class_D_beta-lactamase_OXA-2     AGCCTGGGAAAAAGACATGACTCTCGGCCA 360
lcl|NG_049573.1_cds_WP_004814035.1_1_[gene=blaOXA]_[locus_tag=A7J11_02995]_[protein=OXA-134_family_carbapenem-hydrolyzing_class_D_beta-lactamase_OXA-2     AGCCTGGGAAAAAGACATGACTCTCGGCCA 360
lcl|NG_049574.1_cds_WP_004897444.1_1_[gene=blaOXA]_[locus_tag=A7J11_03000]_[protein=OXA-134_family_carbapenem-hydrolyzing_class_D_beta-lactamase_OXA-2     AGCCTGGGAAAAAGACATGACTCTCGGCCA 360
lcl|NG_049575.1_cds_WP_005220450.1_1_[gene=blaOXA]_[locus_tag=A7J11_02981]_[protein=OXA-134_family_carbapenem-hydrolyzing_class_D_beta-lactamase_OXA-2     AGCCTGGGAAAAAGACATGACTCTCGGCCA 360
lcl|NG_049580.1_cds_WP_004728961.1_1_[gene=blaOXA]_[locus_tag=A7J11_02904]_[protein=OXA-134_family_carbapenem-hydrolyzing_class_D_beta-lactamase_OXA-2     AGCCTGGGAAAAAGACATGACTCTCGGCGA 360
lcl|NG_049581.1_cds_WP_004647119.1_1_[gene=blaOXA]_[locus_tag=A7J11_02985]_[protein=OXA-134_family_carbapenem-hydrolyzing_class_D_beta-lactamase_OXA-2     AGCCTGGGAAAAAGACATGACTCTCGGCGA 360
lcl|NG_049582.1_cds_WP_005245537.1_1_[gene=blaOXA]_[locus_tag=A7J11_03015]_[protein=OXA-134_family_carbapenem-hydrolyzing_class_D_beta-lactamase_OXA-2     AGCCTGGGAAAAAGATATGACTCTCGGTGA 360
lcl|NG_049583.1_cds_WP_005268230.1_1_[gene=blaOXA]_[locus_tag=A7J11_03018]_[protein=OXA-134_family_carbapenem-hydrolyzing_class_D_beta-lactamase_OXA-2     AGCCTGGGAAAAAGACATGACGCTCGGCGA 360
lcl|NG_049653.1_cds_WP_048880934.1_1_[gene=blaOXA]_[locus_tag=A7J11_03156]_[protein=OXA-134_family_carbapenem-hydrolyzing_class_D_beta-lactamase_OXA-3     AGCCTGGGAAAAAGACATGACTCTCGGCCA 360
lcl|NG_049654.1_cds_WP_063862731.1_1_[gene=blaOXA]_[locus_tag=A7J11_03157]_[protein=OXA-134_family_carbapenem-hydrolyzing_class_D_beta-lactamase_OXA-3     AGCTTGGGAAAAAGACATGACTCTCGGCCA 360
lcl|NG_049655.1_cds_WP_063862732.1_1_[gene=blaOXA]_[locus_tag=A7J11_03158]_[protein=OXA-134_family_carbapenem-hydrolyzing_class_D_beta-lactamase_OXA-3     AGCCTGGGAAAAAGACATGACTCTCGGCGA 360
lcl|NG_049656.1_cds_WP_063862733.1_1_[gene=blaOXA]_[locus_tag=A7J11_03159]_[protein=OXA-134_family_carbapenem-hydrolyzing_class_D_beta-lactamase_OXA-3     AGCCTGGGAAAAAGACATGACTCTCGGCCA 360
lcl|NG_051752.1_cds_WP_070064536.1_1_[gene=blaOXA]_[locus_tag=A7J11_04162]_[protein=OXA-134_family_carbapenem-hydrolyzing_class_D_beta-lactamase_OXA-5     AGCCTGGGAAAAAGACCTGACCCTAGCCGA 360
lcl|NG_078012.1_cds_WP_231869616.1_1_[gene=blaOXA]_[locus_tag=A7J11_07284]_[protein=OXA-134_family_carbapenem-hydrolyzing_class_D_beta-lactamase_OXA-9     AGCCTGGGAAAAAGACATGACTCTCGGCCA 360
lcl|NG_078026.1_cds_WP_163170629.1_1_[gene=blaOXA]_[locus_tag=A7J11_07298]_[protein=OXA-134_family_carbapenem-hydrolyzing_class_D_beta-lactamase_OXA-1     AGCCTGGGAAAAAGACATGACTCTCGGCCA 360
lcl|NG_157024.1_cds_WP_253114439.1_1_[gene=blaOXA]_[locus_tag=A7J11_08004]_[protein=OXA-134_family_carbapenem-hydrolyzing_class_D_beta-lactamase_OXA-1     AGCTTGGGAAAAAGACATGACTCTCGGCCA 360
lcl|NG_157025.1_cds_WP_279240792.1_1_[gene=blaOXA]_[locus_tag=A7J11_08005]_[protein=OXA-134_family_carbapenem-hydrolyzing_class_D_beta-lactamase_OXA-1     CGCCTGGGAAAAAGACATGACGCTCGGCCA 360
lcl|NG_157026.1_cds_WP_253147258.1_1_[gene=blaOXA]_[locus_tag=A7J11_08006]_[protein=OXA-134_family_carbapenem-hydrolyzing_class_D_beta-lactamase_OXA-1     AGCCTGGGAAAAAGACATGACTCTCGGCGA 360
lcl|NG_157030.1_cds_WP_279240795.1_1_[gene=blaOXA]_[locus_tag=A7J11_08010]_[protein=OXA-134_family_carbapenem-hydrolyzing_class_D_beta-lactamase_OXA-1     AGCCTGGGAAAAAGACATGACTCTCGGCCA 360
lcl|ON101847.1_cds_UOM32497.1_1_[gene=blaOXA]_[protein=OXA-134_family_carbapenem-hydrolyzing_class_D_beta-lactamase_OXA-1110]_[protein_id=UOM32497.1]_     AGCTTGGGAAAAAGACATGACTCTCGGCCA 360
lcl|ON101848.1_cds_UOM32498.1_1_[gene=blaOXA]_[protein=OXA-134_family_carbapenem-hydrolyzing_class_D_beta-lactamase_OXA-1111]_[protein_id=UOM32498.1]_     CGCCTGGGAAAAAGACATGACGCTCGGCCA 360
lcl|ON101849.1_cds_UOM32499.1_1_[gene=blaOXA]_[protein=OXA-134_family_carbapenem-hydrolyzing_class_D_beta-lactamase_OXA-1112]_[protein_id=UOM32499.1]_     AGCCTGGGAAAAAGACATGACTCTCGGCGA 360
lcl|ON101853.1_cds_UOM32503.1_1_[gene=blaOXA]_[protein=OXA-134_family_carbapenem-hydrolyzing_class_D_beta-lactamase_OXA-1116]_[protein_id=UOM32503.1]_     AGCCTGGGAAAAAGACATGACTCTCGGCCA 360
lcl|NG_068224.1_cds_WP_168370988.1_1_[gene=blaOXA]_[locus_tag=A7J11_06807]_[protein=OXA-134_family_carbapenem-hydrolyzing_class_D_beta-lactamase_OXA-9     CACCTGGGAAAAAGACATGACTCTCGGCGA 360
lcl|MH188855.1_cds_AWB15829.1_1_[gene=blaOXA]_[protein=OXA-134_family_carbapenem-hydrolyzing_class_D_beta-lactamase_OXA-646]_[protein_id=AWB15829.1]_[     AGCCTGGGAAAAAGACATGACGCTCGGCGA 360
lcl|MH188857.1_cds_AWB15831.1_1_[gene=blaOXA]_[protein=OXA-134_family_carbapenem-hydrolyzing_class_D_beta-lactamase_OXA-648]_[protein_id=AWB15831.1]_[     CGCCTGGGAAAAAGATATGACGCTCGGCGA 360
lcl|NG_050781.1_cds_WP_064483990.1_1_[gene=blaOXA]_[locus_tag=A7J11_03704]_[protein=OXA-134_family_carbapenem-hydrolyzing_class_D_beta-lactamase_OXA-4     AGCTTGGGAAAAAGACATGACTCTCGGCCA 360
lcl|NG_065432.1_cds_WP_039902635.1_1_[gene=blaOXA]_[locus_tag=A7J11_06265]_[protein=OXA-134_family_carbapenem-hydrolyzing_class_D_beta-lactamase_OXA-6     AGCCTGGGAAAAAGACATGACGCTCGGCGA 360
lcl|NG_065434.1_cds_WP_140423316.1_1_[gene=blaOXA]_[locus_tag=A7J11_06267]_[protein=OXA-134_family_carbapenem-hydrolyzing_class_D_beta-lactamase_OXA-6     CGCCTGGGAAAAAGATATGACGCTCGGCGA 360
lcl|NG_049627.1_cds_WP_063862702.1_1_[gene=blaOXA]_[locus_tag=A7J11_03100]_[protein=OXA-134_family_carbapenem-hydrolyzing_class_D_beta-lactamase_OXA-3     CGCCTGGGAAAAAGACATGACTCTCGGCCA 360
lcl|NG_065433.1_cds_WP_140423315.1_1_[gene=blaOXA]_[locus_tag=A7J11_06266]_[protein=OXA-134_family_carbapenem-hydrolyzing_class_D_beta-lactamase_OXA-6     CGCCTGGGAAAAAGACATGACTCTCGGCCA 360
                                                                                                                                                                                         

OXA-1_consensus                                                                                                                                            GTGGATGCAATTTTCTGTTGTTTGGGTTTC 390
OXA01_crRNA                                                                                                                                                ------------------------------ 390
Forward_primer                                                                                                                                             ------------------------------ 390
Reverse_primer                                                                                                                                             ------------------------------ 390
lcl|MH188856.1_cds_AWB15830.1_1_[gene=blaOXA]_[protein=OXA-134_family_carbapenem-hydrolyzing_class_D_beta-lactamase_OXA-647]_[protein_id=AWB15830.1]_[     AGCCATGCAAGCTTCTGCGGTACCGGTCTA 390
lcl|NG_049434.1_cds_WP_005104969.1_1_[gene=blaOXA]_[locus_tag=A7J11_02559]_[protein=carbapenem-hydrolyzing_class_D_beta-lactamase_OXA-134]_[protein_id     AGCCATGCAAGCTTCTGCGGTACCGGTCTA 390
lcl|KX360747.1_cds_AOS48097.1_1_[gene=blaOXA]_[protein=OXA-134_family_carbapenem-hydrolyzing_class_D_beta-lactamase_OXA-537]_[protein_id=AOS48097.1]_[     GGCCATGCAAGCTTCTGCTGTACCCGTCTA 390
lcl|MZ265743.1_cds_QWA20190.1_1_[gene=blaOXA]_[protein=OXA-134_family_carbapenem-hydrolyzing_class_D_beta-lactamase_OXA-991]_[protein_id=QWA20190.1]_[     AGCCATGCAAGCTTCTGCTGTACCCGTCTA 390
lcl|MZ265758.1_cds_QWA20205.1_1_[gene=blaOXA]_[protein=OXA-134_family_carbapenem-hydrolyzing_class_D_beta-lactamase_OXA-1005]_[protein_id=QWA20205.1]_     AGCCATGCAAGCTTCTGCTGTACCCGTCTA 390
lcl|NG_049530.1_cds_WP_000854009.1_1_[gene=blaOXA]_[locus_tag=A7J11_02807]_[protein=OXA-134_family_carbapenem-hydrolyzing_class_D_beta-lactamase_OXA-2     AGCCATGCAAGCTTCTGCTGTACCCGTCTA 390
lcl|NG_049531.1_cds_WP_063862170.1_1_[gene=blaOXA]_[locus_tag=A7J11_02809]_[protein=OXA-134_family_carbapenem-hydrolyzing_class_D_beta-lactamase_OXA-2     AGCCATGCAAGCTTCTGCTGTACCCGTCTA 390
lcl|NG_049532.1_cds_WP_000854010.1_1_[gene=blaOXA]_[locus_tag=A7J11_02808]_[protein=OXA-134_family_carbapenem-hydrolyzing_class_D_beta-lactamase_OXA-2     AGCCATGCAAGCTTCTGCTGTACCCGTCTA 390
lcl|NG_049573.1_cds_WP_004814035.1_1_[gene=blaOXA]_[locus_tag=A7J11_02995]_[protein=OXA-134_family_carbapenem-hydrolyzing_class_D_beta-lactamase_OXA-2     AGCCATGCAAGCTTCTGCTGTACCCGTCTA 390
lcl|NG_049574.1_cds_WP_004897444.1_1_[gene=blaOXA]_[locus_tag=A7J11_03000]_[protein=OXA-134_family_carbapenem-hydrolyzing_class_D_beta-lactamase_OXA-2     AGCCATGCAAGCTTCTGCTGTACCCGTCTA 390
lcl|NG_049575.1_cds_WP_005220450.1_1_[gene=blaOXA]_[locus_tag=A7J11_02981]_[protein=OXA-134_family_carbapenem-hydrolyzing_class_D_beta-lactamase_OXA-2     AGCCATGCAAGCTTCTGCTGTACCCGTCTA 390
lcl|NG_049580.1_cds_WP_004728961.1_1_[gene=blaOXA]_[locus_tag=A7J11_02904]_[protein=OXA-134_family_carbapenem-hydrolyzing_class_D_beta-lactamase_OXA-2     AGCCATGCAAGCTTCTGCTGTACCCGTGTA 390
lcl|NG_049581.1_cds_WP_004647119.1_1_[gene=blaOXA]_[locus_tag=A7J11_02985]_[protein=OXA-134_family_carbapenem-hydrolyzing_class_D_beta-lactamase_OXA-2     AGCCATGCAAGCTTCTGCTGTACCCGTGTA 390
lcl|NG_049582.1_cds_WP_005245537.1_1_[gene=blaOXA]_[locus_tag=A7J11_03015]_[protein=OXA-134_family_carbapenem-hydrolyzing_class_D_beta-lactamase_OXA-2     AGCCATGCAAGCGTCTGCTGTACCCGTCTA 390
lcl|NG_049583.1_cds_WP_005268230.1_1_[gene=blaOXA]_[locus_tag=A7J11_03018]_[protein=OXA-134_family_carbapenem-hydrolyzing_class_D_beta-lactamase_OXA-2     AGCCATGCAAGCTTCTGCTGTACCCGTCTA 390
lcl|NG_049653.1_cds_WP_048880934.1_1_[gene=blaOXA]_[locus_tag=A7J11_03156]_[protein=OXA-134_family_carbapenem-hydrolyzing_class_D_beta-lactamase_OXA-3     AGCCATGCAAGCTTCTGCTGTACCGGTCTA 390
lcl|NG_049654.1_cds_WP_063862731.1_1_[gene=blaOXA]_[locus_tag=A7J11_03157]_[protein=OXA-134_family_carbapenem-hydrolyzing_class_D_beta-lactamase_OXA-3     AGCCATGCAAGCGTCTGCTGTACCCGTTTA 390
lcl|NG_049655.1_cds_WP_063862732.1_1_[gene=blaOXA]_[locus_tag=A7J11_03158]_[protein=OXA-134_family_carbapenem-hydrolyzing_class_D_beta-lactamase_OXA-3     AGCCATGCAAGCTTCTGCTGTACCCGTGTA 390
lcl|NG_049656.1_cds_WP_063862733.1_1_[gene=blaOXA]_[locus_tag=A7J11_03159]_[protein=OXA-134_family_carbapenem-hydrolyzing_class_D_beta-lactamase_OXA-3     AGCCATGCAAGCTTCTGCTGTACCCGTCTA 390
lcl|NG_051752.1_cds_WP_070064536.1_1_[gene=blaOXA]_[locus_tag=A7J11_04162]_[protein=OXA-134_family_carbapenem-hydrolyzing_class_D_beta-lactamase_OXA-5     GGCCATGCAAGCTTCTGCTGTACCCGTCTA 390
lcl|NG_078012.1_cds_WP_231869616.1_1_[gene=blaOXA]_[locus_tag=A7J11_07284]_[protein=OXA-134_family_carbapenem-hydrolyzing_class_D_beta-lactamase_OXA-9     AGCCATGCAAGCTTCTGCTGTACCCGTCTA 390
lcl|NG_078026.1_cds_WP_163170629.1_1_[gene=blaOXA]_[locus_tag=A7J11_07298]_[protein=OXA-134_family_carbapenem-hydrolyzing_class_D_beta-lactamase_OXA-1     AGCCATGCAAGCTTCTGCTGTACCCGTCTA 390
lcl|NG_157024.1_cds_WP_253114439.1_1_[gene=blaOXA]_[locus_tag=A7J11_08004]_[protein=OXA-134_family_carbapenem-hydrolyzing_class_D_beta-lactamase_OXA-1     AGCCATGCAAGCGTCTGCTGTACCCGTTTA 390
lcl|NG_157025.1_cds_WP_279240792.1_1_[gene=blaOXA]_[locus_tag=A7J11_08005]_[protein=OXA-134_family_carbapenem-hydrolyzing_class_D_beta-lactamase_OXA-1     AGCCATGCAAGCTTCTGCGGTACCGGTCTA 390
lcl|NG_157026.1_cds_WP_253147258.1_1_[gene=blaOXA]_[locus_tag=A7J11_08006]_[protein=OXA-134_family_carbapenem-hydrolyzing_class_D_beta-lactamase_OXA-1     AGCCATGCAAGCTTCTGCTGTACCCGTGTA 390
lcl|NG_157030.1_cds_WP_279240795.1_1_[gene=blaOXA]_[locus_tag=A7J11_08010]_[protein=OXA-134_family_carbapenem-hydrolyzing_class_D_beta-lactamase_OXA-1     AGCCATGCAAGCTTCTGCTGTACCCGTCTA 390
lcl|ON101847.1_cds_UOM32497.1_1_[gene=blaOXA]_[protein=OXA-134_family_carbapenem-hydrolyzing_class_D_beta-lactamase_OXA-1110]_[protein_id=UOM32497.1]_     AGCCATGCAAGCGTCTGCTGTACCCGTTTA 390
lcl|ON101848.1_cds_UOM32498.1_1_[gene=blaOXA]_[protein=OXA-134_family_carbapenem-hydrolyzing_class_D_beta-lactamase_OXA-1111]_[protein_id=UOM32498.1]_     AGCCATGCAAGCTTCTGCGGTACCGGTCTA 390
lcl|ON101849.1_cds_UOM32499.1_1_[gene=blaOXA]_[protein=OXA-134_family_carbapenem-hydrolyzing_class_D_beta-lactamase_OXA-1112]_[protein_id=UOM32499.1]_     AGCCATGCAAGCTTCTGCTGTACCCGTGTA 390
lcl|ON101853.1_cds_UOM32503.1_1_[gene=blaOXA]_[protein=OXA-134_family_carbapenem-hydrolyzing_class_D_beta-lactamase_OXA-1116]_[protein_id=UOM32503.1]_     AGCCATGCAAGCTTCTGCTGTACCCGTCTA 390
lcl|NG_068224.1_cds_WP_168370988.1_1_[gene=blaOXA]_[locus_tag=A7J11_06807]_[protein=OXA-134_family_carbapenem-hydrolyzing_class_D_beta-lactamase_OXA-9     AGCCATGCAAGCTTCTGCTGTACCCGTGTA 390
lcl|MH188855.1_cds_AWB15829.1_1_[gene=blaOXA]_[protein=OXA-134_family_carbapenem-hydrolyzing_class_D_beta-lactamase_OXA-646]_[protein_id=AWB15829.1]_[     AGCCATGCAAGCTTCTGCTGTACCCGTCTA 390
lcl|MH188857.1_cds_AWB15831.1_1_[gene=blaOXA]_[protein=OXA-134_family_carbapenem-hydrolyzing_class_D_beta-lactamase_OXA-648]_[protein_id=AWB15831.1]_[     GGCCATGCAAGCTTCTGCGGTACCGGTCTA 390
lcl|NG_050781.1_cds_WP_064483990.1_1_[gene=blaOXA]_[locus_tag=A7J11_03704]_[protein=OXA-134_family_carbapenem-hydrolyzing_class_D_beta-lactamase_OXA-4     AGCCATGCAAGCGTCTGCTGTACCCGTTTA 390
lcl|NG_065432.1_cds_WP_039902635.1_1_[gene=blaOXA]_[locus_tag=A7J11_06265]_[protein=OXA-134_family_carbapenem-hydrolyzing_class_D_beta-lactamase_OXA-6     AGCCATGCAAGCTTCTGCTGTACCCGTCTA 390
lcl|NG_065434.1_cds_WP_140423316.1_1_[gene=blaOXA]_[locus_tag=A7J11_06267]_[protein=OXA-134_family_carbapenem-hydrolyzing_class_D_beta-lactamase_OXA-6     GGCCATGCAAGCTTCTGCGGTACCGGTCTA 390
lcl|NG_049627.1_cds_WP_063862702.1_1_[gene=blaOXA]_[locus_tag=A7J11_03100]_[protein=OXA-134_family_carbapenem-hydrolyzing_class_D_beta-lactamase_OXA-3     AGCCATGCAAGCTTCTGCGGTACCGGTCTA 390
lcl|NG_065433.1_cds_WP_140423315.1_1_[gene=blaOXA]_[locus_tag=A7J11_06266]_[protein=OXA-134_family_carbapenem-hydrolyzing_class_D_beta-lactamase_OXA-6     AGCCATGCAAGCTTCTGCGGTACCGGTCTA 390
                                                                                                                                                                                         

OXA-1_consensus                                                                                                                                            GCAAGAAATAACCCAAAAAATTGGATTAAA 420
OXA01_crRNA                                                                                                                                                ------------------------------ 420
Forward_primer                                                                                                                                             ------------------------------ 420
Reverse_primer                                                                                                                                             ------------------------------ 420
lcl|MH188856.1_cds_AWB15830.1_1_[gene=blaOXA]_[protein=OXA-134_family_carbapenem-hydrolyzing_class_D_beta-lactamase_OXA-647]_[protein_id=AWB15830.1]_[     TCAAGAACTGGCGCGTCGTATTGGTCTGGA 420
lcl|NG_049434.1_cds_WP_005104969.1_1_[gene=blaOXA]_[locus_tag=A7J11_02559]_[protein=carbapenem-hydrolyzing_class_D_beta-lactamase_OXA-134]_[protein_id     TCAAGAGCTGGCGCGTCGTATTGGTCTGGA 420
lcl|KX360747.1_cds_AOS48097.1_1_[gene=blaOXA]_[protein=OXA-134_family_carbapenem-hydrolyzing_class_D_beta-lactamase_OXA-537]_[protein_id=AOS48097.1]_[     TCAGGAACTGGCACGTCGCATTGGTCTGGA 420
lcl|MZ265743.1_cds_QWA20190.1_1_[gene=blaOXA]_[protein=OXA-134_family_carbapenem-hydrolyzing_class_D_beta-lactamase_OXA-991]_[protein_id=QWA20190.1]_[     TCAGGAACTGGCACGTCGCATTGGTCTGGA 420
lcl|MZ265758.1_cds_QWA20205.1_1_[gene=blaOXA]_[protein=OXA-134_family_carbapenem-hydrolyzing_class_D_beta-lactamase_OXA-1005]_[protein_id=QWA20205.1]_     TCAGGAACTGGCACGTCGCATTGGCCTTGA 420
lcl|NG_049530.1_cds_WP_000854009.1_1_[gene=blaOXA]_[locus_tag=A7J11_02807]_[protein=OXA-134_family_carbapenem-hydrolyzing_class_D_beta-lactamase_OXA-2     TCAGGAACTGGCACGTCGCATTGGTCTGGA 420
lcl|NG_049531.1_cds_WP_063862170.1_1_[gene=blaOXA]_[locus_tag=A7J11_02809]_[protein=OXA-134_family_carbapenem-hydrolyzing_class_D_beta-lactamase_OXA-2     TCAGGAACTGGCACGTCGCATTGGTCTGGA 420
lcl|NG_049532.1_cds_WP_000854010.1_1_[gene=blaOXA]_[locus_tag=A7J11_02808]_[protein=OXA-134_family_carbapenem-hydrolyzing_class_D_beta-lactamase_OXA-2     TCAGGAACTGGCACGTCGCATTGGTCTGGA 420
lcl|NG_049573.1_cds_WP_004814035.1_1_[gene=blaOXA]_[locus_tag=A7J11_02995]_[protein=OXA-134_family_carbapenem-hydrolyzing_class_D_beta-lactamase_OXA-2     TCAGGAACTGGCACGTCGCATTGGTCTGGA 420
lcl|NG_049574.1_cds_WP_004897444.1_1_[gene=blaOXA]_[locus_tag=A7J11_03000]_[protein=OXA-134_family_carbapenem-hydrolyzing_class_D_beta-lactamase_OXA-2     TCAGGAACTGGCACGTCGCATTGGTCTGGA 420
lcl|NG_049575.1_cds_WP_005220450.1_1_[gene=blaOXA]_[locus_tag=A7J11_02981]_[protein=OXA-134_family_carbapenem-hydrolyzing_class_D_beta-lactamase_OXA-2     TCAGGAACTAGCACGTCGCATTGGCCTTGA 420
lcl|NG_049580.1_cds_WP_004728961.1_1_[gene=blaOXA]_[locus_tag=A7J11_02904]_[protein=OXA-134_family_carbapenem-hydrolyzing_class_D_beta-lactamase_OXA-2     TCAGGAACTGGCACGTCGCATTGGCCTTGA 420
lcl|NG_049581.1_cds_WP_004647119.1_1_[gene=blaOXA]_[locus_tag=A7J11_02985]_[protein=OXA-134_family_carbapenem-hydrolyzing_class_D_beta-lactamase_OXA-2     TCAGGAACTGGCACGTCGCATTGGCCTTGA 420
lcl|NG_049582.1_cds_WP_005245537.1_1_[gene=blaOXA]_[locus_tag=A7J11_03015]_[protein=OXA-134_family_carbapenem-hydrolyzing_class_D_beta-lactamase_OXA-2     TCAGGAACTGGCGCGTCGTATTGGCCTTGA 420
lcl|NG_049583.1_cds_WP_005268230.1_1_[gene=blaOXA]_[locus_tag=A7J11_03018]_[protein=OXA-134_family_carbapenem-hydrolyzing_class_D_beta-lactamase_OXA-2     TCAGGAACTGGCACGTCATATTGGTTTGGA 420
lcl|NG_049653.1_cds_WP_048880934.1_1_[gene=blaOXA]_[locus_tag=A7J11_03156]_[protein=OXA-134_family_carbapenem-hydrolyzing_class_D_beta-lactamase_OXA-3     TCAGGAACTGGCACGTCGCATTGGTCTGGA 420
lcl|NG_049654.1_cds_WP_063862731.1_1_[gene=blaOXA]_[locus_tag=A7J11_03157]_[protein=OXA-134_family_carbapenem-hydrolyzing_class_D_beta-lactamase_OXA-3     TCAGGAACTGGCACGTCGTATTGGCCTTGA 420
lcl|NG_049655.1_cds_WP_063862732.1_1_[gene=blaOXA]_[locus_tag=A7J11_03158]_[protein=OXA-134_family_carbapenem-hydrolyzing_class_D_beta-lactamase_OXA-3     TCAGGAACTGGCACGTCGCATTGGCCTTGA 420
lcl|NG_049656.1_cds_WP_063862733.1_1_[gene=blaOXA]_[locus_tag=A7J11_03159]_[protein=OXA-134_family_carbapenem-hydrolyzing_class_D_beta-lactamase_OXA-3     TCAGGAACTGGCGCGTCGTATTGGCCTTGA 420
lcl|NG_051752.1_cds_WP_070064536.1_1_[gene=blaOXA]_[locus_tag=A7J11_04162]_[protein=OXA-134_family_carbapenem-hydrolyzing_class_D_beta-lactamase_OXA-5     TCAGGAACTGGCACGTCGCATTGGTCTGGA 420
lcl|NG_078012.1_cds_WP_231869616.1_1_[gene=blaOXA]_[locus_tag=A7J11_07284]_[protein=OXA-134_family_carbapenem-hydrolyzing_class_D_beta-lactamase_OXA-9     TCAGGAACTGGCACGTCGCATTGGTCTGGA 420
lcl|NG_078026.1_cds_WP_163170629.1_1_[gene=blaOXA]_[locus_tag=A7J11_07298]_[protein=OXA-134_family_carbapenem-hydrolyzing_class_D_beta-lactamase_OXA-1     TCAGGAACTGGCACGTCGCATTGGCCTTGA 420
lcl|NG_157024.1_cds_WP_253114439.1_1_[gene=blaOXA]_[locus_tag=A7J11_08004]_[protein=OXA-134_family_carbapenem-hydrolyzing_class_D_beta-lactamase_OXA-1     TCAGGAACTGGCACGTCGTATTGGCCTTGA 420
lcl|NG_157025.1_cds_WP_279240792.1_1_[gene=blaOXA]_[locus_tag=A7J11_08005]_[protein=OXA-134_family_carbapenem-hydrolyzing_class_D_beta-lactamase_OXA-1     TCAAGAGCTGGCGCGTCGTATTGGTCTGGA 420
lcl|NG_157026.1_cds_WP_253147258.1_1_[gene=blaOXA]_[locus_tag=A7J11_08006]_[protein=OXA-134_family_carbapenem-hydrolyzing_class_D_beta-lactamase_OXA-1     TCAGGAACTGGCACGTCGCATTGGCCTTGA 420
lcl|NG_157030.1_cds_WP_279240795.1_1_[gene=blaOXA]_[locus_tag=A7J11_08010]_[protein=OXA-134_family_carbapenem-hydrolyzing_class_D_beta-lactamase_OXA-1     TCAGGAACTAGCACGTCGCATTGGCCTTGA 420
lcl|ON101847.1_cds_UOM32497.1_1_[gene=blaOXA]_[protein=OXA-134_family_carbapenem-hydrolyzing_class_D_beta-lactamase_OXA-1110]_[protein_id=UOM32497.1]_     TCAGGAACTGGCACGTCGTATTGGCCTTGA 420
lcl|ON101848.1_cds_UOM32498.1_1_[gene=blaOXA]_[protein=OXA-134_family_carbapenem-hydrolyzing_class_D_beta-lactamase_OXA-1111]_[protein_id=UOM32498.1]_     TCAAGAGCTGGCGCGTCGTATTGGTCTGGA 420
lcl|ON101849.1_cds_UOM32499.1_1_[gene=blaOXA]_[protein=OXA-134_family_carbapenem-hydrolyzing_class_D_beta-lactamase_OXA-1112]_[protein_id=UOM32499.1]_     TCAGGAACTGGCACGTCGCATTGGCCTTGA 420
lcl|ON101853.1_cds_UOM32503.1_1_[gene=blaOXA]_[protein=OXA-134_family_carbapenem-hydrolyzing_class_D_beta-lactamase_OXA-1116]_[protein_id=UOM32503.1]_     TCAGGAACTAGCACGTCGCATTGGCCTTGA 420
lcl|NG_068224.1_cds_WP_168370988.1_1_[gene=blaOXA]_[locus_tag=A7J11_06807]_[protein=OXA-134_family_carbapenem-hydrolyzing_class_D_beta-lactamase_OXA-9     TCAGGAACTGGCACGTCGCATTGGCCTTGA 420
lcl|MH188855.1_cds_AWB15829.1_1_[gene=blaOXA]_[protein=OXA-134_family_carbapenem-hydrolyzing_class_D_beta-lactamase_OXA-646]_[protein_id=AWB15829.1]_[     TCAGGAACTGGCACGTCATATTGGTTTGGA 420
lcl|MH188857.1_cds_AWB15831.1_1_[gene=blaOXA]_[protein=OXA-134_family_carbapenem-hydrolyzing_class_D_beta-lactamase_OXA-648]_[protein_id=AWB15831.1]_[     CCAGGAACTGGCACGTCGTATCGGTCTGGA 420
lcl|NG_050781.1_cds_WP_064483990.1_1_[gene=blaOXA]_[locus_tag=A7J11_03704]_[protein=OXA-134_family_carbapenem-hydrolyzing_class_D_beta-lactamase_OXA-4     TCAGGAACTGGCACGTCGTATTGGCCTTGA 420
lcl|NG_065432.1_cds_WP_039902635.1_1_[gene=blaOXA]_[locus_tag=A7J11_06265]_[protein=OXA-134_family_carbapenem-hydrolyzing_class_D_beta-lactamase_OXA-6     TCAGGAACTGGCACGTCATATTGGTTTGGA 420
lcl|NG_065434.1_cds_WP_140423316.1_1_[gene=blaOXA]_[locus_tag=A7J11_06267]_[protein=OXA-134_family_carbapenem-hydrolyzing_class_D_beta-lactamase_OXA-6     CCAGGAACTGGCACGTCGTATCGGTCTGGA 420
lcl|NG_049627.1_cds_WP_063862702.1_1_[gene=blaOXA]_[locus_tag=A7J11_03100]_[protein=OXA-134_family_carbapenem-hydrolyzing_class_D_beta-lactamase_OXA-3     TCAAGAACTGGCGCGTCGTATTGGTCTGGA 420
lcl|NG_065433.1_cds_WP_140423315.1_1_[gene=blaOXA]_[locus_tag=A7J11_06266]_[protein=OXA-134_family_carbapenem-hydrolyzing_class_D_beta-lactamase_OXA-6     TCAAGAACTGGCGCGTCGTATTGGTCTGGA 420
                                                                                                                                                                                         

OXA-1_consensus                                                                                                                                            TAAAATCAAGAATTATCTCAAAGATTTTGA 450
OXA01_crRNA                                                                                                                                                ------------------------------ 450
Forward_primer                                                                                                                                             ------------------------------ 450
Reverse_primer                                                                                                                                             ------------------------------ 450
lcl|MH188856.1_cds_AWB15830.1_1_[gene=blaOXA]_[protein=OXA-134_family_carbapenem-hydrolyzing_class_D_beta-lactamase_OXA-647]_[protein_id=AWB15830.1]_[     ATTAATGCAACAGGAAGTACAACGCATCCA 450
lcl|NG_049434.1_cds_WP_005104969.1_1_[gene=blaOXA]_[locus_tag=A7J11_02559]_[protein=carbapenem-hydrolyzing_class_D_beta-lactamase_OXA-134]_[protein_id     ATTAATGCAACAGGAAGTACAACGCATCCA 450
lcl|KX360747.1_cds_AOS48097.1_1_[gene=blaOXA]_[protein=OXA-134_family_carbapenem-hydrolyzing_class_D_beta-lactamase_OXA-537]_[protein_id=AOS48097.1]_[     ACTAATGCAACAGGAAGTGCAACGCATTCG 450
lcl|MZ265743.1_cds_QWA20190.1_1_[gene=blaOXA]_[protein=OXA-134_family_carbapenem-hydrolyzing_class_D_beta-lactamase_OXA-991]_[protein_id=QWA20190.1]_[     ACTAATGCAACAGGAAGTGCAACGCATTCG 450
lcl|MZ265758.1_cds_QWA20205.1_1_[gene=blaOXA]_[protein=OXA-134_family_carbapenem-hydrolyzing_class_D_beta-lactamase_OXA-1005]_[protein_id=QWA20205.1]_     ATTGATGGAACAGGAAGTGAGACGTATTCA 450
lcl|NG_049530.1_cds_WP_000854009.1_1_[gene=blaOXA]_[locus_tag=A7J11_02807]_[protein=OXA-134_family_carbapenem-hydrolyzing_class_D_beta-lactamase_OXA-2     ACTAATGCAACAGGAAGTGCAACGCATTCG 450
lcl|NG_049531.1_cds_WP_063862170.1_1_[gene=blaOXA]_[locus_tag=A7J11_02809]_[protein=OXA-134_family_carbapenem-hydrolyzing_class_D_beta-lactamase_OXA-2     ACTAATGCAACAGGAAGTGCAACGCATTCG 450
lcl|NG_049532.1_cds_WP_000854010.1_1_[gene=blaOXA]_[locus_tag=A7J11_02808]_[protein=OXA-134_family_carbapenem-hydrolyzing_class_D_beta-lactamase_OXA-2     ACTAATGCAACAGGAAGTGCAACGCATTCG 450
lcl|NG_049573.1_cds_WP_004814035.1_1_[gene=blaOXA]_[locus_tag=A7J11_02995]_[protein=OXA-134_family_carbapenem-hydrolyzing_class_D_beta-lactamase_OXA-2     ACTAATGCAACAGGAAGTACAACGTATTCA 450
lcl|NG_049574.1_cds_WP_004897444.1_1_[gene=blaOXA]_[locus_tag=A7J11_03000]_[protein=OXA-134_family_carbapenem-hydrolyzing_class_D_beta-lactamase_OXA-2     ACTAATGCAACAGGAAGTGCAACGTATTCA 450
lcl|NG_049575.1_cds_WP_005220450.1_1_[gene=blaOXA]_[locus_tag=A7J11_02981]_[protein=OXA-134_family_carbapenem-hydrolyzing_class_D_beta-lactamase_OXA-2     ATTGATGGAACAGGAAGTGAGACGTATTCA 450
lcl|NG_049580.1_cds_WP_004728961.1_1_[gene=blaOXA]_[locus_tag=A7J11_02904]_[protein=OXA-134_family_carbapenem-hydrolyzing_class_D_beta-lactamase_OXA-2     ATTGATGCAACAGGAAGTACAACGCATCCA 450
lcl|NG_049581.1_cds_WP_004647119.1_1_[gene=blaOXA]_[locus_tag=A7J11_02985]_[protein=OXA-134_family_carbapenem-hydrolyzing_class_D_beta-lactamase_OXA-2     ATTGATGCAACAGGAAGTACAACGCATCCA 450
lcl|NG_049582.1_cds_WP_005245537.1_1_[gene=blaOXA]_[locus_tag=A7J11_03015]_[protein=OXA-134_family_carbapenem-hydrolyzing_class_D_beta-lactamase_OXA-2     ACTGATGCAACAGGAAGTACAACGCATCCA 450
lcl|NG_049583.1_cds_WP_005268230.1_1_[gene=blaOXA]_[locus_tag=A7J11_03018]_[protein=OXA-134_family_carbapenem-hydrolyzing_class_D_beta-lactamase_OXA-2     ATTAATGCAGCAGGAAGTACAACGCATCCA 450
lcl|NG_049653.1_cds_WP_048880934.1_1_[gene=blaOXA]_[locus_tag=A7J11_03156]_[protein=OXA-134_family_carbapenem-hydrolyzing_class_D_beta-lactamase_OXA-3     ATTAATGCAACAGGAAGTGCAACGCATCCA 450
lcl|NG_049654.1_cds_WP_063862731.1_1_[gene=blaOXA]_[locus_tag=A7J11_03157]_[protein=OXA-134_family_carbapenem-hydrolyzing_class_D_beta-lactamase_OXA-3     ACTGATGCAACAGGAAGTACAATGCATCCA 450
lcl|NG_049655.1_cds_WP_063862732.1_1_[gene=blaOXA]_[locus_tag=A7J11_03158]_[protein=OXA-134_family_carbapenem-hydrolyzing_class_D_beta-lactamase_OXA-3     ACTGATGCAACAGGAAGTGAGACGTATTCA 450
lcl|NG_049656.1_cds_WP_063862733.1_1_[gene=blaOXA]_[locus_tag=A7J11_03159]_[protein=OXA-134_family_carbapenem-hydrolyzing_class_D_beta-lactamase_OXA-3     ACTGATGCAACAGGAAGTACAACGCATCCA 450
lcl|NG_051752.1_cds_WP_070064536.1_1_[gene=blaOXA]_[locus_tag=A7J11_04162]_[protein=OXA-134_family_carbapenem-hydrolyzing_class_D_beta-lactamase_OXA-5     ACTAATGCAACAGGAAGTGCAACGCATTCG 450
lcl|NG_078012.1_cds_WP_231869616.1_1_[gene=blaOXA]_[locus_tag=A7J11_07284]_[protein=OXA-134_family_carbapenem-hydrolyzing_class_D_beta-lactamase_OXA-9     ACTAATGCAACAGGAAGTGCAACGCATTCG 450
lcl|NG_078026.1_cds_WP_163170629.1_1_[gene=blaOXA]_[locus_tag=A7J11_07298]_[protein=OXA-134_family_carbapenem-hydrolyzing_class_D_beta-lactamase_OXA-1     ATTGATGGAACAGGAAGTGAGACGTATTCA 450
lcl|NG_157024.1_cds_WP_253114439.1_1_[gene=blaOXA]_[locus_tag=A7J11_08004]_[protein=OXA-134_family_carbapenem-hydrolyzing_class_D_beta-lactamase_OXA-1     ACTGATGCAACAGGAAGTACAACGCATCCA 450
lcl|NG_157025.1_cds_WP_279240792.1_1_[gene=blaOXA]_[locus_tag=A7J11_08005]_[protein=OXA-134_family_carbapenem-hydrolyzing_class_D_beta-lactamase_OXA-1     ATTAATGCAACAGGAAGTACAACGCATCCA 450
lcl|NG_157026.1_cds_WP_253147258.1_1_[gene=blaOXA]_[locus_tag=A7J11_08006]_[protein=OXA-134_family_carbapenem-hydrolyzing_class_D_beta-lactamase_OXA-1     ATTGATGCAACAGGAAGTACAACGCATCCA 450
lcl|NG_157030.1_cds_WP_279240795.1_1_[gene=blaOXA]_[locus_tag=A7J11_08010]_[protein=OXA-134_family_carbapenem-hydrolyzing_class_D_beta-lactamase_OXA-1     ATTGATGGAACAGGAAGTGAGACGTATTCA 450
lcl|ON101847.1_cds_UOM32497.1_1_[gene=blaOXA]_[protein=OXA-134_family_carbapenem-hydrolyzing_class_D_beta-lactamase_OXA-1110]_[protein_id=UOM32497.1]_     ACTGATGCAACAGGAAGTACAACGCATCCA 450
lcl|ON101848.1_cds_UOM32498.1_1_[gene=blaOXA]_[protein=OXA-134_family_carbapenem-hydrolyzing_class_D_beta-lactamase_OXA-1111]_[protein_id=UOM32498.1]_     ATTAATGCAACAGGAAGTACAACGCATCCA 450
lcl|ON101849.1_cds_UOM32499.1_1_[gene=blaOXA]_[protein=OXA-134_family_carbapenem-hydrolyzing_class_D_beta-lactamase_OXA-1112]_[protein_id=UOM32499.1]_     ATTGATGCAACAGGAAGTACAACGCATCCA 450
lcl|ON101853.1_cds_UOM32503.1_1_[gene=blaOXA]_[protein=OXA-134_family_carbapenem-hydrolyzing_class_D_beta-lactamase_OXA-1116]_[protein_id=UOM32503.1]_     ATTGATGGAACAGGAAGTGAGACGTATTCA 450
lcl|NG_068224.1_cds_WP_168370988.1_1_[gene=blaOXA]_[locus_tag=A7J11_06807]_[protein=OXA-134_family_carbapenem-hydrolyzing_class_D_beta-lactamase_OXA-9     ATTGATGCAACAGGAAGTGAGACGTATTCA 450
lcl|MH188855.1_cds_AWB15829.1_1_[gene=blaOXA]_[protein=OXA-134_family_carbapenem-hydrolyzing_class_D_beta-lactamase_OXA-646]_[protein_id=AWB15829.1]_[     ATTAATGCAGCAGGAAGTACAACGCATCCA 450
lcl|MH188857.1_cds_AWB15831.1_1_[gene=blaOXA]_[protein=OXA-134_family_carbapenem-hydrolyzing_class_D_beta-lactamase_OXA-648]_[protein_id=AWB15831.1]_[     ATTGATGCAGCAGGAAGTGCAACGCATCCG 450
lcl|NG_050781.1_cds_WP_064483990.1_1_[gene=blaOXA]_[locus_tag=A7J11_03704]_[protein=OXA-134_family_carbapenem-hydrolyzing_class_D_beta-lactamase_OXA-4     ACTGATGCAACAGGAAGTACAACGCATCCA 450
lcl|NG_065432.1_cds_WP_039902635.1_1_[gene=blaOXA]_[locus_tag=A7J11_06265]_[protein=OXA-134_family_carbapenem-hydrolyzing_class_D_beta-lactamase_OXA-6     ATTAATGCAGCAGGAAGTACAACGCATCCA 450
lcl|NG_065434.1_cds_WP_140423316.1_1_[gene=blaOXA]_[locus_tag=A7J11_06267]_[protein=OXA-134_family_carbapenem-hydrolyzing_class_D_beta-lactamase_OXA-6     ATTGATGCAGCAGGAAGTGCAACGCATCCG 450
lcl|NG_049627.1_cds_WP_063862702.1_1_[gene=blaOXA]_[locus_tag=A7J11_03100]_[protein=OXA-134_family_carbapenem-hydrolyzing_class_D_beta-lactamase_OXA-3     ATTAATGCAACAGGAAGTACAACGCATCCA 450
lcl|NG_065433.1_cds_WP_140423315.1_1_[gene=blaOXA]_[locus_tag=A7J11_06266]_[protein=OXA-134_family_carbapenem-hydrolyzing_class_D_beta-lactamase_OXA-6     ATTAATGCAACAGGAAGTACAACGCATCCA 450
                                                                                                                                                                                         

OXA-1_consensus                                                                                                                                            TTATGGAAATCAAGACTTCTCTGGAGATAA 480
OXA01_crRNA                                                                                                                                                ------------------------------ 480
Forward_primer                                                                                                                                             ------------------------------ 480
Reverse_primer                                                                                                                                             ------------------------------ 480
lcl|MH188856.1_cds_AWB15830.1_1_[gene=blaOXA]_[protein=OXA-134_family_carbapenem-hydrolyzing_class_D_beta-lactamase_OXA-647]_[protein_id=AWB15830.1]_[     ATTTGGTAATCAGCAGATT----------- 480
lcl|NG_049434.1_cds_WP_005104969.1_1_[gene=blaOXA]_[locus_tag=A7J11_02559]_[protein=carbapenem-hydrolyzing_class_D_beta-lactamase_OXA-134]_[protein_id     ATTTGGTAATCAGCAGATT----------- 480
lcl|KX360747.1_cds_AOS48097.1_1_[gene=blaOXA]_[protein=OXA-134_family_carbapenem-hydrolyzing_class_D_beta-lactamase_OXA-537]_[protein_id=AOS48097.1]_[     ATTTGGTAATCAGCAGATT----------- 480
lcl|MZ265743.1_cds_QWA20190.1_1_[gene=blaOXA]_[protein=OXA-134_family_carbapenem-hydrolyzing_class_D_beta-lactamase_OXA-991]_[protein_id=QWA20190.1]_[     ATTTGGTAATCAGCAGATT----------- 480
lcl|MZ265758.1_cds_QWA20205.1_1_[gene=blaOXA]_[protein=OXA-134_family_carbapenem-hydrolyzing_class_D_beta-lactamase_OXA-1005]_[protein_id=QWA20205.1]_     ATTCGGCAATCAACATATT----------- 480
lcl|NG_049530.1_cds_WP_000854009.1_1_[gene=blaOXA]_[locus_tag=A7J11_02807]_[protein=OXA-134_family_carbapenem-hydrolyzing_class_D_beta-lactamase_OXA-2     ATTTGGTAATCAGCAGATT----------- 480
lcl|NG_049531.1_cds_WP_063862170.1_1_[gene=blaOXA]_[locus_tag=A7J11_02809]_[protein=OXA-134_family_carbapenem-hydrolyzing_class_D_beta-lactamase_OXA-2     ATTTGGTAATCAGCAGATT----------- 480
lcl|NG_049532.1_cds_WP_000854010.1_1_[gene=blaOXA]_[locus_tag=A7J11_02808]_[protein=OXA-134_family_carbapenem-hydrolyzing_class_D_beta-lactamase_OXA-2     ATTTGGTAATCAGCAGATT----------- 480
lcl|NG_049573.1_cds_WP_004814035.1_1_[gene=blaOXA]_[locus_tag=A7J11_02995]_[protein=OXA-134_family_carbapenem-hydrolyzing_class_D_beta-lactamase_OXA-2     ATTTGGTAATCAGCAGATT----------- 480
lcl|NG_049574.1_cds_WP_004897444.1_1_[gene=blaOXA]_[locus_tag=A7J11_03000]_[protein=OXA-134_family_carbapenem-hydrolyzing_class_D_beta-lactamase_OXA-2     ATTTGGTAATCAGCAGATT----------- 480
lcl|NG_049575.1_cds_WP_005220450.1_1_[gene=blaOXA]_[locus_tag=A7J11_02981]_[protein=OXA-134_family_carbapenem-hydrolyzing_class_D_beta-lactamase_OXA-2     ATTCGGCAATCAACATATT----------- 480
lcl|NG_049580.1_cds_WP_004728961.1_1_[gene=blaOXA]_[locus_tag=A7J11_02904]_[protein=OXA-134_family_carbapenem-hydrolyzing_class_D_beta-lactamase_OXA-2     ATTTGGTAATCAGCAGATT----------- 480
lcl|NG_049581.1_cds_WP_004647119.1_1_[gene=blaOXA]_[locus_tag=A7J11_02985]_[protein=OXA-134_family_carbapenem-hydrolyzing_class_D_beta-lactamase_OXA-2     ATTTGGTAATCAGCAGATT----------- 480
lcl|NG_049582.1_cds_WP_005245537.1_1_[gene=blaOXA]_[locus_tag=A7J11_03015]_[protein=OXA-134_family_carbapenem-hydrolyzing_class_D_beta-lactamase_OXA-2     ATTTGGTAATCAGCAGATT----------- 480
lcl|NG_049583.1_cds_WP_005268230.1_1_[gene=blaOXA]_[locus_tag=A7J11_03018]_[protein=OXA-134_family_carbapenem-hydrolyzing_class_D_beta-lactamase_OXA-2     ATTTGGTAATCAGCAGATT----------- 480
lcl|NG_049653.1_cds_WP_048880934.1_1_[gene=blaOXA]_[locus_tag=A7J11_03156]_[protein=OXA-134_family_carbapenem-hydrolyzing_class_D_beta-lactamase_OXA-3     ATTTGGTAATCAGCAGATT----------- 480
lcl|NG_049654.1_cds_WP_063862731.1_1_[gene=blaOXA]_[locus_tag=A7J11_03157]_[protein=OXA-134_family_carbapenem-hydrolyzing_class_D_beta-lactamase_OXA-3     ATTTGGTAATCAGCAGATT----------- 480
lcl|NG_049655.1_cds_WP_063862732.1_1_[gene=blaOXA]_[locus_tag=A7J11_03158]_[protein=OXA-134_family_carbapenem-hydrolyzing_class_D_beta-lactamase_OXA-3     ATTCGGCAATCAGCAGATT----------- 480
lcl|NG_049656.1_cds_WP_063862733.1_1_[gene=blaOXA]_[locus_tag=A7J11_03159]_[protein=OXA-134_family_carbapenem-hydrolyzing_class_D_beta-lactamase_OXA-3     ATTTGGTAATCAGCAGATT----------- 480
lcl|NG_051752.1_cds_WP_070064536.1_1_[gene=blaOXA]_[locus_tag=A7J11_04162]_[protein=OXA-134_family_carbapenem-hydrolyzing_class_D_beta-lactamase_OXA-5     ATTTGGTAATCAGCAGATT----------- 480
lcl|NG_078012.1_cds_WP_231869616.1_1_[gene=blaOXA]_[locus_tag=A7J11_07284]_[protein=OXA-134_family_carbapenem-hydrolyzing_class_D_beta-lactamase_OXA-9     ATTTGGTAATCAGCAGATT----------- 480
lcl|NG_078026.1_cds_WP_163170629.1_1_[gene=blaOXA]_[locus_tag=A7J11_07298]_[protein=OXA-134_family_carbapenem-hydrolyzing_class_D_beta-lactamase_OXA-1     ATTCGGCAATCAACATATT----------- 480
lcl|NG_157024.1_cds_WP_253114439.1_1_[gene=blaOXA]_[locus_tag=A7J11_08004]_[protein=OXA-134_family_carbapenem-hydrolyzing_class_D_beta-lactamase_OXA-1     ATTTGGTAATCAGCAGATT----------- 480
lcl|NG_157025.1_cds_WP_279240792.1_1_[gene=blaOXA]_[locus_tag=A7J11_08005]_[protein=OXA-134_family_carbapenem-hydrolyzing_class_D_beta-lactamase_OXA-1     ATTTGGTAATCAGCAGATT----------- 480
lcl|NG_157026.1_cds_WP_253147258.1_1_[gene=blaOXA]_[locus_tag=A7J11_08006]_[protein=OXA-134_family_carbapenem-hydrolyzing_class_D_beta-lactamase_OXA-1     ATTTGGTAATCAGCAGATT----------- 480
lcl|NG_157030.1_cds_WP_279240795.1_1_[gene=blaOXA]_[locus_tag=A7J11_08010]_[protein=OXA-134_family_carbapenem-hydrolyzing_class_D_beta-lactamase_OXA-1     ATTCGGCAATCAACATATT----------- 480
lcl|ON101847.1_cds_UOM32497.1_1_[gene=blaOXA]_[protein=OXA-134_family_carbapenem-hydrolyzing_class_D_beta-lactamase_OXA-1110]_[protein_id=UOM32497.1]_     ATTTGGTAATCAGCAGATT----------- 480
lcl|ON101848.1_cds_UOM32498.1_1_[gene=blaOXA]_[protein=OXA-134_family_carbapenem-hydrolyzing_class_D_beta-lactamase_OXA-1111]_[protein_id=UOM32498.1]_     ATTTGGTAATCAGCAGATT----------- 480
lcl|ON101849.1_cds_UOM32499.1_1_[gene=blaOXA]_[protein=OXA-134_family_carbapenem-hydrolyzing_class_D_beta-lactamase_OXA-1112]_[protein_id=UOM32499.1]_     ATTTGGTAATCAGCAGATT----------- 480
lcl|ON101853.1_cds_UOM32503.1_1_[gene=blaOXA]_[protein=OXA-134_family_carbapenem-hydrolyzing_class_D_beta-lactamase_OXA-1116]_[protein_id=UOM32503.1]_     ATTCGGCAATCAACATATT----------- 480
lcl|NG_068224.1_cds_WP_168370988.1_1_[gene=blaOXA]_[locus_tag=A7J11_06807]_[protein=OXA-134_family_carbapenem-hydrolyzing_class_D_beta-lactamase_OXA-9     ATTCGGCAATCAGCAGATT----------- 480
lcl|MH188855.1_cds_AWB15829.1_1_[gene=blaOXA]_[protein=OXA-134_family_carbapenem-hydrolyzing_class_D_beta-lactamase_OXA-646]_[protein_id=AWB15829.1]_[     ATTTGGTAATCAGCAGATT----------- 480
lcl|MH188857.1_cds_AWB15831.1_1_[gene=blaOXA]_[protein=OXA-134_family_carbapenem-hydrolyzing_class_D_beta-lactamase_OXA-648]_[protein_id=AWB15831.1]_[     GTTCGGCAATCAGCAGATT----------- 480
lcl|NG_050781.1_cds_WP_064483990.1_1_[gene=blaOXA]_[locus_tag=A7J11_03704]_[protein=OXA-134_family_carbapenem-hydrolyzing_class_D_beta-lactamase_OXA-4     ATTTGGTAATCAGCAGATT----------- 480
lcl|NG_065432.1_cds_WP_039902635.1_1_[gene=blaOXA]_[locus_tag=A7J11_06265]_[protein=OXA-134_family_carbapenem-hydrolyzing_class_D_beta-lactamase_OXA-6     ATTTGGTAATCAGCAGATT----------- 480
lcl|NG_065434.1_cds_WP_140423316.1_1_[gene=blaOXA]_[locus_tag=A7J11_06267]_[protein=OXA-134_family_carbapenem-hydrolyzing_class_D_beta-lactamase_OXA-6     GTTCGGCAATCAGCAGATT----------- 480
lcl|NG_049627.1_cds_WP_063862702.1_1_[gene=blaOXA]_[locus_tag=A7J11_03100]_[protein=OXA-134_family_carbapenem-hydrolyzing_class_D_beta-lactamase_OXA-3     ATTTGGTAATCAGCAGATT----------- 480
lcl|NG_065433.1_cds_WP_140423315.1_1_[gene=blaOXA]_[locus_tag=A7J11_06266]_[protein=OXA-134_family_carbapenem-hydrolyzing_class_D_beta-lactamase_OXA-6     ATTTGGTAATCAGCAGATT----------- 480
                                                                                                                                                                                         

OXA-1_consensus                                                                                                                                            AGAAAGAAACAACGGATTAACAGAAGCATG 510
OXA01_crRNA                                                                                                                                                ------------------------------ 510
Forward_primer                                                                                                                                             ------------------------------ 510
Reverse_primer                                                                                                                                             ------------------------------ 510
lcl|MH188856.1_cds_AWB15830.1_1_[gene=blaOXA]_[protein=OXA-134_family_carbapenem-hydrolyzing_class_D_beta-lactamase_OXA-647]_[protein_id=AWB15830.1]_[     ------GGTCAACAGGTCGATA-ACTTCTG 510
lcl|NG_049434.1_cds_WP_005104969.1_1_[gene=blaOXA]_[locus_tag=A7J11_02559]_[protein=carbapenem-hydrolyzing_class_D_beta-lactamase_OXA-134]_[protein_id     ------GGTCAACAGGTCGATA-ACTTCTG 510
lcl|KX360747.1_cds_AOS48097.1_1_[gene=blaOXA]_[protein=OXA-134_family_carbapenem-hydrolyzing_class_D_beta-lactamase_OXA-537]_[protein_id=AOS48097.1]_[     ------GGTCAGCATATCGACA-ACTTCTG 510
lcl|MZ265743.1_cds_QWA20190.1_1_[gene=blaOXA]_[protein=OXA-134_family_carbapenem-hydrolyzing_class_D_beta-lactamase_OXA-991]_[protein_id=QWA20190.1]_[     ------GGTCAGCATATCGACA-ACTTCTG 510
lcl|MZ265758.1_cds_QWA20205.1_1_[gene=blaOXA]_[protein=OXA-134_family_carbapenem-hydrolyzing_class_D_beta-lactamase_OXA-1005]_[protein_id=QWA20205.1]_     ------GGGCAGCAGGTCGATA-ACTTCTG 510
lcl|NG_049530.1_cds_WP_000854009.1_1_[gene=blaOXA]_[locus_tag=A7J11_02807]_[protein=OXA-134_family_carbapenem-hydrolyzing_class_D_beta-lactamase_OXA-2     ------GGTCAGCATATCGACA-ACTTCTG 510
lcl|NG_049531.1_cds_WP_063862170.1_1_[gene=blaOXA]_[locus_tag=A7J11_02809]_[protein=OXA-134_family_carbapenem-hydrolyzing_class_D_beta-lactamase_OXA-2     ------GGTCAGCATATCGACA-ACTTCTG 510
lcl|NG_049532.1_cds_WP_000854010.1_1_[gene=blaOXA]_[locus_tag=A7J11_02808]_[protein=OXA-134_family_carbapenem-hydrolyzing_class_D_beta-lactamase_OXA-2     ------GGTCAGCATATCGACA-ACTTCTG 510
lcl|NG_049573.1_cds_WP_004814035.1_1_[gene=blaOXA]_[locus_tag=A7J11_02995]_[protein=OXA-134_family_carbapenem-hydrolyzing_class_D_beta-lactamase_OXA-2     ------GGTCATCAGGTCGACA-ACTTCTG 510
lcl|NG_049574.1_cds_WP_004897444.1_1_[gene=blaOXA]_[locus_tag=A7J11_03000]_[protein=OXA-134_family_carbapenem-hydrolyzing_class_D_beta-lactamase_OXA-2     ------GGTCATCAGGTCGACA-ACTTCTG 510
lcl|NG_049575.1_cds_WP_005220450.1_1_[gene=blaOXA]_[locus_tag=A7J11_02981]_[protein=OXA-134_family_carbapenem-hydrolyzing_class_D_beta-lactamase_OXA-2     ------GGGCAGCAGGTCGATA-ACTTCTG 510
lcl|NG_049580.1_cds_WP_004728961.1_1_[gene=blaOXA]_[locus_tag=A7J11_02904]_[protein=OXA-134_family_carbapenem-hydrolyzing_class_D_beta-lactamase_OXA-2     ------GGTCAACAGGTCGATA-ACTTCTG 510
lcl|NG_049581.1_cds_WP_004647119.1_1_[gene=blaOXA]_[locus_tag=A7J11_02985]_[protein=OXA-134_family_carbapenem-hydrolyzing_class_D_beta-lactamase_OXA-2     ------GGTCAACAGGTCGATA-ACTTCTG 510
lcl|NG_049582.1_cds_WP_005245537.1_1_[gene=blaOXA]_[locus_tag=A7J11_03015]_[protein=OXA-134_family_carbapenem-hydrolyzing_class_D_beta-lactamase_OXA-2     ------GGTCAACAGGTCGATA-ACTTCTG 510
lcl|NG_049583.1_cds_WP_005268230.1_1_[gene=blaOXA]_[locus_tag=A7J11_03018]_[protein=OXA-134_family_carbapenem-hydrolyzing_class_D_beta-lactamase_OXA-2     ------GGTCAGCAGGTCGATA-ACTTCTG 510
lcl|NG_049653.1_cds_WP_048880934.1_1_[gene=blaOXA]_[locus_tag=A7J11_03156]_[protein=OXA-134_family_carbapenem-hydrolyzing_class_D_beta-lactamase_OXA-3     ------GGTCAGCATATCGACA-ACTTCTG 510
lcl|NG_049654.1_cds_WP_063862731.1_1_[gene=blaOXA]_[locus_tag=A7J11_03157]_[protein=OXA-134_family_carbapenem-hydrolyzing_class_D_beta-lactamase_OXA-3     ------GGTCAACAGGTCGATA-ACTTCTG 510
lcl|NG_049655.1_cds_WP_063862732.1_1_[gene=blaOXA]_[locus_tag=A7J11_03158]_[protein=OXA-134_family_carbapenem-hydrolyzing_class_D_beta-lactamase_OXA-3     ------GGGCAGCAGGTTGATA-ACTTCTG 510
lcl|NG_049656.1_cds_WP_063862733.1_1_[gene=blaOXA]_[locus_tag=A7J11_03159]_[protein=OXA-134_family_carbapenem-hydrolyzing_class_D_beta-lactamase_OXA-3     ------GGTCAGCAAGTCGATA-ATTTCTG 510
lcl|NG_051752.1_cds_WP_070064536.1_1_[gene=blaOXA]_[locus_tag=A7J11_04162]_[protein=OXA-134_family_carbapenem-hydrolyzing_class_D_beta-lactamase_OXA-5     ------GGTCAGCATATCGACA-ACTTCTG 510
lcl|NG_078012.1_cds_WP_231869616.1_1_[gene=blaOXA]_[locus_tag=A7J11_07284]_[protein=OXA-134_family_carbapenem-hydrolyzing_class_D_beta-lactamase_OXA-9     ------GGTCAGCATATCGACA-ACTTCTG 510
lcl|NG_078026.1_cds_WP_163170629.1_1_[gene=blaOXA]_[locus_tag=A7J11_07298]_[protein=OXA-134_family_carbapenem-hydrolyzing_class_D_beta-lactamase_OXA-1     ------GGGCAGCAGGTCGATA-ACTTCTG 510
lcl|NG_157024.1_cds_WP_253114439.1_1_[gene=blaOXA]_[locus_tag=A7J11_08004]_[protein=OXA-134_family_carbapenem-hydrolyzing_class_D_beta-lactamase_OXA-1     ------GGTCAACAGGTCGATA-ACTTCTG 510
lcl|NG_157025.1_cds_WP_279240792.1_1_[gene=blaOXA]_[locus_tag=A7J11_08005]_[protein=OXA-134_family_carbapenem-hydrolyzing_class_D_beta-lactamase_OXA-1     ------GGTCAACAGGTCGATA-ACTTCTG 510
lcl|NG_157026.1_cds_WP_253147258.1_1_[gene=blaOXA]_[locus_tag=A7J11_08006]_[protein=OXA-134_family_carbapenem-hydrolyzing_class_D_beta-lactamase_OXA-1     ------GGTCAACAGGTCGATA-ACTTCTG 510
lcl|NG_157030.1_cds_WP_279240795.1_1_[gene=blaOXA]_[locus_tag=A7J11_08010]_[protein=OXA-134_family_carbapenem-hydrolyzing_class_D_beta-lactamase_OXA-1     ------GGGCAGCAGGTCGATA-ACTTCTG 510
lcl|ON101847.1_cds_UOM32497.1_1_[gene=blaOXA]_[protein=OXA-134_family_carbapenem-hydrolyzing_class_D_beta-lactamase_OXA-1110]_[protein_id=UOM32497.1]_     ------GGTCAACAGGTCGATA-ACTTCTG 510
lcl|ON101848.1_cds_UOM32498.1_1_[gene=blaOXA]_[protein=OXA-134_family_carbapenem-hydrolyzing_class_D_beta-lactamase_OXA-1111]_[protein_id=UOM32498.1]_     ------GGTCAACAGGTCGATA-ACTTCTG 510
lcl|ON101849.1_cds_UOM32499.1_1_[gene=blaOXA]_[protein=OXA-134_family_carbapenem-hydrolyzing_class_D_beta-lactamase_OXA-1112]_[protein_id=UOM32499.1]_     ------GGTCAACAGGTCGATA-ACTTCTG 510
lcl|ON101853.1_cds_UOM32503.1_1_[gene=blaOXA]_[protein=OXA-134_family_carbapenem-hydrolyzing_class_D_beta-lactamase_OXA-1116]_[protein_id=UOM32503.1]_     ------GGGCAGCAGGTCGATA-ACTTCTG 510
lcl|NG_068224.1_cds_WP_168370988.1_1_[gene=blaOXA]_[locus_tag=A7J11_06807]_[protein=OXA-134_family_carbapenem-hydrolyzing_class_D_beta-lactamase_OXA-9     ------GGTCAACAGGTCGATA-ACTTCTG 510
lcl|MH188855.1_cds_AWB15829.1_1_[gene=blaOXA]_[protein=OXA-134_family_carbapenem-hydrolyzing_class_D_beta-lactamase_OXA-646]_[protein_id=AWB15829.1]_[     ------GGTCAGCAGGTCGATA-ACTTCTG 510
lcl|MH188857.1_cds_AWB15831.1_1_[gene=blaOXA]_[protein=OXA-134_family_carbapenem-hydrolyzing_class_D_beta-lactamase_OXA-648]_[protein_id=AWB15831.1]_[     ------GGGCAGCAGGTCGATA-ACTTCTG 510
lcl|NG_050781.1_cds_WP_064483990.1_1_[gene=blaOXA]_[locus_tag=A7J11_03704]_[protein=OXA-134_family_carbapenem-hydrolyzing_class_D_beta-lactamase_OXA-4     ------GGTCAACAGGTCGATA-ACTTCTG 510
lcl|NG_065432.1_cds_WP_039902635.1_1_[gene=blaOXA]_[locus_tag=A7J11_06265]_[protein=OXA-134_family_carbapenem-hydrolyzing_class_D_beta-lactamase_OXA-6     ------GGTCAGCAGGTCGATA-ACTTCTG 510
lcl|NG_065434.1_cds_WP_140423316.1_1_[gene=blaOXA]_[locus_tag=A7J11_06267]_[protein=OXA-134_family_carbapenem-hydrolyzing_class_D_beta-lactamase_OXA-6     ------GGGCAGCAGGTCGATA-ACTTCTG 510
lcl|NG_049627.1_cds_WP_063862702.1_1_[gene=blaOXA]_[locus_tag=A7J11_03100]_[protein=OXA-134_family_carbapenem-hydrolyzing_class_D_beta-lactamase_OXA-3     ------GGTCAACAGGTCGATA-ACTTCTG 510
lcl|NG_065433.1_cds_WP_140423315.1_1_[gene=blaOXA]_[locus_tag=A7J11_06266]_[protein=OXA-134_family_carbapenem-hydrolyzing_class_D_beta-lactamase_OXA-6     ------GGTCAACAGGTCGATA-ACTTCTG 510
                                                                                                                                                                                         

OXA-1_consensus                                                                                                                                            GCTCGAAAGTAGCTTAAAAATTTCACCAGA 540
OXA01_crRNA                                                                                                                                                ------------------------ACCAGA 540
Forward_primer                                                                                                                                             ------------------------------ 540
Reverse_primer                                                                                                                                             ------------------------------ 540
lcl|MH188856.1_cds_AWB15830.1_1_[gene=blaOXA]_[protein=OXA-134_family_carbapenem-hydrolyzing_class_D_beta-lactamase_OXA-647]_[protein_id=AWB15830.1]_[     GTTGGTAGGCCCTTTGAAAGTTACTCCAAA 540
lcl|NG_049434.1_cds_WP_005104969.1_1_[gene=blaOXA]_[locus_tag=A7J11_02559]_[protein=carbapenem-hydrolyzing_class_D_beta-lactamase_OXA-134]_[protein_id     GTTGGTAGGCCCTTTGAAAGTTACTCCAAA 540
lcl|KX360747.1_cds_AOS48097.1_1_[gene=blaOXA]_[protein=OXA-134_family_carbapenem-hydrolyzing_class_D_beta-lactamase_OXA-537]_[protein_id=AOS48097.1]_[     GTTAGTCGGACCTTTGAAAATCACCCCGGA 540
lcl|MZ265743.1_cds_QWA20190.1_1_[gene=blaOXA]_[protein=OXA-134_family_carbapenem-hydrolyzing_class_D_beta-lactamase_OXA-991]_[protein_id=QWA20190.1]_[     GTTAGTCGGACCTTTGAAAGTTACTCCAAA 540
lcl|MZ265758.1_cds_QWA20205.1_1_[gene=blaOXA]_[protein=OXA-134_family_carbapenem-hydrolyzing_class_D_beta-lactamase_OXA-1005]_[protein_id=QWA20205.1]_     GTTGGTAGGCCCTTTGAAAATCACTCCAAA 540
lcl|NG_049530.1_cds_WP_000854009.1_1_[gene=blaOXA]_[locus_tag=A7J11_02807]_[protein=OXA-134_family_carbapenem-hydrolyzing_class_D_beta-lactamase_OXA-2     GTTAGTCGGACCTTTGAAAATCACCCCGGA 540
lcl|NG_049531.1_cds_WP_063862170.1_1_[gene=blaOXA]_[locus_tag=A7J11_02809]_[protein=OXA-134_family_carbapenem-hydrolyzing_class_D_beta-lactamase_OXA-2     GTTAGTCGGACCTTTGAAAATCACCCCGGT 540
lcl|NG_049532.1_cds_WP_000854010.1_1_[gene=blaOXA]_[locus_tag=A7J11_02808]_[protein=OXA-134_family_carbapenem-hydrolyzing_class_D_beta-lactamase_OXA-2     GTTAGTCGGACCTTTGAAAATCACCCCGGA 540
lcl|NG_049573.1_cds_WP_004814035.1_1_[gene=blaOXA]_[locus_tag=A7J11_02995]_[protein=OXA-134_family_carbapenem-hydrolyzing_class_D_beta-lactamase_OXA-2     GTTAGTCGGACCTTTGAAAGTCACCCCGAA 540
lcl|NG_049574.1_cds_WP_004897444.1_1_[gene=blaOXA]_[locus_tag=A7J11_03000]_[protein=OXA-134_family_carbapenem-hydrolyzing_class_D_beta-lactamase_OXA-2     GTTAGTCGGACCTTTGAAAATCACCCCGAA 540
lcl|NG_049575.1_cds_WP_005220450.1_1_[gene=blaOXA]_[locus_tag=A7J11_02981]_[protein=OXA-134_family_carbapenem-hydrolyzing_class_D_beta-lactamase_OXA-2     GTTGGTAGGCCCTTTGAAAATCACTCCAAA 540
lcl|NG_049580.1_cds_WP_004728961.1_1_[gene=blaOXA]_[locus_tag=A7J11_02904]_[protein=OXA-134_family_carbapenem-hydrolyzing_class_D_beta-lactamase_OXA-2     GTTGGTAGGCCCTTTGAAAGTTACTCCAAA 540
lcl|NG_049581.1_cds_WP_004647119.1_1_[gene=blaOXA]_[locus_tag=A7J11_02985]_[protein=OXA-134_family_carbapenem-hydrolyzing_class_D_beta-lactamase_OXA-2     GTTGGTAGGCCCTTTGAAAGTTACTCCAAA 540
lcl|NG_049582.1_cds_WP_005245537.1_1_[gene=blaOXA]_[locus_tag=A7J11_03015]_[protein=OXA-134_family_carbapenem-hydrolyzing_class_D_beta-lactamase_OXA-2     GTTGGTAGGCCCTTTGAAAATCACTCCAAA 540
lcl|NG_049583.1_cds_WP_005268230.1_1_[gene=blaOXA]_[locus_tag=A7J11_03018]_[protein=OXA-134_family_carbapenem-hydrolyzing_class_D_beta-lactamase_OXA-2     GTTGGTAGGCCCTTTGAAAATCACTCCAAA 540
lcl|NG_049653.1_cds_WP_048880934.1_1_[gene=blaOXA]_[locus_tag=A7J11_03156]_[protein=OXA-134_family_carbapenem-hydrolyzing_class_D_beta-lactamase_OXA-3     GTTGGTCGGACCTTTGAAAGTTACTCCAAA 540
lcl|NG_049654.1_cds_WP_063862731.1_1_[gene=blaOXA]_[locus_tag=A7J11_03157]_[protein=OXA-134_family_carbapenem-hydrolyzing_class_D_beta-lactamase_OXA-3     GCTGGTAGGCCCTTTGAAAGTTACTCCAAA 540
lcl|NG_049655.1_cds_WP_063862732.1_1_[gene=blaOXA]_[locus_tag=A7J11_03158]_[protein=OXA-134_family_carbapenem-hydrolyzing_class_D_beta-lactamase_OXA-3     GTTGGTAGGCCCTTTGAAAATCACTCCAAA 540
lcl|NG_049656.1_cds_WP_063862733.1_1_[gene=blaOXA]_[locus_tag=A7J11_03159]_[protein=OXA-134_family_carbapenem-hydrolyzing_class_D_beta-lactamase_OXA-3     GTTGGTAGGCCCTTTGAAAATCACTCCAAA 540
lcl|NG_051752.1_cds_WP_070064536.1_1_[gene=blaOXA]_[locus_tag=A7J11_04162]_[protein=OXA-134_family_carbapenem-hydrolyzing_class_D_beta-lactamase_OXA-5     GTTAGTCGGACCTTTGAAAATCACCCCGGA 540
lcl|NG_078012.1_cds_WP_231869616.1_1_[gene=blaOXA]_[locus_tag=A7J11_07284]_[protein=OXA-134_family_carbapenem-hydrolyzing_class_D_beta-lactamase_OXA-9     GTTAGTCGGACCTTTGAAAGTTACTCCAAA 540
lcl|NG_078026.1_cds_WP_163170629.1_1_[gene=blaOXA]_[locus_tag=A7J11_07298]_[protein=OXA-134_family_carbapenem-hydrolyzing_class_D_beta-lactamase_OXA-1     GTTGGTAGGCCCTTTGAAAATCACTCCAAA 540
lcl|NG_157024.1_cds_WP_253114439.1_1_[gene=blaOXA]_[locus_tag=A7J11_08004]_[protein=OXA-134_family_carbapenem-hydrolyzing_class_D_beta-lactamase_OXA-1     GTTGGTAGGCCCTTTGAAAGTTACTCCAAA 540
lcl|NG_157025.1_cds_WP_279240792.1_1_[gene=blaOXA]_[locus_tag=A7J11_08005]_[protein=OXA-134_family_carbapenem-hydrolyzing_class_D_beta-lactamase_OXA-1     GTTGGTAGGCCCTTTGAAAGTTACTCCAAA 540
lcl|NG_157026.1_cds_WP_253147258.1_1_[gene=blaOXA]_[locus_tag=A7J11_08006]_[protein=OXA-134_family_carbapenem-hydrolyzing_class_D_beta-lactamase_OXA-1     GTTGGTAGGCCCTTTGAAAGTTACTCCAAA 540
lcl|NG_157030.1_cds_WP_279240795.1_1_[gene=blaOXA]_[locus_tag=A7J11_08010]_[protein=OXA-134_family_carbapenem-hydrolyzing_class_D_beta-lactamase_OXA-1     GTTGGTAGGCCCTTTGAAAATCACTCCAAA 540
lcl|ON101847.1_cds_UOM32497.1_1_[gene=blaOXA]_[protein=OXA-134_family_carbapenem-hydrolyzing_class_D_beta-lactamase_OXA-1110]_[protein_id=UOM32497.1]_     GTTGGTAGGCCCTTTGAAAGTTACTCCAAA 540
lcl|ON101848.1_cds_UOM32498.1_1_[gene=blaOXA]_[protein=OXA-134_family_carbapenem-hydrolyzing_class_D_beta-lactamase_OXA-1111]_[protein_id=UOM32498.1]_     GTTGGTAGGCCCTTTGAAAGTTACTCCAAA 540
lcl|ON101849.1_cds_UOM32499.1_1_[gene=blaOXA]_[protein=OXA-134_family_carbapenem-hydrolyzing_class_D_beta-lactamase_OXA-1112]_[protein_id=UOM32499.1]_     GTTGGTAGGCCCTTTGAAAGTTACTCCAAA 540
lcl|ON101853.1_cds_UOM32503.1_1_[gene=blaOXA]_[protein=OXA-134_family_carbapenem-hydrolyzing_class_D_beta-lactamase_OXA-1116]_[protein_id=UOM32503.1]_     GTTGGTAGGCCCTTTGAAAATCACTCCAAA 540
lcl|NG_068224.1_cds_WP_168370988.1_1_[gene=blaOXA]_[locus_tag=A7J11_06807]_[protein=OXA-134_family_carbapenem-hydrolyzing_class_D_beta-lactamase_OXA-9     GTTGGTAGGCCCTTTGAAAGTTACTCCAAA 540
lcl|MH188855.1_cds_AWB15829.1_1_[gene=blaOXA]_[protein=OXA-134_family_carbapenem-hydrolyzing_class_D_beta-lactamase_OXA-646]_[protein_id=AWB15829.1]_[     GTTGGTAGGTCCTTTGAAAATCACTCCAAA 540
lcl|MH188857.1_cds_AWB15831.1_1_[gene=blaOXA]_[protein=OXA-134_family_carbapenem-hydrolyzing_class_D_beta-lactamase_OXA-648]_[protein_id=AWB15831.1]_[     GCTGATCGGGCCTCTAAAAATTAGCCCGAA 540
lcl|NG_050781.1_cds_WP_064483990.1_1_[gene=blaOXA]_[locus_tag=A7J11_03704]_[protein=OXA-134_family_carbapenem-hydrolyzing_class_D_beta-lactamase_OXA-4     GTTGGTAGGCCCTTTGAAAGTTACTCCAAA 540
lcl|NG_065432.1_cds_WP_039902635.1_1_[gene=blaOXA]_[locus_tag=A7J11_06265]_[protein=OXA-134_family_carbapenem-hydrolyzing_class_D_beta-lactamase_OXA-6     GTTGGTAGGTCCTTTGAAAATCACTCCAAA 540
lcl|NG_065434.1_cds_WP_140423316.1_1_[gene=blaOXA]_[locus_tag=A7J11_06267]_[protein=OXA-134_family_carbapenem-hydrolyzing_class_D_beta-lactamase_OXA-6     GCTGATCGGGCCTCTAAAAATTAGCCCGAA 540
lcl|NG_049627.1_cds_WP_063862702.1_1_[gene=blaOXA]_[locus_tag=A7J11_03100]_[protein=OXA-134_family_carbapenem-hydrolyzing_class_D_beta-lactamase_OXA-3     GTTGGTAGGCCCTTTGAAAGTTACTCCAAA 540
lcl|NG_065433.1_cds_WP_140423315.1_1_[gene=blaOXA]_[locus_tag=A7J11_06266]_[protein=OXA-134_family_carbapenem-hydrolyzing_class_D_beta-lactamase_OXA-6     GTTGGTAGGCCCTTTGAAAGTTACTCCAAA 540
                                                                                                                                                                                         

OXA-1_consensus                                                                                                                                            AGAACAAATTCAATTCCTGCGTAAAATTAT 570
OXA01_crRNA                                                                                                                                                AGAACAAATTCAATTCCT------------ 570
Forward_primer                                                                                                                                             -----------------------------C 570
Reverse_primer                                                                                                                                             ---------------------------CAC 570
lcl|MH188856.1_cds_AWB15830.1_1_[gene=blaOXA]_[protein=OXA-134_family_carbapenem-hydrolyzing_class_D_beta-lactamase_OXA-647]_[protein_id=AWB15830.1]_[     ACAGGAAGTCCAATTTGTTTCTGCGTTGGC 570
lcl|NG_049434.1_cds_WP_005104969.1_1_[gene=blaOXA]_[locus_tag=A7J11_02559]_[protein=carbapenem-hydrolyzing_class_D_beta-lactamase_OXA-134]_[protein_id     ACAGGAAGTCCAATTTGTTTCTGCGTTGGC 570
lcl|KX360747.1_cds_AOS48097.1_1_[gene=blaOXA]_[protein=OXA-134_family_carbapenem-hydrolyzing_class_D_beta-lactamase_OXA-537]_[protein_id=AOS48097.1]_[     ACAAGAAGTCGAATTTGCCTCTGCGCTTGC 570
lcl|MZ265743.1_cds_QWA20190.1_1_[gene=blaOXA]_[protein=OXA-134_family_carbapenem-hydrolyzing_class_D_beta-lactamase_OXA-991]_[protein_id=QWA20190.1]_[     ACAGGAAGTCAAATTTGCCTCTGCGCTTGC 570
lcl|MZ265758.1_cds_QWA20205.1_1_[gene=blaOXA]_[protein=OXA-134_family_carbapenem-hydrolyzing_class_D_beta-lactamase_OXA-1005]_[protein_id=QWA20205.1]_     ACAGGAAGTCGAATTTGTCTCTGCGCTTGC 570
lcl|NG_049530.1_cds_WP_000854009.1_1_[gene=blaOXA]_[locus_tag=A7J11_02807]_[protein=OXA-134_family_carbapenem-hydrolyzing_class_D_beta-lactamase_OXA-2     ACAAGAAGTCGAATTTGCCTCTGCGCTTGC 570
lcl|NG_049531.1_cds_WP_063862170.1_1_[gene=blaOXA]_[locus_tag=A7J11_02809]_[protein=OXA-134_family_carbapenem-hydrolyzing_class_D_beta-lactamase_OXA-2     ACAAGAAGTCGAATTTGCCTCTGCGCTTGC 570
lcl|NG_049532.1_cds_WP_000854010.1_1_[gene=blaOXA]_[locus_tag=A7J11_02808]_[protein=OXA-134_family_carbapenem-hydrolyzing_class_D_beta-lactamase_OXA-2     ACAAGAAGTCGAATTTGCCTCTGCGCTTGC 570
lcl|NG_049573.1_cds_WP_004814035.1_1_[gene=blaOXA]_[locus_tag=A7J11_02995]_[protein=OXA-134_family_carbapenem-hydrolyzing_class_D_beta-lactamase_OXA-2     ACAAGAAGTCGAATTTGCCTCTGCGCTTGC 570
lcl|NG_049574.1_cds_WP_004897444.1_1_[gene=blaOXA]_[locus_tag=A7J11_03000]_[protein=OXA-134_family_carbapenem-hydrolyzing_class_D_beta-lactamase_OXA-2     ACAAGAAGTCGAATTTGCCTCTGCGCTTGC 570
lcl|NG_049575.1_cds_WP_005220450.1_1_[gene=blaOXA]_[locus_tag=A7J11_02981]_[protein=OXA-134_family_carbapenem-hydrolyzing_class_D_beta-lactamase_OXA-2     ACAGGAAGTCGAATTTGTCTCTGCGCTTGC 570
lcl|NG_049580.1_cds_WP_004728961.1_1_[gene=blaOXA]_[locus_tag=A7J11_02904]_[protein=OXA-134_family_carbapenem-hydrolyzing_class_D_beta-lactamase_OXA-2     ACAGGAAGTCCAATTTGTTTCTGCGTTGGC 570
lcl|NG_049581.1_cds_WP_004647119.1_1_[gene=blaOXA]_[locus_tag=A7J11_02985]_[protein=OXA-134_family_carbapenem-hydrolyzing_class_D_beta-lactamase_OXA-2     ACAGGAAGTCCAATTTGTTTCTGCGTTGGC 570
lcl|NG_049582.1_cds_WP_005245537.1_1_[gene=blaOXA]_[locus_tag=A7J11_03015]_[protein=OXA-134_family_carbapenem-hydrolyzing_class_D_beta-lactamase_OXA-2     ACAGGAAGTCGAATTTGTTTCTGCGTTGGC 570
lcl|NG_049583.1_cds_WP_005268230.1_1_[gene=blaOXA]_[locus_tag=A7J11_03018]_[protein=OXA-134_family_carbapenem-hydrolyzing_class_D_beta-lactamase_OXA-2     ACAGGAAGTCGAATTTGTCTCTGCTCTAGC 570
lcl|NG_049653.1_cds_WP_048880934.1_1_[gene=blaOXA]_[locus_tag=A7J11_03156]_[protein=OXA-134_family_carbapenem-hydrolyzing_class_D_beta-lactamase_OXA-3     ACAGGAAGTCAAATTTGCCTCTGCGCTTGC 570
lcl|NG_049654.1_cds_WP_063862731.1_1_[gene=blaOXA]_[locus_tag=A7J11_03157]_[protein=OXA-134_family_carbapenem-hydrolyzing_class_D_beta-lactamase_OXA-3     ACAGGAAGTCCAATTTGTTTCTGCGTTGGC 570
lcl|NG_049655.1_cds_WP_063862732.1_1_[gene=blaOXA]_[locus_tag=A7J11_03158]_[protein=OXA-134_family_carbapenem-hydrolyzing_class_D_beta-lactamase_OXA-3     ACAGGAGGTCGAATTTGTCTCGGCTCTAGC 570
lcl|NG_049656.1_cds_WP_063862733.1_1_[gene=blaOXA]_[locus_tag=A7J11_03159]_[protein=OXA-134_family_carbapenem-hydrolyzing_class_D_beta-lactamase_OXA-3     ACAGGAGGTCGAATTTGTCTCGGCTCTAGC 570
lcl|NG_051752.1_cds_WP_070064536.1_1_[gene=blaOXA]_[locus_tag=A7J11_04162]_[protein=OXA-134_family_carbapenem-hydrolyzing_class_D_beta-lactamase_OXA-5     ACAAGAAGTCGAATTTGCCTCTGCGCTTGC 570
lcl|NG_078012.1_cds_WP_231869616.1_1_[gene=blaOXA]_[locus_tag=A7J11_07284]_[protein=OXA-134_family_carbapenem-hydrolyzing_class_D_beta-lactamase_OXA-9     ACAGGAAGTCAAATTTGCCTCTGCGCTTGC 570
lcl|NG_078026.1_cds_WP_163170629.1_1_[gene=blaOXA]_[locus_tag=A7J11_07298]_[protein=OXA-134_family_carbapenem-hydrolyzing_class_D_beta-lactamase_OXA-1     ACAGGAAGTCGAATTTGTCTCTGCGCTTGC 570
lcl|NG_157024.1_cds_WP_253114439.1_1_[gene=blaOXA]_[locus_tag=A7J11_08004]_[protein=OXA-134_family_carbapenem-hydrolyzing_class_D_beta-lactamase_OXA-1     ACAGGAAGTCCAATTTGTTTCTGTGTTGGC 570
lcl|NG_157025.1_cds_WP_279240792.1_1_[gene=blaOXA]_[locus_tag=A7J11_08005]_[protein=OXA-134_family_carbapenem-hydrolyzing_class_D_beta-lactamase_OXA-1     ACAGGAAGTCCAATTTGTTTCTGCGTTGGC 570
lcl|NG_157026.1_cds_WP_253147258.1_1_[gene=blaOXA]_[locus_tag=A7J11_08006]_[protein=OXA-134_family_carbapenem-hydrolyzing_class_D_beta-lactamase_OXA-1     ACAGGAAGTCCAATTTGTTTCTGCGTTGGC 570
lcl|NG_157030.1_cds_WP_279240795.1_1_[gene=blaOXA]_[locus_tag=A7J11_08010]_[protein=OXA-134_family_carbapenem-hydrolyzing_class_D_beta-lactamase_OXA-1     ACAGGAAGTCGAATTTGCCTCTGCGCTTGC 570
lcl|ON101847.1_cds_UOM32497.1_1_[gene=blaOXA]_[protein=OXA-134_family_carbapenem-hydrolyzing_class_D_beta-lactamase_OXA-1110]_[protein_id=UOM32497.1]_     ACAGGAAGTCCAATTTGTTTCTGTGTTGGC 570
lcl|ON101848.1_cds_UOM32498.1_1_[gene=blaOXA]_[protein=OXA-134_family_carbapenem-hydrolyzing_class_D_beta-lactamase_OXA-1111]_[protein_id=UOM32498.1]_     ACAGGAAGTCCAATTTGTTTCTGCGTTGGC 570
lcl|ON101849.1_cds_UOM32499.1_1_[gene=blaOXA]_[protein=OXA-134_family_carbapenem-hydrolyzing_class_D_beta-lactamase_OXA-1112]_[protein_id=UOM32499.1]_     ACAGGAAGTCCAATTTGTTTCTGCGTTGGC 570
lcl|ON101853.1_cds_UOM32503.1_1_[gene=blaOXA]_[protein=OXA-134_family_carbapenem-hydrolyzing_class_D_beta-lactamase_OXA-1116]_[protein_id=UOM32503.1]_     ACAGGAAGTCGAATTTGCCTCTGCGCTTGC 570
lcl|NG_068224.1_cds_WP_168370988.1_1_[gene=blaOXA]_[locus_tag=A7J11_06807]_[protein=OXA-134_family_carbapenem-hydrolyzing_class_D_beta-lactamase_OXA-9     ACAGGAAGTCCAATTTGTTTCTGCGTTGGC 570
lcl|MH188855.1_cds_AWB15829.1_1_[gene=blaOXA]_[protein=OXA-134_family_carbapenem-hydrolyzing_class_D_beta-lactamase_OXA-646]_[protein_id=AWB15829.1]_[     ACAGGAAGTCGAATTTGTCTCTGCTCTAGC 570
lcl|MH188857.1_cds_AWB15831.1_1_[gene=blaOXA]_[protein=OXA-134_family_carbapenem-hydrolyzing_class_D_beta-lactamase_OXA-648]_[protein_id=AWB15831.1]_[     ACAGGAAGTCGAATTTGTCTCTGCTCTTGC 570
lcl|NG_050781.1_cds_WP_064483990.1_1_[gene=blaOXA]_[locus_tag=A7J11_03704]_[protein=OXA-134_family_carbapenem-hydrolyzing_class_D_beta-lactamase_OXA-4     ACAGGAAGTCCAATTTGTTTCTGTGTTGGC 570
lcl|NG_065432.1_cds_WP_039902635.1_1_[gene=blaOXA]_[locus_tag=A7J11_06265]_[protein=OXA-134_family_carbapenem-hydrolyzing_class_D_beta-lactamase_OXA-6     ACAGGAAGTCGAATTTGTCTCTGCTCTAGC 570
lcl|NG_065434.1_cds_WP_140423316.1_1_[gene=blaOXA]_[locus_tag=A7J11_06267]_[protein=OXA-134_family_carbapenem-hydrolyzing_class_D_beta-lactamase_OXA-6     ACAGGAAGTCGAATTTGTCTCTGCTCTTGC 570
lcl|NG_049627.1_cds_WP_063862702.1_1_[gene=blaOXA]_[locus_tag=A7J11_03100]_[protein=OXA-134_family_carbapenem-hydrolyzing_class_D_beta-lactamase_OXA-3     ACAGGAAGTCCAATTTGTTTCTGCGTTGGC 570
lcl|NG_065433.1_cds_WP_140423315.1_1_[gene=blaOXA]_[locus_tag=A7J11_06266]_[protein=OXA-134_family_carbapenem-hydrolyzing_class_D_beta-lactamase_OXA-6     ACAGGAAGTCCAATTTGTTTCTGCGTTGGC 570
                                                                                                                                                                                         

OXA-1_consensus                                                                                                                                            TAATCACAATCTCCCAGTTAAAAACTCAGC 600
OXA01_crRNA                                                                                                                                                ------------------------------ 600
Forward_primer                                                                                                                                             TCGAAAGTAGCTTA---------------- 600
Reverse_primer                                                                                                                                             TTACAGGAAACTTG---------------- 600
lcl|MH188856.1_cds_AWB15830.1_1_[gene=blaOXA]_[protein=OXA-134_family_carbapenem-hydrolyzing_class_D_beta-lactamase_OXA-647]_[protein_id=AWB15830.1]_[     CCGAGAGCAACTGGCCTTTGATCCTCAAGT 600
lcl|NG_049434.1_cds_WP_005104969.1_1_[gene=blaOXA]_[locus_tag=A7J11_02559]_[protein=carbapenem-hydrolyzing_class_D_beta-lactamase_OXA-134]_[protein_id     CCGAGAGCAACTGGCCTTTGATCCTCAAGT 600
lcl|KX360747.1_cds_AOS48097.1_1_[gene=blaOXA]_[protein=OXA-134_family_carbapenem-hydrolyzing_class_D_beta-lactamase_OXA-537]_[protein_id=AOS48097.1]_[     TCAAGAGCAACTTGCCTTTGATCCTCAAGT 600
lcl|MZ265743.1_cds_QWA20190.1_1_[gene=blaOXA]_[protein=OXA-134_family_carbapenem-hydrolyzing_class_D_beta-lactamase_OXA-991]_[protein_id=QWA20190.1]_[     TCAAGAGCAACTTGCCTTTGATCCTCAAGT 600
lcl|MZ265758.1_cds_QWA20205.1_1_[gene=blaOXA]_[protein=OXA-134_family_carbapenem-hydrolyzing_class_D_beta-lactamase_OXA-1005]_[protein_id=QWA20205.1]_     TCAAGAGCAGCTTGCCTTTGATCCTCAAGT 600
lcl|NG_049530.1_cds_WP_000854009.1_1_[gene=blaOXA]_[locus_tag=A7J11_02807]_[protein=OXA-134_family_carbapenem-hydrolyzing_class_D_beta-lactamase_OXA-2     TCAAGAGCAACTTGCCTTTGATCCTCAAGT 600
lcl|NG_049531.1_cds_WP_063862170.1_1_[gene=blaOXA]_[locus_tag=A7J11_02809]_[protein=OXA-134_family_carbapenem-hydrolyzing_class_D_beta-lactamase_OXA-2     TCAAGAGCAACTTGCCTTTGATCCTCAAGT 600
lcl|NG_049532.1_cds_WP_000854010.1_1_[gene=blaOXA]_[locus_tag=A7J11_02808]_[protein=OXA-134_family_carbapenem-hydrolyzing_class_D_beta-lactamase_OXA-2     TCAAGAGCAACTTGCCTTTGATCCTCAAGT 600
lcl|NG_049573.1_cds_WP_004814035.1_1_[gene=blaOXA]_[locus_tag=A7J11_02995]_[protein=OXA-134_family_carbapenem-hydrolyzing_class_D_beta-lactamase_OXA-2     TCAAGAGCAGCTTGCCTTTGATCCTCGGGT 600
lcl|NG_049574.1_cds_WP_004897444.1_1_[gene=blaOXA]_[locus_tag=A7J11_03000]_[protein=OXA-134_family_carbapenem-hydrolyzing_class_D_beta-lactamase_OXA-2     TCAAGAGCAGCTTGCCTTTGATCCTCGGGT 600
lcl|NG_049575.1_cds_WP_005220450.1_1_[gene=blaOXA]_[locus_tag=A7J11_02981]_[protein=OXA-134_family_carbapenem-hydrolyzing_class_D_beta-lactamase_OXA-2     TCAAGAGCAGCTTGCCTTTGATCCTCAAGT 600
lcl|NG_049580.1_cds_WP_004728961.1_1_[gene=blaOXA]_[locus_tag=A7J11_02904]_[protein=OXA-134_family_carbapenem-hydrolyzing_class_D_beta-lactamase_OXA-2     CCGAGAGCAACTGGCCTTTGATCCTCAAGT 600
lcl|NG_049581.1_cds_WP_004647119.1_1_[gene=blaOXA]_[locus_tag=A7J11_02985]_[protein=OXA-134_family_carbapenem-hydrolyzing_class_D_beta-lactamase_OXA-2     CCGAGAGCAACTGGCCTTTGATCCTCAAGT 600
lcl|NG_049582.1_cds_WP_005245537.1_1_[gene=blaOXA]_[locus_tag=A7J11_03015]_[protein=OXA-134_family_carbapenem-hydrolyzing_class_D_beta-lactamase_OXA-2     CCGAGAGCAACTGGCCTTTGATCCTCAAGT 600
lcl|NG_049583.1_cds_WP_005268230.1_1_[gene=blaOXA]_[locus_tag=A7J11_03018]_[protein=OXA-134_family_carbapenem-hydrolyzing_class_D_beta-lactamase_OXA-2     CCGAGAGCAACTAGCCTTTGATCCTCAAGT 600
lcl|NG_049653.1_cds_WP_048880934.1_1_[gene=blaOXA]_[locus_tag=A7J11_03156]_[protein=OXA-134_family_carbapenem-hydrolyzing_class_D_beta-lactamase_OXA-3     TCAAGAGCAACTTGCCTTTGATCCTCGGTT 600
lcl|NG_049654.1_cds_WP_063862731.1_1_[gene=blaOXA]_[locus_tag=A7J11_03157]_[protein=OXA-134_family_carbapenem-hydrolyzing_class_D_beta-lactamase_OXA-3     CCGAGAGCAACTGGCCTTTGATCCTCAAGT 600
lcl|NG_049655.1_cds_WP_063862732.1_1_[gene=blaOXA]_[locus_tag=A7J11_03158]_[protein=OXA-134_family_carbapenem-hydrolyzing_class_D_beta-lactamase_OXA-3     CCGAGAGCAGCTTGCCTTTGATCCACAAGT 600
lcl|NG_049656.1_cds_WP_063862733.1_1_[gene=blaOXA]_[locus_tag=A7J11_03159]_[protein=OXA-134_family_carbapenem-hydrolyzing_class_D_beta-lactamase_OXA-3     CCGAGAGCAGCTTGCCTTTGATCCACAAGT 600
lcl|NG_051752.1_cds_WP_070064536.1_1_[gene=blaOXA]_[locus_tag=A7J11_04162]_[protein=OXA-134_family_carbapenem-hydrolyzing_class_D_beta-lactamase_OXA-5     TCAAGAGCAACTTGCCTTTGATCCTCAAGT 600
lcl|NG_078012.1_cds_WP_231869616.1_1_[gene=blaOXA]_[locus_tag=A7J11_07284]_[protein=OXA-134_family_carbapenem-hydrolyzing_class_D_beta-lactamase_OXA-9     TCAAGAGCAACTTGCCTTTGATCCTCAAGT 600
lcl|NG_078026.1_cds_WP_163170629.1_1_[gene=blaOXA]_[locus_tag=A7J11_07298]_[protein=OXA-134_family_carbapenem-hydrolyzing_class_D_beta-lactamase_OXA-1     TCAAGAGCAGCTTGCCTTTGATCCTCAAGT 600
lcl|NG_157024.1_cds_WP_253114439.1_1_[gene=blaOXA]_[locus_tag=A7J11_08004]_[protein=OXA-134_family_carbapenem-hydrolyzing_class_D_beta-lactamase_OXA-1     CCGAGAGCAACTGGCCTTTGATCCTCAAGT 600
lcl|NG_157025.1_cds_WP_279240792.1_1_[gene=blaOXA]_[locus_tag=A7J11_08005]_[protein=OXA-134_family_carbapenem-hydrolyzing_class_D_beta-lactamase_OXA-1     CCGAGAGCAACTGGCCTTTGATCCTCAAGT 600
lcl|NG_157026.1_cds_WP_253147258.1_1_[gene=blaOXA]_[locus_tag=A7J11_08006]_[protein=OXA-134_family_carbapenem-hydrolyzing_class_D_beta-lactamase_OXA-1     CCGAGAGCAACTGGCCTTTGATCCTCAAGT 600
lcl|NG_157030.1_cds_WP_279240795.1_1_[gene=blaOXA]_[locus_tag=A7J11_08010]_[protein=OXA-134_family_carbapenem-hydrolyzing_class_D_beta-lactamase_OXA-1     TCAAGAGCAACTTGCCTTTGATCCTCGGTT 600
lcl|ON101847.1_cds_UOM32497.1_1_[gene=blaOXA]_[protein=OXA-134_family_carbapenem-hydrolyzing_class_D_beta-lactamase_OXA-1110]_[protein_id=UOM32497.1]_     CCGAGAGCAACTGGCCTTTGATCCTCAAGT 600
lcl|ON101848.1_cds_UOM32498.1_1_[gene=blaOXA]_[protein=OXA-134_family_carbapenem-hydrolyzing_class_D_beta-lactamase_OXA-1111]_[protein_id=UOM32498.1]_     CCGAGAGCAACTGGCCTTTGATCCTCAAGT 600
lcl|ON101849.1_cds_UOM32499.1_1_[gene=blaOXA]_[protein=OXA-134_family_carbapenem-hydrolyzing_class_D_beta-lactamase_OXA-1112]_[protein_id=UOM32499.1]_     CCGAGAGCAACTGGCCTTTGATCCTCAAGT 600
lcl|ON101853.1_cds_UOM32503.1_1_[gene=blaOXA]_[protein=OXA-134_family_carbapenem-hydrolyzing_class_D_beta-lactamase_OXA-1116]_[protein_id=UOM32503.1]_     TCAAGAGCAACTTGCCTTTGATCCTCGGTT 600
lcl|NG_068224.1_cds_WP_168370988.1_1_[gene=blaOXA]_[locus_tag=A7J11_06807]_[protein=OXA-134_family_carbapenem-hydrolyzing_class_D_beta-lactamase_OXA-9     CCGAGAGCAACTGGCCTTTGATCCTCAAGT 600
lcl|MH188855.1_cds_AWB15829.1_1_[gene=blaOXA]_[protein=OXA-134_family_carbapenem-hydrolyzing_class_D_beta-lactamase_OXA-646]_[protein_id=AWB15829.1]_[     CCGAGAGCAACTAGCCTTTGATCCTCAAGT 600
lcl|MH188857.1_cds_AWB15831.1_1_[gene=blaOXA]_[protein=OXA-134_family_carbapenem-hydrolyzing_class_D_beta-lactamase_OXA-648]_[protein_id=AWB15831.1]_[     TCGAGGAGAGCTCCCCTTTGATCCTCAAGT 600
lcl|NG_050781.1_cds_WP_064483990.1_1_[gene=blaOXA]_[locus_tag=A7J11_03704]_[protein=OXA-134_family_carbapenem-hydrolyzing_class_D_beta-lactamase_OXA-4     CCGAGAGCAACTGGCCTTTGATCCTCAAGT 600
lcl|NG_065432.1_cds_WP_039902635.1_1_[gene=blaOXA]_[locus_tag=A7J11_06265]_[protein=OXA-134_family_carbapenem-hydrolyzing_class_D_beta-lactamase_OXA-6     CCGAGAGCAACTAGCCTTTGATCCTCAAGT 600
lcl|NG_065434.1_cds_WP_140423316.1_1_[gene=blaOXA]_[locus_tag=A7J11_06267]_[protein=OXA-134_family_carbapenem-hydrolyzing_class_D_beta-lactamase_OXA-6     TCGAGGAGAGCTCCCCTTTGATCCTCAAGT 600
lcl|NG_049627.1_cds_WP_063862702.1_1_[gene=blaOXA]_[locus_tag=A7J11_03100]_[protein=OXA-134_family_carbapenem-hydrolyzing_class_D_beta-lactamase_OXA-3     CCGAGAGCAACTGGCCTTTGATCCTCAAGT 600
lcl|NG_065433.1_cds_WP_140423315.1_1_[gene=blaOXA]_[locus_tag=A7J11_06266]_[protein=OXA-134_family_carbapenem-hydrolyzing_class_D_beta-lactamase_OXA-6     CCGAGAGCAACTGGCCTTTGATCCTCAAGT 600
                                                                                                                                                                                         

OXA-1_consensus                                                                                                                                            CATAGAAAACACCATAGAGAACATGTATCT 630
OXA01_crRNA                                                                                                                                                ------------------------------ 630
Forward_primer                                                                                                                                             ------------------------------ 630
Reverse_primer                                                                                                                                             ------------------------------ 630
lcl|MH188856.1_cds_AWB15830.1_1_[gene=blaOXA]_[protein=OXA-134_family_carbapenem-hydrolyzing_class_D_beta-lactamase_OXA-647]_[protein_id=AWB15830.1]_[     CCAGCAACAAGTCAAAGCCATGTTATTTTT 630
lcl|NG_049434.1_cds_WP_005104969.1_1_[gene=blaOXA]_[locus_tag=A7J11_02559]_[protein=carbapenem-hydrolyzing_class_D_beta-lactamase_OXA-134]_[protein_id     CCAGCAACAAGTCAAAGCCATGTTATTTTT 630
lcl|KX360747.1_cds_AOS48097.1_1_[gene=blaOXA]_[protein=OXA-134_family_carbapenem-hydrolyzing_class_D_beta-lactamase_OXA-537]_[protein_id=AOS48097.1]_[     CCAGCAACAAGTCAAAGCCATGTTACTGTT 630
lcl|MZ265743.1_cds_QWA20190.1_1_[gene=blaOXA]_[protein=OXA-134_family_carbapenem-hydrolyzing_class_D_beta-lactamase_OXA-991]_[protein_id=QWA20190.1]_[     CCAGCAACAAGTCAAAGCCATGTTACTGTT 630
lcl|MZ265758.1_cds_QWA20205.1_1_[gene=blaOXA]_[protein=OXA-134_family_carbapenem-hydrolyzing_class_D_beta-lactamase_OXA-1005]_[protein_id=QWA20205.1]_     CCAGCAACAAGTCAAAGCCATGTTACTTTT 630
lcl|NG_049530.1_cds_WP_000854009.1_1_[gene=blaOXA]_[locus_tag=A7J11_02807]_[protein=OXA-134_family_carbapenem-hydrolyzing_class_D_beta-lactamase_OXA-2     CCAGCAACAAGTCAAAGCCATGTTACTGTT 630
lcl|NG_049531.1_cds_WP_063862170.1_1_[gene=blaOXA]_[locus_tag=A7J11_02809]_[protein=OXA-134_family_carbapenem-hydrolyzing_class_D_beta-lactamase_OXA-2     CCAGCAACAAGTCAAAGCCATGTTACTGTT 630
lcl|NG_049532.1_cds_WP_000854010.1_1_[gene=blaOXA]_[locus_tag=A7J11_02808]_[protein=OXA-134_family_carbapenem-hydrolyzing_class_D_beta-lactamase_OXA-2     CCAGCAACAAGTCAAAGCCATGTTACTGTT 630
lcl|NG_049573.1_cds_WP_004814035.1_1_[gene=blaOXA]_[locus_tag=A7J11_02995]_[protein=OXA-134_family_carbapenem-hydrolyzing_class_D_beta-lactamase_OXA-2     TCAGCAGCAAGTTAAAACCATGTTACTGTT 630
lcl|NG_049574.1_cds_WP_004897444.1_1_[gene=blaOXA]_[locus_tag=A7J11_03000]_[protein=OXA-134_family_carbapenem-hydrolyzing_class_D_beta-lactamase_OXA-2     TCAGCAGCAAGTTAAAACCATGTTACTGTT 630
lcl|NG_049575.1_cds_WP_005220450.1_1_[gene=blaOXA]_[locus_tag=A7J11_02981]_[protein=OXA-134_family_carbapenem-hydrolyzing_class_D_beta-lactamase_OXA-2     CCAGCAACAAGTCAAAGCCATGTTACTTTT 630
lcl|NG_049580.1_cds_WP_004728961.1_1_[gene=blaOXA]_[locus_tag=A7J11_02904]_[protein=OXA-134_family_carbapenem-hydrolyzing_class_D_beta-lactamase_OXA-2     CCAGCAACAAGTCAAAGCCATGTTATTTTT 630
lcl|NG_049581.1_cds_WP_004647119.1_1_[gene=blaOXA]_[locus_tag=A7J11_02985]_[protein=OXA-134_family_carbapenem-hydrolyzing_class_D_beta-lactamase_OXA-2     CCAGCAACAAGTCAAAGCCATGTTATTTTT 630
lcl|NG_049582.1_cds_WP_005245537.1_1_[gene=blaOXA]_[locus_tag=A7J11_03015]_[protein=OXA-134_family_carbapenem-hydrolyzing_class_D_beta-lactamase_OXA-2     CCAGCAACAAGTCAAAGCCATGTTATTTTT 630
lcl|NG_049583.1_cds_WP_005268230.1_1_[gene=blaOXA]_[locus_tag=A7J11_03018]_[protein=OXA-134_family_carbapenem-hydrolyzing_class_D_beta-lactamase_OXA-2     CCAGCAGCAAGTTAAAGCCATGTTACTTTT 630
lcl|NG_049653.1_cds_WP_048880934.1_1_[gene=blaOXA]_[locus_tag=A7J11_03156]_[protein=OXA-134_family_carbapenem-hydrolyzing_class_D_beta-lactamase_OXA-3     TCAGCAGCAAGTTAAAACCATGTTACTGTT 630
lcl|NG_049654.1_cds_WP_063862731.1_1_[gene=blaOXA]_[locus_tag=A7J11_03157]_[protein=OXA-134_family_carbapenem-hydrolyzing_class_D_beta-lactamase_OXA-3     CCAGCAGCAAGTCAAAGTCATGTTACTGCT 630
lcl|NG_049655.1_cds_WP_063862732.1_1_[gene=blaOXA]_[locus_tag=A7J11_03158]_[protein=OXA-134_family_carbapenem-hydrolyzing_class_D_beta-lactamase_OXA-3     CCAGCAGCAAGTCAAAGCCATGTTACTTTT 630
lcl|NG_049656.1_cds_WP_063862733.1_1_[gene=blaOXA]_[locus_tag=A7J11_03159]_[protein=OXA-134_family_carbapenem-hydrolyzing_class_D_beta-lactamase_OXA-3     CCAGCAGCAAGTCAAAGCCATGTTACTTTT 630
lcl|NG_051752.1_cds_WP_070064536.1_1_[gene=blaOXA]_[locus_tag=A7J11_04162]_[protein=OXA-134_family_carbapenem-hydrolyzing_class_D_beta-lactamase_OXA-5     CCAGCAACAAGTCAAAGCCATGTTACTGTT 630
lcl|NG_078012.1_cds_WP_231869616.1_1_[gene=blaOXA]_[locus_tag=A7J11_07284]_[protein=OXA-134_family_carbapenem-hydrolyzing_class_D_beta-lactamase_OXA-9     CCAGCAACAAGTCAAAGCCATGTTACTGTT 630
lcl|NG_078026.1_cds_WP_163170629.1_1_[gene=blaOXA]_[locus_tag=A7J11_07298]_[protein=OXA-134_family_carbapenem-hydrolyzing_class_D_beta-lactamase_OXA-1     CCAGCAACAAGTCAAAGCCATGTTACTTTT 630
lcl|NG_157024.1_cds_WP_253114439.1_1_[gene=blaOXA]_[locus_tag=A7J11_08004]_[protein=OXA-134_family_carbapenem-hydrolyzing_class_D_beta-lactamase_OXA-1     CCAGCAACAAGTCAAAGCCATGTTATTTTT 630
lcl|NG_157025.1_cds_WP_279240792.1_1_[gene=blaOXA]_[locus_tag=A7J11_08005]_[protein=OXA-134_family_carbapenem-hydrolyzing_class_D_beta-lactamase_OXA-1     CCAGCAACAAGTCAAAGCCATGTTATTTTT 630
lcl|NG_157026.1_cds_WP_253147258.1_1_[gene=blaOXA]_[locus_tag=A7J11_08006]_[protein=OXA-134_family_carbapenem-hydrolyzing_class_D_beta-lactamase_OXA-1     CCAGCAACAAGTCAAAGCCATGTTATTTTT 630
lcl|NG_157030.1_cds_WP_279240795.1_1_[gene=blaOXA]_[locus_tag=A7J11_08010]_[protein=OXA-134_family_carbapenem-hydrolyzing_class_D_beta-lactamase_OXA-1     TCAGCAGCAAGTTAAAACCATGTTACTGTT 630
lcl|ON101847.1_cds_UOM32497.1_1_[gene=blaOXA]_[protein=OXA-134_family_carbapenem-hydrolyzing_class_D_beta-lactamase_OXA-1110]_[protein_id=UOM32497.1]_     CCAGCAACAAGTCAAAGCCATGTTATTTTT 630
lcl|ON101848.1_cds_UOM32498.1_1_[gene=blaOXA]_[protein=OXA-134_family_carbapenem-hydrolyzing_class_D_beta-lactamase_OXA-1111]_[protein_id=UOM32498.1]_     CCAGCAACAAGTCAAAGCCATGTTATTTTT 630
lcl|ON101849.1_cds_UOM32499.1_1_[gene=blaOXA]_[protein=OXA-134_family_carbapenem-hydrolyzing_class_D_beta-lactamase_OXA-1112]_[protein_id=UOM32499.1]_     CCAGCAACAAGTCAAAGCCATGTTATTTTT 630
lcl|ON101853.1_cds_UOM32503.1_1_[gene=blaOXA]_[protein=OXA-134_family_carbapenem-hydrolyzing_class_D_beta-lactamase_OXA-1116]_[protein_id=UOM32503.1]_     TCAGCAGCAAGTTAAAACCATGTTACTGTT 630
lcl|NG_068224.1_cds_WP_168370988.1_1_[gene=blaOXA]_[locus_tag=A7J11_06807]_[protein=OXA-134_family_carbapenem-hydrolyzing_class_D_beta-lactamase_OXA-9     CCAGCAACAAGTCAAAGCCATGTTATTTTT 630
lcl|MH188855.1_cds_AWB15829.1_1_[gene=blaOXA]_[protein=OXA-134_family_carbapenem-hydrolyzing_class_D_beta-lactamase_OXA-646]_[protein_id=AWB15829.1]_[     CCAGCAGCAAGTCAAAGCCATGTTACTTCT 630
lcl|MH188857.1_cds_AWB15831.1_1_[gene=blaOXA]_[protein=OXA-134_family_carbapenem-hydrolyzing_class_D_beta-lactamase_OXA-648]_[protein_id=AWB15831.1]_[     CCAGCAGCAAGTTAAAGCCATGTTACTTTT 630
lcl|NG_050781.1_cds_WP_064483990.1_1_[gene=blaOXA]_[locus_tag=A7J11_03704]_[protein=OXA-134_family_carbapenem-hydrolyzing_class_D_beta-lactamase_OXA-4     CCAGCAACAAGTCAAAGCCATGTTATTTTT 630
lcl|NG_065432.1_cds_WP_039902635.1_1_[gene=blaOXA]_[locus_tag=A7J11_06265]_[protein=OXA-134_family_carbapenem-hydrolyzing_class_D_beta-lactamase_OXA-6     CCAGCAGCAAGTCAAAGCCATGTTACTTCT 630
lcl|NG_065434.1_cds_WP_140423316.1_1_[gene=blaOXA]_[locus_tag=A7J11_06267]_[protein=OXA-134_family_carbapenem-hydrolyzing_class_D_beta-lactamase_OXA-6     CCAGCAGCAAGTTAAAGCCATGTTACTTTT 630
lcl|NG_049627.1_cds_WP_063862702.1_1_[gene=blaOXA]_[locus_tag=A7J11_03100]_[protein=OXA-134_family_carbapenem-hydrolyzing_class_D_beta-lactamase_OXA-3     CCAGCAACAAGTCAAAGCCATGTTATTTTT 630
lcl|NG_065433.1_cds_WP_140423315.1_1_[gene=blaOXA]_[locus_tag=A7J11_06266]_[protein=OXA-134_family_carbapenem-hydrolyzing_class_D_beta-lactamase_OXA-6     CCAGCAACAAGTCAAAGCCATGTTATTTTT 630
                                                                                                                                                                                         

OXA-1_consensus                                                                                                                                            ACAAGATCTGGATAATAGTACAAAACTGTA 660
OXA01_crRNA                                                                                                                                                ------------------------------ 660
Forward_primer                                                                                                                                             ------------------------------ 660
Reverse_primer                                                                                                                                             ------------------------------ 660
lcl|MH188856.1_cds_AWB15830.1_1_[gene=blaOXA]_[protein=OXA-134_family_carbapenem-hydrolyzing_class_D_beta-lactamase_OXA-647]_[protein_id=AWB15830.1]_[     ACAGGAGCGGAAAGCTTAT---CGACTATA 660
lcl|NG_049434.1_cds_WP_005104969.1_1_[gene=blaOXA]_[locus_tag=A7J11_02559]_[protein=carbapenem-hydrolyzing_class_D_beta-lactamase_OXA-134]_[protein_id     ACAGGAGCGGAAAGCTTAT---CGACTATA 660
lcl|KX360747.1_cds_AOS48097.1_1_[gene=blaOXA]_[protein=OXA-134_family_carbapenem-hydrolyzing_class_D_beta-lactamase_OXA-537]_[protein_id=AOS48097.1]_[     ACAGGAGCGACAAGCTTAT---CGACTATA 660
lcl|MZ265743.1_cds_QWA20190.1_1_[gene=blaOXA]_[protein=OXA-134_family_carbapenem-hydrolyzing_class_D_beta-lactamase_OXA-991]_[protein_id=QWA20190.1]_[     ACAGGAGCGACAAGCTTAT---CGACTATA 660
lcl|MZ265758.1_cds_QWA20205.1_1_[gene=blaOXA]_[protein=OXA-134_family_carbapenem-hydrolyzing_class_D_beta-lactamase_OXA-1005]_[protein_id=QWA20205.1]_     ACAGGAACAGCAAGCTTAT---CGCCTATA 660
lcl|NG_049530.1_cds_WP_000854009.1_1_[gene=blaOXA]_[locus_tag=A7J11_02807]_[protein=OXA-134_family_carbapenem-hydrolyzing_class_D_beta-lactamase_OXA-2     ACAGGAGCGACAAGATTAT---CGACTATA 660
lcl|NG_049531.1_cds_WP_063862170.1_1_[gene=blaOXA]_[locus_tag=A7J11_02809]_[protein=OXA-134_family_carbapenem-hydrolyzing_class_D_beta-lactamase_OXA-2     ACAGGAGCGACAAGATTAT---CGACTATA 660
lcl|NG_049532.1_cds_WP_000854010.1_1_[gene=blaOXA]_[locus_tag=A7J11_02808]_[protein=OXA-134_family_carbapenem-hydrolyzing_class_D_beta-lactamase_OXA-2     ACAGGAGCGACAAGGTTAT---CGACTATA 660
lcl|NG_049573.1_cds_WP_004814035.1_1_[gene=blaOXA]_[locus_tag=A7J11_02995]_[protein=OXA-134_family_carbapenem-hydrolyzing_class_D_beta-lactamase_OXA-2     ACAGGAGCGACAAGCTTAT---CGGCTTTA 660
lcl|NG_049574.1_cds_WP_004897444.1_1_[gene=blaOXA]_[locus_tag=A7J11_03000]_[protein=OXA-134_family_carbapenem-hydrolyzing_class_D_beta-lactamase_OXA-2     ACAGGAGCGACAAGCTTAT---CGGCTTTA 660
lcl|NG_049575.1_cds_WP_005220450.1_1_[gene=blaOXA]_[locus_tag=A7J11_02981]_[protein=OXA-134_family_carbapenem-hydrolyzing_class_D_beta-lactamase_OXA-2     ACAGGAACAGCAAGCTTAT---CGCCTATA 660
lcl|NG_049580.1_cds_WP_004728961.1_1_[gene=blaOXA]_[locus_tag=A7J11_02904]_[protein=OXA-134_family_carbapenem-hydrolyzing_class_D_beta-lactamase_OXA-2     ACAGGAGCGGAAAGCTTAT---CGACTATA 660
lcl|NG_049581.1_cds_WP_004647119.1_1_[gene=blaOXA]_[locus_tag=A7J11_02985]_[protein=OXA-134_family_carbapenem-hydrolyzing_class_D_beta-lactamase_OXA-2     ACAGGAGCGGAAAGCTTAT---CGACTATA 660
lcl|NG_049582.1_cds_WP_005245537.1_1_[gene=blaOXA]_[locus_tag=A7J11_03015]_[protein=OXA-134_family_carbapenem-hydrolyzing_class_D_beta-lactamase_OXA-2     ACAGGAGCGGAAAGCTTAT---CGACTATA 660
lcl|NG_049583.1_cds_WP_005268230.1_1_[gene=blaOXA]_[locus_tag=A7J11_03018]_[protein=OXA-134_family_carbapenem-hydrolyzing_class_D_beta-lactamase_OXA-2     ACAGGAACGGCAAGCTTAT---CGCCTATA 660
lcl|NG_049653.1_cds_WP_048880934.1_1_[gene=blaOXA]_[locus_tag=A7J11_03156]_[protein=OXA-134_family_carbapenem-hydrolyzing_class_D_beta-lactamase_OXA-3     ACAGGAGCGACAAGCTTAT---CGACTATA 660
lcl|NG_049654.1_cds_WP_063862731.1_1_[gene=blaOXA]_[locus_tag=A7J11_03157]_[protein=OXA-134_family_carbapenem-hydrolyzing_class_D_beta-lactamase_OXA-3     ACAGGAGCAGCAAGCTTAT---CGACTATA 660
lcl|NG_049655.1_cds_WP_063862732.1_1_[gene=blaOXA]_[locus_tag=A7J11_03158]_[protein=OXA-134_family_carbapenem-hydrolyzing_class_D_beta-lactamase_OXA-3     ACAGGAGCGGAAAGCTTAT---CGACTATA 660
lcl|NG_049656.1_cds_WP_063862733.1_1_[gene=blaOXA]_[locus_tag=A7J11_03159]_[protein=OXA-134_family_carbapenem-hydrolyzing_class_D_beta-lactamase_OXA-3     ACAGGAGCGGAAAGCTTAT---CGACTATA 660
lcl|NG_051752.1_cds_WP_070064536.1_1_[gene=blaOXA]_[locus_tag=A7J11_04162]_[protein=OXA-134_family_carbapenem-hydrolyzing_class_D_beta-lactamase_OXA-5     ACAGGAGCGACAAGCTTAT---CGACTATA 660
lcl|NG_078012.1_cds_WP_231869616.1_1_[gene=blaOXA]_[locus_tag=A7J11_07284]_[protein=OXA-134_family_carbapenem-hydrolyzing_class_D_beta-lactamase_OXA-9     ACAGGAGCGACAAGCTTAT---CGACTATA 660
lcl|NG_078026.1_cds_WP_163170629.1_1_[gene=blaOXA]_[locus_tag=A7J11_07298]_[protein=OXA-134_family_carbapenem-hydrolyzing_class_D_beta-lactamase_OXA-1     ACAGGAACAGCAAGCTTAT---CGCCTATA 660
lcl|NG_157024.1_cds_WP_253114439.1_1_[gene=blaOXA]_[locus_tag=A7J11_08004]_[protein=OXA-134_family_carbapenem-hydrolyzing_class_D_beta-lactamase_OXA-1     ACAGGAGCGGAAAGCTTAT---CGACTATA 660
lcl|NG_157025.1_cds_WP_279240792.1_1_[gene=blaOXA]_[locus_tag=A7J11_08005]_[protein=OXA-134_family_carbapenem-hydrolyzing_class_D_beta-lactamase_OXA-1     ACAGGAGCGGAAAGCTTAT---CGACTATA 660
lcl|NG_157026.1_cds_WP_253147258.1_1_[gene=blaOXA]_[locus_tag=A7J11_08006]_[protein=OXA-134_family_carbapenem-hydrolyzing_class_D_beta-lactamase_OXA-1     ACAGGAGCGGAAAGCTTAT---CGACTATA 660
lcl|NG_157030.1_cds_WP_279240795.1_1_[gene=blaOXA]_[locus_tag=A7J11_08010]_[protein=OXA-134_family_carbapenem-hydrolyzing_class_D_beta-lactamase_OXA-1     ACAGGAGCGACAAGCTTAT---CGACTATA 660
lcl|ON101847.1_cds_UOM32497.1_1_[gene=blaOXA]_[protein=OXA-134_family_carbapenem-hydrolyzing_class_D_beta-lactamase_OXA-1110]_[protein_id=UOM32497.1]_     ACAGGAGCGGAAAGCTTAT---CGACTATA 660
lcl|ON101848.1_cds_UOM32498.1_1_[gene=blaOXA]_[protein=OXA-134_family_carbapenem-hydrolyzing_class_D_beta-lactamase_OXA-1111]_[protein_id=UOM32498.1]_     ACAGGAGCGGAAAGCTTAT---CGACTATA 660
lcl|ON101849.1_cds_UOM32499.1_1_[gene=blaOXA]_[protein=OXA-134_family_carbapenem-hydrolyzing_class_D_beta-lactamase_OXA-1112]_[protein_id=UOM32499.1]_     ACAGGAGCGGAAAGCTTAT---CGACTATA 660
lcl|ON101853.1_cds_UOM32503.1_1_[gene=blaOXA]_[protein=OXA-134_family_carbapenem-hydrolyzing_class_D_beta-lactamase_OXA-1116]_[protein_id=UOM32503.1]_     ACAGGAGCGACAAGCTTAT---CGACTATA 660
lcl|NG_068224.1_cds_WP_168370988.1_1_[gene=blaOXA]_[locus_tag=A7J11_06807]_[protein=OXA-134_family_carbapenem-hydrolyzing_class_D_beta-lactamase_OXA-9     ACAGGAGCGGAAAGCTTAT---CGACTATA 660
lcl|MH188855.1_cds_AWB15829.1_1_[gene=blaOXA]_[protein=OXA-134_family_carbapenem-hydrolyzing_class_D_beta-lactamase_OXA-646]_[protein_id=AWB15829.1]_[     ACAGGAACGGCAAGCTTAT---CGCCTGTA 660
lcl|MH188857.1_cds_AWB15831.1_1_[gene=blaOXA]_[protein=OXA-134_family_carbapenem-hydrolyzing_class_D_beta-lactamase_OXA-648]_[protein_id=AWB15831.1]_[     ACAGGAACGGCAAGCTTAT---CGCCTGTA 660
lcl|NG_050781.1_cds_WP_064483990.1_1_[gene=blaOXA]_[locus_tag=A7J11_03704]_[protein=OXA-134_family_carbapenem-hydrolyzing_class_D_beta-lactamase_OXA-4     ACAGGAGCGGAAAGCTTAT---CGACTATA 660
lcl|NG_065432.1_cds_WP_039902635.1_1_[gene=blaOXA]_[locus_tag=A7J11_06265]_[protein=OXA-134_family_carbapenem-hydrolyzing_class_D_beta-lactamase_OXA-6     ACAGGAACGGCAAGCTTAT---CGCCTGTA 660
lcl|NG_065434.1_cds_WP_140423316.1_1_[gene=blaOXA]_[locus_tag=A7J11_06267]_[protein=OXA-134_family_carbapenem-hydrolyzing_class_D_beta-lactamase_OXA-6     ACAGGAACGGCAAGCTTAT---CGCCTGTA 660
lcl|NG_049627.1_cds_WP_063862702.1_1_[gene=blaOXA]_[locus_tag=A7J11_03100]_[protein=OXA-134_family_carbapenem-hydrolyzing_class_D_beta-lactamase_OXA-3     ACAGGAGCGGAAAGCTTAT---CGACTATA 660
lcl|NG_065433.1_cds_WP_140423315.1_1_[gene=blaOXA]_[locus_tag=A7J11_06266]_[protein=OXA-134_family_carbapenem-hydrolyzing_class_D_beta-lactamase_OXA-6     ACAGGAGCGGAAAGCTTAT---CGACTATA 660
                                                                                                                                                                                         

OXA-1_consensus                                                                                                                                            TGGGAAAACTGGTGCAGGATTCACAGCAAA 690
OXA01_crRNA                                                                                                                                                ------------------------------ 690
Forward_primer                                                                                                                                             ------------------------------ 690
Reverse_primer                                                                                                                                             ------------------------------ 690
lcl|MH188856.1_cds_AWB15830.1_1_[gene=blaOXA]_[protein=OXA-134_family_carbapenem-hydrolyzing_class_D_beta-lactamase_OXA-647]_[protein_id=AWB15830.1]_[     TGTCAAATCCGGTTGGGGCAT------GGA 690
lcl|NG_049434.1_cds_WP_005104969.1_1_[gene=blaOXA]_[locus_tag=A7J11_02559]_[protein=carbapenem-hydrolyzing_class_D_beta-lactamase_OXA-134]_[protein_id     TGTCAAATCCGGTTGGGGCAT------GGA 690
lcl|KX360747.1_cds_AOS48097.1_1_[gene=blaOXA]_[protein=OXA-134_family_carbapenem-hydrolyzing_class_D_beta-lactamase_OXA-537]_[protein_id=AOS48097.1]_[     TGCCAAATCTGGTTGGGGTAT------GGA 690
lcl|MZ265743.1_cds_QWA20190.1_1_[gene=blaOXA]_[protein=OXA-134_family_carbapenem-hydrolyzing_class_D_beta-lactamase_OXA-991]_[protein_id=QWA20190.1]_[     TGCCAAATCTGGTTGGGGTAT------GGA 690
lcl|MZ265758.1_cds_QWA20205.1_1_[gene=blaOXA]_[protein=OXA-134_family_carbapenem-hydrolyzing_class_D_beta-lactamase_OXA-1005]_[protein_id=QWA20205.1]_     TGCCAAATCCGGTTGGGGCAT------GGA 690
lcl|NG_049530.1_cds_WP_000854009.1_1_[gene=blaOXA]_[locus_tag=A7J11_02807]_[protein=OXA-134_family_carbapenem-hydrolyzing_class_D_beta-lactamase_OXA-2     TGCCAAATCTGGTTGGGGTAT------GGA 690
lcl|NG_049531.1_cds_WP_063862170.1_1_[gene=blaOXA]_[locus_tag=A7J11_02809]_[protein=OXA-134_family_carbapenem-hydrolyzing_class_D_beta-lactamase_OXA-2     TGCCAAATCTGGTTGGGGTAT------GGA 690
lcl|NG_049532.1_cds_WP_000854010.1_1_[gene=blaOXA]_[locus_tag=A7J11_02808]_[protein=OXA-134_family_carbapenem-hydrolyzing_class_D_beta-lactamase_OXA-2     TGCCAAATCTGGTTGGGGTAT------GGA 690
lcl|NG_049573.1_cds_WP_004814035.1_1_[gene=blaOXA]_[locus_tag=A7J11_02995]_[protein=OXA-134_family_carbapenem-hydrolyzing_class_D_beta-lactamase_OXA-2     TGCTAAATCCGGTTGGGGTAT------GGA 690
lcl|NG_049574.1_cds_WP_004897444.1_1_[gene=blaOXA]_[locus_tag=A7J11_03000]_[protein=OXA-134_family_carbapenem-hydrolyzing_class_D_beta-lactamase_OXA-2     TGCTAAATCCGGTTGGGGTAT------GGA 690
lcl|NG_049575.1_cds_WP_005220450.1_1_[gene=blaOXA]_[locus_tag=A7J11_02981]_[protein=OXA-134_family_carbapenem-hydrolyzing_class_D_beta-lactamase_OXA-2     TGCCAAATCCGGTTGGGGCAT------GGA 690
lcl|NG_049580.1_cds_WP_004728961.1_1_[gene=blaOXA]_[locus_tag=A7J11_02904]_[protein=OXA-134_family_carbapenem-hydrolyzing_class_D_beta-lactamase_OXA-2     TGTCAAATCCGGTTGGGGCAT------GGA 690
lcl|NG_049581.1_cds_WP_004647119.1_1_[gene=blaOXA]_[locus_tag=A7J11_02985]_[protein=OXA-134_family_carbapenem-hydrolyzing_class_D_beta-lactamase_OXA-2     TGTCAAATCCGGTTGGGGCAT------GGA 690
lcl|NG_049582.1_cds_WP_005245537.1_1_[gene=blaOXA]_[locus_tag=A7J11_03015]_[protein=OXA-134_family_carbapenem-hydrolyzing_class_D_beta-lactamase_OXA-2     TGTCAAATCCGGTTGGGGCAT------GGA 690
lcl|NG_049583.1_cds_WP_005268230.1_1_[gene=blaOXA]_[locus_tag=A7J11_03018]_[protein=OXA-134_family_carbapenem-hydrolyzing_class_D_beta-lactamase_OXA-2     TGCCAAATCCGGTTGGGGCAT------GGA 690
lcl|NG_049653.1_cds_WP_048880934.1_1_[gene=blaOXA]_[locus_tag=A7J11_03156]_[protein=OXA-134_family_carbapenem-hydrolyzing_class_D_beta-lactamase_OXA-3     TGCCAAATCTGGTTGGGGTAT------GGA 690
lcl|NG_049654.1_cds_WP_063862731.1_1_[gene=blaOXA]_[locus_tag=A7J11_03157]_[protein=OXA-134_family_carbapenem-hydrolyzing_class_D_beta-lactamase_OXA-3     TGCCAAATCTGGTTGGGGCAT------GGA 690
lcl|NG_049655.1_cds_WP_063862732.1_1_[gene=blaOXA]_[locus_tag=A7J11_03158]_[protein=OXA-134_family_carbapenem-hydrolyzing_class_D_beta-lactamase_OXA-3     TGCCAAATCTGGTTGGGGCAT------GGA 690
lcl|NG_049656.1_cds_WP_063862733.1_1_[gene=blaOXA]_[locus_tag=A7J11_03159]_[protein=OXA-134_family_carbapenem-hydrolyzing_class_D_beta-lactamase_OXA-3     TGCCAAATCTGGTTGGGGCAT------GGA 690
lcl|NG_051752.1_cds_WP_070064536.1_1_[gene=blaOXA]_[locus_tag=A7J11_04162]_[protein=OXA-134_family_carbapenem-hydrolyzing_class_D_beta-lactamase_OXA-5     TGCCAAATCTGGTTGGGGTAT------GGA 690
lcl|NG_078012.1_cds_WP_231869616.1_1_[gene=blaOXA]_[locus_tag=A7J11_07284]_[protein=OXA-134_family_carbapenem-hydrolyzing_class_D_beta-lactamase_OXA-9     TGCCAAATCTGGTTGGGGTAT------GGA 690
lcl|NG_078026.1_cds_WP_163170629.1_1_[gene=blaOXA]_[locus_tag=A7J11_07298]_[protein=OXA-134_family_carbapenem-hydrolyzing_class_D_beta-lactamase_OXA-1     TGCCAAATCCGGTTGGGGCAT------GGA 690
lcl|NG_157024.1_cds_WP_253114439.1_1_[gene=blaOXA]_[locus_tag=A7J11_08004]_[protein=OXA-134_family_carbapenem-hydrolyzing_class_D_beta-lactamase_OXA-1     TGTCAAATCCGGTTGGGGCAT------GGA 690
lcl|NG_157025.1_cds_WP_279240792.1_1_[gene=blaOXA]_[locus_tag=A7J11_08005]_[protein=OXA-134_family_carbapenem-hydrolyzing_class_D_beta-lactamase_OXA-1     TGTCAAATCCGGTTGGGGCAT------GGA 690
lcl|NG_157026.1_cds_WP_253147258.1_1_[gene=blaOXA]_[locus_tag=A7J11_08006]_[protein=OXA-134_family_carbapenem-hydrolyzing_class_D_beta-lactamase_OXA-1     TGTCAAATCCGGTTGGGGCAT------GGA 690
lcl|NG_157030.1_cds_WP_279240795.1_1_[gene=blaOXA]_[locus_tag=A7J11_08010]_[protein=OXA-134_family_carbapenem-hydrolyzing_class_D_beta-lactamase_OXA-1     TGCCAAATCTGGTTGGGGTAT------GGA 690
lcl|ON101847.1_cds_UOM32497.1_1_[gene=blaOXA]_[protein=OXA-134_family_carbapenem-hydrolyzing_class_D_beta-lactamase_OXA-1110]_[protein_id=UOM32497.1]_     TGTCAAATCCGGTTGGGGCAT------GGA 690
lcl|ON101848.1_cds_UOM32498.1_1_[gene=blaOXA]_[protein=OXA-134_family_carbapenem-hydrolyzing_class_D_beta-lactamase_OXA-1111]_[protein_id=UOM32498.1]_     TGTCAAATCCGGTTGGGGCAT------GGA 690
lcl|ON101849.1_cds_UOM32499.1_1_[gene=blaOXA]_[protein=OXA-134_family_carbapenem-hydrolyzing_class_D_beta-lactamase_OXA-1112]_[protein_id=UOM32499.1]_     TGTCAAATCCGGTTGGGGCAT------GGA 690
lcl|ON101853.1_cds_UOM32503.1_1_[gene=blaOXA]_[protein=OXA-134_family_carbapenem-hydrolyzing_class_D_beta-lactamase_OXA-1116]_[protein_id=UOM32503.1]_     TGCCAAATCTGGTTGGGGTAT------GGA 690
lcl|NG_068224.1_cds_WP_168370988.1_1_[gene=blaOXA]_[locus_tag=A7J11_06807]_[protein=OXA-134_family_carbapenem-hydrolyzing_class_D_beta-lactamase_OXA-9     TGTCAAATCCGGTTGGGGCAT------GGA 690
lcl|MH188855.1_cds_AWB15829.1_1_[gene=blaOXA]_[protein=OXA-134_family_carbapenem-hydrolyzing_class_D_beta-lactamase_OXA-646]_[protein_id=AWB15829.1]_[     TGCCAAATCCGGTTGGGGCAT------GGA 690
lcl|MH188857.1_cds_AWB15831.1_1_[gene=blaOXA]_[protein=OXA-134_family_carbapenem-hydrolyzing_class_D_beta-lactamase_OXA-648]_[protein_id=AWB15831.1]_[     TGCCAAATCCGGTTGGGGCAT------GGC 690
lcl|NG_050781.1_cds_WP_064483990.1_1_[gene=blaOXA]_[locus_tag=A7J11_03704]_[protein=OXA-134_family_carbapenem-hydrolyzing_class_D_beta-lactamase_OXA-4     TGTCAAATCCGGTTGGGGCAT------GGA 690
lcl|NG_065432.1_cds_WP_039902635.1_1_[gene=blaOXA]_[locus_tag=A7J11_06265]_[protein=OXA-134_family_carbapenem-hydrolyzing_class_D_beta-lactamase_OXA-6     TGCCAAATCCGGTTGGGGCAT------GGA 690
lcl|NG_065434.1_cds_WP_140423316.1_1_[gene=blaOXA]_[locus_tag=A7J11_06267]_[protein=OXA-134_family_carbapenem-hydrolyzing_class_D_beta-lactamase_OXA-6     TGCCAAATCCGGTTGGGGCAT------GGC 690
lcl|NG_049627.1_cds_WP_063862702.1_1_[gene=blaOXA]_[locus_tag=A7J11_03100]_[protein=OXA-134_family_carbapenem-hydrolyzing_class_D_beta-lactamase_OXA-3     TGTCAAATCCGGTTGGGGCAT------GGA 690
lcl|NG_065433.1_cds_WP_140423315.1_1_[gene=blaOXA]_[locus_tag=A7J11_06266]_[protein=OXA-134_family_carbapenem-hydrolyzing_class_D_beta-lactamase_OXA-6     TGTCAAATCCGGTTGGGGCAT------GGA 690
                                                                                                                                                                                         

OXA-1_consensus                                                                                                                                            TAGAACCTTACAAAACGGATGGTTTGAAGG 720
OXA01_crRNA                                                                                                                                                ------------------------------ 720
Forward_primer                                                                                                                                             ------------------------------ 720
Reverse_primer                                                                                                                                             ------------------------------ 720
lcl|MH188856.1_cds_AWB15830.1_1_[gene=blaOXA]_[protein=OXA-134_family_carbapenem-hydrolyzing_class_D_beta-lactamase_OXA-647]_[protein_id=AWB15830.1]_[     TGTGGAACCGCAAGTCGGCTGGCTCACCGG 720
lcl|NG_049434.1_cds_WP_005104969.1_1_[gene=blaOXA]_[locus_tag=A7J11_02559]_[protein=carbapenem-hydrolyzing_class_D_beta-lactamase_OXA-134]_[protein_id     TGTGGAACCGCAAGTCGGCTGGCTCACCGG 720
lcl|KX360747.1_cds_AOS48097.1_1_[gene=blaOXA]_[protein=OXA-134_family_carbapenem-hydrolyzing_class_D_beta-lactamase_OXA-537]_[protein_id=AOS48097.1]_[     TGTGGAGCCGCAAGTCGGCTGGCTCACCGG 720
lcl|MZ265743.1_cds_QWA20190.1_1_[gene=blaOXA]_[protein=OXA-134_family_carbapenem-hydrolyzing_class_D_beta-lactamase_OXA-991]_[protein_id=QWA20190.1]_[     TGTGGAGCCGCAAGTCGGCTGGCTCACCGG 720
lcl|MZ265758.1_cds_QWA20205.1_1_[gene=blaOXA]_[protein=OXA-134_family_carbapenem-hydrolyzing_class_D_beta-lactamase_OXA-1005]_[protein_id=QWA20205.1]_     TGTGGAACCGCAAGTCGGCTGGCTCACCGG 720
lcl|NG_049530.1_cds_WP_000854009.1_1_[gene=blaOXA]_[locus_tag=A7J11_02807]_[protein=OXA-134_family_carbapenem-hydrolyzing_class_D_beta-lactamase_OXA-2     TGTGGAGCCGCAAGTCGGCTGGCTCACCGG 720
lcl|NG_049531.1_cds_WP_063862170.1_1_[gene=blaOXA]_[locus_tag=A7J11_02809]_[protein=OXA-134_family_carbapenem-hydrolyzing_class_D_beta-lactamase_OXA-2     TGTGGAGCCGCAAGTCGGCTGGCTCACCGG 720
lcl|NG_049532.1_cds_WP_000854010.1_1_[gene=blaOXA]_[locus_tag=A7J11_02808]_[protein=OXA-134_family_carbapenem-hydrolyzing_class_D_beta-lactamase_OXA-2     TGTGGAGCCGCAAGTCGGCTGGCTCACCGG 720
lcl|NG_049573.1_cds_WP_004814035.1_1_[gene=blaOXA]_[locus_tag=A7J11_02995]_[protein=OXA-134_family_carbapenem-hydrolyzing_class_D_beta-lactamase_OXA-2     TGTGGAGCCGCAAGTCGGCTGGCTCACCGG 720
lcl|NG_049574.1_cds_WP_004897444.1_1_[gene=blaOXA]_[locus_tag=A7J11_03000]_[protein=OXA-134_family_carbapenem-hydrolyzing_class_D_beta-lactamase_OXA-2     TGTGGAGCCGCAAGTCGGCTGGCTCACCGG 720
lcl|NG_049575.1_cds_WP_005220450.1_1_[gene=blaOXA]_[locus_tag=A7J11_02981]_[protein=OXA-134_family_carbapenem-hydrolyzing_class_D_beta-lactamase_OXA-2     TGTGGAACCGCAAGTCGGCTGGCTCACCGG 720
lcl|NG_049580.1_cds_WP_004728961.1_1_[gene=blaOXA]_[locus_tag=A7J11_02904]_[protein=OXA-134_family_carbapenem-hydrolyzing_class_D_beta-lactamase_OXA-2     TGTGGAACCGCAAGTCGGCTGGCTCACCGG 720
lcl|NG_049581.1_cds_WP_004647119.1_1_[gene=blaOXA]_[locus_tag=A7J11_02985]_[protein=OXA-134_family_carbapenem-hydrolyzing_class_D_beta-lactamase_OXA-2     TGTGGAACCGCAAGTCGGCTGGCTCACCGG 720
lcl|NG_049582.1_cds_WP_005245537.1_1_[gene=blaOXA]_[locus_tag=A7J11_03015]_[protein=OXA-134_family_carbapenem-hydrolyzing_class_D_beta-lactamase_OXA-2     TGTGGAACCGCAAGTCGGCTGGCTCACCGG 720
lcl|NG_049583.1_cds_WP_005268230.1_1_[gene=blaOXA]_[locus_tag=A7J11_03018]_[protein=OXA-134_family_carbapenem-hydrolyzing_class_D_beta-lactamase_OXA-2     TGTACAACCTCAAGTCGGCTGGCTTACCGG 720
lcl|NG_049653.1_cds_WP_048880934.1_1_[gene=blaOXA]_[locus_tag=A7J11_03156]_[protein=OXA-134_family_carbapenem-hydrolyzing_class_D_beta-lactamase_OXA-3     TGTGGAGCCGCAAGTCGGCTGGCTCACCGG 720
lcl|NG_049654.1_cds_WP_063862731.1_1_[gene=blaOXA]_[locus_tag=A7J11_03157]_[protein=OXA-134_family_carbapenem-hydrolyzing_class_D_beta-lactamase_OXA-3     TGTGGAACCGCAAGTCGGCTGGCTCACCGG 720
lcl|NG_049655.1_cds_WP_063862732.1_1_[gene=blaOXA]_[locus_tag=A7J11_03158]_[protein=OXA-134_family_carbapenem-hydrolyzing_class_D_beta-lactamase_OXA-3     TGTGGAACCACAAGTCGGCTGGCTCACCGG 720
lcl|NG_049656.1_cds_WP_063862733.1_1_[gene=blaOXA]_[locus_tag=A7J11_03159]_[protein=OXA-134_family_carbapenem-hydrolyzing_class_D_beta-lactamase_OXA-3     TGTGGAACCACAAGTCGGCTGGCTCACCGG 720
lcl|NG_051752.1_cds_WP_070064536.1_1_[gene=blaOXA]_[locus_tag=A7J11_04162]_[protein=OXA-134_family_carbapenem-hydrolyzing_class_D_beta-lactamase_OXA-5     TGTGGAGCCGCAAGTCGGCTGGCTCACCGG 720
lcl|NG_078012.1_cds_WP_231869616.1_1_[gene=blaOXA]_[locus_tag=A7J11_07284]_[protein=OXA-134_family_carbapenem-hydrolyzing_class_D_beta-lactamase_OXA-9     TGTGGAGCCGCAAGTCGGCTGGCTCACCGG 720
lcl|NG_078026.1_cds_WP_163170629.1_1_[gene=blaOXA]_[locus_tag=A7J11_07298]_[protein=OXA-134_family_carbapenem-hydrolyzing_class_D_beta-lactamase_OXA-1     TGTGGAACCGCAAGTCGGCTGGCTCACCGG 720
lcl|NG_157024.1_cds_WP_253114439.1_1_[gene=blaOXA]_[locus_tag=A7J11_08004]_[protein=OXA-134_family_carbapenem-hydrolyzing_class_D_beta-lactamase_OXA-1     TGTGGAACCGCAAGTCGGCTGGCTCACCGG 720
lcl|NG_157025.1_cds_WP_279240792.1_1_[gene=blaOXA]_[locus_tag=A7J11_08005]_[protein=OXA-134_family_carbapenem-hydrolyzing_class_D_beta-lactamase_OXA-1     TGTGGAACCGCAAGTCGGCTGGCTCACCGG 720
lcl|NG_157026.1_cds_WP_253147258.1_1_[gene=blaOXA]_[locus_tag=A7J11_08006]_[protein=OXA-134_family_carbapenem-hydrolyzing_class_D_beta-lactamase_OXA-1     TGTGGAACCGCAAGTCGGCTGGCTCACCGG 720
lcl|NG_157030.1_cds_WP_279240795.1_1_[gene=blaOXA]_[locus_tag=A7J11_08010]_[protein=OXA-134_family_carbapenem-hydrolyzing_class_D_beta-lactamase_OXA-1     TGTGGAGCCGCAAGTCGGCTGGCTCACCGG 720
lcl|ON101847.1_cds_UOM32497.1_1_[gene=blaOXA]_[protein=OXA-134_family_carbapenem-hydrolyzing_class_D_beta-lactamase_OXA-1110]_[protein_id=UOM32497.1]_     TGTGGAACCGCAAGTCGGCTGGCTCACCGG 720
lcl|ON101848.1_cds_UOM32498.1_1_[gene=blaOXA]_[protein=OXA-134_family_carbapenem-hydrolyzing_class_D_beta-lactamase_OXA-1111]_[protein_id=UOM32498.1]_     TGTGGAACCGCAAGTCGGCTGGCTCACCGG 720
lcl|ON101849.1_cds_UOM32499.1_1_[gene=blaOXA]_[protein=OXA-134_family_carbapenem-hydrolyzing_class_D_beta-lactamase_OXA-1112]_[protein_id=UOM32499.1]_     TGTGGAACCGCAAGTCGGCTGGCTCACCGG 720
lcl|ON101853.1_cds_UOM32503.1_1_[gene=blaOXA]_[protein=OXA-134_family_carbapenem-hydrolyzing_class_D_beta-lactamase_OXA-1116]_[protein_id=UOM32503.1]_     TGTGGAGCCGCAAGTCGGCTGGCTCACCGG 720
lcl|NG_068224.1_cds_WP_168370988.1_1_[gene=blaOXA]_[locus_tag=A7J11_06807]_[protein=OXA-134_family_carbapenem-hydrolyzing_class_D_beta-lactamase_OXA-9     TGTGGAACCGCAAGTCGGCTGGCTCACCGG 720
lcl|MH188855.1_cds_AWB15829.1_1_[gene=blaOXA]_[protein=OXA-134_family_carbapenem-hydrolyzing_class_D_beta-lactamase_OXA-646]_[protein_id=AWB15829.1]_[     TGTAGAACCGCAAGTCGGCTGGCTCACCGG 720
lcl|MH188857.1_cds_AWB15831.1_1_[gene=blaOXA]_[protein=OXA-134_family_carbapenem-hydrolyzing_class_D_beta-lactamase_OXA-648]_[protein_id=AWB15831.1]_[     TGTAGAACCGCAAGTTGGCTGGCTCACCGG 720
lcl|NG_050781.1_cds_WP_064483990.1_1_[gene=blaOXA]_[locus_tag=A7J11_03704]_[protein=OXA-134_family_carbapenem-hydrolyzing_class_D_beta-lactamase_OXA-4     TGTGGAACCGCAAGTCGGCTGGCTCACCGG 720
lcl|NG_065432.1_cds_WP_039902635.1_1_[gene=blaOXA]_[locus_tag=A7J11_06265]_[protein=OXA-134_family_carbapenem-hydrolyzing_class_D_beta-lactamase_OXA-6     TGTAGAACCGCAAGTCGGCTGGCTCACCGG 720
lcl|NG_065434.1_cds_WP_140423316.1_1_[gene=blaOXA]_[locus_tag=A7J11_06267]_[protein=OXA-134_family_carbapenem-hydrolyzing_class_D_beta-lactamase_OXA-6     TGTAGAACCGCAAGTTGGCTGGCTCACCGG 720
lcl|NG_049627.1_cds_WP_063862702.1_1_[gene=blaOXA]_[locus_tag=A7J11_03100]_[protein=OXA-134_family_carbapenem-hydrolyzing_class_D_beta-lactamase_OXA-3     TGTGGAACCGCAAGTCGGCTGGCTCACCGG 720
lcl|NG_065433.1_cds_WP_140423315.1_1_[gene=blaOXA]_[locus_tag=A7J11_06266]_[protein=OXA-134_family_carbapenem-hydrolyzing_class_D_beta-lactamase_OXA-6     TGTGGAACCGCAAGTCGGCTGGCTCACCGG 720
                                                                                                                                                                                         

OXA-1_consensus                                                                                                                                            GTTTATTATAAGCAAATCAGGACATAAATA 750
OXA01_crRNA                                                                                                                                                ------------------------------ 750
Forward_primer                                                                                                                                             ------------------------------ 750
Reverse_primer                                                                                                                                             ------------------------------ 750
lcl|MH188856.1_cds_AWB15830.1_1_[gene=blaOXA]_[protein=OXA-134_family_carbapenem-hydrolyzing_class_D_beta-lactamase_OXA-647]_[protein_id=AWB15830.1]_[     CTGGGTTG-AAACACCGCAGGCTGAAATCG 750
lcl|NG_049434.1_cds_WP_005104969.1_1_[gene=blaOXA]_[locus_tag=A7J11_02559]_[protein=carbapenem-hydrolyzing_class_D_beta-lactamase_OXA-134]_[protein_id     CTGGGTTG-AAACACCGCAGGCTGAAATCG 750
lcl|KX360747.1_cds_AOS48097.1_1_[gene=blaOXA]_[protein=OXA-134_family_carbapenem-hydrolyzing_class_D_beta-lactamase_OXA-537]_[protein_id=AOS48097.1]_[     CTGGATCG-AAACACCTCAGGACGAAATCG 750
lcl|MZ265743.1_cds_QWA20190.1_1_[gene=blaOXA]_[protein=OXA-134_family_carbapenem-hydrolyzing_class_D_beta-lactamase_OXA-991]_[protein_id=QWA20190.1]_[     CTGGATCG-AAACACCTCAGGACGAAATCG 750
lcl|MZ265758.1_cds_QWA20205.1_1_[gene=blaOXA]_[protein=OXA-134_family_carbapenem-hydrolyzing_class_D_beta-lactamase_OXA-1005]_[protein_id=QWA20205.1]_     CTGGGTTG-AAACACCGCAGGCTGAAATCG 750
lcl|NG_049530.1_cds_WP_000854009.1_1_[gene=blaOXA]_[locus_tag=A7J11_02807]_[protein=OXA-134_family_carbapenem-hydrolyzing_class_D_beta-lactamase_OXA-2     CTGGATCG-AAACACCTCAGGACGAAATCG 750
lcl|NG_049531.1_cds_WP_063862170.1_1_[gene=blaOXA]_[locus_tag=A7J11_02809]_[protein=OXA-134_family_carbapenem-hydrolyzing_class_D_beta-lactamase_OXA-2     CTGGATCG-AAACACCTCAGGACGAAATCG 750
lcl|NG_049532.1_cds_WP_000854010.1_1_[gene=blaOXA]_[locus_tag=A7J11_02808]_[protein=OXA-134_family_carbapenem-hydrolyzing_class_D_beta-lactamase_OXA-2     CTGGATCG-AAACACCTCAGGACGAAATCG 750
lcl|NG_049573.1_cds_WP_004814035.1_1_[gene=blaOXA]_[locus_tag=A7J11_02995]_[protein=OXA-134_family_carbapenem-hydrolyzing_class_D_beta-lactamase_OXA-2     TTGGATCG-AAACACCTCAGGACGAAATCG 750
lcl|NG_049574.1_cds_WP_004897444.1_1_[gene=blaOXA]_[locus_tag=A7J11_03000]_[protein=OXA-134_family_carbapenem-hydrolyzing_class_D_beta-lactamase_OXA-2     CTGGATTG-AAACACCTCAGGACGAAATCG 750
lcl|NG_049575.1_cds_WP_005220450.1_1_[gene=blaOXA]_[locus_tag=A7J11_02981]_[protein=OXA-134_family_carbapenem-hydrolyzing_class_D_beta-lactamase_OXA-2     CTGGGTTG-AAACACCGCAGGCTGAAATCG 750
lcl|NG_049580.1_cds_WP_004728961.1_1_[gene=blaOXA]_[locus_tag=A7J11_02904]_[protein=OXA-134_family_carbapenem-hydrolyzing_class_D_beta-lactamase_OXA-2     CTGGGTTG-AAACACCGCAGGCTGAAATCG 750
lcl|NG_049581.1_cds_WP_004647119.1_1_[gene=blaOXA]_[locus_tag=A7J11_02985]_[protein=OXA-134_family_carbapenem-hydrolyzing_class_D_beta-lactamase_OXA-2     CTGGGTTG-AAACACCGCAAGCCGAGATCG 750
lcl|NG_049582.1_cds_WP_005245537.1_1_[gene=blaOXA]_[locus_tag=A7J11_03015]_[protein=OXA-134_family_carbapenem-hydrolyzing_class_D_beta-lactamase_OXA-2     CTGGGTTG-AAACACCGCAGGCTGAAATCG 750
lcl|NG_049583.1_cds_WP_005268230.1_1_[gene=blaOXA]_[locus_tag=A7J11_03018]_[protein=OXA-134_family_carbapenem-hydrolyzing_class_D_beta-lactamase_OXA-2     CTGGGTTG-AAACACCGCAAGCCGAGATCG 750
lcl|NG_049653.1_cds_WP_048880934.1_1_[gene=blaOXA]_[locus_tag=A7J11_03156]_[protein=OXA-134_family_carbapenem-hydrolyzing_class_D_beta-lactamase_OXA-3     CTGGATCG-AAACACCTCAGGACGAAATTG 750
lcl|NG_049654.1_cds_WP_063862731.1_1_[gene=blaOXA]_[locus_tag=A7J11_03157]_[protein=OXA-134_family_carbapenem-hydrolyzing_class_D_beta-lactamase_OXA-3     CTGGGTTA-AAACACCGCAAGCCGAGATCG 750
lcl|NG_049655.1_cds_WP_063862732.1_1_[gene=blaOXA]_[locus_tag=A7J11_03158]_[protein=OXA-134_family_carbapenem-hydrolyzing_class_D_beta-lactamase_OXA-3     CTGGGTTG-AAACACCGCAGGCTGAAATCG 750
lcl|NG_049656.1_cds_WP_063862733.1_1_[gene=blaOXA]_[locus_tag=A7J11_03159]_[protein=OXA-134_family_carbapenem-hydrolyzing_class_D_beta-lactamase_OXA-3     CTGGGTTG-AAACACCGCAGGCTGAAATCG 750
lcl|NG_051752.1_cds_WP_070064536.1_1_[gene=blaOXA]_[locus_tag=A7J11_04162]_[protein=OXA-134_family_carbapenem-hydrolyzing_class_D_beta-lactamase_OXA-5     CTGGATCG-AAACACCTCAGGACGAAATCG 750
lcl|NG_078012.1_cds_WP_231869616.1_1_[gene=blaOXA]_[locus_tag=A7J11_07284]_[protein=OXA-134_family_carbapenem-hydrolyzing_class_D_beta-lactamase_OXA-9     CTGGATCG-AAACACCTCAGGACGAAATCG 750
lcl|NG_078026.1_cds_WP_163170629.1_1_[gene=blaOXA]_[locus_tag=A7J11_07298]_[protein=OXA-134_family_carbapenem-hydrolyzing_class_D_beta-lactamase_OXA-1     CTGGGTTG-AAACACCGCAGGCTGAAATCG 750
lcl|NG_157024.1_cds_WP_253114439.1_1_[gene=blaOXA]_[locus_tag=A7J11_08004]_[protein=OXA-134_family_carbapenem-hydrolyzing_class_D_beta-lactamase_OXA-1     CTGGGTTG-AAACACCGCAGGCTGAAATCG 750
lcl|NG_157025.1_cds_WP_279240792.1_1_[gene=blaOXA]_[locus_tag=A7J11_08005]_[protein=OXA-134_family_carbapenem-hydrolyzing_class_D_beta-lactamase_OXA-1     CTGGGTTG-AAACACCGCAGGCTGAAATCG 750
lcl|NG_157026.1_cds_WP_253147258.1_1_[gene=blaOXA]_[locus_tag=A7J11_08006]_[protein=OXA-134_family_carbapenem-hydrolyzing_class_D_beta-lactamase_OXA-1     CTGGGTTG-AAACACCGCAGGCTGAAATCG 750
lcl|NG_157030.1_cds_WP_279240795.1_1_[gene=blaOXA]_[locus_tag=A7J11_08010]_[protein=OXA-134_family_carbapenem-hydrolyzing_class_D_beta-lactamase_OXA-1     CTGGATCG-AAACACCTCAGGACGAAATTG 750
lcl|ON101847.1_cds_UOM32497.1_1_[gene=blaOXA]_[protein=OXA-134_family_carbapenem-hydrolyzing_class_D_beta-lactamase_OXA-1110]_[protein_id=UOM32497.1]_     CTGGGTTG-AAACACCGCAGGCTGAAATCG 750
lcl|ON101848.1_cds_UOM32498.1_1_[gene=blaOXA]_[protein=OXA-134_family_carbapenem-hydrolyzing_class_D_beta-lactamase_OXA-1111]_[protein_id=UOM32498.1]_     CTGGGTTG-AAACACCGCAGGCTGAAATCG 750
lcl|ON101849.1_cds_UOM32499.1_1_[gene=blaOXA]_[protein=OXA-134_family_carbapenem-hydrolyzing_class_D_beta-lactamase_OXA-1112]_[protein_id=UOM32499.1]_     CTGGGTTG-AAACACCGCAGGCTGAAATCG 750
lcl|ON101853.1_cds_UOM32503.1_1_[gene=blaOXA]_[protein=OXA-134_family_carbapenem-hydrolyzing_class_D_beta-lactamase_OXA-1116]_[protein_id=UOM32503.1]_     CTGGATCG-AAACACCTCAGGACGAAATTG 750
lcl|NG_068224.1_cds_WP_168370988.1_1_[gene=blaOXA]_[locus_tag=A7J11_06807]_[protein=OXA-134_family_carbapenem-hydrolyzing_class_D_beta-lactamase_OXA-9     CTGGGTTG-AAACACCGCAGGCTGAAATCG 750
lcl|MH188855.1_cds_AWB15829.1_1_[gene=blaOXA]_[protein=OXA-134_family_carbapenem-hydrolyzing_class_D_beta-lactamase_OXA-646]_[protein_id=AWB15829.1]_[     GTGGGTCG-AAACACCGCAGGCTGAAATCG 750
lcl|MH188857.1_cds_AWB15831.1_1_[gene=blaOXA]_[protein=OXA-134_family_carbapenem-hydrolyzing_class_D_beta-lactamase_OXA-648]_[protein_id=AWB15831.1]_[     GTGGGTCG-AAATCCCTCAGGGGGAAATCG 750
lcl|NG_050781.1_cds_WP_064483990.1_1_[gene=blaOXA]_[locus_tag=A7J11_03704]_[protein=OXA-134_family_carbapenem-hydrolyzing_class_D_beta-lactamase_OXA-4     CTGGGTTG-AAACACCGCAGGCTGAAATCG 750
lcl|NG_065432.1_cds_WP_039902635.1_1_[gene=blaOXA]_[locus_tag=A7J11_06265]_[protein=OXA-134_family_carbapenem-hydrolyzing_class_D_beta-lactamase_OXA-6     GTGGGTCG-AAACACCGCAGGCTGAAATCG 750
lcl|NG_065434.1_cds_WP_140423316.1_1_[gene=blaOXA]_[locus_tag=A7J11_06267]_[protein=OXA-134_family_carbapenem-hydrolyzing_class_D_beta-lactamase_OXA-6     GTGGGTCG-AAATCCCTCAGGGGGAAATCG 750
lcl|NG_049627.1_cds_WP_063862702.1_1_[gene=blaOXA]_[locus_tag=A7J11_03100]_[protein=OXA-134_family_carbapenem-hydrolyzing_class_D_beta-lactamase_OXA-3     CTGGGTTG-AAACACCGCAGGCTGAAATCG 750
lcl|NG_065433.1_cds_WP_140423315.1_1_[gene=blaOXA]_[locus_tag=A7J11_06266]_[protein=OXA-134_family_carbapenem-hydrolyzing_class_D_beta-lactamase_OXA-6     CTGGGTTG-AAACACCGCAGGCTGAAATCG 750
                                                                                                                                                                                         

OXA-1_consensus                                                                                                                                            TGTTTTTGTGTCCGCACTTACAG------- 780
OXA01_crRNA                                                                                                                                                ------------------------------ 780
Forward_primer                                                                                                                                             ------------------------------ 780
Reverse_primer                                                                                                                                             ------------------------------ 780
lcl|MH188856.1_cds_AWB15830.1_1_[gene=blaOXA]_[protein=OXA-134_family_carbapenem-hydrolyzing_class_D_beta-lactamase_OXA-647]_[protein_id=AWB15830.1]_[     TGGCATTTTCACTCAATATGCAGATGCAAA 780
lcl|NG_049434.1_cds_WP_005104969.1_1_[gene=blaOXA]_[locus_tag=A7J11_02559]_[protein=carbapenem-hydrolyzing_class_D_beta-lactamase_OXA-134]_[protein_id     TGGCATTTTCACTCAATATGCAGATGCAAA 780
lcl|KX360747.1_cds_AOS48097.1_1_[gene=blaOXA]_[protein=OXA-134_family_carbapenem-hydrolyzing_class_D_beta-lactamase_OXA-537]_[protein_id=AOS48097.1]_[     TGGCATTTTCACTGAATATGCAGATGCAAA 780
lcl|MZ265743.1_cds_QWA20190.1_1_[gene=blaOXA]_[protein=OXA-134_family_carbapenem-hydrolyzing_class_D_beta-lactamase_OXA-991]_[protein_id=QWA20190.1]_[     TGGCATTTTCACTGAATATGCAGATGCAAA 780
lcl|MZ265758.1_cds_QWA20205.1_1_[gene=blaOXA]_[protein=OXA-134_family_carbapenem-hydrolyzing_class_D_beta-lactamase_OXA-1005]_[protein_id=QWA20205.1]_     TGGCATTTTCGCTGAATATGCAGATGCAAA 780
lcl|NG_049530.1_cds_WP_000854009.1_1_[gene=blaOXA]_[locus_tag=A7J11_02807]_[protein=OXA-134_family_carbapenem-hydrolyzing_class_D_beta-lactamase_OXA-2     TGGCATTTTCACTGAATATGCAGATGCAAA 780
lcl|NG_049531.1_cds_WP_063862170.1_1_[gene=blaOXA]_[locus_tag=A7J11_02809]_[protein=OXA-134_family_carbapenem-hydrolyzing_class_D_beta-lactamase_OXA-2     TGGCATTTTCACTGAATATGCAGATGCAAA 780
lcl|NG_049532.1_cds_WP_000854010.1_1_[gene=blaOXA]_[locus_tag=A7J11_02808]_[protein=OXA-134_family_carbapenem-hydrolyzing_class_D_beta-lactamase_OXA-2     TGGCATTTTCACTGAATATGCAGATGCAAA 780
lcl|NG_049573.1_cds_WP_004814035.1_1_[gene=blaOXA]_[locus_tag=A7J11_02995]_[protein=OXA-134_family_carbapenem-hydrolyzing_class_D_beta-lactamase_OXA-2     TGGCATTTTCACTGAATATGCAGATGCAAA 780
lcl|NG_049574.1_cds_WP_004897444.1_1_[gene=blaOXA]_[locus_tag=A7J11_03000]_[protein=OXA-134_family_carbapenem-hydrolyzing_class_D_beta-lactamase_OXA-2     TGGTATTTTCACTGAATATGCAGATGCAAA 780
lcl|NG_049575.1_cds_WP_005220450.1_1_[gene=blaOXA]_[locus_tag=A7J11_02981]_[protein=OXA-134_family_carbapenem-hydrolyzing_class_D_beta-lactamase_OXA-2     TGGCATTTTCACTGAATATGCAGATGCAAA 780
lcl|NG_049580.1_cds_WP_004728961.1_1_[gene=blaOXA]_[locus_tag=A7J11_02904]_[protein=OXA-134_family_carbapenem-hydrolyzing_class_D_beta-lactamase_OXA-2     TGGCATTTTCACTCAATATGCAGATGCAAA 780
lcl|NG_049581.1_cds_WP_004647119.1_1_[gene=blaOXA]_[locus_tag=A7J11_02985]_[protein=OXA-134_family_carbapenem-hydrolyzing_class_D_beta-lactamase_OXA-2     TGGCATTTTCACTGAATATGCAGATGCGAA 780
lcl|NG_049582.1_cds_WP_005245537.1_1_[gene=blaOXA]_[locus_tag=A7J11_03015]_[protein=OXA-134_family_carbapenem-hydrolyzing_class_D_beta-lactamase_OXA-2     TGGCATTTTCACTCAATATGCAGATGCAAA 780
lcl|NG_049583.1_cds_WP_005268230.1_1_[gene=blaOXA]_[locus_tag=A7J11_03018]_[protein=OXA-134_family_carbapenem-hydrolyzing_class_D_beta-lactamase_OXA-2     TGTCATTTTCACTGAATATGCAGATGCAAA 780
lcl|NG_049653.1_cds_WP_048880934.1_1_[gene=blaOXA]_[locus_tag=A7J11_03156]_[protein=OXA-134_family_carbapenem-hydrolyzing_class_D_beta-lactamase_OXA-3     TGGCATTTTCACTGAATATGCAGATGCAAA 780
lcl|NG_049654.1_cds_WP_063862731.1_1_[gene=blaOXA]_[locus_tag=A7J11_03157]_[protein=OXA-134_family_carbapenem-hydrolyzing_class_D_beta-lactamase_OXA-3     TGGCATTTTCACTGAATATGCAGATGCGAA 780
lcl|NG_049655.1_cds_WP_063862732.1_1_[gene=blaOXA]_[locus_tag=A7J11_03158]_[protein=OXA-134_family_carbapenem-hydrolyzing_class_D_beta-lactamase_OXA-3     TGGCATTTTCGCTGAATATGCAGATGCAAA 780
lcl|NG_049656.1_cds_WP_063862733.1_1_[gene=blaOXA]_[locus_tag=A7J11_03159]_[protein=OXA-134_family_carbapenem-hydrolyzing_class_D_beta-lactamase_OXA-3     TGGCATTTTCGCTGAATATGCAGATGCAAA 780
lcl|NG_051752.1_cds_WP_070064536.1_1_[gene=blaOXA]_[locus_tag=A7J11_04162]_[protein=OXA-134_family_carbapenem-hydrolyzing_class_D_beta-lactamase_OXA-5     TGGCATTTTCACTGAATATGCAGATGCAAA 780
lcl|NG_078012.1_cds_WP_231869616.1_1_[gene=blaOXA]_[locus_tag=A7J11_07284]_[protein=OXA-134_family_carbapenem-hydrolyzing_class_D_beta-lactamase_OXA-9     TGGCATTTTCACTGAATATGCAGATGCAAA 780
lcl|NG_078026.1_cds_WP_163170629.1_1_[gene=blaOXA]_[locus_tag=A7J11_07298]_[protein=OXA-134_family_carbapenem-hydrolyzing_class_D_beta-lactamase_OXA-1     TGGCATTTTCGCTGAATATGCAGATGCAAA 780
lcl|NG_157024.1_cds_WP_253114439.1_1_[gene=blaOXA]_[locus_tag=A7J11_08004]_[protein=OXA-134_family_carbapenem-hydrolyzing_class_D_beta-lactamase_OXA-1     TGGCATTTTCACTCAATATGCAGATGCAAA 780
lcl|NG_157025.1_cds_WP_279240792.1_1_[gene=blaOXA]_[locus_tag=A7J11_08005]_[protein=OXA-134_family_carbapenem-hydrolyzing_class_D_beta-lactamase_OXA-1     TGGCATTTTCACTCAATATGCAGATGCAAA 780
lcl|NG_157026.1_cds_WP_253147258.1_1_[gene=blaOXA]_[locus_tag=A7J11_08006]_[protein=OXA-134_family_carbapenem-hydrolyzing_class_D_beta-lactamase_OXA-1     TGGCATTTTCACTCAATATGCAGATGCAAA 780
lcl|NG_157030.1_cds_WP_279240795.1_1_[gene=blaOXA]_[locus_tag=A7J11_08010]_[protein=OXA-134_family_carbapenem-hydrolyzing_class_D_beta-lactamase_OXA-1     TGGCATTTTCACTGAATATGCAGATGCAAA 780
lcl|ON101847.1_cds_UOM32497.1_1_[gene=blaOXA]_[protein=OXA-134_family_carbapenem-hydrolyzing_class_D_beta-lactamase_OXA-1110]_[protein_id=UOM32497.1]_     TGGCATTTTCACTCAATATGCAGATGCAAA 780
lcl|ON101848.1_cds_UOM32498.1_1_[gene=blaOXA]_[protein=OXA-134_family_carbapenem-hydrolyzing_class_D_beta-lactamase_OXA-1111]_[protein_id=UOM32498.1]_     TGGCATTTTCACTCAATATGCAGATGCAAA 780
lcl|ON101849.1_cds_UOM32499.1_1_[gene=blaOXA]_[protein=OXA-134_family_carbapenem-hydrolyzing_class_D_beta-lactamase_OXA-1112]_[protein_id=UOM32499.1]_     TGGCATTTTCACTCAATATGCAGATGCAAA 780
lcl|ON101853.1_cds_UOM32503.1_1_[gene=blaOXA]_[protein=OXA-134_family_carbapenem-hydrolyzing_class_D_beta-lactamase_OXA-1116]_[protein_id=UOM32503.1]_     TGGCATTTTCACTGAATATGCAGATGCAAA 780
lcl|NG_068224.1_cds_WP_168370988.1_1_[gene=blaOXA]_[locus_tag=A7J11_06807]_[protein=OXA-134_family_carbapenem-hydrolyzing_class_D_beta-lactamase_OXA-9     TGACATTTTCACTCAATATGCAGATGCAAA 780
lcl|MH188855.1_cds_AWB15829.1_1_[gene=blaOXA]_[protein=OXA-134_family_carbapenem-hydrolyzing_class_D_beta-lactamase_OXA-646]_[protein_id=AWB15829.1]_[     TGGCATTTTCTCTAAATATGCAAATGCAAA 780
lcl|MH188857.1_cds_AWB15831.1_1_[gene=blaOXA]_[protein=OXA-134_family_carbapenem-hydrolyzing_class_D_beta-lactamase_OXA-648]_[protein_id=AWB15831.1]_[     TGGCATTTTCCCTGAATATGCAAATGCAAA 780
lcl|NG_050781.1_cds_WP_064483990.1_1_[gene=blaOXA]_[locus_tag=A7J11_03704]_[protein=OXA-134_family_carbapenem-hydrolyzing_class_D_beta-lactamase_OXA-4     TGGCATTTTCACTCAATATGCAGATGCAAA 780
lcl|NG_065432.1_cds_WP_039902635.1_1_[gene=blaOXA]_[locus_tag=A7J11_06265]_[protein=OXA-134_family_carbapenem-hydrolyzing_class_D_beta-lactamase_OXA-6     TGGCATTTTCTCTAAATATGCAAATGCAAA 780
lcl|NG_065434.1_cds_WP_140423316.1_1_[gene=blaOXA]_[locus_tag=A7J11_06267]_[protein=OXA-134_family_carbapenem-hydrolyzing_class_D_beta-lactamase_OXA-6     TGGCATTTTCCCTGAATATGCAAATGCAAA 780
lcl|NG_049627.1_cds_WP_063862702.1_1_[gene=blaOXA]_[locus_tag=A7J11_03100]_[protein=OXA-134_family_carbapenem-hydrolyzing_class_D_beta-lactamase_OXA-3     TGGCATTTTCGCTGAATATGCAGATGCAAA 780
lcl|NG_065433.1_cds_WP_140423315.1_1_[gene=blaOXA]_[locus_tag=A7J11_06266]_[protein=OXA-134_family_carbapenem-hydrolyzing_class_D_beta-lactamase_OXA-6     TGGCATTTTCACTCAATATGCAGATGCAAA 780
                                                                                                                                                                                         

OXA-1_consensus                                                                                                                                            -------GAAACTTGGGGTCGAATTTAACA 810
OXA01_crRNA                                                                                                                                                ------------------------------ 810
Forward_primer                                                                                                                                             ------------------------------ 810
Reverse_primer                                                                                                                                             -------GGGTC------------------ 810
lcl|MH188856.1_cds_AWB15830.1_1_[gene=blaOXA]_[protein=OXA-134_family_carbapenem-hydrolyzing_class_D_beta-lactamase_OXA-647]_[protein_id=AWB15830.1]_[     ATGGTATAGATCCGGCGATCCGCCTTGAAA 810
lcl|NG_049434.1_cds_WP_005104969.1_1_[gene=blaOXA]_[locus_tag=A7J11_02559]_[protein=carbapenem-hydrolyzing_class_D_beta-lactamase_OXA-134]_[protein_id     ATGGTATAGATCCGGCGATCCGCCTTGAAA 810
lcl|KX360747.1_cds_AOS48097.1_1_[gene=blaOXA]_[protein=OXA-134_family_carbapenem-hydrolyzing_class_D_beta-lactamase_OXA-537]_[protein_id=AOS48097.1]_[     GTAATATGGATCCGGCGATCCGTCTTAAAA 810
lcl|MZ265743.1_cds_QWA20190.1_1_[gene=blaOXA]_[protein=OXA-134_family_carbapenem-hydrolyzing_class_D_beta-lactamase_OXA-991]_[protein_id=QWA20190.1]_[     GTAATATGGATCCGGCGATCCGTCTTAAAA 810
lcl|MZ265758.1_cds_QWA20205.1_1_[gene=blaOXA]_[protein=OXA-134_family_carbapenem-hydrolyzing_class_D_beta-lactamase_OXA-1005]_[protein_id=QWA20205.1]_     ATGGTATGGATCCGGCGATCCGCCTTGAGA 810
lcl|NG_049530.1_cds_WP_000854009.1_1_[gene=blaOXA]_[locus_tag=A7J11_02807]_[protein=OXA-134_family_carbapenem-hydrolyzing_class_D_beta-lactamase_OXA-2     GTAATATGGATCCGGCGATCCGTCTTAAAA 810
lcl|NG_049531.1_cds_WP_063862170.1_1_[gene=blaOXA]_[locus_tag=A7J11_02809]_[protein=OXA-134_family_carbapenem-hydrolyzing_class_D_beta-lactamase_OXA-2     GTAATATGGATCCGGCGATCCGTCTTAAAA 810
lcl|NG_049532.1_cds_WP_000854010.1_1_[gene=blaOXA]_[locus_tag=A7J11_02808]_[protein=OXA-134_family_carbapenem-hydrolyzing_class_D_beta-lactamase_OXA-2     GTAATATGGATCCGGCGATCCGTCTTAAAA 810
lcl|NG_049573.1_cds_WP_004814035.1_1_[gene=blaOXA]_[locus_tag=A7J11_02995]_[protein=OXA-134_family_carbapenem-hydrolyzing_class_D_beta-lactamase_OXA-2     GTAATATGGATCCGGCGATCCGTCTTAAAA 810
lcl|NG_049574.1_cds_WP_004897444.1_1_[gene=blaOXA]_[locus_tag=A7J11_03000]_[protein=OXA-134_family_carbapenem-hydrolyzing_class_D_beta-lactamase_OXA-2     GTAATATGGATCCGGCGATCCGTCTTAAAA 810
lcl|NG_049575.1_cds_WP_005220450.1_1_[gene=blaOXA]_[locus_tag=A7J11_02981]_[protein=OXA-134_family_carbapenem-hydrolyzing_class_D_beta-lactamase_OXA-2     GTAATATGGATCCGGCGATCCGTCTTAAAA 810
lcl|NG_049580.1_cds_WP_004728961.1_1_[gene=blaOXA]_[locus_tag=A7J11_02904]_[protein=OXA-134_family_carbapenem-hydrolyzing_class_D_beta-lactamase_OXA-2     ATGGTATAGATCCGGCGATCCGCCTTGAAA 810
lcl|NG_049581.1_cds_WP_004647119.1_1_[gene=blaOXA]_[locus_tag=A7J11_02985]_[protein=OXA-134_family_carbapenem-hydrolyzing_class_D_beta-lactamase_OXA-2     ATGGTATGGATCCGGCGATCCGCCTTGAAA 810
lcl|NG_049582.1_cds_WP_005245537.1_1_[gene=blaOXA]_[locus_tag=A7J11_03015]_[protein=OXA-134_family_carbapenem-hydrolyzing_class_D_beta-lactamase_OXA-2     ATGGTATAGATCCGGCGATCCGCCTTGAAA 810
lcl|NG_049583.1_cds_WP_005268230.1_1_[gene=blaOXA]_[locus_tag=A7J11_03018]_[protein=OXA-134_family_carbapenem-hydrolyzing_class_D_beta-lactamase_OXA-2     ATGGTATGGATCCGGCGATCCGCCTTGAAA 810
lcl|NG_049653.1_cds_WP_048880934.1_1_[gene=blaOXA]_[locus_tag=A7J11_03156]_[protein=OXA-134_family_carbapenem-hydrolyzing_class_D_beta-lactamase_OXA-3     GTAATATGGATCCGGCGATCCGCCTTAAAA 810
lcl|NG_049654.1_cds_WP_063862731.1_1_[gene=blaOXA]_[locus_tag=A7J11_03157]_[protein=OXA-134_family_carbapenem-hydrolyzing_class_D_beta-lactamase_OXA-3     ATGGTATGGATCCGGCGATCCGCCTTGAAA 810
lcl|NG_049655.1_cds_WP_063862732.1_1_[gene=blaOXA]_[locus_tag=A7J11_03158]_[protein=OXA-134_family_carbapenem-hydrolyzing_class_D_beta-lactamase_OXA-3     ATGGTATGGATCCGGCAATCCGCCTTGAAA 810
lcl|NG_049656.1_cds_WP_063862733.1_1_[gene=blaOXA]_[locus_tag=A7J11_03159]_[protein=OXA-134_family_carbapenem-hydrolyzing_class_D_beta-lactamase_OXA-3     ATGGTATGGATCCGGCAATCCGCCTTGAAA 810
lcl|NG_051752.1_cds_WP_070064536.1_1_[gene=blaOXA]_[locus_tag=A7J11_04162]_[protein=OXA-134_family_carbapenem-hydrolyzing_class_D_beta-lactamase_OXA-5     GTAATATGGATCCGGCGATCCGTCTTAAAA 810
lcl|NG_078012.1_cds_WP_231869616.1_1_[gene=blaOXA]_[locus_tag=A7J11_07284]_[protein=OXA-134_family_carbapenem-hydrolyzing_class_D_beta-lactamase_OXA-9     GTAATATGGATCCGGCGATCCGTCTTAAAA 810
lcl|NG_078026.1_cds_WP_163170629.1_1_[gene=blaOXA]_[locus_tag=A7J11_07298]_[protein=OXA-134_family_carbapenem-hydrolyzing_class_D_beta-lactamase_OXA-1     ATGGTATGGATCCGGCGATCCGCCTTGAGA 810
lcl|NG_157024.1_cds_WP_253114439.1_1_[gene=blaOXA]_[locus_tag=A7J11_08004]_[protein=OXA-134_family_carbapenem-hydrolyzing_class_D_beta-lactamase_OXA-1     ATGGTATAGATCCGGCGATCCGCCTTGAAA 810
lcl|NG_157025.1_cds_WP_279240792.1_1_[gene=blaOXA]_[locus_tag=A7J11_08005]_[protein=OXA-134_family_carbapenem-hydrolyzing_class_D_beta-lactamase_OXA-1     ATGGTATAGATCCGGCGATCCGCCTTGAAA 810
lcl|NG_157026.1_cds_WP_253147258.1_1_[gene=blaOXA]_[locus_tag=A7J11_08006]_[protein=OXA-134_family_carbapenem-hydrolyzing_class_D_beta-lactamase_OXA-1     ATGGTATAGATCCGGCAATCCGCCTTGAAA 810
lcl|NG_157030.1_cds_WP_279240795.1_1_[gene=blaOXA]_[locus_tag=A7J11_08010]_[protein=OXA-134_family_carbapenem-hydrolyzing_class_D_beta-lactamase_OXA-1     GTAATATGGATCCGGCGATCCGCCTTAAAA 810
lcl|ON101847.1_cds_UOM32497.1_1_[gene=blaOXA]_[protein=OXA-134_family_carbapenem-hydrolyzing_class_D_beta-lactamase_OXA-1110]_[protein_id=UOM32497.1]_     ATGGTATAGATCCGGCGATCCGCCTTGAAA 810
lcl|ON101848.1_cds_UOM32498.1_1_[gene=blaOXA]_[protein=OXA-134_family_carbapenem-hydrolyzing_class_D_beta-lactamase_OXA-1111]_[protein_id=UOM32498.1]_     ATGGTATAGATCCGGCGATCCGCCTTGAAA 810
lcl|ON101849.1_cds_UOM32499.1_1_[gene=blaOXA]_[protein=OXA-134_family_carbapenem-hydrolyzing_class_D_beta-lactamase_OXA-1112]_[protein_id=UOM32499.1]_     ATGGTATAGATCCGGCAATCCGCCTTGAAA 810
lcl|ON101853.1_cds_UOM32503.1_1_[gene=blaOXA]_[protein=OXA-134_family_carbapenem-hydrolyzing_class_D_beta-lactamase_OXA-1116]_[protein_id=UOM32503.1]_     GTAATATGGATCCGGCGATCCGCCTTAAAA 810
lcl|NG_068224.1_cds_WP_168370988.1_1_[gene=blaOXA]_[locus_tag=A7J11_06807]_[protein=OXA-134_family_carbapenem-hydrolyzing_class_D_beta-lactamase_OXA-9     ATGGTATAGATCCGGCGATCCGCCTTGAAA 810
lcl|MH188855.1_cds_AWB15829.1_1_[gene=blaOXA]_[protein=OXA-134_family_carbapenem-hydrolyzing_class_D_beta-lactamase_OXA-646]_[protein_id=AWB15829.1]_[     CCAATATGAATCCAGCCATTCGCCTTGAAA 810
lcl|MH188857.1_cds_AWB15831.1_1_[gene=blaOXA]_[protein=OXA-134_family_carbapenem-hydrolyzing_class_D_beta-lactamase_OXA-648]_[protein_id=AWB15831.1]_[     CCAATATGAATCCAGCCATTCGCCTTGAAA 810
lcl|NG_050781.1_cds_WP_064483990.1_1_[gene=blaOXA]_[locus_tag=A7J11_03704]_[protein=OXA-134_family_carbapenem-hydrolyzing_class_D_beta-lactamase_OXA-4     ATGGTATAGATCCGGCGATCCGCCTTGAAA 810
lcl|NG_065432.1_cds_WP_039902635.1_1_[gene=blaOXA]_[locus_tag=A7J11_06265]_[protein=OXA-134_family_carbapenem-hydrolyzing_class_D_beta-lactamase_OXA-6     CCAATATGAATCCAGCCATTCGCCTTGAAA 810
lcl|NG_065434.1_cds_WP_140423316.1_1_[gene=blaOXA]_[locus_tag=A7J11_06267]_[protein=OXA-134_family_carbapenem-hydrolyzing_class_D_beta-lactamase_OXA-6     CCAATATGAATCCAGCCATTCGCCTTGAAA 810
lcl|NG_049627.1_cds_WP_063862702.1_1_[gene=blaOXA]_[locus_tag=A7J11_03100]_[protein=OXA-134_family_carbapenem-hydrolyzing_class_D_beta-lactamase_OXA-3     ATGGTATAGATCCGGCGATCCGCCTTGAAA 810
lcl|NG_065433.1_cds_WP_140423315.1_1_[gene=blaOXA]_[locus_tag=A7J11_06266]_[protein=OXA-134_family_carbapenem-hydrolyzing_class_D_beta-lactamase_OXA-6     ATGGTATAGATCCGGCGATCCGCCTTGAAA 810
                                                                                                                                                                                         

OXA-1_consensus                                                                                                                                            TCAAGCATAAAAGCCAAGAAAAATGCGATC 840
OXA01_crRNA                                                                                                                                                ------------------------------ 840
Forward_primer                                                                                                                                             ------------------------------ 840
Reverse_primer                                                                                                                                             ------------------------------ 840
lcl|MH188856.1_cds_AWB15830.1_1_[gene=blaOXA]_[protein=OXA-134_family_carbapenem-hydrolyzing_class_D_beta-lactamase_OXA-647]_[protein_id=AWB15830.1]_[     TTTTGCAGCAGGCTTTGGCCGAATTAGGGC 840
lcl|NG_049434.1_cds_WP_005104969.1_1_[gene=blaOXA]_[locus_tag=A7J11_02559]_[protein=carbapenem-hydrolyzing_class_D_beta-lactamase_OXA-134]_[protein_id     TTTTGCAGCAGGCTTTGGCCGAATTAGGGC 840
lcl|KX360747.1_cds_AOS48097.1_1_[gene=blaOXA]_[protein=OXA-134_family_carbapenem-hydrolyzing_class_D_beta-lactamase_OXA-537]_[protein_id=AOS48097.1]_[     TTTTGCAGCAGGCCTTGGCCGAATTAGGGC 840
lcl|MZ265743.1_cds_QWA20190.1_1_[gene=blaOXA]_[protein=OXA-134_family_carbapenem-hydrolyzing_class_D_beta-lactamase_OXA-991]_[protein_id=QWA20190.1]_[     TTTTGCAGCAGGCCTTGGCCGAATTAGGGC 840
lcl|MZ265758.1_cds_QWA20205.1_1_[gene=blaOXA]_[protein=OXA-134_family_carbapenem-hydrolyzing_class_D_beta-lactamase_OXA-1005]_[protein_id=QWA20205.1]_     TTTTGCAGCAGGCTTTGGCCGAATTAGGGC 840
lcl|NG_049530.1_cds_WP_000854009.1_1_[gene=blaOXA]_[locus_tag=A7J11_02807]_[protein=OXA-134_family_carbapenem-hydrolyzing_class_D_beta-lactamase_OXA-2     TTTTGCAGCAGGCCTTGGCCGAATTAGCGC 840
lcl|NG_049531.1_cds_WP_063862170.1_1_[gene=blaOXA]_[locus_tag=A7J11_02809]_[protein=OXA-134_family_carbapenem-hydrolyzing_class_D_beta-lactamase_OXA-2     TTTTGCAGCAGGCCTTGGCCGAATTAGCGC 840
lcl|NG_049532.1_cds_WP_000854010.1_1_[gene=blaOXA]_[locus_tag=A7J11_02808]_[protein=OXA-134_family_carbapenem-hydrolyzing_class_D_beta-lactamase_OXA-2     TTTTGCAGCAGGCCTTGGCCGAATTAGCGC 840
lcl|NG_049573.1_cds_WP_004814035.1_1_[gene=blaOXA]_[locus_tag=A7J11_02995]_[protein=OXA-134_family_carbapenem-hydrolyzing_class_D_beta-lactamase_OXA-2     TTTTGCAGCAGGCCTTGGCCGAATTAGGAC 840
lcl|NG_049574.1_cds_WP_004897444.1_1_[gene=blaOXA]_[locus_tag=A7J11_03000]_[protein=OXA-134_family_carbapenem-hydrolyzing_class_D_beta-lactamase_OXA-2     TTTTGCAGCAGGCCTTGGCTGAATTAGGGC 840
lcl|NG_049575.1_cds_WP_005220450.1_1_[gene=blaOXA]_[locus_tag=A7J11_02981]_[protein=OXA-134_family_carbapenem-hydrolyzing_class_D_beta-lactamase_OXA-2     TTTTGCAGCAGGCCTTGGCCGAATTAGGGC 840
lcl|NG_049580.1_cds_WP_004728961.1_1_[gene=blaOXA]_[locus_tag=A7J11_02904]_[protein=OXA-134_family_carbapenem-hydrolyzing_class_D_beta-lactamase_OXA-2     TTTTGCAGCAGGCTTTGGCCGAATTAGGGC 840
lcl|NG_049581.1_cds_WP_004647119.1_1_[gene=blaOXA]_[locus_tag=A7J11_02985]_[protein=OXA-134_family_carbapenem-hydrolyzing_class_D_beta-lactamase_OXA-2     TTTTGCAGCAGGCTTTGGCCGAATTAGGGC 840
lcl|NG_049582.1_cds_WP_005245537.1_1_[gene=blaOXA]_[locus_tag=A7J11_03015]_[protein=OXA-134_family_carbapenem-hydrolyzing_class_D_beta-lactamase_OXA-2     TTTTGCAGCAGGCTTTGGCCGAATTAGGGC 840
lcl|NG_049583.1_cds_WP_005268230.1_1_[gene=blaOXA]_[locus_tag=A7J11_03018]_[protein=OXA-134_family_carbapenem-hydrolyzing_class_D_beta-lactamase_OXA-2     TTTTGCAGCAGGCTTTGGCCGAATTAGGGC 840
lcl|NG_049653.1_cds_WP_048880934.1_1_[gene=blaOXA]_[locus_tag=A7J11_03156]_[protein=OXA-134_family_carbapenem-hydrolyzing_class_D_beta-lactamase_OXA-3     TTTTGCAGCAGGCCTTGGCCGAATTAGGGC 840
lcl|NG_049654.1_cds_WP_063862731.1_1_[gene=blaOXA]_[locus_tag=A7J11_03157]_[protein=OXA-134_family_carbapenem-hydrolyzing_class_D_beta-lactamase_OXA-3     TTTTGCAGCAGGCTTTGGCCGAATTAGGGC 840
lcl|NG_049655.1_cds_WP_063862732.1_1_[gene=blaOXA]_[locus_tag=A7J11_03158]_[protein=OXA-134_family_carbapenem-hydrolyzing_class_D_beta-lactamase_OXA-3     TTTTACAGCAGGCTTTGGCCGAATTAGGGC 840
lcl|NG_049656.1_cds_WP_063862733.1_1_[gene=blaOXA]_[locus_tag=A7J11_03159]_[protein=OXA-134_family_carbapenem-hydrolyzing_class_D_beta-lactamase_OXA-3     TTTTACAGCAGGCTTTGGCCGAATTAGGGC 840
lcl|NG_051752.1_cds_WP_070064536.1_1_[gene=blaOXA]_[locus_tag=A7J11_04162]_[protein=OXA-134_family_carbapenem-hydrolyzing_class_D_beta-lactamase_OXA-5     TTTTGCAGCAGGCCTTGGCCGAATTAGGGC 840
lcl|NG_078012.1_cds_WP_231869616.1_1_[gene=blaOXA]_[locus_tag=A7J11_07284]_[protein=OXA-134_family_carbapenem-hydrolyzing_class_D_beta-lactamase_OXA-9     TTTTGCAGCAGGCCTTGGCCGAATTAGGGC 840
lcl|NG_078026.1_cds_WP_163170629.1_1_[gene=blaOXA]_[locus_tag=A7J11_07298]_[protein=OXA-134_family_carbapenem-hydrolyzing_class_D_beta-lactamase_OXA-1     TTTTGCAGCAGGCTTTGGCCGAATTAGGGC 840
lcl|NG_157024.1_cds_WP_253114439.1_1_[gene=blaOXA]_[locus_tag=A7J11_08004]_[protein=OXA-134_family_carbapenem-hydrolyzing_class_D_beta-lactamase_OXA-1     TTTTGCAGCAGGCTTTGGCCGAATTAGGGC 840
lcl|NG_157025.1_cds_WP_279240792.1_1_[gene=blaOXA]_[locus_tag=A7J11_08005]_[protein=OXA-134_family_carbapenem-hydrolyzing_class_D_beta-lactamase_OXA-1     TTTTGCAGCAGGCTTTGGCCGAATTAGGGC 840
lcl|NG_157026.1_cds_WP_253147258.1_1_[gene=blaOXA]_[locus_tag=A7J11_08006]_[protein=OXA-134_family_carbapenem-hydrolyzing_class_D_beta-lactamase_OXA-1     TTTTGCAGCAGGCTTTGGCCGAATTAGGGC 840
lcl|NG_157030.1_cds_WP_279240795.1_1_[gene=blaOXA]_[locus_tag=A7J11_08010]_[protein=OXA-134_family_carbapenem-hydrolyzing_class_D_beta-lactamase_OXA-1     TTTTGCAGCAGGCCTTGGCCGAATTAGGGC 840
lcl|ON101847.1_cds_UOM32497.1_1_[gene=blaOXA]_[protein=OXA-134_family_carbapenem-hydrolyzing_class_D_beta-lactamase_OXA-1110]_[protein_id=UOM32497.1]_     TTTTGCAGCAGGCTTTGGCCGAATTAGGGC 840
lcl|ON101848.1_cds_UOM32498.1_1_[gene=blaOXA]_[protein=OXA-134_family_carbapenem-hydrolyzing_class_D_beta-lactamase_OXA-1111]_[protein_id=UOM32498.1]_     TTTTGCAGCAGGCTTTGGCCGAATTAGGGC 840
lcl|ON101849.1_cds_UOM32499.1_1_[gene=blaOXA]_[protein=OXA-134_family_carbapenem-hydrolyzing_class_D_beta-lactamase_OXA-1112]_[protein_id=UOM32499.1]_     TTTTGCAGCAGGCTTTGGCCGAATTAGGGC 840
lcl|ON101853.1_cds_UOM32503.1_1_[gene=blaOXA]_[protein=OXA-134_family_carbapenem-hydrolyzing_class_D_beta-lactamase_OXA-1116]_[protein_id=UOM32503.1]_     TTTTGCAGCAGGCCTTGGCCGAATTAGGGC 840
lcl|NG_068224.1_cds_WP_168370988.1_1_[gene=blaOXA]_[locus_tag=A7J11_06807]_[protein=OXA-134_family_carbapenem-hydrolyzing_class_D_beta-lactamase_OXA-9     TTTTGCAGCAGGCTTTGGCCGAATTAGGGC 840
lcl|MH188855.1_cds_AWB15829.1_1_[gene=blaOXA]_[protein=OXA-134_family_carbapenem-hydrolyzing_class_D_beta-lactamase_OXA-646]_[protein_id=AWB15829.1]_[     TTTTACAGCAGGCTCTGGGCGAATTAGGGC 840
lcl|MH188857.1_cds_AWB15831.1_1_[gene=blaOXA]_[protein=OXA-134_family_carbapenem-hydrolyzing_class_D_beta-lactamase_OXA-648]_[protein_id=AWB15831.1]_[     TTCTACAGCAGGCTCTGGGCGAATTAGGGC 840
lcl|NG_050781.1_cds_WP_064483990.1_1_[gene=blaOXA]_[locus_tag=A7J11_03704]_[protein=OXA-134_family_carbapenem-hydrolyzing_class_D_beta-lactamase_OXA-4     TTTTGCAGCAGGCTTTGGGCGAATTAGGGC 840
lcl|NG_065432.1_cds_WP_039902635.1_1_[gene=blaOXA]_[locus_tag=A7J11_06265]_[protein=OXA-134_family_carbapenem-hydrolyzing_class_D_beta-lactamase_OXA-6     TTTTACAGCAGGCTCTGGGCGAATTAGGGC 840
lcl|NG_065434.1_cds_WP_140423316.1_1_[gene=blaOXA]_[locus_tag=A7J11_06267]_[protein=OXA-134_family_carbapenem-hydrolyzing_class_D_beta-lactamase_OXA-6     TTCTACAGCAGGCTCTGGGCGAATTAGGGC 840
lcl|NG_049627.1_cds_WP_063862702.1_1_[gene=blaOXA]_[locus_tag=A7J11_03100]_[protein=OXA-134_family_carbapenem-hydrolyzing_class_D_beta-lactamase_OXA-3     TTTTGCAGCAGGCTTTGGCCGAATTAGGGC 840
lcl|NG_065433.1_cds_WP_140423315.1_1_[gene=blaOXA]_[locus_tag=A7J11_06266]_[protein=OXA-134_family_carbapenem-hydrolyzing_class_D_beta-lactamase_OXA-6     TTTTGCAGCAGGCTTTGGCCGAATTAGGGC 840
                                                                                                                                                                                         

OXA-1_consensus                                                                                                                                            ACCATTCTAAACACACT-----AAATTTAT 870
OXA01_crRNA                                                                                                                                                ------------------------------ 870
Forward_primer                                                                                                                                             ------------------------------ 870
Reverse_primer                                                                                                                                             ------------------------------ 870
lcl|MH188856.1_cds_AWB15830.1_1_[gene=blaOXA]_[protein=OXA-134_family_carbapenem-hydrolyzing_class_D_beta-lactamase_OXA-647]_[protein_id=AWB15830.1]_[     TTTATCCAAAAGATGAA---------GGAT 870
lcl|NG_049434.1_cds_WP_005104969.1_1_[gene=blaOXA]_[locus_tag=A7J11_02559]_[protein=carbapenem-hydrolyzing_class_D_beta-lactamase_OXA-134]_[protein_id     TTTATCCAAAAGCTGAA---------GGAT 870
lcl|KX360747.1_cds_AOS48097.1_1_[gene=blaOXA]_[protein=OXA-134_family_carbapenem-hydrolyzing_class_D_beta-lactamase_OXA-537]_[protein_id=AOS48097.1]_[     TTTATCCGAAAGCTGAA---------GGGT 870
lcl|MZ265743.1_cds_QWA20190.1_1_[gene=blaOXA]_[protein=OXA-134_family_carbapenem-hydrolyzing_class_D_beta-lactamase_OXA-991]_[protein_id=QWA20190.1]_[     TTTATCCGAAAGCTGAA---------GGGT 870
lcl|MZ265758.1_cds_QWA20205.1_1_[gene=blaOXA]_[protein=OXA-134_family_carbapenem-hydrolyzing_class_D_beta-lactamase_OXA-1005]_[protein_id=QWA20205.1]_     TTTATCCAAAAGCTGAA---------GGAT 870
lcl|NG_049530.1_cds_WP_000854009.1_1_[gene=blaOXA]_[locus_tag=A7J11_02807]_[protein=OXA-134_family_carbapenem-hydrolyzing_class_D_beta-lactamase_OXA-2     TTTATCCGAAAGCTGAA---------GGGT 870
lcl|NG_049531.1_cds_WP_063862170.1_1_[gene=blaOXA]_[locus_tag=A7J11_02809]_[protein=OXA-134_family_carbapenem-hydrolyzing_class_D_beta-lactamase_OXA-2     TTTATCCGAAAGCTGAA---------GGGT 870
lcl|NG_049532.1_cds_WP_000854010.1_1_[gene=blaOXA]_[locus_tag=A7J11_02808]_[protein=OXA-134_family_carbapenem-hydrolyzing_class_D_beta-lactamase_OXA-2     TTTATCCGAAAGCTGAA---------GGGT 870
lcl|NG_049573.1_cds_WP_004814035.1_1_[gene=blaOXA]_[locus_tag=A7J11_02995]_[protein=OXA-134_family_carbapenem-hydrolyzing_class_D_beta-lactamase_OXA-2     TTTATCCAAAAGCTGAA---------GGGT 870
lcl|NG_049574.1_cds_WP_004897444.1_1_[gene=blaOXA]_[locus_tag=A7J11_03000]_[protein=OXA-134_family_carbapenem-hydrolyzing_class_D_beta-lactamase_OXA-2     TTTATCCGAAAGCTGAA---------GCGT 870
lcl|NG_049575.1_cds_WP_005220450.1_1_[gene=blaOXA]_[locus_tag=A7J11_02981]_[protein=OXA-134_family_carbapenem-hydrolyzing_class_D_beta-lactamase_OXA-2     TTTATCCGAAAGCTGAA---------GGGT 870
lcl|NG_049580.1_cds_WP_004728961.1_1_[gene=blaOXA]_[locus_tag=A7J11_02904]_[protein=OXA-134_family_carbapenem-hydrolyzing_class_D_beta-lactamase_OXA-2     TTTATCCAAAAGCTGAA---------GGAT 870
lcl|NG_049581.1_cds_WP_004647119.1_1_[gene=blaOXA]_[locus_tag=A7J11_02985]_[protein=OXA-134_family_carbapenem-hydrolyzing_class_D_beta-lactamase_OXA-2     TTTATCCAAAAGCTGAA---------GGAT 870
lcl|NG_049582.1_cds_WP_005245537.1_1_[gene=blaOXA]_[locus_tag=A7J11_03015]_[protein=OXA-134_family_carbapenem-hydrolyzing_class_D_beta-lactamase_OXA-2     TTTATCCAAAAGCTGAA---------GGAT 870
lcl|NG_049583.1_cds_WP_005268230.1_1_[gene=blaOXA]_[locus_tag=A7J11_03018]_[protein=OXA-134_family_carbapenem-hydrolyzing_class_D_beta-lactamase_OXA-2     TTTATCCAAAAGCTGAA---------GGAT 870
lcl|NG_049653.1_cds_WP_048880934.1_1_[gene=blaOXA]_[locus_tag=A7J11_03156]_[protein=OXA-134_family_carbapenem-hydrolyzing_class_D_beta-lactamase_OXA-3     TTTATCCCAAAGCTGAA---------GGGT 870
lcl|NG_049654.1_cds_WP_063862731.1_1_[gene=blaOXA]_[locus_tag=A7J11_03157]_[protein=OXA-134_family_carbapenem-hydrolyzing_class_D_beta-lactamase_OXA-3     TTTATCCAAAAGCAGAA---------GGAT 870
lcl|NG_049655.1_cds_WP_063862732.1_1_[gene=blaOXA]_[locus_tag=A7J11_03158]_[protein=OXA-134_family_carbapenem-hydrolyzing_class_D_beta-lactamase_OXA-3     TTTATCCAAAAGCTGAA---------GGAT 870
lcl|NG_049656.1_cds_WP_063862733.1_1_[gene=blaOXA]_[locus_tag=A7J11_03159]_[protein=OXA-134_family_carbapenem-hydrolyzing_class_D_beta-lactamase_OXA-3     TTTATCCAAAAGCTGAA---------GGAT 870
lcl|NG_051752.1_cds_WP_070064536.1_1_[gene=blaOXA]_[locus_tag=A7J11_04162]_[protein=OXA-134_family_carbapenem-hydrolyzing_class_D_beta-lactamase_OXA-5     TTTATCCGAAAGCTGAA---------GGGT 870
lcl|NG_078012.1_cds_WP_231869616.1_1_[gene=blaOXA]_[locus_tag=A7J11_07284]_[protein=OXA-134_family_carbapenem-hydrolyzing_class_D_beta-lactamase_OXA-9     TTTATCCGAAAGCTGAA---------GGGT 870
lcl|NG_078026.1_cds_WP_163170629.1_1_[gene=blaOXA]_[locus_tag=A7J11_07298]_[protein=OXA-134_family_carbapenem-hydrolyzing_class_D_beta-lactamase_OXA-1     TTTATCCAAAAGCTGAA---------GGAT 870
lcl|NG_157024.1_cds_WP_253114439.1_1_[gene=blaOXA]_[locus_tag=A7J11_08004]_[protein=OXA-134_family_carbapenem-hydrolyzing_class_D_beta-lactamase_OXA-1     TTTATCCAAAAGCTGAA---------GGAT 870
lcl|NG_157025.1_cds_WP_279240792.1_1_[gene=blaOXA]_[locus_tag=A7J11_08005]_[protein=OXA-134_family_carbapenem-hydrolyzing_class_D_beta-lactamase_OXA-1     TTTATCCAAAAGCTGAA---------GGAT 870
lcl|NG_157026.1_cds_WP_253147258.1_1_[gene=blaOXA]_[locus_tag=A7J11_08006]_[protein=OXA-134_family_carbapenem-hydrolyzing_class_D_beta-lactamase_OXA-1     TTTATCCAAAAGCTGAA---------GGAT 870
lcl|NG_157030.1_cds_WP_279240795.1_1_[gene=blaOXA]_[locus_tag=A7J11_08010]_[protein=OXA-134_family_carbapenem-hydrolyzing_class_D_beta-lactamase_OXA-1     TTTATCCCAAAGCTGAA---------GGGT 870
lcl|ON101847.1_cds_UOM32497.1_1_[gene=blaOXA]_[protein=OXA-134_family_carbapenem-hydrolyzing_class_D_beta-lactamase_OXA-1110]_[protein_id=UOM32497.1]_     TTTATCCAAAAGCTGAA---------GGAT 870
lcl|ON101848.1_cds_UOM32498.1_1_[gene=blaOXA]_[protein=OXA-134_family_carbapenem-hydrolyzing_class_D_beta-lactamase_OXA-1111]_[protein_id=UOM32498.1]_     TTTATCCAAAAGCTGAA---------GGAT 870
lcl|ON101849.1_cds_UOM32499.1_1_[gene=blaOXA]_[protein=OXA-134_family_carbapenem-hydrolyzing_class_D_beta-lactamase_OXA-1112]_[protein_id=UOM32499.1]_     TTTATCCAAAAGCTGAA---------GGAT 870
lcl|ON101853.1_cds_UOM32503.1_1_[gene=blaOXA]_[protein=OXA-134_family_carbapenem-hydrolyzing_class_D_beta-lactamase_OXA-1116]_[protein_id=UOM32503.1]_     TTTATCCCAAAGCTGAA---------GGGT 870
lcl|NG_068224.1_cds_WP_168370988.1_1_[gene=blaOXA]_[locus_tag=A7J11_06807]_[protein=OXA-134_family_carbapenem-hydrolyzing_class_D_beta-lactamase_OXA-9     TTTATCCAAAAGCTGAA---------GGAT 870
lcl|MH188855.1_cds_AWB15829.1_1_[gene=blaOXA]_[protein=OXA-134_family_carbapenem-hydrolyzing_class_D_beta-lactamase_OXA-646]_[protein_id=AWB15829.1]_[     TTTACCCAAAAGTGGGGCAGCAAAGCAAAT 870
lcl|MH188857.1_cds_AWB15831.1_1_[gene=blaOXA]_[protein=OXA-134_family_carbapenem-hydrolyzing_class_D_beta-lactamase_OXA-648]_[protein_id=AWB15831.1]_[     TTTACCCAAAAGCGGAGCAGCAAAGCAAAT 870
lcl|NG_050781.1_cds_WP_064483990.1_1_[gene=blaOXA]_[locus_tag=A7J11_03704]_[protein=OXA-134_family_carbapenem-hydrolyzing_class_D_beta-lactamase_OXA-4     TTTACCCAAAAGTGGGGCAGCAAAGCAAAT 870
lcl|NG_065432.1_cds_WP_039902635.1_1_[gene=blaOXA]_[locus_tag=A7J11_06265]_[protein=OXA-134_family_carbapenem-hydrolyzing_class_D_beta-lactamase_OXA-6     TTTACCCAAAAGTGGGGCAGCAAAGCAAAT 870
lcl|NG_065434.1_cds_WP_140423316.1_1_[gene=blaOXA]_[locus_tag=A7J11_06267]_[protein=OXA-134_family_carbapenem-hydrolyzing_class_D_beta-lactamase_OXA-6     TTTACCCAAAAGCGGAGCAGCAAAGCAAAT 870
lcl|NG_049627.1_cds_WP_063862702.1_1_[gene=blaOXA]_[locus_tag=A7J11_03100]_[protein=OXA-134_family_carbapenem-hydrolyzing_class_D_beta-lactamase_OXA-3     TTTATCCAAAAGCTGAA---------GGAT 870
lcl|NG_065433.1_cds_WP_140423315.1_1_[gene=blaOXA]_[locus_tag=A7J11_06266]_[protein=OXA-134_family_carbapenem-hydrolyzing_class_D_beta-lactamase_OXA-6     TTTATCCAAAAGATGAA---------GGAT 870
                                                                                                                                                                                         

OXA-1_consensus                                                                                                                                            AA 872
OXA01_crRNA                                                                                                                                                -- 872
Forward_primer                                                                                                                                             -- 872
Reverse_primer                                                                                                                                             -- 872
lcl|MH188856.1_cds_AWB15830.1_1_[gene=blaOXA]_[protein=OXA-134_family_carbapenem-hydrolyzing_class_D_beta-lactamase_OXA-647]_[protein_id=AWB15830.1]_[     GA 872
lcl|NG_049434.1_cds_WP_005104969.1_1_[gene=blaOXA]_[locus_tag=A7J11_02559]_[protein=carbapenem-hydrolyzing_class_D_beta-lactamase_OXA-134]_[protein_id     GA 872
lcl|KX360747.1_cds_AOS48097.1_1_[gene=blaOXA]_[protein=OXA-134_family_carbapenem-hydrolyzing_class_D_beta-lactamase_OXA-537]_[protein_id=AOS48097.1]_[     AA 872
lcl|MZ265743.1_cds_QWA20190.1_1_[gene=blaOXA]_[protein=OXA-134_family_carbapenem-hydrolyzing_class_D_beta-lactamase_OXA-991]_[protein_id=QWA20190.1]_[     AA 872
lcl|MZ265758.1_cds_QWA20205.1_1_[gene=blaOXA]_[protein=OXA-134_family_carbapenem-hydrolyzing_class_D_beta-lactamase_OXA-1005]_[protein_id=QWA20205.1]_     GA 872
lcl|NG_049530.1_cds_WP_000854009.1_1_[gene=blaOXA]_[locus_tag=A7J11_02807]_[protein=OXA-134_family_carbapenem-hydrolyzing_class_D_beta-lactamase_OXA-2     AA 872
lcl|NG_049531.1_cds_WP_063862170.1_1_[gene=blaOXA]_[locus_tag=A7J11_02809]_[protein=OXA-134_family_carbapenem-hydrolyzing_class_D_beta-lactamase_OXA-2     AA 872
lcl|NG_049532.1_cds_WP_000854010.1_1_[gene=blaOXA]_[locus_tag=A7J11_02808]_[protein=OXA-134_family_carbapenem-hydrolyzing_class_D_beta-lactamase_OXA-2     AA 872
lcl|NG_049573.1_cds_WP_004814035.1_1_[gene=blaOXA]_[locus_tag=A7J11_02995]_[protein=OXA-134_family_carbapenem-hydrolyzing_class_D_beta-lactamase_OXA-2     GA 872
lcl|NG_049574.1_cds_WP_004897444.1_1_[gene=blaOXA]_[locus_tag=A7J11_03000]_[protein=OXA-134_family_carbapenem-hydrolyzing_class_D_beta-lactamase_OXA-2     AA 872
lcl|NG_049575.1_cds_WP_005220450.1_1_[gene=blaOXA]_[locus_tag=A7J11_02981]_[protein=OXA-134_family_carbapenem-hydrolyzing_class_D_beta-lactamase_OXA-2     AA 872
lcl|NG_049580.1_cds_WP_004728961.1_1_[gene=blaOXA]_[locus_tag=A7J11_02904]_[protein=OXA-134_family_carbapenem-hydrolyzing_class_D_beta-lactamase_OXA-2     GA 872
lcl|NG_049581.1_cds_WP_004647119.1_1_[gene=blaOXA]_[locus_tag=A7J11_02985]_[protein=OXA-134_family_carbapenem-hydrolyzing_class_D_beta-lactamase_OXA-2     GA 872
lcl|NG_049582.1_cds_WP_005245537.1_1_[gene=blaOXA]_[locus_tag=A7J11_03015]_[protein=OXA-134_family_carbapenem-hydrolyzing_class_D_beta-lactamase_OXA-2     GA 872
lcl|NG_049583.1_cds_WP_005268230.1_1_[gene=blaOXA]_[locus_tag=A7J11_03018]_[protein=OXA-134_family_carbapenem-hydrolyzing_class_D_beta-lactamase_OXA-2     GA 872
lcl|NG_049653.1_cds_WP_048880934.1_1_[gene=blaOXA]_[locus_tag=A7J11_03156]_[protein=OXA-134_family_carbapenem-hydrolyzing_class_D_beta-lactamase_OXA-3     AA 872
lcl|NG_049654.1_cds_WP_063862731.1_1_[gene=blaOXA]_[locus_tag=A7J11_03157]_[protein=OXA-134_family_carbapenem-hydrolyzing_class_D_beta-lactamase_OXA-3     GA 872
lcl|NG_049655.1_cds_WP_063862732.1_1_[gene=blaOXA]_[locus_tag=A7J11_03158]_[protein=OXA-134_family_carbapenem-hydrolyzing_class_D_beta-lactamase_OXA-3     GA 872
lcl|NG_049656.1_cds_WP_063862733.1_1_[gene=blaOXA]_[locus_tag=A7J11_03159]_[protein=OXA-134_family_carbapenem-hydrolyzing_class_D_beta-lactamase_OXA-3     GA 872
lcl|NG_051752.1_cds_WP_070064536.1_1_[gene=blaOXA]_[locus_tag=A7J11_04162]_[protein=OXA-134_family_carbapenem-hydrolyzing_class_D_beta-lactamase_OXA-5     AA 872
lcl|NG_078012.1_cds_WP_231869616.1_1_[gene=blaOXA]_[locus_tag=A7J11_07284]_[protein=OXA-134_family_carbapenem-hydrolyzing_class_D_beta-lactamase_OXA-9     AA 872
lcl|NG_078026.1_cds_WP_163170629.1_1_[gene=blaOXA]_[locus_tag=A7J11_07298]_[protein=OXA-134_family_carbapenem-hydrolyzing_class_D_beta-lactamase_OXA-1     GA 872
lcl|NG_157024.1_cds_WP_253114439.1_1_[gene=blaOXA]_[locus_tag=A7J11_08004]_[protein=OXA-134_family_carbapenem-hydrolyzing_class_D_beta-lactamase_OXA-1     GA 872
lcl|NG_157025.1_cds_WP_279240792.1_1_[gene=blaOXA]_[locus_tag=A7J11_08005]_[protein=OXA-134_family_carbapenem-hydrolyzing_class_D_beta-lactamase_OXA-1     GA 872
lcl|NG_157026.1_cds_WP_253147258.1_1_[gene=blaOXA]_[locus_tag=A7J11_08006]_[protein=OXA-134_family_carbapenem-hydrolyzing_class_D_beta-lactamase_OXA-1     GA 872
lcl|NG_157030.1_cds_WP_279240795.1_1_[gene=blaOXA]_[locus_tag=A7J11_08010]_[protein=OXA-134_family_carbapenem-hydrolyzing_class_D_beta-lactamase_OXA-1     AA 872
lcl|ON101847.1_cds_UOM32497.1_1_[gene=blaOXA]_[protein=OXA-134_family_carbapenem-hydrolyzing_class_D_beta-lactamase_OXA-1110]_[protein_id=UOM32497.1]_     GA 872
lcl|ON101848.1_cds_UOM32498.1_1_[gene=blaOXA]_[protein=OXA-134_family_carbapenem-hydrolyzing_class_D_beta-lactamase_OXA-1111]_[protein_id=UOM32498.1]_     GA 872
lcl|ON101849.1_cds_UOM32499.1_1_[gene=blaOXA]_[protein=OXA-134_family_carbapenem-hydrolyzing_class_D_beta-lactamase_OXA-1112]_[protein_id=UOM32499.1]_     GA 872
lcl|ON101853.1_cds_UOM32503.1_1_[gene=blaOXA]_[protein=OXA-134_family_carbapenem-hydrolyzing_class_D_beta-lactamase_OXA-1116]_[protein_id=UOM32503.1]_     AA 872
lcl|NG_068224.1_cds_WP_168370988.1_1_[gene=blaOXA]_[locus_tag=A7J11_06807]_[protein=OXA-134_family_carbapenem-hydrolyzing_class_D_beta-lactamase_OXA-9     GA 872
lcl|MH188855.1_cds_AWB15829.1_1_[gene=blaOXA]_[protein=OXA-134_family_carbapenem-hydrolyzing_class_D_beta-lactamase_OXA-646]_[protein_id=AWB15829.1]_[     AG 872
lcl|MH188857.1_cds_AWB15831.1_1_[gene=blaOXA]_[protein=OXA-134_family_carbapenem-hydrolyzing_class_D_beta-lactamase_OXA-648]_[protein_id=AWB15831.1]_[     AA 872
lcl|NG_050781.1_cds_WP_064483990.1_1_[gene=blaOXA]_[locus_tag=A7J11_03704]_[protein=OXA-134_family_carbapenem-hydrolyzing_class_D_beta-lactamase_OXA-4     AG 872
lcl|NG_065432.1_cds_WP_039902635.1_1_[gene=blaOXA]_[locus_tag=A7J11_06265]_[protein=OXA-134_family_carbapenem-hydrolyzing_class_D_beta-lactamase_OXA-6     AG 872
lcl|NG_065434.1_cds_WP_140423316.1_1_[gene=blaOXA]_[locus_tag=A7J11_06267]_[protein=OXA-134_family_carbapenem-hydrolyzing_class_D_beta-lactamase_OXA-6     AA 872
lcl|NG_049627.1_cds_WP_063862702.1_1_[gene=blaOXA]_[locus_tag=A7J11_03100]_[protein=OXA-134_family_carbapenem-hydrolyzing_class_D_beta-lactamase_OXA-3     GA 872
lcl|NG_065433.1_cds_WP_140423315.1_1_[gene=blaOXA]_[locus_tag=A7J11_06266]_[protein=OXA-134_family_carbapenem-hydrolyzing_class_D_beta-lactamase_OXA-6     GA 872
                                                                                                                                                             
