# Supplementary material for: Thermal optimized PCR coupled to CRISPR-Cas12a for rapid detection of blaOXA-1 resistance gene
Source: PLoS One. 2026 May 15;21(5):e0337675. doi: 10.1371/journal.pone.0337675 (PMC13178884; doi:10.1371/journal.pone.0337675)
Supplement: S2 File [file pone.0337675.s002.zip › Supplementary_file_S2/Aln_OXA63.aln]

CLUSTAL W 2.0 multiple sequence alignment

OXA-1_consensus                                                                                                                                            ATGAAAAACACAATACATATCAACTTCGCT 30
OXA01_crRNA                                                                                                                                                ------------------------------ 30
Forward_primer                                                                                                                                             ------------------------------ 30
Reverse_primer                                                                                                                                             ------------------------------ 30
lcl|NG_049435.1_cds_WP_013244277.1_1_[gene=blaOXA]_[locus_tag=A7J11_02002]_[protein=OXA-63_family_oxacillin-hydrolyzing_class_D_beta-lactamase_OXA-136     ---ATGTCTAAAAAAAATTTTATATTAATA 30
lcl|NG_049436.1_cds_WP_014932145.1_1_[gene=blaOXA]_[locus_tag=A7J11_02004]_[protein=OXA-63_family_oxacillin-hydrolyzing_class_D_beta-lactamase_OXA-137     ---ATGTCTAAAAAAAATTTTATATTAATA 30
lcl|NG_049488.1_cds_WP_063861316.1_1_[gene=blaOXA]_[locus_tag=A7J11_02636]_[protein=OXA-63_family_oxacillin-hydrolyzing_class_D_beta-lactamase_OXA-192     ---ATGTCTAAAAAAAATTTTATATTAATA 30
lcl|NG_049752.1_cds_WP_063864093.1_1_[gene=blaOXA]_[locus_tag=A7J11_03554]_[protein=OXA-63_family_oxacillin-hydrolyzing_class_D_beta-lactamase_OXA-470     ---ATGTCTAAAAAAAATTTTATATTAATA 30
lcl|NG_049753.1_cds_WP_063864094.1_1_[gene=blaOXA]_[locus_tag=A7J11_02003]_[protein=OXA-63_family_oxacillin-hydrolyzing_class_D_beta-lactamase_OXA-471     ---ATGTCTAAAAAAAATTTTATATTAATA 30
lcl|NG_049754.1_cds_WP_063864095.1_1_[gene=blaOXA]_[locus_tag=A7J11_03555]_[protein=OXA-63_family_oxacillin-hydrolyzing_class_D_beta-lactamase_OXA-472     ---ATGTCTAAAAAAAATTTTATATTAATA 30
lcl|NG_049755.1_cds_WP_063864096.1_1_[gene=blaOXA]_[locus_tag=A7J11_03556]_[protein=OXA-63_family_oxacillin-hydrolyzing_class_D_beta-lactamase_OXA-473     ---ATGTCTAAAAAAAATTTTATATTAATA 30
lcl|NG_049756.1_cds_WP_063864097.1_1_[gene=blaOXA]_[locus_tag=A7J11_03557]_[protein=OXA-63_family_oxacillin-hydrolyzing_class_D_beta-lactamase_OXA-474     ---ATGTCTAAAAAAAATTTTATATTAATA 30
lcl|NG_049757.1_cds_WP_063864098.1_1_[gene=blaOXA]_[locus_tag=A7J11_03558]_[protein=OXA-63_family_oxacillin-hydrolyzing_class_D_beta-lactamase_OXA-475     ---ATGTCTAAAAAAAATTTTATATTAATA 30
lcl|NG_049758.1_cds_WP_063864099.1_1_[gene=blaOXA]_[locus_tag=A7J11_03559]_[protein=OXA-63_family_oxacillin-hydrolyzing_class_D_beta-lactamase_OXA-476     ---ATGTCTAAAAAAAATTTTATATTAATA 30
lcl|NG_049759.1_cds_WP_063864100.1_1_[gene=blaOXA]_[locus_tag=A7J11_03560]_[protein=OXA-63_family_oxacillin-hydrolyzing_class_D_beta-lactamase_OXA-477     ---ATGTCTAAAAAAAATTTTATATTAATA 30
lcl|NG_049760.1_cds_WP_063864101.1_1_[gene=blaOXA]_[locus_tag=A7J11_03561]_[protein=OXA-63_family_oxacillin-hydrolyzing_class_D_beta-lactamase_OXA-478     ---ATGTCTAAAAAAAATTTTATATTAATA 30
lcl|NG_049761.1_cds_WP_063864102.1_1_[gene=blaOXA]_[locus_tag=A7J11_03562]_[protein=OXA-63_family_oxacillin-hydrolyzing_class_D_beta-lactamase_OXA-479     ---ATGTCTAAAAAAAATTTTATATTAATA 30
lcl|NG_049803.1_cds_WP_063864528.1_1_[gene=blaOXA]_[locus_tag=A7J11_01416]_[protein=oxacillin-hydrolyzing_class_D_beta-lactamase_OXA-63]_[protein_id=W     ---ATGTCTAAAAAAAATTTTATATTAATA 30
lcl|NG_079936.1_cds_WP_014936873.1_1_[gene=blaOXA]_[locus_tag=A7J11_07459]_[protein=OXA-63_family_oxacillin-hydrolyzing_class_D_beta-lactamase_OXA-109     ---ATGTCTAAAAAAAATTTTATATTAATA 30
lcl|NG_079937.1_cds_WP_242934113.1_1_[gene=blaOXA]_[locus_tag=A7J11_07460]_[protein=OXA-63_family_oxacillin-hydrolyzing_class_D_beta-lactamase_OXA-110     ---ATGTCTAAAAAAAATTTTATATTAATA 30
lcl|NG_079938.1_cds_WP_242934114.1_1_[gene=blaOXA]_[locus_tag=A7J11_07461]_[protein=OXA-63_family_oxacillin-hydrolyzing_class_D_beta-lactamase_OXA-110     ---ATGTCTAAAAAAAATTTCATATTAATA 30
lcl|NG_079939.1_cds_WP_242934115.1_1_[gene=blaOXA]_[locus_tag=A7J11_07462]_[protein=OXA-63_family_oxacillin-hydrolyzing_class_D_beta-lactamase_OXA-110     ---ATGTATAAAAAAATTTCTATATTAATA 30
lcl|NG_079940.1_cds_WP_242934116.1_1_[gene=blaOXA]_[locus_tag=A7J11_07463]_[protein=OXA-63_family_oxacillin-hydrolyzing_class_D_beta-lactamase_OXA-110     ---ATGTATAAAAAAATTTCTATATTAATA 30
lcl|NG_079941.1_cds_WP_242934117.1_1_[gene=blaOXA]_[locus_tag=A7J11_07464]_[protein=OXA-63_family_oxacillin-hydrolyzing_class_D_beta-lactamase_OXA-110     ---ATGTATAAAAAAATTTCTATATTAATA 30
lcl|NG_079942.1_cds_WP_242934118.1_1_[gene=blaOXA]_[locus_tag=A7J11_07465]_[protein=OXA-63_family_oxacillin-hydrolyzing_class_D_beta-lactamase_OXA-110     ---ATGTATAAAAAAATTTCTATATTAATA 30
lcl|NG_079943.1_cds_WP_242934119.1_1_[gene=blaOXA]_[locus_tag=A7J11_07466]_[protein=OXA-63_family_oxacillin-hydrolyzing_class_D_beta-lactamase_OXA-110     ---ATGTATAAAAAAATTTCTATATTAATA 30
lcl|NG_079944.1_cds_WP_242934120.1_1_[gene=blaOXA]_[locus_tag=A7J11_07467]_[protein=OXA-63_family_oxacillin-hydrolyzing_class_D_beta-lactamase_OXA-110     ---ATGTATAAAAAAATTTCTATATTAATA 30
lcl|OM977008.1_cds_UNN26059.1_1_[gene=blaOXA]_[protein=OXA-63_family_oxacillin-hydrolyzing_class_D_beta-lactamase_OXA-1099]_[protein_id=UNN26059.1]_[l     ---ATGTCTAAAAAAAATTTTATATTAATA 30
lcl|OM977009.1_cds_UNN26060.1_1_[gene=blaOXA]_[protein=OXA-63_family_oxacillin-hydrolyzing_class_D_beta-lactamase_OXA-1100]_[protein_id=UNN26060.1]_[l     ---ATGTCTAAAAAAAATTTTATATTAATA 30
lcl|OM977010.1_cds_UNN26061.1_1_[gene=blaOXA]_[protein=OXA-63_family_oxacillin-hydrolyzing_class_D_beta-lactamase_OXA-1101]_[protein_id=UNN26061.1]_[l     ---ATGTCTAAAAAAAATTTCATATTAATA 30
lcl|OM977011.1_cds_UNN26062.1_1_[gene=blaOXA]_[protein=OXA-63_family_oxacillin-hydrolyzing_class_D_beta-lactamase_OXA-1102]_[protein_id=UNN26062.1]_[l     ---ATGTATAAAAAAATTTCTATATTAATA 30
lcl|OM977012.1_cds_UNN26063.1_1_[gene=blaOXA]_[protein=OXA-63_family_oxacillin-hydrolyzing_class_D_beta-lactamase_OXA-1103]_[protein_id=UNN26063.1]_[l     ---ATGTATAAAAAAATTTCTATATTAATA 30
lcl|OM977013.1_cds_UNN26064.1_1_[gene=blaOXA]_[protein=OXA-63_family_oxacillin-hydrolyzing_class_D_beta-lactamase_OXA-1104]_[protein_id=UNN26064.1]_[l     ---ATGTATAAAAAAATTTCTATATTAATA 30
lcl|OM977014.1_cds_UNN26065.1_1_[gene=blaOXA]_[protein=OXA-63_family_oxacillin-hydrolyzing_class_D_beta-lactamase_OXA-1105]_[protein_id=UNN26065.1]_[l     ---ATGTATAAAAAAATTTCTATATTAATA 30
lcl|OM977015.1_cds_UNN26066.1_1_[gene=blaOXA]_[protein=OXA-63_family_oxacillin-hydrolyzing_class_D_beta-lactamase_OXA-1106]_[protein_id=UNN26066.1]_[l     ---ATGTATAAAAAAATTTCTATATTAATA 30
lcl|OM977016.1_cds_UNN26067.1_1_[gene=blaOXA]_[protein=OXA-63_family_oxacillin-hydrolyzing_class_D_beta-lactamase_OXA-1107]_[protein_id=UNN26067.1]_[l     ---ATGTATAAAAAAATTTCTATATTAATA 30
                                                                                                                                                                                         

OXA-1_consensus                                                                                                                                            ATTTTTTTAATAATTGCAAATATTATCTAC 60
OXA01_crRNA                                                                                                                                                ------------------------------ 60
Forward_primer                                                                                                                                             ------------------------------ 60
Reverse_primer                                                                                                                                             ------------------------------ 60
lcl|NG_049435.1_cds_WP_013244277.1_1_[gene=blaOXA]_[locus_tag=A7J11_02002]_[protein=OXA-63_family_oxacillin-hydrolyzing_class_D_beta-lactamase_OXA-136     TTTATTTTTGTTATTTTAATATCTTGTAAA 60
lcl|NG_049436.1_cds_WP_014932145.1_1_[gene=blaOXA]_[locus_tag=A7J11_02004]_[protein=OXA-63_family_oxacillin-hydrolyzing_class_D_beta-lactamase_OXA-137     TTTATTTTTGTTATTTTAACATCTTGTAAA 60
lcl|NG_049488.1_cds_WP_063861316.1_1_[gene=blaOXA]_[locus_tag=A7J11_02636]_[protein=OXA-63_family_oxacillin-hydrolyzing_class_D_beta-lactamase_OXA-192     TTTATTTTTGTTATTTTAATATCTTGTAAA 60
lcl|NG_049752.1_cds_WP_063864093.1_1_[gene=blaOXA]_[locus_tag=A7J11_03554]_[protein=OXA-63_family_oxacillin-hydrolyzing_class_D_beta-lactamase_OXA-470     TTTATTTTTGTTATTTTAATATCTTGTAAA 60
lcl|NG_049753.1_cds_WP_063864094.1_1_[gene=blaOXA]_[locus_tag=A7J11_02003]_[protein=OXA-63_family_oxacillin-hydrolyzing_class_D_beta-lactamase_OXA-471     TTTATTTTTGTTATTTTAATATCTTGTAAA 60
lcl|NG_049754.1_cds_WP_063864095.1_1_[gene=blaOXA]_[locus_tag=A7J11_03555]_[protein=OXA-63_family_oxacillin-hydrolyzing_class_D_beta-lactamase_OXA-472     TTTATTTTTGTTATTTTAATATCTTGTAAA 60
lcl|NG_049755.1_cds_WP_063864096.1_1_[gene=blaOXA]_[locus_tag=A7J11_03556]_[protein=OXA-63_family_oxacillin-hydrolyzing_class_D_beta-lactamase_OXA-473     TTTATTTTTGTTATTTTAATATCTTGTAAA 60
lcl|NG_049756.1_cds_WP_063864097.1_1_[gene=blaOXA]_[locus_tag=A7J11_03557]_[protein=OXA-63_family_oxacillin-hydrolyzing_class_D_beta-lactamase_OXA-474     TTTATTTTTGTTATTTTAATATCTTGTAAA 60
lcl|NG_049757.1_cds_WP_063864098.1_1_[gene=blaOXA]_[locus_tag=A7J11_03558]_[protein=OXA-63_family_oxacillin-hydrolyzing_class_D_beta-lactamase_OXA-475     TTTATTTTTGTTATTTTAATATCTTGTAAA 60
lcl|NG_049758.1_cds_WP_063864099.1_1_[gene=blaOXA]_[locus_tag=A7J11_03559]_[protein=OXA-63_family_oxacillin-hydrolyzing_class_D_beta-lactamase_OXA-476     TTTATTTTTGTTATTTTAATATCTTGTAAA 60
lcl|NG_049759.1_cds_WP_063864100.1_1_[gene=blaOXA]_[locus_tag=A7J11_03560]_[protein=OXA-63_family_oxacillin-hydrolyzing_class_D_beta-lactamase_OXA-477     TTTATTTTTGTTATTTTAATATCTTGTAAA 60
lcl|NG_049760.1_cds_WP_063864101.1_1_[gene=blaOXA]_[locus_tag=A7J11_03561]_[protein=OXA-63_family_oxacillin-hydrolyzing_class_D_beta-lactamase_OXA-478     TTTATTTTTGTTATTTTAATATCTTGTAAA 60
lcl|NG_049761.1_cds_WP_063864102.1_1_[gene=blaOXA]_[locus_tag=A7J11_03562]_[protein=OXA-63_family_oxacillin-hydrolyzing_class_D_beta-lactamase_OXA-479     TTTATTTTTGTTATTTTAATATCTTGTAAA 60
lcl|NG_049803.1_cds_WP_063864528.1_1_[gene=blaOXA]_[locus_tag=A7J11_01416]_[protein=oxacillin-hydrolyzing_class_D_beta-lactamase_OXA-63]_[protein_id=W     TTTATTTTTGTTATTTTAATATCTTGTAAA 60
lcl|NG_079936.1_cds_WP_014936873.1_1_[gene=blaOXA]_[locus_tag=A7J11_07459]_[protein=OXA-63_family_oxacillin-hydrolyzing_class_D_beta-lactamase_OXA-109     TTTATTTTTGTTATTTTAATATCTTGTAAA 60
lcl|NG_079937.1_cds_WP_242934113.1_1_[gene=blaOXA]_[locus_tag=A7J11_07460]_[protein=OXA-63_family_oxacillin-hydrolyzing_class_D_beta-lactamase_OXA-110     TTTATTTTTGTTATTTTAATATCTTGTAAA 60
lcl|NG_079938.1_cds_WP_242934114.1_1_[gene=blaOXA]_[locus_tag=A7J11_07461]_[protein=OXA-63_family_oxacillin-hydrolyzing_class_D_beta-lactamase_OXA-110     TTTATTTTTATTATTTTAATATCTTGTAAA 60
lcl|NG_079939.1_cds_WP_242934115.1_1_[gene=blaOXA]_[locus_tag=A7J11_07462]_[protein=OXA-63_family_oxacillin-hydrolyzing_class_D_beta-lactamase_OXA-110     TTAATTTTTGTTATTTTAATATCTTGTAAA 60
lcl|NG_079940.1_cds_WP_242934116.1_1_[gene=blaOXA]_[locus_tag=A7J11_07463]_[protein=OXA-63_family_oxacillin-hydrolyzing_class_D_beta-lactamase_OXA-110     TTAATTTTTGTTATTTTAATATCTTGTAAA 60
lcl|NG_079941.1_cds_WP_242934117.1_1_[gene=blaOXA]_[locus_tag=A7J11_07464]_[protein=OXA-63_family_oxacillin-hydrolyzing_class_D_beta-lactamase_OXA-110     TTAATTTTTGTTATTTTAATATCTTGTAAA 60
lcl|NG_079942.1_cds_WP_242934118.1_1_[gene=blaOXA]_[locus_tag=A7J11_07465]_[protein=OXA-63_family_oxacillin-hydrolyzing_class_D_beta-lactamase_OXA-110     TTAATTTTTGTTATTTTAATATCTTGTAAA 60
lcl|NG_079943.1_cds_WP_242934119.1_1_[gene=blaOXA]_[locus_tag=A7J11_07466]_[protein=OXA-63_family_oxacillin-hydrolyzing_class_D_beta-lactamase_OXA-110     TTAATTTTTGTTATTTTAATATCTTGTAAA 60
lcl|NG_079944.1_cds_WP_242934120.1_1_[gene=blaOXA]_[locus_tag=A7J11_07467]_[protein=OXA-63_family_oxacillin-hydrolyzing_class_D_beta-lactamase_OXA-110     TTAATTTTTGTTATTTTAATATCTTGTAAA 60
lcl|OM977008.1_cds_UNN26059.1_1_[gene=blaOXA]_[protein=OXA-63_family_oxacillin-hydrolyzing_class_D_beta-lactamase_OXA-1099]_[protein_id=UNN26059.1]_[l     TTTATTTTTGTTATTTTAATATCTTGTAAA 60
lcl|OM977009.1_cds_UNN26060.1_1_[gene=blaOXA]_[protein=OXA-63_family_oxacillin-hydrolyzing_class_D_beta-lactamase_OXA-1100]_[protein_id=UNN26060.1]_[l     TTTATTTTTGTTATTTTAATATCTTGTAAA 60
lcl|OM977010.1_cds_UNN26061.1_1_[gene=blaOXA]_[protein=OXA-63_family_oxacillin-hydrolyzing_class_D_beta-lactamase_OXA-1101]_[protein_id=UNN26061.1]_[l     TTTATTTTTATTATTTTAATATCTTGTAAA 60
lcl|OM977011.1_cds_UNN26062.1_1_[gene=blaOXA]_[protein=OXA-63_family_oxacillin-hydrolyzing_class_D_beta-lactamase_OXA-1102]_[protein_id=UNN26062.1]_[l     TTAATTTTTGTTATTTTAATATCTTGTAAA 60
lcl|OM977012.1_cds_UNN26063.1_1_[gene=blaOXA]_[protein=OXA-63_family_oxacillin-hydrolyzing_class_D_beta-lactamase_OXA-1103]_[protein_id=UNN26063.1]_[l     TTAATTTTTGTTATTTTAATATCTTGTAAA 60
lcl|OM977013.1_cds_UNN26064.1_1_[gene=blaOXA]_[protein=OXA-63_family_oxacillin-hydrolyzing_class_D_beta-lactamase_OXA-1104]_[protein_id=UNN26064.1]_[l     TTAATTTTTGTTATTTTAATATCTTGTAAA 60
lcl|OM977014.1_cds_UNN26065.1_1_[gene=blaOXA]_[protein=OXA-63_family_oxacillin-hydrolyzing_class_D_beta-lactamase_OXA-1105]_[protein_id=UNN26065.1]_[l     TTAATTTTTGTTATTTTAATATCTTGTAAA 60
lcl|OM977015.1_cds_UNN26066.1_1_[gene=blaOXA]_[protein=OXA-63_family_oxacillin-hydrolyzing_class_D_beta-lactamase_OXA-1106]_[protein_id=UNN26066.1]_[l     TTAATTTTTGTTATTTTAATATCTTGTAAA 60
lcl|OM977016.1_cds_UNN26067.1_1_[gene=blaOXA]_[protein=OXA-63_family_oxacillin-hydrolyzing_class_D_beta-lactamase_OXA-1107]_[protein_id=UNN26067.1]_[l     TTAATTTTTGTTATTTTAATATCTTGTAAA 60
                                                                                                                                                                                         

OXA-1_consensus                                                                                                                                            AGCAGCGCCAGTGCATCAACAGATATCTCT 90
OXA01_crRNA                                                                                                                                                ------------------------------ 90
Forward_primer                                                                                                                                             ------------------------------ 90
Reverse_primer                                                                                                                                             ------------------------------ 90
lcl|NG_049435.1_cds_WP_013244277.1_1_[gene=blaOXA]_[locus_tag=A7J11_02002]_[protein=OXA-63_family_oxacillin-hydrolyzing_class_D_beta-lactamase_OXA-136     AATACAGAAAAAATATCAAATGAAACTACA 90
lcl|NG_049436.1_cds_WP_014932145.1_1_[gene=blaOXA]_[locus_tag=A7J11_02004]_[protein=OXA-63_family_oxacillin-hydrolyzing_class_D_beta-lactamase_OXA-137     AATACAGAAAAAATATCAAATGAAACTACA 90
lcl|NG_049488.1_cds_WP_063861316.1_1_[gene=blaOXA]_[locus_tag=A7J11_02636]_[protein=OXA-63_family_oxacillin-hydrolyzing_class_D_beta-lactamase_OXA-192     AATACAGAAAAAACATCAAATGAAACTACA 90
lcl|NG_049752.1_cds_WP_063864093.1_1_[gene=blaOXA]_[locus_tag=A7J11_03554]_[protein=OXA-63_family_oxacillin-hydrolyzing_class_D_beta-lactamase_OXA-470     AATACAGAAAAAATATCAAATGAAACTACA 90
lcl|NG_049753.1_cds_WP_063864094.1_1_[gene=blaOXA]_[locus_tag=A7J11_02003]_[protein=OXA-63_family_oxacillin-hydrolyzing_class_D_beta-lactamase_OXA-471     AATACAGAAAAAATATCAAATGAAACTACA 90
lcl|NG_049754.1_cds_WP_063864095.1_1_[gene=blaOXA]_[locus_tag=A7J11_03555]_[protein=OXA-63_family_oxacillin-hydrolyzing_class_D_beta-lactamase_OXA-472     AATACAGAAAAAATATCAAATGAAACTACA 90
lcl|NG_049755.1_cds_WP_063864096.1_1_[gene=blaOXA]_[locus_tag=A7J11_03556]_[protein=OXA-63_family_oxacillin-hydrolyzing_class_D_beta-lactamase_OXA-473     AATACAGAAAAAATATCAAATGAAACTACA 90
lcl|NG_049756.1_cds_WP_063864097.1_1_[gene=blaOXA]_[locus_tag=A7J11_03557]_[protein=OXA-63_family_oxacillin-hydrolyzing_class_D_beta-lactamase_OXA-474     AATACAGAAAAAATATCAAATGAAACTACA 90
lcl|NG_049757.1_cds_WP_063864098.1_1_[gene=blaOXA]_[locus_tag=A7J11_03558]_[protein=OXA-63_family_oxacillin-hydrolyzing_class_D_beta-lactamase_OXA-475     AATACAGAAAAAATATCAAATGAAACTACA 90
lcl|NG_049758.1_cds_WP_063864099.1_1_[gene=blaOXA]_[locus_tag=A7J11_03559]_[protein=OXA-63_family_oxacillin-hydrolyzing_class_D_beta-lactamase_OXA-476     AATACAGAAAAAATATCAAATGAAACTACA 90
lcl|NG_049759.1_cds_WP_063864100.1_1_[gene=blaOXA]_[locus_tag=A7J11_03560]_[protein=OXA-63_family_oxacillin-hydrolyzing_class_D_beta-lactamase_OXA-477     AATACAGAAAAAATATCAAATGAAACTACA 90
lcl|NG_049760.1_cds_WP_063864101.1_1_[gene=blaOXA]_[locus_tag=A7J11_03561]_[protein=OXA-63_family_oxacillin-hydrolyzing_class_D_beta-lactamase_OXA-478     AATACAGAAAAAATATCAAATGAAACTACA 90
lcl|NG_049761.1_cds_WP_063864102.1_1_[gene=blaOXA]_[locus_tag=A7J11_03562]_[protein=OXA-63_family_oxacillin-hydrolyzing_class_D_beta-lactamase_OXA-479     AATACAGAAAAAATATCAAATGAAACTACA 90
lcl|NG_049803.1_cds_WP_063864528.1_1_[gene=blaOXA]_[locus_tag=A7J11_01416]_[protein=oxacillin-hydrolyzing_class_D_beta-lactamase_OXA-63]_[protein_id=W     AATACAGAAAAAATATCAAATGAAACTACA 90
lcl|NG_079936.1_cds_WP_014936873.1_1_[gene=blaOXA]_[locus_tag=A7J11_07459]_[protein=OXA-63_family_oxacillin-hydrolyzing_class_D_beta-lactamase_OXA-109     AATACAGAAAAAATATCAAATGAAACTACA 90
lcl|NG_079937.1_cds_WP_242934113.1_1_[gene=blaOXA]_[locus_tag=A7J11_07460]_[protein=OXA-63_family_oxacillin-hydrolyzing_class_D_beta-lactamase_OXA-110     AATACAGAAAAAATATCAAATGAAACTACA 90
lcl|NG_079938.1_cds_WP_242934114.1_1_[gene=blaOXA]_[locus_tag=A7J11_07461]_[protein=OXA-63_family_oxacillin-hydrolyzing_class_D_beta-lactamase_OXA-110     AATACAGAAAAAATATCAAATGAAACTACA 90
lcl|NG_079939.1_cds_WP_242934115.1_1_[gene=blaOXA]_[locus_tag=A7J11_07462]_[protein=OXA-63_family_oxacillin-hydrolyzing_class_D_beta-lactamase_OXA-110     AATACAGAAAAAACATCAGATGAAACTACA 90
lcl|NG_079940.1_cds_WP_242934116.1_1_[gene=blaOXA]_[locus_tag=A7J11_07463]_[protein=OXA-63_family_oxacillin-hydrolyzing_class_D_beta-lactamase_OXA-110     AATACAGAAAAAACATCAGATGAAACTACA 90
lcl|NG_079941.1_cds_WP_242934117.1_1_[gene=blaOXA]_[locus_tag=A7J11_07464]_[protein=OXA-63_family_oxacillin-hydrolyzing_class_D_beta-lactamase_OXA-110     AATACAGAAAAAACATCAGATGAAACTACA 90
lcl|NG_079942.1_cds_WP_242934118.1_1_[gene=blaOXA]_[locus_tag=A7J11_07465]_[protein=OXA-63_family_oxacillin-hydrolyzing_class_D_beta-lactamase_OXA-110     AATACAGAAAAAACATCAGATGAAACTACA 90
lcl|NG_079943.1_cds_WP_242934119.1_1_[gene=blaOXA]_[locus_tag=A7J11_07466]_[protein=OXA-63_family_oxacillin-hydrolyzing_class_D_beta-lactamase_OXA-110     AATACAGAAAAAACATCAGATGAAACTACA 90
lcl|NG_079944.1_cds_WP_242934120.1_1_[gene=blaOXA]_[locus_tag=A7J11_07467]_[protein=OXA-63_family_oxacillin-hydrolyzing_class_D_beta-lactamase_OXA-110     AATACAGAAAAAACATCAGATGAAACTACA 90
lcl|OM977008.1_cds_UNN26059.1_1_[gene=blaOXA]_[protein=OXA-63_family_oxacillin-hydrolyzing_class_D_beta-lactamase_OXA-1099]_[protein_id=UNN26059.1]_[l     AATACAGAAAAAATATCAAATGAAACTACA 90
lcl|OM977009.1_cds_UNN26060.1_1_[gene=blaOXA]_[protein=OXA-63_family_oxacillin-hydrolyzing_class_D_beta-lactamase_OXA-1100]_[protein_id=UNN26060.1]_[l     AATACAGAAAAAATATCAAATGAAACTACA 90
lcl|OM977010.1_cds_UNN26061.1_1_[gene=blaOXA]_[protein=OXA-63_family_oxacillin-hydrolyzing_class_D_beta-lactamase_OXA-1101]_[protein_id=UNN26061.1]_[l     AATACAGAAAAAATATCAAATGAAACTACA 90
lcl|OM977011.1_cds_UNN26062.1_1_[gene=blaOXA]_[protein=OXA-63_family_oxacillin-hydrolyzing_class_D_beta-lactamase_OXA-1102]_[protein_id=UNN26062.1]_[l     AATACAGAAAAAACATCAGATGAAACTACA 90
lcl|OM977012.1_cds_UNN26063.1_1_[gene=blaOXA]_[protein=OXA-63_family_oxacillin-hydrolyzing_class_D_beta-lactamase_OXA-1103]_[protein_id=UNN26063.1]_[l     AATACAGAAAAAACATCAGATGAAACTACA 90
lcl|OM977013.1_cds_UNN26064.1_1_[gene=blaOXA]_[protein=OXA-63_family_oxacillin-hydrolyzing_class_D_beta-lactamase_OXA-1104]_[protein_id=UNN26064.1]_[l     AATACAGAAAAAACATCAGATGAAACTACA 90
lcl|OM977014.1_cds_UNN26065.1_1_[gene=blaOXA]_[protein=OXA-63_family_oxacillin-hydrolyzing_class_D_beta-lactamase_OXA-1105]_[protein_id=UNN26065.1]_[l     AATACAGAAAAAACATCAGATGAAACTACA 90
lcl|OM977015.1_cds_UNN26066.1_1_[gene=blaOXA]_[protein=OXA-63_family_oxacillin-hydrolyzing_class_D_beta-lactamase_OXA-1106]_[protein_id=UNN26066.1]_[l     AATACAGAAAAAACATCAGATGAAACTACA 90
lcl|OM977016.1_cds_UNN26067.1_1_[gene=blaOXA]_[protein=OXA-63_family_oxacillin-hydrolyzing_class_D_beta-lactamase_OXA-1107]_[protein_id=UNN26067.1]_[l     AATACAGAAAAAACATCAGATGAAACTACA 90
                                                                                                                                                                                         

OXA-1_consensus                                                                                                                                            ACTGTTGCATCTCCATTATTTGAAGGAACT 120
OXA01_crRNA                                                                                                                                                ------------------------------ 120
Forward_primer                                                                                                                                             ------------------------------ 120
Reverse_primer                                                                                                                                             ------------------------------ 120
lcl|NG_049435.1_cds_WP_013244277.1_1_[gene=blaOXA]_[locus_tag=A7J11_02002]_[protein=OXA-63_family_oxacillin-hydrolyzing_class_D_beta-lactamase_OXA-136     TTAATAGATAATATATTTACTAATAGCAAT 120
lcl|NG_049436.1_cds_WP_014932145.1_1_[gene=blaOXA]_[locus_tag=A7J11_02004]_[protein=OXA-63_family_oxacillin-hydrolyzing_class_D_beta-lactamase_OXA-137     TTAATAGATAATATATTTACTAATAGCAAT 120
lcl|NG_049488.1_cds_WP_063861316.1_1_[gene=blaOXA]_[locus_tag=A7J11_02636]_[protein=OXA-63_family_oxacillin-hydrolyzing_class_D_beta-lactamase_OXA-192     TTAATAGATAATATATTTACTAATAGCAAT 120
lcl|NG_049752.1_cds_WP_063864093.1_1_[gene=blaOXA]_[locus_tag=A7J11_03554]_[protein=OXA-63_family_oxacillin-hydrolyzing_class_D_beta-lactamase_OXA-470     TTAATAGATAATATATTTACTAATAGCAAT 120
lcl|NG_049753.1_cds_WP_063864094.1_1_[gene=blaOXA]_[locus_tag=A7J11_02003]_[protein=OXA-63_family_oxacillin-hydrolyzing_class_D_beta-lactamase_OXA-471     TTAATAGATAATATATTTACTAATAGCAAT 120
lcl|NG_049754.1_cds_WP_063864095.1_1_[gene=blaOXA]_[locus_tag=A7J11_03555]_[protein=OXA-63_family_oxacillin-hydrolyzing_class_D_beta-lactamase_OXA-472     TTAATAGATAATATATTTACTAATAGCAAT 120
lcl|NG_049755.1_cds_WP_063864096.1_1_[gene=blaOXA]_[locus_tag=A7J11_03556]_[protein=OXA-63_family_oxacillin-hydrolyzing_class_D_beta-lactamase_OXA-473     TTAATAGATAATATATTTACTAATAGCAAT 120
lcl|NG_049756.1_cds_WP_063864097.1_1_[gene=blaOXA]_[locus_tag=A7J11_03557]_[protein=OXA-63_family_oxacillin-hydrolyzing_class_D_beta-lactamase_OXA-474     TTAATAGATAATGTATTTACTAATAGCAAT 120
lcl|NG_049757.1_cds_WP_063864098.1_1_[gene=blaOXA]_[locus_tag=A7J11_03558]_[protein=OXA-63_family_oxacillin-hydrolyzing_class_D_beta-lactamase_OXA-475     TTAATAGATAATATATTTACTAATAGCAAT 120
lcl|NG_049758.1_cds_WP_063864099.1_1_[gene=blaOXA]_[locus_tag=A7J11_03559]_[protein=OXA-63_family_oxacillin-hydrolyzing_class_D_beta-lactamase_OXA-476     TTAATAGATAATATATTTACTAATAGCAAT 120
lcl|NG_049759.1_cds_WP_063864100.1_1_[gene=blaOXA]_[locus_tag=A7J11_03560]_[protein=OXA-63_family_oxacillin-hydrolyzing_class_D_beta-lactamase_OXA-477     TTAATAGATAATGTATTTACTAATAGCAAT 120
lcl|NG_049760.1_cds_WP_063864101.1_1_[gene=blaOXA]_[locus_tag=A7J11_03561]_[protein=OXA-63_family_oxacillin-hydrolyzing_class_D_beta-lactamase_OXA-478     TTAATAGATAATATATTTACTAATAGCAAT 120
lcl|NG_049761.1_cds_WP_063864102.1_1_[gene=blaOXA]_[locus_tag=A7J11_03562]_[protein=OXA-63_family_oxacillin-hydrolyzing_class_D_beta-lactamase_OXA-479     TTAATAGATAATATATTTACTAATAGCAAT 120
lcl|NG_049803.1_cds_WP_063864528.1_1_[gene=blaOXA]_[locus_tag=A7J11_01416]_[protein=oxacillin-hydrolyzing_class_D_beta-lactamase_OXA-63]_[protein_id=W     TTAATAGATAATATATTTACTAATAGCAAT 120
lcl|NG_079936.1_cds_WP_014936873.1_1_[gene=blaOXA]_[locus_tag=A7J11_07459]_[protein=OXA-63_family_oxacillin-hydrolyzing_class_D_beta-lactamase_OXA-109     TTAATAGATAATATATTTACTAATAGCAAT 120
lcl|NG_079937.1_cds_WP_242934113.1_1_[gene=blaOXA]_[locus_tag=A7J11_07460]_[protein=OXA-63_family_oxacillin-hydrolyzing_class_D_beta-lactamase_OXA-110     TTAATAGATAATATATTTACTAATAGCAAT 120
lcl|NG_079938.1_cds_WP_242934114.1_1_[gene=blaOXA]_[locus_tag=A7J11_07461]_[protein=OXA-63_family_oxacillin-hydrolyzing_class_D_beta-lactamase_OXA-110     TTAATAGATAATATATTTACTAATAGCAAT 120
lcl|NG_079939.1_cds_WP_242934115.1_1_[gene=blaOXA]_[locus_tag=A7J11_07462]_[protein=OXA-63_family_oxacillin-hydrolyzing_class_D_beta-lactamase_OXA-110     TTGATAGATAACATATTCACTAACAGCAAT 120
lcl|NG_079940.1_cds_WP_242934116.1_1_[gene=blaOXA]_[locus_tag=A7J11_07463]_[protein=OXA-63_family_oxacillin-hydrolyzing_class_D_beta-lactamase_OXA-110     TTGATAGATAACATATTCACTAACAGCAAT 120
lcl|NG_079941.1_cds_WP_242934117.1_1_[gene=blaOXA]_[locus_tag=A7J11_07464]_[protein=OXA-63_family_oxacillin-hydrolyzing_class_D_beta-lactamase_OXA-110     TTGATAGATAACATATTCACTAACAGCAAT 120
lcl|NG_079942.1_cds_WP_242934118.1_1_[gene=blaOXA]_[locus_tag=A7J11_07465]_[protein=OXA-63_family_oxacillin-hydrolyzing_class_D_beta-lactamase_OXA-110     TTGATAGATAACATATTCACTAACAGCAAT 120
lcl|NG_079943.1_cds_WP_242934119.1_1_[gene=blaOXA]_[locus_tag=A7J11_07466]_[protein=OXA-63_family_oxacillin-hydrolyzing_class_D_beta-lactamase_OXA-110     TTGATAGATAACATATTCACTAACAGCAAT 120
lcl|NG_079944.1_cds_WP_242934120.1_1_[gene=blaOXA]_[locus_tag=A7J11_07467]_[protein=OXA-63_family_oxacillin-hydrolyzing_class_D_beta-lactamase_OXA-110     TTGATAGATAACATATTCACTAACAGCAAT 120
lcl|OM977008.1_cds_UNN26059.1_1_[gene=blaOXA]_[protein=OXA-63_family_oxacillin-hydrolyzing_class_D_beta-lactamase_OXA-1099]_[protein_id=UNN26059.1]_[l     TTAATAGATAATATATTTACTAATAGCAAT 120
lcl|OM977009.1_cds_UNN26060.1_1_[gene=blaOXA]_[protein=OXA-63_family_oxacillin-hydrolyzing_class_D_beta-lactamase_OXA-1100]_[protein_id=UNN26060.1]_[l     TTAATAGATAATATATTTACTAATAGCAAT 120
lcl|OM977010.1_cds_UNN26061.1_1_[gene=blaOXA]_[protein=OXA-63_family_oxacillin-hydrolyzing_class_D_beta-lactamase_OXA-1101]_[protein_id=UNN26061.1]_[l     TTAATAGATAATATATTTACTAATAGCAAT 120
lcl|OM977011.1_cds_UNN26062.1_1_[gene=blaOXA]_[protein=OXA-63_family_oxacillin-hydrolyzing_class_D_beta-lactamase_OXA-1102]_[protein_id=UNN26062.1]_[l     TTGATAGATAACATATTCACTAACAGCAAT 120
lcl|OM977012.1_cds_UNN26063.1_1_[gene=blaOXA]_[protein=OXA-63_family_oxacillin-hydrolyzing_class_D_beta-lactamase_OXA-1103]_[protein_id=UNN26063.1]_[l     TTGATAGATAACATATTCACTAACAGCAAT 120
lcl|OM977013.1_cds_UNN26064.1_1_[gene=blaOXA]_[protein=OXA-63_family_oxacillin-hydrolyzing_class_D_beta-lactamase_OXA-1104]_[protein_id=UNN26064.1]_[l     TTGATAGATAACATATTCACTAACAGCAAT 120
lcl|OM977014.1_cds_UNN26065.1_1_[gene=blaOXA]_[protein=OXA-63_family_oxacillin-hydrolyzing_class_D_beta-lactamase_OXA-1105]_[protein_id=UNN26065.1]_[l     TTGATAGATAACATATTCACTAACAGCAAT 120
lcl|OM977015.1_cds_UNN26066.1_1_[gene=blaOXA]_[protein=OXA-63_family_oxacillin-hydrolyzing_class_D_beta-lactamase_OXA-1106]_[protein_id=UNN26066.1]_[l     TTGATAGATAACATATTCACTAACAGCAAT 120
lcl|OM977016.1_cds_UNN26067.1_1_[gene=blaOXA]_[protein=OXA-63_family_oxacillin-hydrolyzing_class_D_beta-lactamase_OXA-1107]_[protein_id=UNN26067.1]_[l     TTGATAGATAACATATTCACTAACAGCAAT 120
                                                                                                                                                                                         

OXA-1_consensus                                                                                                                                            GAAGGTTGTTTTTTACTTTACGATGCATCC 150
OXA01_crRNA                                                                                                                                                ------------------------------ 150
Forward_primer                                                                                                                                             ------------------------------ 150
Reverse_primer                                                                                                                                             ------------------------------ 150
lcl|NG_049435.1_cds_WP_013244277.1_1_[gene=blaOXA]_[locus_tag=A7J11_02002]_[protein=OXA-63_family_oxacillin-hydrolyzing_class_D_beta-lactamase_OXA-136     GCTGAAGGAACATTAGTTATATATAATTTA 150
lcl|NG_049436.1_cds_WP_014932145.1_1_[gene=blaOXA]_[locus_tag=A7J11_02004]_[protein=OXA-63_family_oxacillin-hydrolyzing_class_D_beta-lactamase_OXA-137     GCTGAAGGAACATTAGTTATATATAATTTA 150
lcl|NG_049488.1_cds_WP_063861316.1_1_[gene=blaOXA]_[locus_tag=A7J11_02636]_[protein=OXA-63_family_oxacillin-hydrolyzing_class_D_beta-lactamase_OXA-192     GCTGAAGGAACATTAGTTATATATAATTTA 150
lcl|NG_049752.1_cds_WP_063864093.1_1_[gene=blaOXA]_[locus_tag=A7J11_03554]_[protein=OXA-63_family_oxacillin-hydrolyzing_class_D_beta-lactamase_OXA-470     GCTGAAGGAACATTAGTTATATATAATTTA 150
lcl|NG_049753.1_cds_WP_063864094.1_1_[gene=blaOXA]_[locus_tag=A7J11_02003]_[protein=OXA-63_family_oxacillin-hydrolyzing_class_D_beta-lactamase_OXA-471     GCTGAAGGAACATTAGTTATATATAATTTA 150
lcl|NG_049754.1_cds_WP_063864095.1_1_[gene=blaOXA]_[locus_tag=A7J11_03555]_[protein=OXA-63_family_oxacillin-hydrolyzing_class_D_beta-lactamase_OXA-472     GCTGAAGGAACATTAGTTATATATAATTTA 150
lcl|NG_049755.1_cds_WP_063864096.1_1_[gene=blaOXA]_[locus_tag=A7J11_03556]_[protein=OXA-63_family_oxacillin-hydrolyzing_class_D_beta-lactamase_OXA-473     GCTGAAGGAACATTAGTTATATATAATTTA 150
lcl|NG_049756.1_cds_WP_063864097.1_1_[gene=blaOXA]_[locus_tag=A7J11_03557]_[protein=OXA-63_family_oxacillin-hydrolyzing_class_D_beta-lactamase_OXA-474     GCTGAAGGAACATTAGTTATATATAATTTA 150
lcl|NG_049757.1_cds_WP_063864098.1_1_[gene=blaOXA]_[locus_tag=A7J11_03558]_[protein=OXA-63_family_oxacillin-hydrolyzing_class_D_beta-lactamase_OXA-475     GCTGAAGGAACATTAGTTATATATAATTTA 150
lcl|NG_049758.1_cds_WP_063864099.1_1_[gene=blaOXA]_[locus_tag=A7J11_03559]_[protein=OXA-63_family_oxacillin-hydrolyzing_class_D_beta-lactamase_OXA-476     GCTGAAGGAACATTAGTTATATATAATTTA 150
lcl|NG_049759.1_cds_WP_063864100.1_1_[gene=blaOXA]_[locus_tag=A7J11_03560]_[protein=OXA-63_family_oxacillin-hydrolyzing_class_D_beta-lactamase_OXA-477     GCTGAAGGAACATTAGTTATATATAATTTA 150
lcl|NG_049760.1_cds_WP_063864101.1_1_[gene=blaOXA]_[locus_tag=A7J11_03561]_[protein=OXA-63_family_oxacillin-hydrolyzing_class_D_beta-lactamase_OXA-478     GCTGAAGGAACATTAGTTATATATAATTTA 150
lcl|NG_049761.1_cds_WP_063864102.1_1_[gene=blaOXA]_[locus_tag=A7J11_03562]_[protein=OXA-63_family_oxacillin-hydrolyzing_class_D_beta-lactamase_OXA-479     GCTGAAGGAACATTAGTTATATATAATTTA 150
lcl|NG_049803.1_cds_WP_063864528.1_1_[gene=blaOXA]_[locus_tag=A7J11_01416]_[protein=oxacillin-hydrolyzing_class_D_beta-lactamase_OXA-63]_[protein_id=W     GCTGAAGGAACATTAGTTATATATAATTTA 150
lcl|NG_079936.1_cds_WP_014936873.1_1_[gene=blaOXA]_[locus_tag=A7J11_07459]_[protein=OXA-63_family_oxacillin-hydrolyzing_class_D_beta-lactamase_OXA-109     GCTGAAGGAACATTAGTTATATATAATTTA 150
lcl|NG_079937.1_cds_WP_242934113.1_1_[gene=blaOXA]_[locus_tag=A7J11_07460]_[protein=OXA-63_family_oxacillin-hydrolyzing_class_D_beta-lactamase_OXA-110     GCTGAAGGAACATTAGTTATATATAATTTA 150
lcl|NG_079938.1_cds_WP_242934114.1_1_[gene=blaOXA]_[locus_tag=A7J11_07461]_[protein=OXA-63_family_oxacillin-hydrolyzing_class_D_beta-lactamase_OXA-110     GCTGAAGGAACATTAGTTATATATAATTTA 150
lcl|NG_079939.1_cds_WP_242934115.1_1_[gene=blaOXA]_[locus_tag=A7J11_07462]_[protein=OXA-63_family_oxacillin-hydrolyzing_class_D_beta-lactamase_OXA-110     ACAGAAGGAACATTAGTTATATACGATTTA 150
lcl|NG_079940.1_cds_WP_242934116.1_1_[gene=blaOXA]_[locus_tag=A7J11_07463]_[protein=OXA-63_family_oxacillin-hydrolyzing_class_D_beta-lactamase_OXA-110     ACAGAAGGAACATTAGTTATATACGATTTA 150
lcl|NG_079941.1_cds_WP_242934117.1_1_[gene=blaOXA]_[locus_tag=A7J11_07464]_[protein=OXA-63_family_oxacillin-hydrolyzing_class_D_beta-lactamase_OXA-110     ACAGAAGGAACATTAGTTATATACGATTTA 150
lcl|NG_079942.1_cds_WP_242934118.1_1_[gene=blaOXA]_[locus_tag=A7J11_07465]_[protein=OXA-63_family_oxacillin-hydrolyzing_class_D_beta-lactamase_OXA-110     ACAGAAGGAACATTAGTTATATACGATTTA 150
lcl|NG_079943.1_cds_WP_242934119.1_1_[gene=blaOXA]_[locus_tag=A7J11_07466]_[protein=OXA-63_family_oxacillin-hydrolyzing_class_D_beta-lactamase_OXA-110     ACAGAAGGAACATTAGTTATATACGATTTA 150
lcl|NG_079944.1_cds_WP_242934120.1_1_[gene=blaOXA]_[locus_tag=A7J11_07467]_[protein=OXA-63_family_oxacillin-hydrolyzing_class_D_beta-lactamase_OXA-110     ACAGAAGGAACATTAGTTATATACGATTTA 150
lcl|OM977008.1_cds_UNN26059.1_1_[gene=blaOXA]_[protein=OXA-63_family_oxacillin-hydrolyzing_class_D_beta-lactamase_OXA-1099]_[protein_id=UNN26059.1]_[l     GCTGAAGGAACATTAGTTATATATAATTTA 150
lcl|OM977009.1_cds_UNN26060.1_1_[gene=blaOXA]_[protein=OXA-63_family_oxacillin-hydrolyzing_class_D_beta-lactamase_OXA-1100]_[protein_id=UNN26060.1]_[l     GCTGAAGGAACATTAGTTATATATAATTTA 150
lcl|OM977010.1_cds_UNN26061.1_1_[gene=blaOXA]_[protein=OXA-63_family_oxacillin-hydrolyzing_class_D_beta-lactamase_OXA-1101]_[protein_id=UNN26061.1]_[l     GCTGAAGGAACATTAGTTATATATAATTTA 150
lcl|OM977011.1_cds_UNN26062.1_1_[gene=blaOXA]_[protein=OXA-63_family_oxacillin-hydrolyzing_class_D_beta-lactamase_OXA-1102]_[protein_id=UNN26062.1]_[l     ACAGAAGGAACATTAGTTATATACGATTTA 150
lcl|OM977012.1_cds_UNN26063.1_1_[gene=blaOXA]_[protein=OXA-63_family_oxacillin-hydrolyzing_class_D_beta-lactamase_OXA-1103]_[protein_id=UNN26063.1]_[l     ACAGAAGGAACATTAGTTATATACGATTTA 150
lcl|OM977013.1_cds_UNN26064.1_1_[gene=blaOXA]_[protein=OXA-63_family_oxacillin-hydrolyzing_class_D_beta-lactamase_OXA-1104]_[protein_id=UNN26064.1]_[l     ACAGAAGGAACATTAGTTATATACGATTTA 150
lcl|OM977014.1_cds_UNN26065.1_1_[gene=blaOXA]_[protein=OXA-63_family_oxacillin-hydrolyzing_class_D_beta-lactamase_OXA-1105]_[protein_id=UNN26065.1]_[l     ACAGAAGGAACATTAGTTATATACGATTTA 150
lcl|OM977015.1_cds_UNN26066.1_1_[gene=blaOXA]_[protein=OXA-63_family_oxacillin-hydrolyzing_class_D_beta-lactamase_OXA-1106]_[protein_id=UNN26066.1]_[l     ACAGAAGGAACATTAGTTATATACGATTTA 150
lcl|OM977016.1_cds_UNN26067.1_1_[gene=blaOXA]_[protein=OXA-63_family_oxacillin-hydrolyzing_class_D_beta-lactamase_OXA-1107]_[protein_id=UNN26067.1]_[l     ACAGAAGGAACATTAGTTATATACGATTTA 150
                                                                                                                                                                                         

OXA-1_consensus                                                                                                                                            ACAAACGCTGAAATTGCTCAATTCAATAAA 180
OXA01_crRNA                                                                                                                                                ------------------------------ 180
Forward_primer                                                                                                                                             ------------------------------ 180
Reverse_primer                                                                                                                                             ------------------------------ 180
lcl|NG_049435.1_cds_WP_013244277.1_1_[gene=blaOXA]_[locus_tag=A7J11_02002]_[protein=OXA-63_family_oxacillin-hydrolyzing_class_D_beta-lactamase_OXA-136     AATGATGATAAATATATAATTCATAATAAA 180
lcl|NG_049436.1_cds_WP_014932145.1_1_[gene=blaOXA]_[locus_tag=A7J11_02004]_[protein=OXA-63_family_oxacillin-hydrolyzing_class_D_beta-lactamase_OXA-137     AATGATGATAAATATATAATTCATAATAAA 180
lcl|NG_049488.1_cds_WP_063861316.1_1_[gene=blaOXA]_[locus_tag=A7J11_02636]_[protein=OXA-63_family_oxacillin-hydrolyzing_class_D_beta-lactamase_OXA-192     AATGATGATAAATACATAATTCATAATAAA 180
lcl|NG_049752.1_cds_WP_063864093.1_1_[gene=blaOXA]_[locus_tag=A7J11_03554]_[protein=OXA-63_family_oxacillin-hydrolyzing_class_D_beta-lactamase_OXA-470     AATGATGATAAATATATAATTCATAATAAA 180
lcl|NG_049753.1_cds_WP_063864094.1_1_[gene=blaOXA]_[locus_tag=A7J11_02003]_[protein=OXA-63_family_oxacillin-hydrolyzing_class_D_beta-lactamase_OXA-471     AATGATGATAAATATATAATTCATAATAAA 180
lcl|NG_049754.1_cds_WP_063864095.1_1_[gene=blaOXA]_[locus_tag=A7J11_03555]_[protein=OXA-63_family_oxacillin-hydrolyzing_class_D_beta-lactamase_OXA-472     AATGATGATAAATATATAATTCATAATAAA 180
lcl|NG_049755.1_cds_WP_063864096.1_1_[gene=blaOXA]_[locus_tag=A7J11_03556]_[protein=OXA-63_family_oxacillin-hydrolyzing_class_D_beta-lactamase_OXA-473     AATGATGATAAATATATAATTCATAATAAA 180
lcl|NG_049756.1_cds_WP_063864097.1_1_[gene=blaOXA]_[locus_tag=A7J11_03557]_[protein=OXA-63_family_oxacillin-hydrolyzing_class_D_beta-lactamase_OXA-474     AATGATGATAAATATATAATTCATAATAAA 180
lcl|NG_049757.1_cds_WP_063864098.1_1_[gene=blaOXA]_[locus_tag=A7J11_03558]_[protein=OXA-63_family_oxacillin-hydrolyzing_class_D_beta-lactamase_OXA-475     AATGATGATAAATATATAATTCATAATAAA 180
lcl|NG_049758.1_cds_WP_063864099.1_1_[gene=blaOXA]_[locus_tag=A7J11_03559]_[protein=OXA-63_family_oxacillin-hydrolyzing_class_D_beta-lactamase_OXA-476     AATGATGATAAATATATAATTCATAATAAA 180
lcl|NG_049759.1_cds_WP_063864100.1_1_[gene=blaOXA]_[locus_tag=A7J11_03560]_[protein=OXA-63_family_oxacillin-hydrolyzing_class_D_beta-lactamase_OXA-477     AATGATGATAAATATATAATTCATAATAAA 180
lcl|NG_049760.1_cds_WP_063864101.1_1_[gene=blaOXA]_[locus_tag=A7J11_03561]_[protein=OXA-63_family_oxacillin-hydrolyzing_class_D_beta-lactamase_OXA-478     AATGATGATAAATATATAATTCATAATAAA 180
lcl|NG_049761.1_cds_WP_063864102.1_1_[gene=blaOXA]_[locus_tag=A7J11_03562]_[protein=OXA-63_family_oxacillin-hydrolyzing_class_D_beta-lactamase_OXA-479     AATGATGATAAATATATAATTCATAATAAA 180
lcl|NG_049803.1_cds_WP_063864528.1_1_[gene=blaOXA]_[locus_tag=A7J11_01416]_[protein=oxacillin-hydrolyzing_class_D_beta-lactamase_OXA-63]_[protein_id=W     AATGATGATAAATATATAATTCATAATAAA 180
lcl|NG_079936.1_cds_WP_014936873.1_1_[gene=blaOXA]_[locus_tag=A7J11_07459]_[protein=OXA-63_family_oxacillin-hydrolyzing_class_D_beta-lactamase_OXA-109     AATGATGATAAATATATAATTCATAATAAA 180
lcl|NG_079937.1_cds_WP_242934113.1_1_[gene=blaOXA]_[locus_tag=A7J11_07460]_[protein=OXA-63_family_oxacillin-hydrolyzing_class_D_beta-lactamase_OXA-110     AATGATGATAAATATGTAATTCATAATAAA 180
lcl|NG_079938.1_cds_WP_242934114.1_1_[gene=blaOXA]_[locus_tag=A7J11_07461]_[protein=OXA-63_family_oxacillin-hydrolyzing_class_D_beta-lactamase_OXA-110     AATGATGATAAATATATAATTCATAATAAA 180
lcl|NG_079939.1_cds_WP_242934115.1_1_[gene=blaOXA]_[locus_tag=A7J11_07462]_[protein=OXA-63_family_oxacillin-hydrolyzing_class_D_beta-lactamase_OXA-110     AATGAGAATAAATATATAATTCATAACAAA 180
lcl|NG_079940.1_cds_WP_242934116.1_1_[gene=blaOXA]_[locus_tag=A7J11_07463]_[protein=OXA-63_family_oxacillin-hydrolyzing_class_D_beta-lactamase_OXA-110     AATGAGAATAAATATATAATTCATAACAAA 180
lcl|NG_079941.1_cds_WP_242934117.1_1_[gene=blaOXA]_[locus_tag=A7J11_07464]_[protein=OXA-63_family_oxacillin-hydrolyzing_class_D_beta-lactamase_OXA-110     AATGAGAATAAATATATAATTCATAACAAA 180
lcl|NG_079942.1_cds_WP_242934118.1_1_[gene=blaOXA]_[locus_tag=A7J11_07465]_[protein=OXA-63_family_oxacillin-hydrolyzing_class_D_beta-lactamase_OXA-110     AATGAGAATAAATATATAATTCATAACAAA 180
lcl|NG_079943.1_cds_WP_242934119.1_1_[gene=blaOXA]_[locus_tag=A7J11_07466]_[protein=OXA-63_family_oxacillin-hydrolyzing_class_D_beta-lactamase_OXA-110     AATGAGAATAAATATATAATTCATAACAAA 180
lcl|NG_079944.1_cds_WP_242934120.1_1_[gene=blaOXA]_[locus_tag=A7J11_07467]_[protein=OXA-63_family_oxacillin-hydrolyzing_class_D_beta-lactamase_OXA-110     AATGAGAATAAATATATAATTCATAACAAA 180
lcl|OM977008.1_cds_UNN26059.1_1_[gene=blaOXA]_[protein=OXA-63_family_oxacillin-hydrolyzing_class_D_beta-lactamase_OXA-1099]_[protein_id=UNN26059.1]_[l     AATGATGATAAATATATAATTCATAATAAA 180
lcl|OM977009.1_cds_UNN26060.1_1_[gene=blaOXA]_[protein=OXA-63_family_oxacillin-hydrolyzing_class_D_beta-lactamase_OXA-1100]_[protein_id=UNN26060.1]_[l     AATGATGATAAATATGTAATTCATAATAAA 180
lcl|OM977010.1_cds_UNN26061.1_1_[gene=blaOXA]_[protein=OXA-63_family_oxacillin-hydrolyzing_class_D_beta-lactamase_OXA-1101]_[protein_id=UNN26061.1]_[l     AATGATGATAAATATATAATTCATAATAAA 180
lcl|OM977011.1_cds_UNN26062.1_1_[gene=blaOXA]_[protein=OXA-63_family_oxacillin-hydrolyzing_class_D_beta-lactamase_OXA-1102]_[protein_id=UNN26062.1]_[l     AATGAGAATAAATATATAATTCATAACAAA 180
lcl|OM977012.1_cds_UNN26063.1_1_[gene=blaOXA]_[protein=OXA-63_family_oxacillin-hydrolyzing_class_D_beta-lactamase_OXA-1103]_[protein_id=UNN26063.1]_[l     AATGAGAATAAATATATAATTCATAACAAA 180
lcl|OM977013.1_cds_UNN26064.1_1_[gene=blaOXA]_[protein=OXA-63_family_oxacillin-hydrolyzing_class_D_beta-lactamase_OXA-1104]_[protein_id=UNN26064.1]_[l     AATGAGAATAAATATATAATTCATAACAAA 180
lcl|OM977014.1_cds_UNN26065.1_1_[gene=blaOXA]_[protein=OXA-63_family_oxacillin-hydrolyzing_class_D_beta-lactamase_OXA-1105]_[protein_id=UNN26065.1]_[l     AATGAGAATAAATATATAATTCATAACAAA 180
lcl|OM977015.1_cds_UNN26066.1_1_[gene=blaOXA]_[protein=OXA-63_family_oxacillin-hydrolyzing_class_D_beta-lactamase_OXA-1106]_[protein_id=UNN26066.1]_[l     AATGAGAATAAATATATAATTCATAACAAA 180
lcl|OM977016.1_cds_UNN26067.1_1_[gene=blaOXA]_[protein=OXA-63_family_oxacillin-hydrolyzing_class_D_beta-lactamase_OXA-1107]_[protein_id=UNN26067.1]_[l     AATGAGAATAAATATATAATTCATAACAAA 180
                                                                                                                                                                                         

OXA-1_consensus                                                                                                                                            GCAAAGTGTGCAACGCAAATGGCACCAGAT 210
OXA01_crRNA                                                                                                                                                ------------------------------ 210
Forward_primer                                                                                                                                             ------------------------------ 210
Reverse_primer                                                                                                                                             ------------------------------ 210
lcl|NG_049435.1_cds_WP_013244277.1_1_[gene=blaOXA]_[locus_tag=A7J11_02002]_[protein=OXA-63_family_oxacillin-hydrolyzing_class_D_beta-lactamase_OXA-136     GAAAGAGCTGAACAAAGATTTTATCCAGCA 210
lcl|NG_049436.1_cds_WP_014932145.1_1_[gene=blaOXA]_[locus_tag=A7J11_02004]_[protein=OXA-63_family_oxacillin-hydrolyzing_class_D_beta-lactamase_OXA-137     GAAAGAGCTGAACAAAGATTTTATCCAGCA 210
lcl|NG_049488.1_cds_WP_063861316.1_1_[gene=blaOXA]_[locus_tag=A7J11_02636]_[protein=OXA-63_family_oxacillin-hydrolyzing_class_D_beta-lactamase_OXA-192     GAAAGAGCTGAACAAAGATTTTATCCAGCA 210
lcl|NG_049752.1_cds_WP_063864093.1_1_[gene=blaOXA]_[locus_tag=A7J11_03554]_[protein=OXA-63_family_oxacillin-hydrolyzing_class_D_beta-lactamase_OXA-470     GAAAGAGCTGAACAAAGATTTTATCCAGCA 210
lcl|NG_049753.1_cds_WP_063864094.1_1_[gene=blaOXA]_[locus_tag=A7J11_02003]_[protein=OXA-63_family_oxacillin-hydrolyzing_class_D_beta-lactamase_OXA-471     GAAAGAGCTGAACAAAGATTTTATCCAGCA 210
lcl|NG_049754.1_cds_WP_063864095.1_1_[gene=blaOXA]_[locus_tag=A7J11_03555]_[protein=OXA-63_family_oxacillin-hydrolyzing_class_D_beta-lactamase_OXA-472     GAAAGAGCTGAACTAAGATTTTATCAAGCA 210
lcl|NG_049755.1_cds_WP_063864096.1_1_[gene=blaOXA]_[locus_tag=A7J11_03556]_[protein=OXA-63_family_oxacillin-hydrolyzing_class_D_beta-lactamase_OXA-473     GAAAGAGCTGAACAAAGATTTTATCCAGCA 210
lcl|NG_049756.1_cds_WP_063864097.1_1_[gene=blaOXA]_[locus_tag=A7J11_03557]_[protein=OXA-63_family_oxacillin-hydrolyzing_class_D_beta-lactamase_OXA-474     GAAAGAGCTGAACAAAGATTTTATCCAGCA 210
lcl|NG_049757.1_cds_WP_063864098.1_1_[gene=blaOXA]_[locus_tag=A7J11_03558]_[protein=OXA-63_family_oxacillin-hydrolyzing_class_D_beta-lactamase_OXA-475     GAAAGAGCTGAACAAAGATTTTATCCAGCA 210
lcl|NG_049758.1_cds_WP_063864099.1_1_[gene=blaOXA]_[locus_tag=A7J11_03559]_[protein=OXA-63_family_oxacillin-hydrolyzing_class_D_beta-lactamase_OXA-476     GAAAGAGCTGAACAAAGATTTTATCCAGCA 210
lcl|NG_049759.1_cds_WP_063864100.1_1_[gene=blaOXA]_[locus_tag=A7J11_03560]_[protein=OXA-63_family_oxacillin-hydrolyzing_class_D_beta-lactamase_OXA-477     GAAAGAGCTGAACAAAGATTTTATCCAGCA 210
lcl|NG_049760.1_cds_WP_063864101.1_1_[gene=blaOXA]_[locus_tag=A7J11_03561]_[protein=OXA-63_family_oxacillin-hydrolyzing_class_D_beta-lactamase_OXA-478     GAAAGAGCTGAACTAAGATTTTATCCAGCA 210
lcl|NG_049761.1_cds_WP_063864102.1_1_[gene=blaOXA]_[locus_tag=A7J11_03562]_[protein=OXA-63_family_oxacillin-hydrolyzing_class_D_beta-lactamase_OXA-479     GAAAGAGCTGAACAAAGATTTTATCCAGCA 210
lcl|NG_049803.1_cds_WP_063864528.1_1_[gene=blaOXA]_[locus_tag=A7J11_01416]_[protein=oxacillin-hydrolyzing_class_D_beta-lactamase_OXA-63]_[protein_id=W     GAAAGAGCTGAACAAAGATTTTATCCAGCA 210
lcl|NG_079936.1_cds_WP_014936873.1_1_[gene=blaOXA]_[locus_tag=A7J11_07459]_[protein=OXA-63_family_oxacillin-hydrolyzing_class_D_beta-lactamase_OXA-109     GAAAGAGCTGAACAAAGATTTTATCCAGCA 210
lcl|NG_079937.1_cds_WP_242934113.1_1_[gene=blaOXA]_[locus_tag=A7J11_07460]_[protein=OXA-63_family_oxacillin-hydrolyzing_class_D_beta-lactamase_OXA-110     GAAAGAGCTGAACAAAGATTTTATCCAGCA 210
lcl|NG_079938.1_cds_WP_242934114.1_1_[gene=blaOXA]_[locus_tag=A7J11_07461]_[protein=OXA-63_family_oxacillin-hydrolyzing_class_D_beta-lactamase_OXA-110     GAAAGAGCTGAACAAAGATTTTATCCAGCA 210
lcl|NG_079939.1_cds_WP_242934115.1_1_[gene=blaOXA]_[locus_tag=A7J11_07462]_[protein=OXA-63_family_oxacillin-hydrolyzing_class_D_beta-lactamase_OXA-110     GAAAGAGCTGAACAAAGATTTTATCCTGCC 210
lcl|NG_079940.1_cds_WP_242934116.1_1_[gene=blaOXA]_[locus_tag=A7J11_07463]_[protein=OXA-63_family_oxacillin-hydrolyzing_class_D_beta-lactamase_OXA-110     GAAAGAGCTGAACAAAGATTTTATCCTGCA 210
lcl|NG_079941.1_cds_WP_242934117.1_1_[gene=blaOXA]_[locus_tag=A7J11_07464]_[protein=OXA-63_family_oxacillin-hydrolyzing_class_D_beta-lactamase_OXA-110     GAAAGAGCTGAACAAAGATTTTATCCTGCA 210
lcl|NG_079942.1_cds_WP_242934118.1_1_[gene=blaOXA]_[locus_tag=A7J11_07465]_[protein=OXA-63_family_oxacillin-hydrolyzing_class_D_beta-lactamase_OXA-110     GAAAGAGCTGAACAAAGATTTTATCCCGCA 210
lcl|NG_079943.1_cds_WP_242934119.1_1_[gene=blaOXA]_[locus_tag=A7J11_07466]_[protein=OXA-63_family_oxacillin-hydrolyzing_class_D_beta-lactamase_OXA-110     GAAAGAGCTGAACAAATATTTTATCCTGCA 210
lcl|NG_079944.1_cds_WP_242934120.1_1_[gene=blaOXA]_[locus_tag=A7J11_07467]_[protein=OXA-63_family_oxacillin-hydrolyzing_class_D_beta-lactamase_OXA-110     GAAAGAGCTGAACAAAGATTTTATCCCGCA 210
lcl|OM977008.1_cds_UNN26059.1_1_[gene=blaOXA]_[protein=OXA-63_family_oxacillin-hydrolyzing_class_D_beta-lactamase_OXA-1099]_[protein_id=UNN26059.1]_[l     GAAAGAGCTGAACAAAGATTTTATCCAGCA 210
lcl|OM977009.1_cds_UNN26060.1_1_[gene=blaOXA]_[protein=OXA-63_family_oxacillin-hydrolyzing_class_D_beta-lactamase_OXA-1100]_[protein_id=UNN26060.1]_[l     GAAAGAGCTGAACAAAGATTTTATCCAGCA 210
lcl|OM977010.1_cds_UNN26061.1_1_[gene=blaOXA]_[protein=OXA-63_family_oxacillin-hydrolyzing_class_D_beta-lactamase_OXA-1101]_[protein_id=UNN26061.1]_[l     GAAAGAGCTGAACAAAGATTTTATCCAGCA 210
lcl|OM977011.1_cds_UNN26062.1_1_[gene=blaOXA]_[protein=OXA-63_family_oxacillin-hydrolyzing_class_D_beta-lactamase_OXA-1102]_[protein_id=UNN26062.1]_[l     GAAAGAGCTGAACAAAGATTTTATCCTGCC 210
lcl|OM977012.1_cds_UNN26063.1_1_[gene=blaOXA]_[protein=OXA-63_family_oxacillin-hydrolyzing_class_D_beta-lactamase_OXA-1103]_[protein_id=UNN26063.1]_[l     GAAAGAGCTGAACAAAGATTTTATCCTGCA 210
lcl|OM977013.1_cds_UNN26064.1_1_[gene=blaOXA]_[protein=OXA-63_family_oxacillin-hydrolyzing_class_D_beta-lactamase_OXA-1104]_[protein_id=UNN26064.1]_[l     GAAAGAGCTGAACAAAGATTTTATCCTGCA 210
lcl|OM977014.1_cds_UNN26065.1_1_[gene=blaOXA]_[protein=OXA-63_family_oxacillin-hydrolyzing_class_D_beta-lactamase_OXA-1105]_[protein_id=UNN26065.1]_[l     GAAAGAGCTGAACAAAGATTTTATCCCGCA 210
lcl|OM977015.1_cds_UNN26066.1_1_[gene=blaOXA]_[protein=OXA-63_family_oxacillin-hydrolyzing_class_D_beta-lactamase_OXA-1106]_[protein_id=UNN26066.1]_[l     GAAAGAGCTGAACAAATATTTTATCCTGCA 210
lcl|OM977016.1_cds_UNN26067.1_1_[gene=blaOXA]_[protein=OXA-63_family_oxacillin-hydrolyzing_class_D_beta-lactamase_OXA-1107]_[protein_id=UNN26067.1]_[l     GAAAGAGCTGAACAAAGATTTTATCCCGCA 210
                                                                                                                                                                                         

OXA-1_consensus                                                                                                                                            TCAACTTTCAAGATCGCATTATCACTTATG 240
OXA01_crRNA                                                                                                                                                ------------------------------ 240
Forward_primer                                                                                                                                             ------------------------------ 240
Reverse_primer                                                                                                                                             ------------------------------ 240
lcl|NG_049435.1_cds_WP_013244277.1_1_[gene=blaOXA]_[locus_tag=A7J11_02002]_[protein=OXA-63_family_oxacillin-hydrolyzing_class_D_beta-lactamase_OXA-136     TCAACATTTAAAATATATAATAGTTTAATA 240
lcl|NG_049436.1_cds_WP_014932145.1_1_[gene=blaOXA]_[locus_tag=A7J11_02004]_[protein=OXA-63_family_oxacillin-hydrolyzing_class_D_beta-lactamase_OXA-137     TCAACATTTAAAATATATAATAGTTTAATA 240
lcl|NG_049488.1_cds_WP_063861316.1_1_[gene=blaOXA]_[locus_tag=A7J11_02636]_[protein=OXA-63_family_oxacillin-hydrolyzing_class_D_beta-lactamase_OXA-192     TCAACATTTAAAATATATAATAGTTTAATA 240
lcl|NG_049752.1_cds_WP_063864093.1_1_[gene=blaOXA]_[locus_tag=A7J11_03554]_[protein=OXA-63_family_oxacillin-hydrolyzing_class_D_beta-lactamase_OXA-470     TCAACATTTAAAATATATAATAGTTTAATA 240
lcl|NG_049753.1_cds_WP_063864094.1_1_[gene=blaOXA]_[locus_tag=A7J11_02003]_[protein=OXA-63_family_oxacillin-hydrolyzing_class_D_beta-lactamase_OXA-471     TCAACATTTAAAATATATAATAGTTTAATA 240
lcl|NG_049754.1_cds_WP_063864095.1_1_[gene=blaOXA]_[locus_tag=A7J11_03555]_[protein=OXA-63_family_oxacillin-hydrolyzing_class_D_beta-lactamase_OXA-472     TCAACATTTAAAATATATAATAGTTTAATA 240
lcl|NG_049755.1_cds_WP_063864096.1_1_[gene=blaOXA]_[locus_tag=A7J11_03556]_[protein=OXA-63_family_oxacillin-hydrolyzing_class_D_beta-lactamase_OXA-473     TCAACATTTAAAATATATAATAGTTTAATA 240
lcl|NG_049756.1_cds_WP_063864097.1_1_[gene=blaOXA]_[locus_tag=A7J11_03557]_[protein=OXA-63_family_oxacillin-hydrolyzing_class_D_beta-lactamase_OXA-474     TCAACATTTAAAATATATAATAGTTTAATA 240
lcl|NG_049757.1_cds_WP_063864098.1_1_[gene=blaOXA]_[locus_tag=A7J11_03558]_[protein=OXA-63_family_oxacillin-hydrolyzing_class_D_beta-lactamase_OXA-475     TCAACATTTAAAATATATAATAGTTTAATA 240
lcl|NG_049758.1_cds_WP_063864099.1_1_[gene=blaOXA]_[locus_tag=A7J11_03559]_[protein=OXA-63_family_oxacillin-hydrolyzing_class_D_beta-lactamase_OXA-476     TCAACATTTAAAATATATAATAGTTTAATA 240
lcl|NG_049759.1_cds_WP_063864100.1_1_[gene=blaOXA]_[locus_tag=A7J11_03560]_[protein=OXA-63_family_oxacillin-hydrolyzing_class_D_beta-lactamase_OXA-477     TCAACATTTAAAATATATAATAGTTTAATA 240
lcl|NG_049760.1_cds_WP_063864101.1_1_[gene=blaOXA]_[locus_tag=A7J11_03561]_[protein=OXA-63_family_oxacillin-hydrolyzing_class_D_beta-lactamase_OXA-478     TCAACATTTAAAATATATAATAGTTTAATA 240
lcl|NG_049761.1_cds_WP_063864102.1_1_[gene=blaOXA]_[locus_tag=A7J11_03562]_[protein=OXA-63_family_oxacillin-hydrolyzing_class_D_beta-lactamase_OXA-479     TCAACATTTAAAATATATAATAGTTTAATA 240
lcl|NG_049803.1_cds_WP_063864528.1_1_[gene=blaOXA]_[locus_tag=A7J11_01416]_[protein=oxacillin-hydrolyzing_class_D_beta-lactamase_OXA-63]_[protein_id=W     TCAACATTTAAAATATATAATAGTTTAATA 240
lcl|NG_079936.1_cds_WP_014936873.1_1_[gene=blaOXA]_[locus_tag=A7J11_07459]_[protein=OXA-63_family_oxacillin-hydrolyzing_class_D_beta-lactamase_OXA-109     TCAACATTTAAAATATATAATAGTTTAATA 240
lcl|NG_079937.1_cds_WP_242934113.1_1_[gene=blaOXA]_[locus_tag=A7J11_07460]_[protein=OXA-63_family_oxacillin-hydrolyzing_class_D_beta-lactamase_OXA-110     TCAACATTTAAAATATATAATAGTTTAATA 240
lcl|NG_079938.1_cds_WP_242934114.1_1_[gene=blaOXA]_[locus_tag=A7J11_07461]_[protein=OXA-63_family_oxacillin-hydrolyzing_class_D_beta-lactamase_OXA-110     TCAACATTTAAAATATATAATAGTTTAATA 240
lcl|NG_079939.1_cds_WP_242934115.1_1_[gene=blaOXA]_[locus_tag=A7J11_07462]_[protein=OXA-63_family_oxacillin-hydrolyzing_class_D_beta-lactamase_OXA-110     TCAACATTTAAAATTTATAATAGTTTAATA 240
lcl|NG_079940.1_cds_WP_242934116.1_1_[gene=blaOXA]_[locus_tag=A7J11_07463]_[protein=OXA-63_family_oxacillin-hydrolyzing_class_D_beta-lactamase_OXA-110     TCAACATTTAAAATTTATAATAGTTTAATA 240
lcl|NG_079941.1_cds_WP_242934117.1_1_[gene=blaOXA]_[locus_tag=A7J11_07464]_[protein=OXA-63_family_oxacillin-hydrolyzing_class_D_beta-lactamase_OXA-110     TCAACATTTAAAATTTATAATAGTTTAATA 240
lcl|NG_079942.1_cds_WP_242934118.1_1_[gene=blaOXA]_[locus_tag=A7J11_07465]_[protein=OXA-63_family_oxacillin-hydrolyzing_class_D_beta-lactamase_OXA-110     TCAACATTTAAAATTTATAATAGTTTAATA 240
lcl|NG_079943.1_cds_WP_242934119.1_1_[gene=blaOXA]_[locus_tag=A7J11_07466]_[protein=OXA-63_family_oxacillin-hydrolyzing_class_D_beta-lactamase_OXA-110     TCAACATTTAAAATTTATAATAGTTTAATA 240
lcl|NG_079944.1_cds_WP_242934120.1_1_[gene=blaOXA]_[locus_tag=A7J11_07467]_[protein=OXA-63_family_oxacillin-hydrolyzing_class_D_beta-lactamase_OXA-110     TCAACATTTAAAATTTATAATAGTTTAATA 240
lcl|OM977008.1_cds_UNN26059.1_1_[gene=blaOXA]_[protein=OXA-63_family_oxacillin-hydrolyzing_class_D_beta-lactamase_OXA-1099]_[protein_id=UNN26059.1]_[l     TCAACATTTAAAATATATAATAGTTTAATA 240
lcl|OM977009.1_cds_UNN26060.1_1_[gene=blaOXA]_[protein=OXA-63_family_oxacillin-hydrolyzing_class_D_beta-lactamase_OXA-1100]_[protein_id=UNN26060.1]_[l     TCAACATTTAAAATATATAATAGTTTAATA 240
lcl|OM977010.1_cds_UNN26061.1_1_[gene=blaOXA]_[protein=OXA-63_family_oxacillin-hydrolyzing_class_D_beta-lactamase_OXA-1101]_[protein_id=UNN26061.1]_[l     TCAACATTTAAAATATATAATAGTTTAATA 240
lcl|OM977011.1_cds_UNN26062.1_1_[gene=blaOXA]_[protein=OXA-63_family_oxacillin-hydrolyzing_class_D_beta-lactamase_OXA-1102]_[protein_id=UNN26062.1]_[l     TCAACATTTAAAATTTATAATAGTTTAATA 240
lcl|OM977012.1_cds_UNN26063.1_1_[gene=blaOXA]_[protein=OXA-63_family_oxacillin-hydrolyzing_class_D_beta-lactamase_OXA-1103]_[protein_id=UNN26063.1]_[l     TCAACATTTAAAATTTATAATAGTTTAATA 240
lcl|OM977013.1_cds_UNN26064.1_1_[gene=blaOXA]_[protein=OXA-63_family_oxacillin-hydrolyzing_class_D_beta-lactamase_OXA-1104]_[protein_id=UNN26064.1]_[l     TCAACATTTAAAATTTATAATAGTTTAATA 240
lcl|OM977014.1_cds_UNN26065.1_1_[gene=blaOXA]_[protein=OXA-63_family_oxacillin-hydrolyzing_class_D_beta-lactamase_OXA-1105]_[protein_id=UNN26065.1]_[l     TCAACATTTAAAATTTATAATAGTTTAATA 240
lcl|OM977015.1_cds_UNN26066.1_1_[gene=blaOXA]_[protein=OXA-63_family_oxacillin-hydrolyzing_class_D_beta-lactamase_OXA-1106]_[protein_id=UNN26066.1]_[l     TCAACATTTAAAATTTATAATAGTTTAATA 240
lcl|OM977016.1_cds_UNN26067.1_1_[gene=blaOXA]_[protein=OXA-63_family_oxacillin-hydrolyzing_class_D_beta-lactamase_OXA-1107]_[protein_id=UNN26067.1]_[l     TCAACATTTAAAATTTATAATAGTTTAATA 240
                                                                                                                                                                                         

OXA-1_consensus                                                                                                                                            GCATTTGATGCGGAAATAATAGATCAGAAA 270
OXA01_crRNA                                                                                                                                                ------------------------------ 270
Forward_primer                                                                                                                                             ------------------------------ 270
Reverse_primer                                                                                                                                             ------------------------------ 270
lcl|NG_049435.1_cds_WP_013244277.1_1_[gene=blaOXA]_[locus_tag=A7J11_02002]_[protein=OXA-63_family_oxacillin-hydrolyzing_class_D_beta-lactamase_OXA-136     GGCTTAAATGAAAAAGCAGTTAAAGATGTA 270
lcl|NG_049436.1_cds_WP_014932145.1_1_[gene=blaOXA]_[locus_tag=A7J11_02004]_[protein=OXA-63_family_oxacillin-hydrolyzing_class_D_beta-lactamase_OXA-137     GGCTTAAATGAAAAAGCAGTTAAAGATGTA 270
lcl|NG_049488.1_cds_WP_063861316.1_1_[gene=blaOXA]_[locus_tag=A7J11_02636]_[protein=OXA-63_family_oxacillin-hydrolyzing_class_D_beta-lactamase_OXA-192     GGCTTAAATGAAAAAGCAGTTAAAGATGTA 270
lcl|NG_049752.1_cds_WP_063864093.1_1_[gene=blaOXA]_[locus_tag=A7J11_03554]_[protein=OXA-63_family_oxacillin-hydrolyzing_class_D_beta-lactamase_OXA-470     GGCTTAAATGAAAAAGCAGTTAAAGATGTA 270
lcl|NG_049753.1_cds_WP_063864094.1_1_[gene=blaOXA]_[locus_tag=A7J11_02003]_[protein=OXA-63_family_oxacillin-hydrolyzing_class_D_beta-lactamase_OXA-471     GGCTTAAATGAAAAAGCAGTTAAAGATGTA 270
lcl|NG_049754.1_cds_WP_063864095.1_1_[gene=blaOXA]_[locus_tag=A7J11_03555]_[protein=OXA-63_family_oxacillin-hydrolyzing_class_D_beta-lactamase_OXA-472     GGCTTAAATGAAAAAGCAGTTAAAGATGTA 270
lcl|NG_049755.1_cds_WP_063864096.1_1_[gene=blaOXA]_[locus_tag=A7J11_03556]_[protein=OXA-63_family_oxacillin-hydrolyzing_class_D_beta-lactamase_OXA-473     GGCTTAAATGAAAAAGCAGTTAAAGATGTA 270
lcl|NG_049756.1_cds_WP_063864097.1_1_[gene=blaOXA]_[locus_tag=A7J11_03557]_[protein=OXA-63_family_oxacillin-hydrolyzing_class_D_beta-lactamase_OXA-474     GGCTTAAATGAAAAAGCAGTTAAAGATGTA 270
lcl|NG_049757.1_cds_WP_063864098.1_1_[gene=blaOXA]_[locus_tag=A7J11_03558]_[protein=OXA-63_family_oxacillin-hydrolyzing_class_D_beta-lactamase_OXA-475     GGCTTAAATGAAAAAGCAGTTAAAGATGTA 270
lcl|NG_049758.1_cds_WP_063864099.1_1_[gene=blaOXA]_[locus_tag=A7J11_03559]_[protein=OXA-63_family_oxacillin-hydrolyzing_class_D_beta-lactamase_OXA-476     GGCTTAAATGAAAAAGCAGTTAAAGATGTA 270
lcl|NG_049759.1_cds_WP_063864100.1_1_[gene=blaOXA]_[locus_tag=A7J11_03560]_[protein=OXA-63_family_oxacillin-hydrolyzing_class_D_beta-lactamase_OXA-477     GGCTTAAATGAAAAAGCAGTTAAAGATGTA 270
lcl|NG_049760.1_cds_WP_063864101.1_1_[gene=blaOXA]_[locus_tag=A7J11_03561]_[protein=OXA-63_family_oxacillin-hydrolyzing_class_D_beta-lactamase_OXA-478     GGCTTAAATGAAAAAGCAGTTAAAGATGTA 270
lcl|NG_049761.1_cds_WP_063864102.1_1_[gene=blaOXA]_[locus_tag=A7J11_03562]_[protein=OXA-63_family_oxacillin-hydrolyzing_class_D_beta-lactamase_OXA-479     GGCTTAAATGAAAAAGCAGTTAAAGATGTA 270
lcl|NG_049803.1_cds_WP_063864528.1_1_[gene=blaOXA]_[locus_tag=A7J11_01416]_[protein=oxacillin-hydrolyzing_class_D_beta-lactamase_OXA-63]_[protein_id=W     GGCTTAAATGAAAAAGCAGTTAAAGATGTA 270
lcl|NG_079936.1_cds_WP_014936873.1_1_[gene=blaOXA]_[locus_tag=A7J11_07459]_[protein=OXA-63_family_oxacillin-hydrolyzing_class_D_beta-lactamase_OXA-109     GGCTTAAATGAAAAAGCAGTTAAAGATGTA 270
lcl|NG_079937.1_cds_WP_242934113.1_1_[gene=blaOXA]_[locus_tag=A7J11_07460]_[protein=OXA-63_family_oxacillin-hydrolyzing_class_D_beta-lactamase_OXA-110     GGCTTAAATGAAAAAGCAGTTAAAGATGTA 270
lcl|NG_079938.1_cds_WP_242934114.1_1_[gene=blaOXA]_[locus_tag=A7J11_07461]_[protein=OXA-63_family_oxacillin-hydrolyzing_class_D_beta-lactamase_OXA-110     GGCTTAAATGAAAAAGTAGTTAAAGATGTA 270
lcl|NG_079939.1_cds_WP_242934115.1_1_[gene=blaOXA]_[locus_tag=A7J11_07462]_[protein=OXA-63_family_oxacillin-hydrolyzing_class_D_beta-lactamase_OXA-110     GGCTTATATGAGAAAGCAGTTAAAGATGTA 270
lcl|NG_079940.1_cds_WP_242934116.1_1_[gene=blaOXA]_[locus_tag=A7J11_07463]_[protein=OXA-63_family_oxacillin-hydrolyzing_class_D_beta-lactamase_OXA-110     GGCTTATATGAGAAAGCAGTTAAAGATGTA 270
lcl|NG_079941.1_cds_WP_242934117.1_1_[gene=blaOXA]_[locus_tag=A7J11_07464]_[protein=OXA-63_family_oxacillin-hydrolyzing_class_D_beta-lactamase_OXA-110     GGCTTATATGAGAAAGCAGTTAAAGATGTA 270
lcl|NG_079942.1_cds_WP_242934118.1_1_[gene=blaOXA]_[locus_tag=A7J11_07465]_[protein=OXA-63_family_oxacillin-hydrolyzing_class_D_beta-lactamase_OXA-110     GGCTTATATGAGAAAGCAGTTAAAGATGTA 270
lcl|NG_079943.1_cds_WP_242934119.1_1_[gene=blaOXA]_[locus_tag=A7J11_07466]_[protein=OXA-63_family_oxacillin-hydrolyzing_class_D_beta-lactamase_OXA-110     GGCTTATATGAGAAAGCAGTTAAAGATGTA 270
lcl|NG_079944.1_cds_WP_242934120.1_1_[gene=blaOXA]_[locus_tag=A7J11_07467]_[protein=OXA-63_family_oxacillin-hydrolyzing_class_D_beta-lactamase_OXA-110     GGCTTATATGAGAAAGCAGTTAAAGATGTA 270
lcl|OM977008.1_cds_UNN26059.1_1_[gene=blaOXA]_[protein=OXA-63_family_oxacillin-hydrolyzing_class_D_beta-lactamase_OXA-1099]_[protein_id=UNN26059.1]_[l     GGCTTAAATGAAAAAGCAGTTAAAGATGTA 270
lcl|OM977009.1_cds_UNN26060.1_1_[gene=blaOXA]_[protein=OXA-63_family_oxacillin-hydrolyzing_class_D_beta-lactamase_OXA-1100]_[protein_id=UNN26060.1]_[l     GGCTTAAATGAAAAAGCAGTTAAAGATGTA 270
lcl|OM977010.1_cds_UNN26061.1_1_[gene=blaOXA]_[protein=OXA-63_family_oxacillin-hydrolyzing_class_D_beta-lactamase_OXA-1101]_[protein_id=UNN26061.1]_[l     GGCTTAAATGAAAAAGTAGTTAAAGATGTA 270
lcl|OM977011.1_cds_UNN26062.1_1_[gene=blaOXA]_[protein=OXA-63_family_oxacillin-hydrolyzing_class_D_beta-lactamase_OXA-1102]_[protein_id=UNN26062.1]_[l     GGCTTATATGAGAAAGCAGTTAAAGATGTA 270
lcl|OM977012.1_cds_UNN26063.1_1_[gene=blaOXA]_[protein=OXA-63_family_oxacillin-hydrolyzing_class_D_beta-lactamase_OXA-1103]_[protein_id=UNN26063.1]_[l     GGCTTATATGAGAAAGCAGTTAAAGATGTA 270
lcl|OM977013.1_cds_UNN26064.1_1_[gene=blaOXA]_[protein=OXA-63_family_oxacillin-hydrolyzing_class_D_beta-lactamase_OXA-1104]_[protein_id=UNN26064.1]_[l     GGCTTATATGAGAAAGCAGTTAAAGATGTA 270
lcl|OM977014.1_cds_UNN26065.1_1_[gene=blaOXA]_[protein=OXA-63_family_oxacillin-hydrolyzing_class_D_beta-lactamase_OXA-1105]_[protein_id=UNN26065.1]_[l     GGCTTATATGAGAAAGCAGTTAAAGATGTA 270
lcl|OM977015.1_cds_UNN26066.1_1_[gene=blaOXA]_[protein=OXA-63_family_oxacillin-hydrolyzing_class_D_beta-lactamase_OXA-1106]_[protein_id=UNN26066.1]_[l     GGCTTATATGAGAAAGCAGTTAAAGATGTA 270
lcl|OM977016.1_cds_UNN26067.1_1_[gene=blaOXA]_[protein=OXA-63_family_oxacillin-hydrolyzing_class_D_beta-lactamase_OXA-1107]_[protein_id=UNN26067.1]_[l     GGCTTATATGAGAAAGCAGTTAAAGATGTA 270
                                                                                                                                                                                         

OXA-1_consensus                                                                                                                                            ACCATATTCAAATGGGATAAAACCCCCAAA 300
OXA01_crRNA                                                                                                                                                ------------------------------ 300
Forward_primer                                                                                                                                             ------------------------------ 300
Reverse_primer                                                                                                                                             ------------------------------ 300
lcl|NG_049435.1_cds_WP_013244277.1_1_[gene=blaOXA]_[locus_tag=A7J11_02002]_[protein=OXA-63_family_oxacillin-hydrolyzing_class_D_beta-lactamase_OXA-136     GATGAAGTATTTTATAAATATAATGGCGAA 300
lcl|NG_049436.1_cds_WP_014932145.1_1_[gene=blaOXA]_[locus_tag=A7J11_02004]_[protein=OXA-63_family_oxacillin-hydrolyzing_class_D_beta-lactamase_OXA-137     GATGAAGTATTTTATAAATATAATGGCGAA 300
lcl|NG_049488.1_cds_WP_063861316.1_1_[gene=blaOXA]_[locus_tag=A7J11_02636]_[protein=OXA-63_family_oxacillin-hydrolyzing_class_D_beta-lactamase_OXA-192     GATGAAGTATTTTATAAATATAATGGCGAA 300
lcl|NG_049752.1_cds_WP_063864093.1_1_[gene=blaOXA]_[locus_tag=A7J11_03554]_[protein=OXA-63_family_oxacillin-hydrolyzing_class_D_beta-lactamase_OXA-470     GATGAAGTATTTTATAAATATAATGGCGAA 300
lcl|NG_049753.1_cds_WP_063864094.1_1_[gene=blaOXA]_[locus_tag=A7J11_02003]_[protein=OXA-63_family_oxacillin-hydrolyzing_class_D_beta-lactamase_OXA-471     GATGAAGTATTTTATAAATATAATGGCGAA 300
lcl|NG_049754.1_cds_WP_063864095.1_1_[gene=blaOXA]_[locus_tag=A7J11_03555]_[protein=OXA-63_family_oxacillin-hydrolyzing_class_D_beta-lactamase_OXA-472     GATGAAGTATTTTATAAATATAATGGCGAA 300
lcl|NG_049755.1_cds_WP_063864096.1_1_[gene=blaOXA]_[locus_tag=A7J11_03556]_[protein=OXA-63_family_oxacillin-hydrolyzing_class_D_beta-lactamase_OXA-473     GATGAAGTATTTTATAAATATAATGGCGAA 300
lcl|NG_049756.1_cds_WP_063864097.1_1_[gene=blaOXA]_[locus_tag=A7J11_03557]_[protein=OXA-63_family_oxacillin-hydrolyzing_class_D_beta-lactamase_OXA-474     GATGAAGTATTTTATAAATATAATGGCGAA 300
lcl|NG_049757.1_cds_WP_063864098.1_1_[gene=blaOXA]_[locus_tag=A7J11_03558]_[protein=OXA-63_family_oxacillin-hydrolyzing_class_D_beta-lactamase_OXA-475     GATGAAGTATTTTATAAATATAATGGCGAA 300
lcl|NG_049758.1_cds_WP_063864099.1_1_[gene=blaOXA]_[locus_tag=A7J11_03559]_[protein=OXA-63_family_oxacillin-hydrolyzing_class_D_beta-lactamase_OXA-476     GATGAAGTATTTTATAAATATAATGGCGAA 300
lcl|NG_049759.1_cds_WP_063864100.1_1_[gene=blaOXA]_[locus_tag=A7J11_03560]_[protein=OXA-63_family_oxacillin-hydrolyzing_class_D_beta-lactamase_OXA-477     GATGAAGTATTTTATAAATATATTGGCGAA 300
lcl|NG_049760.1_cds_WP_063864101.1_1_[gene=blaOXA]_[locus_tag=A7J11_03561]_[protein=OXA-63_family_oxacillin-hydrolyzing_class_D_beta-lactamase_OXA-478     GATGAAGTATTTTATAAATATAATGGCGAA 300
lcl|NG_049761.1_cds_WP_063864102.1_1_[gene=blaOXA]_[locus_tag=A7J11_03562]_[protein=OXA-63_family_oxacillin-hydrolyzing_class_D_beta-lactamase_OXA-479     GATGAAGTATTTTATAAATATAATGGCGAA 300
lcl|NG_049803.1_cds_WP_063864528.1_1_[gene=blaOXA]_[locus_tag=A7J11_01416]_[protein=oxacillin-hydrolyzing_class_D_beta-lactamase_OXA-63]_[protein_id=W     GATGAAGTATTTTATAAAT-TAATGGCGAA 300
lcl|NG_079936.1_cds_WP_014936873.1_1_[gene=blaOXA]_[locus_tag=A7J11_07459]_[protein=OXA-63_family_oxacillin-hydrolyzing_class_D_beta-lactamase_OXA-109     GATGAAGTATTTTATAAATATAATGGCGAA 300
lcl|NG_079937.1_cds_WP_242934113.1_1_[gene=blaOXA]_[locus_tag=A7J11_07460]_[protein=OXA-63_family_oxacillin-hydrolyzing_class_D_beta-lactamase_OXA-110     GATGAAGTATTTTATAAATATAATGGCGAA 300
lcl|NG_079938.1_cds_WP_242934114.1_1_[gene=blaOXA]_[locus_tag=A7J11_07461]_[protein=OXA-63_family_oxacillin-hydrolyzing_class_D_beta-lactamase_OXA-110     GATGAAGTATTTTATAAATATAATGGCGAA 300
lcl|NG_079939.1_cds_WP_242934115.1_1_[gene=blaOXA]_[locus_tag=A7J11_07462]_[protein=OXA-63_family_oxacillin-hydrolyzing_class_D_beta-lactamase_OXA-110     GACGAAGTATTTTATAAATATAATGGTGAA 300
lcl|NG_079940.1_cds_WP_242934116.1_1_[gene=blaOXA]_[locus_tag=A7J11_07463]_[protein=OXA-63_family_oxacillin-hydrolyzing_class_D_beta-lactamase_OXA-110     GACGAAGTATTTTATAAATATAATGGTGAA 300
lcl|NG_079941.1_cds_WP_242934117.1_1_[gene=blaOXA]_[locus_tag=A7J11_07464]_[protein=OXA-63_family_oxacillin-hydrolyzing_class_D_beta-lactamase_OXA-110     GACGAAGTATTTTATAAATATAATGGTGAA 300
lcl|NG_079942.1_cds_WP_242934118.1_1_[gene=blaOXA]_[locus_tag=A7J11_07465]_[protein=OXA-63_family_oxacillin-hydrolyzing_class_D_beta-lactamase_OXA-110     GACGAAGTATTTTATAAATATAATGGTGAA 300
lcl|NG_079943.1_cds_WP_242934119.1_1_[gene=blaOXA]_[locus_tag=A7J11_07466]_[protein=OXA-63_family_oxacillin-hydrolyzing_class_D_beta-lactamase_OXA-110     GACGAAGTATTTTATAAATATAATGGTGAA 300
lcl|NG_079944.1_cds_WP_242934120.1_1_[gene=blaOXA]_[locus_tag=A7J11_07467]_[protein=OXA-63_family_oxacillin-hydrolyzing_class_D_beta-lactamase_OXA-110     GACGAAGTATTTTATAAATATAATGGTGAA 300
lcl|OM977008.1_cds_UNN26059.1_1_[gene=blaOXA]_[protein=OXA-63_family_oxacillin-hydrolyzing_class_D_beta-lactamase_OXA-1099]_[protein_id=UNN26059.1]_[l     GATGAAGTATTTTATAAATATAATGGCGAA 300
lcl|OM977009.1_cds_UNN26060.1_1_[gene=blaOXA]_[protein=OXA-63_family_oxacillin-hydrolyzing_class_D_beta-lactamase_OXA-1100]_[protein_id=UNN26060.1]_[l     GATGAAGTATTTTATAAATATAATGGCGAA 300
lcl|OM977010.1_cds_UNN26061.1_1_[gene=blaOXA]_[protein=OXA-63_family_oxacillin-hydrolyzing_class_D_beta-lactamase_OXA-1101]_[protein_id=UNN26061.1]_[l     GATGAAGTATTTTATAAATATAATGGCGAA 300
lcl|OM977011.1_cds_UNN26062.1_1_[gene=blaOXA]_[protein=OXA-63_family_oxacillin-hydrolyzing_class_D_beta-lactamase_OXA-1102]_[protein_id=UNN26062.1]_[l     GACGAAGTATTTTATAAATATAATGGTGAA 300
lcl|OM977012.1_cds_UNN26063.1_1_[gene=blaOXA]_[protein=OXA-63_family_oxacillin-hydrolyzing_class_D_beta-lactamase_OXA-1103]_[protein_id=UNN26063.1]_[l     GACGAAGTATTTTATAAATATAATGGTGAA 300
lcl|OM977013.1_cds_UNN26064.1_1_[gene=blaOXA]_[protein=OXA-63_family_oxacillin-hydrolyzing_class_D_beta-lactamase_OXA-1104]_[protein_id=UNN26064.1]_[l     GACGAAGTATTTTATAAATATAATGGTGAA 300
lcl|OM977014.1_cds_UNN26065.1_1_[gene=blaOXA]_[protein=OXA-63_family_oxacillin-hydrolyzing_class_D_beta-lactamase_OXA-1105]_[protein_id=UNN26065.1]_[l     GACGAAGTATTTTATAAATATAATGGTGAA 300
lcl|OM977015.1_cds_UNN26066.1_1_[gene=blaOXA]_[protein=OXA-63_family_oxacillin-hydrolyzing_class_D_beta-lactamase_OXA-1106]_[protein_id=UNN26066.1]_[l     GACGAAGTATTTTATAAATATAATGGTGAA 300
lcl|OM977016.1_cds_UNN26067.1_1_[gene=blaOXA]_[protein=OXA-63_family_oxacillin-hydrolyzing_class_D_beta-lactamase_OXA-1107]_[protein_id=UNN26067.1]_[l     GACGAAGTATTTTATAAATATAATGGTGAA 300
                                                                                                                                                                                         

OXA-1_consensus                                                                                                                                            GGAA------TGGAGATCTGGAACAGCAAT 330
OXA01_crRNA                                                                                                                                                ------------------------------ 330
Forward_primer                                                                                                                                             ------------------------------ 330
Reverse_primer                                                                                                                                             ------------------------------ 330
lcl|NG_049435.1_cds_WP_013244277.1_1_[gene=blaOXA]_[locus_tag=A7J11_02002]_[protein=OXA-63_family_oxacillin-hydrolyzing_class_D_beta-lactamase_OXA-136     AAAGTTTTTCTTGAATCTTGGGCTAAGGAC 330
lcl|NG_049436.1_cds_WP_014932145.1_1_[gene=blaOXA]_[locus_tag=A7J11_02004]_[protein=OXA-63_family_oxacillin-hydrolyzing_class_D_beta-lactamase_OXA-137     AAAGTTTTTCTTGAATCTTGGGCTAAGGAC 330
lcl|NG_049488.1_cds_WP_063861316.1_1_[gene=blaOXA]_[locus_tag=A7J11_02636]_[protein=OXA-63_family_oxacillin-hydrolyzing_class_D_beta-lactamase_OXA-192     AAAGTTTTTCTTGAATCTTGGGCTAAGGAC 330
lcl|NG_049752.1_cds_WP_063864093.1_1_[gene=blaOXA]_[locus_tag=A7J11_03554]_[protein=OXA-63_family_oxacillin-hydrolyzing_class_D_beta-lactamase_OXA-470     AAAGTTTTTCTTGAATCTTGGGCTAAGGAC 330
lcl|NG_049753.1_cds_WP_063864094.1_1_[gene=blaOXA]_[locus_tag=A7J11_02003]_[protein=OXA-63_family_oxacillin-hydrolyzing_class_D_beta-lactamase_OXA-471     AAAGTTTTTCTCGAATCTTGGGCTAAAGAC 330
lcl|NG_049754.1_cds_WP_063864095.1_1_[gene=blaOXA]_[locus_tag=A7J11_03555]_[protein=OXA-63_family_oxacillin-hydrolyzing_class_D_beta-lactamase_OXA-472     AAAGTTTTTCTTGAATCTTGGGCTAAGGAC 330
lcl|NG_049755.1_cds_WP_063864096.1_1_[gene=blaOXA]_[locus_tag=A7J11_03556]_[protein=OXA-63_family_oxacillin-hydrolyzing_class_D_beta-lactamase_OXA-473     AAAGTTTTTCTTGAATTTTGGGCTAAGGAC 330
lcl|NG_049756.1_cds_WP_063864097.1_1_[gene=blaOXA]_[locus_tag=A7J11_03557]_[protein=OXA-63_family_oxacillin-hydrolyzing_class_D_beta-lactamase_OXA-474     AAAGTTTTTCTTGAATTTTGGGCTAAGGAC 330
lcl|NG_049757.1_cds_WP_063864098.1_1_[gene=blaOXA]_[locus_tag=A7J11_03558]_[protein=OXA-63_family_oxacillin-hydrolyzing_class_D_beta-lactamase_OXA-475     AAAGTTTTTCTTGAATCTTGGGCTAAGGAC 330
lcl|NG_049758.1_cds_WP_063864099.1_1_[gene=blaOXA]_[locus_tag=A7J11_03559]_[protein=OXA-63_family_oxacillin-hydrolyzing_class_D_beta-lactamase_OXA-476     AAAGTTTTTCTTGAATCTTGGGCTAAGGAC 330
lcl|NG_049759.1_cds_WP_063864100.1_1_[gene=blaOXA]_[locus_tag=A7J11_03560]_[protein=OXA-63_family_oxacillin-hydrolyzing_class_D_beta-lactamase_OXA-477     AAAGTTTTTCTTGAATTTTGGGCTAAGGAC 330
lcl|NG_049760.1_cds_WP_063864101.1_1_[gene=blaOXA]_[locus_tag=A7J11_03561]_[protein=OXA-63_family_oxacillin-hydrolyzing_class_D_beta-lactamase_OXA-478     AAAGTTTTTCTTGAATCTTGGGCTAAGGAC 330
lcl|NG_049761.1_cds_WP_063864102.1_1_[gene=blaOXA]_[locus_tag=A7J11_03562]_[protein=OXA-63_family_oxacillin-hydrolyzing_class_D_beta-lactamase_OXA-479     AAAGTTTTTCTTGAATCTTGGGCTAAGGAC 330
lcl|NG_049803.1_cds_WP_063864528.1_1_[gene=blaOXA]_[locus_tag=A7J11_01416]_[protein=oxacillin-hydrolyzing_class_D_beta-lactamase_OXA-63]_[protein_id=W     AAG--TTTTCTCGAATCTTGGGCTAAAGAC 330
lcl|NG_079936.1_cds_WP_014936873.1_1_[gene=blaOXA]_[locus_tag=A7J11_07459]_[protein=OXA-63_family_oxacillin-hydrolyzing_class_D_beta-lactamase_OXA-109     AAAGTTTTTCTCGAATCTTGGGCTAAAGAC 330
lcl|NG_079937.1_cds_WP_242934113.1_1_[gene=blaOXA]_[locus_tag=A7J11_07460]_[protein=OXA-63_family_oxacillin-hydrolyzing_class_D_beta-lactamase_OXA-110     AAAGTTTTTCTTGAATCTTGGGCTAAGGAC 330
lcl|NG_079938.1_cds_WP_242934114.1_1_[gene=blaOXA]_[locus_tag=A7J11_07461]_[protein=OXA-63_family_oxacillin-hydrolyzing_class_D_beta-lactamase_OXA-110     AAAGTTTTTCTCGAATCTTGGGCTAAGGAC 330
lcl|NG_079939.1_cds_WP_242934115.1_1_[gene=blaOXA]_[locus_tag=A7J11_07462]_[protein=OXA-63_family_oxacillin-hydrolyzing_class_D_beta-lactamase_OXA-110     AAAGTTTTCCTTGAATCTTGGGCTAAGGAC 330
lcl|NG_079940.1_cds_WP_242934116.1_1_[gene=blaOXA]_[locus_tag=A7J11_07463]_[protein=OXA-63_family_oxacillin-hydrolyzing_class_D_beta-lactamase_OXA-110     AAAGTTTTCCTTGAATCTTGGGTTAAGGAC 330
lcl|NG_079941.1_cds_WP_242934117.1_1_[gene=blaOXA]_[locus_tag=A7J11_07464]_[protein=OXA-63_family_oxacillin-hydrolyzing_class_D_beta-lactamase_OXA-110     AAAGTTTTCCTTGAATCTTGGGTTAAGGAC 330
lcl|NG_079942.1_cds_WP_242934118.1_1_[gene=blaOXA]_[locus_tag=A7J11_07465]_[protein=OXA-63_family_oxacillin-hydrolyzing_class_D_beta-lactamase_OXA-110     AAAGTTTTCCTTGAATCTTGGGCTAAGGAC 330
lcl|NG_079943.1_cds_WP_242934119.1_1_[gene=blaOXA]_[locus_tag=A7J11_07466]_[protein=OXA-63_family_oxacillin-hydrolyzing_class_D_beta-lactamase_OXA-110     AAAGTTTTCCTTGAATCTTGGGTTAAGGAC 330
lcl|NG_079944.1_cds_WP_242934120.1_1_[gene=blaOXA]_[locus_tag=A7J11_07467]_[protein=OXA-63_family_oxacillin-hydrolyzing_class_D_beta-lactamase_OXA-110     AAAGTTTTCCTTGAATCTTGGGCTAAGGAC 330
lcl|OM977008.1_cds_UNN26059.1_1_[gene=blaOXA]_[protein=OXA-63_family_oxacillin-hydrolyzing_class_D_beta-lactamase_OXA-1099]_[protein_id=UNN26059.1]_[l     AAAGTTTTTCTCGAATCTTGGGCTAAAGAC 330
lcl|OM977009.1_cds_UNN26060.1_1_[gene=blaOXA]_[protein=OXA-63_family_oxacillin-hydrolyzing_class_D_beta-lactamase_OXA-1100]_[protein_id=UNN26060.1]_[l     AAAGTTTTTCTTGAATCTTGGGCTAAGGAC 330
lcl|OM977010.1_cds_UNN26061.1_1_[gene=blaOXA]_[protein=OXA-63_family_oxacillin-hydrolyzing_class_D_beta-lactamase_OXA-1101]_[protein_id=UNN26061.1]_[l     AAAGTTTTTCTCGAATCTTGGGCTAAGGAC 330
lcl|OM977011.1_cds_UNN26062.1_1_[gene=blaOXA]_[protein=OXA-63_family_oxacillin-hydrolyzing_class_D_beta-lactamase_OXA-1102]_[protein_id=UNN26062.1]_[l     AAAGTTTTCCTTGAATCTTGGGCTAAGGAC 330
lcl|OM977012.1_cds_UNN26063.1_1_[gene=blaOXA]_[protein=OXA-63_family_oxacillin-hydrolyzing_class_D_beta-lactamase_OXA-1103]_[protein_id=UNN26063.1]_[l     AAAGTTTTCCTTGAATCTTGGGTTAAGGAC 330
lcl|OM977013.1_cds_UNN26064.1_1_[gene=blaOXA]_[protein=OXA-63_family_oxacillin-hydrolyzing_class_D_beta-lactamase_OXA-1104]_[protein_id=UNN26064.1]_[l     AAAGTTTTCCTTGAATCTTGGGTTAAGGAC 330
lcl|OM977014.1_cds_UNN26065.1_1_[gene=blaOXA]_[protein=OXA-63_family_oxacillin-hydrolyzing_class_D_beta-lactamase_OXA-1105]_[protein_id=UNN26065.1]_[l     AAAGTTTTCCTTGAATCTTGGGCTAAGGAC 330
lcl|OM977015.1_cds_UNN26066.1_1_[gene=blaOXA]_[protein=OXA-63_family_oxacillin-hydrolyzing_class_D_beta-lactamase_OXA-1106]_[protein_id=UNN26066.1]_[l     AAAGTTTTCCTTGAATCTTGGGTTAAGGAC 330
lcl|OM977016.1_cds_UNN26067.1_1_[gene=blaOXA]_[protein=OXA-63_family_oxacillin-hydrolyzing_class_D_beta-lactamase_OXA-1107]_[protein_id=UNN26067.1]_[l     AAAGTTTTCCTTGAATCTTGGGCTAAGGAC 330
                                                                                                                                                                                         

OXA-1_consensus                                                                                                                                            CATACACCAAAGACGTGGATGCAATTTTCT 360
OXA01_crRNA                                                                                                                                                ------------------------------ 360
Forward_primer                                                                                                                                             ------------------------------ 360
Reverse_primer                                                                                                                                             ------------------------------ 360
lcl|NG_049435.1_cds_WP_013244277.1_1_[gene=blaOXA]_[locus_tag=A7J11_02002]_[protein=OXA-63_family_oxacillin-hydrolyzing_class_D_beta-lactamase_OXA-136     TCTAATTTAAGATATGCAATTAAAAATTCG 360
lcl|NG_049436.1_cds_WP_014932145.1_1_[gene=blaOXA]_[locus_tag=A7J11_02004]_[protein=OXA-63_family_oxacillin-hydrolyzing_class_D_beta-lactamase_OXA-137     TCTAATTTAAGATATGCAATTAAAAATTCG 360
lcl|NG_049488.1_cds_WP_063861316.1_1_[gene=blaOXA]_[locus_tag=A7J11_02636]_[protein=OXA-63_family_oxacillin-hydrolyzing_class_D_beta-lactamase_OXA-192     TCTAATTTAAGATATGCAATTAAAAATTCA 360
lcl|NG_049752.1_cds_WP_063864093.1_1_[gene=blaOXA]_[locus_tag=A7J11_03554]_[protein=OXA-63_family_oxacillin-hydrolyzing_class_D_beta-lactamase_OXA-470     TCTAATTTAAGATATGCAATTAAAAATTCG 360
lcl|NG_049753.1_cds_WP_063864094.1_1_[gene=blaOXA]_[locus_tag=A7J11_02003]_[protein=OXA-63_family_oxacillin-hydrolyzing_class_D_beta-lactamase_OXA-471     TCTAATTTAAGATATGCAATTAAAAATTCG 360
lcl|NG_049754.1_cds_WP_063864095.1_1_[gene=blaOXA]_[locus_tag=A7J11_03555]_[protein=OXA-63_family_oxacillin-hydrolyzing_class_D_beta-lactamase_OXA-472     TCTAATTTAAGATATGCAATTAAAAATTCG 360
lcl|NG_049755.1_cds_WP_063864096.1_1_[gene=blaOXA]_[locus_tag=A7J11_03556]_[protein=OXA-63_family_oxacillin-hydrolyzing_class_D_beta-lactamase_OXA-473     TCTAATTTAAGATATGCAATTAAAAATTCG 360
lcl|NG_049756.1_cds_WP_063864097.1_1_[gene=blaOXA]_[locus_tag=A7J11_03557]_[protein=OXA-63_family_oxacillin-hydrolyzing_class_D_beta-lactamase_OXA-474     TCTAATTTAAGATATGCAATTAAAAATTCG 360
lcl|NG_049757.1_cds_WP_063864098.1_1_[gene=blaOXA]_[locus_tag=A7J11_03558]_[protein=OXA-63_family_oxacillin-hydrolyzing_class_D_beta-lactamase_OXA-475     TCTAATTTAAGATATGCAATTAAAAATTCG 360
lcl|NG_049758.1_cds_WP_063864099.1_1_[gene=blaOXA]_[locus_tag=A7J11_03559]_[protein=OXA-63_family_oxacillin-hydrolyzing_class_D_beta-lactamase_OXA-476     TCTAATTTAAGATATGCAATTAAAAATTCG 360
lcl|NG_049759.1_cds_WP_063864100.1_1_[gene=blaOXA]_[locus_tag=A7J11_03560]_[protein=OXA-63_family_oxacillin-hydrolyzing_class_D_beta-lactamase_OXA-477     TCTAATTTAAGATATGCAATTAAAAATTCG 360
lcl|NG_049760.1_cds_WP_063864101.1_1_[gene=blaOXA]_[locus_tag=A7J11_03561]_[protein=OXA-63_family_oxacillin-hydrolyzing_class_D_beta-lactamase_OXA-478     TCTAATTCAAGATATGCAATTAAAAATTCG 360
lcl|NG_049761.1_cds_WP_063864102.1_1_[gene=blaOXA]_[locus_tag=A7J11_03562]_[protein=OXA-63_family_oxacillin-hydrolyzing_class_D_beta-lactamase_OXA-479     TCTAATTTAAGATATGCAATTAAAAATTCG 360
lcl|NG_049803.1_cds_WP_063864528.1_1_[gene=blaOXA]_[locus_tag=A7J11_01416]_[protein=oxacillin-hydrolyzing_class_D_beta-lactamase_OXA-63]_[protein_id=W     TCTAATTTAAGATATGCAATTAAAAATTCG 360
lcl|NG_079936.1_cds_WP_014936873.1_1_[gene=blaOXA]_[locus_tag=A7J11_07459]_[protein=OXA-63_family_oxacillin-hydrolyzing_class_D_beta-lactamase_OXA-109     TCTAATTTAAGATATGCAATTAAAAATTCG 360
lcl|NG_079937.1_cds_WP_242934113.1_1_[gene=blaOXA]_[locus_tag=A7J11_07460]_[protein=OXA-63_family_oxacillin-hydrolyzing_class_D_beta-lactamase_OXA-110     TCTAATTTAAGATATGCAATTAAAAATTCG 360
lcl|NG_079938.1_cds_WP_242934114.1_1_[gene=blaOXA]_[locus_tag=A7J11_07461]_[protein=OXA-63_family_oxacillin-hydrolyzing_class_D_beta-lactamase_OXA-110     TCTAATTTAAGATATGCAATTAAAAATTCG 360
lcl|NG_079939.1_cds_WP_242934115.1_1_[gene=blaOXA]_[locus_tag=A7J11_07462]_[protein=OXA-63_family_oxacillin-hydrolyzing_class_D_beta-lactamase_OXA-110     TCTAATTTAAGATATGCAATTAAAAATTCA 360
lcl|NG_079940.1_cds_WP_242934116.1_1_[gene=blaOXA]_[locus_tag=A7J11_07463]_[protein=OXA-63_family_oxacillin-hydrolyzing_class_D_beta-lactamase_OXA-110     TCTAATTTAAGATATGCAATTAAAAATTCA 360
lcl|NG_079941.1_cds_WP_242934117.1_1_[gene=blaOXA]_[locus_tag=A7J11_07464]_[protein=OXA-63_family_oxacillin-hydrolyzing_class_D_beta-lactamase_OXA-110     TCTAATTTAAGATATGCAATTAAAAATTCA 360
lcl|NG_079942.1_cds_WP_242934118.1_1_[gene=blaOXA]_[locus_tag=A7J11_07465]_[protein=OXA-63_family_oxacillin-hydrolyzing_class_D_beta-lactamase_OXA-110     TCCAATTTAAGATATGCAATTAAAAATTCA 360
lcl|NG_079943.1_cds_WP_242934119.1_1_[gene=blaOXA]_[locus_tag=A7J11_07466]_[protein=OXA-63_family_oxacillin-hydrolyzing_class_D_beta-lactamase_OXA-110     TCTAATTTAAGATATGCAATTAAAAATTCA 360
lcl|NG_079944.1_cds_WP_242934120.1_1_[gene=blaOXA]_[locus_tag=A7J11_07467]_[protein=OXA-63_family_oxacillin-hydrolyzing_class_D_beta-lactamase_OXA-110     TCCAATTTAAGATATGCAATTAAAAATTCA 360
lcl|OM977008.1_cds_UNN26059.1_1_[gene=blaOXA]_[protein=OXA-63_family_oxacillin-hydrolyzing_class_D_beta-lactamase_OXA-1099]_[protein_id=UNN26059.1]_[l     TCTAATTTAAGATATGCAATTAAAAATTCG 360
lcl|OM977009.1_cds_UNN26060.1_1_[gene=blaOXA]_[protein=OXA-63_family_oxacillin-hydrolyzing_class_D_beta-lactamase_OXA-1100]_[protein_id=UNN26060.1]_[l     TCTAATTTAAGATATGCAATTAAAAATTCG 360
lcl|OM977010.1_cds_UNN26061.1_1_[gene=blaOXA]_[protein=OXA-63_family_oxacillin-hydrolyzing_class_D_beta-lactamase_OXA-1101]_[protein_id=UNN26061.1]_[l     TCTAATTTAAGATATGCAATTAAAAATTCG 360
lcl|OM977011.1_cds_UNN26062.1_1_[gene=blaOXA]_[protein=OXA-63_family_oxacillin-hydrolyzing_class_D_beta-lactamase_OXA-1102]_[protein_id=UNN26062.1]_[l     TCTAATTTAAGATATGCAATTAAAAATTCA 360
lcl|OM977012.1_cds_UNN26063.1_1_[gene=blaOXA]_[protein=OXA-63_family_oxacillin-hydrolyzing_class_D_beta-lactamase_OXA-1103]_[protein_id=UNN26063.1]_[l     TCTAATTTAAGATATGCAATTAAAAATTCA 360
lcl|OM977013.1_cds_UNN26064.1_1_[gene=blaOXA]_[protein=OXA-63_family_oxacillin-hydrolyzing_class_D_beta-lactamase_OXA-1104]_[protein_id=UNN26064.1]_[l     TCTAATTTAAGATATGCAATTAAAAATTCA 360
lcl|OM977014.1_cds_UNN26065.1_1_[gene=blaOXA]_[protein=OXA-63_family_oxacillin-hydrolyzing_class_D_beta-lactamase_OXA-1105]_[protein_id=UNN26065.1]_[l     TCCAATTTAAGATATGCAATTAAAAATTCA 360
lcl|OM977015.1_cds_UNN26066.1_1_[gene=blaOXA]_[protein=OXA-63_family_oxacillin-hydrolyzing_class_D_beta-lactamase_OXA-1106]_[protein_id=UNN26066.1]_[l     TCTAATTTAAGATATGCAATTAAAAATTCA 360
lcl|OM977016.1_cds_UNN26067.1_1_[gene=blaOXA]_[protein=OXA-63_family_oxacillin-hydrolyzing_class_D_beta-lactamase_OXA-1107]_[protein_id=UNN26067.1]_[l     TCCAATTTAAGATATGCAATTAAAAATTCA 360
                                                                                                                                                                                         

OXA-1_consensus                                                                                                                                            GTTGTTTGGGTTTCGCAAGAAATAACCCAA 390
OXA01_crRNA                                                                                                                                                ------------------------------ 390
Forward_primer                                                                                                                                             ------------------------------ 390
Reverse_primer                                                                                                                                             ------------------------------ 390
lcl|NG_049435.1_cds_WP_013244277.1_1_[gene=blaOXA]_[locus_tag=A7J11_02002]_[protein=OXA-63_family_oxacillin-hydrolyzing_class_D_beta-lactamase_OXA-136     CAAGTACCGGCATATAAAGAATTAGCAAGA 390
lcl|NG_049436.1_cds_WP_014932145.1_1_[gene=blaOXA]_[locus_tag=A7J11_02004]_[protein=OXA-63_family_oxacillin-hydrolyzing_class_D_beta-lactamase_OXA-137     CAAGTACCGGCATATAAAGAATTAGCAAGA 390
lcl|NG_049488.1_cds_WP_063861316.1_1_[gene=blaOXA]_[locus_tag=A7J11_02636]_[protein=OXA-63_family_oxacillin-hydrolyzing_class_D_beta-lactamase_OXA-192     CAAGTACCGGCATATAAAGAATTAGCAAGA 390
lcl|NG_049752.1_cds_WP_063864093.1_1_[gene=blaOXA]_[locus_tag=A7J11_03554]_[protein=OXA-63_family_oxacillin-hydrolyzing_class_D_beta-lactamase_OXA-470     CAAGTACCGGCATATAAAGAATTAGCAAGA 390
lcl|NG_049753.1_cds_WP_063864094.1_1_[gene=blaOXA]_[locus_tag=A7J11_02003]_[protein=OXA-63_family_oxacillin-hydrolyzing_class_D_beta-lactamase_OXA-471     CAAGTACCGGCATATAAAGAATTAGCAAGA 390
lcl|NG_049754.1_cds_WP_063864095.1_1_[gene=blaOXA]_[locus_tag=A7J11_03555]_[protein=OXA-63_family_oxacillin-hydrolyzing_class_D_beta-lactamase_OXA-472     CAAGTACCGGCATATAAAGAATTAGCAAGA 390
lcl|NG_049755.1_cds_WP_063864096.1_1_[gene=blaOXA]_[locus_tag=A7J11_03556]_[protein=OXA-63_family_oxacillin-hydrolyzing_class_D_beta-lactamase_OXA-473     CAAGTACCGGCATATAAAGAATTAGCAAGA 390
lcl|NG_049756.1_cds_WP_063864097.1_1_[gene=blaOXA]_[locus_tag=A7J11_03557]_[protein=OXA-63_family_oxacillin-hydrolyzing_class_D_beta-lactamase_OXA-474     CAAGTACCGGCATATAAAGAATTAGCAAGA 390
lcl|NG_049757.1_cds_WP_063864098.1_1_[gene=blaOXA]_[locus_tag=A7J11_03558]_[protein=OXA-63_family_oxacillin-hydrolyzing_class_D_beta-lactamase_OXA-475     CAAGTACCGGCATATAAAGAATTAGCAAGA 390
lcl|NG_049758.1_cds_WP_063864099.1_1_[gene=blaOXA]_[locus_tag=A7J11_03559]_[protein=OXA-63_family_oxacillin-hydrolyzing_class_D_beta-lactamase_OXA-476     CAAGTACCGGCATATAAAGAATTAGCAAGA 390
lcl|NG_049759.1_cds_WP_063864100.1_1_[gene=blaOXA]_[locus_tag=A7J11_03560]_[protein=OXA-63_family_oxacillin-hydrolyzing_class_D_beta-lactamase_OXA-477     CAAGTACCGGCATATAAAGAATTAGCAAGA 390
lcl|NG_049760.1_cds_WP_063864101.1_1_[gene=blaOXA]_[locus_tag=A7J11_03561]_[protein=OXA-63_family_oxacillin-hydrolyzing_class_D_beta-lactamase_OXA-478     CAAGTACCGGCATATAAAGAATTAGCAAGA 390
lcl|NG_049761.1_cds_WP_063864102.1_1_[gene=blaOXA]_[locus_tag=A7J11_03562]_[protein=OXA-63_family_oxacillin-hydrolyzing_class_D_beta-lactamase_OXA-479     CAAGTACCGGCATATAAAGAATTAGCAAGA 390
lcl|NG_049803.1_cds_WP_063864528.1_1_[gene=blaOXA]_[locus_tag=A7J11_01416]_[protein=oxacillin-hydrolyzing_class_D_beta-lactamase_OXA-63]_[protein_id=W     CAAGTACCGGCATATAAAGAATTAGCAAGA 390
lcl|NG_079936.1_cds_WP_014936873.1_1_[gene=blaOXA]_[locus_tag=A7J11_07459]_[protein=OXA-63_family_oxacillin-hydrolyzing_class_D_beta-lactamase_OXA-109     CAAGTACCGGCATATAAAGAATTAGCAAGA 390
lcl|NG_079937.1_cds_WP_242934113.1_1_[gene=blaOXA]_[locus_tag=A7J11_07460]_[protein=OXA-63_family_oxacillin-hydrolyzing_class_D_beta-lactamase_OXA-110     CAAGTACCGGCATATAAAGAATTAGCAAGA 390
lcl|NG_079938.1_cds_WP_242934114.1_1_[gene=blaOXA]_[locus_tag=A7J11_07461]_[protein=OXA-63_family_oxacillin-hydrolyzing_class_D_beta-lactamase_OXA-110     CAAGTACCGGCATATAAAGAATTAGCAAGA 390
lcl|NG_079939.1_cds_WP_242934115.1_1_[gene=blaOXA]_[locus_tag=A7J11_07462]_[protein=OXA-63_family_oxacillin-hydrolyzing_class_D_beta-lactamase_OXA-110     CAAGTACCAGCATATAAAGAATTAGCAAGA 390
lcl|NG_079940.1_cds_WP_242934116.1_1_[gene=blaOXA]_[locus_tag=A7J11_07463]_[protein=OXA-63_family_oxacillin-hydrolyzing_class_D_beta-lactamase_OXA-110     CAAGTACCAGCATATAAAGAATTAGCAAGA 390
lcl|NG_079941.1_cds_WP_242934117.1_1_[gene=blaOXA]_[locus_tag=A7J11_07464]_[protein=OXA-63_family_oxacillin-hydrolyzing_class_D_beta-lactamase_OXA-110     CAAGTACCAGCATATAAAGAATTAGCAAGA 390
lcl|NG_079942.1_cds_WP_242934118.1_1_[gene=blaOXA]_[locus_tag=A7J11_07465]_[protein=OXA-63_family_oxacillin-hydrolyzing_class_D_beta-lactamase_OXA-110     CAAGTACCAGCATATAAAGAATTAGCAAGA 390
lcl|NG_079943.1_cds_WP_242934119.1_1_[gene=blaOXA]_[locus_tag=A7J11_07466]_[protein=OXA-63_family_oxacillin-hydrolyzing_class_D_beta-lactamase_OXA-110     CAAGTACCAGCATATAAAGAATTAGCAAGA 390
lcl|NG_079944.1_cds_WP_242934120.1_1_[gene=blaOXA]_[locus_tag=A7J11_07467]_[protein=OXA-63_family_oxacillin-hydrolyzing_class_D_beta-lactamase_OXA-110     CAAGTACCAGCATATAAAGAATTAGCAAGA 390
lcl|OM977008.1_cds_UNN26059.1_1_[gene=blaOXA]_[protein=OXA-63_family_oxacillin-hydrolyzing_class_D_beta-lactamase_OXA-1099]_[protein_id=UNN26059.1]_[l     CAAGTACCGGCATATAAAGAATTAGCAAGA 390
lcl|OM977009.1_cds_UNN26060.1_1_[gene=blaOXA]_[protein=OXA-63_family_oxacillin-hydrolyzing_class_D_beta-lactamase_OXA-1100]_[protein_id=UNN26060.1]_[l     CAAGTACCGGCATATAAAGAATTAGCAAGA 390
lcl|OM977010.1_cds_UNN26061.1_1_[gene=blaOXA]_[protein=OXA-63_family_oxacillin-hydrolyzing_class_D_beta-lactamase_OXA-1101]_[protein_id=UNN26061.1]_[l     CAAGTACCGGCATATAAAGAATTAGCAAGA 390
lcl|OM977011.1_cds_UNN26062.1_1_[gene=blaOXA]_[protein=OXA-63_family_oxacillin-hydrolyzing_class_D_beta-lactamase_OXA-1102]_[protein_id=UNN26062.1]_[l     CAAGTACCAGCATATAAAGAATTAGCAAGA 390
lcl|OM977012.1_cds_UNN26063.1_1_[gene=blaOXA]_[protein=OXA-63_family_oxacillin-hydrolyzing_class_D_beta-lactamase_OXA-1103]_[protein_id=UNN26063.1]_[l     CAAGTACCAGCATATAAAGAATTAGCAAGA 390
lcl|OM977013.1_cds_UNN26064.1_1_[gene=blaOXA]_[protein=OXA-63_family_oxacillin-hydrolyzing_class_D_beta-lactamase_OXA-1104]_[protein_id=UNN26064.1]_[l     CAAGTACCAGCATATAAAGAATTAGCAAGA 390
lcl|OM977014.1_cds_UNN26065.1_1_[gene=blaOXA]_[protein=OXA-63_family_oxacillin-hydrolyzing_class_D_beta-lactamase_OXA-1105]_[protein_id=UNN26065.1]_[l     CAAGTACCAGCATATAAAGAATTAGCAAGA 390
lcl|OM977015.1_cds_UNN26066.1_1_[gene=blaOXA]_[protein=OXA-63_family_oxacillin-hydrolyzing_class_D_beta-lactamase_OXA-1106]_[protein_id=UNN26066.1]_[l     CAAGTACCAGCATATAAAGAATTAGCAAGA 390
lcl|OM977016.1_cds_UNN26067.1_1_[gene=blaOXA]_[protein=OXA-63_family_oxacillin-hydrolyzing_class_D_beta-lactamase_OXA-1107]_[protein_id=UNN26067.1]_[l     CAAGTACCAGCATATAAAGAATTAGCAAGA 390
                                                                                                                                                                                         

OXA-1_consensus                                                                                                                                            AAAATTGGATTAAATAAAATCAAGAATTAT 420
OXA01_crRNA                                                                                                                                                ------------------------------ 420
Forward_primer                                                                                                                                             ------------------------------ 420
Reverse_primer                                                                                                                                             ------------------------------ 420
lcl|NG_049435.1_cds_WP_013244277.1_1_[gene=blaOXA]_[locus_tag=A7J11_02002]_[protein=OXA-63_family_oxacillin-hydrolyzing_class_D_beta-lactamase_OXA-136     AGAATAGGTCTTAAAAAGATGAAAGAGAAT 420
lcl|NG_049436.1_cds_WP_014932145.1_1_[gene=blaOXA]_[locus_tag=A7J11_02004]_[protein=OXA-63_family_oxacillin-hydrolyzing_class_D_beta-lactamase_OXA-137     AGAATAGGTCTTAAAAAGATGAAAGAGAAT 420
lcl|NG_049488.1_cds_WP_063861316.1_1_[gene=blaOXA]_[locus_tag=A7J11_02636]_[protein=OXA-63_family_oxacillin-hydrolyzing_class_D_beta-lactamase_OXA-192     AGAATAGGGCTTGAAAAGATGAAAGAGAAT 420
lcl|NG_049752.1_cds_WP_063864093.1_1_[gene=blaOXA]_[locus_tag=A7J11_03554]_[protein=OXA-63_family_oxacillin-hydrolyzing_class_D_beta-lactamase_OXA-470     AGAATAGGTCTTAAAAAGATGAAAGAGAAT 420
lcl|NG_049753.1_cds_WP_063864094.1_1_[gene=blaOXA]_[locus_tag=A7J11_02003]_[protein=OXA-63_family_oxacillin-hydrolyzing_class_D_beta-lactamase_OXA-471     AGAATAGGTCTTAAAAAGATGAAAGAGAAT 420
lcl|NG_049754.1_cds_WP_063864095.1_1_[gene=blaOXA]_[locus_tag=A7J11_03555]_[protein=OXA-63_family_oxacillin-hydrolyzing_class_D_beta-lactamase_OXA-472     AGAATAGGTCTTAAAAAGATGAAAGAGAAT 420
lcl|NG_049755.1_cds_WP_063864096.1_1_[gene=blaOXA]_[locus_tag=A7J11_03556]_[protein=OXA-63_family_oxacillin-hydrolyzing_class_D_beta-lactamase_OXA-473     AGAATAGGTCTTAAAAAGATGAAAGAGAAT 420
lcl|NG_049756.1_cds_WP_063864097.1_1_[gene=blaOXA]_[locus_tag=A7J11_03557]_[protein=OXA-63_family_oxacillin-hydrolyzing_class_D_beta-lactamase_OXA-474     AGAATAGGTCTTAAAAAGATGAAAGAGAAT 420
lcl|NG_049757.1_cds_WP_063864098.1_1_[gene=blaOXA]_[locus_tag=A7J11_03558]_[protein=OXA-63_family_oxacillin-hydrolyzing_class_D_beta-lactamase_OXA-475     AGAATAGGTCTTAAAAAGATGAAAGAGAAT 420
lcl|NG_049758.1_cds_WP_063864099.1_1_[gene=blaOXA]_[locus_tag=A7J11_03559]_[protein=OXA-63_family_oxacillin-hydrolyzing_class_D_beta-lactamase_OXA-476     AGAATAGGTCTTAAAAAGATGAAAGAGAAT 420
lcl|NG_049759.1_cds_WP_063864100.1_1_[gene=blaOXA]_[locus_tag=A7J11_03560]_[protein=OXA-63_family_oxacillin-hydrolyzing_class_D_beta-lactamase_OXA-477     AGAATAGGTCTTAAAAAGATGAAAGAGAAT 420
lcl|NG_049760.1_cds_WP_063864101.1_1_[gene=blaOXA]_[locus_tag=A7J11_03561]_[protein=OXA-63_family_oxacillin-hydrolyzing_class_D_beta-lactamase_OXA-478     AGAATAGGTCTTAAAAAGATGAAAGAGAAT 420
lcl|NG_049761.1_cds_WP_063864102.1_1_[gene=blaOXA]_[locus_tag=A7J11_03562]_[protein=OXA-63_family_oxacillin-hydrolyzing_class_D_beta-lactamase_OXA-479     AGAATAGGTCTTAAAAAGATGAAAGAGAAT 420
lcl|NG_049803.1_cds_WP_063864528.1_1_[gene=blaOXA]_[locus_tag=A7J11_01416]_[protein=oxacillin-hydrolyzing_class_D_beta-lactamase_OXA-63]_[protein_id=W     AGAATAGGTATTAAAAAGATGAAAGAGAAT 420
lcl|NG_079936.1_cds_WP_014936873.1_1_[gene=blaOXA]_[locus_tag=A7J11_07459]_[protein=OXA-63_family_oxacillin-hydrolyzing_class_D_beta-lactamase_OXA-109     AGAATAGGTCTTAAAAAGATGAAAGAGAAT 420
lcl|NG_079937.1_cds_WP_242934113.1_1_[gene=blaOXA]_[locus_tag=A7J11_07460]_[protein=OXA-63_family_oxacillin-hydrolyzing_class_D_beta-lactamase_OXA-110     AGAATAGGTCTTAAAAAGATGAAAGAGAAT 420
lcl|NG_079938.1_cds_WP_242934114.1_1_[gene=blaOXA]_[locus_tag=A7J11_07461]_[protein=OXA-63_family_oxacillin-hydrolyzing_class_D_beta-lactamase_OXA-110     AGAATAGGTCTTAAAAAGATGAAAGAGAAT 420
lcl|NG_079939.1_cds_WP_242934115.1_1_[gene=blaOXA]_[locus_tag=A7J11_07462]_[protein=OXA-63_family_oxacillin-hydrolyzing_class_D_beta-lactamase_OXA-110     AGAATAGGCCTTGAAAAAATGAAAGAAAAC 420
lcl|NG_079940.1_cds_WP_242934116.1_1_[gene=blaOXA]_[locus_tag=A7J11_07463]_[protein=OXA-63_family_oxacillin-hydrolyzing_class_D_beta-lactamase_OXA-110     AGAATAGGTCTTGAAAAAATGAAAGAAAAC 420
lcl|NG_079941.1_cds_WP_242934117.1_1_[gene=blaOXA]_[locus_tag=A7J11_07464]_[protein=OXA-63_family_oxacillin-hydrolyzing_class_D_beta-lactamase_OXA-110     AGAATAGGTCTTGAAAAAATGAAAGAAAAC 420
lcl|NG_079942.1_cds_WP_242934118.1_1_[gene=blaOXA]_[locus_tag=A7J11_07465]_[protein=OXA-63_family_oxacillin-hydrolyzing_class_D_beta-lactamase_OXA-110     AGAATAGGCCTTGAAAAAATGAAAGAAAAC 420
lcl|NG_079943.1_cds_WP_242934119.1_1_[gene=blaOXA]_[locus_tag=A7J11_07466]_[protein=OXA-63_family_oxacillin-hydrolyzing_class_D_beta-lactamase_OXA-110     AGAATAGGTCTTGAAAAAATGAAAGAAAAC 420
lcl|NG_079944.1_cds_WP_242934120.1_1_[gene=blaOXA]_[locus_tag=A7J11_07467]_[protein=OXA-63_family_oxacillin-hydrolyzing_class_D_beta-lactamase_OXA-110     AGAATAGGCCTTGAAAAAATGAAAGAAAAC 420
lcl|OM977008.1_cds_UNN26059.1_1_[gene=blaOXA]_[protein=OXA-63_family_oxacillin-hydrolyzing_class_D_beta-lactamase_OXA-1099]_[protein_id=UNN26059.1]_[l     AGAATAGGTCTTAAAAAGATGAAAGAGAAT 420
lcl|OM977009.1_cds_UNN26060.1_1_[gene=blaOXA]_[protein=OXA-63_family_oxacillin-hydrolyzing_class_D_beta-lactamase_OXA-1100]_[protein_id=UNN26060.1]_[l     AGAATAGGTCTTAAAAAGATGAAAGAGAAT 420
lcl|OM977010.1_cds_UNN26061.1_1_[gene=blaOXA]_[protein=OXA-63_family_oxacillin-hydrolyzing_class_D_beta-lactamase_OXA-1101]_[protein_id=UNN26061.1]_[l     AGAATAGGTCTTAAAAAGATGAAAGAGAAT 420
lcl|OM977011.1_cds_UNN26062.1_1_[gene=blaOXA]_[protein=OXA-63_family_oxacillin-hydrolyzing_class_D_beta-lactamase_OXA-1102]_[protein_id=UNN26062.1]_[l     AGAATAGGCCTTGAAAAAATGAAAGAAAAC 420
lcl|OM977012.1_cds_UNN26063.1_1_[gene=blaOXA]_[protein=OXA-63_family_oxacillin-hydrolyzing_class_D_beta-lactamase_OXA-1103]_[protein_id=UNN26063.1]_[l     AGAATAGGTCTTGAAAAAATGAAAGAAAAC 420
lcl|OM977013.1_cds_UNN26064.1_1_[gene=blaOXA]_[protein=OXA-63_family_oxacillin-hydrolyzing_class_D_beta-lactamase_OXA-1104]_[protein_id=UNN26064.1]_[l     AGAATAGGTCTTGAAAAAATGAAAGAAAAC 420
lcl|OM977014.1_cds_UNN26065.1_1_[gene=blaOXA]_[protein=OXA-63_family_oxacillin-hydrolyzing_class_D_beta-lactamase_OXA-1105]_[protein_id=UNN26065.1]_[l     AGAATAGGCCTTGAAAAAATGAAAGAAAAC 420
lcl|OM977015.1_cds_UNN26066.1_1_[gene=blaOXA]_[protein=OXA-63_family_oxacillin-hydrolyzing_class_D_beta-lactamase_OXA-1106]_[protein_id=UNN26066.1]_[l     AGAATAGGTCTTGAAAAAATGAAAGAAAAC 420
lcl|OM977016.1_cds_UNN26067.1_1_[gene=blaOXA]_[protein=OXA-63_family_oxacillin-hydrolyzing_class_D_beta-lactamase_OXA-1107]_[protein_id=UNN26067.1]_[l     AGAATAGGCCTTGAAAAAATGAAAGAAAAC 420
                                                                                                                                                                                         

OXA-1_consensus                                                                                                                                            CTCAAAGATTTTGATTATGGAAATCAAGAC 450
OXA01_crRNA                                                                                                                                                ------------------------------ 450
Forward_primer                                                                                                                                             ------------------------------ 450
Reverse_primer                                                                                                                                             ------------------------------ 450
lcl|NG_049435.1_cds_WP_013244277.1_1_[gene=blaOXA]_[locus_tag=A7J11_02002]_[protein=OXA-63_family_oxacillin-hydrolyzing_class_D_beta-lactamase_OXA-136     ATAGAAAAACTAGATTTTGGTA-------- 450
lcl|NG_049436.1_cds_WP_014932145.1_1_[gene=blaOXA]_[locus_tag=A7J11_02004]_[protein=OXA-63_family_oxacillin-hydrolyzing_class_D_beta-lactamase_OXA-137     ATAGAAAAACTAGATTTTGGTA-------- 450
lcl|NG_049488.1_cds_WP_063861316.1_1_[gene=blaOXA]_[locus_tag=A7J11_02636]_[protein=OXA-63_family_oxacillin-hydrolyzing_class_D_beta-lactamase_OXA-192     ATAGAAAAACTAGATTTTGGTA-------- 450
lcl|NG_049752.1_cds_WP_063864093.1_1_[gene=blaOXA]_[locus_tag=A7J11_03554]_[protein=OXA-63_family_oxacillin-hydrolyzing_class_D_beta-lactamase_OXA-470     ATAGAAAAACTAGATTTTGGTA-------- 450
lcl|NG_049753.1_cds_WP_063864094.1_1_[gene=blaOXA]_[locus_tag=A7J11_02003]_[protein=OXA-63_family_oxacillin-hydrolyzing_class_D_beta-lactamase_OXA-471     ATAGAAAAACTAGATTTTGGTA-------- 450
lcl|NG_049754.1_cds_WP_063864095.1_1_[gene=blaOXA]_[locus_tag=A7J11_03555]_[protein=OXA-63_family_oxacillin-hydrolyzing_class_D_beta-lactamase_OXA-472     ATAGAAAAACTAGATTTTGGTA-------- 450
lcl|NG_049755.1_cds_WP_063864096.1_1_[gene=blaOXA]_[locus_tag=A7J11_03556]_[protein=OXA-63_family_oxacillin-hydrolyzing_class_D_beta-lactamase_OXA-473     ATAGAAAAACTAGATTTTGGTA-------- 450
lcl|NG_049756.1_cds_WP_063864097.1_1_[gene=blaOXA]_[locus_tag=A7J11_03557]_[protein=OXA-63_family_oxacillin-hydrolyzing_class_D_beta-lactamase_OXA-474     ATAGAAAAACTAGATTTTGGTA-------- 450
lcl|NG_049757.1_cds_WP_063864098.1_1_[gene=blaOXA]_[locus_tag=A7J11_03558]_[protein=OXA-63_family_oxacillin-hydrolyzing_class_D_beta-lactamase_OXA-475     ATAGAAAAACTAGATTTTGGTA-------- 450
lcl|NG_049758.1_cds_WP_063864099.1_1_[gene=blaOXA]_[locus_tag=A7J11_03559]_[protein=OXA-63_family_oxacillin-hydrolyzing_class_D_beta-lactamase_OXA-476     ATAGAAAAACTAGATTTTGGTA-------- 450
lcl|NG_049759.1_cds_WP_063864100.1_1_[gene=blaOXA]_[locus_tag=A7J11_03560]_[protein=OXA-63_family_oxacillin-hydrolyzing_class_D_beta-lactamase_OXA-477     ATAGAAAAACTAGATTTTGGTA-------- 450
lcl|NG_049760.1_cds_WP_063864101.1_1_[gene=blaOXA]_[locus_tag=A7J11_03561]_[protein=OXA-63_family_oxacillin-hydrolyzing_class_D_beta-lactamase_OXA-478     ATAGAAAAACTAGATTTTGGTA-------- 450
lcl|NG_049761.1_cds_WP_063864102.1_1_[gene=blaOXA]_[locus_tag=A7J11_03562]_[protein=OXA-63_family_oxacillin-hydrolyzing_class_D_beta-lactamase_OXA-479     ATAGAAAAACTAGATTTTGGTA-------- 450
lcl|NG_049803.1_cds_WP_063864528.1_1_[gene=blaOXA]_[locus_tag=A7J11_01416]_[protein=oxacillin-hydrolyzing_class_D_beta-lactamase_OXA-63]_[protein_id=W     ATAGAAAAACTAGATTTTGGTA-------- 450
lcl|NG_079936.1_cds_WP_014936873.1_1_[gene=blaOXA]_[locus_tag=A7J11_07459]_[protein=OXA-63_family_oxacillin-hydrolyzing_class_D_beta-lactamase_OXA-109     ATAGAAAAACTAGATTTTGGTA-------- 450
lcl|NG_079937.1_cds_WP_242934113.1_1_[gene=blaOXA]_[locus_tag=A7J11_07460]_[protein=OXA-63_family_oxacillin-hydrolyzing_class_D_beta-lactamase_OXA-110     ATAGAAAAACTAGATTTTGGTA-------- 450
lcl|NG_079938.1_cds_WP_242934114.1_1_[gene=blaOXA]_[locus_tag=A7J11_07461]_[protein=OXA-63_family_oxacillin-hydrolyzing_class_D_beta-lactamase_OXA-110     ATAGAAAAACTAGATTTTGGTA-------- 450
lcl|NG_079939.1_cds_WP_242934115.1_1_[gene=blaOXA]_[locus_tag=A7J11_07462]_[protein=OXA-63_family_oxacillin-hydrolyzing_class_D_beta-lactamase_OXA-110     ATAGAAAAACTAGATTTTGGTA-------- 450
lcl|NG_079940.1_cds_WP_242934116.1_1_[gene=blaOXA]_[locus_tag=A7J11_07463]_[protein=OXA-63_family_oxacillin-hydrolyzing_class_D_beta-lactamase_OXA-110     ATAGAAAAACTAGATTTTGGTA-------- 450
lcl|NG_079941.1_cds_WP_242934117.1_1_[gene=blaOXA]_[locus_tag=A7J11_07464]_[protein=OXA-63_family_oxacillin-hydrolyzing_class_D_beta-lactamase_OXA-110     ATAGAAAAACTAGATTTTGGTA-------- 450
lcl|NG_079942.1_cds_WP_242934118.1_1_[gene=blaOXA]_[locus_tag=A7J11_07465]_[protein=OXA-63_family_oxacillin-hydrolyzing_class_D_beta-lactamase_OXA-110     ATAGAAAAACTAGATTTTGGTA-------- 450
lcl|NG_079943.1_cds_WP_242934119.1_1_[gene=blaOXA]_[locus_tag=A7J11_07466]_[protein=OXA-63_family_oxacillin-hydrolyzing_class_D_beta-lactamase_OXA-110     ATAGAAAAACTAGATTTTGGTA-------- 450
lcl|NG_079944.1_cds_WP_242934120.1_1_[gene=blaOXA]_[locus_tag=A7J11_07467]_[protein=OXA-63_family_oxacillin-hydrolyzing_class_D_beta-lactamase_OXA-110     ATAGAAAAACTAGATTTTGGTA-------- 450
lcl|OM977008.1_cds_UNN26059.1_1_[gene=blaOXA]_[protein=OXA-63_family_oxacillin-hydrolyzing_class_D_beta-lactamase_OXA-1099]_[protein_id=UNN26059.1]_[l     ATAGAAAAACTAGATTTTGGTA-------- 450
lcl|OM977009.1_cds_UNN26060.1_1_[gene=blaOXA]_[protein=OXA-63_family_oxacillin-hydrolyzing_class_D_beta-lactamase_OXA-1100]_[protein_id=UNN26060.1]_[l     ATAGAAAAACTAGATTTTGGTA-------- 450
lcl|OM977010.1_cds_UNN26061.1_1_[gene=blaOXA]_[protein=OXA-63_family_oxacillin-hydrolyzing_class_D_beta-lactamase_OXA-1101]_[protein_id=UNN26061.1]_[l     ATAGAAAAACTAGATTTTGGTA-------- 450
lcl|OM977011.1_cds_UNN26062.1_1_[gene=blaOXA]_[protein=OXA-63_family_oxacillin-hydrolyzing_class_D_beta-lactamase_OXA-1102]_[protein_id=UNN26062.1]_[l     ATAGAAAAACTAGATTTTGGTA-------- 450
lcl|OM977012.1_cds_UNN26063.1_1_[gene=blaOXA]_[protein=OXA-63_family_oxacillin-hydrolyzing_class_D_beta-lactamase_OXA-1103]_[protein_id=UNN26063.1]_[l     ATAGAAAAACTAGATTTTGGTA-------- 450
lcl|OM977013.1_cds_UNN26064.1_1_[gene=blaOXA]_[protein=OXA-63_family_oxacillin-hydrolyzing_class_D_beta-lactamase_OXA-1104]_[protein_id=UNN26064.1]_[l     ATAGAAAAACTAGATTTTGGTA-------- 450
lcl|OM977014.1_cds_UNN26065.1_1_[gene=blaOXA]_[protein=OXA-63_family_oxacillin-hydrolyzing_class_D_beta-lactamase_OXA-1105]_[protein_id=UNN26065.1]_[l     ATAGAAAAACTAGATTTTGGTA-------- 450
lcl|OM977015.1_cds_UNN26066.1_1_[gene=blaOXA]_[protein=OXA-63_family_oxacillin-hydrolyzing_class_D_beta-lactamase_OXA-1106]_[protein_id=UNN26066.1]_[l     ATAGAAAAACTAGATTTTGGTA-------- 450
lcl|OM977016.1_cds_UNN26067.1_1_[gene=blaOXA]_[protein=OXA-63_family_oxacillin-hydrolyzing_class_D_beta-lactamase_OXA-1107]_[protein_id=UNN26067.1]_[l     ATAGAAAAACTAGATTTTGGTA-------- 450
                                                                                                                                                                                         

OXA-1_consensus                                                                                                                                            TTCTCTGGAGATAAAGAAAGAAACAACGGA 480
OXA01_crRNA                                                                                                                                                ------------------------------ 480
Forward_primer                                                                                                                                             ------------------------------ 480
Reverse_primer                                                                                                                                             ------------------------------ 480
lcl|NG_049435.1_cds_WP_013244277.1_1_[gene=blaOXA]_[locus_tag=A7J11_02002]_[protein=OXA-63_family_oxacillin-hydrolyzing_class_D_beta-lactamase_OXA-136     ----------ATAAAAGTATAGGTGATAGT 480
lcl|NG_049436.1_cds_WP_014932145.1_1_[gene=blaOXA]_[locus_tag=A7J11_02004]_[protein=OXA-63_family_oxacillin-hydrolyzing_class_D_beta-lactamase_OXA-137     ----------ATAAAAGTATAGGTGATAGT 480
lcl|NG_049488.1_cds_WP_063861316.1_1_[gene=blaOXA]_[locus_tag=A7J11_02636]_[protein=OXA-63_family_oxacillin-hydrolyzing_class_D_beta-lactamase_OXA-192     ----------ATAAAAATATAGGTGATAGT 480
lcl|NG_049752.1_cds_WP_063864093.1_1_[gene=blaOXA]_[locus_tag=A7J11_03554]_[protein=OXA-63_family_oxacillin-hydrolyzing_class_D_beta-lactamase_OXA-470     ----------ATAAAAGTATAGGTGATAGT 480
lcl|NG_049753.1_cds_WP_063864094.1_1_[gene=blaOXA]_[locus_tag=A7J11_02003]_[protein=OXA-63_family_oxacillin-hydrolyzing_class_D_beta-lactamase_OXA-471     ----------ATAAAAGTATAGGTGATAGT 480
lcl|NG_049754.1_cds_WP_063864095.1_1_[gene=blaOXA]_[locus_tag=A7J11_03555]_[protein=OXA-63_family_oxacillin-hydrolyzing_class_D_beta-lactamase_OXA-472     ----------ATAAAAGTATAGGTGATAGT 480
lcl|NG_049755.1_cds_WP_063864096.1_1_[gene=blaOXA]_[locus_tag=A7J11_03556]_[protein=OXA-63_family_oxacillin-hydrolyzing_class_D_beta-lactamase_OXA-473     ----------ATAAAAGTATAGGTGATAGT 480
lcl|NG_049756.1_cds_WP_063864097.1_1_[gene=blaOXA]_[locus_tag=A7J11_03557]_[protein=OXA-63_family_oxacillin-hydrolyzing_class_D_beta-lactamase_OXA-474     ----------ATAAAAGTATAGGTGATAGT 480
lcl|NG_049757.1_cds_WP_063864098.1_1_[gene=blaOXA]_[locus_tag=A7J11_03558]_[protein=OXA-63_family_oxacillin-hydrolyzing_class_D_beta-lactamase_OXA-475     ----------ATAAAAGTATAGGTGATAGT 480
lcl|NG_049758.1_cds_WP_063864099.1_1_[gene=blaOXA]_[locus_tag=A7J11_03559]_[protein=OXA-63_family_oxacillin-hydrolyzing_class_D_beta-lactamase_OXA-476     ----------ATAAAAGTATAGGTGATAAT 480
lcl|NG_049759.1_cds_WP_063864100.1_1_[gene=blaOXA]_[locus_tag=A7J11_03560]_[protein=OXA-63_family_oxacillin-hydrolyzing_class_D_beta-lactamase_OXA-477     ----------ATAAAAATATAGGTGATAGT 480
lcl|NG_049760.1_cds_WP_063864101.1_1_[gene=blaOXA]_[locus_tag=A7J11_03561]_[protein=OXA-63_family_oxacillin-hydrolyzing_class_D_beta-lactamase_OXA-478     ----------ATAAAAGTATAGGTGATAGT 480
lcl|NG_049761.1_cds_WP_063864102.1_1_[gene=blaOXA]_[locus_tag=A7J11_03562]_[protein=OXA-63_family_oxacillin-hydrolyzing_class_D_beta-lactamase_OXA-479     ----------ATAAAAGTATAGGTGATAGT 480
lcl|NG_049803.1_cds_WP_063864528.1_1_[gene=blaOXA]_[locus_tag=A7J11_01416]_[protein=oxacillin-hydrolyzing_class_D_beta-lactamase_OXA-63]_[protein_id=W     ----------ATAAAAGTATAGGTGATAGT 480
lcl|NG_079936.1_cds_WP_014936873.1_1_[gene=blaOXA]_[locus_tag=A7J11_07459]_[protein=OXA-63_family_oxacillin-hydrolyzing_class_D_beta-lactamase_OXA-109     ----------ATAAAAGTATAGGTGATAGT 480
lcl|NG_079937.1_cds_WP_242934113.1_1_[gene=blaOXA]_[locus_tag=A7J11_07460]_[protein=OXA-63_family_oxacillin-hydrolyzing_class_D_beta-lactamase_OXA-110     ----------ATAAAAGTATAGGTGATAGT 480
lcl|NG_079938.1_cds_WP_242934114.1_1_[gene=blaOXA]_[locus_tag=A7J11_07461]_[protein=OXA-63_family_oxacillin-hydrolyzing_class_D_beta-lactamase_OXA-110     ----------ATAAAAGTATAGGTGATAGT 480
lcl|NG_079939.1_cds_WP_242934115.1_1_[gene=blaOXA]_[locus_tag=A7J11_07462]_[protein=OXA-63_family_oxacillin-hydrolyzing_class_D_beta-lactamase_OXA-110     ----------ATAAAAATATAGGTGACTGT 480
lcl|NG_079940.1_cds_WP_242934116.1_1_[gene=blaOXA]_[locus_tag=A7J11_07463]_[protein=OXA-63_family_oxacillin-hydrolyzing_class_D_beta-lactamase_OXA-110     ----------ATAAAAATATAGGTGACAGT 480
lcl|NG_079941.1_cds_WP_242934117.1_1_[gene=blaOXA]_[locus_tag=A7J11_07464]_[protein=OXA-63_family_oxacillin-hydrolyzing_class_D_beta-lactamase_OXA-110     ----------ATAAAAATATAGGTGACAGT 480
lcl|NG_079942.1_cds_WP_242934118.1_1_[gene=blaOXA]_[locus_tag=A7J11_07465]_[protein=OXA-63_family_oxacillin-hydrolyzing_class_D_beta-lactamase_OXA-110     ----------ATAAAAATATAGGTGACAGT 480
lcl|NG_079943.1_cds_WP_242934119.1_1_[gene=blaOXA]_[locus_tag=A7J11_07466]_[protein=OXA-63_family_oxacillin-hydrolyzing_class_D_beta-lactamase_OXA-110     ----------ATAAAAATATAGGTGACAGT 480
lcl|NG_079944.1_cds_WP_242934120.1_1_[gene=blaOXA]_[locus_tag=A7J11_07467]_[protein=OXA-63_family_oxacillin-hydrolyzing_class_D_beta-lactamase_OXA-110     ----------ATAAAAATATAGGTGACAGT 480
lcl|OM977008.1_cds_UNN26059.1_1_[gene=blaOXA]_[protein=OXA-63_family_oxacillin-hydrolyzing_class_D_beta-lactamase_OXA-1099]_[protein_id=UNN26059.1]_[l     ----------ATAAAAGTATAGGTGATAGT 480
lcl|OM977009.1_cds_UNN26060.1_1_[gene=blaOXA]_[protein=OXA-63_family_oxacillin-hydrolyzing_class_D_beta-lactamase_OXA-1100]_[protein_id=UNN26060.1]_[l     ----------ATAAAAGTATAGGTGATAGT 480
lcl|OM977010.1_cds_UNN26061.1_1_[gene=blaOXA]_[protein=OXA-63_family_oxacillin-hydrolyzing_class_D_beta-lactamase_OXA-1101]_[protein_id=UNN26061.1]_[l     ----------ATAAAAGTATAGGTGATAGT 480
lcl|OM977011.1_cds_UNN26062.1_1_[gene=blaOXA]_[protein=OXA-63_family_oxacillin-hydrolyzing_class_D_beta-lactamase_OXA-1102]_[protein_id=UNN26062.1]_[l     ----------ATAAAAATATAGGTGACTGT 480
lcl|OM977012.1_cds_UNN26063.1_1_[gene=blaOXA]_[protein=OXA-63_family_oxacillin-hydrolyzing_class_D_beta-lactamase_OXA-1103]_[protein_id=UNN26063.1]_[l     ----------ATAAAAATATAGGTGACAGT 480
lcl|OM977013.1_cds_UNN26064.1_1_[gene=blaOXA]_[protein=OXA-63_family_oxacillin-hydrolyzing_class_D_beta-lactamase_OXA-1104]_[protein_id=UNN26064.1]_[l     ----------ATAAAAATATAGGTGACAGT 480
lcl|OM977014.1_cds_UNN26065.1_1_[gene=blaOXA]_[protein=OXA-63_family_oxacillin-hydrolyzing_class_D_beta-lactamase_OXA-1105]_[protein_id=UNN26065.1]_[l     ----------ATAAAAATATAGGTGACAGT 480
lcl|OM977015.1_cds_UNN26066.1_1_[gene=blaOXA]_[protein=OXA-63_family_oxacillin-hydrolyzing_class_D_beta-lactamase_OXA-1106]_[protein_id=UNN26066.1]_[l     ----------ATAAAAATATAGGTGACAGT 480
lcl|OM977016.1_cds_UNN26067.1_1_[gene=blaOXA]_[protein=OXA-63_family_oxacillin-hydrolyzing_class_D_beta-lactamase_OXA-1107]_[protein_id=UNN26067.1]_[l     ----------ATAAAAATATAGGTGACAGT 480
                                                                                                                                                                                         

OXA-1_consensus                                                                                                                                            TTAACAGAAGCATGGCTCGAAAGTAGCTTA 510
OXA01_crRNA                                                                                                                                                --------------ACCAGAAG-------- 510
Forward_primer                                                                                                                                             --------AGCATGGCTCGAAAGTAGCTTA 510
Reverse_primer                                                                                                                                             -------------CACTTACAGGAAACTTG 510
lcl|NG_049435.1_cds_WP_013244277.1_1_[gene=blaOXA]_[locus_tag=A7J11_02002]_[protein=OXA-63_family_oxacillin-hydrolyzing_class_D_beta-lactamase_OXA-136     GTAGATACTTTTTGGCTTGAAGGACCTTTG 510
lcl|NG_049436.1_cds_WP_014932145.1_1_[gene=blaOXA]_[locus_tag=A7J11_02004]_[protein=OXA-63_family_oxacillin-hydrolyzing_class_D_beta-lactamase_OXA-137     GTAGATACTTTTTGGCTTGAAGGACCTTTG 510
lcl|NG_049488.1_cds_WP_063861316.1_1_[gene=blaOXA]_[locus_tag=A7J11_02636]_[protein=OXA-63_family_oxacillin-hydrolyzing_class_D_beta-lactamase_OXA-192     GTAGATACTTTTTGGCTTGAAGGACCTTTG 510
lcl|NG_049752.1_cds_WP_063864093.1_1_[gene=blaOXA]_[locus_tag=A7J11_03554]_[protein=OXA-63_family_oxacillin-hydrolyzing_class_D_beta-lactamase_OXA-470     GTAGATACTTTTTGGCTTGAAGGACCTTTG 510
lcl|NG_049753.1_cds_WP_063864094.1_1_[gene=blaOXA]_[locus_tag=A7J11_02003]_[protein=OXA-63_family_oxacillin-hydrolyzing_class_D_beta-lactamase_OXA-471     GTAGATACTTTTTGGCTTGAAGGACCTTTG 510
lcl|NG_049754.1_cds_WP_063864095.1_1_[gene=blaOXA]_[locus_tag=A7J11_03555]_[protein=OXA-63_family_oxacillin-hydrolyzing_class_D_beta-lactamase_OXA-472     GTAGATACTTTTTGGCTTGAAGGACCTTTG 510
lcl|NG_049755.1_cds_WP_063864096.1_1_[gene=blaOXA]_[locus_tag=A7J11_03556]_[protein=OXA-63_family_oxacillin-hydrolyzing_class_D_beta-lactamase_OXA-473     GTAGATACTTTTTGGCTTGAAGGACCTTTG 510
lcl|NG_049756.1_cds_WP_063864097.1_1_[gene=blaOXA]_[locus_tag=A7J11_03557]_[protein=OXA-63_family_oxacillin-hydrolyzing_class_D_beta-lactamase_OXA-474     GTAGATACTTTTTGGCTTGAAGGACCTTTG 510
lcl|NG_049757.1_cds_WP_063864098.1_1_[gene=blaOXA]_[locus_tag=A7J11_03558]_[protein=OXA-63_family_oxacillin-hydrolyzing_class_D_beta-lactamase_OXA-475     GTAGATACTTTTTGGCTTGAAGGACCTTTG 510
lcl|NG_049758.1_cds_WP_063864099.1_1_[gene=blaOXA]_[locus_tag=A7J11_03559]_[protein=OXA-63_family_oxacillin-hydrolyzing_class_D_beta-lactamase_OXA-476     GTAGATACTTTTTGGCTTGAAGGACCTTTG 510
lcl|NG_049759.1_cds_WP_063864100.1_1_[gene=blaOXA]_[locus_tag=A7J11_03560]_[protein=OXA-63_family_oxacillin-hydrolyzing_class_D_beta-lactamase_OXA-477     GTAGATACTTTTTGGCTTGAAGGACCTTTG 510
lcl|NG_049760.1_cds_WP_063864101.1_1_[gene=blaOXA]_[locus_tag=A7J11_03561]_[protein=OXA-63_family_oxacillin-hydrolyzing_class_D_beta-lactamase_OXA-478     GTAGATACTTTTGGAATTGAAGGACCTTTG 510
lcl|NG_049761.1_cds_WP_063864102.1_1_[gene=blaOXA]_[locus_tag=A7J11_03562]_[protein=OXA-63_family_oxacillin-hydrolyzing_class_D_beta-lactamase_OXA-479     GTAGATACTTTTTGGCTTGAAGGACCTTTG 510
lcl|NG_049803.1_cds_WP_063864528.1_1_[gene=blaOXA]_[locus_tag=A7J11_01416]_[protein=oxacillin-hydrolyzing_class_D_beta-lactamase_OXA-63]_[protein_id=W     GTAGATACTTTTTGGCTTGAAGGACCTTTG 510
lcl|NG_079936.1_cds_WP_014936873.1_1_[gene=blaOXA]_[locus_tag=A7J11_07459]_[protein=OXA-63_family_oxacillin-hydrolyzing_class_D_beta-lactamase_OXA-109     GTAGATACTTTTTGGCTTGAAGGACTTTTG 510
lcl|NG_079937.1_cds_WP_242934113.1_1_[gene=blaOXA]_[locus_tag=A7J11_07460]_[protein=OXA-63_family_oxacillin-hydrolyzing_class_D_beta-lactamase_OXA-110     GTAGATACTTTTTGGCTTGAAGGACCTTTG 510
lcl|NG_079938.1_cds_WP_242934114.1_1_[gene=blaOXA]_[locus_tag=A7J11_07461]_[protein=OXA-63_family_oxacillin-hydrolyzing_class_D_beta-lactamase_OXA-110     GTAGATACTTTTTGGCTTGAAGGACCTTTG 510
lcl|NG_079939.1_cds_WP_242934115.1_1_[gene=blaOXA]_[locus_tag=A7J11_07462]_[protein=OXA-63_family_oxacillin-hydrolyzing_class_D_beta-lactamase_OXA-110     GTAGATACTTTTTGGCTTGAGGGCCCTTTG 510
lcl|NG_079940.1_cds_WP_242934116.1_1_[gene=blaOXA]_[locus_tag=A7J11_07463]_[protein=OXA-63_family_oxacillin-hydrolyzing_class_D_beta-lactamase_OXA-110     GTAGATACTTTTTGGCTTGAGGGCCCTTTG 510
lcl|NG_079941.1_cds_WP_242934117.1_1_[gene=blaOXA]_[locus_tag=A7J11_07464]_[protein=OXA-63_family_oxacillin-hydrolyzing_class_D_beta-lactamase_OXA-110     GTAGATACTTTTTGGCTTGAGGGCCCTTTG 510
lcl|NG_079942.1_cds_WP_242934118.1_1_[gene=blaOXA]_[locus_tag=A7J11_07465]_[protein=OXA-63_family_oxacillin-hydrolyzing_class_D_beta-lactamase_OXA-110     GTAGATACTTTTTGGCTTGAGGGCCCTTTG 510
lcl|NG_079943.1_cds_WP_242934119.1_1_[gene=blaOXA]_[locus_tag=A7J11_07466]_[protein=OXA-63_family_oxacillin-hydrolyzing_class_D_beta-lactamase_OXA-110     GTAGATACTTTTTGGCTTGAGGGCCCTTTG 510
lcl|NG_079944.1_cds_WP_242934120.1_1_[gene=blaOXA]_[locus_tag=A7J11_07467]_[protein=OXA-63_family_oxacillin-hydrolyzing_class_D_beta-lactamase_OXA-110     GTAGATACTTTTTGGCTTGAGGGCCCTTTG 510
lcl|OM977008.1_cds_UNN26059.1_1_[gene=blaOXA]_[protein=OXA-63_family_oxacillin-hydrolyzing_class_D_beta-lactamase_OXA-1099]_[protein_id=UNN26059.1]_[l     GTAGATACTTTTTGGCTTGAAGGACTTTTG 510
lcl|OM977009.1_cds_UNN26060.1_1_[gene=blaOXA]_[protein=OXA-63_family_oxacillin-hydrolyzing_class_D_beta-lactamase_OXA-1100]_[protein_id=UNN26060.1]_[l     GTAGATACTTTTTGGCTTGAAGGACCTTTG 510
lcl|OM977010.1_cds_UNN26061.1_1_[gene=blaOXA]_[protein=OXA-63_family_oxacillin-hydrolyzing_class_D_beta-lactamase_OXA-1101]_[protein_id=UNN26061.1]_[l     GTAGATACTTTTTGGCTTGAAGGACCTTTG 510
lcl|OM977011.1_cds_UNN26062.1_1_[gene=blaOXA]_[protein=OXA-63_family_oxacillin-hydrolyzing_class_D_beta-lactamase_OXA-1102]_[protein_id=UNN26062.1]_[l     GTAGATACTTTTTGGCTTGAGGGCCCTTTG 510
lcl|OM977012.1_cds_UNN26063.1_1_[gene=blaOXA]_[protein=OXA-63_family_oxacillin-hydrolyzing_class_D_beta-lactamase_OXA-1103]_[protein_id=UNN26063.1]_[l     GTAGATACTTTTTGGCTTGAGGGCCCTTTG 510
lcl|OM977013.1_cds_UNN26064.1_1_[gene=blaOXA]_[protein=OXA-63_family_oxacillin-hydrolyzing_class_D_beta-lactamase_OXA-1104]_[protein_id=UNN26064.1]_[l     GTAGATACTTTTTGGCTTGAGGGCCCTTTG 510
lcl|OM977014.1_cds_UNN26065.1_1_[gene=blaOXA]_[protein=OXA-63_family_oxacillin-hydrolyzing_class_D_beta-lactamase_OXA-1105]_[protein_id=UNN26065.1]_[l     GTAGATACTTTTTGGCTTGAGGGCCCTTTG 510
lcl|OM977015.1_cds_UNN26066.1_1_[gene=blaOXA]_[protein=OXA-63_family_oxacillin-hydrolyzing_class_D_beta-lactamase_OXA-1106]_[protein_id=UNN26066.1]_[l     GTAGATACTTTTTGGCTTGAGGGCCCTTTG 510
lcl|OM977016.1_cds_UNN26067.1_1_[gene=blaOXA]_[protein=OXA-63_family_oxacillin-hydrolyzing_class_D_beta-lactamase_OXA-1107]_[protein_id=UNN26067.1]_[l     GTAGATACTTTTTGGCTTGAGGGCCCTTTG 510
                                                                                                                                                                                         

OXA-1_consensus                                                                                                                                            AAAATTTCACCAGAAGAACAAATTCAATTC 540
OXA01_crRNA                                                                                                                                                ----------------AACAAATTCAATTC 540
Forward_primer                                                                                                                                             ------------------------------ 540
Reverse_primer                                                                                                                                             GGGTC------------------------- 540
lcl|NG_049435.1_cds_WP_013244277.1_1_[gene=blaOXA]_[locus_tag=A7J11_02002]_[protein=OXA-63_family_oxacillin-hydrolyzing_class_D_beta-lactamase_OXA-136     GAAATAAGTGCGATGGAGCAAGTTAAATTA 540
lcl|NG_049436.1_cds_WP_014932145.1_1_[gene=blaOXA]_[locus_tag=A7J11_02004]_[protein=OXA-63_family_oxacillin-hydrolyzing_class_D_beta-lactamase_OXA-137     GAAATAAGTGCGATGGAGCAAATTAAATTA 540
lcl|NG_049488.1_cds_WP_063861316.1_1_[gene=blaOXA]_[locus_tag=A7J11_02636]_[protein=OXA-63_family_oxacillin-hydrolyzing_class_D_beta-lactamase_OXA-192     GAAATAAGTGCGATGGAGCAAGTTAAATTA 540
lcl|NG_049752.1_cds_WP_063864093.1_1_[gene=blaOXA]_[locus_tag=A7J11_03554]_[protein=OXA-63_family_oxacillin-hydrolyzing_class_D_beta-lactamase_OXA-470     GAAATAAGTGCGATGGAGCAAATTAAATTA 540
lcl|NG_049753.1_cds_WP_063864094.1_1_[gene=blaOXA]_[locus_tag=A7J11_02003]_[protein=OXA-63_family_oxacillin-hydrolyzing_class_D_beta-lactamase_OXA-471     GAAATAAGTGCGATGGAGCAAGTTAAATTA 540
lcl|NG_049754.1_cds_WP_063864095.1_1_[gene=blaOXA]_[locus_tag=A7J11_03555]_[protein=OXA-63_family_oxacillin-hydrolyzing_class_D_beta-lactamase_OXA-472     GAAATAAGTGCGATGGAGCAAATTAAATTA 540
lcl|NG_049755.1_cds_WP_063864096.1_1_[gene=blaOXA]_[locus_tag=A7J11_03556]_[protein=OXA-63_family_oxacillin-hydrolyzing_class_D_beta-lactamase_OXA-473     GAAATAAGTGCGATGGAGCAAGTTAAATTA 540
lcl|NG_049756.1_cds_WP_063864097.1_1_[gene=blaOXA]_[locus_tag=A7J11_03557]_[protein=OXA-63_family_oxacillin-hydrolyzing_class_D_beta-lactamase_OXA-474     GAAATAAGTGCGATGGAGCAAGTTAAATTA 540
lcl|NG_049757.1_cds_WP_063864098.1_1_[gene=blaOXA]_[locus_tag=A7J11_03558]_[protein=OXA-63_family_oxacillin-hydrolyzing_class_D_beta-lactamase_OXA-475     GAAATAAGTGCGATGGAGCAAGTTAAATTA 540
lcl|NG_049758.1_cds_WP_063864099.1_1_[gene=blaOXA]_[locus_tag=A7J11_03559]_[protein=OXA-63_family_oxacillin-hydrolyzing_class_D_beta-lactamase_OXA-476     GAAATAAGTGCGATGGAGCAAGTTAAATTA 540
lcl|NG_049759.1_cds_WP_063864100.1_1_[gene=blaOXA]_[locus_tag=A7J11_03560]_[protein=OXA-63_family_oxacillin-hydrolyzing_class_D_beta-lactamase_OXA-477     GAAATAAGTGCGATGGAGCAAGTTGAATTA 540
lcl|NG_049760.1_cds_WP_063864101.1_1_[gene=blaOXA]_[locus_tag=A7J11_03561]_[protein=OXA-63_family_oxacillin-hydrolyzing_class_D_beta-lactamase_OXA-478     GAAATAAGTGCGATGGAGCAAGTTAAATTA 540
lcl|NG_049761.1_cds_WP_063864102.1_1_[gene=blaOXA]_[locus_tag=A7J11_03562]_[protein=OXA-63_family_oxacillin-hydrolyzing_class_D_beta-lactamase_OXA-479     GAAATAAGTGCGATGGAGCAAATTAAATTA 540
lcl|NG_049803.1_cds_WP_063864528.1_1_[gene=blaOXA]_[locus_tag=A7J11_01416]_[protein=oxacillin-hydrolyzing_class_D_beta-lactamase_OXA-63]_[protein_id=W     GAAATAAGTGCGATGGAGCAAGTTAAATTA 540
lcl|NG_079936.1_cds_WP_014936873.1_1_[gene=blaOXA]_[locus_tag=A7J11_07459]_[protein=OXA-63_family_oxacillin-hydrolyzing_class_D_beta-lactamase_OXA-109     GAAATAAGTGCGATGGAGCAAGTTAAATTA 540
lcl|NG_079937.1_cds_WP_242934113.1_1_[gene=blaOXA]_[locus_tag=A7J11_07460]_[protein=OXA-63_family_oxacillin-hydrolyzing_class_D_beta-lactamase_OXA-110     GAAATAAGTGCGATGGAGCAAATTAAATTA 540
lcl|NG_079938.1_cds_WP_242934114.1_1_[gene=blaOXA]_[locus_tag=A7J11_07461]_[protein=OXA-63_family_oxacillin-hydrolyzing_class_D_beta-lactamase_OXA-110     GAAATAAGTGCGATGGAGCAAGTTAAATTA 540
lcl|NG_079939.1_cds_WP_242934115.1_1_[gene=blaOXA]_[locus_tag=A7J11_07462]_[protein=OXA-63_family_oxacillin-hydrolyzing_class_D_beta-lactamase_OXA-110     GAAATAAGTGCAATGGAACAAGTTAAATTA 540
lcl|NG_079940.1_cds_WP_242934116.1_1_[gene=blaOXA]_[locus_tag=A7J11_07463]_[protein=OXA-63_family_oxacillin-hydrolyzing_class_D_beta-lactamase_OXA-110     GAAATAAGTGCAATGGAACAAGTTAAATTA 540
lcl|NG_079941.1_cds_WP_242934117.1_1_[gene=blaOXA]_[locus_tag=A7J11_07464]_[protein=OXA-63_family_oxacillin-hydrolyzing_class_D_beta-lactamase_OXA-110     GAAATAAGTGCAATGGAACAAGTTAAATTA 540
lcl|NG_079942.1_cds_WP_242934118.1_1_[gene=blaOXA]_[locus_tag=A7J11_07465]_[protein=OXA-63_family_oxacillin-hydrolyzing_class_D_beta-lactamase_OXA-110     GAAATAAGTGCAATGGAACAAGTTAAATTA 540
lcl|NG_079943.1_cds_WP_242934119.1_1_[gene=blaOXA]_[locus_tag=A7J11_07466]_[protein=OXA-63_family_oxacillin-hydrolyzing_class_D_beta-lactamase_OXA-110     GAAATAAGTGCAATGGAACAAGTTAAATTA 540
lcl|NG_079944.1_cds_WP_242934120.1_1_[gene=blaOXA]_[locus_tag=A7J11_07467]_[protein=OXA-63_family_oxacillin-hydrolyzing_class_D_beta-lactamase_OXA-110     GAAATAAGTGCAATGGAACAAGTTAAATTA 540
lcl|OM977008.1_cds_UNN26059.1_1_[gene=blaOXA]_[protein=OXA-63_family_oxacillin-hydrolyzing_class_D_beta-lactamase_OXA-1099]_[protein_id=UNN26059.1]_[l     GAAATAAGTGCGATGGAGCAAGTTAAATTA 540
lcl|OM977009.1_cds_UNN26060.1_1_[gene=blaOXA]_[protein=OXA-63_family_oxacillin-hydrolyzing_class_D_beta-lactamase_OXA-1100]_[protein_id=UNN26060.1]_[l     GAAATAAGTGCGATGGAGCAAATTAAATTA 540
lcl|OM977010.1_cds_UNN26061.1_1_[gene=blaOXA]_[protein=OXA-63_family_oxacillin-hydrolyzing_class_D_beta-lactamase_OXA-1101]_[protein_id=UNN26061.1]_[l     GAAATAAGTGCGATGGAGCAAGTTAAATTA 540
lcl|OM977011.1_cds_UNN26062.1_1_[gene=blaOXA]_[protein=OXA-63_family_oxacillin-hydrolyzing_class_D_beta-lactamase_OXA-1102]_[protein_id=UNN26062.1]_[l     GAAATAAGTGCAATGGAACAAGTTAAATTA 540
lcl|OM977012.1_cds_UNN26063.1_1_[gene=blaOXA]_[protein=OXA-63_family_oxacillin-hydrolyzing_class_D_beta-lactamase_OXA-1103]_[protein_id=UNN26063.1]_[l     GAAATAAGTGCAATGGAACAAGTTAAATTA 540
lcl|OM977013.1_cds_UNN26064.1_1_[gene=blaOXA]_[protein=OXA-63_family_oxacillin-hydrolyzing_class_D_beta-lactamase_OXA-1104]_[protein_id=UNN26064.1]_[l     GAAATAAGTGCAATGGAACAAGTTAAATTA 540
lcl|OM977014.1_cds_UNN26065.1_1_[gene=blaOXA]_[protein=OXA-63_family_oxacillin-hydrolyzing_class_D_beta-lactamase_OXA-1105]_[protein_id=UNN26065.1]_[l     GAAATAAGTGCAATGGAACAAGTTAAATTA 540
lcl|OM977015.1_cds_UNN26066.1_1_[gene=blaOXA]_[protein=OXA-63_family_oxacillin-hydrolyzing_class_D_beta-lactamase_OXA-1106]_[protein_id=UNN26066.1]_[l     GAAATAAGTGCAATGGAACAAGTTAAATTA 540
lcl|OM977016.1_cds_UNN26067.1_1_[gene=blaOXA]_[protein=OXA-63_family_oxacillin-hydrolyzing_class_D_beta-lactamase_OXA-1107]_[protein_id=UNN26067.1]_[l     GAAATAAGTGCAATGGAACAAGTTAAATTA 540
                                                                                                                                                                                         

OXA-1_consensus                                                                                                                                            CTGCGTAAAATTATTAATCACAATCTCCCA 570
OXA01_crRNA                                                                                                                                                CT---------------------------- 570
Forward_primer                                                                                                                                             ------------------------------ 570
Reverse_primer                                                                                                                                             ------------------------------ 570
lcl|NG_049435.1_cds_WP_013244277.1_1_[gene=blaOXA]_[locus_tag=A7J11_02002]_[protein=OXA-63_family_oxacillin-hydrolyzing_class_D_beta-lactamase_OXA-136     TTAACTAAATTAGCTCAAAATGAATTACCG 570
lcl|NG_049436.1_cds_WP_014932145.1_1_[gene=blaOXA]_[locus_tag=A7J11_02004]_[protein=OXA-63_family_oxacillin-hydrolyzing_class_D_beta-lactamase_OXA-137     TTAACTAAATTAGCTCAAAATGAATTACCG 570
lcl|NG_049488.1_cds_WP_063861316.1_1_[gene=blaOXA]_[locus_tag=A7J11_02636]_[protein=OXA-63_family_oxacillin-hydrolyzing_class_D_beta-lactamase_OXA-192     TTAACTAAATTAGCTCAAAATGAATTGCCG 570
lcl|NG_049752.1_cds_WP_063864093.1_1_[gene=blaOXA]_[locus_tag=A7J11_03554]_[protein=OXA-63_family_oxacillin-hydrolyzing_class_D_beta-lactamase_OXA-470     TTAACTAAATTAGCTCAAAATGAATTACCG 570
lcl|NG_049753.1_cds_WP_063864094.1_1_[gene=blaOXA]_[locus_tag=A7J11_02003]_[protein=OXA-63_family_oxacillin-hydrolyzing_class_D_beta-lactamase_OXA-471     TTAACTAAATTAGCTCAAAATGAATTACCG 570
lcl|NG_049754.1_cds_WP_063864095.1_1_[gene=blaOXA]_[locus_tag=A7J11_03555]_[protein=OXA-63_family_oxacillin-hydrolyzing_class_D_beta-lactamase_OXA-472     TTAACTAAATTAGCTCAAAATGAATTACCG 570
lcl|NG_049755.1_cds_WP_063864096.1_1_[gene=blaOXA]_[locus_tag=A7J11_03556]_[protein=OXA-63_family_oxacillin-hydrolyzing_class_D_beta-lactamase_OXA-473     TTAACTAAATTAGCTCAAAATGAATTACCG 570
lcl|NG_049756.1_cds_WP_063864097.1_1_[gene=blaOXA]_[locus_tag=A7J11_03557]_[protein=OXA-63_family_oxacillin-hydrolyzing_class_D_beta-lactamase_OXA-474     TTAACTAAATTAGCTCAAAATGAATTACCG 570
lcl|NG_049757.1_cds_WP_063864098.1_1_[gene=blaOXA]_[locus_tag=A7J11_03558]_[protein=OXA-63_family_oxacillin-hydrolyzing_class_D_beta-lactamase_OXA-475     TTAACTAAATTAGCTCAAAATGAATTACCG 570
lcl|NG_049758.1_cds_WP_063864099.1_1_[gene=blaOXA]_[locus_tag=A7J11_03559]_[protein=OXA-63_family_oxacillin-hydrolyzing_class_D_beta-lactamase_OXA-476     TTAACTAAATTAGCTCAAAATGAATTACCG 570
lcl|NG_049759.1_cds_WP_063864100.1_1_[gene=blaOXA]_[locus_tag=A7J11_03560]_[protein=OXA-63_family_oxacillin-hydrolyzing_class_D_beta-lactamase_OXA-477     TTAACTAAATTAGCTCAAAATGAATTACCG 570
lcl|NG_049760.1_cds_WP_063864101.1_1_[gene=blaOXA]_[locus_tag=A7J11_03561]_[protein=OXA-63_family_oxacillin-hydrolyzing_class_D_beta-lactamase_OXA-478     TTAACTAAATTAGCTCAAAATGAATTACCG 570
lcl|NG_049761.1_cds_WP_063864102.1_1_[gene=blaOXA]_[locus_tag=A7J11_03562]_[protein=OXA-63_family_oxacillin-hydrolyzing_class_D_beta-lactamase_OXA-479     TTAACTAAATTAGCTCAAAATGAATTACCG 570
lcl|NG_049803.1_cds_WP_063864528.1_1_[gene=blaOXA]_[locus_tag=A7J11_01416]_[protein=oxacillin-hydrolyzing_class_D_beta-lactamase_OXA-63]_[protein_id=W     TTAACTAAATTAGCTCAAAATGAATTACAG 570
lcl|NG_079936.1_cds_WP_014936873.1_1_[gene=blaOXA]_[locus_tag=A7J11_07459]_[protein=OXA-63_family_oxacillin-hydrolyzing_class_D_beta-lactamase_OXA-109     TTAACTAAATTAGCTCAAAATGAATTACCG 570
lcl|NG_079937.1_cds_WP_242934113.1_1_[gene=blaOXA]_[locus_tag=A7J11_07460]_[protein=OXA-63_family_oxacillin-hydrolyzing_class_D_beta-lactamase_OXA-110     TTAACTAAATTAGCTCAAAATGAATTACCG 570
lcl|NG_079938.1_cds_WP_242934114.1_1_[gene=blaOXA]_[locus_tag=A7J11_07461]_[protein=OXA-63_family_oxacillin-hydrolyzing_class_D_beta-lactamase_OXA-110     TTAACTAAATTAGCTCAAAATGAATTACCG 570
lcl|NG_079939.1_cds_WP_242934115.1_1_[gene=blaOXA]_[locus_tag=A7J11_07462]_[protein=OXA-63_family_oxacillin-hydrolyzing_class_D_beta-lactamase_OXA-110     TTAACTAAATTAGCTCAAAATGAATTGCCA 570
lcl|NG_079940.1_cds_WP_242934116.1_1_[gene=blaOXA]_[locus_tag=A7J11_07463]_[protein=OXA-63_family_oxacillin-hydrolyzing_class_D_beta-lactamase_OXA-110     TTAACTAAATTAGCTCAAAATGAATTGCCA 570
lcl|NG_079941.1_cds_WP_242934117.1_1_[gene=blaOXA]_[locus_tag=A7J11_07464]_[protein=OXA-63_family_oxacillin-hydrolyzing_class_D_beta-lactamase_OXA-110     TTAACTAAATTAGCTCAAAATGAATTGCCA 570
lcl|NG_079942.1_cds_WP_242934118.1_1_[gene=blaOXA]_[locus_tag=A7J11_07465]_[protein=OXA-63_family_oxacillin-hydrolyzing_class_D_beta-lactamase_OXA-110     TTAACTAAATTAGCTCAAAATGAATTGCCA 570
lcl|NG_079943.1_cds_WP_242934119.1_1_[gene=blaOXA]_[locus_tag=A7J11_07466]_[protein=OXA-63_family_oxacillin-hydrolyzing_class_D_beta-lactamase_OXA-110     TTAACTAAATTAGCTCAAAATGAATTGCCA 570
lcl|NG_079944.1_cds_WP_242934120.1_1_[gene=blaOXA]_[locus_tag=A7J11_07467]_[protein=OXA-63_family_oxacillin-hydrolyzing_class_D_beta-lactamase_OXA-110     TTAACTAAATTAGCTCAAAATGAATTGCCA 570
lcl|OM977008.1_cds_UNN26059.1_1_[gene=blaOXA]_[protein=OXA-63_family_oxacillin-hydrolyzing_class_D_beta-lactamase_OXA-1099]_[protein_id=UNN26059.1]_[l     TTAACTAAATTAGCTCAAAATGAATTACCG 570
lcl|OM977009.1_cds_UNN26060.1_1_[gene=blaOXA]_[protein=OXA-63_family_oxacillin-hydrolyzing_class_D_beta-lactamase_OXA-1100]_[protein_id=UNN26060.1]_[l     TTAACTAAATTAGCTCAAAATGAATTACCG 570
lcl|OM977010.1_cds_UNN26061.1_1_[gene=blaOXA]_[protein=OXA-63_family_oxacillin-hydrolyzing_class_D_beta-lactamase_OXA-1101]_[protein_id=UNN26061.1]_[l     TTAACTAAATTAGCTCAAAATGAATTACCG 570
lcl|OM977011.1_cds_UNN26062.1_1_[gene=blaOXA]_[protein=OXA-63_family_oxacillin-hydrolyzing_class_D_beta-lactamase_OXA-1102]_[protein_id=UNN26062.1]_[l     TTAACTAAATTAGCTCAAAATGAATTGCCA 570
lcl|OM977012.1_cds_UNN26063.1_1_[gene=blaOXA]_[protein=OXA-63_family_oxacillin-hydrolyzing_class_D_beta-lactamase_OXA-1103]_[protein_id=UNN26063.1]_[l     TTAACTAAATTAGCTCAAAATGAATTGCCA 570
lcl|OM977013.1_cds_UNN26064.1_1_[gene=blaOXA]_[protein=OXA-63_family_oxacillin-hydrolyzing_class_D_beta-lactamase_OXA-1104]_[protein_id=UNN26064.1]_[l     TTAACTAAATTAGCTCAAAATGAATTGCCA 570
lcl|OM977014.1_cds_UNN26065.1_1_[gene=blaOXA]_[protein=OXA-63_family_oxacillin-hydrolyzing_class_D_beta-lactamase_OXA-1105]_[protein_id=UNN26065.1]_[l     TTAACTAAATTAGCTCAAAATGAATTGCCA 570
lcl|OM977015.1_cds_UNN26066.1_1_[gene=blaOXA]_[protein=OXA-63_family_oxacillin-hydrolyzing_class_D_beta-lactamase_OXA-1106]_[protein_id=UNN26066.1]_[l     TTAACTAAATTAGCTCAAAATGAATTGCCA 570
lcl|OM977016.1_cds_UNN26067.1_1_[gene=blaOXA]_[protein=OXA-63_family_oxacillin-hydrolyzing_class_D_beta-lactamase_OXA-1107]_[protein_id=UNN26067.1]_[l     TTAACTAAATTAGCTCAAAATGAATTGCCA 570
                                                                                                                                                                                         

OXA-1_consensus                                                                                                                                            GTTAAAAACTCAGCCATAGAAAACACCATA 600
OXA01_crRNA                                                                                                                                                ------------------------------ 600
Forward_primer                                                                                                                                             ------------------------------ 600
Reverse_primer                                                                                                                                             ------------------------------ 600
lcl|NG_049435.1_cds_WP_013244277.1_1_[gene=blaOXA]_[locus_tag=A7J11_02002]_[protein=OXA-63_family_oxacillin-hydrolyzing_class_D_beta-lactamase_OXA-136     TATCCTA---TAGAAATACAAAAAGCTGTT 600
lcl|NG_049436.1_cds_WP_014932145.1_1_[gene=blaOXA]_[locus_tag=A7J11_02004]_[protein=OXA-63_family_oxacillin-hydrolyzing_class_D_beta-lactamase_OXA-137     TATCCTA---TAGAAATACAAAAAGCTGTT 600
lcl|NG_049488.1_cds_WP_063861316.1_1_[gene=blaOXA]_[locus_tag=A7J11_02636]_[protein=OXA-63_family_oxacillin-hydrolyzing_class_D_beta-lactamase_OXA-192     TATCCTA---TAGAAATACAAAAAGCTGTT 600
lcl|NG_049752.1_cds_WP_063864093.1_1_[gene=blaOXA]_[locus_tag=A7J11_03554]_[protein=OXA-63_family_oxacillin-hydrolyzing_class_D_beta-lactamase_OXA-470     TATCCTA---TAGAAATACAAAAAGCTGTT 600
lcl|NG_049753.1_cds_WP_063864094.1_1_[gene=blaOXA]_[locus_tag=A7J11_02003]_[protein=OXA-63_family_oxacillin-hydrolyzing_class_D_beta-lactamase_OXA-471     TATCCTA---TAGAAATACAAAAAGCTATT 600
lcl|NG_049754.1_cds_WP_063864095.1_1_[gene=blaOXA]_[locus_tag=A7J11_03555]_[protein=OXA-63_family_oxacillin-hydrolyzing_class_D_beta-lactamase_OXA-472     TATCCTA---TAGAAATACAAAAAGCTGTT 600
lcl|NG_049755.1_cds_WP_063864096.1_1_[gene=blaOXA]_[locus_tag=A7J11_03556]_[protein=OXA-63_family_oxacillin-hydrolyzing_class_D_beta-lactamase_OXA-473     TATCCTA---TAGAAATACAAAAAGCTATT 600
lcl|NG_049756.1_cds_WP_063864097.1_1_[gene=blaOXA]_[locus_tag=A7J11_03557]_[protein=OXA-63_family_oxacillin-hydrolyzing_class_D_beta-lactamase_OXA-474     TATCCTA---TAGAAATACAAAAAGCTGTT 600
lcl|NG_049757.1_cds_WP_063864098.1_1_[gene=blaOXA]_[locus_tag=A7J11_03558]_[protein=OXA-63_family_oxacillin-hydrolyzing_class_D_beta-lactamase_OXA-475     TATCCTA---TAGAAATACAAAAAGCTGTT 600
lcl|NG_049758.1_cds_WP_063864099.1_1_[gene=blaOXA]_[locus_tag=A7J11_03559]_[protein=OXA-63_family_oxacillin-hydrolyzing_class_D_beta-lactamase_OXA-476     TATCCTA---TAGAAATACAAAAAGCTGTT 600
lcl|NG_049759.1_cds_WP_063864100.1_1_[gene=blaOXA]_[locus_tag=A7J11_03560]_[protein=OXA-63_family_oxacillin-hydrolyzing_class_D_beta-lactamase_OXA-477     TATCCTA---TAGAAATACAAAAAGCTGTT 600
lcl|NG_049760.1_cds_WP_063864101.1_1_[gene=blaOXA]_[locus_tag=A7J11_03561]_[protein=OXA-63_family_oxacillin-hydrolyzing_class_D_beta-lactamase_OXA-478     TATCCTA---TAGAAATACAAAAAGCTGTT 600
lcl|NG_049761.1_cds_WP_063864102.1_1_[gene=blaOXA]_[locus_tag=A7J11_03562]_[protein=OXA-63_family_oxacillin-hydrolyzing_class_D_beta-lactamase_OXA-479     TATCCTA---TAGAAATACAAAAAGCTGTT 600
lcl|NG_049803.1_cds_WP_063864528.1_1_[gene=blaOXA]_[locus_tag=A7J11_01416]_[protein=oxacillin-hydrolyzing_class_D_beta-lactamase_OXA-63]_[protein_id=W     TATCCTA---TAGAAATACAAAAAGCTATT 600
lcl|NG_079936.1_cds_WP_014936873.1_1_[gene=blaOXA]_[locus_tag=A7J11_07459]_[protein=OXA-63_family_oxacillin-hydrolyzing_class_D_beta-lactamase_OXA-109     TATCCTA---TAGAAATACAAAAAGCTATT 600
lcl|NG_079937.1_cds_WP_242934113.1_1_[gene=blaOXA]_[locus_tag=A7J11_07460]_[protein=OXA-63_family_oxacillin-hydrolyzing_class_D_beta-lactamase_OXA-110     TATCCTA---TAGAAATACAAAAAGCTGTT 600
lcl|NG_079938.1_cds_WP_242934114.1_1_[gene=blaOXA]_[locus_tag=A7J11_07461]_[protein=OXA-63_family_oxacillin-hydrolyzing_class_D_beta-lactamase_OXA-110     TATCCTA---TAGAAATACAAAAAGCTGTT 600
lcl|NG_079939.1_cds_WP_242934115.1_1_[gene=blaOXA]_[locus_tag=A7J11_07462]_[protein=OXA-63_family_oxacillin-hydrolyzing_class_D_beta-lactamase_OXA-110     TATCCTA---TAGAAATACAAGAAGCTGTT 600
lcl|NG_079940.1_cds_WP_242934116.1_1_[gene=blaOXA]_[locus_tag=A7J11_07463]_[protein=OXA-63_family_oxacillin-hydrolyzing_class_D_beta-lactamase_OXA-110     TATCCTA---TAGAAATACAAGAAGCTGTT 600
lcl|NG_079941.1_cds_WP_242934117.1_1_[gene=blaOXA]_[locus_tag=A7J11_07464]_[protein=OXA-63_family_oxacillin-hydrolyzing_class_D_beta-lactamase_OXA-110     TATCCTA---TAGAAATACAAGAAGCTGTT 600
lcl|NG_079942.1_cds_WP_242934118.1_1_[gene=blaOXA]_[locus_tag=A7J11_07465]_[protein=OXA-63_family_oxacillin-hydrolyzing_class_D_beta-lactamase_OXA-110     TATCCTA---TAGAAATACAAGAAGCTGTT 600
lcl|NG_079943.1_cds_WP_242934119.1_1_[gene=blaOXA]_[locus_tag=A7J11_07466]_[protein=OXA-63_family_oxacillin-hydrolyzing_class_D_beta-lactamase_OXA-110     TATCCTA---TAGAAATACAAGAAGCTGTT 600
lcl|NG_079944.1_cds_WP_242934120.1_1_[gene=blaOXA]_[locus_tag=A7J11_07467]_[protein=OXA-63_family_oxacillin-hydrolyzing_class_D_beta-lactamase_OXA-110     TATCCTA---TAGAAATACAAGAAGCTGTT 600
lcl|OM977008.1_cds_UNN26059.1_1_[gene=blaOXA]_[protein=OXA-63_family_oxacillin-hydrolyzing_class_D_beta-lactamase_OXA-1099]_[protein_id=UNN26059.1]_[l     TATCCTA---TAGAAATACAAAAAGCTATT 600
lcl|OM977009.1_cds_UNN26060.1_1_[gene=blaOXA]_[protein=OXA-63_family_oxacillin-hydrolyzing_class_D_beta-lactamase_OXA-1100]_[protein_id=UNN26060.1]_[l     TATCCTA---TAGAAATACAAAAAGCTGTT 600
lcl|OM977010.1_cds_UNN26061.1_1_[gene=blaOXA]_[protein=OXA-63_family_oxacillin-hydrolyzing_class_D_beta-lactamase_OXA-1101]_[protein_id=UNN26061.1]_[l     TATCCTA---TAGAAATACAAAAAGCTGTT 600
lcl|OM977011.1_cds_UNN26062.1_1_[gene=blaOXA]_[protein=OXA-63_family_oxacillin-hydrolyzing_class_D_beta-lactamase_OXA-1102]_[protein_id=UNN26062.1]_[l     TATCCTA---TAGAAATACAAGAAGCTGTT 600
lcl|OM977012.1_cds_UNN26063.1_1_[gene=blaOXA]_[protein=OXA-63_family_oxacillin-hydrolyzing_class_D_beta-lactamase_OXA-1103]_[protein_id=UNN26063.1]_[l     TATCCTA---TAGAAATACAAGAAGCTGTT 600
lcl|OM977013.1_cds_UNN26064.1_1_[gene=blaOXA]_[protein=OXA-63_family_oxacillin-hydrolyzing_class_D_beta-lactamase_OXA-1104]_[protein_id=UNN26064.1]_[l     TATCCTA---TAGAAATACAAGAAGCTGTT 600
lcl|OM977014.1_cds_UNN26065.1_1_[gene=blaOXA]_[protein=OXA-63_family_oxacillin-hydrolyzing_class_D_beta-lactamase_OXA-1105]_[protein_id=UNN26065.1]_[l     TATCCTA---TAGAAATACAAGAAGCTGTT 600
lcl|OM977015.1_cds_UNN26066.1_1_[gene=blaOXA]_[protein=OXA-63_family_oxacillin-hydrolyzing_class_D_beta-lactamase_OXA-1106]_[protein_id=UNN26066.1]_[l     TATCCTA---TAGAAATACAAGAAGCTGTT 600
lcl|OM977016.1_cds_UNN26067.1_1_[gene=blaOXA]_[protein=OXA-63_family_oxacillin-hydrolyzing_class_D_beta-lactamase_OXA-1107]_[protein_id=UNN26067.1]_[l     TATCCTA---TAGAAATACAAGAAGCTGTT 600
                                                                                                                                                                                         

OXA-1_consensus                                                                                                                                            GAGAACATGTATC-TACAAGATCTGGATAA 630
OXA01_crRNA                                                                                                                                                ------------------------------ 630
Forward_primer                                                                                                                                             ------------------------------ 630
Reverse_primer                                                                                                                                             ------------------------------ 630
lcl|NG_049435.1_cds_WP_013244277.1_1_[gene=blaOXA]_[locus_tag=A7J11_02002]_[protein=OXA-63_family_oxacillin-hydrolyzing_class_D_beta-lactamase_OXA-136     TCTGATATTACTA-TACTAGAGCAAACTTA 630
lcl|NG_049436.1_cds_WP_014932145.1_1_[gene=blaOXA]_[locus_tag=A7J11_02004]_[protein=OXA-63_family_oxacillin-hydrolyzing_class_D_beta-lactamase_OXA-137     TCTGATATTACTA-TACTAGAGCAAACTTA 630
lcl|NG_049488.1_cds_WP_063861316.1_1_[gene=blaOXA]_[locus_tag=A7J11_02636]_[protein=OXA-63_family_oxacillin-hydrolyzing_class_D_beta-lactamase_OXA-192     TCTGATATTACTA-TACTAGAGCAAACTGA 630
lcl|NG_049752.1_cds_WP_063864093.1_1_[gene=blaOXA]_[locus_tag=A7J11_03554]_[protein=OXA-63_family_oxacillin-hydrolyzing_class_D_beta-lactamase_OXA-470     TCTGATATTACTA-TACTAGAGCAAACTTA 630
lcl|NG_049753.1_cds_WP_063864094.1_1_[gene=blaOXA]_[locus_tag=A7J11_02003]_[protein=OXA-63_family_oxacillin-hydrolyzing_class_D_beta-lactamase_OXA-471     TCTGATATTACTA-TACTAGAGCAAACTTA 630
lcl|NG_049754.1_cds_WP_063864095.1_1_[gene=blaOXA]_[locus_tag=A7J11_03555]_[protein=OXA-63_family_oxacillin-hydrolyzing_class_D_beta-lactamase_OXA-472     TCTGATATTACTA-TACTAGAGCAAACTTA 630
lcl|NG_049755.1_cds_WP_063864096.1_1_[gene=blaOXA]_[locus_tag=A7J11_03556]_[protein=OXA-63_family_oxacillin-hydrolyzing_class_D_beta-lactamase_OXA-473     TCTGATATTACTA-TACTAGAGCAAACTTA 630
lcl|NG_049756.1_cds_WP_063864097.1_1_[gene=blaOXA]_[locus_tag=A7J11_03557]_[protein=OXA-63_family_oxacillin-hydrolyzing_class_D_beta-lactamase_OXA-474     TCTGATATTACTA-TACTAGAGCAAACTTA 630
lcl|NG_049757.1_cds_WP_063864098.1_1_[gene=blaOXA]_[locus_tag=A7J11_03558]_[protein=OXA-63_family_oxacillin-hydrolyzing_class_D_beta-lactamase_OXA-475     TCTGATATTACTA-TACTAGAGCAAACTTA 630
lcl|NG_049758.1_cds_WP_063864099.1_1_[gene=blaOXA]_[locus_tag=A7J11_03559]_[protein=OXA-63_family_oxacillin-hydrolyzing_class_D_beta-lactamase_OXA-476     TCTGATATTACTA-TACTAGAGCAAACTTA 630
lcl|NG_049759.1_cds_WP_063864100.1_1_[gene=blaOXA]_[locus_tag=A7J11_03560]_[protein=OXA-63_family_oxacillin-hydrolyzing_class_D_beta-lactamase_OXA-477     TCTGATATTACTA-TACTAGAGCAAACTTA 630
lcl|NG_049760.1_cds_WP_063864101.1_1_[gene=blaOXA]_[locus_tag=A7J11_03561]_[protein=OXA-63_family_oxacillin-hydrolyzing_class_D_beta-lactamase_OXA-478     TCTGATATTACTA-TACTAGAGCAAACTTA 630
lcl|NG_049761.1_cds_WP_063864102.1_1_[gene=blaOXA]_[locus_tag=A7J11_03562]_[protein=OXA-63_family_oxacillin-hydrolyzing_class_D_beta-lactamase_OXA-479     TCTGATATTACTA-TACTAGAGCAAACTTA 630
lcl|NG_049803.1_cds_WP_063864528.1_1_[gene=blaOXA]_[locus_tag=A7J11_01416]_[protein=oxacillin-hydrolyzing_class_D_beta-lactamase_OXA-63]_[protein_id=W     TCTGATATTACTATTACTAGAGCAAACTTA 630
lcl|NG_079936.1_cds_WP_014936873.1_1_[gene=blaOXA]_[locus_tag=A7J11_07459]_[protein=OXA-63_family_oxacillin-hydrolyzing_class_D_beta-lactamase_OXA-109     TCTGATATTACTA-TACTAGAGCAAACTTA 630
lcl|NG_079937.1_cds_WP_242934113.1_1_[gene=blaOXA]_[locus_tag=A7J11_07460]_[protein=OXA-63_family_oxacillin-hydrolyzing_class_D_beta-lactamase_OXA-110     TCTGATATTACTA-TACTAGAGCAAACTTA 630
lcl|NG_079938.1_cds_WP_242934114.1_1_[gene=blaOXA]_[locus_tag=A7J11_07461]_[protein=OXA-63_family_oxacillin-hydrolyzing_class_D_beta-lactamase_OXA-110     TCTGATATTACTA-TACTAGAGCAAACTTA 630
lcl|NG_079939.1_cds_WP_242934115.1_1_[gene=blaOXA]_[locus_tag=A7J11_07462]_[protein=OXA-63_family_oxacillin-hydrolyzing_class_D_beta-lactamase_OXA-110     TCTGATATTACTA-TACTAGAACAAACAGA 630
lcl|NG_079940.1_cds_WP_242934116.1_1_[gene=blaOXA]_[locus_tag=A7J11_07463]_[protein=OXA-63_family_oxacillin-hydrolyzing_class_D_beta-lactamase_OXA-110     TCTGATATTACTA-TACTAGAACAAACAGA 630
lcl|NG_079941.1_cds_WP_242934117.1_1_[gene=blaOXA]_[locus_tag=A7J11_07464]_[protein=OXA-63_family_oxacillin-hydrolyzing_class_D_beta-lactamase_OXA-110     TCTGATATTACTA-TACTAGAACAAAATGA 630
lcl|NG_079942.1_cds_WP_242934118.1_1_[gene=blaOXA]_[locus_tag=A7J11_07465]_[protein=OXA-63_family_oxacillin-hydrolyzing_class_D_beta-lactamase_OXA-110     TCTGATATTACTA-TACTAGAACAAAATGA 630
lcl|NG_079943.1_cds_WP_242934119.1_1_[gene=blaOXA]_[locus_tag=A7J11_07466]_[protein=OXA-63_family_oxacillin-hydrolyzing_class_D_beta-lactamase_OXA-110     TCTGATATTACTA-TACTAGAACAAACAGA 630
lcl|NG_079944.1_cds_WP_242934120.1_1_[gene=blaOXA]_[locus_tag=A7J11_07467]_[protein=OXA-63_family_oxacillin-hydrolyzing_class_D_beta-lactamase_OXA-110     TCTGATATTACTA-TACTAGAACAAACAGA 630
lcl|OM977008.1_cds_UNN26059.1_1_[gene=blaOXA]_[protein=OXA-63_family_oxacillin-hydrolyzing_class_D_beta-lactamase_OXA-1099]_[protein_id=UNN26059.1]_[l     TCTGATATTACTA-TACTAGAGCAAACTTA 630
lcl|OM977009.1_cds_UNN26060.1_1_[gene=blaOXA]_[protein=OXA-63_family_oxacillin-hydrolyzing_class_D_beta-lactamase_OXA-1100]_[protein_id=UNN26060.1]_[l     TCTGATATTACTA-TACTAGAGCAAACTTA 630
lcl|OM977010.1_cds_UNN26061.1_1_[gene=blaOXA]_[protein=OXA-63_family_oxacillin-hydrolyzing_class_D_beta-lactamase_OXA-1101]_[protein_id=UNN26061.1]_[l     TCTGATATTACTA-TACTAGAGCAAACTTA 630
lcl|OM977011.1_cds_UNN26062.1_1_[gene=blaOXA]_[protein=OXA-63_family_oxacillin-hydrolyzing_class_D_beta-lactamase_OXA-1102]_[protein_id=UNN26062.1]_[l     TCTGATATTACTA-TACTAGAACAAACAGA 630
lcl|OM977012.1_cds_UNN26063.1_1_[gene=blaOXA]_[protein=OXA-63_family_oxacillin-hydrolyzing_class_D_beta-lactamase_OXA-1103]_[protein_id=UNN26063.1]_[l     TCTGATATTACTA-TACTAGAACAAACAGA 630
lcl|OM977013.1_cds_UNN26064.1_1_[gene=blaOXA]_[protein=OXA-63_family_oxacillin-hydrolyzing_class_D_beta-lactamase_OXA-1104]_[protein_id=UNN26064.1]_[l     TCTGATATTACTA-TACTAGAACAAAATGA 630
lcl|OM977014.1_cds_UNN26065.1_1_[gene=blaOXA]_[protein=OXA-63_family_oxacillin-hydrolyzing_class_D_beta-lactamase_OXA-1105]_[protein_id=UNN26065.1]_[l     TCTGATATTACTA-TACTAGAACAAAATGA 630
lcl|OM977015.1_cds_UNN26066.1_1_[gene=blaOXA]_[protein=OXA-63_family_oxacillin-hydrolyzing_class_D_beta-lactamase_OXA-1106]_[protein_id=UNN26066.1]_[l     TCTGATATTACTA-TACTAGAACAAACAGA 630
lcl|OM977016.1_cds_UNN26067.1_1_[gene=blaOXA]_[protein=OXA-63_family_oxacillin-hydrolyzing_class_D_beta-lactamase_OXA-1107]_[protein_id=UNN26067.1]_[l     TCTGATATTACTA-TACTAGAACAAACAGA 630
                                                                                                                                                                                         

OXA-1_consensus                                                                                                                                            TAGTACAAAACTGTATGGGAAAACTGGTGC 660
OXA01_crRNA                                                                                                                                                ------------------------------ 660
Forward_primer                                                                                                                                             ------------------------------ 660
Reverse_primer                                                                                                                                             ------------------------------ 660
lcl|NG_049435.1_cds_WP_013244277.1_1_[gene=blaOXA]_[locus_tag=A7J11_02002]_[protein=OXA-63_family_oxacillin-hydrolyzing_class_D_beta-lactamase_OXA-136     CAATTATACGCTTCATGGAAAAACTGGATT 660
lcl|NG_049436.1_cds_WP_014932145.1_1_[gene=blaOXA]_[locus_tag=A7J11_02004]_[protein=OXA-63_family_oxacillin-hydrolyzing_class_D_beta-lactamase_OXA-137     CAATTATACGCTTCATGGAAAAACTGGATT 660
lcl|NG_049488.1_cds_WP_063861316.1_1_[gene=blaOXA]_[locus_tag=A7J11_02636]_[protein=OXA-63_family_oxacillin-hydrolyzing_class_D_beta-lactamase_OXA-192     CAATTATACGCTTCATGGAAAAACTGGATT 660
lcl|NG_049752.1_cds_WP_063864093.1_1_[gene=blaOXA]_[locus_tag=A7J11_03554]_[protein=OXA-63_family_oxacillin-hydrolyzing_class_D_beta-lactamase_OXA-470     CAATTATACGCTTCATGGAAAAACTGGATT 660
lcl|NG_049753.1_cds_WP_063864094.1_1_[gene=blaOXA]_[locus_tag=A7J11_02003]_[protein=OXA-63_family_oxacillin-hydrolyzing_class_D_beta-lactamase_OXA-471     CAATTATACGCTTCATGGAAAAACTGGATT 660
lcl|NG_049754.1_cds_WP_063864095.1_1_[gene=blaOXA]_[locus_tag=A7J11_03555]_[protein=OXA-63_family_oxacillin-hydrolyzing_class_D_beta-lactamase_OXA-472     CAATTATACGCTTCATGGAAAAACTGGATT 660
lcl|NG_049755.1_cds_WP_063864096.1_1_[gene=blaOXA]_[locus_tag=A7J11_03556]_[protein=OXA-63_family_oxacillin-hydrolyzing_class_D_beta-lactamase_OXA-473     CAATTATACGCTTCATGGAAAAACTGGATT 660
lcl|NG_049756.1_cds_WP_063864097.1_1_[gene=blaOXA]_[locus_tag=A7J11_03557]_[protein=OXA-63_family_oxacillin-hydrolyzing_class_D_beta-lactamase_OXA-474     CAATTATACGCTTCATGGAAAAACTGGATT 660
lcl|NG_049757.1_cds_WP_063864098.1_1_[gene=blaOXA]_[locus_tag=A7J11_03558]_[protein=OXA-63_family_oxacillin-hydrolyzing_class_D_beta-lactamase_OXA-475     CAATTATACGCTTCATGGAAAAACTGGATT 660
lcl|NG_049758.1_cds_WP_063864099.1_1_[gene=blaOXA]_[locus_tag=A7J11_03559]_[protein=OXA-63_family_oxacillin-hydrolyzing_class_D_beta-lactamase_OXA-476     CAATTATACGCTTCATGGAAAAACTGGATT 660
lcl|NG_049759.1_cds_WP_063864100.1_1_[gene=blaOXA]_[locus_tag=A7J11_03560]_[protein=OXA-63_family_oxacillin-hydrolyzing_class_D_beta-lactamase_OXA-477     CAATTATACGCTTCATGGAAAAACTGGATT 660
lcl|NG_049760.1_cds_WP_063864101.1_1_[gene=blaOXA]_[locus_tag=A7J11_03561]_[protein=OXA-63_family_oxacillin-hydrolyzing_class_D_beta-lactamase_OXA-478     CAATTATACGCTTCATGGAAAAACTGGATT 660
lcl|NG_049761.1_cds_WP_063864102.1_1_[gene=blaOXA]_[locus_tag=A7J11_03562]_[protein=OXA-63_family_oxacillin-hydrolyzing_class_D_beta-lactamase_OXA-479     CAATTATACGCTTCATGGAAAAACTGGATT 660
lcl|NG_049803.1_cds_WP_063864528.1_1_[gene=blaOXA]_[locus_tag=A7J11_01416]_[protein=oxacillin-hydrolyzing_class_D_beta-lactamase_OXA-63]_[protein_id=W     C-ATATTACGCTTCATGGAAAAACTGGATT 660
lcl|NG_079936.1_cds_WP_014936873.1_1_[gene=blaOXA]_[locus_tag=A7J11_07459]_[protein=OXA-63_family_oxacillin-hydrolyzing_class_D_beta-lactamase_OXA-109     CAATTATACGCTTCATGGAAAAACTGGATT 660
lcl|NG_079937.1_cds_WP_242934113.1_1_[gene=blaOXA]_[locus_tag=A7J11_07460]_[protein=OXA-63_family_oxacillin-hydrolyzing_class_D_beta-lactamase_OXA-110     CAATTATACGCTTCATGGAAAAACTGGATT 660
lcl|NG_079938.1_cds_WP_242934114.1_1_[gene=blaOXA]_[locus_tag=A7J11_07461]_[protein=OXA-63_family_oxacillin-hydrolyzing_class_D_beta-lactamase_OXA-110     CAATTATACGCTTCATGGAAAAACTGGATT 660
lcl|NG_079939.1_cds_WP_242934115.1_1_[gene=blaOXA]_[locus_tag=A7J11_07462]_[protein=OXA-63_family_oxacillin-hydrolyzing_class_D_beta-lactamase_OXA-110     TAATTATACATTTCATGGAAAAACTGGATT 660
lcl|NG_079940.1_cds_WP_242934116.1_1_[gene=blaOXA]_[locus_tag=A7J11_07463]_[protein=OXA-63_family_oxacillin-hydrolyzing_class_D_beta-lactamase_OXA-110     TAATTATACATTTCATGGAAAAACTGGATT 660
lcl|NG_079941.1_cds_WP_242934117.1_1_[gene=blaOXA]_[locus_tag=A7J11_07464]_[protein=OXA-63_family_oxacillin-hydrolyzing_class_D_beta-lactamase_OXA-110     TAATTATACACTTCATGGGAAAACGGGATT 660
lcl|NG_079942.1_cds_WP_242934118.1_1_[gene=blaOXA]_[locus_tag=A7J11_07465]_[protein=OXA-63_family_oxacillin-hydrolyzing_class_D_beta-lactamase_OXA-110     TAATTATACACTTCATGGGAAAACGGGATT 660
lcl|NG_079943.1_cds_WP_242934119.1_1_[gene=blaOXA]_[locus_tag=A7J11_07466]_[protein=OXA-63_family_oxacillin-hydrolyzing_class_D_beta-lactamase_OXA-110     TAATTATACATTTCATGGAAAAACTGGATT 660
lcl|NG_079944.1_cds_WP_242934120.1_1_[gene=blaOXA]_[locus_tag=A7J11_07467]_[protein=OXA-63_family_oxacillin-hydrolyzing_class_D_beta-lactamase_OXA-110     TAATTATACATTTCATGGAAAAACTGGATT 660
lcl|OM977008.1_cds_UNN26059.1_1_[gene=blaOXA]_[protein=OXA-63_family_oxacillin-hydrolyzing_class_D_beta-lactamase_OXA-1099]_[protein_id=UNN26059.1]_[l     CAATTATACGCTTCATGGAAAAACTGGATT 660
lcl|OM977009.1_cds_UNN26060.1_1_[gene=blaOXA]_[protein=OXA-63_family_oxacillin-hydrolyzing_class_D_beta-lactamase_OXA-1100]_[protein_id=UNN26060.1]_[l     CAATTATACGCTTCATGGAAAAACTGGATT 660
lcl|OM977010.1_cds_UNN26061.1_1_[gene=blaOXA]_[protein=OXA-63_family_oxacillin-hydrolyzing_class_D_beta-lactamase_OXA-1101]_[protein_id=UNN26061.1]_[l     CAATTATACGCTTCATGGAAAAACTGGATT 660
lcl|OM977011.1_cds_UNN26062.1_1_[gene=blaOXA]_[protein=OXA-63_family_oxacillin-hydrolyzing_class_D_beta-lactamase_OXA-1102]_[protein_id=UNN26062.1]_[l     TAATTATACATTTCATGGAAAAACTGGATT 660
lcl|OM977012.1_cds_UNN26063.1_1_[gene=blaOXA]_[protein=OXA-63_family_oxacillin-hydrolyzing_class_D_beta-lactamase_OXA-1103]_[protein_id=UNN26063.1]_[l     TAATTATACATTTCATGGAAAAACTGGATT 660
lcl|OM977013.1_cds_UNN26064.1_1_[gene=blaOXA]_[protein=OXA-63_family_oxacillin-hydrolyzing_class_D_beta-lactamase_OXA-1104]_[protein_id=UNN26064.1]_[l     TAATTATACACTTCATGGGAAAACGGGATT 660
lcl|OM977014.1_cds_UNN26065.1_1_[gene=blaOXA]_[protein=OXA-63_family_oxacillin-hydrolyzing_class_D_beta-lactamase_OXA-1105]_[protein_id=UNN26065.1]_[l     TAATTATACACTTCATGGGAAAACGGGATT 660
lcl|OM977015.1_cds_UNN26066.1_1_[gene=blaOXA]_[protein=OXA-63_family_oxacillin-hydrolyzing_class_D_beta-lactamase_OXA-1106]_[protein_id=UNN26066.1]_[l     TAATTATACATTTCATGGAAAAACTGGATT 660
lcl|OM977016.1_cds_UNN26067.1_1_[gene=blaOXA]_[protein=OXA-63_family_oxacillin-hydrolyzing_class_D_beta-lactamase_OXA-1107]_[protein_id=UNN26067.1]_[l     TAATTATACATTTCATGGAAAAACTGGATT 660
                                                                                                                                                                                         

OXA-1_consensus                                                                                                                                            AG--GATTCACAGCAAATAGAACCTTACAA 690
OXA01_crRNA                                                                                                                                                ------------------------------ 690
Forward_primer                                                                                                                                             ------------------------------ 690
Reverse_primer                                                                                                                                             ------------------------------ 690
lcl|NG_049435.1_cds_WP_013244277.1_1_[gene=blaOXA]_[locus_tag=A7J11_02002]_[protein=OXA-63_family_oxacillin-hydrolyzing_class_D_beta-lactamase_OXA-136     AGCTGATTCTAAAAACATGACAACTGAGCC 690
lcl|NG_049436.1_cds_WP_014932145.1_1_[gene=blaOXA]_[locus_tag=A7J11_02004]_[protein=OXA-63_family_oxacillin-hydrolyzing_class_D_beta-lactamase_OXA-137     AGCTGATTCTAAAAACATGACAACTGAGCC 690
lcl|NG_049488.1_cds_WP_063861316.1_1_[gene=blaOXA]_[locus_tag=A7J11_02636]_[protein=OXA-63_family_oxacillin-hydrolyzing_class_D_beta-lactamase_OXA-192     AGCTGATTCTGAAAACATGACAACTGAGCC 690
lcl|NG_049752.1_cds_WP_063864093.1_1_[gene=blaOXA]_[locus_tag=A7J11_03554]_[protein=OXA-63_family_oxacillin-hydrolyzing_class_D_beta-lactamase_OXA-470     AGCTGATTCTAAAAACATGACAACTGAGCC 690
lcl|NG_049753.1_cds_WP_063864094.1_1_[gene=blaOXA]_[locus_tag=A7J11_02003]_[protein=OXA-63_family_oxacillin-hydrolyzing_class_D_beta-lactamase_OXA-471     AGCTGATTCTAAAAACATGACAACTGAGCC 690
lcl|NG_049754.1_cds_WP_063864095.1_1_[gene=blaOXA]_[locus_tag=A7J11_03555]_[protein=OXA-63_family_oxacillin-hydrolyzing_class_D_beta-lactamase_OXA-472     AGCTGATTCTAAAAACATGACAACTGAGCC 690
lcl|NG_049755.1_cds_WP_063864096.1_1_[gene=blaOXA]_[locus_tag=A7J11_03556]_[protein=OXA-63_family_oxacillin-hydrolyzing_class_D_beta-lactamase_OXA-473     AGCTGATTCTAAAAACATGACAACTGAGCC 690
lcl|NG_049756.1_cds_WP_063864097.1_1_[gene=blaOXA]_[locus_tag=A7J11_03557]_[protein=OXA-63_family_oxacillin-hydrolyzing_class_D_beta-lactamase_OXA-474     AGCTGATTCTAAAAACATGACAACTGAGCC 690
lcl|NG_049757.1_cds_WP_063864098.1_1_[gene=blaOXA]_[locus_tag=A7J11_03558]_[protein=OXA-63_family_oxacillin-hydrolyzing_class_D_beta-lactamase_OXA-475     AGCTGATTCTGAAAACATGACAACTGAGCC 690
lcl|NG_049758.1_cds_WP_063864099.1_1_[gene=blaOXA]_[locus_tag=A7J11_03559]_[protein=OXA-63_family_oxacillin-hydrolyzing_class_D_beta-lactamase_OXA-476     AGCTGATTCTGAAAACATGACAACTGAGCC 690
lcl|NG_049759.1_cds_WP_063864100.1_1_[gene=blaOXA]_[locus_tag=A7J11_03560]_[protein=OXA-63_family_oxacillin-hydrolyzing_class_D_beta-lactamase_OXA-477     AGCTGATTCTAAAAACATGACAACTGAGCC 690
lcl|NG_049760.1_cds_WP_063864101.1_1_[gene=blaOXA]_[locus_tag=A7J11_03561]_[protein=OXA-63_family_oxacillin-hydrolyzing_class_D_beta-lactamase_OXA-478     AGTTGATTCTAAAAACATGACAACTGAGCC 690
lcl|NG_049761.1_cds_WP_063864102.1_1_[gene=blaOXA]_[locus_tag=A7J11_03562]_[protein=OXA-63_family_oxacillin-hydrolyzing_class_D_beta-lactamase_OXA-479     AGCTGATTCTAAAAACATGACAACTGAGCC 690
lcl|NG_049803.1_cds_WP_063864528.1_1_[gene=blaOXA]_[locus_tag=A7J11_01416]_[protein=oxacillin-hydrolyzing_class_D_beta-lactamase_OXA-63]_[protein_id=W     AGCTGATTCTAAAAACATGACAACTGAGCC 690
lcl|NG_079936.1_cds_WP_014936873.1_1_[gene=blaOXA]_[locus_tag=A7J11_07459]_[protein=OXA-63_family_oxacillin-hydrolyzing_class_D_beta-lactamase_OXA-109     AGCTGATTCTAAAAACATGACAACTGAGCC 690
lcl|NG_079937.1_cds_WP_242934113.1_1_[gene=blaOXA]_[locus_tag=A7J11_07460]_[protein=OXA-63_family_oxacillin-hydrolyzing_class_D_beta-lactamase_OXA-110     AGCTGATTCTAAAAACATGACAACTGAGCC 690
lcl|NG_079938.1_cds_WP_242934114.1_1_[gene=blaOXA]_[locus_tag=A7J11_07461]_[protein=OXA-63_family_oxacillin-hydrolyzing_class_D_beta-lactamase_OXA-110     AGCTGATTCTAAAAACATGACAACTGAGCC 690
lcl|NG_079939.1_cds_WP_242934115.1_1_[gene=blaOXA]_[locus_tag=A7J11_07462]_[protein=OXA-63_family_oxacillin-hydrolyzing_class_D_beta-lactamase_OXA-110     AGCTGATTCCGACAACATGACAACTAACCC 690
lcl|NG_079940.1_cds_WP_242934116.1_1_[gene=blaOXA]_[locus_tag=A7J11_07463]_[protein=OXA-63_family_oxacillin-hydrolyzing_class_D_beta-lactamase_OXA-110     AGCTGATTCCGACAACATTACAACTAACCC 690
lcl|NG_079941.1_cds_WP_242934117.1_1_[gene=blaOXA]_[locus_tag=A7J11_07464]_[protein=OXA-63_family_oxacillin-hydrolyzing_class_D_beta-lactamase_OXA-110     AGCTGATTCCGAAAACATGACAACTAACCC 690
lcl|NG_079942.1_cds_WP_242934118.1_1_[gene=blaOXA]_[locus_tag=A7J11_07465]_[protein=OXA-63_family_oxacillin-hydrolyzing_class_D_beta-lactamase_OXA-110     AGCTGATTCCGAAAACATGACAACTAACCC 690
lcl|NG_079943.1_cds_WP_242934119.1_1_[gene=blaOXA]_[locus_tag=A7J11_07466]_[protein=OXA-63_family_oxacillin-hydrolyzing_class_D_beta-lactamase_OXA-110     AGCTGATTCCGACAACATGACAACTAACCC 690
lcl|NG_079944.1_cds_WP_242934120.1_1_[gene=blaOXA]_[locus_tag=A7J11_07467]_[protein=OXA-63_family_oxacillin-hydrolyzing_class_D_beta-lactamase_OXA-110     AGCTGATTCCGACAACATTACAACTAACCC 690
lcl|OM977008.1_cds_UNN26059.1_1_[gene=blaOXA]_[protein=OXA-63_family_oxacillin-hydrolyzing_class_D_beta-lactamase_OXA-1099]_[protein_id=UNN26059.1]_[l     AGCTGATTCTAAAAACATGACAACTGAGCC 690
lcl|OM977009.1_cds_UNN26060.1_1_[gene=blaOXA]_[protein=OXA-63_family_oxacillin-hydrolyzing_class_D_beta-lactamase_OXA-1100]_[protein_id=UNN26060.1]_[l     AGCTGATTCTAAAAACATGACAACTGAGCC 690
lcl|OM977010.1_cds_UNN26061.1_1_[gene=blaOXA]_[protein=OXA-63_family_oxacillin-hydrolyzing_class_D_beta-lactamase_OXA-1101]_[protein_id=UNN26061.1]_[l     AGCTGATTCTAAAAACATGACAACTGAGCC 690
lcl|OM977011.1_cds_UNN26062.1_1_[gene=blaOXA]_[protein=OXA-63_family_oxacillin-hydrolyzing_class_D_beta-lactamase_OXA-1102]_[protein_id=UNN26062.1]_[l     AGCTGATTCCGACAACATGACAACTAACCC 690
lcl|OM977012.1_cds_UNN26063.1_1_[gene=blaOXA]_[protein=OXA-63_family_oxacillin-hydrolyzing_class_D_beta-lactamase_OXA-1103]_[protein_id=UNN26063.1]_[l     AGCTGATTCCGACAACATTACAACTAACCC 690
lcl|OM977013.1_cds_UNN26064.1_1_[gene=blaOXA]_[protein=OXA-63_family_oxacillin-hydrolyzing_class_D_beta-lactamase_OXA-1104]_[protein_id=UNN26064.1]_[l     AGCTGATTCCGAAAACATGACAACTAACCC 690
lcl|OM977014.1_cds_UNN26065.1_1_[gene=blaOXA]_[protein=OXA-63_family_oxacillin-hydrolyzing_class_D_beta-lactamase_OXA-1105]_[protein_id=UNN26065.1]_[l     AGCTGATTCCGAAAACATGACAACTAACCC 690
lcl|OM977015.1_cds_UNN26066.1_1_[gene=blaOXA]_[protein=OXA-63_family_oxacillin-hydrolyzing_class_D_beta-lactamase_OXA-1106]_[protein_id=UNN26066.1]_[l     AGCTGATTCCGACAACATGACAACTAACCC 690
lcl|OM977016.1_cds_UNN26067.1_1_[gene=blaOXA]_[protein=OXA-63_family_oxacillin-hydrolyzing_class_D_beta-lactamase_OXA-1107]_[protein_id=UNN26067.1]_[l     AGCTGATTCCGACAACATTACAACTAACCC 690
                                                                                                                                                                                         

OXA-1_consensus                                                                                                                                            AACGGATGGTTTGAAGGGTTTATTATAAGC 720
OXA01_crRNA                                                                                                                                                ------------------------------ 720
Forward_primer                                                                                                                                             ------------------------------ 720
Reverse_primer                                                                                                                                             ------------------------------ 720
lcl|NG_049435.1_cds_WP_013244277.1_1_[gene=blaOXA]_[locus_tag=A7J11_02002]_[protein=OXA-63_family_oxacillin-hydrolyzing_class_D_beta-lactamase_OXA-136     TATTGGTTGGTTCGTAGGCTGGCTTGAAGA 720
lcl|NG_049436.1_cds_WP_014932145.1_1_[gene=blaOXA]_[locus_tag=A7J11_02004]_[protein=OXA-63_family_oxacillin-hydrolyzing_class_D_beta-lactamase_OXA-137     TATTGGTTGGTTCGTAGGCTGGCTTGAAGA 720
lcl|NG_049488.1_cds_WP_063861316.1_1_[gene=blaOXA]_[locus_tag=A7J11_02636]_[protein=OXA-63_family_oxacillin-hydrolyzing_class_D_beta-lactamase_OXA-192     TATTGGTTGGTTAGTAGGCTGGCTTGAAGA 720
lcl|NG_049752.1_cds_WP_063864093.1_1_[gene=blaOXA]_[locus_tag=A7J11_03554]_[protein=OXA-63_family_oxacillin-hydrolyzing_class_D_beta-lactamase_OXA-470     TATTGGTTGGTTCGTAGGCTGGCTTGAAGA 720
lcl|NG_049753.1_cds_WP_063864094.1_1_[gene=blaOXA]_[locus_tag=A7J11_02003]_[protein=OXA-63_family_oxacillin-hydrolyzing_class_D_beta-lactamase_OXA-471     TATTGGTTGGTTCGTAGGCTGGCTTGAAGA 720
lcl|NG_049754.1_cds_WP_063864095.1_1_[gene=blaOXA]_[locus_tag=A7J11_03555]_[protein=OXA-63_family_oxacillin-hydrolyzing_class_D_beta-lactamase_OXA-472     TATTGGTTGGTTCGTAGGCTGGCTT---GA 720
lcl|NG_049755.1_cds_WP_063864096.1_1_[gene=blaOXA]_[locus_tag=A7J11_03556]_[protein=OXA-63_family_oxacillin-hydrolyzing_class_D_beta-lactamase_OXA-473     TATTGGTTGGTTCGTAGGCTGGCTTGAAGA 720
lcl|NG_049756.1_cds_WP_063864097.1_1_[gene=blaOXA]_[locus_tag=A7J11_03557]_[protein=OXA-63_family_oxacillin-hydrolyzing_class_D_beta-lactamase_OXA-474     TATTGGTTGGTTCGTAGGCTGGCTTGAAGA 720
lcl|NG_049757.1_cds_WP_063864098.1_1_[gene=blaOXA]_[locus_tag=A7J11_03558]_[protein=OXA-63_family_oxacillin-hydrolyzing_class_D_beta-lactamase_OXA-475     TATTGGTTGGTTCGTAGGCTGGCTTGAAGA 720
lcl|NG_049758.1_cds_WP_063864099.1_1_[gene=blaOXA]_[locus_tag=A7J11_03559]_[protein=OXA-63_family_oxacillin-hydrolyzing_class_D_beta-lactamase_OXA-476     TATTGGTTGGTTCGTAGGCTGGCTTGAAGA 720
lcl|NG_049759.1_cds_WP_063864100.1_1_[gene=blaOXA]_[locus_tag=A7J11_03560]_[protein=OXA-63_family_oxacillin-hydrolyzing_class_D_beta-lactamase_OXA-477     TATTGGTTGGTTCGTAGGCTGGCTTGAAGA 720
lcl|NG_049760.1_cds_WP_063864101.1_1_[gene=blaOXA]_[locus_tag=A7J11_03561]_[protein=OXA-63_family_oxacillin-hydrolyzing_class_D_beta-lactamase_OXA-478     TATTGGTTGGTTCGTAGGCTGGCTTGAAGA 720
lcl|NG_049761.1_cds_WP_063864102.1_1_[gene=blaOXA]_[locus_tag=A7J11_03562]_[protein=OXA-63_family_oxacillin-hydrolyzing_class_D_beta-lactamase_OXA-479     TATTGGTTGGTTCGTAGGCTGGCTTGAAGA 720
lcl|NG_049803.1_cds_WP_063864528.1_1_[gene=blaOXA]_[locus_tag=A7J11_01416]_[protein=oxacillin-hydrolyzing_class_D_beta-lactamase_OXA-63]_[protein_id=W     TATTGGTTGGTTCGTAGGCTGGCTTGAAGA 720
lcl|NG_079936.1_cds_WP_014936873.1_1_[gene=blaOXA]_[locus_tag=A7J11_07459]_[protein=OXA-63_family_oxacillin-hydrolyzing_class_D_beta-lactamase_OXA-109     TATTGGTTGGTTCGTAGGCTGGCTTGAAGA 720
lcl|NG_079937.1_cds_WP_242934113.1_1_[gene=blaOXA]_[locus_tag=A7J11_07460]_[protein=OXA-63_family_oxacillin-hydrolyzing_class_D_beta-lactamase_OXA-110     TATTGGTTGGTTCGTAGGCTGGCTTGAAGA 720
lcl|NG_079938.1_cds_WP_242934114.1_1_[gene=blaOXA]_[locus_tag=A7J11_07461]_[protein=OXA-63_family_oxacillin-hydrolyzing_class_D_beta-lactamase_OXA-110     TATTGGTTGGTTCGTAGGCTGGCTTGAAGA 720
lcl|NG_079939.1_cds_WP_242934115.1_1_[gene=blaOXA]_[locus_tag=A7J11_07462]_[protein=OXA-63_family_oxacillin-hydrolyzing_class_D_beta-lactamase_OXA-110     TATTGGCTGGTTTGTAGGCTGGCTTGAAGA 720
lcl|NG_079940.1_cds_WP_242934116.1_1_[gene=blaOXA]_[locus_tag=A7J11_07463]_[protein=OXA-63_family_oxacillin-hydrolyzing_class_D_beta-lactamase_OXA-110     TATTGGCTGGTTTGTAGGCTGGCTTGAAGA 720
lcl|NG_079941.1_cds_WP_242934117.1_1_[gene=blaOXA]_[locus_tag=A7J11_07464]_[protein=OXA-63_family_oxacillin-hydrolyzing_class_D_beta-lactamase_OXA-110     TATTGGCTGGTTTGTAGGCTGGCTTGAAGA 720
lcl|NG_079942.1_cds_WP_242934118.1_1_[gene=blaOXA]_[locus_tag=A7J11_07465]_[protein=OXA-63_family_oxacillin-hydrolyzing_class_D_beta-lactamase_OXA-110     TATTGGCTGGTTTGTAGGCTGGCTTGAAGA 720
lcl|NG_079943.1_cds_WP_242934119.1_1_[gene=blaOXA]_[locus_tag=A7J11_07466]_[protein=OXA-63_family_oxacillin-hydrolyzing_class_D_beta-lactamase_OXA-110     TATTGGCTGGTTTGTAGGCTGGCTTGAAGA 720
lcl|NG_079944.1_cds_WP_242934120.1_1_[gene=blaOXA]_[locus_tag=A7J11_07467]_[protein=OXA-63_family_oxacillin-hydrolyzing_class_D_beta-lactamase_OXA-110     TATTGGCTGGTTTGTAGGCTGGCTTGAAGA 720
lcl|OM977008.1_cds_UNN26059.1_1_[gene=blaOXA]_[protein=OXA-63_family_oxacillin-hydrolyzing_class_D_beta-lactamase_OXA-1099]_[protein_id=UNN26059.1]_[l     TATTGGTTGGTTCGTAGGCTGGCTTGAAGA 720
lcl|OM977009.1_cds_UNN26060.1_1_[gene=blaOXA]_[protein=OXA-63_family_oxacillin-hydrolyzing_class_D_beta-lactamase_OXA-1100]_[protein_id=UNN26060.1]_[l     TATTGGTTGGTTCGTAGGCTGGCTTGAAGA 720
lcl|OM977010.1_cds_UNN26061.1_1_[gene=blaOXA]_[protein=OXA-63_family_oxacillin-hydrolyzing_class_D_beta-lactamase_OXA-1101]_[protein_id=UNN26061.1]_[l     TATTGGTTGGTTCGTAGGCTGGCTTGAAGA 720
lcl|OM977011.1_cds_UNN26062.1_1_[gene=blaOXA]_[protein=OXA-63_family_oxacillin-hydrolyzing_class_D_beta-lactamase_OXA-1102]_[protein_id=UNN26062.1]_[l     TATTGGCTGGTTTGTAGGCTGGCTTGAAGA 720
lcl|OM977012.1_cds_UNN26063.1_1_[gene=blaOXA]_[protein=OXA-63_family_oxacillin-hydrolyzing_class_D_beta-lactamase_OXA-1103]_[protein_id=UNN26063.1]_[l     TATTGGCTGGTTTGTAGGCTGGCTTGAAGA 720
lcl|OM977013.1_cds_UNN26064.1_1_[gene=blaOXA]_[protein=OXA-63_family_oxacillin-hydrolyzing_class_D_beta-lactamase_OXA-1104]_[protein_id=UNN26064.1]_[l     TATTGGCTGGTTTGTAGGCTGGCTTGAAGA 720
lcl|OM977014.1_cds_UNN26065.1_1_[gene=blaOXA]_[protein=OXA-63_family_oxacillin-hydrolyzing_class_D_beta-lactamase_OXA-1105]_[protein_id=UNN26065.1]_[l     TATTGGCTGGTTTGTAGGCTGGCTTGAAGA 720
lcl|OM977015.1_cds_UNN26066.1_1_[gene=blaOXA]_[protein=OXA-63_family_oxacillin-hydrolyzing_class_D_beta-lactamase_OXA-1106]_[protein_id=UNN26066.1]_[l     TATTGGCTGGTTTGTAGGCTGGCTTGAAGA 720
lcl|OM977016.1_cds_UNN26067.1_1_[gene=blaOXA]_[protein=OXA-63_family_oxacillin-hydrolyzing_class_D_beta-lactamase_OXA-1107]_[protein_id=UNN26067.1]_[l     TATTGGCTGGTTTGTAGGCTGGCTTGAAGA 720
                                                                                                                                                                                         

OXA-1_consensus                                                                                                                                            AAATCAGGACATAAATATGTTTTTGTGTCC 750
OXA01_crRNA                                                                                                                                                ------------------------------ 750
Forward_primer                                                                                                                                             ------------------------------ 750
Reverse_primer                                                                                                                                             ------------------------------ 750
lcl|NG_049435.1_cds_WP_013244277.1_1_[gene=blaOXA]_[locus_tag=A7J11_02002]_[protein=OXA-63_family_oxacillin-hydrolyzing_class_D_beta-lactamase_OXA-136     AAATGATAATAT--ATATGTCTTTGCTTTA 750
lcl|NG_049436.1_cds_WP_014932145.1_1_[gene=blaOXA]_[locus_tag=A7J11_02004]_[protein=OXA-63_family_oxacillin-hydrolyzing_class_D_beta-lactamase_OXA-137     AAATGATAATAT--ATATGTCTTTGCTTTA 750
lcl|NG_049488.1_cds_WP_063861316.1_1_[gene=blaOXA]_[locus_tag=A7J11_02636]_[protein=OXA-63_family_oxacillin-hydrolyzing_class_D_beta-lactamase_OXA-192     AAATAATAATAT--ATACGTCTTTGCTTTA 750
lcl|NG_049752.1_cds_WP_063864093.1_1_[gene=blaOXA]_[locus_tag=A7J11_03554]_[protein=OXA-63_family_oxacillin-hydrolyzing_class_D_beta-lactamase_OXA-470     AAATGATAATAT--ATATGTCTTTGCTTTA 750
lcl|NG_049753.1_cds_WP_063864094.1_1_[gene=blaOXA]_[locus_tag=A7J11_02003]_[protein=OXA-63_family_oxacillin-hydrolyzing_class_D_beta-lactamase_OXA-471     AAATGATAATAT--ATACGTCTTTGCTTTA 750
lcl|NG_049754.1_cds_WP_063864095.1_1_[gene=blaOXA]_[locus_tag=A7J11_03555]_[protein=OXA-63_family_oxacillin-hydrolyzing_class_D_beta-lactamase_OXA-472     AAATGATAATAT--ATATGTCTTTGCTTTA 750
lcl|NG_049755.1_cds_WP_063864096.1_1_[gene=blaOXA]_[locus_tag=A7J11_03556]_[protein=OXA-63_family_oxacillin-hydrolyzing_class_D_beta-lactamase_OXA-473     AAATGATAATAT--ATACGTCTTTGCTTTA 750
lcl|NG_049756.1_cds_WP_063864097.1_1_[gene=blaOXA]_[locus_tag=A7J11_03557]_[protein=OXA-63_family_oxacillin-hydrolyzing_class_D_beta-lactamase_OXA-474     AAATGATAATAT--ATATGTCTTTGCTTTA 750
lcl|NG_049757.1_cds_WP_063864098.1_1_[gene=blaOXA]_[locus_tag=A7J11_03558]_[protein=OXA-63_family_oxacillin-hydrolyzing_class_D_beta-lactamase_OXA-475     AAATGATAATAT--ATACGTCTTTGCTTTA 750
lcl|NG_049758.1_cds_WP_063864099.1_1_[gene=blaOXA]_[locus_tag=A7J11_03559]_[protein=OXA-63_family_oxacillin-hydrolyzing_class_D_beta-lactamase_OXA-476     AAATGATAATAT--ATATGTCTTTGCTTTA 750
lcl|NG_049759.1_cds_WP_063864100.1_1_[gene=blaOXA]_[locus_tag=A7J11_03560]_[protein=OXA-63_family_oxacillin-hydrolyzing_class_D_beta-lactamase_OXA-477     AAATGATAATAT--ATATGTCTTTGCTTTA 750
lcl|NG_049760.1_cds_WP_063864101.1_1_[gene=blaOXA]_[locus_tag=A7J11_03561]_[protein=OXA-63_family_oxacillin-hydrolyzing_class_D_beta-lactamase_OXA-478     AAATGATAATAT--ATATGTCTTTGCTTTA 750
lcl|NG_049761.1_cds_WP_063864102.1_1_[gene=blaOXA]_[locus_tag=A7J11_03562]_[protein=OXA-63_family_oxacillin-hydrolyzing_class_D_beta-lactamase_OXA-479     AAATGATAATAT--ATATGTCTTTGCTTTA 750
lcl|NG_049803.1_cds_WP_063864528.1_1_[gene=blaOXA]_[locus_tag=A7J11_01416]_[protein=oxacillin-hydrolyzing_class_D_beta-lactamase_OXA-63]_[protein_id=W     AAATGATAATAT--ATACGTCTTTGCTTTA 750
lcl|NG_079936.1_cds_WP_014936873.1_1_[gene=blaOXA]_[locus_tag=A7J11_07459]_[protein=OXA-63_family_oxacillin-hydrolyzing_class_D_beta-lactamase_OXA-109     AAATGATAATAT--ATACGTCTTTGCTTTA 750
lcl|NG_079937.1_cds_WP_242934113.1_1_[gene=blaOXA]_[locus_tag=A7J11_07460]_[protein=OXA-63_family_oxacillin-hydrolyzing_class_D_beta-lactamase_OXA-110     AAATGATAATAT--ATACGTCTTTGCTTTA 750
lcl|NG_079938.1_cds_WP_242934114.1_1_[gene=blaOXA]_[locus_tag=A7J11_07461]_[protein=OXA-63_family_oxacillin-hydrolyzing_class_D_beta-lactamase_OXA-110     AAATGATAATAT--ATACGTCTTTGCTTTA 750
lcl|NG_079939.1_cds_WP_242934115.1_1_[gene=blaOXA]_[locus_tag=A7J11_07462]_[protein=OXA-63_family_oxacillin-hydrolyzing_class_D_beta-lactamase_OXA-110     AAATAATAATAT--ATACGTCTTTGCTTTA 750
lcl|NG_079940.1_cds_WP_242934116.1_1_[gene=blaOXA]_[locus_tag=A7J11_07463]_[protein=OXA-63_family_oxacillin-hydrolyzing_class_D_beta-lactamase_OXA-110     AAATAATAATAT--ATACGTCTTTGCTTTA 750
lcl|NG_079941.1_cds_WP_242934117.1_1_[gene=blaOXA]_[locus_tag=A7J11_07464]_[protein=OXA-63_family_oxacillin-hydrolyzing_class_D_beta-lactamase_OXA-110     AAATAATAATAT--ATACATCTTTGCTTTA 750
lcl|NG_079942.1_cds_WP_242934118.1_1_[gene=blaOXA]_[locus_tag=A7J11_07465]_[protein=OXA-63_family_oxacillin-hydrolyzing_class_D_beta-lactamase_OXA-110     AAATAATAATAT--ATACATCTTTGCTTTA 750
lcl|NG_079943.1_cds_WP_242934119.1_1_[gene=blaOXA]_[locus_tag=A7J11_07466]_[protein=OXA-63_family_oxacillin-hydrolyzing_class_D_beta-lactamase_OXA-110     AAATAATAATAT--ATACGTCTTTGCTTTA 750
lcl|NG_079944.1_cds_WP_242934120.1_1_[gene=blaOXA]_[locus_tag=A7J11_07467]_[protein=OXA-63_family_oxacillin-hydrolyzing_class_D_beta-lactamase_OXA-110     AAATAATAATAT--ATACGTCTTTGCTTTA 750
lcl|OM977008.1_cds_UNN26059.1_1_[gene=blaOXA]_[protein=OXA-63_family_oxacillin-hydrolyzing_class_D_beta-lactamase_OXA-1099]_[protein_id=UNN26059.1]_[l     AAATGATAATAT--ATACGTCTTTGCTTTA 750
lcl|OM977009.1_cds_UNN26060.1_1_[gene=blaOXA]_[protein=OXA-63_family_oxacillin-hydrolyzing_class_D_beta-lactamase_OXA-1100]_[protein_id=UNN26060.1]_[l     AAATGATAATAT--ATACGTCTTTGCTTTA 750
lcl|OM977010.1_cds_UNN26061.1_1_[gene=blaOXA]_[protein=OXA-63_family_oxacillin-hydrolyzing_class_D_beta-lactamase_OXA-1101]_[protein_id=UNN26061.1]_[l     AAATGATAATAT--ATACGTCTTTGCTTTA 750
lcl|OM977011.1_cds_UNN26062.1_1_[gene=blaOXA]_[protein=OXA-63_family_oxacillin-hydrolyzing_class_D_beta-lactamase_OXA-1102]_[protein_id=UNN26062.1]_[l     AAATAATAATAT--ATACGTCTTTGCTTTA 750
lcl|OM977012.1_cds_UNN26063.1_1_[gene=blaOXA]_[protein=OXA-63_family_oxacillin-hydrolyzing_class_D_beta-lactamase_OXA-1103]_[protein_id=UNN26063.1]_[l     AAATAATAATAT--ATACGTCTTTGCTTTA 750
lcl|OM977013.1_cds_UNN26064.1_1_[gene=blaOXA]_[protein=OXA-63_family_oxacillin-hydrolyzing_class_D_beta-lactamase_OXA-1104]_[protein_id=UNN26064.1]_[l     AAATAATAATAT--ATACATCTTTGCTTTA 750
lcl|OM977014.1_cds_UNN26065.1_1_[gene=blaOXA]_[protein=OXA-63_family_oxacillin-hydrolyzing_class_D_beta-lactamase_OXA-1105]_[protein_id=UNN26065.1]_[l     AAATAATAATAT--ATACATCTTTGCTTTA 750
lcl|OM977015.1_cds_UNN26066.1_1_[gene=blaOXA]_[protein=OXA-63_family_oxacillin-hydrolyzing_class_D_beta-lactamase_OXA-1106]_[protein_id=UNN26066.1]_[l     AAATAATAATAT--ATACGTCTTTGCTTTA 750
lcl|OM977016.1_cds_UNN26067.1_1_[gene=blaOXA]_[protein=OXA-63_family_oxacillin-hydrolyzing_class_D_beta-lactamase_OXA-1107]_[protein_id=UNN26067.1]_[l     AAATAATAATAT--ATACGTCTTTGCTTTA 750
                                                                                                                                                                                         

OXA-1_consensus                                                                                                                                            GCACTTACAGGAAACTTGGGGTCGAATTTA 780
OXA01_crRNA                                                                                                                                                ------------------------------ 780
Forward_primer                                                                                                                                             ------------------------------ 780
Reverse_primer                                                                                                                                             ------------------------------ 780
lcl|NG_049435.1_cds_WP_013244277.1_1_[gene=blaOXA]_[locus_tag=A7J11_02002]_[protein=OXA-63_family_oxacillin-hydrolyzing_class_D_beta-lactamase_OXA-136     AATATTGATAATATCAATTCAGATGACCTT 780
lcl|NG_049436.1_cds_WP_014932145.1_1_[gene=blaOXA]_[locus_tag=A7J11_02004]_[protein=OXA-63_family_oxacillin-hydrolyzing_class_D_beta-lactamase_OXA-137     AATATTGATAATATAAATTCAGATGACCTT 780
lcl|NG_049488.1_cds_WP_063861316.1_1_[gene=blaOXA]_[locus_tag=A7J11_02636]_[protein=OXA-63_family_oxacillin-hydrolyzing_class_D_beta-lactamase_OXA-192     AATATTGATAATATCAATTCAGATGACCTT 780
lcl|NG_049752.1_cds_WP_063864093.1_1_[gene=blaOXA]_[locus_tag=A7J11_03554]_[protein=OXA-63_family_oxacillin-hydrolyzing_class_D_beta-lactamase_OXA-470     AATATTGATAATATAAATTCAGATGACCTT 780
lcl|NG_049753.1_cds_WP_063864094.1_1_[gene=blaOXA]_[locus_tag=A7J11_02003]_[protein=OXA-63_family_oxacillin-hydrolyzing_class_D_beta-lactamase_OXA-471     AATATTGATAATATCAATTCAGATGACCTT 780
lcl|NG_049754.1_cds_WP_063864095.1_1_[gene=blaOXA]_[locus_tag=A7J11_03555]_[protein=OXA-63_family_oxacillin-hydrolyzing_class_D_beta-lactamase_OXA-472     AATATTGATAATATCAATTCAGATGACCTT 780
lcl|NG_049755.1_cds_WP_063864096.1_1_[gene=blaOXA]_[locus_tag=A7J11_03556]_[protein=OXA-63_family_oxacillin-hydrolyzing_class_D_beta-lactamase_OXA-473     AATATTGATAATATCAATTCAGATGACCTT 780
lcl|NG_049756.1_cds_WP_063864097.1_1_[gene=blaOXA]_[locus_tag=A7J11_03557]_[protein=OXA-63_family_oxacillin-hydrolyzing_class_D_beta-lactamase_OXA-474     AATATTGATAATATCAATTCAGATGACCTT 780
lcl|NG_049757.1_cds_WP_063864098.1_1_[gene=blaOXA]_[locus_tag=A7J11_03558]_[protein=OXA-63_family_oxacillin-hydrolyzing_class_D_beta-lactamase_OXA-475     AATATTGATAATATCAATTCAGATGACCTT 780
lcl|NG_049758.1_cds_WP_063864099.1_1_[gene=blaOXA]_[locus_tag=A7J11_03559]_[protein=OXA-63_family_oxacillin-hydrolyzing_class_D_beta-lactamase_OXA-476     AATATTGATAATATCAATTCAGATGACCTT 780
lcl|NG_049759.1_cds_WP_063864100.1_1_[gene=blaOXA]_[locus_tag=A7J11_03560]_[protein=OXA-63_family_oxacillin-hydrolyzing_class_D_beta-lactamase_OXA-477     AATATTGATAATATCAATTCAGATGACCTT 780
lcl|NG_049760.1_cds_WP_063864101.1_1_[gene=blaOXA]_[locus_tag=A7J11_03561]_[protein=OXA-63_family_oxacillin-hydrolyzing_class_D_beta-lactamase_OXA-478     AATATTGATAATATCAATTCAGATGACCTT 780
lcl|NG_049761.1_cds_WP_063864102.1_1_[gene=blaOXA]_[locus_tag=A7J11_03562]_[protein=OXA-63_family_oxacillin-hydrolyzing_class_D_beta-lactamase_OXA-479     AATATTGATAATATAAATTCAGATGACCTT 780
lcl|NG_049803.1_cds_WP_063864528.1_1_[gene=blaOXA]_[locus_tag=A7J11_01416]_[protein=oxacillin-hydrolyzing_class_D_beta-lactamase_OXA-63]_[protein_id=W     AATATTGATAATATCAATTCAGATGACCTT 780
lcl|NG_079936.1_cds_WP_014936873.1_1_[gene=blaOXA]_[locus_tag=A7J11_07459]_[protein=OXA-63_family_oxacillin-hydrolyzing_class_D_beta-lactamase_OXA-109     AATATTGATAATATCAATTCAGATGACCTT 780
lcl|NG_079937.1_cds_WP_242934113.1_1_[gene=blaOXA]_[locus_tag=A7J11_07460]_[protein=OXA-63_family_oxacillin-hydrolyzing_class_D_beta-lactamase_OXA-110     AATATTGATAATATCAATTCAGATGACCTT 780
lcl|NG_079938.1_cds_WP_242934114.1_1_[gene=blaOXA]_[locus_tag=A7J11_07461]_[protein=OXA-63_family_oxacillin-hydrolyzing_class_D_beta-lactamase_OXA-110     AATATTGATAATATCAATTCAGATGACCTT 780
lcl|NG_079939.1_cds_WP_242934115.1_1_[gene=blaOXA]_[locus_tag=A7J11_07462]_[protein=OXA-63_family_oxacillin-hydrolyzing_class_D_beta-lactamase_OXA-110     AATATTGACAATGTCAATTCTGATGATCTT 780
lcl|NG_079940.1_cds_WP_242934116.1_1_[gene=blaOXA]_[locus_tag=A7J11_07463]_[protein=OXA-63_family_oxacillin-hydrolyzing_class_D_beta-lactamase_OXA-110     AATATTGACAATGTCAATTCTGATGATCTT 780
lcl|NG_079941.1_cds_WP_242934117.1_1_[gene=blaOXA]_[locus_tag=A7J11_07464]_[protein=OXA-63_family_oxacillin-hydrolyzing_class_D_beta-lactamase_OXA-110     AATATTGACAATGTCAATTCTGATGATCTT 780
lcl|NG_079942.1_cds_WP_242934118.1_1_[gene=blaOXA]_[locus_tag=A7J11_07465]_[protein=OXA-63_family_oxacillin-hydrolyzing_class_D_beta-lactamase_OXA-110     AATATTGACAATGTCAATTCTGATGATCTT 780
lcl|NG_079943.1_cds_WP_242934119.1_1_[gene=blaOXA]_[locus_tag=A7J11_07466]_[protein=OXA-63_family_oxacillin-hydrolyzing_class_D_beta-lactamase_OXA-110     AATATTGACAATGTCAATTCTGATGATCTT 780
lcl|NG_079944.1_cds_WP_242934120.1_1_[gene=blaOXA]_[locus_tag=A7J11_07467]_[protein=OXA-63_family_oxacillin-hydrolyzing_class_D_beta-lactamase_OXA-110     AATATTGACAATGTCAATTCTGATGATCTT 780
lcl|OM977008.1_cds_UNN26059.1_1_[gene=blaOXA]_[protein=OXA-63_family_oxacillin-hydrolyzing_class_D_beta-lactamase_OXA-1099]_[protein_id=UNN26059.1]_[l     AATATTGATAATATCAATTCAGATGACCTT 780
lcl|OM977009.1_cds_UNN26060.1_1_[gene=blaOXA]_[protein=OXA-63_family_oxacillin-hydrolyzing_class_D_beta-lactamase_OXA-1100]_[protein_id=UNN26060.1]_[l     AATATTGATAATATCAATTCAGATGACCTT 780
lcl|OM977010.1_cds_UNN26061.1_1_[gene=blaOXA]_[protein=OXA-63_family_oxacillin-hydrolyzing_class_D_beta-lactamase_OXA-1101]_[protein_id=UNN26061.1]_[l     AATATTGATAATATCAATTCAGATGACCTT 780
lcl|OM977011.1_cds_UNN26062.1_1_[gene=blaOXA]_[protein=OXA-63_family_oxacillin-hydrolyzing_class_D_beta-lactamase_OXA-1102]_[protein_id=UNN26062.1]_[l     AATATTGACAATGTCAATTCTGATGATCTT 780
lcl|OM977012.1_cds_UNN26063.1_1_[gene=blaOXA]_[protein=OXA-63_family_oxacillin-hydrolyzing_class_D_beta-lactamase_OXA-1103]_[protein_id=UNN26063.1]_[l     AATATTGACAATGTCAATTCTGATGATCTT 780
lcl|OM977013.1_cds_UNN26064.1_1_[gene=blaOXA]_[protein=OXA-63_family_oxacillin-hydrolyzing_class_D_beta-lactamase_OXA-1104]_[protein_id=UNN26064.1]_[l     AATATTGACAATGTCAATTCTGATGATCTT 780
lcl|OM977014.1_cds_UNN26065.1_1_[gene=blaOXA]_[protein=OXA-63_family_oxacillin-hydrolyzing_class_D_beta-lactamase_OXA-1105]_[protein_id=UNN26065.1]_[l     AATATTGACAATGTCAATTCTGATGATCTT 780
lcl|OM977015.1_cds_UNN26066.1_1_[gene=blaOXA]_[protein=OXA-63_family_oxacillin-hydrolyzing_class_D_beta-lactamase_OXA-1106]_[protein_id=UNN26066.1]_[l     AATATTGACAATGTCAATTCTGATGATCTT 780
lcl|OM977016.1_cds_UNN26067.1_1_[gene=blaOXA]_[protein=OXA-63_family_oxacillin-hydrolyzing_class_D_beta-lactamase_OXA-1107]_[protein_id=UNN26067.1]_[l     AATATTGACAATGTCAATTCTGATGATCTT 780
                                                                                                                                                                                         

OXA-1_consensus                                                                                                                                            ACATCAAGCATAAAAGCCAAGAAAAATGCG 810
OXA01_crRNA                                                                                                                                                ------------------------------ 810
Forward_primer                                                                                                                                             ------------------------------ 810
Reverse_primer                                                                                                                                             ------------------------------ 810
lcl|NG_049435.1_cds_WP_013244277.1_1_[gene=blaOXA]_[locus_tag=A7J11_02002]_[protein=OXA-63_family_oxacillin-hydrolyzing_class_D_beta-lactamase_OXA-136     GCAAAAAGGATAAATATAGTAAAAGAAAGT 810
lcl|NG_049436.1_cds_WP_014932145.1_1_[gene=blaOXA]_[locus_tag=A7J11_02004]_[protein=OXA-63_family_oxacillin-hydrolyzing_class_D_beta-lactamase_OXA-137     GCAAAAAGGATAAATATAGTAAAAGAAAGT 810
lcl|NG_049488.1_cds_WP_063861316.1_1_[gene=blaOXA]_[locus_tag=A7J11_02636]_[protein=OXA-63_family_oxacillin-hydrolyzing_class_D_beta-lactamase_OXA-192     GCAAAAAGGATAAATATAGTAAAAGAAAGT 810
lcl|NG_049752.1_cds_WP_063864093.1_1_[gene=blaOXA]_[locus_tag=A7J11_03554]_[protein=OXA-63_family_oxacillin-hydrolyzing_class_D_beta-lactamase_OXA-470     GCAAAAAGGATAAATATAGAAAAAGAAAGT 810
lcl|NG_049753.1_cds_WP_063864094.1_1_[gene=blaOXA]_[locus_tag=A7J11_02003]_[protein=OXA-63_family_oxacillin-hydrolyzing_class_D_beta-lactamase_OXA-471     GCAAAAAGGATAAATATAGTAAAAGAAAGT 810
lcl|NG_049754.1_cds_WP_063864095.1_1_[gene=blaOXA]_[locus_tag=A7J11_03555]_[protein=OXA-63_family_oxacillin-hydrolyzing_class_D_beta-lactamase_OXA-472     GCAAAAAGGATAAATATAGTAAAAGAAAGT 810
lcl|NG_049755.1_cds_WP_063864096.1_1_[gene=blaOXA]_[locus_tag=A7J11_03556]_[protein=OXA-63_family_oxacillin-hydrolyzing_class_D_beta-lactamase_OXA-473     GCAAAAAGGATAAATATAGTAAAAGAAAGT 810
lcl|NG_049756.1_cds_WP_063864097.1_1_[gene=blaOXA]_[locus_tag=A7J11_03557]_[protein=OXA-63_family_oxacillin-hydrolyzing_class_D_beta-lactamase_OXA-474     GCAAAAAGGATAAATATAGTAAAAGAAAGT 810
lcl|NG_049757.1_cds_WP_063864098.1_1_[gene=blaOXA]_[locus_tag=A7J11_03558]_[protein=OXA-63_family_oxacillin-hydrolyzing_class_D_beta-lactamase_OXA-475     GCAAAAAGGATAAATATAGTAAAAGAAGGT 810
lcl|NG_049758.1_cds_WP_063864099.1_1_[gene=blaOXA]_[locus_tag=A7J11_03559]_[protein=OXA-63_family_oxacillin-hydrolyzing_class_D_beta-lactamase_OXA-476     GCAAAAAGGATAAATATAGTAAAAGAAAGT 810
lcl|NG_049759.1_cds_WP_063864100.1_1_[gene=blaOXA]_[locus_tag=A7J11_03560]_[protein=OXA-63_family_oxacillin-hydrolyzing_class_D_beta-lactamase_OXA-477     GCAAAAAGGATAAATATAGTAAAAGAAAGT 810
lcl|NG_049760.1_cds_WP_063864101.1_1_[gene=blaOXA]_[locus_tag=A7J11_03561]_[protein=OXA-63_family_oxacillin-hydrolyzing_class_D_beta-lactamase_OXA-478     GCAAAAAGGATAAATATAGTAAAAGAAAGT 810
lcl|NG_049761.1_cds_WP_063864102.1_1_[gene=blaOXA]_[locus_tag=A7J11_03562]_[protein=OXA-63_family_oxacillin-hydrolyzing_class_D_beta-lactamase_OXA-479     GCAAAAAGGATAAATATAGTAAAAGAAAGT 810
lcl|NG_049803.1_cds_WP_063864528.1_1_[gene=blaOXA]_[locus_tag=A7J11_01416]_[protein=oxacillin-hydrolyzing_class_D_beta-lactamase_OXA-63]_[protein_id=W     GCAAAAAGGATAAATATAGTAAAAGAAAGT 810
lcl|NG_079936.1_cds_WP_014936873.1_1_[gene=blaOXA]_[locus_tag=A7J11_07459]_[protein=OXA-63_family_oxacillin-hydrolyzing_class_D_beta-lactamase_OXA-109     GCAAAAAGGATAAATATAGTAAAAGAAAGT 810
lcl|NG_079937.1_cds_WP_242934113.1_1_[gene=blaOXA]_[locus_tag=A7J11_07460]_[protein=OXA-63_family_oxacillin-hydrolyzing_class_D_beta-lactamase_OXA-110     GCAAAAAGGATAAATATAGTAAAAGAAAGT 810
lcl|NG_079938.1_cds_WP_242934114.1_1_[gene=blaOXA]_[locus_tag=A7J11_07461]_[protein=OXA-63_family_oxacillin-hydrolyzing_class_D_beta-lactamase_OXA-110     GCAAAAAGGATAAATATAGTAAAAGAAAGT 810
lcl|NG_079939.1_cds_WP_242934115.1_1_[gene=blaOXA]_[locus_tag=A7J11_07462]_[protein=OXA-63_family_oxacillin-hydrolyzing_class_D_beta-lactamase_OXA-110     GAAAAAAGAATAAGCATAGTAAAGGAAAGT 810
lcl|NG_079940.1_cds_WP_242934116.1_1_[gene=blaOXA]_[locus_tag=A7J11_07463]_[protein=OXA-63_family_oxacillin-hydrolyzing_class_D_beta-lactamase_OXA-110     GAAAAAAGAATAAGCATAGTAAAGGAAAGT 810
lcl|NG_079941.1_cds_WP_242934117.1_1_[gene=blaOXA]_[locus_tag=A7J11_07464]_[protein=OXA-63_family_oxacillin-hydrolyzing_class_D_beta-lactamase_OXA-110     GAAAAAAGAATAAGCATAGTAAAGGAAAGT 810
lcl|NG_079942.1_cds_WP_242934118.1_1_[gene=blaOXA]_[locus_tag=A7J11_07465]_[protein=OXA-63_family_oxacillin-hydrolyzing_class_D_beta-lactamase_OXA-110     GAAAAAAGAATAAGCATAGTAAAGGAAAGT 810
lcl|NG_079943.1_cds_WP_242934119.1_1_[gene=blaOXA]_[locus_tag=A7J11_07466]_[protein=OXA-63_family_oxacillin-hydrolyzing_class_D_beta-lactamase_OXA-110     GAAAAAAGAATAAGCATAGTAAAGGAAAGT 810
lcl|NG_079944.1_cds_WP_242934120.1_1_[gene=blaOXA]_[locus_tag=A7J11_07467]_[protein=OXA-63_family_oxacillin-hydrolyzing_class_D_beta-lactamase_OXA-110     GAAAAAAGAATAAGCATAGTAAAGGAAAGT 810
lcl|OM977008.1_cds_UNN26059.1_1_[gene=blaOXA]_[protein=OXA-63_family_oxacillin-hydrolyzing_class_D_beta-lactamase_OXA-1099]_[protein_id=UNN26059.1]_[l     GCAAAAAGGATAAATATAGTAAAAGAAAGT 810
lcl|OM977009.1_cds_UNN26060.1_1_[gene=blaOXA]_[protein=OXA-63_family_oxacillin-hydrolyzing_class_D_beta-lactamase_OXA-1100]_[protein_id=UNN26060.1]_[l     GCAAAAAGGATAAATATAGTAAAAGAAAGT 810
lcl|OM977010.1_cds_UNN26061.1_1_[gene=blaOXA]_[protein=OXA-63_family_oxacillin-hydrolyzing_class_D_beta-lactamase_OXA-1101]_[protein_id=UNN26061.1]_[l     GCAAAAAGGATAAATATAGTAAAAGAAAGT 810
lcl|OM977011.1_cds_UNN26062.1_1_[gene=blaOXA]_[protein=OXA-63_family_oxacillin-hydrolyzing_class_D_beta-lactamase_OXA-1102]_[protein_id=UNN26062.1]_[l     GAAAAAAGAATAAGCATAGTAAAGGAAAGT 810
lcl|OM977012.1_cds_UNN26063.1_1_[gene=blaOXA]_[protein=OXA-63_family_oxacillin-hydrolyzing_class_D_beta-lactamase_OXA-1103]_[protein_id=UNN26063.1]_[l     GAAAAAAGAATAAGCATAGTAAAGGAAAGT 810
lcl|OM977013.1_cds_UNN26064.1_1_[gene=blaOXA]_[protein=OXA-63_family_oxacillin-hydrolyzing_class_D_beta-lactamase_OXA-1104]_[protein_id=UNN26064.1]_[l     GAAAAAAGAATAAGCATAGTAAAGGAAAGT 810
lcl|OM977014.1_cds_UNN26065.1_1_[gene=blaOXA]_[protein=OXA-63_family_oxacillin-hydrolyzing_class_D_beta-lactamase_OXA-1105]_[protein_id=UNN26065.1]_[l     GAAAAAAGAATAAGCATAGTAAAGGAAAGT 810
lcl|OM977015.1_cds_UNN26066.1_1_[gene=blaOXA]_[protein=OXA-63_family_oxacillin-hydrolyzing_class_D_beta-lactamase_OXA-1106]_[protein_id=UNN26066.1]_[l     GAAAAAAGAATAAGCATAGTAAAGGAAAGT 810
lcl|OM977016.1_cds_UNN26067.1_1_[gene=blaOXA]_[protein=OXA-63_family_oxacillin-hydrolyzing_class_D_beta-lactamase_OXA-1107]_[protein_id=UNN26067.1]_[l     GAAAAAAGAATAAGCATAGTAAAGGAAAGT 810
                                                                                                                                                                                         

OXA-1_consensus                                                                                                                                            ATCACCATTCTAAACACACTAAATTTATAA 840
OXA01_crRNA                                                                                                                                                ------------------------------ 840
Forward_primer                                                                                                                                             ------------------------------ 840
Reverse_primer                                                                                                                                             ------------------------------ 840
lcl|NG_049435.1_cds_WP_013244277.1_1_[gene=blaOXA]_[locus_tag=A7J11_02002]_[protein=OXA-63_family_oxacillin-hydrolyzing_class_D_beta-lactamase_OXA-136     TTAAAAGCATTAAATTTATTAAAATAA--- 840
lcl|NG_049436.1_cds_WP_014932145.1_1_[gene=blaOXA]_[locus_tag=A7J11_02004]_[protein=OXA-63_family_oxacillin-hydrolyzing_class_D_beta-lactamase_OXA-137     TTAAAAGCATTAAATTTATTAAAATAA--- 840
lcl|NG_049488.1_cds_WP_063861316.1_1_[gene=blaOXA]_[locus_tag=A7J11_02636]_[protein=OXA-63_family_oxacillin-hydrolyzing_class_D_beta-lactamase_OXA-192     TTAAAAGCATTAAATTTATTAAAATAA--- 840
lcl|NG_049752.1_cds_WP_063864093.1_1_[gene=blaOXA]_[locus_tag=A7J11_03554]_[protein=OXA-63_family_oxacillin-hydrolyzing_class_D_beta-lactamase_OXA-470     TTAAAAGCATTAAATTTATTAAAATAA--- 840
lcl|NG_049753.1_cds_WP_063864094.1_1_[gene=blaOXA]_[locus_tag=A7J11_02003]_[protein=OXA-63_family_oxacillin-hydrolyzing_class_D_beta-lactamase_OXA-471     TTAAAAGCATTAAATTTATTAAAATAA--- 840
lcl|NG_049754.1_cds_WP_063864095.1_1_[gene=blaOXA]_[locus_tag=A7J11_03555]_[protein=OXA-63_family_oxacillin-hydrolyzing_class_D_beta-lactamase_OXA-472     TTAAAAGCATTAAATTTATTAAAATAA--- 840
lcl|NG_049755.1_cds_WP_063864096.1_1_[gene=blaOXA]_[locus_tag=A7J11_03556]_[protein=OXA-63_family_oxacillin-hydrolyzing_class_D_beta-lactamase_OXA-473     TTAAAAGCATTAAATTTATTAAAATAA--- 840
lcl|NG_049756.1_cds_WP_063864097.1_1_[gene=blaOXA]_[locus_tag=A7J11_03557]_[protein=OXA-63_family_oxacillin-hydrolyzing_class_D_beta-lactamase_OXA-474     TTAAAAGCATTAAATTTATTAAAATAA--- 840
lcl|NG_049757.1_cds_WP_063864098.1_1_[gene=blaOXA]_[locus_tag=A7J11_03558]_[protein=OXA-63_family_oxacillin-hydrolyzing_class_D_beta-lactamase_OXA-475     TTAAAAGCATTAAATTTATTAAAATAA--- 840
lcl|NG_049758.1_cds_WP_063864099.1_1_[gene=blaOXA]_[locus_tag=A7J11_03559]_[protein=OXA-63_family_oxacillin-hydrolyzing_class_D_beta-lactamase_OXA-476     TTAAAAGCATTAAATTTATTAAAATAA--- 840
lcl|NG_049759.1_cds_WP_063864100.1_1_[gene=blaOXA]_[locus_tag=A7J11_03560]_[protein=OXA-63_family_oxacillin-hydrolyzing_class_D_beta-lactamase_OXA-477     TTAAAAGCATTAAATTTATTAAAATAA--- 840
lcl|NG_049760.1_cds_WP_063864101.1_1_[gene=blaOXA]_[locus_tag=A7J11_03561]_[protein=OXA-63_family_oxacillin-hydrolyzing_class_D_beta-lactamase_OXA-478     TTAAAAGCATTAAATTTATTAAAATAA--- 840
lcl|NG_049761.1_cds_WP_063864102.1_1_[gene=blaOXA]_[locus_tag=A7J11_03562]_[protein=OXA-63_family_oxacillin-hydrolyzing_class_D_beta-lactamase_OXA-479     TTAAAAGCATTAAATTTATTAAAATAA--- 840
lcl|NG_049803.1_cds_WP_063864528.1_1_[gene=blaOXA]_[locus_tag=A7J11_01416]_[protein=oxacillin-hydrolyzing_class_D_beta-lactamase_OXA-63]_[protein_id=W     TTAAAAGCATTAAATTTATTAAAATAA--- 840
lcl|NG_079936.1_cds_WP_014936873.1_1_[gene=blaOXA]_[locus_tag=A7J11_07459]_[protein=OXA-63_family_oxacillin-hydrolyzing_class_D_beta-lactamase_OXA-109     TTAAAAGCATTAAATTTATTAAAATAA--- 840
lcl|NG_079937.1_cds_WP_242934113.1_1_[gene=blaOXA]_[locus_tag=A7J11_07460]_[protein=OXA-63_family_oxacillin-hydrolyzing_class_D_beta-lactamase_OXA-110     TTAAAAGCATTAAATTTATTAAAATAA--- 840
lcl|NG_079938.1_cds_WP_242934114.1_1_[gene=blaOXA]_[locus_tag=A7J11_07461]_[protein=OXA-63_family_oxacillin-hydrolyzing_class_D_beta-lactamase_OXA-110     TTAAAAGCATTAAATTTATTAAAATAA--- 840
lcl|NG_079939.1_cds_WP_242934115.1_1_[gene=blaOXA]_[locus_tag=A7J11_07462]_[protein=OXA-63_family_oxacillin-hydrolyzing_class_D_beta-lactamase_OXA-110     TTGAAATCACTAAATTTACTAAAATAA--- 840
lcl|NG_079940.1_cds_WP_242934116.1_1_[gene=blaOXA]_[locus_tag=A7J11_07463]_[protein=OXA-63_family_oxacillin-hydrolyzing_class_D_beta-lactamase_OXA-110     TTGAAATCACTAAATTTACTAAAATAA--- 840
lcl|NG_079941.1_cds_WP_242934117.1_1_[gene=blaOXA]_[locus_tag=A7J11_07464]_[protein=OXA-63_family_oxacillin-hydrolyzing_class_D_beta-lactamase_OXA-110     TTGAAATCACTAAATTTACTAAAATAA--- 840
lcl|NG_079942.1_cds_WP_242934118.1_1_[gene=blaOXA]_[locus_tag=A7J11_07465]_[protein=OXA-63_family_oxacillin-hydrolyzing_class_D_beta-lactamase_OXA-110     TTGAAATCACTAAATTTACTAAAATAA--- 840
lcl|NG_079943.1_cds_WP_242934119.1_1_[gene=blaOXA]_[locus_tag=A7J11_07466]_[protein=OXA-63_family_oxacillin-hydrolyzing_class_D_beta-lactamase_OXA-110     TTGAAATCACTAAATTTACTAAAATAA--- 840
lcl|NG_079944.1_cds_WP_242934120.1_1_[gene=blaOXA]_[locus_tag=A7J11_07467]_[protein=OXA-63_family_oxacillin-hydrolyzing_class_D_beta-lactamase_OXA-110     TTGAAATCACTAAATTTACTAAAATAA--- 840
lcl|OM977008.1_cds_UNN26059.1_1_[gene=blaOXA]_[protein=OXA-63_family_oxacillin-hydrolyzing_class_D_beta-lactamase_OXA-1099]_[protein_id=UNN26059.1]_[l     TTAAAAGCATTAAATTTATTAAAATAA--- 840
lcl|OM977009.1_cds_UNN26060.1_1_[gene=blaOXA]_[protein=OXA-63_family_oxacillin-hydrolyzing_class_D_beta-lactamase_OXA-1100]_[protein_id=UNN26060.1]_[l     TTAAAAGCATTAAATTTATTAAAATAA--- 840
lcl|OM977010.1_cds_UNN26061.1_1_[gene=blaOXA]_[protein=OXA-63_family_oxacillin-hydrolyzing_class_D_beta-lactamase_OXA-1101]_[protein_id=UNN26061.1]_[l     TTAAAAGCATTAAATTTATTAAAATAA--- 840
lcl|OM977011.1_cds_UNN26062.1_1_[gene=blaOXA]_[protein=OXA-63_family_oxacillin-hydrolyzing_class_D_beta-lactamase_OXA-1102]_[protein_id=UNN26062.1]_[l     TTGAAATCACTAAATTTACTAAAATAA--- 840
lcl|OM977012.1_cds_UNN26063.1_1_[gene=blaOXA]_[protein=OXA-63_family_oxacillin-hydrolyzing_class_D_beta-lactamase_OXA-1103]_[protein_id=UNN26063.1]_[l     TTGAAATCACTAAATTTACTAAAATAA--- 840
lcl|OM977013.1_cds_UNN26064.1_1_[gene=blaOXA]_[protein=OXA-63_family_oxacillin-hydrolyzing_class_D_beta-lactamase_OXA-1104]_[protein_id=UNN26064.1]_[l     TTGAAATCACTAAATTTACTAAAATAA--- 840
lcl|OM977014.1_cds_UNN26065.1_1_[gene=blaOXA]_[protein=OXA-63_family_oxacillin-hydrolyzing_class_D_beta-lactamase_OXA-1105]_[protein_id=UNN26065.1]_[l     TTGAAATCACTAAATTTACTAAAATAA--- 840
lcl|OM977015.1_cds_UNN26066.1_1_[gene=blaOXA]_[protein=OXA-63_family_oxacillin-hydrolyzing_class_D_beta-lactamase_OXA-1106]_[protein_id=UNN26066.1]_[l     TTGAAATCACTAAATTTACTAAAATAA--- 840
lcl|OM977016.1_cds_UNN26067.1_1_[gene=blaOXA]_[protein=OXA-63_family_oxacillin-hydrolyzing_class_D_beta-lactamase_OXA-1107]_[protein_id=UNN26067.1]_[l     TTGAAATCACTAAATTTACTAAAATAA--- 840
                                                                                                                                                                                         
