# Supplementary material for: Thermal optimized PCR coupled to CRISPR-Cas12a for rapid detection of blaOXA-1 resistance gene
Source: PLoS One. 2026 May 15;21(5):e0337675. doi: 10.1371/journal.pone.0337675 (PMC13178884; doi:10.1371/journal.pone.0337675)
Supplement: S2 File [file pone.0337675.s002.zip › Supplementary_file_S2/Aln_OXA184.aln]

CLUSTAL W 2.0 multiple sequence alignment

OXA-1_consensus                                                                                                                                            ATGAAAAACACAATACATATCAACTTCGCT 30
OXA01_crRNA                                                                                                                                                ------------------------------ 30
Forward_primer                                                                                                                                             ------------------------------ 30
Reverse_primer                                                                                                                                             ------------------------------ 30
lcl|MH085576.1_cds_AWD39741.1_1_[gene=blaOXA]_[protein=OXA-184_family_class_D_beta-lactamase]_[protein_id=AWD39741.1]_[location=1..735]_[gbkey=CDS]        ------------------------------ 30
lcl|MK181518.1_cds_AYX80687.1_1_[gene=blaOXA]_[protein=OXA-184_family_class_D_beta-lactamase_OXA-783]_[protein_id=AYX80687.1]_[location=1..750]_[gbkey     ATGAAAAAA---------------ATAACT 30
lcl|MK181520.1_cds_AYX80689.1_1_[gene=blaOXA]_[protein=OXA-184_family_class_D_beta-lactamase_OXA-785]_[protein_id=AYX80689.1]_[location=1..747]_[gbkey     TTGAAAAAAATAC-----------TTTTAC 30
lcl|NG_057553.1_cds_WP_109545116.1_1_[gene=blaOXA]_[locus_tag=A7J11_05554]_[protein=OXA-184_family_class_D_beta-lactamase_OXA-621]_[protein_id=WP_1095     ATGAGAGAT---------------TTTATT 30
lcl|NG_057552.1_cds_WP_109545115.1_1_[gene=blaOXA]_[locus_tag=A7J11_05553]_[protein=OXA-184_family_class_D_beta-lactamase_OXA-615]_[protein_id=WP_1095     ATGAGAAAT---------------TTTATT 30
lcl|NG_057551.1_cds_WP_088303859.1_1_[gene=blaOXA]_[locus_tag=A7J11_05552]_[protein=OXA-184_family_class_D_beta-lactamase_OXA-624]_[protein_id=WP_0883     ATGAGAAAT---------------TTTATT 30
lcl|NG_057550.1_cds_WP_109545114.1_1_[gene=blaOXA]_[locus_tag=A7J11_05551]_[protein=OXA-184_family_class_D_beta-lactamase_OXA-617]_[protein_id=WP_1095     ATGAGAAAT---------------TTTATT 30
lcl|NG_057549.1_cds_WP_109545113.1_1_[gene=blaOXA]_[locus_tag=A7J11_05550]_[protein=OXA-184_family_class_D_beta-lactamase_OXA-618]_[protein_id=WP_1095     ATGAGAAAT---------------TTTATT 30
lcl|NG_057548.1_cds_WP_109545112.1_1_[gene=blaOXA]_[locus_tag=A7J11_05549]_[protein=OXA-184_family_class_D_beta-lactamase_OXA-622]_[protein_id=WP_1095     ATGAGAAAT---------------TTTATT 30
lcl|NG_057547.1_cds_WP_109545111.1_1_[gene=blaOXA]_[locus_tag=A7J11_05548]_[protein=OXA-184_family_class_D_beta-lactamase_OXA-613]_[protein_id=WP_1095     ATGAGAAAT---------------TTTATT 30
lcl|NG_057546.1_cds_WP_070233680.1_1_[gene=blaOXA]_[locus_tag=A7J11_05547]_[protein=OXA-184_family_class_D_beta-lactamase_OXA-614]_[protein_id=WP_0702     ATGAGAAAT---------------TTTATT 30
lcl|NG_057545.1_cds_WP_109545110.1_1_[gene=blaOXA]_[locus_tag=A7J11_05546]_[protein=OXA-184_family_class_D_beta-lactamase_OXA-616]_[protein_id=WP_1095     ATGAGAAAT---------------TTTATT 30
lcl|NG_057544.1_cds_WP_044779552.1_1_[gene=blaOXA]_[locus_tag=A7J11_05545]_[protein=OXA-184_family_class_D_beta-lactamase_OXA-638]_[protein_id=WP_0447     ATGAGAAAT---------------TTTATT 30
lcl|NG_057543.1_cds_WP_109545109.1_1_[gene=blaOXA]_[locus_tag=A7J11_05544]_[protein=OXA-184_family_class_D_beta-lactamase_OXA-640]_[protein_id=WP_1095     ATGAGAAAT---------------TTTATT 30
lcl|NG_057506.1_cds_WP_109545086.1_1_[gene=blaOXA]_[locus_tag=A7J11_05507]_[protein=OXA-184_family_class_D_beta-lactamase_OXA-632]_[protein_id=WP_1095     TTGAAAAAAATAC-----------TTTTAC 30
lcl|NG_057505.1_cds_WP_052794776.1_1_[gene=blaOXA]_[locus_tag=A7J11_05506]_[protein=OXA-184_family_class_D_beta-lactamase_OXA-625]_[protein_id=WP_0527     TTGAAAAAAATAC-----------TTTTAC 30
lcl|NG_057504.1_cds_WP_053872444.1_1_[gene=blaOXA]_[locus_tag=A7J11_05505]_[protein=OXA-184_family_class_D_beta-lactamase_OXA-639]_[protein_id=WP_0538     ATGAGAAAT---------------TTTATT 30
lcl|NG_057503.1_cds_WP_109545085.1_1_[gene=blaOXA]_[locus_tag=A7J11_05504]_[protein=OXA-184_family_class_D_beta-lactamase_OXA-630]_[protein_id=WP_1095     TTGAAAAAAATAC-----------TTTTAC 30
lcl|NG_057502.1_cds_WP_109545084.1_1_[gene=blaOXA]_[locus_tag=A7J11_05503]_[protein=OXA-184_family_class_D_beta-lactamase_OXA-634]_[protein_id=WP_1095     TTGAAAAAA------------TACTTTTAC 30
lcl|NG_057501.1_cds_WP_057036510.1_1_[gene=blaOXA]_[locus_tag=A7J11_05502]_[protein=OXA-184_family_class_D_beta-lactamase_OXA-629]_[protein_id=WP_0570     TTGAAAAAAATAC-----------TTTTAC 30
lcl|NG_057500.1_cds_WP_109545083.1_1_[gene=blaOXA]_[locus_tag=A7J11_05501]_[protein=OXA-184_family_class_D_beta-lactamase_OXA-628]_[protein_id=WP_1095     TTGAAAAAAATAC-----------TTTTAC 30
lcl|NG_057499.1_cds_WP_109545082.1_1_[gene=blaOXA]_[locus_tag=A7J11_05500]_[protein=OXA-184_family_class_D_beta-lactamase_OXA-633]_[protein_id=WP_1095     TTGAAAAAAATAC-----------TTTTAC 30
lcl|NG_057498.1_cds_WP_109545081.1_1_[gene=blaOXA]_[locus_tag=A7J11_05499]_[protein=OXA-184_family_class_D_beta-lactamase_OXA-627]_[protein_id=WP_1095     TTGAAAAAAATAC-----------TTTTAC 30
lcl|NG_057497.1_cds_WP_109545080.1_1_[gene=blaOXA]_[locus_tag=A7J11_05498]_[protein=OXA-184_family_class_D_beta-lactamase_OXA-626]_[protein_id=WP_1095     TTGAAAAAAATAC-----------TTTTAC 30
lcl|NG_057496.1_cds_WP_109545079.1_1_[gene=blaOXA]_[locus_tag=A7J11_05497]_[protein=OXA-184_family_class_D_beta-lactamase_OXA-631]_[protein_id=WP_1095     TTGAAAAAAATAC-----------TTTTAC 30
lcl|NG_057495.1_cds_WP_109545078.1_1_[gene=blaOXA]_[locus_tag=A7J11_05496]_[protein=OXA-184_family_class_D_beta-lactamase_OXA-635]_[protein_id=WP_1095     ATGAAAAAA---------------ATCATC 30
lcl|NG_057494.1_cds_WP_109545077.1_1_[gene=blaOXA]_[locus_tag=A7J11_05495]_[protein=OXA-184_family_class_D_beta-lactamase_OXA-636]_[protein_id=WP_1095     ATGAAAAAA---------------ATCATC 30
lcl|NG_057493.1_cds_WP_002936877.1_1_[gene=blaOXA]_[locus_tag=A7J11_05494]_[protein=OXA-184_family_class_D_beta-lactamase_OXA-623]_[protein_id=WP_0029     ATGAAAAAA---------------ATCATC 30
lcl|NG_057492.1_cds_WP_109545076.1_1_[gene=blaOXA]_[locus_tag=A7J11_05493]_[protein=OXA-184_family_class_D_beta-lactamase_OXA-620]_[protein_id=WP_1095     ATGAGAAAT---------------TTTATT 30
lcl|NG_057491.1_cds_WP_109545075.1_1_[gene=blaOXA]_[locus_tag=A7J11_05492]_[protein=OXA-184_family_class_D_beta-lactamase_OXA-619]_[protein_id=WP_1095     ATGAGAAAT---------------TTTATT 30
lcl|NG_057490.1_cds_WP_052858477.1_1_[gene=blaOXA]_[locus_tag=A7J11_05491]_[protein=OXA-184_family_class_D_beta-lactamase_OXA-637]_[protein_id=WP_0528     ATGAGAAAT---------------TTTATT 30
lcl|MH085575.1_cds_AWD39729.1_1_[gene=blaOXA]_[protein=OXA-184_family_class_D_beta-lactamase_OXA-621]_[protein_id=AWD39729.1]_[location=1..774]_[gbkey     ATGAGAGAT---------------TTTATT 30
lcl|MH085574.1_cds_AWD39728.1_1_[gene=blaOXA]_[protein=OXA-184_family_class_D_beta-lactamase_OXA-615]_[protein_id=AWD39728.1]_[location=1..774]_[gbkey     ATGAGAAAT---------------TTTATT 30
lcl|MH085572.1_cds_AWD39727.1_1_[gene=blaOXA]_[protein=OXA-184_family_class_D_beta-lactamase_OXA-624]_[protein_id=AWD39727.1]_[location=1..774]_[gbkey     ATGAGAAAT---------------TTTATT 30
lcl|MH085571.1_cds_AWD39726.1_1_[gene=blaOXA]_[protein=OXA-184_family_class_D_beta-lactamase_OXA-617]_[protein_id=AWD39726.1]_[location=1..774]_[gbkey     ATGAGAAAT---------------TTTATT 30
lcl|MH085570.1_cds_AWD39725.1_1_[gene=blaOXA]_[protein=OXA-184_family_class_D_beta-lactamase_OXA-618]_[protein_id=AWD39725.1]_[location=1..774]_[gbkey     ATGAGAAAT---------------TTTATT 30
lcl|MH085569.1_cds_AWD39724.1_1_[gene=blaOXA]_[protein=OXA-184_family_class_D_beta-lactamase_OXA-622]_[protein_id=AWD39724.1]_[location=1..774]_[gbkey     ATGAGAAAT---------------TTTATT 30
lcl|MH085568.1_cds_AWD39723.1_1_[gene=blaOXA]_[protein=OXA-184_family_class_D_beta-lactamase_OXA-613]_[protein_id=AWD39723.1]_[location=1..753]_[gbkey     ATGAGAAAT---------------TTTATT 30
lcl|MH085567.1_cds_AWD39722.1_1_[gene=blaOXA]_[protein=OXA-184_family_class_D_beta-lactamase_OXA-614]_[protein_id=AWD39722.1]_[location=1..774]_[gbkey     ATGAGAAAT---------------TTTATT 30
lcl|MH085566.1_cds_AWD39721.1_1_[gene=blaOXA]_[protein=OXA-184_family_class_D_beta-lactamase_OXA-616]_[protein_id=AWD39721.1]_[location=1..750]_[gbkey     ATGAGAAAT---------------TTTATT 30
lcl|MH085565.1_cds_AWD39720.1_1_[gene=blaOXA]_[protein=OXA-184_family_class_D_beta-lactamase_OXA-638]_[protein_id=AWD39720.1]_[location=1..750]_[gbkey     ATGAGAAAT---------------TTTATT 30
lcl|MH085564.1_cds_AWD39719.1_1_[gene=blaOXA]_[protein=OXA-184_family_class_D_beta-lactamase_OXA-640]_[protein_id=AWD39719.1]_[location=1..750]_[gbkey     ATGAGAAAT---------------TTTATT 30
lcl|MH085514.1_cds_AWD39679.1_1_[gene=blaOXA]_[protein=OXA-184_family_class_D_beta-lactamase_OXA-632]_[protein_id=AWD39679.1]_[location=1..747]_[gbkey     TTGAAAAAAATAC-----------TTTTAC 30
lcl|MH085513.1_cds_AWD39678.1_1_[gene=blaOXA]_[protein=OXA-184_family_class_D_beta-lactamase_OXA-625]_[protein_id=AWD39678.1]_[location=1..747]_[gbkey     TTGAAAAAAATAC-----------TTTTAC 30
lcl|MH085512.1_cds_AWD39677.1_1_[gene=blaOXA]_[protein=OXA-184_family_class_D_beta-lactamase_OXA-639]_[protein_id=AWD39677.1]_[location=1..750]_[gbkey     ATGAGAAAT---------------TTTATT 30
lcl|MH085511.1_cds_AWD39676.1_1_[gene=blaOXA]_[protein=OXA-184_family_class_D_beta-lactamase_OXA-623]_[protein_id=AWD39676.1]_[location=1..747]_[gbkey     ATGAAAAAA---------------ATCATC 30
lcl|MH085510.1_cds_AWD39675.1_1_[gene=blaOXA]_[protein=OXA-184_family_class_D_beta-lactamase_OXA-630]_[protein_id=AWD39675.1]_[location=1..747]_[gbkey     TTGAAAAAAATAC-----------TTTTAC 30
lcl|MH085509.1_cds_AWD39674.1_1_[gene=blaOXA]_[protein=OXA-184_family_class_D_beta-lactamase_OXA-634]_[protein_id=AWD39674.1]_[location=1..747]_[gbkey     TTGAAAAAA------------TACTTTTAC 30
lcl|MH085508.1_cds_AWD39673.1_1_[gene=blaOXA]_[protein=OXA-184_family_class_D_beta-lactamase_OXA-629]_[protein_id=AWD39673.1]_[location=1..747]_[gbkey     TTGAAAAAAATAC-----------TTTTAC 30
lcl|MH085507.1_cds_AWD39672.1_1_[gene=blaOXA]_[protein=OXA-184_family_class_D_beta-lactamase_OXA-628]_[protein_id=AWD39672.1]_[location=1..747]_[gbkey     TTGAAAAAAATAC-----------TTTTAC 30
lcl|MH085506.1_cds_AWD39671.1_1_[gene=blaOXA]_[protein=OXA-184_family_class_D_beta-lactamase_OXA-633]_[protein_id=AWD39671.1]_[location=1..747]_[gbkey     TTGAAAAAAATAC-----------TTTTAC 30
lcl|MH085505.1_cds_AWD39670.1_1_[gene=blaOXA]_[protein=OXA-184_family_class_D_beta-lactamase_OXA-627]_[protein_id=AWD39670.1]_[location=1..747]_[gbkey     TTGAAAAAAATAC-----------TTTTAC 30
lcl|MH085504.1_cds_AWD39669.1_1_[gene=blaOXA]_[protein=OXA-184_family_class_D_beta-lactamase_OXA-626]_[protein_id=AWD39669.1]_[location=1..747]_[gbkey     TTGAAAAAAATAC-----------TTTTAC 30
lcl|MH085503.1_cds_AWD39668.1_1_[gene=blaOXA]_[protein=OXA-184_family_class_D_beta-lactamase_OXA-631]_[protein_id=AWD39668.1]_[location=1..747]_[gbkey     TTGAAAAAAATAC-----------TTTTAC 30
lcl|MH085502.1_cds_AWD39667.1_1_[gene=blaOXA]_[protein=OXA-184_family_class_D_beta-lactamase_OXA-635]_[protein_id=AWD39667.1]_[location=1..750]_[gbkey     ATGAAAAAA---------------ATCATC 30
lcl|MH085501.1_cds_AWD39666.1_1_[gene=blaOXA]_[protein=OXA-184_family_class_D_beta-lactamase_OXA-636]_[protein_id=AWD39666.1]_[location=1..750]_[gbkey     ATGAAAAAA---------------ATCATC 30
lcl|MH085500.1_cds_AWD39665.1_1_[gene=blaOXA]_[protein=OXA-184_family_class_D_beta-lactamase_OXA-623]_[protein_id=AWD39665.1]_[location=1..747]_[gbkey     ATGAAAAAA---------------ATCATC 30
lcl|MH085499.1_cds_AWD39664.1_1_[gene=blaOXA]_[protein=OXA-184_family_class_D_beta-lactamase_OXA-620]_[protein_id=AWD39664.1]_[location=1..774]_[gbkey     ATGAGAAAT---------------TTTATT 30
lcl|MH085498.1_cds_AWD39663.1_1_[gene=blaOXA]_[protein=OXA-184_family_class_D_beta-lactamase_OXA-619]_[protein_id=AWD39663.1]_[location=1..774]_[gbkey     ATGAGAAAT---------------TTTATT 30
lcl|MH085497.1_cds_AWD39662.1_1_[gene=blaOXA]_[protein=OXA-184_family_class_D_beta-lactamase_OXA-637]_[protein_id=AWD39662.1]_[location=1..750]_[gbkey     ATGAGAAAT---------------TTTATT 30
lcl|MH085573.1_cds_AWD39740.1_1_[gene=blaOXA]_[protein=OXA-184_family_class_D_beta-lactamase_OXA-658]_[protein_id=AWD39740.1]_[location=1..720]_[gbkey     ATGAGAAAT---------------TTTATT 30
lcl|NG_061408.1_cds_WP_070210118.1_1_[gene=blaOXA]_[locus_tag=A7J11_05813]_[protein=OXA-184_family_class_D_beta-lactamase_OXA-658]_[protein_id=WP_0702     ATGAGAAAT---------------TTTATT 30
lcl|NG_049485.1_cds_WP_002872405.1_1_[gene=blaOXA]_[locus_tag=A7J11_02568]_[protein=OXA-184_family_class_D_beta-lactamase_OXA-184]_[protein_id=WP_0028     TTGAAAAAAATAC-----------TTTTAC 30
lcl|NG_049486.1_cds_WP_063861300.1_1_[gene=blaOXA]_[locus_tag=A7J11_02854]_[protein=OXA-184_family_class_D_beta-lactamase_OXA-185]_[protein_id=WP_0638     TTGAAAAAAATAC-----------TTTTAC 30
lcl|NG_049733.1_cds_WP_063864085.1_1_[gene=blaOXA]_[locus_tag=A7J11_03475]_[protein=OXA-184_family_class_D_beta-lactamase_OXA-448]_[protein_id=WP_0638     ATGAAAAAA---------------ATCATC 30
lcl|NG_049749.1_cds_WP_052793969.1_1_[gene=blaOXA]_[locus_tag=A7J11_03476]_[protein=OXA-184_family_class_D_beta-lactamase_OXA-465]_[protein_id=WP_0527     TTGAAAAAAATAC-----------TTTTAC 30
lcl|NG_049750.1_cds_WP_063864091.1_1_[gene=blaOXA]_[locus_tag=A7J11_03477]_[protein=OXA-184_family_class_D_beta-lactamase_OXA-466]_[protein_id=WP_0638     TTGAAAAAAATAC-----------TTTTAC 30
lcl|NG_063886.1_cds_WP_126205827.1_1_[gene=blaOXA]_[locus_tag=A7J11_06097]_[protein=OXA-184_family_class_D_beta-lactamase_OXA-785]_[protein_id=WP_1262     TTGAAAAAAATAC-----------TTTTAC 30
lcl|NG_049731.1_cds_WP_063864084.1_1_[gene=blaOXA]_[locus_tag=A7J11_03474]_[protein=OXA-184_family_class_D_beta-lactamase_OXA-446]_[protein_id=WP_0638     ATGAGAAAT---------------TTTATT 30
lcl|NG_049734.1_cds_WP_002893358.1_1_[gene=blaOXA]_[locus_tag=A7J11_02801]_[protein=OXA-184_family_class_D_beta-lactamase_OXA-449]_[protein_id=WP_0028     ATGAAAAAA---------------ATCATC 30
lcl|NG_063884.1_cds_WP_128268278.1_1_[gene=blaOXA]_[locus_tag=A7J11_06095]_[protein=OXA-184_family_class_D_beta-lactamase_OXA-783]_[protein_id=WP_1282     ATGAAAAAA---------------ATAACT 30
lcl|NG_049732.1_cds_WP_002934081.1_1_[gene=blaOXA]_[locus_tag=A7J11_02802]_[protein=OXA-184_family_class_D_beta-lactamase_OXA-447]_[protein_id=WP_0029     ATGAGAAAT---------------TTTATT 30
                                                                                                                                                                                         

OXA-1_consensus                                                                                                                                            ATTTTTTTAATAATTGCAAATATTATCTAC 60
OXA01_crRNA                                                                                                                                                ------------------------------ 60
Forward_primer                                                                                                                                             ------------------------------ 60
Reverse_primer                                                                                                                                             ------------------------------ 60
lcl|MH085576.1_cds_AWD39741.1_1_[gene=blaOXA]_[protein=OXA-184_family_class_D_beta-lactamase]_[protein_id=AWD39741.1]_[location=1..735]_[gbkey=CDS]        TTGTTTTTATGGATTTTAAATTTTGCCTTT 60
lcl|MK181518.1_cds_AYX80687.1_1_[gene=blaOXA]_[protein=OXA-184_family_class_D_beta-lactamase_OXA-783]_[protein_id=AYX80687.1]_[location=1..750]_[gbkey     TTATTTTTACTTTTCTTAAATTTAGTGTTT 60
lcl|MK181520.1_cds_AYX80689.1_1_[gene=blaOXA]_[protein=OXA-184_family_class_D_beta-lactamase_OXA-785]_[protein_id=AYX80689.1]_[location=1..747]_[gbkey     TTTTTAGTC-TTTTTTACTCTTTTGCTTTG 60
lcl|NG_057553.1_cds_WP_109545116.1_1_[gene=blaOXA]_[locus_tag=A7J11_05554]_[protein=OXA-184_family_class_D_beta-lactamase_OXA-621]_[protein_id=WP_1095     GTATTTATATGGTTTTTGAATATAGCCATT 60
lcl|NG_057552.1_cds_WP_109545115.1_1_[gene=blaOXA]_[locus_tag=A7J11_05553]_[protein=OXA-184_family_class_D_beta-lactamase_OXA-615]_[protein_id=WP_1095     GTATTTATATTGTTTTTGAATATAGCCATT 60
lcl|NG_057551.1_cds_WP_088303859.1_1_[gene=blaOXA]_[locus_tag=A7J11_05552]_[protein=OXA-184_family_class_D_beta-lactamase_OXA-624]_[protein_id=WP_0883     GTATTTATATTGTTTTTGAATATAGCCATT 60
lcl|NG_057550.1_cds_WP_109545114.1_1_[gene=blaOXA]_[locus_tag=A7J11_05551]_[protein=OXA-184_family_class_D_beta-lactamase_OXA-617]_[protein_id=WP_1095     GTATTTATATTGTTTTTGAATATAGCCATT 60
lcl|NG_057549.1_cds_WP_109545113.1_1_[gene=blaOXA]_[locus_tag=A7J11_05550]_[protein=OXA-184_family_class_D_beta-lactamase_OXA-618]_[protein_id=WP_1095     GTATTTATATTGTTTTTGAATATAGCCATT 60
lcl|NG_057548.1_cds_WP_109545112.1_1_[gene=blaOXA]_[locus_tag=A7J11_05549]_[protein=OXA-184_family_class_D_beta-lactamase_OXA-622]_[protein_id=WP_1095     GTATTTATATTGTTTTTGAATATAGCCATT 60
lcl|NG_057547.1_cds_WP_109545111.1_1_[gene=blaOXA]_[locus_tag=A7J11_05548]_[protein=OXA-184_family_class_D_beta-lactamase_OXA-613]_[protein_id=WP_1095     GTATTTATATTGTTTTTGAATATAGCCATT 60
lcl|NG_057546.1_cds_WP_070233680.1_1_[gene=blaOXA]_[locus_tag=A7J11_05547]_[protein=OXA-184_family_class_D_beta-lactamase_OXA-614]_[protein_id=WP_0702     GTATTTATATTGTTTTTGAATATAGCCATT 60
lcl|NG_057545.1_cds_WP_109545110.1_1_[gene=blaOXA]_[locus_tag=A7J11_05546]_[protein=OXA-184_family_class_D_beta-lactamase_OXA-616]_[protein_id=WP_1095     GTATTTATAATGTTTTTGAATATAGCCATT 60
lcl|NG_057544.1_cds_WP_044779552.1_1_[gene=blaOXA]_[locus_tag=A7J11_05545]_[protein=OXA-184_family_class_D_beta-lactamase_OXA-638]_[protein_id=WP_0447     GTATTTATATTGTTTTTGAATATAGCCATT 60
lcl|NG_057543.1_cds_WP_109545109.1_1_[gene=blaOXA]_[locus_tag=A7J11_05544]_[protein=OXA-184_family_class_D_beta-lactamase_OXA-640]_[protein_id=WP_1095     GTATTTATATTGTTTTTGAATATAGCCATT 60
lcl|NG_057506.1_cds_WP_109545086.1_1_[gene=blaOXA]_[locus_tag=A7J11_05507]_[protein=OXA-184_family_class_D_beta-lactamase_OXA-632]_[protein_id=WP_1095     TTTTTAGTC-TTTTTTACTCTTTTGCTTTG 60
lcl|NG_057505.1_cds_WP_052794776.1_1_[gene=blaOXA]_[locus_tag=A7J11_05506]_[protein=OXA-184_family_class_D_beta-lactamase_OXA-625]_[protein_id=WP_0527     TTTTTAGTC-TTTTTTACTCTTTTGCTTTG 60
lcl|NG_057504.1_cds_WP_053872444.1_1_[gene=blaOXA]_[locus_tag=A7J11_05505]_[protein=OXA-184_family_class_D_beta-lactamase_OXA-639]_[protein_id=WP_0538     GTATTTATATTGTTTTTGAATATAGCCATT 60
lcl|NG_057503.1_cds_WP_109545085.1_1_[gene=blaOXA]_[locus_tag=A7J11_05504]_[protein=OXA-184_family_class_D_beta-lactamase_OXA-630]_[protein_id=WP_1095     TTTTTAGTC-TTTTTTACTCTTTTGCTTTG 60
lcl|NG_057502.1_cds_WP_109545084.1_1_[gene=blaOXA]_[locus_tag=A7J11_05503]_[protein=OXA-184_family_class_D_beta-lactamase_OXA-634]_[protein_id=WP_1095     TTTTTAGTCTTTTTTTACTCTTTTGCTTTG 60
lcl|NG_057501.1_cds_WP_057036510.1_1_[gene=blaOXA]_[locus_tag=A7J11_05502]_[protein=OXA-184_family_class_D_beta-lactamase_OXA-629]_[protein_id=WP_0570     TTTTTAGTC-TTTTTTACTCTTTTGCTTTG 60
lcl|NG_057500.1_cds_WP_109545083.1_1_[gene=blaOXA]_[locus_tag=A7J11_05501]_[protein=OXA-184_family_class_D_beta-lactamase_OXA-628]_[protein_id=WP_1095     TTTTTAGTC-TTTTTTACTCTTTTGCTTTG 60
lcl|NG_057499.1_cds_WP_109545082.1_1_[gene=blaOXA]_[locus_tag=A7J11_05500]_[protein=OXA-184_family_class_D_beta-lactamase_OXA-633]_[protein_id=WP_1095     TTTTTAGTC-TTTTTTACTCTTTTGCTTTG 60
lcl|NG_057498.1_cds_WP_109545081.1_1_[gene=blaOXA]_[locus_tag=A7J11_05499]_[protein=OXA-184_family_class_D_beta-lactamase_OXA-627]_[protein_id=WP_1095     TTTTTAGTC-TTTTTTACTCTTTTGCTTTG 60
lcl|NG_057497.1_cds_WP_109545080.1_1_[gene=blaOXA]_[locus_tag=A7J11_05498]_[protein=OXA-184_family_class_D_beta-lactamase_OXA-626]_[protein_id=WP_1095     TTTTTAGTC-TTTTTTACTCTTTTGCTTTG 60
lcl|NG_057496.1_cds_WP_109545079.1_1_[gene=blaOXA]_[locus_tag=A7J11_05497]_[protein=OXA-184_family_class_D_beta-lactamase_OXA-631]_[protein_id=WP_1095     TTTTTAGTC-TTTTTTACTCTTTTGCTTTG 60
lcl|NG_057495.1_cds_WP_109545078.1_1_[gene=blaOXA]_[locus_tag=A7J11_05496]_[protein=OXA-184_family_class_D_beta-lactamase_OXA-635]_[protein_id=WP_1095     TTGTTTTTATGGATTTTAAATTTTGCCTTT 60
lcl|NG_057494.1_cds_WP_109545077.1_1_[gene=blaOXA]_[locus_tag=A7J11_05495]_[protein=OXA-184_family_class_D_beta-lactamase_OXA-636]_[protein_id=WP_1095     TTGTTTTTATGGATTTTAAATTTTGCCTTT 60
lcl|NG_057493.1_cds_WP_002936877.1_1_[gene=blaOXA]_[locus_tag=A7J11_05494]_[protein=OXA-184_family_class_D_beta-lactamase_OXA-623]_[protein_id=WP_0029     TTGTTTTTATGGATTTTAAATTTTGCCTTT 60
lcl|NG_057492.1_cds_WP_109545076.1_1_[gene=blaOXA]_[locus_tag=A7J11_05493]_[protein=OXA-184_family_class_D_beta-lactamase_OXA-620]_[protein_id=WP_1095     GTATTTATATTGTTTTTGAATATAGCCATT 60
lcl|NG_057491.1_cds_WP_109545075.1_1_[gene=blaOXA]_[locus_tag=A7J11_05492]_[protein=OXA-184_family_class_D_beta-lactamase_OXA-619]_[protein_id=WP_1095     GTATTTATATTGTTTTTGAATATAGCCATT 60
lcl|NG_057490.1_cds_WP_052858477.1_1_[gene=blaOXA]_[locus_tag=A7J11_05491]_[protein=OXA-184_family_class_D_beta-lactamase_OXA-637]_[protein_id=WP_0528     GTATTTATATTGTTTTTGAATATAGCCATT 60
lcl|MH085575.1_cds_AWD39729.1_1_[gene=blaOXA]_[protein=OXA-184_family_class_D_beta-lactamase_OXA-621]_[protein_id=AWD39729.1]_[location=1..774]_[gbkey     GTATTTATATGGTTTTTGAATATAGCCATT 60
lcl|MH085574.1_cds_AWD39728.1_1_[gene=blaOXA]_[protein=OXA-184_family_class_D_beta-lactamase_OXA-615]_[protein_id=AWD39728.1]_[location=1..774]_[gbkey     GTATTTATATTGTTTTTGAATATAGCCATT 60
lcl|MH085572.1_cds_AWD39727.1_1_[gene=blaOXA]_[protein=OXA-184_family_class_D_beta-lactamase_OXA-624]_[protein_id=AWD39727.1]_[location=1..774]_[gbkey     GTATTTATATTGTTTTTGAATATAGCCATT 60
lcl|MH085571.1_cds_AWD39726.1_1_[gene=blaOXA]_[protein=OXA-184_family_class_D_beta-lactamase_OXA-617]_[protein_id=AWD39726.1]_[location=1..774]_[gbkey     GTATTTATATTGTTTTTGAATATAGCCATT 60
lcl|MH085570.1_cds_AWD39725.1_1_[gene=blaOXA]_[protein=OXA-184_family_class_D_beta-lactamase_OXA-618]_[protein_id=AWD39725.1]_[location=1..774]_[gbkey     GTATTTATATTGTTTTTGAATATAGCCATT 60
lcl|MH085569.1_cds_AWD39724.1_1_[gene=blaOXA]_[protein=OXA-184_family_class_D_beta-lactamase_OXA-622]_[protein_id=AWD39724.1]_[location=1..774]_[gbkey     GTATTTATATTGTTTTTGAATATAGCCATT 60
lcl|MH085568.1_cds_AWD39723.1_1_[gene=blaOXA]_[protein=OXA-184_family_class_D_beta-lactamase_OXA-613]_[protein_id=AWD39723.1]_[location=1..753]_[gbkey     GTATTTATATTGTTTTTGAATATAGCCATT 60
lcl|MH085567.1_cds_AWD39722.1_1_[gene=blaOXA]_[protein=OXA-184_family_class_D_beta-lactamase_OXA-614]_[protein_id=AWD39722.1]_[location=1..774]_[gbkey     GTATTTATATTGTTTTTGAATATAGCCATT 60
lcl|MH085566.1_cds_AWD39721.1_1_[gene=blaOXA]_[protein=OXA-184_family_class_D_beta-lactamase_OXA-616]_[protein_id=AWD39721.1]_[location=1..750]_[gbkey     GTATTTATAATGTTTTTGAATATAGCCATT 60
lcl|MH085565.1_cds_AWD39720.1_1_[gene=blaOXA]_[protein=OXA-184_family_class_D_beta-lactamase_OXA-638]_[protein_id=AWD39720.1]_[location=1..750]_[gbkey     GTATTTATATTGTTTTTGAATATAGCCATT 60
lcl|MH085564.1_cds_AWD39719.1_1_[gene=blaOXA]_[protein=OXA-184_family_class_D_beta-lactamase_OXA-640]_[protein_id=AWD39719.1]_[location=1..750]_[gbkey     GTATTTATATTGTTTTTGAATATAGCCATT 60
lcl|MH085514.1_cds_AWD39679.1_1_[gene=blaOXA]_[protein=OXA-184_family_class_D_beta-lactamase_OXA-632]_[protein_id=AWD39679.1]_[location=1..747]_[gbkey     TTTTTAGTC-TTTTTTACTCTTTTGCTTTG 60
lcl|MH085513.1_cds_AWD39678.1_1_[gene=blaOXA]_[protein=OXA-184_family_class_D_beta-lactamase_OXA-625]_[protein_id=AWD39678.1]_[location=1..747]_[gbkey     TTTTTAGTC-TTTTTTACTCTTTTGCTTTG 60
lcl|MH085512.1_cds_AWD39677.1_1_[gene=blaOXA]_[protein=OXA-184_family_class_D_beta-lactamase_OXA-639]_[protein_id=AWD39677.1]_[location=1..750]_[gbkey     GTATTTATATTGTTTTTGAATATAGCCATT 60
lcl|MH085511.1_cds_AWD39676.1_1_[gene=blaOXA]_[protein=OXA-184_family_class_D_beta-lactamase_OXA-623]_[protein_id=AWD39676.1]_[location=1..747]_[gbkey     TTGTTTTTATGGATTTTAAATTTTGCCTTT 60
lcl|MH085510.1_cds_AWD39675.1_1_[gene=blaOXA]_[protein=OXA-184_family_class_D_beta-lactamase_OXA-630]_[protein_id=AWD39675.1]_[location=1..747]_[gbkey     TTTTTAGTC-TTTTTTACTCTTTTGCTTTG 60
lcl|MH085509.1_cds_AWD39674.1_1_[gene=blaOXA]_[protein=OXA-184_family_class_D_beta-lactamase_OXA-634]_[protein_id=AWD39674.1]_[location=1..747]_[gbkey     TTTTTAGTCTTTTTTTACTCTTTTGCTTTG 60
lcl|MH085508.1_cds_AWD39673.1_1_[gene=blaOXA]_[protein=OXA-184_family_class_D_beta-lactamase_OXA-629]_[protein_id=AWD39673.1]_[location=1..747]_[gbkey     TTTTTAGTC-TTTTTTACTCTTTTGCTTTG 60
lcl|MH085507.1_cds_AWD39672.1_1_[gene=blaOXA]_[protein=OXA-184_family_class_D_beta-lactamase_OXA-628]_[protein_id=AWD39672.1]_[location=1..747]_[gbkey     TTTTTAGTC-TTTTTTACTCTTTTGCTTTG 60
lcl|MH085506.1_cds_AWD39671.1_1_[gene=blaOXA]_[protein=OXA-184_family_class_D_beta-lactamase_OXA-633]_[protein_id=AWD39671.1]_[location=1..747]_[gbkey     TTTTTAGTC-TTTTTTACTCTTTTGCTTTG 60
lcl|MH085505.1_cds_AWD39670.1_1_[gene=blaOXA]_[protein=OXA-184_family_class_D_beta-lactamase_OXA-627]_[protein_id=AWD39670.1]_[location=1..747]_[gbkey     TTTTTAGTC-TTTTTTACTCTTTTGCTTTG 60
lcl|MH085504.1_cds_AWD39669.1_1_[gene=blaOXA]_[protein=OXA-184_family_class_D_beta-lactamase_OXA-626]_[protein_id=AWD39669.1]_[location=1..747]_[gbkey     TTTTTAGTC-TTTTTTACTCTTTTGCTTTG 60
lcl|MH085503.1_cds_AWD39668.1_1_[gene=blaOXA]_[protein=OXA-184_family_class_D_beta-lactamase_OXA-631]_[protein_id=AWD39668.1]_[location=1..747]_[gbkey     TTTTTAGTC-TTTTTTACTCTTTTGCTTTG 60
lcl|MH085502.1_cds_AWD39667.1_1_[gene=blaOXA]_[protein=OXA-184_family_class_D_beta-lactamase_OXA-635]_[protein_id=AWD39667.1]_[location=1..750]_[gbkey     TTGTTTTTATGGATTTTAAATTTTGCCTTT 60
lcl|MH085501.1_cds_AWD39666.1_1_[gene=blaOXA]_[protein=OXA-184_family_class_D_beta-lactamase_OXA-636]_[protein_id=AWD39666.1]_[location=1..750]_[gbkey     TTGTTTTTATGGATTTTAAATTTTGCCTTT 60
lcl|MH085500.1_cds_AWD39665.1_1_[gene=blaOXA]_[protein=OXA-184_family_class_D_beta-lactamase_OXA-623]_[protein_id=AWD39665.1]_[location=1..747]_[gbkey     TTGTTTTTATGGATTTTAAATTTTGCCTTT 60
lcl|MH085499.1_cds_AWD39664.1_1_[gene=blaOXA]_[protein=OXA-184_family_class_D_beta-lactamase_OXA-620]_[protein_id=AWD39664.1]_[location=1..774]_[gbkey     GTATTTATATTGTTTTTGAATATAGCCATT 60
lcl|MH085498.1_cds_AWD39663.1_1_[gene=blaOXA]_[protein=OXA-184_family_class_D_beta-lactamase_OXA-619]_[protein_id=AWD39663.1]_[location=1..774]_[gbkey     GTATTTATATTGTTTTTGAATATAGCCATT 60
lcl|MH085497.1_cds_AWD39662.1_1_[gene=blaOXA]_[protein=OXA-184_family_class_D_beta-lactamase_OXA-637]_[protein_id=AWD39662.1]_[location=1..750]_[gbkey     GTATTTATATTGTTTTTGAATATAGCCATT 60
lcl|MH085573.1_cds_AWD39740.1_1_[gene=blaOXA]_[protein=OXA-184_family_class_D_beta-lactamase_OXA-658]_[protein_id=AWD39740.1]_[location=1..720]_[gbkey     GTATTTATATTGTTTTTGAATATAGCCATT 60
lcl|NG_061408.1_cds_WP_070210118.1_1_[gene=blaOXA]_[locus_tag=A7J11_05813]_[protein=OXA-184_family_class_D_beta-lactamase_OXA-658]_[protein_id=WP_0702     GTATTTATATTGTTTTTGAATATAGCCATT 60
lcl|NG_049485.1_cds_WP_002872405.1_1_[gene=blaOXA]_[locus_tag=A7J11_02568]_[protein=OXA-184_family_class_D_beta-lactamase_OXA-184]_[protein_id=WP_0028     TTTTTAGTC-TTTTTTACTCTTTTGCTTTG 60
lcl|NG_049486.1_cds_WP_063861300.1_1_[gene=blaOXA]_[locus_tag=A7J11_02854]_[protein=OXA-184_family_class_D_beta-lactamase_OXA-185]_[protein_id=WP_0638     TTTTTAGTC-TTTTTTACTCTTTTGCTTTG 60
lcl|NG_049733.1_cds_WP_063864085.1_1_[gene=blaOXA]_[locus_tag=A7J11_03475]_[protein=OXA-184_family_class_D_beta-lactamase_OXA-448]_[protein_id=WP_0638     TTGTTTTTATGGATTTTAAATTTTGCCTTT 60
lcl|NG_049749.1_cds_WP_052793969.1_1_[gene=blaOXA]_[locus_tag=A7J11_03476]_[protein=OXA-184_family_class_D_beta-lactamase_OXA-465]_[protein_id=WP_0527     TTTTTAGTC-TTTTTTACTCTTTTGCTTTG 60
lcl|NG_049750.1_cds_WP_063864091.1_1_[gene=blaOXA]_[locus_tag=A7J11_03477]_[protein=OXA-184_family_class_D_beta-lactamase_OXA-466]_[protein_id=WP_0638     TTTTTAGTC-TTTTTTACTCTTTTGCTTTG 60
lcl|NG_063886.1_cds_WP_126205827.1_1_[gene=blaOXA]_[locus_tag=A7J11_06097]_[protein=OXA-184_family_class_D_beta-lactamase_OXA-785]_[protein_id=WP_1262     TTTTTAGTC-TTTTTTACTCTTTTGCTTTG 60
lcl|NG_049731.1_cds_WP_063864084.1_1_[gene=blaOXA]_[locus_tag=A7J11_03474]_[protein=OXA-184_family_class_D_beta-lactamase_OXA-446]_[protein_id=WP_0638     GTATTTATATTGTTTTTGAATATAGCCATT 60
lcl|NG_049734.1_cds_WP_002893358.1_1_[gene=blaOXA]_[locus_tag=A7J11_02801]_[protein=OXA-184_family_class_D_beta-lactamase_OXA-449]_[protein_id=WP_0028     TTGTTTTTATGGATTTTAAATTTTGCCTTT 60
lcl|NG_063884.1_cds_WP_128268278.1_1_[gene=blaOXA]_[locus_tag=A7J11_06095]_[protein=OXA-184_family_class_D_beta-lactamase_OXA-783]_[protein_id=WP_1282     TTATTTTTACTTTTCTTAAATTTAGTGTTT 60
lcl|NG_049732.1_cds_WP_002934081.1_1_[gene=blaOXA]_[locus_tag=A7J11_02802]_[protein=OXA-184_family_class_D_beta-lactamase_OXA-447]_[protein_id=WP_0029     GTATTTATATTGTTTTTGAATATAGCCATT 60
                                                                                                                                                                                         

OXA-1_consensus                                                                                                                                            AGCAGCGCCAGTGCATCAACAGATATCTCT 90
OXA01_crRNA                                                                                                                                                ------------------------------ 90
Forward_primer                                                                                                                                             ------------------------------ 90
Reverse_primer                                                                                                                                             ------------------------------ 90
lcl|MH085576.1_cds_AWD39741.1_1_[gene=blaOXA]_[protein=OXA-184_family_class_D_beta-lactamase]_[protein_id=AWD39741.1]_[location=1..735]_[gbkey=CDS]        GGACAAGATAAAATATTAGAAGATTTTTTT 90
lcl|MK181518.1_cds_AYX80687.1_1_[gene=blaOXA]_[protein=OXA-184_family_class_D_beta-lactamase_OXA-783]_[protein_id=AYX80687.1]_[location=1..750]_[gbkey     GGGCAAGATAAGATATTAAATAATTGGTTT 90
lcl|MK181520.1_cds_AYX80689.1_1_[gene=blaOXA]_[protein=OXA-184_family_class_D_beta-lactamase_OXA-785]_[protein_id=AYX80689.1]_[location=1..747]_[gbkey     GCAAATGATAA---ATTAAAAGATTTTTTT 90
lcl|NG_057553.1_cds_WP_109545116.1_1_[gene=blaOXA]_[locus_tag=A7J11_05554]_[protein=OXA-184_family_class_D_beta-lactamase_OXA-621]_[protein_id=WP_1095     GGAGAGGATAAAATACTTGGTAATTTTTTT 90
lcl|NG_057552.1_cds_WP_109545115.1_1_[gene=blaOXA]_[locus_tag=A7J11_05553]_[protein=OXA-184_family_class_D_beta-lactamase_OXA-615]_[protein_id=WP_1095     GGAGAGGATAAAATACTTGGTAATTTTTTT 90
lcl|NG_057551.1_cds_WP_088303859.1_1_[gene=blaOXA]_[locus_tag=A7J11_05552]_[protein=OXA-184_family_class_D_beta-lactamase_OXA-624]_[protein_id=WP_0883     GGAGAGGATAAAATACTTGGTAATTTTTTT 90
lcl|NG_057550.1_cds_WP_109545114.1_1_[gene=blaOXA]_[locus_tag=A7J11_05551]_[protein=OXA-184_family_class_D_beta-lactamase_OXA-617]_[protein_id=WP_1095     GGAGAGGATAAAATACTTGGTAATTTTTTT 90
lcl|NG_057549.1_cds_WP_109545113.1_1_[gene=blaOXA]_[locus_tag=A7J11_05550]_[protein=OXA-184_family_class_D_beta-lactamase_OXA-618]_[protein_id=WP_1095     GGAGAGGATAAAATACTTGGTAATTTTTTT 90
lcl|NG_057548.1_cds_WP_109545112.1_1_[gene=blaOXA]_[locus_tag=A7J11_05549]_[protein=OXA-184_family_class_D_beta-lactamase_OXA-622]_[protein_id=WP_1095     GGAGAGGATAAAATACTTGGTAATTTTTTT 90
lcl|NG_057547.1_cds_WP_109545111.1_1_[gene=blaOXA]_[locus_tag=A7J11_05548]_[protein=OXA-184_family_class_D_beta-lactamase_OXA-613]_[protein_id=WP_1095     GGAGAGGATAAAATACTTGGTAATTTTTTT 90
lcl|NG_057546.1_cds_WP_070233680.1_1_[gene=blaOXA]_[locus_tag=A7J11_05547]_[protein=OXA-184_family_class_D_beta-lactamase_OXA-614]_[protein_id=WP_0702     GGAGAGGATAAAATACTTGGTAATTTTTTT 90
lcl|NG_057545.1_cds_WP_109545110.1_1_[gene=blaOXA]_[locus_tag=A7J11_05546]_[protein=OXA-184_family_class_D_beta-lactamase_OXA-616]_[protein_id=WP_1095     GGAGAGGATAAAATACTTGGTAATTTTTTT 90
lcl|NG_057544.1_cds_WP_044779552.1_1_[gene=blaOXA]_[locus_tag=A7J11_05545]_[protein=OXA-184_family_class_D_beta-lactamase_OXA-638]_[protein_id=WP_0447     GGAGAGGATAAAATACTTGGTAATTTTTTT 90
lcl|NG_057543.1_cds_WP_109545109.1_1_[gene=blaOXA]_[locus_tag=A7J11_05544]_[protein=OXA-184_family_class_D_beta-lactamase_OXA-640]_[protein_id=WP_1095     GGAGAGGATAAAATACTTGGTAATTTTTTT 90
lcl|NG_057506.1_cds_WP_109545086.1_1_[gene=blaOXA]_[locus_tag=A7J11_05507]_[protein=OXA-184_family_class_D_beta-lactamase_OXA-632]_[protein_id=WP_1095     GCAAATGATAA---ATTAAAAGATTTTTTT 90
lcl|NG_057505.1_cds_WP_052794776.1_1_[gene=blaOXA]_[locus_tag=A7J11_05506]_[protein=OXA-184_family_class_D_beta-lactamase_OXA-625]_[protein_id=WP_0527     GCAAATGATAA---ATTAAAAGATTTTTTT 90
lcl|NG_057504.1_cds_WP_053872444.1_1_[gene=blaOXA]_[locus_tag=A7J11_05505]_[protein=OXA-184_family_class_D_beta-lactamase_OXA-639]_[protein_id=WP_0538     GGAGAGGATAAAATACTTGGTAATTTTTTT 90
lcl|NG_057503.1_cds_WP_109545085.1_1_[gene=blaOXA]_[locus_tag=A7J11_05504]_[protein=OXA-184_family_class_D_beta-lactamase_OXA-630]_[protein_id=WP_1095     GCAAATGATAA---ATTAAAAGATTTTTTT 90
lcl|NG_057502.1_cds_WP_109545084.1_1_[gene=blaOXA]_[locus_tag=A7J11_05503]_[protein=OXA-184_family_class_D_beta-lactamase_OXA-634]_[protein_id=WP_1095     GCAAATGATAA---ATTAAAAGATTTTTTT 90
lcl|NG_057501.1_cds_WP_057036510.1_1_[gene=blaOXA]_[locus_tag=A7J11_05502]_[protein=OXA-184_family_class_D_beta-lactamase_OXA-629]_[protein_id=WP_0570     GCAAATGATAA---ATTAAAAGATTTTTTT 90
lcl|NG_057500.1_cds_WP_109545083.1_1_[gene=blaOXA]_[locus_tag=A7J11_05501]_[protein=OXA-184_family_class_D_beta-lactamase_OXA-628]_[protein_id=WP_1095     GCAAATGATAA---ATTAAAAGATTTTTTT 90
lcl|NG_057499.1_cds_WP_109545082.1_1_[gene=blaOXA]_[locus_tag=A7J11_05500]_[protein=OXA-184_family_class_D_beta-lactamase_OXA-633]_[protein_id=WP_1095     GCAAATGATAA---ATTAAAAGATTTTTTT 90
lcl|NG_057498.1_cds_WP_109545081.1_1_[gene=blaOXA]_[locus_tag=A7J11_05499]_[protein=OXA-184_family_class_D_beta-lactamase_OXA-627]_[protein_id=WP_1095     GCAAATGATAA---ATTAAAAGATTTTTTT 90
lcl|NG_057497.1_cds_WP_109545080.1_1_[gene=blaOXA]_[locus_tag=A7J11_05498]_[protein=OXA-184_family_class_D_beta-lactamase_OXA-626]_[protein_id=WP_1095     GCAAATGATAA---ATTAAAAGATTTTTTT 90
lcl|NG_057496.1_cds_WP_109545079.1_1_[gene=blaOXA]_[locus_tag=A7J11_05497]_[protein=OXA-184_family_class_D_beta-lactamase_OXA-631]_[protein_id=WP_1095     GCAAATGATAA---ATTAAAAGATTTTTTT 90
lcl|NG_057495.1_cds_WP_109545078.1_1_[gene=blaOXA]_[locus_tag=A7J11_05496]_[protein=OXA-184_family_class_D_beta-lactamase_OXA-635]_[protein_id=WP_1095     GGACAAGATAAAATATTAGAAGATTTTTTT 90
lcl|NG_057494.1_cds_WP_109545077.1_1_[gene=blaOXA]_[locus_tag=A7J11_05495]_[protein=OXA-184_family_class_D_beta-lactamase_OXA-636]_[protein_id=WP_1095     GGACAAGATAAAATATTAGAAGATTTTTTT 90
lcl|NG_057493.1_cds_WP_002936877.1_1_[gene=blaOXA]_[locus_tag=A7J11_05494]_[protein=OXA-184_family_class_D_beta-lactamase_OXA-623]_[protein_id=WP_0029     GGACAAGATAAAATATTAGAAGATTTTTTT 90
lcl|NG_057492.1_cds_WP_109545076.1_1_[gene=blaOXA]_[locus_tag=A7J11_05493]_[protein=OXA-184_family_class_D_beta-lactamase_OXA-620]_[protein_id=WP_1095     GGAGAGGATAAAATACTTGGTAATTTTTTT 90
lcl|NG_057491.1_cds_WP_109545075.1_1_[gene=blaOXA]_[locus_tag=A7J11_05492]_[protein=OXA-184_family_class_D_beta-lactamase_OXA-619]_[protein_id=WP_1095     GGAGAGGATAAAATACTTGGTAATTTTTTT 90
lcl|NG_057490.1_cds_WP_052858477.1_1_[gene=blaOXA]_[locus_tag=A7J11_05491]_[protein=OXA-184_family_class_D_beta-lactamase_OXA-637]_[protein_id=WP_0528     GGAGAGGATAAAATACTTGGTAATTTTTTT 90
lcl|MH085575.1_cds_AWD39729.1_1_[gene=blaOXA]_[protein=OXA-184_family_class_D_beta-lactamase_OXA-621]_[protein_id=AWD39729.1]_[location=1..774]_[gbkey     GGAGAGGATAAAATACTTGGTAATTTTTTT 90
lcl|MH085574.1_cds_AWD39728.1_1_[gene=blaOXA]_[protein=OXA-184_family_class_D_beta-lactamase_OXA-615]_[protein_id=AWD39728.1]_[location=1..774]_[gbkey     GGAGAGGATAAAATACTTGGTAATTTTTTT 90
lcl|MH085572.1_cds_AWD39727.1_1_[gene=blaOXA]_[protein=OXA-184_family_class_D_beta-lactamase_OXA-624]_[protein_id=AWD39727.1]_[location=1..774]_[gbkey     GGAGAGGATAAAATACTTGGTAATTTTTTT 90
lcl|MH085571.1_cds_AWD39726.1_1_[gene=blaOXA]_[protein=OXA-184_family_class_D_beta-lactamase_OXA-617]_[protein_id=AWD39726.1]_[location=1..774]_[gbkey     GGAGAGGATAAAATACTTGGTAATTTTTTT 90
lcl|MH085570.1_cds_AWD39725.1_1_[gene=blaOXA]_[protein=OXA-184_family_class_D_beta-lactamase_OXA-618]_[protein_id=AWD39725.1]_[location=1..774]_[gbkey     GGAGAGGATAAAATACTTGGTAATTTTTTT 90
lcl|MH085569.1_cds_AWD39724.1_1_[gene=blaOXA]_[protein=OXA-184_family_class_D_beta-lactamase_OXA-622]_[protein_id=AWD39724.1]_[location=1..774]_[gbkey     GGAGAGGATAAAATACTTGGTAATTTTTTT 90
lcl|MH085568.1_cds_AWD39723.1_1_[gene=blaOXA]_[protein=OXA-184_family_class_D_beta-lactamase_OXA-613]_[protein_id=AWD39723.1]_[location=1..753]_[gbkey     GGAGAGGATAAAATACTTGGTAATTTTTTT 90
lcl|MH085567.1_cds_AWD39722.1_1_[gene=blaOXA]_[protein=OXA-184_family_class_D_beta-lactamase_OXA-614]_[protein_id=AWD39722.1]_[location=1..774]_[gbkey     GGAGAGGATAAAATACTTGGTAATTTTTTT 90
lcl|MH085566.1_cds_AWD39721.1_1_[gene=blaOXA]_[protein=OXA-184_family_class_D_beta-lactamase_OXA-616]_[protein_id=AWD39721.1]_[location=1..750]_[gbkey     GGAGAGGATAAAATACTTGGTAATTTTTTT 90
lcl|MH085565.1_cds_AWD39720.1_1_[gene=blaOXA]_[protein=OXA-184_family_class_D_beta-lactamase_OXA-638]_[protein_id=AWD39720.1]_[location=1..750]_[gbkey     GGAGAGGATAAAATACTTGGTAATTTTTTT 90
lcl|MH085564.1_cds_AWD39719.1_1_[gene=blaOXA]_[protein=OXA-184_family_class_D_beta-lactamase_OXA-640]_[protein_id=AWD39719.1]_[location=1..750]_[gbkey     GGAGAGGATAAAATACTTGGTAATTTTTTT 90
lcl|MH085514.1_cds_AWD39679.1_1_[gene=blaOXA]_[protein=OXA-184_family_class_D_beta-lactamase_OXA-632]_[protein_id=AWD39679.1]_[location=1..747]_[gbkey     GCAAATGATAA---ATTAAAAGATTTTTTT 90
lcl|MH085513.1_cds_AWD39678.1_1_[gene=blaOXA]_[protein=OXA-184_family_class_D_beta-lactamase_OXA-625]_[protein_id=AWD39678.1]_[location=1..747]_[gbkey     GCAAATGATAA---ATTAAAAGATTTTTTT 90
lcl|MH085512.1_cds_AWD39677.1_1_[gene=blaOXA]_[protein=OXA-184_family_class_D_beta-lactamase_OXA-639]_[protein_id=AWD39677.1]_[location=1..750]_[gbkey     GGAGAGGATAAAATACTTGGTAATTTTTTT 90
lcl|MH085511.1_cds_AWD39676.1_1_[gene=blaOXA]_[protein=OXA-184_family_class_D_beta-lactamase_OXA-623]_[protein_id=AWD39676.1]_[location=1..747]_[gbkey     GGACAAGATAAAATATTAGAAGATTTTTTT 90
lcl|MH085510.1_cds_AWD39675.1_1_[gene=blaOXA]_[protein=OXA-184_family_class_D_beta-lactamase_OXA-630]_[protein_id=AWD39675.1]_[location=1..747]_[gbkey     GCAAATGATAA---ATTAAAAGATTTTTTT 90
lcl|MH085509.1_cds_AWD39674.1_1_[gene=blaOXA]_[protein=OXA-184_family_class_D_beta-lactamase_OXA-634]_[protein_id=AWD39674.1]_[location=1..747]_[gbkey     GCAAATGATAA---ATTAAAAGATTTTTTT 90
lcl|MH085508.1_cds_AWD39673.1_1_[gene=blaOXA]_[protein=OXA-184_family_class_D_beta-lactamase_OXA-629]_[protein_id=AWD39673.1]_[location=1..747]_[gbkey     GCAAATGATAA---ATTAAAAGATTTTTTT 90
lcl|MH085507.1_cds_AWD39672.1_1_[gene=blaOXA]_[protein=OXA-184_family_class_D_beta-lactamase_OXA-628]_[protein_id=AWD39672.1]_[location=1..747]_[gbkey     GCAAATGATAA---ATTAAAAGATTTTTTT 90
lcl|MH085506.1_cds_AWD39671.1_1_[gene=blaOXA]_[protein=OXA-184_family_class_D_beta-lactamase_OXA-633]_[protein_id=AWD39671.1]_[location=1..747]_[gbkey     GCAAATGATAA---ATTAAAAGATTTTTTT 90
lcl|MH085505.1_cds_AWD39670.1_1_[gene=blaOXA]_[protein=OXA-184_family_class_D_beta-lactamase_OXA-627]_[protein_id=AWD39670.1]_[location=1..747]_[gbkey     GCAAATGATAA---ATTAAAAGATTTTTTT 90
lcl|MH085504.1_cds_AWD39669.1_1_[gene=blaOXA]_[protein=OXA-184_family_class_D_beta-lactamase_OXA-626]_[protein_id=AWD39669.1]_[location=1..747]_[gbkey     GCAAATGATAA---ATTAAAAGATTTTTTT 90
lcl|MH085503.1_cds_AWD39668.1_1_[gene=blaOXA]_[protein=OXA-184_family_class_D_beta-lactamase_OXA-631]_[protein_id=AWD39668.1]_[location=1..747]_[gbkey     GCAAATGATAA---ATTAAAAGATTTTTTT 90
lcl|MH085502.1_cds_AWD39667.1_1_[gene=blaOXA]_[protein=OXA-184_family_class_D_beta-lactamase_OXA-635]_[protein_id=AWD39667.1]_[location=1..750]_[gbkey     GGACAAGATAAAATATTAGAAGATTTTTTT 90
lcl|MH085501.1_cds_AWD39666.1_1_[gene=blaOXA]_[protein=OXA-184_family_class_D_beta-lactamase_OXA-636]_[protein_id=AWD39666.1]_[location=1..750]_[gbkey     GGACAAGATAAAATATTAGAAGATTTTTTT 90
lcl|MH085500.1_cds_AWD39665.1_1_[gene=blaOXA]_[protein=OXA-184_family_class_D_beta-lactamase_OXA-623]_[protein_id=AWD39665.1]_[location=1..747]_[gbkey     GGACAAGATAAAATATTAGAAGATTTTTTT 90
lcl|MH085499.1_cds_AWD39664.1_1_[gene=blaOXA]_[protein=OXA-184_family_class_D_beta-lactamase_OXA-620]_[protein_id=AWD39664.1]_[location=1..774]_[gbkey     GGAGAGGATAAAATACTTGGTAATTTTTTT 90
lcl|MH085498.1_cds_AWD39663.1_1_[gene=blaOXA]_[protein=OXA-184_family_class_D_beta-lactamase_OXA-619]_[protein_id=AWD39663.1]_[location=1..774]_[gbkey     GGAGAGGATAAAATACTTGGTAATTTTTTT 90
lcl|MH085497.1_cds_AWD39662.1_1_[gene=blaOXA]_[protein=OXA-184_family_class_D_beta-lactamase_OXA-637]_[protein_id=AWD39662.1]_[location=1..750]_[gbkey     GGAGAGGATAAAATACTTGGTAATTTTTTT 90
lcl|MH085573.1_cds_AWD39740.1_1_[gene=blaOXA]_[protein=OXA-184_family_class_D_beta-lactamase_OXA-658]_[protein_id=AWD39740.1]_[location=1..720]_[gbkey     GGAGAGGATAAAATACTTGGTAATTTTTTT 90
lcl|NG_061408.1_cds_WP_070210118.1_1_[gene=blaOXA]_[locus_tag=A7J11_05813]_[protein=OXA-184_family_class_D_beta-lactamase_OXA-658]_[protein_id=WP_0702     GGAGAGGATAAAATACTTGGTAATTTTTTT 90
lcl|NG_049485.1_cds_WP_002872405.1_1_[gene=blaOXA]_[locus_tag=A7J11_02568]_[protein=OXA-184_family_class_D_beta-lactamase_OXA-184]_[protein_id=WP_0028     GCAAATGATAA---ATTAAAAGATTTTTTT 90
lcl|NG_049486.1_cds_WP_063861300.1_1_[gene=blaOXA]_[locus_tag=A7J11_02854]_[protein=OXA-184_family_class_D_beta-lactamase_OXA-185]_[protein_id=WP_0638     GCAAATGATAA---ATTAAAAGATTTTTTT 90
lcl|NG_049733.1_cds_WP_063864085.1_1_[gene=blaOXA]_[locus_tag=A7J11_03475]_[protein=OXA-184_family_class_D_beta-lactamase_OXA-448]_[protein_id=WP_0638     GGACAAGATAAAATATTAGAAGATTTTTTT 90
lcl|NG_049749.1_cds_WP_052793969.1_1_[gene=blaOXA]_[locus_tag=A7J11_03476]_[protein=OXA-184_family_class_D_beta-lactamase_OXA-465]_[protein_id=WP_0527     GCAAATGATAA---ATTAAAAGATTTTTTT 90
lcl|NG_049750.1_cds_WP_063864091.1_1_[gene=blaOXA]_[locus_tag=A7J11_03477]_[protein=OXA-184_family_class_D_beta-lactamase_OXA-466]_[protein_id=WP_0638     GCAAATGATAA---ATTAAAAGATTTTTTT 90
lcl|NG_063886.1_cds_WP_126205827.1_1_[gene=blaOXA]_[locus_tag=A7J11_06097]_[protein=OXA-184_family_class_D_beta-lactamase_OXA-785]_[protein_id=WP_1262     GCAAATGATAA---ATTAAAAGATTTTTTT 90
lcl|NG_049731.1_cds_WP_063864084.1_1_[gene=blaOXA]_[locus_tag=A7J11_03474]_[protein=OXA-184_family_class_D_beta-lactamase_OXA-446]_[protein_id=WP_0638     GGAGAGGATAAAATACTTGGTAATTTTTTT 90
lcl|NG_049734.1_cds_WP_002893358.1_1_[gene=blaOXA]_[locus_tag=A7J11_02801]_[protein=OXA-184_family_class_D_beta-lactamase_OXA-449]_[protein_id=WP_0028     GGACAAGATAAAATATTAGAAGATTTTTTT 90
lcl|NG_063884.1_cds_WP_128268278.1_1_[gene=blaOXA]_[locus_tag=A7J11_06095]_[protein=OXA-184_family_class_D_beta-lactamase_OXA-783]_[protein_id=WP_1282     GGGCAAGATAAGATATTAAATAATTGGTTT 90
lcl|NG_049732.1_cds_WP_002934081.1_1_[gene=blaOXA]_[locus_tag=A7J11_02802]_[protein=OXA-184_family_class_D_beta-lactamase_OXA-447]_[protein_id=WP_0029     GGAGAGGATAAAATACTTGGTAATTTTTTT 90
                                                                                                                                                                                         

OXA-1_consensus                                                                                                                                            ACTGTTGCATCTCCATTATTTGAAGGAACT 120
OXA01_crRNA                                                                                                                                                ------------------------------ 120
Forward_primer                                                                                                                                             ------------------------------ 120
Reverse_primer                                                                                                                                             ------------------------------ 120
lcl|MH085576.1_cds_AWD39741.1_1_[gene=blaOXA]_[protein=OXA-184_family_class_D_beta-lactamase]_[protein_id=AWD39741.1]_[location=1..735]_[gbkey=CDS]        AAAGA---------------TTATAATACA 120
lcl|MK181518.1_cds_AYX80687.1_1_[gene=blaOXA]_[protein=OXA-184_family_class_D_beta-lactamase_OXA-783]_[protein_id=AYX80687.1]_[location=1..750]_[gbkey     AAAGA---------------GTATAATACA 120
lcl|MK181520.1_cds_AYX80689.1_1_[gene=blaOXA]_[protein=OXA-184_family_class_D_beta-lactamase_OXA-785]_[protein_id=AYX80689.1]_[location=1..747]_[gbkey     AAAGA---------------CTACAATACA 120
lcl|NG_057553.1_cds_WP_109545116.1_1_[gene=blaOXA]_[locus_tag=A7J11_05554]_[protein=OXA-184_family_class_D_beta-lactamase_OXA-621]_[protein_id=WP_1095     AAAGA---------------TTATAATACA 120
lcl|NG_057552.1_cds_WP_109545115.1_1_[gene=blaOXA]_[locus_tag=A7J11_05553]_[protein=OXA-184_family_class_D_beta-lactamase_OXA-615]_[protein_id=WP_1095     AAAGA---------------TTGTAATACA 120
lcl|NG_057551.1_cds_WP_088303859.1_1_[gene=blaOXA]_[locus_tag=A7J11_05552]_[protein=OXA-184_family_class_D_beta-lactamase_OXA-624]_[protein_id=WP_0883     AAAGA---------------TTATAATACA 120
lcl|NG_057550.1_cds_WP_109545114.1_1_[gene=blaOXA]_[locus_tag=A7J11_05551]_[protein=OXA-184_family_class_D_beta-lactamase_OXA-617]_[protein_id=WP_1095     AAAGA---------------TTATAATACA 120
lcl|NG_057549.1_cds_WP_109545113.1_1_[gene=blaOXA]_[locus_tag=A7J11_05550]_[protein=OXA-184_family_class_D_beta-lactamase_OXA-618]_[protein_id=WP_1095     AAAGA---------------TTATAATACA 120
lcl|NG_057548.1_cds_WP_109545112.1_1_[gene=blaOXA]_[locus_tag=A7J11_05549]_[protein=OXA-184_family_class_D_beta-lactamase_OXA-622]_[protein_id=WP_1095     AAAGA---------------TTATAATACA 120
lcl|NG_057547.1_cds_WP_109545111.1_1_[gene=blaOXA]_[locus_tag=A7J11_05548]_[protein=OXA-184_family_class_D_beta-lactamase_OXA-613]_[protein_id=WP_1095     AAAGA---------------TTGTAATACA 120
lcl|NG_057546.1_cds_WP_070233680.1_1_[gene=blaOXA]_[locus_tag=A7J11_05547]_[protein=OXA-184_family_class_D_beta-lactamase_OXA-614]_[protein_id=WP_0702     AAAGA---------------TTGTAATACA 120
lcl|NG_057545.1_cds_WP_109545110.1_1_[gene=blaOXA]_[locus_tag=A7J11_05546]_[protein=OXA-184_family_class_D_beta-lactamase_OXA-616]_[protein_id=WP_1095     AAAGA---------------TTATAATACA 120
lcl|NG_057544.1_cds_WP_044779552.1_1_[gene=blaOXA]_[locus_tag=A7J11_05545]_[protein=OXA-184_family_class_D_beta-lactamase_OXA-638]_[protein_id=WP_0447     AAAGA---------------TTGTAATACA 120
lcl|NG_057543.1_cds_WP_109545109.1_1_[gene=blaOXA]_[locus_tag=A7J11_05544]_[protein=OXA-184_family_class_D_beta-lactamase_OXA-640]_[protein_id=WP_1095     AAAGA---------------TTGCAATACA 120
lcl|NG_057506.1_cds_WP_109545086.1_1_[gene=blaOXA]_[locus_tag=A7J11_05507]_[protein=OXA-184_family_class_D_beta-lactamase_OXA-632]_[protein_id=WP_1095     AAAGA---------------CTACAATACA 120
lcl|NG_057505.1_cds_WP_052794776.1_1_[gene=blaOXA]_[locus_tag=A7J11_05506]_[protein=OXA-184_family_class_D_beta-lactamase_OXA-625]_[protein_id=WP_0527     AAAGA---------------CTACAATACA 120
lcl|NG_057504.1_cds_WP_053872444.1_1_[gene=blaOXA]_[locus_tag=A7J11_05505]_[protein=OXA-184_family_class_D_beta-lactamase_OXA-639]_[protein_id=WP_0538     AAAGA---------------TTGCAATACA 120
lcl|NG_057503.1_cds_WP_109545085.1_1_[gene=blaOXA]_[locus_tag=A7J11_05504]_[protein=OXA-184_family_class_D_beta-lactamase_OXA-630]_[protein_id=WP_1095     AAAGA---------------CTACAATACA 120
lcl|NG_057502.1_cds_WP_109545084.1_1_[gene=blaOXA]_[locus_tag=A7J11_05503]_[protein=OXA-184_family_class_D_beta-lactamase_OXA-634]_[protein_id=WP_1095     AAAGA---------------CTACAATACA 120
lcl|NG_057501.1_cds_WP_057036510.1_1_[gene=blaOXA]_[locus_tag=A7J11_05502]_[protein=OXA-184_family_class_D_beta-lactamase_OXA-629]_[protein_id=WP_0570     AAAGA---------------CTACAATACA 120
lcl|NG_057500.1_cds_WP_109545083.1_1_[gene=blaOXA]_[locus_tag=A7J11_05501]_[protein=OXA-184_family_class_D_beta-lactamase_OXA-628]_[protein_id=WP_1095     AAAGA---------------CTACAATACA 120
lcl|NG_057499.1_cds_WP_109545082.1_1_[gene=blaOXA]_[locus_tag=A7J11_05500]_[protein=OXA-184_family_class_D_beta-lactamase_OXA-633]_[protein_id=WP_1095     AAAGA---------------CTACAATACA 120
lcl|NG_057498.1_cds_WP_109545081.1_1_[gene=blaOXA]_[locus_tag=A7J11_05499]_[protein=OXA-184_family_class_D_beta-lactamase_OXA-627]_[protein_id=WP_1095     AAAGA---------------CTACAATACA 120
lcl|NG_057497.1_cds_WP_109545080.1_1_[gene=blaOXA]_[locus_tag=A7J11_05498]_[protein=OXA-184_family_class_D_beta-lactamase_OXA-626]_[protein_id=WP_1095     AAAGA---------------CTACAATACA 120
lcl|NG_057496.1_cds_WP_109545079.1_1_[gene=blaOXA]_[locus_tag=A7J11_05497]_[protein=OXA-184_family_class_D_beta-lactamase_OXA-631]_[protein_id=WP_1095     AAAGA---------------CTACAATACA 120
lcl|NG_057495.1_cds_WP_109545078.1_1_[gene=blaOXA]_[locus_tag=A7J11_05496]_[protein=OXA-184_family_class_D_beta-lactamase_OXA-635]_[protein_id=WP_1095     AAAGA---------------TTATAATACA 120
lcl|NG_057494.1_cds_WP_109545077.1_1_[gene=blaOXA]_[locus_tag=A7J11_05495]_[protein=OXA-184_family_class_D_beta-lactamase_OXA-636]_[protein_id=WP_1095     AAAGA---------------TTATAATACA 120
lcl|NG_057493.1_cds_WP_002936877.1_1_[gene=blaOXA]_[locus_tag=A7J11_05494]_[protein=OXA-184_family_class_D_beta-lactamase_OXA-623]_[protein_id=WP_0029     AAAGA---------------TTATAATACA 120
lcl|NG_057492.1_cds_WP_109545076.1_1_[gene=blaOXA]_[locus_tag=A7J11_05493]_[protein=OXA-184_family_class_D_beta-lactamase_OXA-620]_[protein_id=WP_1095     AAAGA---------------TTGTAATACA 120
lcl|NG_057491.1_cds_WP_109545075.1_1_[gene=blaOXA]_[locus_tag=A7J11_05492]_[protein=OXA-184_family_class_D_beta-lactamase_OXA-619]_[protein_id=WP_1095     AAAGA---------------TTGTAATACA 120
lcl|NG_057490.1_cds_WP_052858477.1_1_[gene=blaOXA]_[locus_tag=A7J11_05491]_[protein=OXA-184_family_class_D_beta-lactamase_OXA-637]_[protein_id=WP_0528     AAAGA---------------TTGTAATACA 120
lcl|MH085575.1_cds_AWD39729.1_1_[gene=blaOXA]_[protein=OXA-184_family_class_D_beta-lactamase_OXA-621]_[protein_id=AWD39729.1]_[location=1..774]_[gbkey     AAAGA---------------TTATAATACA 120
lcl|MH085574.1_cds_AWD39728.1_1_[gene=blaOXA]_[protein=OXA-184_family_class_D_beta-lactamase_OXA-615]_[protein_id=AWD39728.1]_[location=1..774]_[gbkey     AAAGA---------------TTGTAATACA 120
lcl|MH085572.1_cds_AWD39727.1_1_[gene=blaOXA]_[protein=OXA-184_family_class_D_beta-lactamase_OXA-624]_[protein_id=AWD39727.1]_[location=1..774]_[gbkey     AAAGA---------------TTATAATACA 120
lcl|MH085571.1_cds_AWD39726.1_1_[gene=blaOXA]_[protein=OXA-184_family_class_D_beta-lactamase_OXA-617]_[protein_id=AWD39726.1]_[location=1..774]_[gbkey     AAAGA---------------TTATAATACA 120
lcl|MH085570.1_cds_AWD39725.1_1_[gene=blaOXA]_[protein=OXA-184_family_class_D_beta-lactamase_OXA-618]_[protein_id=AWD39725.1]_[location=1..774]_[gbkey     AAAGA---------------TTATAATACA 120
lcl|MH085569.1_cds_AWD39724.1_1_[gene=blaOXA]_[protein=OXA-184_family_class_D_beta-lactamase_OXA-622]_[protein_id=AWD39724.1]_[location=1..774]_[gbkey     AAAGA---------------TTATAATACA 120
lcl|MH085568.1_cds_AWD39723.1_1_[gene=blaOXA]_[protein=OXA-184_family_class_D_beta-lactamase_OXA-613]_[protein_id=AWD39723.1]_[location=1..753]_[gbkey     AAAGA---------------TTGTAATACA 120
lcl|MH085567.1_cds_AWD39722.1_1_[gene=blaOXA]_[protein=OXA-184_family_class_D_beta-lactamase_OXA-614]_[protein_id=AWD39722.1]_[location=1..774]_[gbkey     AAAGA---------------TTGTAATACA 120
lcl|MH085566.1_cds_AWD39721.1_1_[gene=blaOXA]_[protein=OXA-184_family_class_D_beta-lactamase_OXA-616]_[protein_id=AWD39721.1]_[location=1..750]_[gbkey     AAAGA---------------TTATAATACA 120
lcl|MH085565.1_cds_AWD39720.1_1_[gene=blaOXA]_[protein=OXA-184_family_class_D_beta-lactamase_OXA-638]_[protein_id=AWD39720.1]_[location=1..750]_[gbkey     AAAGA---------------TTGTAATACA 120
lcl|MH085564.1_cds_AWD39719.1_1_[gene=blaOXA]_[protein=OXA-184_family_class_D_beta-lactamase_OXA-640]_[protein_id=AWD39719.1]_[location=1..750]_[gbkey     AAAGA---------------TTGCAATACA 120
lcl|MH085514.1_cds_AWD39679.1_1_[gene=blaOXA]_[protein=OXA-184_family_class_D_beta-lactamase_OXA-632]_[protein_id=AWD39679.1]_[location=1..747]_[gbkey     AAAGA---------------CTACAATACA 120
lcl|MH085513.1_cds_AWD39678.1_1_[gene=blaOXA]_[protein=OXA-184_family_class_D_beta-lactamase_OXA-625]_[protein_id=AWD39678.1]_[location=1..747]_[gbkey     AAAGA---------------CTACAATACA 120
lcl|MH085512.1_cds_AWD39677.1_1_[gene=blaOXA]_[protein=OXA-184_family_class_D_beta-lactamase_OXA-639]_[protein_id=AWD39677.1]_[location=1..750]_[gbkey     AAAGA---------------TTGCAATACA 120
lcl|MH085511.1_cds_AWD39676.1_1_[gene=blaOXA]_[protein=OXA-184_family_class_D_beta-lactamase_OXA-623]_[protein_id=AWD39676.1]_[location=1..747]_[gbkey     AAAGA---------------TTATAATACA 120
lcl|MH085510.1_cds_AWD39675.1_1_[gene=blaOXA]_[protein=OXA-184_family_class_D_beta-lactamase_OXA-630]_[protein_id=AWD39675.1]_[location=1..747]_[gbkey     AAAGA---------------CTACAATACA 120
lcl|MH085509.1_cds_AWD39674.1_1_[gene=blaOXA]_[protein=OXA-184_family_class_D_beta-lactamase_OXA-634]_[protein_id=AWD39674.1]_[location=1..747]_[gbkey     AAAGA---------------CTACAATACA 120
lcl|MH085508.1_cds_AWD39673.1_1_[gene=blaOXA]_[protein=OXA-184_family_class_D_beta-lactamase_OXA-629]_[protein_id=AWD39673.1]_[location=1..747]_[gbkey     AAAGA---------------CTACAATACA 120
lcl|MH085507.1_cds_AWD39672.1_1_[gene=blaOXA]_[protein=OXA-184_family_class_D_beta-lactamase_OXA-628]_[protein_id=AWD39672.1]_[location=1..747]_[gbkey     AAAGA---------------CTACAATACA 120
lcl|MH085506.1_cds_AWD39671.1_1_[gene=blaOXA]_[protein=OXA-184_family_class_D_beta-lactamase_OXA-633]_[protein_id=AWD39671.1]_[location=1..747]_[gbkey     AAAGA---------------CTACAATACA 120
lcl|MH085505.1_cds_AWD39670.1_1_[gene=blaOXA]_[protein=OXA-184_family_class_D_beta-lactamase_OXA-627]_[protein_id=AWD39670.1]_[location=1..747]_[gbkey     AAAGA---------------CTACAATACA 120
lcl|MH085504.1_cds_AWD39669.1_1_[gene=blaOXA]_[protein=OXA-184_family_class_D_beta-lactamase_OXA-626]_[protein_id=AWD39669.1]_[location=1..747]_[gbkey     AAAGA---------------CTACAATACA 120
lcl|MH085503.1_cds_AWD39668.1_1_[gene=blaOXA]_[protein=OXA-184_family_class_D_beta-lactamase_OXA-631]_[protein_id=AWD39668.1]_[location=1..747]_[gbkey     AAAGA---------------CTACAATACA 120
lcl|MH085502.1_cds_AWD39667.1_1_[gene=blaOXA]_[protein=OXA-184_family_class_D_beta-lactamase_OXA-635]_[protein_id=AWD39667.1]_[location=1..750]_[gbkey     AAAGA---------------TTATAATACA 120
lcl|MH085501.1_cds_AWD39666.1_1_[gene=blaOXA]_[protein=OXA-184_family_class_D_beta-lactamase_OXA-636]_[protein_id=AWD39666.1]_[location=1..750]_[gbkey     AAAGA---------------TTATAATACA 120
lcl|MH085500.1_cds_AWD39665.1_1_[gene=blaOXA]_[protein=OXA-184_family_class_D_beta-lactamase_OXA-623]_[protein_id=AWD39665.1]_[location=1..747]_[gbkey     AAAGA---------------TTATAATACA 120
lcl|MH085499.1_cds_AWD39664.1_1_[gene=blaOXA]_[protein=OXA-184_family_class_D_beta-lactamase_OXA-620]_[protein_id=AWD39664.1]_[location=1..774]_[gbkey     AAAGA---------------TTGTAATACA 120
lcl|MH085498.1_cds_AWD39663.1_1_[gene=blaOXA]_[protein=OXA-184_family_class_D_beta-lactamase_OXA-619]_[protein_id=AWD39663.1]_[location=1..774]_[gbkey     AAAGA---------------TTGTAATACA 120
lcl|MH085497.1_cds_AWD39662.1_1_[gene=blaOXA]_[protein=OXA-184_family_class_D_beta-lactamase_OXA-637]_[protein_id=AWD39662.1]_[location=1..750]_[gbkey     AAAGA---------------TTGTAATACA 120
lcl|MH085573.1_cds_AWD39740.1_1_[gene=blaOXA]_[protein=OXA-184_family_class_D_beta-lactamase_OXA-658]_[protein_id=AWD39740.1]_[location=1..720]_[gbkey     AAAGA---------------TTATAATACA 120
lcl|NG_061408.1_cds_WP_070210118.1_1_[gene=blaOXA]_[locus_tag=A7J11_05813]_[protein=OXA-184_family_class_D_beta-lactamase_OXA-658]_[protein_id=WP_0702     AAAGA---------------TTATAATACA 120
lcl|NG_049485.1_cds_WP_002872405.1_1_[gene=blaOXA]_[locus_tag=A7J11_02568]_[protein=OXA-184_family_class_D_beta-lactamase_OXA-184]_[protein_id=WP_0028     AAAGA---------------CTACAATACA 120
lcl|NG_049486.1_cds_WP_063861300.1_1_[gene=blaOXA]_[locus_tag=A7J11_02854]_[protein=OXA-184_family_class_D_beta-lactamase_OXA-185]_[protein_id=WP_0638     AAAGA---------------CTACAATACA 120
lcl|NG_049733.1_cds_WP_063864085.1_1_[gene=blaOXA]_[locus_tag=A7J11_03475]_[protein=OXA-184_family_class_D_beta-lactamase_OXA-448]_[protein_id=WP_0638     AAAGA---------------TTATAATACA 120
lcl|NG_049749.1_cds_WP_052793969.1_1_[gene=blaOXA]_[locus_tag=A7J11_03476]_[protein=OXA-184_family_class_D_beta-lactamase_OXA-465]_[protein_id=WP_0527     AAAGA---------------CTACAATACA 120
lcl|NG_049750.1_cds_WP_063864091.1_1_[gene=blaOXA]_[locus_tag=A7J11_03477]_[protein=OXA-184_family_class_D_beta-lactamase_OXA-466]_[protein_id=WP_0638     AAAGA---------------CTACAATACA 120
lcl|NG_063886.1_cds_WP_126205827.1_1_[gene=blaOXA]_[locus_tag=A7J11_06097]_[protein=OXA-184_family_class_D_beta-lactamase_OXA-785]_[protein_id=WP_1262     AAAGA---------------CTACAATACA 120
lcl|NG_049731.1_cds_WP_063864084.1_1_[gene=blaOXA]_[locus_tag=A7J11_03474]_[protein=OXA-184_family_class_D_beta-lactamase_OXA-446]_[protein_id=WP_0638     AAAGA---------------TTGTAATACA 120
lcl|NG_049734.1_cds_WP_002893358.1_1_[gene=blaOXA]_[locus_tag=A7J11_02801]_[protein=OXA-184_family_class_D_beta-lactamase_OXA-449]_[protein_id=WP_0028     AAAGA---------------TTATAATACA 120
lcl|NG_063884.1_cds_WP_128268278.1_1_[gene=blaOXA]_[locus_tag=A7J11_06095]_[protein=OXA-184_family_class_D_beta-lactamase_OXA-783]_[protein_id=WP_1282     AAAGA---------------GTATAATACA 120
lcl|NG_049732.1_cds_WP_002934081.1_1_[gene=blaOXA]_[locus_tag=A7J11_02802]_[protein=OXA-184_family_class_D_beta-lactamase_OXA-447]_[protein_id=WP_0029     AAAGA---------------TTGTAATACA 120
                                                                                                                                                                                         

OXA-1_consensus                                                                                                                                            GAAGGTTGTTTTTTACTTTACGATGCATCC 150
OXA01_crRNA                                                                                                                                                ------------------------------ 150
Forward_primer                                                                                                                                             ------------------------------ 150
Reverse_primer                                                                                                                                             ------------------------------ 150
lcl|MH085576.1_cds_AWD39741.1_1_[gene=blaOXA]_[protein=OXA-184_family_class_D_beta-lactamase]_[protein_id=AWD39741.1]_[location=1..735]_[gbkey=CDS]        AGTGGGACTTTTATAGTCTTTGATGGA--- 150
lcl|MK181518.1_cds_AYX80687.1_1_[gene=blaOXA]_[protein=OXA-184_family_class_D_beta-lactamase_OXA-783]_[protein_id=AYX80687.1]_[location=1..750]_[gbkey     AGCGGCACTTTTGTTTTTTATGATGGA--- 150
lcl|MK181520.1_cds_AYX80689.1_1_[gene=blaOXA]_[protein=OXA-184_family_class_D_beta-lactamase_OXA-785]_[protein_id=AYX80689.1]_[location=1..747]_[gbkey     AGCGGAGTTTTTATAACTTTTGATGGA--- 150
lcl|NG_057553.1_cds_WP_109545116.1_1_[gene=blaOXA]_[locus_tag=A7J11_05554]_[protein=OXA-184_family_class_D_beta-lactamase_OXA-621]_[protein_id=WP_1095     AGTGGGACTTTTATAGTCTTTGATGGA--- 150
lcl|NG_057552.1_cds_WP_109545115.1_1_[gene=blaOXA]_[locus_tag=A7J11_05553]_[protein=OXA-184_family_class_D_beta-lactamase_OXA-615]_[protein_id=WP_1095     AGTGGGACTTTTATAGTCTTTGATGGA--- 150
lcl|NG_057551.1_cds_WP_088303859.1_1_[gene=blaOXA]_[locus_tag=A7J11_05552]_[protein=OXA-184_family_class_D_beta-lactamase_OXA-624]_[protein_id=WP_0883     AGTGGGACTTTTATAGTCTTTGATGGA--- 150
lcl|NG_057550.1_cds_WP_109545114.1_1_[gene=blaOXA]_[locus_tag=A7J11_05551]_[protein=OXA-184_family_class_D_beta-lactamase_OXA-617]_[protein_id=WP_1095     AGTGGGACTTTTATAGTTTTTGATGGA--- 150
lcl|NG_057549.1_cds_WP_109545113.1_1_[gene=blaOXA]_[locus_tag=A7J11_05550]_[protein=OXA-184_family_class_D_beta-lactamase_OXA-618]_[protein_id=WP_1095     AGCGGGACTTTTATGGTTTTTGATGGA--- 150
lcl|NG_057548.1_cds_WP_109545112.1_1_[gene=blaOXA]_[locus_tag=A7J11_05549]_[protein=OXA-184_family_class_D_beta-lactamase_OXA-622]_[protein_id=WP_1095     AGTGGGACTTTTATAGTCTTTGATGGA--- 150
lcl|NG_057547.1_cds_WP_109545111.1_1_[gene=blaOXA]_[locus_tag=A7J11_05548]_[protein=OXA-184_family_class_D_beta-lactamase_OXA-613]_[protein_id=WP_1095     AGTGGGACTTTTATAGTCTTTGATGGA--- 150
lcl|NG_057546.1_cds_WP_070233680.1_1_[gene=blaOXA]_[locus_tag=A7J11_05547]_[protein=OXA-184_family_class_D_beta-lactamase_OXA-614]_[protein_id=WP_0702     AGTGGGACTTTTATAGTCTTTGATGGA--- 150
lcl|NG_057545.1_cds_WP_109545110.1_1_[gene=blaOXA]_[locus_tag=A7J11_05546]_[protein=OXA-184_family_class_D_beta-lactamase_OXA-616]_[protein_id=WP_1095     AGTGGGACTTTTATAGTTTTTGATGGA--- 150
lcl|NG_057544.1_cds_WP_044779552.1_1_[gene=blaOXA]_[locus_tag=A7J11_05545]_[protein=OXA-184_family_class_D_beta-lactamase_OXA-638]_[protein_id=WP_0447     AGTGGGACTTTTATAGTCTTTGATGGA--- 150
lcl|NG_057543.1_cds_WP_109545109.1_1_[gene=blaOXA]_[locus_tag=A7J11_05544]_[protein=OXA-184_family_class_D_beta-lactamase_OXA-640]_[protein_id=WP_1095     AGTGGAGTTTTTATAACTTTTGATGGA--- 150
lcl|NG_057506.1_cds_WP_109545086.1_1_[gene=blaOXA]_[locus_tag=A7J11_05507]_[protein=OXA-184_family_class_D_beta-lactamase_OXA-632]_[protein_id=WP_1095     AGCGGAGTTTTTATAACTTTTGATGGA--- 150
lcl|NG_057505.1_cds_WP_052794776.1_1_[gene=blaOXA]_[locus_tag=A7J11_05506]_[protein=OXA-184_family_class_D_beta-lactamase_OXA-625]_[protein_id=WP_0527     AGCGGAGTTTTTATAACTTTTGATGGA--- 150
lcl|NG_057504.1_cds_WP_053872444.1_1_[gene=blaOXA]_[locus_tag=A7J11_05505]_[protein=OXA-184_family_class_D_beta-lactamase_OXA-639]_[protein_id=WP_0538     AGTGGAGTTTTTATAACTTTTGATGGA--- 150
lcl|NG_057503.1_cds_WP_109545085.1_1_[gene=blaOXA]_[locus_tag=A7J11_05504]_[protein=OXA-184_family_class_D_beta-lactamase_OXA-630]_[protein_id=WP_1095     AGCGGAGTTTTTATAACTTTTGATGGA--- 150
lcl|NG_057502.1_cds_WP_109545084.1_1_[gene=blaOXA]_[locus_tag=A7J11_05503]_[protein=OXA-184_family_class_D_beta-lactamase_OXA-634]_[protein_id=WP_1095     AGCGGAGTTTTTATAACTTTTGATGGA--- 150
lcl|NG_057501.1_cds_WP_057036510.1_1_[gene=blaOXA]_[locus_tag=A7J11_05502]_[protein=OXA-184_family_class_D_beta-lactamase_OXA-629]_[protein_id=WP_0570     AGCGGAGTTTTTATAACTTTTGATGGA--- 150
lcl|NG_057500.1_cds_WP_109545083.1_1_[gene=blaOXA]_[locus_tag=A7J11_05501]_[protein=OXA-184_family_class_D_beta-lactamase_OXA-628]_[protein_id=WP_1095     AGCGGAGTTTTTATAACTTTTGATGGA--- 150
lcl|NG_057499.1_cds_WP_109545082.1_1_[gene=blaOXA]_[locus_tag=A7J11_05500]_[protein=OXA-184_family_class_D_beta-lactamase_OXA-633]_[protein_id=WP_1095     AGCGGAGTTTTTATAACTTTTGATGGA--- 150
lcl|NG_057498.1_cds_WP_109545081.1_1_[gene=blaOXA]_[locus_tag=A7J11_05499]_[protein=OXA-184_family_class_D_beta-lactamase_OXA-627]_[protein_id=WP_1095     AGCGGAGTTTTTATAACTTTTGATGGA--- 150
lcl|NG_057497.1_cds_WP_109545080.1_1_[gene=blaOXA]_[locus_tag=A7J11_05498]_[protein=OXA-184_family_class_D_beta-lactamase_OXA-626]_[protein_id=WP_1095     AGCGGAGTTTTTATAACTTTTGATGGA--- 150
lcl|NG_057496.1_cds_WP_109545079.1_1_[gene=blaOXA]_[locus_tag=A7J11_05497]_[protein=OXA-184_family_class_D_beta-lactamase_OXA-631]_[protein_id=WP_1095     AGCGGAGTTTTTATAACTTTTGATGGA--- 150
lcl|NG_057495.1_cds_WP_109545078.1_1_[gene=blaOXA]_[locus_tag=A7J11_05496]_[protein=OXA-184_family_class_D_beta-lactamase_OXA-635]_[protein_id=WP_1095     AGTGGGATTTTTATAATCTTTGATGGA--- 150
lcl|NG_057494.1_cds_WP_109545077.1_1_[gene=blaOXA]_[locus_tag=A7J11_05495]_[protein=OXA-184_family_class_D_beta-lactamase_OXA-636]_[protein_id=WP_1095     AGTGGGATTTTTATAATCTTTGATGGA--- 150
lcl|NG_057493.1_cds_WP_002936877.1_1_[gene=blaOXA]_[locus_tag=A7J11_05494]_[protein=OXA-184_family_class_D_beta-lactamase_OXA-623]_[protein_id=WP_0029     AGTGGGACTTTTATAGTCTTTGATGGA--- 150
lcl|NG_057492.1_cds_WP_109545076.1_1_[gene=blaOXA]_[locus_tag=A7J11_05493]_[protein=OXA-184_family_class_D_beta-lactamase_OXA-620]_[protein_id=WP_1095     AGTGGGACTTTTATAGTCTTTGATGGA--- 150
lcl|NG_057491.1_cds_WP_109545075.1_1_[gene=blaOXA]_[locus_tag=A7J11_05492]_[protein=OXA-184_family_class_D_beta-lactamase_OXA-619]_[protein_id=WP_1095     AGTGGGACTTTTATAGTCTTTGATGGA--- 150
lcl|NG_057490.1_cds_WP_052858477.1_1_[gene=blaOXA]_[locus_tag=A7J11_05491]_[protein=OXA-184_family_class_D_beta-lactamase_OXA-637]_[protein_id=WP_0528     AGTGGGACTTTTATAGTCTTTGATGGA--- 150
lcl|MH085575.1_cds_AWD39729.1_1_[gene=blaOXA]_[protein=OXA-184_family_class_D_beta-lactamase_OXA-621]_[protein_id=AWD39729.1]_[location=1..774]_[gbkey     AGTGGGACTTTTATAGTCTTTGATGGA--- 150
lcl|MH085574.1_cds_AWD39728.1_1_[gene=blaOXA]_[protein=OXA-184_family_class_D_beta-lactamase_OXA-615]_[protein_id=AWD39728.1]_[location=1..774]_[gbkey     AGTGGGACTTTTATAGTCTTTGATGGA--- 150
lcl|MH085572.1_cds_AWD39727.1_1_[gene=blaOXA]_[protein=OXA-184_family_class_D_beta-lactamase_OXA-624]_[protein_id=AWD39727.1]_[location=1..774]_[gbkey     AGTGGGACTTTTATAGTCTTTGATGGA--- 150
lcl|MH085571.1_cds_AWD39726.1_1_[gene=blaOXA]_[protein=OXA-184_family_class_D_beta-lactamase_OXA-617]_[protein_id=AWD39726.1]_[location=1..774]_[gbkey     AGTGGGACTTTTATAGTTTTTGATGGA--- 150
lcl|MH085570.1_cds_AWD39725.1_1_[gene=blaOXA]_[protein=OXA-184_family_class_D_beta-lactamase_OXA-618]_[protein_id=AWD39725.1]_[location=1..774]_[gbkey     AGCGGGACTTTTATGGTTTTTGATGGA--- 150
lcl|MH085569.1_cds_AWD39724.1_1_[gene=blaOXA]_[protein=OXA-184_family_class_D_beta-lactamase_OXA-622]_[protein_id=AWD39724.1]_[location=1..774]_[gbkey     AGTGGGACTTTTATAGTCTTTGATGGA--- 150
lcl|MH085568.1_cds_AWD39723.1_1_[gene=blaOXA]_[protein=OXA-184_family_class_D_beta-lactamase_OXA-613]_[protein_id=AWD39723.1]_[location=1..753]_[gbkey     AGTGGGACTTTTATAGTCTTTGATGGA--- 150
lcl|MH085567.1_cds_AWD39722.1_1_[gene=blaOXA]_[protein=OXA-184_family_class_D_beta-lactamase_OXA-614]_[protein_id=AWD39722.1]_[location=1..774]_[gbkey     AGTGGGACTTTTATAGTCTTTGATGGA--- 150
lcl|MH085566.1_cds_AWD39721.1_1_[gene=blaOXA]_[protein=OXA-184_family_class_D_beta-lactamase_OXA-616]_[protein_id=AWD39721.1]_[location=1..750]_[gbkey     AGTGGGACTTTTATAGTTTTTGATGGA--- 150
lcl|MH085565.1_cds_AWD39720.1_1_[gene=blaOXA]_[protein=OXA-184_family_class_D_beta-lactamase_OXA-638]_[protein_id=AWD39720.1]_[location=1..750]_[gbkey     AGTGGGACTTTTATAGTCTTTGATGGA--- 150
lcl|MH085564.1_cds_AWD39719.1_1_[gene=blaOXA]_[protein=OXA-184_family_class_D_beta-lactamase_OXA-640]_[protein_id=AWD39719.1]_[location=1..750]_[gbkey     AGTGGAGTTTTTATAACTTTTGATGGA--- 150
lcl|MH085514.1_cds_AWD39679.1_1_[gene=blaOXA]_[protein=OXA-184_family_class_D_beta-lactamase_OXA-632]_[protein_id=AWD39679.1]_[location=1..747]_[gbkey     AGCGGAGTTTTTATAACTTTTGATGGA--- 150
lcl|MH085513.1_cds_AWD39678.1_1_[gene=blaOXA]_[protein=OXA-184_family_class_D_beta-lactamase_OXA-625]_[protein_id=AWD39678.1]_[location=1..747]_[gbkey     AGCGGAGTTTTTATAACTTTTGATGGA--- 150
lcl|MH085512.1_cds_AWD39677.1_1_[gene=blaOXA]_[protein=OXA-184_family_class_D_beta-lactamase_OXA-639]_[protein_id=AWD39677.1]_[location=1..750]_[gbkey     AGTGGAGTTTTTATAACTTTTGATGGA--- 150
lcl|MH085511.1_cds_AWD39676.1_1_[gene=blaOXA]_[protein=OXA-184_family_class_D_beta-lactamase_OXA-623]_[protein_id=AWD39676.1]_[location=1..747]_[gbkey     AGTGGGACTTTTATAGTCTTTGATGGA--- 150
lcl|MH085510.1_cds_AWD39675.1_1_[gene=blaOXA]_[protein=OXA-184_family_class_D_beta-lactamase_OXA-630]_[protein_id=AWD39675.1]_[location=1..747]_[gbkey     AGCGGAGTTTTTATAACTTTTGATGGA--- 150
lcl|MH085509.1_cds_AWD39674.1_1_[gene=blaOXA]_[protein=OXA-184_family_class_D_beta-lactamase_OXA-634]_[protein_id=AWD39674.1]_[location=1..747]_[gbkey     AGCGGAGTTTTTATAACTTTTGATGGA--- 150
lcl|MH085508.1_cds_AWD39673.1_1_[gene=blaOXA]_[protein=OXA-184_family_class_D_beta-lactamase_OXA-629]_[protein_id=AWD39673.1]_[location=1..747]_[gbkey     AGCGGAGTTTTTATAACTTTTGATGGA--- 150
lcl|MH085507.1_cds_AWD39672.1_1_[gene=blaOXA]_[protein=OXA-184_family_class_D_beta-lactamase_OXA-628]_[protein_id=AWD39672.1]_[location=1..747]_[gbkey     AGCGGAGTTTTTATAACTTTTGATGGA--- 150
lcl|MH085506.1_cds_AWD39671.1_1_[gene=blaOXA]_[protein=OXA-184_family_class_D_beta-lactamase_OXA-633]_[protein_id=AWD39671.1]_[location=1..747]_[gbkey     AGCGGAGTTTTTATAACTTTTGATGGA--- 150
lcl|MH085505.1_cds_AWD39670.1_1_[gene=blaOXA]_[protein=OXA-184_family_class_D_beta-lactamase_OXA-627]_[protein_id=AWD39670.1]_[location=1..747]_[gbkey     AGCGGAGTTTTTATAACTTTTGATGGA--- 150
lcl|MH085504.1_cds_AWD39669.1_1_[gene=blaOXA]_[protein=OXA-184_family_class_D_beta-lactamase_OXA-626]_[protein_id=AWD39669.1]_[location=1..747]_[gbkey     AGCGGAGTTTTTATAACTTTTGATGGA--- 150
lcl|MH085503.1_cds_AWD39668.1_1_[gene=blaOXA]_[protein=OXA-184_family_class_D_beta-lactamase_OXA-631]_[protein_id=AWD39668.1]_[location=1..747]_[gbkey     AGCGGAGTTTTTATAACTTTTGATGGA--- 150
lcl|MH085502.1_cds_AWD39667.1_1_[gene=blaOXA]_[protein=OXA-184_family_class_D_beta-lactamase_OXA-635]_[protein_id=AWD39667.1]_[location=1..750]_[gbkey     AGTGGGATTTTTATAATCTTTGATGGA--- 150
lcl|MH085501.1_cds_AWD39666.1_1_[gene=blaOXA]_[protein=OXA-184_family_class_D_beta-lactamase_OXA-636]_[protein_id=AWD39666.1]_[location=1..750]_[gbkey     AGTGGGATTTTTATAATCTTTGATGGA--- 150
lcl|MH085500.1_cds_AWD39665.1_1_[gene=blaOXA]_[protein=OXA-184_family_class_D_beta-lactamase_OXA-623]_[protein_id=AWD39665.1]_[location=1..747]_[gbkey     AGTGGGACTTTTATAGTCTTTGATGGA--- 150
lcl|MH085499.1_cds_AWD39664.1_1_[gene=blaOXA]_[protein=OXA-184_family_class_D_beta-lactamase_OXA-620]_[protein_id=AWD39664.1]_[location=1..774]_[gbkey     AGTGGGACTTTTATAGTCTTTGATGGA--- 150
lcl|MH085498.1_cds_AWD39663.1_1_[gene=blaOXA]_[protein=OXA-184_family_class_D_beta-lactamase_OXA-619]_[protein_id=AWD39663.1]_[location=1..774]_[gbkey     AGTGGGACTTTTATAGTCTTTGATGGA--- 150
lcl|MH085497.1_cds_AWD39662.1_1_[gene=blaOXA]_[protein=OXA-184_family_class_D_beta-lactamase_OXA-637]_[protein_id=AWD39662.1]_[location=1..750]_[gbkey     AGTGGGACTTTTATAGTCTTTGATGGA--- 150
lcl|MH085573.1_cds_AWD39740.1_1_[gene=blaOXA]_[protein=OXA-184_family_class_D_beta-lactamase_OXA-658]_[protein_id=AWD39740.1]_[location=1..720]_[gbkey     AGTGGGACTTTTATAGTCTTTGATGGA--- 150
lcl|NG_061408.1_cds_WP_070210118.1_1_[gene=blaOXA]_[locus_tag=A7J11_05813]_[protein=OXA-184_family_class_D_beta-lactamase_OXA-658]_[protein_id=WP_0702     AGTGGGACTTTTATAGTCTTTGATGGA--- 150
lcl|NG_049485.1_cds_WP_002872405.1_1_[gene=blaOXA]_[locus_tag=A7J11_02568]_[protein=OXA-184_family_class_D_beta-lactamase_OXA-184]_[protein_id=WP_0028     AGCGGAGTTTTTATAACTTTTGATGGA--- 150
lcl|NG_049486.1_cds_WP_063861300.1_1_[gene=blaOXA]_[locus_tag=A7J11_02854]_[protein=OXA-184_family_class_D_beta-lactamase_OXA-185]_[protein_id=WP_0638     AGCGGAGTTTTTATAACTTTTGATGGA--- 150
lcl|NG_049733.1_cds_WP_063864085.1_1_[gene=blaOXA]_[locus_tag=A7J11_03475]_[protein=OXA-184_family_class_D_beta-lactamase_OXA-448]_[protein_id=WP_0638     AGTGGGACTTTTATAATCTTTGATGGA--- 150
lcl|NG_049749.1_cds_WP_052793969.1_1_[gene=blaOXA]_[locus_tag=A7J11_03476]_[protein=OXA-184_family_class_D_beta-lactamase_OXA-465]_[protein_id=WP_0527     AGCGGAGTTTTTATAACTTTTGATGGA--- 150
lcl|NG_049750.1_cds_WP_063864091.1_1_[gene=blaOXA]_[locus_tag=A7J11_03477]_[protein=OXA-184_family_class_D_beta-lactamase_OXA-466]_[protein_id=WP_0638     AGCGGAGTTTTTATAACTTTTGATGGA--- 150
lcl|NG_063886.1_cds_WP_126205827.1_1_[gene=blaOXA]_[locus_tag=A7J11_06097]_[protein=OXA-184_family_class_D_beta-lactamase_OXA-785]_[protein_id=WP_1262     AGCGGAGTTTTTATAACTTTTGATGGA--- 150
lcl|NG_049731.1_cds_WP_063864084.1_1_[gene=blaOXA]_[locus_tag=A7J11_03474]_[protein=OXA-184_family_class_D_beta-lactamase_OXA-446]_[protein_id=WP_0638     AGTGGGACTTTTATAGTCTTTGATGGA--- 150
lcl|NG_049734.1_cds_WP_002893358.1_1_[gene=blaOXA]_[locus_tag=A7J11_02801]_[protein=OXA-184_family_class_D_beta-lactamase_OXA-449]_[protein_id=WP_0028     AGTGGGATTTTTATAATCTTTGATGGA--- 150
lcl|NG_063884.1_cds_WP_128268278.1_1_[gene=blaOXA]_[locus_tag=A7J11_06095]_[protein=OXA-184_family_class_D_beta-lactamase_OXA-783]_[protein_id=WP_1282     AGCGGCACTTTTGTTTTTTATGATGGA--- 150
lcl|NG_049732.1_cds_WP_002934081.1_1_[gene=blaOXA]_[locus_tag=A7J11_02802]_[protein=OXA-184_family_class_D_beta-lactamase_OXA-447]_[protein_id=WP_0029     AGTGGGACTTTTATAGTCTTTGATGGA--- 150
                                                                                                                                                                                         

OXA-1_consensus                                                                                                                                            ACAAACGCTGAAATTGCTCAATTCAATAAA 180
OXA01_crRNA                                                                                                                                                ------------------------------ 180
Forward_primer                                                                                                                                             ------------------------------ 180
Reverse_primer                                                                                                                                             ------------------------------ 180
lcl|MH085576.1_cds_AWD39741.1_1_[gene=blaOXA]_[protein=OXA-184_family_class_D_beta-lactamase]_[protein_id=AWD39741.1]_[location=1..735]_[gbkey=CDS]        AAAAATTATGCAAGTAATGATTTTCAAAGA 180
lcl|MK181518.1_cds_AYX80687.1_1_[gene=blaOXA]_[protein=OXA-184_family_class_D_beta-lactamase_OXA-783]_[protein_id=AYX80687.1]_[location=1..750]_[gbkey     AAAACTTGGGCGAGTAACGACTTTTCAAGG 180
lcl|MK181520.1_cds_AYX80689.1_1_[gene=blaOXA]_[protein=OXA-184_family_class_D_beta-lactamase_OXA-785]_[protein_id=AYX80689.1]_[location=1..747]_[gbkey     AAACATTATGCAAGTAATGATTTTAAAAGA 180
lcl|NG_057553.1_cds_WP_109545116.1_1_[gene=blaOXA]_[locus_tag=A7J11_05554]_[protein=OXA-184_family_class_D_beta-lactamase_OXA-621]_[protein_id=WP_1095     AAAAATTATGCAAGTAATGATTTTCAAAGA 180
lcl|NG_057552.1_cds_WP_109545115.1_1_[gene=blaOXA]_[locus_tag=A7J11_05553]_[protein=OXA-184_family_class_D_beta-lactamase_OXA-615]_[protein_id=WP_1095     AAAAATTATGCAAGTAATGATTTTCAAAGA 180
lcl|NG_057551.1_cds_WP_088303859.1_1_[gene=blaOXA]_[locus_tag=A7J11_05552]_[protein=OXA-184_family_class_D_beta-lactamase_OXA-624]_[protein_id=WP_0883     AAAAATTATGCAAGTAATGATTTTAAAAGA 180
lcl|NG_057550.1_cds_WP_109545114.1_1_[gene=blaOXA]_[locus_tag=A7J11_05551]_[protein=OXA-184_family_class_D_beta-lactamase_OXA-617]_[protein_id=WP_1095     AAAAATTATGCAAGTAATGATTTTAAAAGA 180
lcl|NG_057549.1_cds_WP_109545113.1_1_[gene=blaOXA]_[locus_tag=A7J11_05550]_[protein=OXA-184_family_class_D_beta-lactamase_OXA-618]_[protein_id=WP_1095     AAAAATTATGCAAGTAATGATTTTAAAAGA 180
lcl|NG_057548.1_cds_WP_109545112.1_1_[gene=blaOXA]_[locus_tag=A7J11_05549]_[protein=OXA-184_family_class_D_beta-lactamase_OXA-622]_[protein_id=WP_1095     AAAAATTATGCAAGTAATGATTTTAAAAGA 180
lcl|NG_057547.1_cds_WP_109545111.1_1_[gene=blaOXA]_[locus_tag=A7J11_05548]_[protein=OXA-184_family_class_D_beta-lactamase_OXA-613]_[protein_id=WP_1095     AAAAATTATGCAAGTAATGATTTTCAAAGA 180
lcl|NG_057546.1_cds_WP_070233680.1_1_[gene=blaOXA]_[locus_tag=A7J11_05547]_[protein=OXA-184_family_class_D_beta-lactamase_OXA-614]_[protein_id=WP_0702     AAAAATTATGCAAGTAATGATTTTCAAAGA 180
lcl|NG_057545.1_cds_WP_109545110.1_1_[gene=blaOXA]_[locus_tag=A7J11_05546]_[protein=OXA-184_family_class_D_beta-lactamase_OXA-616]_[protein_id=WP_1095     AAAAATTATGCAAGTAATGATTTTAAAAGA 180
lcl|NG_057544.1_cds_WP_044779552.1_1_[gene=blaOXA]_[locus_tag=A7J11_05545]_[protein=OXA-184_family_class_D_beta-lactamase_OXA-638]_[protein_id=WP_0447     AAAAATTATGCAAGTAATGATTTTAAAAGA 180
lcl|NG_057543.1_cds_WP_109545109.1_1_[gene=blaOXA]_[locus_tag=A7J11_05544]_[protein=OXA-184_family_class_D_beta-lactamase_OXA-640]_[protein_id=WP_1095     AAACATTATGCAAGTAATGATTTTAAAAGA 180
lcl|NG_057506.1_cds_WP_109545086.1_1_[gene=blaOXA]_[locus_tag=A7J11_05507]_[protein=OXA-184_family_class_D_beta-lactamase_OXA-632]_[protein_id=WP_1095     AAACATTATGCAAGTAATAATTTTAAAAGA 180
lcl|NG_057505.1_cds_WP_052794776.1_1_[gene=blaOXA]_[locus_tag=A7J11_05506]_[protein=OXA-184_family_class_D_beta-lactamase_OXA-625]_[protein_id=WP_0527     AAACATTATGCAAGTAATGATTTTAAAAGA 180
lcl|NG_057504.1_cds_WP_053872444.1_1_[gene=blaOXA]_[locus_tag=A7J11_05505]_[protein=OXA-184_family_class_D_beta-lactamase_OXA-639]_[protein_id=WP_0538     AAACATTATGCAAGTAATGATTTTAAAAGA 180
lcl|NG_057503.1_cds_WP_109545085.1_1_[gene=blaOXA]_[locus_tag=A7J11_05504]_[protein=OXA-184_family_class_D_beta-lactamase_OXA-630]_[protein_id=WP_1095     AAACATTATGCAAGTAATAATTTTAAAAGA 180
lcl|NG_057502.1_cds_WP_109545084.1_1_[gene=blaOXA]_[locus_tag=A7J11_05503]_[protein=OXA-184_family_class_D_beta-lactamase_OXA-634]_[protein_id=WP_1095     AAACATTATGCAAGTAATAATTTTAAAAGA 180
lcl|NG_057501.1_cds_WP_057036510.1_1_[gene=blaOXA]_[locus_tag=A7J11_05502]_[protein=OXA-184_family_class_D_beta-lactamase_OXA-629]_[protein_id=WP_0570     AAACATTATGCAAGTAATAATTTTAAAAGA 180
lcl|NG_057500.1_cds_WP_109545083.1_1_[gene=blaOXA]_[locus_tag=A7J11_05501]_[protein=OXA-184_family_class_D_beta-lactamase_OXA-628]_[protein_id=WP_1095     AAACATTATGCAAGTAATAATTTTAAAAGA 180
lcl|NG_057499.1_cds_WP_109545082.1_1_[gene=blaOXA]_[locus_tag=A7J11_05500]_[protein=OXA-184_family_class_D_beta-lactamase_OXA-633]_[protein_id=WP_1095     AAACATTATGCAAGTAATAATTTTAAAAGA 180
lcl|NG_057498.1_cds_WP_109545081.1_1_[gene=blaOXA]_[locus_tag=A7J11_05499]_[protein=OXA-184_family_class_D_beta-lactamase_OXA-627]_[protein_id=WP_1095     AAACATTATGCAAGTAATAATTTTAAAAGA 180
lcl|NG_057497.1_cds_WP_109545080.1_1_[gene=blaOXA]_[locus_tag=A7J11_05498]_[protein=OXA-184_family_class_D_beta-lactamase_OXA-626]_[protein_id=WP_1095     AAACATTATGCAAGTAATAATTTTAAAAGA 180
lcl|NG_057496.1_cds_WP_109545079.1_1_[gene=blaOXA]_[locus_tag=A7J11_05497]_[protein=OXA-184_family_class_D_beta-lactamase_OXA-631]_[protein_id=WP_1095     AAACATTATGCAAGTAATGATTTTAAAAGA 180
lcl|NG_057495.1_cds_WP_109545078.1_1_[gene=blaOXA]_[locus_tag=A7J11_05496]_[protein=OXA-184_family_class_D_beta-lactamase_OXA-635]_[protein_id=WP_1095     AAAAATTATGCAAGTAATGATTTTCAAAGA 180
lcl|NG_057494.1_cds_WP_109545077.1_1_[gene=blaOXA]_[locus_tag=A7J11_05495]_[protein=OXA-184_family_class_D_beta-lactamase_OXA-636]_[protein_id=WP_1095     AAAAATTATGCAAGTAATGATTTTCAAAGA 180
lcl|NG_057493.1_cds_WP_002936877.1_1_[gene=blaOXA]_[locus_tag=A7J11_05494]_[protein=OXA-184_family_class_D_beta-lactamase_OXA-623]_[protein_id=WP_0029     AAAAATTATGCAAGTAATGATTTTCAAAGA 180
lcl|NG_057492.1_cds_WP_109545076.1_1_[gene=blaOXA]_[locus_tag=A7J11_05493]_[protein=OXA-184_family_class_D_beta-lactamase_OXA-620]_[protein_id=WP_1095     AAAAATTATGCAAGTAATGATTTTAAAAGA 180
lcl|NG_057491.1_cds_WP_109545075.1_1_[gene=blaOXA]_[locus_tag=A7J11_05492]_[protein=OXA-184_family_class_D_beta-lactamase_OXA-619]_[protein_id=WP_1095     AAAAATTATGCAAGTAATGATTTTAAAAGA 180
lcl|NG_057490.1_cds_WP_052858477.1_1_[gene=blaOXA]_[locus_tag=A7J11_05491]_[protein=OXA-184_family_class_D_beta-lactamase_OXA-637]_[protein_id=WP_0528     AAAAATTATGCAAGTAATGATTTTCAAAGA 180
lcl|MH085575.1_cds_AWD39729.1_1_[gene=blaOXA]_[protein=OXA-184_family_class_D_beta-lactamase_OXA-621]_[protein_id=AWD39729.1]_[location=1..774]_[gbkey     AAAAATTATGCAAGTAATGATTTTCAAAGA 180
lcl|MH085574.1_cds_AWD39728.1_1_[gene=blaOXA]_[protein=OXA-184_family_class_D_beta-lactamase_OXA-615]_[protein_id=AWD39728.1]_[location=1..774]_[gbkey     AAAAATTATGCAAGTAATGATTTTCAAAGA 180
lcl|MH085572.1_cds_AWD39727.1_1_[gene=blaOXA]_[protein=OXA-184_family_class_D_beta-lactamase_OXA-624]_[protein_id=AWD39727.1]_[location=1..774]_[gbkey     AAAAATTATGCAAGTAATGATTTTAAAAGA 180
lcl|MH085571.1_cds_AWD39726.1_1_[gene=blaOXA]_[protein=OXA-184_family_class_D_beta-lactamase_OXA-617]_[protein_id=AWD39726.1]_[location=1..774]_[gbkey     AAAAATTATGCAAGTAATGATTTTAAAAGA 180
lcl|MH085570.1_cds_AWD39725.1_1_[gene=blaOXA]_[protein=OXA-184_family_class_D_beta-lactamase_OXA-618]_[protein_id=AWD39725.1]_[location=1..774]_[gbkey     AAAAATTATGCAAGTAATGATTTTAAAAGA 180
lcl|MH085569.1_cds_AWD39724.1_1_[gene=blaOXA]_[protein=OXA-184_family_class_D_beta-lactamase_OXA-622]_[protein_id=AWD39724.1]_[location=1..774]_[gbkey     AAAAATTATGCAAGTAATGATTTTAAAAGA 180
lcl|MH085568.1_cds_AWD39723.1_1_[gene=blaOXA]_[protein=OXA-184_family_class_D_beta-lactamase_OXA-613]_[protein_id=AWD39723.1]_[location=1..753]_[gbkey     AAAAATTATGCAAGTAATGATTTTCAAAGA 180
lcl|MH085567.1_cds_AWD39722.1_1_[gene=blaOXA]_[protein=OXA-184_family_class_D_beta-lactamase_OXA-614]_[protein_id=AWD39722.1]_[location=1..774]_[gbkey     AAAAATTATGCAAGTAATGATTTTCAAAGA 180
lcl|MH085566.1_cds_AWD39721.1_1_[gene=blaOXA]_[protein=OXA-184_family_class_D_beta-lactamase_OXA-616]_[protein_id=AWD39721.1]_[location=1..750]_[gbkey     AAAAATTATGCAAGTAATGATTTTAAAAGA 180
lcl|MH085565.1_cds_AWD39720.1_1_[gene=blaOXA]_[protein=OXA-184_family_class_D_beta-lactamase_OXA-638]_[protein_id=AWD39720.1]_[location=1..750]_[gbkey     AAAAATTATGCAAGTAATGATTTTAAAAGA 180
lcl|MH085564.1_cds_AWD39719.1_1_[gene=blaOXA]_[protein=OXA-184_family_class_D_beta-lactamase_OXA-640]_[protein_id=AWD39719.1]_[location=1..750]_[gbkey     AAACATTATGCAAGTAATGATTTTAAAAGA 180
lcl|MH085514.1_cds_AWD39679.1_1_[gene=blaOXA]_[protein=OXA-184_family_class_D_beta-lactamase_OXA-632]_[protein_id=AWD39679.1]_[location=1..747]_[gbkey     AAACATTATGCAAGTAATAATTTTAAAAGA 180
lcl|MH085513.1_cds_AWD39678.1_1_[gene=blaOXA]_[protein=OXA-184_family_class_D_beta-lactamase_OXA-625]_[protein_id=AWD39678.1]_[location=1..747]_[gbkey     AAACATTATGCAAGTAATGATTTTAAAAGA 180
lcl|MH085512.1_cds_AWD39677.1_1_[gene=blaOXA]_[protein=OXA-184_family_class_D_beta-lactamase_OXA-639]_[protein_id=AWD39677.1]_[location=1..750]_[gbkey     AAACATTATGCAAGTAATGATTTTAAAAGA 180
lcl|MH085511.1_cds_AWD39676.1_1_[gene=blaOXA]_[protein=OXA-184_family_class_D_beta-lactamase_OXA-623]_[protein_id=AWD39676.1]_[location=1..747]_[gbkey     AAAAATTATGCAAGTAATGATTTTCAAAGA 180
lcl|MH085510.1_cds_AWD39675.1_1_[gene=blaOXA]_[protein=OXA-184_family_class_D_beta-lactamase_OXA-630]_[protein_id=AWD39675.1]_[location=1..747]_[gbkey     AAACATTATGCAAGTAATAATTTTAAAAGA 180
lcl|MH085509.1_cds_AWD39674.1_1_[gene=blaOXA]_[protein=OXA-184_family_class_D_beta-lactamase_OXA-634]_[protein_id=AWD39674.1]_[location=1..747]_[gbkey     AAACATTATGCAAGTAATAATTTTAAAAGA 180
lcl|MH085508.1_cds_AWD39673.1_1_[gene=blaOXA]_[protein=OXA-184_family_class_D_beta-lactamase_OXA-629]_[protein_id=AWD39673.1]_[location=1..747]_[gbkey     AAACATTATGCAAGTAATAATTTTAAAAGA 180
lcl|MH085507.1_cds_AWD39672.1_1_[gene=blaOXA]_[protein=OXA-184_family_class_D_beta-lactamase_OXA-628]_[protein_id=AWD39672.1]_[location=1..747]_[gbkey     AAACATTATGCAAGTAATAATTTTAAAAGA 180
lcl|MH085506.1_cds_AWD39671.1_1_[gene=blaOXA]_[protein=OXA-184_family_class_D_beta-lactamase_OXA-633]_[protein_id=AWD39671.1]_[location=1..747]_[gbkey     AAACATTATGCAAGTAATAATTTTAAAAGA 180
lcl|MH085505.1_cds_AWD39670.1_1_[gene=blaOXA]_[protein=OXA-184_family_class_D_beta-lactamase_OXA-627]_[protein_id=AWD39670.1]_[location=1..747]_[gbkey     AAACATTATGCAAGTAATAATTTTAAAAGA 180
lcl|MH085504.1_cds_AWD39669.1_1_[gene=blaOXA]_[protein=OXA-184_family_class_D_beta-lactamase_OXA-626]_[protein_id=AWD39669.1]_[location=1..747]_[gbkey     AAACATTATGCAAGTAATAATTTTAAAAGA 180
lcl|MH085503.1_cds_AWD39668.1_1_[gene=blaOXA]_[protein=OXA-184_family_class_D_beta-lactamase_OXA-631]_[protein_id=AWD39668.1]_[location=1..747]_[gbkey     AAACATTATGCAAGTAATGATTTTAAAAGA 180
lcl|MH085502.1_cds_AWD39667.1_1_[gene=blaOXA]_[protein=OXA-184_family_class_D_beta-lactamase_OXA-635]_[protein_id=AWD39667.1]_[location=1..750]_[gbkey     AAAAATTATGCAAGTAATGATTTTCAAAGA 180
lcl|MH085501.1_cds_AWD39666.1_1_[gene=blaOXA]_[protein=OXA-184_family_class_D_beta-lactamase_OXA-636]_[protein_id=AWD39666.1]_[location=1..750]_[gbkey     AAAAATTATGCAAGTAATGATTTTCAAAGA 180
lcl|MH085500.1_cds_AWD39665.1_1_[gene=blaOXA]_[protein=OXA-184_family_class_D_beta-lactamase_OXA-623]_[protein_id=AWD39665.1]_[location=1..747]_[gbkey     AAAAATTATGCAAGTAATGATTTTCAAAGA 180
lcl|MH085499.1_cds_AWD39664.1_1_[gene=blaOXA]_[protein=OXA-184_family_class_D_beta-lactamase_OXA-620]_[protein_id=AWD39664.1]_[location=1..774]_[gbkey     AAAAATTATGCAAGTAATGATTTTAAAAGA 180
lcl|MH085498.1_cds_AWD39663.1_1_[gene=blaOXA]_[protein=OXA-184_family_class_D_beta-lactamase_OXA-619]_[protein_id=AWD39663.1]_[location=1..774]_[gbkey     AAAAATTATGCAAGTAATGATTTTAAAAGA 180
lcl|MH085497.1_cds_AWD39662.1_1_[gene=blaOXA]_[protein=OXA-184_family_class_D_beta-lactamase_OXA-637]_[protein_id=AWD39662.1]_[location=1..750]_[gbkey     AAAAATTATGCAAGTAATGATTTTCAAAGA 180
lcl|MH085573.1_cds_AWD39740.1_1_[gene=blaOXA]_[protein=OXA-184_family_class_D_beta-lactamase_OXA-658]_[protein_id=AWD39740.1]_[location=1..720]_[gbkey     AAAAATTATGCAAGTAATGATTTTCAAAGA 180
lcl|NG_061408.1_cds_WP_070210118.1_1_[gene=blaOXA]_[locus_tag=A7J11_05813]_[protein=OXA-184_family_class_D_beta-lactamase_OXA-658]_[protein_id=WP_0702     AAAAATTATGCAAGTAATGATTTTCAAAGA 180
lcl|NG_049485.1_cds_WP_002872405.1_1_[gene=blaOXA]_[locus_tag=A7J11_02568]_[protein=OXA-184_family_class_D_beta-lactamase_OXA-184]_[protein_id=WP_0028     AAACATTATGCAAGTAATAATTTTAAAAGA 180
lcl|NG_049486.1_cds_WP_063861300.1_1_[gene=blaOXA]_[locus_tag=A7J11_02854]_[protein=OXA-184_family_class_D_beta-lactamase_OXA-185]_[protein_id=WP_0638     AAACATTATGCAAGTAATAATTTTAAAAGA 180
lcl|NG_049733.1_cds_WP_063864085.1_1_[gene=blaOXA]_[locus_tag=A7J11_03475]_[protein=OXA-184_family_class_D_beta-lactamase_OXA-448]_[protein_id=WP_0638     AAAAATTATGCAAGTAATGATTTTCAAAGA 180
lcl|NG_049749.1_cds_WP_052793969.1_1_[gene=blaOXA]_[locus_tag=A7J11_03476]_[protein=OXA-184_family_class_D_beta-lactamase_OXA-465]_[protein_id=WP_0527     AAACATTATGCAAGTAATGATTTTAAAAGA 180
lcl|NG_049750.1_cds_WP_063864091.1_1_[gene=blaOXA]_[locus_tag=A7J11_03477]_[protein=OXA-184_family_class_D_beta-lactamase_OXA-466]_[protein_id=WP_0638     AAACATTATGCAAGTAATAATTTTAAAAGA 180
lcl|NG_063886.1_cds_WP_126205827.1_1_[gene=blaOXA]_[locus_tag=A7J11_06097]_[protein=OXA-184_family_class_D_beta-lactamase_OXA-785]_[protein_id=WP_1262     AAACATTATGCAAGTAATGATTTTAAAAGA 180
lcl|NG_049731.1_cds_WP_063864084.1_1_[gene=blaOXA]_[locus_tag=A7J11_03474]_[protein=OXA-184_family_class_D_beta-lactamase_OXA-446]_[protein_id=WP_0638     AAAAATTATGCAAGTAATGATTTTCAAAGA 180
lcl|NG_049734.1_cds_WP_002893358.1_1_[gene=blaOXA]_[locus_tag=A7J11_02801]_[protein=OXA-184_family_class_D_beta-lactamase_OXA-449]_[protein_id=WP_0028     AAAAATTATGCAAGTAATGATTTTCAAAGA 180
lcl|NG_063884.1_cds_WP_128268278.1_1_[gene=blaOXA]_[locus_tag=A7J11_06095]_[protein=OXA-184_family_class_D_beta-lactamase_OXA-783]_[protein_id=WP_1282     AAAACTTGGGCGAGTAACGACTTTTCAAGG 180
lcl|NG_049732.1_cds_WP_002934081.1_1_[gene=blaOXA]_[locus_tag=A7J11_02802]_[protein=OXA-184_family_class_D_beta-lactamase_OXA-447]_[protein_id=WP_0029     AAAAATTATGCAAGTAATGATTTTAAAAGA 180
                                                                                                                                                                                         

OXA-1_consensus                                                                                                                                            GCAAAGTGTGCAACGCAAATGGCACCAGAT 210
OXA01_crRNA                                                                                                                                                ------------------------------ 210
Forward_primer                                                                                                                                             ------------------------------ 210
Reverse_primer                                                                                                                                             ------------------------------ 210
lcl|MH085576.1_cds_AWD39741.1_1_[gene=blaOXA]_[protein=OXA-184_family_class_D_beta-lactamase]_[protein_id=AWD39741.1]_[location=1..735]_[gbkey=CDS]        GCAAAACAAACC------TTTTCTCCTGCT 210
lcl|MK181518.1_cds_AYX80687.1_1_[gene=blaOXA]_[protein=OXA-184_family_class_D_beta-lactamase_OXA-783]_[protein_id=AYX80687.1]_[location=1..750]_[gbkey     GCTATGGAGACT------TTCTCTCCCGCT 210
lcl|MK181520.1_cds_AYX80689.1_1_[gene=blaOXA]_[protein=OXA-184_family_class_D_beta-lactamase_OXA-785]_[protein_id=AYX80689.1]_[location=1..747]_[gbkey     GCTAAAGAACCT------TTTTCTCCTGCT 210
lcl|NG_057553.1_cds_WP_109545116.1_1_[gene=blaOXA]_[locus_tag=A7J11_05554]_[protein=OXA-184_family_class_D_beta-lactamase_OXA-621]_[protein_id=WP_1095     GCTAAACAAGCC------TTTTCTCCTGCT 210
lcl|NG_057552.1_cds_WP_109545115.1_1_[gene=blaOXA]_[locus_tag=A7J11_05553]_[protein=OXA-184_family_class_D_beta-lactamase_OXA-615]_[protein_id=WP_1095     GCTAAACAAGCC------TTTTCTCCTGCT 210
lcl|NG_057551.1_cds_WP_088303859.1_1_[gene=blaOXA]_[locus_tag=A7J11_05552]_[protein=OXA-184_family_class_D_beta-lactamase_OXA-624]_[protein_id=WP_0883     GCTAAAAAAGCT------TTTTCTCCTGCT 210
lcl|NG_057550.1_cds_WP_109545114.1_1_[gene=blaOXA]_[locus_tag=A7J11_05551]_[protein=OXA-184_family_class_D_beta-lactamase_OXA-617]_[protein_id=WP_1095     GCTAAAAAAGCT------TTTTCTCCTGCT 210
lcl|NG_057549.1_cds_WP_109545113.1_1_[gene=blaOXA]_[locus_tag=A7J11_05550]_[protein=OXA-184_family_class_D_beta-lactamase_OXA-618]_[protein_id=WP_1095     GCTAAAAAAGCT------TTTTCTCCTGCT 210
lcl|NG_057548.1_cds_WP_109545112.1_1_[gene=blaOXA]_[locus_tag=A7J11_05549]_[protein=OXA-184_family_class_D_beta-lactamase_OXA-622]_[protein_id=WP_1095     GCTAAAAAAGCT------TTTTCTCCTGCT 210
lcl|NG_057547.1_cds_WP_109545111.1_1_[gene=blaOXA]_[locus_tag=A7J11_05548]_[protein=OXA-184_family_class_D_beta-lactamase_OXA-613]_[protein_id=WP_1095     GCTAAACAAACC------TTTTCTCCTGCT 210
lcl|NG_057546.1_cds_WP_070233680.1_1_[gene=blaOXA]_[locus_tag=A7J11_05547]_[protein=OXA-184_family_class_D_beta-lactamase_OXA-614]_[protein_id=WP_0702     GCTAAACAAACC------TTTTCTCCTGCT 210
lcl|NG_057545.1_cds_WP_109545110.1_1_[gene=blaOXA]_[locus_tag=A7J11_05546]_[protein=OXA-184_family_class_D_beta-lactamase_OXA-616]_[protein_id=WP_1095     GCTAAAAAAGCT------TTTTCTCCTGCT 210
lcl|NG_057544.1_cds_WP_044779552.1_1_[gene=blaOXA]_[locus_tag=A7J11_05545]_[protein=OXA-184_family_class_D_beta-lactamase_OXA-638]_[protein_id=WP_0447     GCTAAACAAGCC------TTTTCTCCTGCT 210
lcl|NG_057543.1_cds_WP_109545109.1_1_[gene=blaOXA]_[locus_tag=A7J11_05544]_[protein=OXA-184_family_class_D_beta-lactamase_OXA-640]_[protein_id=WP_1095     GCTAAACAAGCC------TTTTCTCCTGCT 210
lcl|NG_057506.1_cds_WP_109545086.1_1_[gene=blaOXA]_[locus_tag=A7J11_05507]_[protein=OXA-184_family_class_D_beta-lactamase_OXA-632]_[protein_id=WP_1095     GCTAAAGAACCT------TTTTCTCCTGCT 210
lcl|NG_057505.1_cds_WP_052794776.1_1_[gene=blaOXA]_[locus_tag=A7J11_05506]_[protein=OXA-184_family_class_D_beta-lactamase_OXA-625]_[protein_id=WP_0527     GCTAAAGAACCT------TTTTCTCCTGCT 210
lcl|NG_057504.1_cds_WP_053872444.1_1_[gene=blaOXA]_[locus_tag=A7J11_05505]_[protein=OXA-184_family_class_D_beta-lactamase_OXA-639]_[protein_id=WP_0538     GCTAAACAAGCC------TTTTCTCCTGCT 210
lcl|NG_057503.1_cds_WP_109545085.1_1_[gene=blaOXA]_[locus_tag=A7J11_05504]_[protein=OXA-184_family_class_D_beta-lactamase_OXA-630]_[protein_id=WP_1095     GCTAAAGAACCT------TTTTCTCCTGCT 210
lcl|NG_057502.1_cds_WP_109545084.1_1_[gene=blaOXA]_[locus_tag=A7J11_05503]_[protein=OXA-184_family_class_D_beta-lactamase_OXA-634]_[protein_id=WP_1095     GCTAAAGAACCT------TTTTCTCCTGCT 210
lcl|NG_057501.1_cds_WP_057036510.1_1_[gene=blaOXA]_[locus_tag=A7J11_05502]_[protein=OXA-184_family_class_D_beta-lactamase_OXA-629]_[protein_id=WP_0570     GCTAAAGAACCT------TTTTCTCCTGCT 210
lcl|NG_057500.1_cds_WP_109545083.1_1_[gene=blaOXA]_[locus_tag=A7J11_05501]_[protein=OXA-184_family_class_D_beta-lactamase_OXA-628]_[protein_id=WP_1095     GCTAAAGAACCT------TTTTCTCCTGCT 210
lcl|NG_057499.1_cds_WP_109545082.1_1_[gene=blaOXA]_[locus_tag=A7J11_05500]_[protein=OXA-184_family_class_D_beta-lactamase_OXA-633]_[protein_id=WP_1095     GCTAAAGAACCT------TTTTCTCCTGCT 210
lcl|NG_057498.1_cds_WP_109545081.1_1_[gene=blaOXA]_[locus_tag=A7J11_05499]_[protein=OXA-184_family_class_D_beta-lactamase_OXA-627]_[protein_id=WP_1095     GCTAAAGAACCT------TTTTCTCCTGCT 210
lcl|NG_057497.1_cds_WP_109545080.1_1_[gene=blaOXA]_[locus_tag=A7J11_05498]_[protein=OXA-184_family_class_D_beta-lactamase_OXA-626]_[protein_id=WP_1095     GCTAAAGAACCT------TTTTCTCCTGCT 210
lcl|NG_057496.1_cds_WP_109545079.1_1_[gene=blaOXA]_[locus_tag=A7J11_05497]_[protein=OXA-184_family_class_D_beta-lactamase_OXA-631]_[protein_id=WP_1095     GCTAAAGAACCT------TTTTCTCCTGCT 210
lcl|NG_057495.1_cds_WP_109545078.1_1_[gene=blaOXA]_[locus_tag=A7J11_05496]_[protein=OXA-184_family_class_D_beta-lactamase_OXA-635]_[protein_id=WP_1095     GCAAAACAAACC------TTTTCTCCTGCT 210
lcl|NG_057494.1_cds_WP_109545077.1_1_[gene=blaOXA]_[locus_tag=A7J11_05495]_[protein=OXA-184_family_class_D_beta-lactamase_OXA-636]_[protein_id=WP_1095     GCTAAACAAGCC------TTTTCTCCTGCT 210
lcl|NG_057493.1_cds_WP_002936877.1_1_[gene=blaOXA]_[locus_tag=A7J11_05494]_[protein=OXA-184_family_class_D_beta-lactamase_OXA-623]_[protein_id=WP_0029     GCAAAACAAACC------TTTTCTCCTGCT 210
lcl|NG_057492.1_cds_WP_109545076.1_1_[gene=blaOXA]_[locus_tag=A7J11_05493]_[protein=OXA-184_family_class_D_beta-lactamase_OXA-620]_[protein_id=WP_1095     GCTAAACAAGCC------TTTTCTCCTGCT 210
lcl|NG_057491.1_cds_WP_109545075.1_1_[gene=blaOXA]_[locus_tag=A7J11_05492]_[protein=OXA-184_family_class_D_beta-lactamase_OXA-619]_[protein_id=WP_1095     GCTAAACAAGCC------TTTTCTCCTGCT 210
lcl|NG_057490.1_cds_WP_052858477.1_1_[gene=blaOXA]_[locus_tag=A7J11_05491]_[protein=OXA-184_family_class_D_beta-lactamase_OXA-637]_[protein_id=WP_0528     GCTAAACAAACC------TTTTCTCCTGCT 210
lcl|MH085575.1_cds_AWD39729.1_1_[gene=blaOXA]_[protein=OXA-184_family_class_D_beta-lactamase_OXA-621]_[protein_id=AWD39729.1]_[location=1..774]_[gbkey     GCTAAACAAGCC------TTTTCTCCTGCT 210
lcl|MH085574.1_cds_AWD39728.1_1_[gene=blaOXA]_[protein=OXA-184_family_class_D_beta-lactamase_OXA-615]_[protein_id=AWD39728.1]_[location=1..774]_[gbkey     GCTAAACAAGCC------TTTTCTCCTGCT 210
lcl|MH085572.1_cds_AWD39727.1_1_[gene=blaOXA]_[protein=OXA-184_family_class_D_beta-lactamase_OXA-624]_[protein_id=AWD39727.1]_[location=1..774]_[gbkey     GCTAAAAAAGCT------TTTTCTCCTGCT 210
lcl|MH085571.1_cds_AWD39726.1_1_[gene=blaOXA]_[protein=OXA-184_family_class_D_beta-lactamase_OXA-617]_[protein_id=AWD39726.1]_[location=1..774]_[gbkey     GCTAAAAAAGCT------TTTTCTCCTGCT 210
lcl|MH085570.1_cds_AWD39725.1_1_[gene=blaOXA]_[protein=OXA-184_family_class_D_beta-lactamase_OXA-618]_[protein_id=AWD39725.1]_[location=1..774]_[gbkey     GCTAAAAAAGCT------TTTTCTCCTGCT 210
lcl|MH085569.1_cds_AWD39724.1_1_[gene=blaOXA]_[protein=OXA-184_family_class_D_beta-lactamase_OXA-622]_[protein_id=AWD39724.1]_[location=1..774]_[gbkey     GCTAAAAAAGCT------TTTTCTCCTGCT 210
lcl|MH085568.1_cds_AWD39723.1_1_[gene=blaOXA]_[protein=OXA-184_family_class_D_beta-lactamase_OXA-613]_[protein_id=AWD39723.1]_[location=1..753]_[gbkey     GCTAAACAAACC------TTTTCTCCTGCT 210
lcl|MH085567.1_cds_AWD39722.1_1_[gene=blaOXA]_[protein=OXA-184_family_class_D_beta-lactamase_OXA-614]_[protein_id=AWD39722.1]_[location=1..774]_[gbkey     GCTAAACAAACC------TTTTCTCCTGCT 210
lcl|MH085566.1_cds_AWD39721.1_1_[gene=blaOXA]_[protein=OXA-184_family_class_D_beta-lactamase_OXA-616]_[protein_id=AWD39721.1]_[location=1..750]_[gbkey     GCTAAAAAAGCT------TTTTCTCCTGCT 210
lcl|MH085565.1_cds_AWD39720.1_1_[gene=blaOXA]_[protein=OXA-184_family_class_D_beta-lactamase_OXA-638]_[protein_id=AWD39720.1]_[location=1..750]_[gbkey     GCTAAACAAGCC------TTTTCTCCTGCT 210
lcl|MH085564.1_cds_AWD39719.1_1_[gene=blaOXA]_[protein=OXA-184_family_class_D_beta-lactamase_OXA-640]_[protein_id=AWD39719.1]_[location=1..750]_[gbkey     GCTAAACAAGCC------TTTTCTCCTGCT 210
lcl|MH085514.1_cds_AWD39679.1_1_[gene=blaOXA]_[protein=OXA-184_family_class_D_beta-lactamase_OXA-632]_[protein_id=AWD39679.1]_[location=1..747]_[gbkey     GCTAAAGAACCT------TTTTCTCCTGCT 210
lcl|MH085513.1_cds_AWD39678.1_1_[gene=blaOXA]_[protein=OXA-184_family_class_D_beta-lactamase_OXA-625]_[protein_id=AWD39678.1]_[location=1..747]_[gbkey     GCTAAAGAACCT------TTTTCTCCTGCT 210
lcl|MH085512.1_cds_AWD39677.1_1_[gene=blaOXA]_[protein=OXA-184_family_class_D_beta-lactamase_OXA-639]_[protein_id=AWD39677.1]_[location=1..750]_[gbkey     GCTAAACAAGCC------TTTTCTCCTGCT 210
lcl|MH085511.1_cds_AWD39676.1_1_[gene=blaOXA]_[protein=OXA-184_family_class_D_beta-lactamase_OXA-623]_[protein_id=AWD39676.1]_[location=1..747]_[gbkey     GCAAAACAAACC------TTTTCTCCTGCT 210
lcl|MH085510.1_cds_AWD39675.1_1_[gene=blaOXA]_[protein=OXA-184_family_class_D_beta-lactamase_OXA-630]_[protein_id=AWD39675.1]_[location=1..747]_[gbkey     GCTAAAGAACCT------TTTTCTCCTGCT 210
lcl|MH085509.1_cds_AWD39674.1_1_[gene=blaOXA]_[protein=OXA-184_family_class_D_beta-lactamase_OXA-634]_[protein_id=AWD39674.1]_[location=1..747]_[gbkey     GCTAAAGAACCT------TTTTCTCCTGCT 210
lcl|MH085508.1_cds_AWD39673.1_1_[gene=blaOXA]_[protein=OXA-184_family_class_D_beta-lactamase_OXA-629]_[protein_id=AWD39673.1]_[location=1..747]_[gbkey     GCTAAAGAACCT------TTTTCTCCTGCT 210
lcl|MH085507.1_cds_AWD39672.1_1_[gene=blaOXA]_[protein=OXA-184_family_class_D_beta-lactamase_OXA-628]_[protein_id=AWD39672.1]_[location=1..747]_[gbkey     GCTAAAGAACCT------TTTTCTCCTGCT 210
lcl|MH085506.1_cds_AWD39671.1_1_[gene=blaOXA]_[protein=OXA-184_family_class_D_beta-lactamase_OXA-633]_[protein_id=AWD39671.1]_[location=1..747]_[gbkey     GCTAAAGAACCT------TTTTCTCCTGCT 210
lcl|MH085505.1_cds_AWD39670.1_1_[gene=blaOXA]_[protein=OXA-184_family_class_D_beta-lactamase_OXA-627]_[protein_id=AWD39670.1]_[location=1..747]_[gbkey     GCTAAAGAACCT------TTTTCTCCTGCT 210
lcl|MH085504.1_cds_AWD39669.1_1_[gene=blaOXA]_[protein=OXA-184_family_class_D_beta-lactamase_OXA-626]_[protein_id=AWD39669.1]_[location=1..747]_[gbkey     GCTAAAGAACCT------TTTTCTCCTGCT 210
lcl|MH085503.1_cds_AWD39668.1_1_[gene=blaOXA]_[protein=OXA-184_family_class_D_beta-lactamase_OXA-631]_[protein_id=AWD39668.1]_[location=1..747]_[gbkey     GCTAAAGAACCT------TTTTCTCCTGCT 210
lcl|MH085502.1_cds_AWD39667.1_1_[gene=blaOXA]_[protein=OXA-184_family_class_D_beta-lactamase_OXA-635]_[protein_id=AWD39667.1]_[location=1..750]_[gbkey     GCAAAACAAACC------TTTTCTCCTGCT 210
lcl|MH085501.1_cds_AWD39666.1_1_[gene=blaOXA]_[protein=OXA-184_family_class_D_beta-lactamase_OXA-636]_[protein_id=AWD39666.1]_[location=1..750]_[gbkey     GCTAAACAAGCC------TTTTCTCCTGCT 210
lcl|MH085500.1_cds_AWD39665.1_1_[gene=blaOXA]_[protein=OXA-184_family_class_D_beta-lactamase_OXA-623]_[protein_id=AWD39665.1]_[location=1..747]_[gbkey     GCAAAACAAACC------TTTTCTCCTGCT 210
lcl|MH085499.1_cds_AWD39664.1_1_[gene=blaOXA]_[protein=OXA-184_family_class_D_beta-lactamase_OXA-620]_[protein_id=AWD39664.1]_[location=1..774]_[gbkey     GCTAAACAAGCC------TTTTCTCCTGCT 210
lcl|MH085498.1_cds_AWD39663.1_1_[gene=blaOXA]_[protein=OXA-184_family_class_D_beta-lactamase_OXA-619]_[protein_id=AWD39663.1]_[location=1..774]_[gbkey     GCTAAACAAGCC------TTTTCTCCTGCT 210
lcl|MH085497.1_cds_AWD39662.1_1_[gene=blaOXA]_[protein=OXA-184_family_class_D_beta-lactamase_OXA-637]_[protein_id=AWD39662.1]_[location=1..750]_[gbkey     GCTAAACAAACC------TTTTCTCCTGCT 210
lcl|MH085573.1_cds_AWD39740.1_1_[gene=blaOXA]_[protein=OXA-184_family_class_D_beta-lactamase_OXA-658]_[protein_id=AWD39740.1]_[location=1..720]_[gbkey     GCTAAACAAGCC------TTTTCTCCTGCT 210
lcl|NG_061408.1_cds_WP_070210118.1_1_[gene=blaOXA]_[locus_tag=A7J11_05813]_[protein=OXA-184_family_class_D_beta-lactamase_OXA-658]_[protein_id=WP_0702     GCTAAACAAGCC------TTTTCTCCTGCT 210
lcl|NG_049485.1_cds_WP_002872405.1_1_[gene=blaOXA]_[locus_tag=A7J11_02568]_[protein=OXA-184_family_class_D_beta-lactamase_OXA-184]_[protein_id=WP_0028     GCTAAAGAACCT------TTTTCTCCTGCT 210
lcl|NG_049486.1_cds_WP_063861300.1_1_[gene=blaOXA]_[locus_tag=A7J11_02854]_[protein=OXA-184_family_class_D_beta-lactamase_OXA-185]_[protein_id=WP_0638     GCTAAAGAACCT------TTTTCTCCTGCT 210
lcl|NG_049733.1_cds_WP_063864085.1_1_[gene=blaOXA]_[locus_tag=A7J11_03475]_[protein=OXA-184_family_class_D_beta-lactamase_OXA-448]_[protein_id=WP_0638     GCAAAACAAACC------TTTTCTCCTGCT 210
lcl|NG_049749.1_cds_WP_052793969.1_1_[gene=blaOXA]_[locus_tag=A7J11_03476]_[protein=OXA-184_family_class_D_beta-lactamase_OXA-465]_[protein_id=WP_0527     GCTAAAGAACCT------TTTTCTCCTGCT 210
lcl|NG_049750.1_cds_WP_063864091.1_1_[gene=blaOXA]_[locus_tag=A7J11_03477]_[protein=OXA-184_family_class_D_beta-lactamase_OXA-466]_[protein_id=WP_0638     GCTAAAGAACCT------TTTTCTCCTGCT 210
lcl|NG_063886.1_cds_WP_126205827.1_1_[gene=blaOXA]_[locus_tag=A7J11_06097]_[protein=OXA-184_family_class_D_beta-lactamase_OXA-785]_[protein_id=WP_1262     GCTAAAGAACCT------TTTTCTCCTGCT 210
lcl|NG_049731.1_cds_WP_063864084.1_1_[gene=blaOXA]_[locus_tag=A7J11_03474]_[protein=OXA-184_family_class_D_beta-lactamase_OXA-446]_[protein_id=WP_0638     GCTAAACAAGCC------TTTTCTCCTGCT 210
lcl|NG_049734.1_cds_WP_002893358.1_1_[gene=blaOXA]_[locus_tag=A7J11_02801]_[protein=OXA-184_family_class_D_beta-lactamase_OXA-449]_[protein_id=WP_0028     GCAAAACAAACC------TTTTCTCCTGCT 210
lcl|NG_063884.1_cds_WP_128268278.1_1_[gene=blaOXA]_[locus_tag=A7J11_06095]_[protein=OXA-184_family_class_D_beta-lactamase_OXA-783]_[protein_id=WP_1282     GCTATGGAGACT------TTCTCTCCCGCT 210
lcl|NG_049732.1_cds_WP_002934081.1_1_[gene=blaOXA]_[locus_tag=A7J11_02802]_[protein=OXA-184_family_class_D_beta-lactamase_OXA-447]_[protein_id=WP_0029     GCTAAACAAGCC------TTTTCTCCTGCT 210
                                                                                                                                                                                         

OXA-1_consensus                                                                                                                                            TCAACTTTCAAGATCGCATTATCACTTATG 240
OXA01_crRNA                                                                                                                                                ------------------------------ 240
Forward_primer                                                                                                                                             ------------------------------ 240
Reverse_primer                                                                                                                                             ------------------------------ 240
lcl|MH085576.1_cds_AWD39741.1_1_[gene=blaOXA]_[protein=OXA-184_family_class_D_beta-lactamase]_[protein_id=AWD39741.1]_[location=1..735]_[gbkey=CDS]        TCAACTTTTAAAATTTTTAATGCTTTAATT 240
lcl|MK181518.1_cds_AYX80687.1_1_[gene=blaOXA]_[protein=OXA-184_family_class_D_beta-lactamase_OXA-783]_[protein_id=AYX80687.1]_[location=1..750]_[gbkey     TCCACTTTTAAAATTTTTAATGCTTTAATT 240
lcl|MK181520.1_cds_AYX80689.1_1_[gene=blaOXA]_[protein=OXA-184_family_class_D_beta-lactamase_OXA-785]_[protein_id=AYX80689.1]_[location=1..747]_[gbkey     TCGACTTTTAAAATTTTTAATGCTTTAATT 240
lcl|NG_057553.1_cds_WP_109545116.1_1_[gene=blaOXA]_[locus_tag=A7J11_05554]_[protein=OXA-184_family_class_D_beta-lactamase_OXA-621]_[protein_id=WP_1095     TCAACTTTTAAAATTTTTAATGCTTTAATT 240
lcl|NG_057552.1_cds_WP_109545115.1_1_[gene=blaOXA]_[locus_tag=A7J11_05553]_[protein=OXA-184_family_class_D_beta-lactamase_OXA-615]_[protein_id=WP_1095     TCAACTTTTAAAATTTTTAATGCTTTAATT 240
lcl|NG_057551.1_cds_WP_088303859.1_1_[gene=blaOXA]_[locus_tag=A7J11_05552]_[protein=OXA-184_family_class_D_beta-lactamase_OXA-624]_[protein_id=WP_0883     TCAACTTTTAAAATTTTTAATGCTTTAATT 240
lcl|NG_057550.1_cds_WP_109545114.1_1_[gene=blaOXA]_[locus_tag=A7J11_05551]_[protein=OXA-184_family_class_D_beta-lactamase_OXA-617]_[protein_id=WP_1095     TCAACTTTTAAAATTTTTAATGCTTTAATT 240
lcl|NG_057549.1_cds_WP_109545113.1_1_[gene=blaOXA]_[locus_tag=A7J11_05550]_[protein=OXA-184_family_class_D_beta-lactamase_OXA-618]_[protein_id=WP_1095     TCAACTTTTAAAATTTTTAATGCTTTAATT 240
lcl|NG_057548.1_cds_WP_109545112.1_1_[gene=blaOXA]_[locus_tag=A7J11_05549]_[protein=OXA-184_family_class_D_beta-lactamase_OXA-622]_[protein_id=WP_1095     TCAACTTTTAAAATTTTTAATGCTTTAATT 240
lcl|NG_057547.1_cds_WP_109545111.1_1_[gene=blaOXA]_[locus_tag=A7J11_05548]_[protein=OXA-184_family_class_D_beta-lactamase_OXA-613]_[protein_id=WP_1095     TCAACTTTTAAAATTTTTAATGCTTTAATT 240
lcl|NG_057546.1_cds_WP_070233680.1_1_[gene=blaOXA]_[locus_tag=A7J11_05547]_[protein=OXA-184_family_class_D_beta-lactamase_OXA-614]_[protein_id=WP_0702     TCAACTTTTAAAATTTTTAATGCTTTAATT 240
lcl|NG_057545.1_cds_WP_109545110.1_1_[gene=blaOXA]_[locus_tag=A7J11_05546]_[protein=OXA-184_family_class_D_beta-lactamase_OXA-616]_[protein_id=WP_1095     TCAACTTTTAAAATTTTTAATGCTTTAATT 240
lcl|NG_057544.1_cds_WP_044779552.1_1_[gene=blaOXA]_[locus_tag=A7J11_05545]_[protein=OXA-184_family_class_D_beta-lactamase_OXA-638]_[protein_id=WP_0447     TCAACTTTTAAAATTTTTAATGCTTTAATT 240
lcl|NG_057543.1_cds_WP_109545109.1_1_[gene=blaOXA]_[locus_tag=A7J11_05544]_[protein=OXA-184_family_class_D_beta-lactamase_OXA-640]_[protein_id=WP_1095     TCAACTTTTAAAATTTTTAATGCTTTAATT 240
lcl|NG_057506.1_cds_WP_109545086.1_1_[gene=blaOXA]_[locus_tag=A7J11_05507]_[protein=OXA-184_family_class_D_beta-lactamase_OXA-632]_[protein_id=WP_1095     TCGACTTTTAAAATTTTTAATGCTTTAATT 240
lcl|NG_057505.1_cds_WP_052794776.1_1_[gene=blaOXA]_[locus_tag=A7J11_05506]_[protein=OXA-184_family_class_D_beta-lactamase_OXA-625]_[protein_id=WP_0527     TCGACTTTTAAAATTTTTAATGCTTTAATT 240
lcl|NG_057504.1_cds_WP_053872444.1_1_[gene=blaOXA]_[locus_tag=A7J11_05505]_[protein=OXA-184_family_class_D_beta-lactamase_OXA-639]_[protein_id=WP_0538     TCAACTTTTAAAATTTTTAATGCTTTAATT 240
lcl|NG_057503.1_cds_WP_109545085.1_1_[gene=blaOXA]_[locus_tag=A7J11_05504]_[protein=OXA-184_family_class_D_beta-lactamase_OXA-630]_[protein_id=WP_1095     TCGACTTTTAAAATTTTTAATGCTTTAATT 240
lcl|NG_057502.1_cds_WP_109545084.1_1_[gene=blaOXA]_[locus_tag=A7J11_05503]_[protein=OXA-184_family_class_D_beta-lactamase_OXA-634]_[protein_id=WP_1095     TCGACTTTTAAAATTTTTAATGCTTTAATT 240
lcl|NG_057501.1_cds_WP_057036510.1_1_[gene=blaOXA]_[locus_tag=A7J11_05502]_[protein=OXA-184_family_class_D_beta-lactamase_OXA-629]_[protein_id=WP_0570     TCGACTTTTAAAATTTTTAATGCTTTAATT 240
lcl|NG_057500.1_cds_WP_109545083.1_1_[gene=blaOXA]_[locus_tag=A7J11_05501]_[protein=OXA-184_family_class_D_beta-lactamase_OXA-628]_[protein_id=WP_1095     TCGACTTTTAAAATTTTTAATGCTTTAATT 240
lcl|NG_057499.1_cds_WP_109545082.1_1_[gene=blaOXA]_[locus_tag=A7J11_05500]_[protein=OXA-184_family_class_D_beta-lactamase_OXA-633]_[protein_id=WP_1095     TCGACTTTTAAAATTTTTAATGCTTTAATT 240
lcl|NG_057498.1_cds_WP_109545081.1_1_[gene=blaOXA]_[locus_tag=A7J11_05499]_[protein=OXA-184_family_class_D_beta-lactamase_OXA-627]_[protein_id=WP_1095     TCGACTTTTAAAATTTTTAATGCTTTAATT 240
lcl|NG_057497.1_cds_WP_109545080.1_1_[gene=blaOXA]_[locus_tag=A7J11_05498]_[protein=OXA-184_family_class_D_beta-lactamase_OXA-626]_[protein_id=WP_1095     TCGACTTTTAAAATTTTTAATGCTTTAATT 240
lcl|NG_057496.1_cds_WP_109545079.1_1_[gene=blaOXA]_[locus_tag=A7J11_05497]_[protein=OXA-184_family_class_D_beta-lactamase_OXA-631]_[protein_id=WP_1095     TCGACTTTTAAAATTTTTAATGCTTTAATT 240
lcl|NG_057495.1_cds_WP_109545078.1_1_[gene=blaOXA]_[locus_tag=A7J11_05496]_[protein=OXA-184_family_class_D_beta-lactamase_OXA-635]_[protein_id=WP_1095     TCAACTTTTAAAATTTTTAATGCTTTAATT 240
lcl|NG_057494.1_cds_WP_109545077.1_1_[gene=blaOXA]_[locus_tag=A7J11_05495]_[protein=OXA-184_family_class_D_beta-lactamase_OXA-636]_[protein_id=WP_1095     TCAACTTTTAAAATTTTTAATGCTTTAATT 240
lcl|NG_057493.1_cds_WP_002936877.1_1_[gene=blaOXA]_[locus_tag=A7J11_05494]_[protein=OXA-184_family_class_D_beta-lactamase_OXA-623]_[protein_id=WP_0029     TCAACTTTTAAAATTTTTAATGCTTTAATT 240
lcl|NG_057492.1_cds_WP_109545076.1_1_[gene=blaOXA]_[locus_tag=A7J11_05493]_[protein=OXA-184_family_class_D_beta-lactamase_OXA-620]_[protein_id=WP_1095     TCAACTTTTAAAATTTTTAATGCTTTAATT 240
lcl|NG_057491.1_cds_WP_109545075.1_1_[gene=blaOXA]_[locus_tag=A7J11_05492]_[protein=OXA-184_family_class_D_beta-lactamase_OXA-619]_[protein_id=WP_1095     TCAACTTTTAAAATTTTTAATGCTTTAATT 240
lcl|NG_057490.1_cds_WP_052858477.1_1_[gene=blaOXA]_[locus_tag=A7J11_05491]_[protein=OXA-184_family_class_D_beta-lactamase_OXA-637]_[protein_id=WP_0528     TCAACTTTTAAAATTTTTAATGCTTTAATT 240
lcl|MH085575.1_cds_AWD39729.1_1_[gene=blaOXA]_[protein=OXA-184_family_class_D_beta-lactamase_OXA-621]_[protein_id=AWD39729.1]_[location=1..774]_[gbkey     TCAACTTTTAAAATTTTTAATGCTTTAATT 240
lcl|MH085574.1_cds_AWD39728.1_1_[gene=blaOXA]_[protein=OXA-184_family_class_D_beta-lactamase_OXA-615]_[protein_id=AWD39728.1]_[location=1..774]_[gbkey     TCAACTTTTAAAATTTTTAATGCTTTAATT 240
lcl|MH085572.1_cds_AWD39727.1_1_[gene=blaOXA]_[protein=OXA-184_family_class_D_beta-lactamase_OXA-624]_[protein_id=AWD39727.1]_[location=1..774]_[gbkey     TCAACTTTTAAAATTTTTAATGCTTTAATT 240
lcl|MH085571.1_cds_AWD39726.1_1_[gene=blaOXA]_[protein=OXA-184_family_class_D_beta-lactamase_OXA-617]_[protein_id=AWD39726.1]_[location=1..774]_[gbkey     TCAACTTTTAAAATTTTTAATGCTTTAATT 240
lcl|MH085570.1_cds_AWD39725.1_1_[gene=blaOXA]_[protein=OXA-184_family_class_D_beta-lactamase_OXA-618]_[protein_id=AWD39725.1]_[location=1..774]_[gbkey     TCAACTTTTAAAATTTTTAATGCTTTAATT 240
lcl|MH085569.1_cds_AWD39724.1_1_[gene=blaOXA]_[protein=OXA-184_family_class_D_beta-lactamase_OXA-622]_[protein_id=AWD39724.1]_[location=1..774]_[gbkey     TCAACTTTTAAAATTTTTAATGCTTTAATT 240
lcl|MH085568.1_cds_AWD39723.1_1_[gene=blaOXA]_[protein=OXA-184_family_class_D_beta-lactamase_OXA-613]_[protein_id=AWD39723.1]_[location=1..753]_[gbkey     TCAACTTTTAAAATTTTTAATGCTTTAATT 240
lcl|MH085567.1_cds_AWD39722.1_1_[gene=blaOXA]_[protein=OXA-184_family_class_D_beta-lactamase_OXA-614]_[protein_id=AWD39722.1]_[location=1..774]_[gbkey     TCAACTTTTAAAATTTTTAATGCTTTAATT 240
lcl|MH085566.1_cds_AWD39721.1_1_[gene=blaOXA]_[protein=OXA-184_family_class_D_beta-lactamase_OXA-616]_[protein_id=AWD39721.1]_[location=1..750]_[gbkey     TCAACTTTTAAAATTTTTAATGCTTTAATT 240
lcl|MH085565.1_cds_AWD39720.1_1_[gene=blaOXA]_[protein=OXA-184_family_class_D_beta-lactamase_OXA-638]_[protein_id=AWD39720.1]_[location=1..750]_[gbkey     TCAACTTTTAAAATTTTTAATGCTTTAATT 240
lcl|MH085564.1_cds_AWD39719.1_1_[gene=blaOXA]_[protein=OXA-184_family_class_D_beta-lactamase_OXA-640]_[protein_id=AWD39719.1]_[location=1..750]_[gbkey     TCAACTTTTAAAATTTTTAATGCTTTAATT 240
lcl|MH085514.1_cds_AWD39679.1_1_[gene=blaOXA]_[protein=OXA-184_family_class_D_beta-lactamase_OXA-632]_[protein_id=AWD39679.1]_[location=1..747]_[gbkey     TCGACTTTTAAAATTTTTAATGCTTTAATT 240
lcl|MH085513.1_cds_AWD39678.1_1_[gene=blaOXA]_[protein=OXA-184_family_class_D_beta-lactamase_OXA-625]_[protein_id=AWD39678.1]_[location=1..747]_[gbkey     TCGACTTTTAAAATTTTTAATGCTTTAATT 240
lcl|MH085512.1_cds_AWD39677.1_1_[gene=blaOXA]_[protein=OXA-184_family_class_D_beta-lactamase_OXA-639]_[protein_id=AWD39677.1]_[location=1..750]_[gbkey     TCAACTTTTAAAATTTTTAATGCTTTAATT 240
lcl|MH085511.1_cds_AWD39676.1_1_[gene=blaOXA]_[protein=OXA-184_family_class_D_beta-lactamase_OXA-623]_[protein_id=AWD39676.1]_[location=1..747]_[gbkey     TCAACTTTTAAAATTTTTAATGCTTTAATT 240
lcl|MH085510.1_cds_AWD39675.1_1_[gene=blaOXA]_[protein=OXA-184_family_class_D_beta-lactamase_OXA-630]_[protein_id=AWD39675.1]_[location=1..747]_[gbkey     TCGACTTTTAAAATTTTTAATGCTTTAATT 240
lcl|MH085509.1_cds_AWD39674.1_1_[gene=blaOXA]_[protein=OXA-184_family_class_D_beta-lactamase_OXA-634]_[protein_id=AWD39674.1]_[location=1..747]_[gbkey     TCGACTTTTAAAATTTTTAATGCTTTAATT 240
lcl|MH085508.1_cds_AWD39673.1_1_[gene=blaOXA]_[protein=OXA-184_family_class_D_beta-lactamase_OXA-629]_[protein_id=AWD39673.1]_[location=1..747]_[gbkey     TCGACTTTTAAAATTTTTAATGCTTTAATT 240
lcl|MH085507.1_cds_AWD39672.1_1_[gene=blaOXA]_[protein=OXA-184_family_class_D_beta-lactamase_OXA-628]_[protein_id=AWD39672.1]_[location=1..747]_[gbkey     TCGACTTTTAAAATTTTTAATGCTTTAATT 240
lcl|MH085506.1_cds_AWD39671.1_1_[gene=blaOXA]_[protein=OXA-184_family_class_D_beta-lactamase_OXA-633]_[protein_id=AWD39671.1]_[location=1..747]_[gbkey     TCGACTTTTAAAATTTTTAATGCTTTAATT 240
lcl|MH085505.1_cds_AWD39670.1_1_[gene=blaOXA]_[protein=OXA-184_family_class_D_beta-lactamase_OXA-627]_[protein_id=AWD39670.1]_[location=1..747]_[gbkey     TCGACTTTTAAAATTTTTAATGCTTTAATT 240
lcl|MH085504.1_cds_AWD39669.1_1_[gene=blaOXA]_[protein=OXA-184_family_class_D_beta-lactamase_OXA-626]_[protein_id=AWD39669.1]_[location=1..747]_[gbkey     TCGACTTTTAAAATTTTTAATGCTTTAATT 240
lcl|MH085503.1_cds_AWD39668.1_1_[gene=blaOXA]_[protein=OXA-184_family_class_D_beta-lactamase_OXA-631]_[protein_id=AWD39668.1]_[location=1..747]_[gbkey     TCGACTTTTAAAATTTTTAATGCTTTAATT 240
lcl|MH085502.1_cds_AWD39667.1_1_[gene=blaOXA]_[protein=OXA-184_family_class_D_beta-lactamase_OXA-635]_[protein_id=AWD39667.1]_[location=1..750]_[gbkey     TCAACTTTTAAAATTTTTAATGCTTTAATT 240
lcl|MH085501.1_cds_AWD39666.1_1_[gene=blaOXA]_[protein=OXA-184_family_class_D_beta-lactamase_OXA-636]_[protein_id=AWD39666.1]_[location=1..750]_[gbkey     TCAACTTTTAAAATTTTTAATGCTTTAATT 240
lcl|MH085500.1_cds_AWD39665.1_1_[gene=blaOXA]_[protein=OXA-184_family_class_D_beta-lactamase_OXA-623]_[protein_id=AWD39665.1]_[location=1..747]_[gbkey     TCAACTTTTAAAATTTTTAATGCTTTAATT 240
lcl|MH085499.1_cds_AWD39664.1_1_[gene=blaOXA]_[protein=OXA-184_family_class_D_beta-lactamase_OXA-620]_[protein_id=AWD39664.1]_[location=1..774]_[gbkey     TCAACTTTTAAAATTTTTAATGCTTTAATT 240
lcl|MH085498.1_cds_AWD39663.1_1_[gene=blaOXA]_[protein=OXA-184_family_class_D_beta-lactamase_OXA-619]_[protein_id=AWD39663.1]_[location=1..774]_[gbkey     TCAACTTTTAAAATTTTTAATGCTTTAATT 240
lcl|MH085497.1_cds_AWD39662.1_1_[gene=blaOXA]_[protein=OXA-184_family_class_D_beta-lactamase_OXA-637]_[protein_id=AWD39662.1]_[location=1..750]_[gbkey     TCAACTTTTAAAATTTTTAATGCTTTAATT 240
lcl|MH085573.1_cds_AWD39740.1_1_[gene=blaOXA]_[protein=OXA-184_family_class_D_beta-lactamase_OXA-658]_[protein_id=AWD39740.1]_[location=1..720]_[gbkey     TCAACTTTTAAAATTTTTAATGCTTTAATT 240
lcl|NG_061408.1_cds_WP_070210118.1_1_[gene=blaOXA]_[locus_tag=A7J11_05813]_[protein=OXA-184_family_class_D_beta-lactamase_OXA-658]_[protein_id=WP_0702     TCAACTTTTAAAATTTTTAATGCTTTAATT 240
lcl|NG_049485.1_cds_WP_002872405.1_1_[gene=blaOXA]_[locus_tag=A7J11_02568]_[protein=OXA-184_family_class_D_beta-lactamase_OXA-184]_[protein_id=WP_0028     TCGACTTTTAAAATTTTTAATGCTTTAATT 240
lcl|NG_049486.1_cds_WP_063861300.1_1_[gene=blaOXA]_[locus_tag=A7J11_02854]_[protein=OXA-184_family_class_D_beta-lactamase_OXA-185]_[protein_id=WP_0638     TCGACTTTTAAAATTTTTAATGCTTTAATT 240
lcl|NG_049733.1_cds_WP_063864085.1_1_[gene=blaOXA]_[locus_tag=A7J11_03475]_[protein=OXA-184_family_class_D_beta-lactamase_OXA-448]_[protein_id=WP_0638     TCAACTTTTAAAATTTTTAATGCTTTAATT 240
lcl|NG_049749.1_cds_WP_052793969.1_1_[gene=blaOXA]_[locus_tag=A7J11_03476]_[protein=OXA-184_family_class_D_beta-lactamase_OXA-465]_[protein_id=WP_0527     TCGACTTTTAAAATTTTTAATGCTTTAATT 240
lcl|NG_049750.1_cds_WP_063864091.1_1_[gene=blaOXA]_[locus_tag=A7J11_03477]_[protein=OXA-184_family_class_D_beta-lactamase_OXA-466]_[protein_id=WP_0638     TCGACTTTTAAAATTTTTAATGCTTTAATT 240
lcl|NG_063886.1_cds_WP_126205827.1_1_[gene=blaOXA]_[locus_tag=A7J11_06097]_[protein=OXA-184_family_class_D_beta-lactamase_OXA-785]_[protein_id=WP_1262     TCGACTTTTAAAATTTTTAATGCTTTAATT 240
lcl|NG_049731.1_cds_WP_063864084.1_1_[gene=blaOXA]_[locus_tag=A7J11_03474]_[protein=OXA-184_family_class_D_beta-lactamase_OXA-446]_[protein_id=WP_0638     TCAACTTTTAAAATTTTTAATGCTTTAATT 240
lcl|NG_049734.1_cds_WP_002893358.1_1_[gene=blaOXA]_[locus_tag=A7J11_02801]_[protein=OXA-184_family_class_D_beta-lactamase_OXA-449]_[protein_id=WP_0028     TCAACTTTTAAAATTTTTAATGCTTTAATT 240
lcl|NG_063884.1_cds_WP_128268278.1_1_[gene=blaOXA]_[locus_tag=A7J11_06095]_[protein=OXA-184_family_class_D_beta-lactamase_OXA-783]_[protein_id=WP_1282     TCCACTTTTAAAATTTTTAATGCTTTAATT 240
lcl|NG_049732.1_cds_WP_002934081.1_1_[gene=blaOXA]_[locus_tag=A7J11_02802]_[protein=OXA-184_family_class_D_beta-lactamase_OXA-447]_[protein_id=WP_0029     TCAACTTTTAAAATTTTTAATGCTTTAATT 240
                                                                                                                                                                                         

OXA-1_consensus                                                                                                                                            GCATTTGATGCGGAAATAAT---AGATCAG 270
OXA01_crRNA                                                                                                                                                ------------------------------ 270
Forward_primer                                                                                                                                             ------------------------------ 270
Reverse_primer                                                                                                                                             ------------------------------ 270
lcl|MH085576.1_cds_AWD39741.1_1_[gene=blaOXA]_[protein=OXA-184_family_class_D_beta-lactamase]_[protein_id=AWD39741.1]_[location=1..735]_[gbkey=CDS]        GCACTTGATAATGGCGTAGTTAAAGATACA 270
lcl|MK181518.1_cds_AYX80687.1_1_[gene=blaOXA]_[protein=OXA-184_family_class_D_beta-lactamase_OXA-783]_[protein_id=AYX80687.1]_[location=1..750]_[gbkey     GCGCTTGATAATGGTGTAGTTAAAAATATA 270
lcl|MK181520.1_cds_AYX80689.1_1_[gene=blaOXA]_[protein=OXA-184_family_class_D_beta-lactamase_OXA-785]_[protein_id=AYX80689.1]_[location=1..747]_[gbkey     GCGCTTGATAACGGTGTAGTTAAAGATACA 270
lcl|NG_057553.1_cds_WP_109545116.1_1_[gene=blaOXA]_[locus_tag=A7J11_05554]_[protein=OXA-184_family_class_D_beta-lactamase_OXA-621]_[protein_id=WP_1095     GCACTTGATAATGGTGTAGTTAGAGATACA 270
lcl|NG_057552.1_cds_WP_109545115.1_1_[gene=blaOXA]_[locus_tag=A7J11_05553]_[protein=OXA-184_family_class_D_beta-lactamase_OXA-615]_[protein_id=WP_1095     GCACTTGATAATGGTGTAGTTAGAGATACA 270
lcl|NG_057551.1_cds_WP_088303859.1_1_[gene=blaOXA]_[locus_tag=A7J11_05552]_[protein=OXA-184_family_class_D_beta-lactamase_OXA-624]_[protein_id=WP_0883     GCACTTGATAATGGTGTAGTTAGAGACACA 270
lcl|NG_057550.1_cds_WP_109545114.1_1_[gene=blaOXA]_[locus_tag=A7J11_05551]_[protein=OXA-184_family_class_D_beta-lactamase_OXA-617]_[protein_id=WP_1095     GCACTTGATAATGGTGTAGTTAGAGATACA 270
lcl|NG_057549.1_cds_WP_109545113.1_1_[gene=blaOXA]_[locus_tag=A7J11_05550]_[protein=OXA-184_family_class_D_beta-lactamase_OXA-618]_[protein_id=WP_1095     GCACTTGATAATGGTGTAGTTAGAGATACA 270
lcl|NG_057548.1_cds_WP_109545112.1_1_[gene=blaOXA]_[locus_tag=A7J11_05549]_[protein=OXA-184_family_class_D_beta-lactamase_OXA-622]_[protein_id=WP_1095     GCACTTGATAATGGTGTAGTTAGAGACACA 270
lcl|NG_057547.1_cds_WP_109545111.1_1_[gene=blaOXA]_[locus_tag=A7J11_05548]_[protein=OXA-184_family_class_D_beta-lactamase_OXA-613]_[protein_id=WP_1095     GCACTTGATAATGGTGTAGTTAGAGATACA 270
lcl|NG_057546.1_cds_WP_070233680.1_1_[gene=blaOXA]_[locus_tag=A7J11_05547]_[protein=OXA-184_family_class_D_beta-lactamase_OXA-614]_[protein_id=WP_0702     GCACTTGATAATGGTGTAGTTAGAGATACA 270
lcl|NG_057545.1_cds_WP_109545110.1_1_[gene=blaOXA]_[locus_tag=A7J11_05546]_[protein=OXA-184_family_class_D_beta-lactamase_OXA-616]_[protein_id=WP_1095     GCACTTGATAATGGTGTAGTTAGAGATACA 270
lcl|NG_057544.1_cds_WP_044779552.1_1_[gene=blaOXA]_[locus_tag=A7J11_05545]_[protein=OXA-184_family_class_D_beta-lactamase_OXA-638]_[protein_id=WP_0447     GCACTTGATAATGGTGTAGTTAGAGATACA 270
lcl|NG_057543.1_cds_WP_109545109.1_1_[gene=blaOXA]_[locus_tag=A7J11_05544]_[protein=OXA-184_family_class_D_beta-lactamase_OXA-640]_[protein_id=WP_1095     GCACTTGATAATGATGTAGTTAGAGATACA 270
lcl|NG_057506.1_cds_WP_109545086.1_1_[gene=blaOXA]_[locus_tag=A7J11_05507]_[protein=OXA-184_family_class_D_beta-lactamase_OXA-632]_[protein_id=WP_1095     GCGCTTGATAACGGTATAGTTAAAGATACA 270
lcl|NG_057505.1_cds_WP_052794776.1_1_[gene=blaOXA]_[locus_tag=A7J11_05506]_[protein=OXA-184_family_class_D_beta-lactamase_OXA-625]_[protein_id=WP_0527     GCGCTTGATAACGGTGTAGTTAAAGATACA 270
lcl|NG_057504.1_cds_WP_053872444.1_1_[gene=blaOXA]_[locus_tag=A7J11_05505]_[protein=OXA-184_family_class_D_beta-lactamase_OXA-639]_[protein_id=WP_0538     GCACTTGATAATGGTGTAGTTAGAGATACA 270
lcl|NG_057503.1_cds_WP_109545085.1_1_[gene=blaOXA]_[locus_tag=A7J11_05504]_[protein=OXA-184_family_class_D_beta-lactamase_OXA-630]_[protein_id=WP_1095     GCGCTTGATAATGGTGTAGTTAAAGATACA 270
lcl|NG_057502.1_cds_WP_109545084.1_1_[gene=blaOXA]_[locus_tag=A7J11_05503]_[protein=OXA-184_family_class_D_beta-lactamase_OXA-634]_[protein_id=WP_1095     GCGCTTGATAATGGTGTAGTTAAAGATACA 270
lcl|NG_057501.1_cds_WP_057036510.1_1_[gene=blaOXA]_[locus_tag=A7J11_05502]_[protein=OXA-184_family_class_D_beta-lactamase_OXA-629]_[protein_id=WP_0570     GCGCTTGATAATGGTGTAGTTAAAGATACA 270
lcl|NG_057500.1_cds_WP_109545083.1_1_[gene=blaOXA]_[locus_tag=A7J11_05501]_[protein=OXA-184_family_class_D_beta-lactamase_OXA-628]_[protein_id=WP_1095     GCGCTTGATAATGGTGTAGTTAAAGATACA 270
lcl|NG_057499.1_cds_WP_109545082.1_1_[gene=blaOXA]_[locus_tag=A7J11_05500]_[protein=OXA-184_family_class_D_beta-lactamase_OXA-633]_[protein_id=WP_1095     GCGCTTGATAATGGTGTAGTTAAAGATACA 270
lcl|NG_057498.1_cds_WP_109545081.1_1_[gene=blaOXA]_[locus_tag=A7J11_05499]_[protein=OXA-184_family_class_D_beta-lactamase_OXA-627]_[protein_id=WP_1095     GCGCTTGATAATGGTGTAGTTAAAGATACA 270
lcl|NG_057497.1_cds_WP_109545080.1_1_[gene=blaOXA]_[locus_tag=A7J11_05498]_[protein=OXA-184_family_class_D_beta-lactamase_OXA-626]_[protein_id=WP_1095     GCGCTTGATAATGGTATAGTTAAAGATACA 270
lcl|NG_057496.1_cds_WP_109545079.1_1_[gene=blaOXA]_[locus_tag=A7J11_05497]_[protein=OXA-184_family_class_D_beta-lactamase_OXA-631]_[protein_id=WP_1095     GCGCTTGATAACGGTATAGTTAAAGATACA 270
lcl|NG_057495.1_cds_WP_109545078.1_1_[gene=blaOXA]_[locus_tag=A7J11_05496]_[protein=OXA-184_family_class_D_beta-lactamase_OXA-635]_[protein_id=WP_1095     GCGCTTGATAATGGTGTAGTTAAAGATACA 270
lcl|NG_057494.1_cds_WP_109545077.1_1_[gene=blaOXA]_[locus_tag=A7J11_05495]_[protein=OXA-184_family_class_D_beta-lactamase_OXA-636]_[protein_id=WP_1095     GCGCTTGATAATGGTGTAGTTAAAGATACA 270
lcl|NG_057493.1_cds_WP_002936877.1_1_[gene=blaOXA]_[locus_tag=A7J11_05494]_[protein=OXA-184_family_class_D_beta-lactamase_OXA-623]_[protein_id=WP_0029     GCGCTTGATAATGGTGTAATTAAAGATACA 270
lcl|NG_057492.1_cds_WP_109545076.1_1_[gene=blaOXA]_[locus_tag=A7J11_05493]_[protein=OXA-184_family_class_D_beta-lactamase_OXA-620]_[protein_id=WP_1095     GCACTTGATAATGGTGTAGTTAGAGATACA 270
lcl|NG_057491.1_cds_WP_109545075.1_1_[gene=blaOXA]_[locus_tag=A7J11_05492]_[protein=OXA-184_family_class_D_beta-lactamase_OXA-619]_[protein_id=WP_1095     GCACTTGATAATGGTGTAGTTAGAGATACA 270
lcl|NG_057490.1_cds_WP_052858477.1_1_[gene=blaOXA]_[locus_tag=A7J11_05491]_[protein=OXA-184_family_class_D_beta-lactamase_OXA-637]_[protein_id=WP_0528     GCACTTGATAATGGTGTAGTTAGAGATACA 270
lcl|MH085575.1_cds_AWD39729.1_1_[gene=blaOXA]_[protein=OXA-184_family_class_D_beta-lactamase_OXA-621]_[protein_id=AWD39729.1]_[location=1..774]_[gbkey     GCACTTGATAATGGTGTAGTTAGAGATACA 270
lcl|MH085574.1_cds_AWD39728.1_1_[gene=blaOXA]_[protein=OXA-184_family_class_D_beta-lactamase_OXA-615]_[protein_id=AWD39728.1]_[location=1..774]_[gbkey     GCACTTGATAATGGTGTAGTTAGAGATACA 270
lcl|MH085572.1_cds_AWD39727.1_1_[gene=blaOXA]_[protein=OXA-184_family_class_D_beta-lactamase_OXA-624]_[protein_id=AWD39727.1]_[location=1..774]_[gbkey     GCACTTGATAATGGTGTAGTTAGAGACACA 270
lcl|MH085571.1_cds_AWD39726.1_1_[gene=blaOXA]_[protein=OXA-184_family_class_D_beta-lactamase_OXA-617]_[protein_id=AWD39726.1]_[location=1..774]_[gbkey     GCACTTGATAATGGTGTAGTTAGAGATACA 270
lcl|MH085570.1_cds_AWD39725.1_1_[gene=blaOXA]_[protein=OXA-184_family_class_D_beta-lactamase_OXA-618]_[protein_id=AWD39725.1]_[location=1..774]_[gbkey     GCACTTGATAATGGTGTAGTTAGAGATACA 270
lcl|MH085569.1_cds_AWD39724.1_1_[gene=blaOXA]_[protein=OXA-184_family_class_D_beta-lactamase_OXA-622]_[protein_id=AWD39724.1]_[location=1..774]_[gbkey     GCACTTGATAATGGTGTAGTTAGAGACACA 270
lcl|MH085568.1_cds_AWD39723.1_1_[gene=blaOXA]_[protein=OXA-184_family_class_D_beta-lactamase_OXA-613]_[protein_id=AWD39723.1]_[location=1..753]_[gbkey     GCACTTGATAATGGTGTAGTTAGAGATACA 270
lcl|MH085567.1_cds_AWD39722.1_1_[gene=blaOXA]_[protein=OXA-184_family_class_D_beta-lactamase_OXA-614]_[protein_id=AWD39722.1]_[location=1..774]_[gbkey     GCACTTGATAATGGTGTAGTTAGAGATACA 270
lcl|MH085566.1_cds_AWD39721.1_1_[gene=blaOXA]_[protein=OXA-184_family_class_D_beta-lactamase_OXA-616]_[protein_id=AWD39721.1]_[location=1..750]_[gbkey     GCACTTGATAATGGTGTAGTTAGAGATACA 270
lcl|MH085565.1_cds_AWD39720.1_1_[gene=blaOXA]_[protein=OXA-184_family_class_D_beta-lactamase_OXA-638]_[protein_id=AWD39720.1]_[location=1..750]_[gbkey     GCACTTGATAATGGTGTAGTTAGAGATACA 270
lcl|MH085564.1_cds_AWD39719.1_1_[gene=blaOXA]_[protein=OXA-184_family_class_D_beta-lactamase_OXA-640]_[protein_id=AWD39719.1]_[location=1..750]_[gbkey     GCACTTGATAATGATGTAGTTAGAGATACA 270
lcl|MH085514.1_cds_AWD39679.1_1_[gene=blaOXA]_[protein=OXA-184_family_class_D_beta-lactamase_OXA-632]_[protein_id=AWD39679.1]_[location=1..747]_[gbkey     GCGCTTGATAACGGTATAGTTAAAGATACA 270
lcl|MH085513.1_cds_AWD39678.1_1_[gene=blaOXA]_[protein=OXA-184_family_class_D_beta-lactamase_OXA-625]_[protein_id=AWD39678.1]_[location=1..747]_[gbkey     GCGCTTGATAACGGTGTAGTTAAAGATACA 270
lcl|MH085512.1_cds_AWD39677.1_1_[gene=blaOXA]_[protein=OXA-184_family_class_D_beta-lactamase_OXA-639]_[protein_id=AWD39677.1]_[location=1..750]_[gbkey     GCACTTGATAATGGTGTAGTTAGAGATACA 270
lcl|MH085511.1_cds_AWD39676.1_1_[gene=blaOXA]_[protein=OXA-184_family_class_D_beta-lactamase_OXA-623]_[protein_id=AWD39676.1]_[location=1..747]_[gbkey     GCGCTTGATAATGGTGTAATTAAAGATACA 270
lcl|MH085510.1_cds_AWD39675.1_1_[gene=blaOXA]_[protein=OXA-184_family_class_D_beta-lactamase_OXA-630]_[protein_id=AWD39675.1]_[location=1..747]_[gbkey     GCGCTTGATAATGGTGTAGTTAAAGATACA 270
lcl|MH085509.1_cds_AWD39674.1_1_[gene=blaOXA]_[protein=OXA-184_family_class_D_beta-lactamase_OXA-634]_[protein_id=AWD39674.1]_[location=1..747]_[gbkey     GCGCTTGATAATGGTGTAGTTAAAGATACA 270
lcl|MH085508.1_cds_AWD39673.1_1_[gene=blaOXA]_[protein=OXA-184_family_class_D_beta-lactamase_OXA-629]_[protein_id=AWD39673.1]_[location=1..747]_[gbkey     GCGCTTGATAATGGTGTAGTTAAAGATACA 270
lcl|MH085507.1_cds_AWD39672.1_1_[gene=blaOXA]_[protein=OXA-184_family_class_D_beta-lactamase_OXA-628]_[protein_id=AWD39672.1]_[location=1..747]_[gbkey     GCGCTTGATAATGGTGTAGTTAAAGATACA 270
lcl|MH085506.1_cds_AWD39671.1_1_[gene=blaOXA]_[protein=OXA-184_family_class_D_beta-lactamase_OXA-633]_[protein_id=AWD39671.1]_[location=1..747]_[gbkey     GCGCTTGATAATGGTGTAGTTAAAGATACA 270
lcl|MH085505.1_cds_AWD39670.1_1_[gene=blaOXA]_[protein=OXA-184_family_class_D_beta-lactamase_OXA-627]_[protein_id=AWD39670.1]_[location=1..747]_[gbkey     GCGCTTGATAATGGTGTAGTTAAAGATACA 270
lcl|MH085504.1_cds_AWD39669.1_1_[gene=blaOXA]_[protein=OXA-184_family_class_D_beta-lactamase_OXA-626]_[protein_id=AWD39669.1]_[location=1..747]_[gbkey     GCGCTTGATAATGGTATAGTTAAAGATACA 270
lcl|MH085503.1_cds_AWD39668.1_1_[gene=blaOXA]_[protein=OXA-184_family_class_D_beta-lactamase_OXA-631]_[protein_id=AWD39668.1]_[location=1..747]_[gbkey     GCGCTTGATAACGGTATAGTTAAAGATACA 270
lcl|MH085502.1_cds_AWD39667.1_1_[gene=blaOXA]_[protein=OXA-184_family_class_D_beta-lactamase_OXA-635]_[protein_id=AWD39667.1]_[location=1..750]_[gbkey     GCGCTTGATAATGGTGTAGTTAAAGATACA 270
lcl|MH085501.1_cds_AWD39666.1_1_[gene=blaOXA]_[protein=OXA-184_family_class_D_beta-lactamase_OXA-636]_[protein_id=AWD39666.1]_[location=1..750]_[gbkey     GCGCTTGATAATGGTGTAGTTAAAGATACA 270
lcl|MH085500.1_cds_AWD39665.1_1_[gene=blaOXA]_[protein=OXA-184_family_class_D_beta-lactamase_OXA-623]_[protein_id=AWD39665.1]_[location=1..747]_[gbkey     GCGCTTGATAATGGTGTAATTAAAGATACA 270
lcl|MH085499.1_cds_AWD39664.1_1_[gene=blaOXA]_[protein=OXA-184_family_class_D_beta-lactamase_OXA-620]_[protein_id=AWD39664.1]_[location=1..774]_[gbkey     GCACTTGATAATGGTGTAGTTAGAGATACA 270
lcl|MH085498.1_cds_AWD39663.1_1_[gene=blaOXA]_[protein=OXA-184_family_class_D_beta-lactamase_OXA-619]_[protein_id=AWD39663.1]_[location=1..774]_[gbkey     GCACTTGATAATGGTGTAGTTAGAGATACA 270
lcl|MH085497.1_cds_AWD39662.1_1_[gene=blaOXA]_[protein=OXA-184_family_class_D_beta-lactamase_OXA-637]_[protein_id=AWD39662.1]_[location=1..750]_[gbkey     GCACTTGATAATGGTGTAGTTAGAGATACA 270
lcl|MH085573.1_cds_AWD39740.1_1_[gene=blaOXA]_[protein=OXA-184_family_class_D_beta-lactamase_OXA-658]_[protein_id=AWD39740.1]_[location=1..720]_[gbkey     GCGCTTGATAATGGTGTAGTTAGAGATACA 270
lcl|NG_061408.1_cds_WP_070210118.1_1_[gene=blaOXA]_[locus_tag=A7J11_05813]_[protein=OXA-184_family_class_D_beta-lactamase_OXA-658]_[protein_id=WP_0702     GCGCTTGATAATGGTGTAGTTAGAGATACA 270
lcl|NG_049485.1_cds_WP_002872405.1_1_[gene=blaOXA]_[locus_tag=A7J11_02568]_[protein=OXA-184_family_class_D_beta-lactamase_OXA-184]_[protein_id=WP_0028     GCGCTTGATAATGGTGTAGTTAAAGATACA 270
lcl|NG_049486.1_cds_WP_063861300.1_1_[gene=blaOXA]_[locus_tag=A7J11_02854]_[protein=OXA-184_family_class_D_beta-lactamase_OXA-185]_[protein_id=WP_0638     GCGCTTGATAATGGTGTAGTTAAAGATACA 270
lcl|NG_049733.1_cds_WP_063864085.1_1_[gene=blaOXA]_[locus_tag=A7J11_03475]_[protein=OXA-184_family_class_D_beta-lactamase_OXA-448]_[protein_id=WP_0638     GCGCTTGATAATGGTGTAGTTAAAGATACA 270
lcl|NG_049749.1_cds_WP_052793969.1_1_[gene=blaOXA]_[locus_tag=A7J11_03476]_[protein=OXA-184_family_class_D_beta-lactamase_OXA-465]_[protein_id=WP_0527     GCGCTTGATAACGGTGTAGTTAAAGATACA 270
lcl|NG_049750.1_cds_WP_063864091.1_1_[gene=blaOXA]_[locus_tag=A7J11_03477]_[protein=OXA-184_family_class_D_beta-lactamase_OXA-466]_[protein_id=WP_0638     GCGCTTGATAATGGTGTAGTTAAAGATACA 270
lcl|NG_063886.1_cds_WP_126205827.1_1_[gene=blaOXA]_[locus_tag=A7J11_06097]_[protein=OXA-184_family_class_D_beta-lactamase_OXA-785]_[protein_id=WP_1262     GCGCTTGATAACGGTGTAGTTAAAGATACA 270
lcl|NG_049731.1_cds_WP_063864084.1_1_[gene=blaOXA]_[locus_tag=A7J11_03474]_[protein=OXA-184_family_class_D_beta-lactamase_OXA-446]_[protein_id=WP_0638     GCACTTGATAATGGTGTAGTTAGAGATACA 270
lcl|NG_049734.1_cds_WP_002893358.1_1_[gene=blaOXA]_[locus_tag=A7J11_02801]_[protein=OXA-184_family_class_D_beta-lactamase_OXA-449]_[protein_id=WP_0028     GCGCTTGATAATGGTGTAGTTAAAGATACA 270
lcl|NG_063884.1_cds_WP_128268278.1_1_[gene=blaOXA]_[locus_tag=A7J11_06095]_[protein=OXA-184_family_class_D_beta-lactamase_OXA-783]_[protein_id=WP_1282     GCGCTTGATAATGGTGTAGTTAAAAATATA 270
lcl|NG_049732.1_cds_WP_002934081.1_1_[gene=blaOXA]_[locus_tag=A7J11_02802]_[protein=OXA-184_family_class_D_beta-lactamase_OXA-447]_[protein_id=WP_0029     GCACTTGATAATGGTGTAGTTAGAGATACA 270
                                                                                                                                                                                         

OXA-1_consensus                                                                                                                                            AAAACCATATTCAAATGGGATAAAACCCCC 300
OXA01_crRNA                                                                                                                                                ------------------------------ 300
Forward_primer                                                                                                                                             ------------------------------ 300
Reverse_primer                                                                                                                                             ------------------------------ 300
lcl|MH085576.1_cds_AWD39741.1_1_[gene=blaOXA]_[protein=OXA-184_family_class_D_beta-lactamase]_[protein_id=AWD39741.1]_[location=1..735]_[gbkey=CDS]        AAGGAAATTTTTTATCATTATAAGGGCGAA 300
lcl|MK181518.1_cds_AYX80687.1_1_[gene=blaOXA]_[protein=OXA-184_family_class_D_beta-lactamase_OXA-783]_[protein_id=AYX80687.1]_[location=1..750]_[gbkey     AAGGAAATTTTTTATCATTATAAGGGCGAA 300
lcl|MK181520.1_cds_AYX80689.1_1_[gene=blaOXA]_[protein=OXA-184_family_class_D_beta-lactamase_OXA-785]_[protein_id=AYX80689.1]_[location=1..747]_[gbkey     AAGGAAATTTTTTATCATTATAAGGGTGAA 300
lcl|NG_057553.1_cds_WP_109545116.1_1_[gene=blaOXA]_[locus_tag=A7J11_05554]_[protein=OXA-184_family_class_D_beta-lactamase_OXA-621]_[protein_id=WP_1095     AAGGAAATTTTTTATCATTATAAGGGCGAA 300
lcl|NG_057552.1_cds_WP_109545115.1_1_[gene=blaOXA]_[locus_tag=A7J11_05553]_[protein=OXA-184_family_class_D_beta-lactamase_OXA-615]_[protein_id=WP_1095     AAGGAAATTTTCTATCATTATAAGGGTGAA 300
lcl|NG_057551.1_cds_WP_088303859.1_1_[gene=blaOXA]_[locus_tag=A7J11_05552]_[protein=OXA-184_family_class_D_beta-lactamase_OXA-624]_[protein_id=WP_0883     AAGGAAATTTTTTATCATTATAAGGGCGAA 300
lcl|NG_057550.1_cds_WP_109545114.1_1_[gene=blaOXA]_[locus_tag=A7J11_05551]_[protein=OXA-184_family_class_D_beta-lactamase_OXA-617]_[protein_id=WP_1095     AAGGAAATTTTTTATCATTATAAGGGCGAA 300
lcl|NG_057549.1_cds_WP_109545113.1_1_[gene=blaOXA]_[locus_tag=A7J11_05550]_[protein=OXA-184_family_class_D_beta-lactamase_OXA-618]_[protein_id=WP_1095     AAGGAAATTTTTTATCATTATAAGGGCGAA 300
lcl|NG_057548.1_cds_WP_109545112.1_1_[gene=blaOXA]_[locus_tag=A7J11_05549]_[protein=OXA-184_family_class_D_beta-lactamase_OXA-622]_[protein_id=WP_1095     AAGGAAATTTTTTATCATTATAAGGGCGAA 300
lcl|NG_057547.1_cds_WP_109545111.1_1_[gene=blaOXA]_[locus_tag=A7J11_05548]_[protein=OXA-184_family_class_D_beta-lactamase_OXA-613]_[protein_id=WP_1095     AAGGAAATTTTCTATCATTATAAGGGTGAA 300
lcl|NG_057546.1_cds_WP_070233680.1_1_[gene=blaOXA]_[locus_tag=A7J11_05547]_[protein=OXA-184_family_class_D_beta-lactamase_OXA-614]_[protein_id=WP_0702     AAGGAAATTTTCTATCATTATAAGGGTGAA 300
lcl|NG_057545.1_cds_WP_109545110.1_1_[gene=blaOXA]_[locus_tag=A7J11_05546]_[protein=OXA-184_family_class_D_beta-lactamase_OXA-616]_[protein_id=WP_1095     AAGGAAATTTTTTATCATTATAAGGGCGAA 300
lcl|NG_057544.1_cds_WP_044779552.1_1_[gene=blaOXA]_[locus_tag=A7J11_05545]_[protein=OXA-184_family_class_D_beta-lactamase_OXA-638]_[protein_id=WP_0447     AAGGAAATTTTTTATCATTATAAGGGCGAA 300
lcl|NG_057543.1_cds_WP_109545109.1_1_[gene=blaOXA]_[locus_tag=A7J11_05544]_[protein=OXA-184_family_class_D_beta-lactamase_OXA-640]_[protein_id=WP_1095     AAGGAAATTTTTTATCATTATAAGGGCGAA 300
lcl|NG_057506.1_cds_WP_109545086.1_1_[gene=blaOXA]_[locus_tag=A7J11_05507]_[protein=OXA-184_family_class_D_beta-lactamase_OXA-632]_[protein_id=WP_1095     AAGGAAATTTTTTATCATTATAAGGGTGAA 300
lcl|NG_057505.1_cds_WP_052794776.1_1_[gene=blaOXA]_[locus_tag=A7J11_05506]_[protein=OXA-184_family_class_D_beta-lactamase_OXA-625]_[protein_id=WP_0527     AAGGAAATTTTTTATCATTATAAGGGTGAA 300
lcl|NG_057504.1_cds_WP_053872444.1_1_[gene=blaOXA]_[locus_tag=A7J11_05505]_[protein=OXA-184_family_class_D_beta-lactamase_OXA-639]_[protein_id=WP_0538     AAGGAAATTTTTTATCATTATAAGGGCGAA 300
lcl|NG_057503.1_cds_WP_109545085.1_1_[gene=blaOXA]_[locus_tag=A7J11_05504]_[protein=OXA-184_family_class_D_beta-lactamase_OXA-630]_[protein_id=WP_1095     AAGGAAATTTTTTATCATTATAAGGGTGAA 300
lcl|NG_057502.1_cds_WP_109545084.1_1_[gene=blaOXA]_[locus_tag=A7J11_05503]_[protein=OXA-184_family_class_D_beta-lactamase_OXA-634]_[protein_id=WP_1095     AAGGAAATTTTTTATCATTATAAGGGTGAA 300
lcl|NG_057501.1_cds_WP_057036510.1_1_[gene=blaOXA]_[locus_tag=A7J11_05502]_[protein=OXA-184_family_class_D_beta-lactamase_OXA-629]_[protein_id=WP_0570     AAGGAAATTTTTTATCATTATAAGGGTGAA 300
lcl|NG_057500.1_cds_WP_109545083.1_1_[gene=blaOXA]_[locus_tag=A7J11_05501]_[protein=OXA-184_family_class_D_beta-lactamase_OXA-628]_[protein_id=WP_1095     AAGGAAATTTTTTATCATTATAAGGGTGAA 300
lcl|NG_057499.1_cds_WP_109545082.1_1_[gene=blaOXA]_[locus_tag=A7J11_05500]_[protein=OXA-184_family_class_D_beta-lactamase_OXA-633]_[protein_id=WP_1095     AAGGAAATTTTTTATCATTATAAGGGTGAA 300
lcl|NG_057498.1_cds_WP_109545081.1_1_[gene=blaOXA]_[locus_tag=A7J11_05499]_[protein=OXA-184_family_class_D_beta-lactamase_OXA-627]_[protein_id=WP_1095     AAGGAAATTTTTTATCATTATAAGGGTGAA 300
lcl|NG_057497.1_cds_WP_109545080.1_1_[gene=blaOXA]_[locus_tag=A7J11_05498]_[protein=OXA-184_family_class_D_beta-lactamase_OXA-626]_[protein_id=WP_1095     AAGGAAATTTTTTATCATTATAAGGGTGAA 300
lcl|NG_057496.1_cds_WP_109545079.1_1_[gene=blaOXA]_[locus_tag=A7J11_05497]_[protein=OXA-184_family_class_D_beta-lactamase_OXA-631]_[protein_id=WP_1095     AAGGAAATTTTTTATCATTATAAGGGTGAA 300
lcl|NG_057495.1_cds_WP_109545078.1_1_[gene=blaOXA]_[locus_tag=A7J11_05496]_[protein=OXA-184_family_class_D_beta-lactamase_OXA-635]_[protein_id=WP_1095     AAGGAAATTTTTTATCATTATAAGGGCGAA 300
lcl|NG_057494.1_cds_WP_109545077.1_1_[gene=blaOXA]_[locus_tag=A7J11_05495]_[protein=OXA-184_family_class_D_beta-lactamase_OXA-636]_[protein_id=WP_1095     AAGGAAATTTTTTATCATTATAAGGGCGAA 300
lcl|NG_057493.1_cds_WP_002936877.1_1_[gene=blaOXA]_[locus_tag=A7J11_05494]_[protein=OXA-184_family_class_D_beta-lactamase_OXA-623]_[protein_id=WP_0029     AAGGAAATTTTTTATCATTATAAGGGCGAA 300
lcl|NG_057492.1_cds_WP_109545076.1_1_[gene=blaOXA]_[locus_tag=A7J11_05493]_[protein=OXA-184_family_class_D_beta-lactamase_OXA-620]_[protein_id=WP_1095     AAGGAAATTTTTTATCATTATAAGGGCGAA 300
lcl|NG_057491.1_cds_WP_109545075.1_1_[gene=blaOXA]_[locus_tag=A7J11_05492]_[protein=OXA-184_family_class_D_beta-lactamase_OXA-619]_[protein_id=WP_1095     AAGGAAATTTTTTATCATTATAAGGGCGAA 300
lcl|NG_057490.1_cds_WP_052858477.1_1_[gene=blaOXA]_[locus_tag=A7J11_05491]_[protein=OXA-184_family_class_D_beta-lactamase_OXA-637]_[protein_id=WP_0528     AAGGAAATTTTCTATCATTATAAGGGTGAA 300
lcl|MH085575.1_cds_AWD39729.1_1_[gene=blaOXA]_[protein=OXA-184_family_class_D_beta-lactamase_OXA-621]_[protein_id=AWD39729.1]_[location=1..774]_[gbkey     AAGGAAATTTTTTATCATTATAAGGGCGAA 300
lcl|MH085574.1_cds_AWD39728.1_1_[gene=blaOXA]_[protein=OXA-184_family_class_D_beta-lactamase_OXA-615]_[protein_id=AWD39728.1]_[location=1..774]_[gbkey     AAGGAAATTTTCTATCATTATAAGGGTGAA 300
lcl|MH085572.1_cds_AWD39727.1_1_[gene=blaOXA]_[protein=OXA-184_family_class_D_beta-lactamase_OXA-624]_[protein_id=AWD39727.1]_[location=1..774]_[gbkey     AAGGAAATTTTTTATCATTATAAGGGCGAA 300
lcl|MH085571.1_cds_AWD39726.1_1_[gene=blaOXA]_[protein=OXA-184_family_class_D_beta-lactamase_OXA-617]_[protein_id=AWD39726.1]_[location=1..774]_[gbkey     AAGGAAATTTTTTATCATTATAAGGGCGAA 300
lcl|MH085570.1_cds_AWD39725.1_1_[gene=blaOXA]_[protein=OXA-184_family_class_D_beta-lactamase_OXA-618]_[protein_id=AWD39725.1]_[location=1..774]_[gbkey     AAGGAAATTTTTTATCATTATAAGGGCGAA 300
lcl|MH085569.1_cds_AWD39724.1_1_[gene=blaOXA]_[protein=OXA-184_family_class_D_beta-lactamase_OXA-622]_[protein_id=AWD39724.1]_[location=1..774]_[gbkey     AAGGAAATTTTTTATCATTATAAGGGCGAA 300
lcl|MH085568.1_cds_AWD39723.1_1_[gene=blaOXA]_[protein=OXA-184_family_class_D_beta-lactamase_OXA-613]_[protein_id=AWD39723.1]_[location=1..753]_[gbkey     AAGGAAATTTTCTATCATTATAAGGGTGAA 300
lcl|MH085567.1_cds_AWD39722.1_1_[gene=blaOXA]_[protein=OXA-184_family_class_D_beta-lactamase_OXA-614]_[protein_id=AWD39722.1]_[location=1..774]_[gbkey     AAGGAAATTTTCTATCATTATAAGGGTGAA 300
lcl|MH085566.1_cds_AWD39721.1_1_[gene=blaOXA]_[protein=OXA-184_family_class_D_beta-lactamase_OXA-616]_[protein_id=AWD39721.1]_[location=1..750]_[gbkey     AAGGAAATTTTTTATCATTATAAGGGCGAA 300
lcl|MH085565.1_cds_AWD39720.1_1_[gene=blaOXA]_[protein=OXA-184_family_class_D_beta-lactamase_OXA-638]_[protein_id=AWD39720.1]_[location=1..750]_[gbkey     AAGGAAATTTTTTATCATTATAAGGGCGAA 300
lcl|MH085564.1_cds_AWD39719.1_1_[gene=blaOXA]_[protein=OXA-184_family_class_D_beta-lactamase_OXA-640]_[protein_id=AWD39719.1]_[location=1..750]_[gbkey     AAGGAAATTTTTTATCATTATAAGGGCGAA 300
lcl|MH085514.1_cds_AWD39679.1_1_[gene=blaOXA]_[protein=OXA-184_family_class_D_beta-lactamase_OXA-632]_[protein_id=AWD39679.1]_[location=1..747]_[gbkey     AAGGAAATTTTTTATCATTATAAGGGTGAA 300
lcl|MH085513.1_cds_AWD39678.1_1_[gene=blaOXA]_[protein=OXA-184_family_class_D_beta-lactamase_OXA-625]_[protein_id=AWD39678.1]_[location=1..747]_[gbkey     AAGGAAATTTTTTATCATTATAAGGGTGAA 300
lcl|MH085512.1_cds_AWD39677.1_1_[gene=blaOXA]_[protein=OXA-184_family_class_D_beta-lactamase_OXA-639]_[protein_id=AWD39677.1]_[location=1..750]_[gbkey     AAGGAAATTTTTTATCATTATAAGGGCGAA 300
lcl|MH085511.1_cds_AWD39676.1_1_[gene=blaOXA]_[protein=OXA-184_family_class_D_beta-lactamase_OXA-623]_[protein_id=AWD39676.1]_[location=1..747]_[gbkey     AAGGAAATTTTTTATCATTATAAGGGCGAA 300
lcl|MH085510.1_cds_AWD39675.1_1_[gene=blaOXA]_[protein=OXA-184_family_class_D_beta-lactamase_OXA-630]_[protein_id=AWD39675.1]_[location=1..747]_[gbkey     AAGGAAATTTTTTATCATTATAAGGGTGAA 300
lcl|MH085509.1_cds_AWD39674.1_1_[gene=blaOXA]_[protein=OXA-184_family_class_D_beta-lactamase_OXA-634]_[protein_id=AWD39674.1]_[location=1..747]_[gbkey     AAGGAAATTTTTTATCATTATAAGGGTGAA 300
lcl|MH085508.1_cds_AWD39673.1_1_[gene=blaOXA]_[protein=OXA-184_family_class_D_beta-lactamase_OXA-629]_[protein_id=AWD39673.1]_[location=1..747]_[gbkey     AAGGAAATTTTTTATCATTATAAGGGTGAA 300
lcl|MH085507.1_cds_AWD39672.1_1_[gene=blaOXA]_[protein=OXA-184_family_class_D_beta-lactamase_OXA-628]_[protein_id=AWD39672.1]_[location=1..747]_[gbkey     AAGGAAATTTTTTATCATTATAAGGGTGAA 300
lcl|MH085506.1_cds_AWD39671.1_1_[gene=blaOXA]_[protein=OXA-184_family_class_D_beta-lactamase_OXA-633]_[protein_id=AWD39671.1]_[location=1..747]_[gbkey     AAGGAAATTTTTTATCATTATAAGGGTGAA 300
lcl|MH085505.1_cds_AWD39670.1_1_[gene=blaOXA]_[protein=OXA-184_family_class_D_beta-lactamase_OXA-627]_[protein_id=AWD39670.1]_[location=1..747]_[gbkey     AAGGAAATTTTTTATCATTATAAGGGTGAA 300
lcl|MH085504.1_cds_AWD39669.1_1_[gene=blaOXA]_[protein=OXA-184_family_class_D_beta-lactamase_OXA-626]_[protein_id=AWD39669.1]_[location=1..747]_[gbkey     AAGGAAATTTTTTATCATTATAAGGGTGAA 300
lcl|MH085503.1_cds_AWD39668.1_1_[gene=blaOXA]_[protein=OXA-184_family_class_D_beta-lactamase_OXA-631]_[protein_id=AWD39668.1]_[location=1..747]_[gbkey     AAGGAAATTTTTTATCATTATAAGGGTGAA 300
lcl|MH085502.1_cds_AWD39667.1_1_[gene=blaOXA]_[protein=OXA-184_family_class_D_beta-lactamase_OXA-635]_[protein_id=AWD39667.1]_[location=1..750]_[gbkey     AAGGAAATTTTTTATCATTATAAGGGCGAA 300
lcl|MH085501.1_cds_AWD39666.1_1_[gene=blaOXA]_[protein=OXA-184_family_class_D_beta-lactamase_OXA-636]_[protein_id=AWD39666.1]_[location=1..750]_[gbkey     AAGGAAATTTTTTATCATTATAAGGGCGAA 300
lcl|MH085500.1_cds_AWD39665.1_1_[gene=blaOXA]_[protein=OXA-184_family_class_D_beta-lactamase_OXA-623]_[protein_id=AWD39665.1]_[location=1..747]_[gbkey     AAGGAAATTTTTTATCATTATAAGGGCGAA 300
lcl|MH085499.1_cds_AWD39664.1_1_[gene=blaOXA]_[protein=OXA-184_family_class_D_beta-lactamase_OXA-620]_[protein_id=AWD39664.1]_[location=1..774]_[gbkey     AAGGAAATTTTTTATCATTATAAGGGCGAA 300
lcl|MH085498.1_cds_AWD39663.1_1_[gene=blaOXA]_[protein=OXA-184_family_class_D_beta-lactamase_OXA-619]_[protein_id=AWD39663.1]_[location=1..774]_[gbkey     AAGGAAATTTTTTATCATTATAAGGGCGAA 300
lcl|MH085497.1_cds_AWD39662.1_1_[gene=blaOXA]_[protein=OXA-184_family_class_D_beta-lactamase_OXA-637]_[protein_id=AWD39662.1]_[location=1..750]_[gbkey     AAGGAAATTTTCTATCATTATAAGGGTGAA 300
lcl|MH085573.1_cds_AWD39740.1_1_[gene=blaOXA]_[protein=OXA-184_family_class_D_beta-lactamase_OXA-658]_[protein_id=AWD39740.1]_[location=1..720]_[gbkey     AAGGAAATTTTTTATCATTATAAGGGCGAA 300
lcl|NG_061408.1_cds_WP_070210118.1_1_[gene=blaOXA]_[locus_tag=A7J11_05813]_[protein=OXA-184_family_class_D_beta-lactamase_OXA-658]_[protein_id=WP_0702     AAGGAAATTTTTTATCATTATAAGGGCGAA 300
lcl|NG_049485.1_cds_WP_002872405.1_1_[gene=blaOXA]_[locus_tag=A7J11_02568]_[protein=OXA-184_family_class_D_beta-lactamase_OXA-184]_[protein_id=WP_0028     AAGGAAATTTTTTATCATTATAAGGGTGAA 300
lcl|NG_049486.1_cds_WP_063861300.1_1_[gene=blaOXA]_[locus_tag=A7J11_02854]_[protein=OXA-184_family_class_D_beta-lactamase_OXA-185]_[protein_id=WP_0638     AAGGAAATTTTTTATCATTATAAGGGTGAA 300
lcl|NG_049733.1_cds_WP_063864085.1_1_[gene=blaOXA]_[locus_tag=A7J11_03475]_[protein=OXA-184_family_class_D_beta-lactamase_OXA-448]_[protein_id=WP_0638     AAGGAAATTTTTTATCATTATAAGGGCGAA 300
lcl|NG_049749.1_cds_WP_052793969.1_1_[gene=blaOXA]_[locus_tag=A7J11_03476]_[protein=OXA-184_family_class_D_beta-lactamase_OXA-465]_[protein_id=WP_0527     AAGGAAATTTTTTATCATTATAAGGGTGAA 300
lcl|NG_049750.1_cds_WP_063864091.1_1_[gene=blaOXA]_[locus_tag=A7J11_03477]_[protein=OXA-184_family_class_D_beta-lactamase_OXA-466]_[protein_id=WP_0638     AAGGAAATTTTTTATCATTATAAGGGTGAA 300
lcl|NG_063886.1_cds_WP_126205827.1_1_[gene=blaOXA]_[locus_tag=A7J11_06097]_[protein=OXA-184_family_class_D_beta-lactamase_OXA-785]_[protein_id=WP_1262     AAGGAAATTTTTTATCATTATAAGGGTGAA 300
lcl|NG_049731.1_cds_WP_063864084.1_1_[gene=blaOXA]_[locus_tag=A7J11_03474]_[protein=OXA-184_family_class_D_beta-lactamase_OXA-446]_[protein_id=WP_0638     AAGGAAATTTTCTATCATTATAAGGGTGAA 300
lcl|NG_049734.1_cds_WP_002893358.1_1_[gene=blaOXA]_[locus_tag=A7J11_02801]_[protein=OXA-184_family_class_D_beta-lactamase_OXA-449]_[protein_id=WP_0028     AAGGAAATTTTTTATCATTATAAGGGCGAA 300
lcl|NG_063884.1_cds_WP_128268278.1_1_[gene=blaOXA]_[locus_tag=A7J11_06095]_[protein=OXA-184_family_class_D_beta-lactamase_OXA-783]_[protein_id=WP_1282     AAGGAAATTTTTTATCATTATAAGGGCGAA 300
lcl|NG_049732.1_cds_WP_002934081.1_1_[gene=blaOXA]_[locus_tag=A7J11_02802]_[protein=OXA-184_family_class_D_beta-lactamase_OXA-447]_[protein_id=WP_0029     AAGGAAATTTTTTATCATTATAAGGGCGAA 300
                                                                                                                                                                                         

OXA-1_consensus                                                                                                                                            AAAGGAATGGAGATC---TGGAACAGCAAT 330
OXA01_crRNA                                                                                                                                                ------------------------------ 330
Forward_primer                                                                                                                                             ------------------------------ 330
Reverse_primer                                                                                                                                             ------------------------------ 330
lcl|MH085576.1_cds_AWD39741.1_1_[gene=blaOXA]_[protein=OXA-184_family_class_D_beta-lactamase]_[protein_id=AWD39741.1]_[location=1..735]_[gbkey=CDS]        AAAGTATTTTTGCCCTCTTGGAAACAAGAT 330
lcl|MK181518.1_cds_AYX80687.1_1_[gene=blaOXA]_[protein=OXA-184_family_class_D_beta-lactamase_OXA-783]_[protein_id=AYX80687.1]_[location=1..750]_[gbkey     AAAGTATTTTTGCCCTCTTGGAAACAAGAT 330
lcl|MK181520.1_cds_AYX80689.1_1_[gene=blaOXA]_[protein=OXA-184_family_class_D_beta-lactamase_OXA-785]_[protein_id=AYX80689.1]_[location=1..747]_[gbkey     AAAGTATTTTTGCCTTCTTGGAAACAAGAT 330
lcl|NG_057553.1_cds_WP_109545116.1_1_[gene=blaOXA]_[locus_tag=A7J11_05554]_[protein=OXA-184_family_class_D_beta-lactamase_OXA-621]_[protein_id=WP_1095     AAAGTATTTTTGCCCTCTTGGAAACAAGAT 330
lcl|NG_057552.1_cds_WP_109545115.1_1_[gene=blaOXA]_[locus_tag=A7J11_05553]_[protein=OXA-184_family_class_D_beta-lactamase_OXA-615]_[protein_id=WP_1095     AAAGTATTTTTGCCCTCTTGGAAACAAGAT 330
lcl|NG_057551.1_cds_WP_088303859.1_1_[gene=blaOXA]_[locus_tag=A7J11_05552]_[protein=OXA-184_family_class_D_beta-lactamase_OXA-624]_[protein_id=WP_0883     AAAGTATTTTTGCCCTCTTGGAAACAAGAT 330
lcl|NG_057550.1_cds_WP_109545114.1_1_[gene=blaOXA]_[locus_tag=A7J11_05551]_[protein=OXA-184_family_class_D_beta-lactamase_OXA-617]_[protein_id=WP_1095     AAAGTATTTTTGCCCTCTTGGAAACAAGAT 330
lcl|NG_057549.1_cds_WP_109545113.1_1_[gene=blaOXA]_[locus_tag=A7J11_05550]_[protein=OXA-184_family_class_D_beta-lactamase_OXA-618]_[protein_id=WP_1095     AAAGTATTTTTGCCCTCTTGGAAACAAGAT 330
lcl|NG_057548.1_cds_WP_109545112.1_1_[gene=blaOXA]_[locus_tag=A7J11_05549]_[protein=OXA-184_family_class_D_beta-lactamase_OXA-622]_[protein_id=WP_1095     AAAGTATTTTTGCCCTCTTGGAAACAAGAT 330
lcl|NG_057547.1_cds_WP_109545111.1_1_[gene=blaOXA]_[locus_tag=A7J11_05548]_[protein=OXA-184_family_class_D_beta-lactamase_OXA-613]_[protein_id=WP_1095     AAAGTATTTTTGCCCTCTTGGAAACAAGAT 330
lcl|NG_057546.1_cds_WP_070233680.1_1_[gene=blaOXA]_[locus_tag=A7J11_05547]_[protein=OXA-184_family_class_D_beta-lactamase_OXA-614]_[protein_id=WP_0702     AAAGTATTTTTGCCCTCTTGGAAACAAGAT 330
lcl|NG_057545.1_cds_WP_109545110.1_1_[gene=blaOXA]_[locus_tag=A7J11_05546]_[protein=OXA-184_family_class_D_beta-lactamase_OXA-616]_[protein_id=WP_1095     AAAGTATTTTTGCCCTCTTGGAAACAAGAT 330
lcl|NG_057544.1_cds_WP_044779552.1_1_[gene=blaOXA]_[locus_tag=A7J11_05545]_[protein=OXA-184_family_class_D_beta-lactamase_OXA-638]_[protein_id=WP_0447     AAAGTATTTTTGCCCTCTTGGAAACAAGAT 330
lcl|NG_057543.1_cds_WP_109545109.1_1_[gene=blaOXA]_[locus_tag=A7J11_05544]_[protein=OXA-184_family_class_D_beta-lactamase_OXA-640]_[protein_id=WP_1095     AAAGTATTTTTGCCCTCTTGGAAACAAGAT 330
lcl|NG_057506.1_cds_WP_109545086.1_1_[gene=blaOXA]_[locus_tag=A7J11_05507]_[protein=OXA-184_family_class_D_beta-lactamase_OXA-632]_[protein_id=WP_1095     AAAGTATTTTTGCCTTCTTGGAAACAAGAT 330
lcl|NG_057505.1_cds_WP_052794776.1_1_[gene=blaOXA]_[locus_tag=A7J11_05506]_[protein=OXA-184_family_class_D_beta-lactamase_OXA-625]_[protein_id=WP_0527     AAAGTATTTTTGCCTTCTTGGAAACAAGAT 330
lcl|NG_057504.1_cds_WP_053872444.1_1_[gene=blaOXA]_[locus_tag=A7J11_05505]_[protein=OXA-184_family_class_D_beta-lactamase_OXA-639]_[protein_id=WP_0538     AAAGTATTTTTGCCCTCTTGGAAACAAGAT 330
lcl|NG_057503.1_cds_WP_109545085.1_1_[gene=blaOXA]_[locus_tag=A7J11_05504]_[protein=OXA-184_family_class_D_beta-lactamase_OXA-630]_[protein_id=WP_1095     AAAGTATTTTTGCCCTCTTGGAAACAAGAT 330
lcl|NG_057502.1_cds_WP_109545084.1_1_[gene=blaOXA]_[locus_tag=A7J11_05503]_[protein=OXA-184_family_class_D_beta-lactamase_OXA-634]_[protein_id=WP_1095     AAAGTATTTTTGCCCTCTTGGAAACAAGAT 330
lcl|NG_057501.1_cds_WP_057036510.1_1_[gene=blaOXA]_[locus_tag=A7J11_05502]_[protein=OXA-184_family_class_D_beta-lactamase_OXA-629]_[protein_id=WP_0570     AAAGTATTTTTGCCCTCTTGGAAACAAGAT 330
lcl|NG_057500.1_cds_WP_109545083.1_1_[gene=blaOXA]_[locus_tag=A7J11_05501]_[protein=OXA-184_family_class_D_beta-lactamase_OXA-628]_[protein_id=WP_1095     AAAGTATTTTTGCCCTCTTGGAAACAAGAT 330
lcl|NG_057499.1_cds_WP_109545082.1_1_[gene=blaOXA]_[locus_tag=A7J11_05500]_[protein=OXA-184_family_class_D_beta-lactamase_OXA-633]_[protein_id=WP_1095     AAAGTATTTTTGCCCTCTTGGAAACAAGAT 330
lcl|NG_057498.1_cds_WP_109545081.1_1_[gene=blaOXA]_[locus_tag=A7J11_05499]_[protein=OXA-184_family_class_D_beta-lactamase_OXA-627]_[protein_id=WP_1095     AAAGTATTTTTGCCCTCTTGGAAACAAGAT 330
lcl|NG_057497.1_cds_WP_109545080.1_1_[gene=blaOXA]_[locus_tag=A7J11_05498]_[protein=OXA-184_family_class_D_beta-lactamase_OXA-626]_[protein_id=WP_1095     AAAGTATTTTTGCCCTCTTGGAAACAAGAT 330
lcl|NG_057496.1_cds_WP_109545079.1_1_[gene=blaOXA]_[locus_tag=A7J11_05497]_[protein=OXA-184_family_class_D_beta-lactamase_OXA-631]_[protein_id=WP_1095     AAAGTATTTTTGCCTTCTTGGAAACAAGAT 330
lcl|NG_057495.1_cds_WP_109545078.1_1_[gene=blaOXA]_[locus_tag=A7J11_05496]_[protein=OXA-184_family_class_D_beta-lactamase_OXA-635]_[protein_id=WP_1095     AAAGTATTTTTGTCCTCTTGGAAACAAGAT 330
lcl|NG_057494.1_cds_WP_109545077.1_1_[gene=blaOXA]_[locus_tag=A7J11_05495]_[protein=OXA-184_family_class_D_beta-lactamase_OXA-636]_[protein_id=WP_1095     AAAGTATTTTTGCCCTCTTGGAAACAAGAT 330
lcl|NG_057493.1_cds_WP_002936877.1_1_[gene=blaOXA]_[locus_tag=A7J11_05494]_[protein=OXA-184_family_class_D_beta-lactamase_OXA-623]_[protein_id=WP_0029     AAAGTATTTTTGCCCTCTTGGAAACAAGAT 330
lcl|NG_057492.1_cds_WP_109545076.1_1_[gene=blaOXA]_[locus_tag=A7J11_05493]_[protein=OXA-184_family_class_D_beta-lactamase_OXA-620]_[protein_id=WP_1095     AAAGTATTTTTGCCCTCTTGGAAACAAGAT 330
lcl|NG_057491.1_cds_WP_109545075.1_1_[gene=blaOXA]_[locus_tag=A7J11_05492]_[protein=OXA-184_family_class_D_beta-lactamase_OXA-619]_[protein_id=WP_1095     AAAGTATTTTTGCCCTCTTGGAAACAAGAT 330
lcl|NG_057490.1_cds_WP_052858477.1_1_[gene=blaOXA]_[locus_tag=A7J11_05491]_[protein=OXA-184_family_class_D_beta-lactamase_OXA-637]_[protein_id=WP_0528     AAAGTATTTTTGCCCTCTTGGAAACAAGAT 330
lcl|MH085575.1_cds_AWD39729.1_1_[gene=blaOXA]_[protein=OXA-184_family_class_D_beta-lactamase_OXA-621]_[protein_id=AWD39729.1]_[location=1..774]_[gbkey     AAAGTATTTTTGCCCTCTTGGAAACAAGAT 330
lcl|MH085574.1_cds_AWD39728.1_1_[gene=blaOXA]_[protein=OXA-184_family_class_D_beta-lactamase_OXA-615]_[protein_id=AWD39728.1]_[location=1..774]_[gbkey     AAAGTATTTTTGCCCTCTTGGAAACAAGAT 330
lcl|MH085572.1_cds_AWD39727.1_1_[gene=blaOXA]_[protein=OXA-184_family_class_D_beta-lactamase_OXA-624]_[protein_id=AWD39727.1]_[location=1..774]_[gbkey     AAAGTATTTTTGCCCTCTTGGAAACAAGAT 330
lcl|MH085571.1_cds_AWD39726.1_1_[gene=blaOXA]_[protein=OXA-184_family_class_D_beta-lactamase_OXA-617]_[protein_id=AWD39726.1]_[location=1..774]_[gbkey     AAAGTATTTTTGCCCTCTTGGAAACAAGAT 330
lcl|MH085570.1_cds_AWD39725.1_1_[gene=blaOXA]_[protein=OXA-184_family_class_D_beta-lactamase_OXA-618]_[protein_id=AWD39725.1]_[location=1..774]_[gbkey     AAAGTATTTTTGCCCTCTTGGAAACAAGAT 330
lcl|MH085569.1_cds_AWD39724.1_1_[gene=blaOXA]_[protein=OXA-184_family_class_D_beta-lactamase_OXA-622]_[protein_id=AWD39724.1]_[location=1..774]_[gbkey     AAAGTATTTTTGCCCTCTTGGAAACAAGAT 330
lcl|MH085568.1_cds_AWD39723.1_1_[gene=blaOXA]_[protein=OXA-184_family_class_D_beta-lactamase_OXA-613]_[protein_id=AWD39723.1]_[location=1..753]_[gbkey     AAAGTATTTTTGCCCTCTTGGAAACAAGAT 330
lcl|MH085567.1_cds_AWD39722.1_1_[gene=blaOXA]_[protein=OXA-184_family_class_D_beta-lactamase_OXA-614]_[protein_id=AWD39722.1]_[location=1..774]_[gbkey     AAAGTATTTTTGCCCTCTTGGAAACAAGAT 330
lcl|MH085566.1_cds_AWD39721.1_1_[gene=blaOXA]_[protein=OXA-184_family_class_D_beta-lactamase_OXA-616]_[protein_id=AWD39721.1]_[location=1..750]_[gbkey     AAAGTATTTTTGCCCTCTTGGAAACAAGAT 330
lcl|MH085565.1_cds_AWD39720.1_1_[gene=blaOXA]_[protein=OXA-184_family_class_D_beta-lactamase_OXA-638]_[protein_id=AWD39720.1]_[location=1..750]_[gbkey     AAAGTATTTTTGCCCTCTTGGAAACAAGAT 330
lcl|MH085564.1_cds_AWD39719.1_1_[gene=blaOXA]_[protein=OXA-184_family_class_D_beta-lactamase_OXA-640]_[protein_id=AWD39719.1]_[location=1..750]_[gbkey     AAAGTATTTTTGCCCTCTTGGAAACAAGAT 330
lcl|MH085514.1_cds_AWD39679.1_1_[gene=blaOXA]_[protein=OXA-184_family_class_D_beta-lactamase_OXA-632]_[protein_id=AWD39679.1]_[location=1..747]_[gbkey     AAAGTATTTTTGCCTTCTTGGAAACAAGAT 330
lcl|MH085513.1_cds_AWD39678.1_1_[gene=blaOXA]_[protein=OXA-184_family_class_D_beta-lactamase_OXA-625]_[protein_id=AWD39678.1]_[location=1..747]_[gbkey     AAAGTATTTTTGCCTTCTTGGAAACAAGAT 330
lcl|MH085512.1_cds_AWD39677.1_1_[gene=blaOXA]_[protein=OXA-184_family_class_D_beta-lactamase_OXA-639]_[protein_id=AWD39677.1]_[location=1..750]_[gbkey     AAAGTATTTTTGCCCTCTTGGAAACAAGAT 330
lcl|MH085511.1_cds_AWD39676.1_1_[gene=blaOXA]_[protein=OXA-184_family_class_D_beta-lactamase_OXA-623]_[protein_id=AWD39676.1]_[location=1..747]_[gbkey     AAAGTATTTTTGCCCTCTTGGAAACAAGAT 330
lcl|MH085510.1_cds_AWD39675.1_1_[gene=blaOXA]_[protein=OXA-184_family_class_D_beta-lactamase_OXA-630]_[protein_id=AWD39675.1]_[location=1..747]_[gbkey     AAAGTATTTTTGCCCTCTTGGAAACAAGAT 330
lcl|MH085509.1_cds_AWD39674.1_1_[gene=blaOXA]_[protein=OXA-184_family_class_D_beta-lactamase_OXA-634]_[protein_id=AWD39674.1]_[location=1..747]_[gbkey     AAAGTATTTTTGCCCTCTTGGAAACAAGAT 330
lcl|MH085508.1_cds_AWD39673.1_1_[gene=blaOXA]_[protein=OXA-184_family_class_D_beta-lactamase_OXA-629]_[protein_id=AWD39673.1]_[location=1..747]_[gbkey     AAAGTATTTTTGCCCTCTTGGAAACAAGAT 330
lcl|MH085507.1_cds_AWD39672.1_1_[gene=blaOXA]_[protein=OXA-184_family_class_D_beta-lactamase_OXA-628]_[protein_id=AWD39672.1]_[location=1..747]_[gbkey     AAAGTATTTTTGCCCTCTTGGAAACAAGAT 330
lcl|MH085506.1_cds_AWD39671.1_1_[gene=blaOXA]_[protein=OXA-184_family_class_D_beta-lactamase_OXA-633]_[protein_id=AWD39671.1]_[location=1..747]_[gbkey     AAAGTATTTTTGCCCTCTTGGAAACAAGAT 330
lcl|MH085505.1_cds_AWD39670.1_1_[gene=blaOXA]_[protein=OXA-184_family_class_D_beta-lactamase_OXA-627]_[protein_id=AWD39670.1]_[location=1..747]_[gbkey     AAAGTATTTTTGCCCTCTTGGAAACAAGAT 330
lcl|MH085504.1_cds_AWD39669.1_1_[gene=blaOXA]_[protein=OXA-184_family_class_D_beta-lactamase_OXA-626]_[protein_id=AWD39669.1]_[location=1..747]_[gbkey     AAAGTATTTTTGCCCTCTTGGAAACAAGAT 330
lcl|MH085503.1_cds_AWD39668.1_1_[gene=blaOXA]_[protein=OXA-184_family_class_D_beta-lactamase_OXA-631]_[protein_id=AWD39668.1]_[location=1..747]_[gbkey     AAAGTATTTTTGCCTTCTTGGAAACAAGAT 330
lcl|MH085502.1_cds_AWD39667.1_1_[gene=blaOXA]_[protein=OXA-184_family_class_D_beta-lactamase_OXA-635]_[protein_id=AWD39667.1]_[location=1..750]_[gbkey     AAAGTATTTTTGTCCTCTTGGAAACAAGAT 330
lcl|MH085501.1_cds_AWD39666.1_1_[gene=blaOXA]_[protein=OXA-184_family_class_D_beta-lactamase_OXA-636]_[protein_id=AWD39666.1]_[location=1..750]_[gbkey     AAAGTATTTTTGCCCTCTTGGAAACAAGAT 330
lcl|MH085500.1_cds_AWD39665.1_1_[gene=blaOXA]_[protein=OXA-184_family_class_D_beta-lactamase_OXA-623]_[protein_id=AWD39665.1]_[location=1..747]_[gbkey     AAAGTATTTTTGCCCTCTTGGAAACAAGAT 330
lcl|MH085499.1_cds_AWD39664.1_1_[gene=blaOXA]_[protein=OXA-184_family_class_D_beta-lactamase_OXA-620]_[protein_id=AWD39664.1]_[location=1..774]_[gbkey     AAAGTATTTTTGCCCTCTTGGAAACAAGAT 330
lcl|MH085498.1_cds_AWD39663.1_1_[gene=blaOXA]_[protein=OXA-184_family_class_D_beta-lactamase_OXA-619]_[protein_id=AWD39663.1]_[location=1..774]_[gbkey     AAAGTATTTTTGCCCTCTTGGAAACAAGAT 330
lcl|MH085497.1_cds_AWD39662.1_1_[gene=blaOXA]_[protein=OXA-184_family_class_D_beta-lactamase_OXA-637]_[protein_id=AWD39662.1]_[location=1..750]_[gbkey     AAAGTATTTTTGCCCTCTTGGAAACAAGAT 330
lcl|MH085573.1_cds_AWD39740.1_1_[gene=blaOXA]_[protein=OXA-184_family_class_D_beta-lactamase_OXA-658]_[protein_id=AWD39740.1]_[location=1..720]_[gbkey     AAAGTATTTTTGCCCTCTTGGAAACAAGAT 330
lcl|NG_061408.1_cds_WP_070210118.1_1_[gene=blaOXA]_[locus_tag=A7J11_05813]_[protein=OXA-184_family_class_D_beta-lactamase_OXA-658]_[protein_id=WP_0702     AAAGTATTTTTGCCCTCTTGGAAACAAGAT 330
lcl|NG_049485.1_cds_WP_002872405.1_1_[gene=blaOXA]_[locus_tag=A7J11_02568]_[protein=OXA-184_family_class_D_beta-lactamase_OXA-184]_[protein_id=WP_0028     AAAGTATTTTTGCCCTCTTGGAAACAAGAT 330
lcl|NG_049486.1_cds_WP_063861300.1_1_[gene=blaOXA]_[locus_tag=A7J11_02854]_[protein=OXA-184_family_class_D_beta-lactamase_OXA-185]_[protein_id=WP_0638     AAAGTATTTTTGCCCTCTTGGAAACAAGAT 330
lcl|NG_049733.1_cds_WP_063864085.1_1_[gene=blaOXA]_[locus_tag=A7J11_03475]_[protein=OXA-184_family_class_D_beta-lactamase_OXA-448]_[protein_id=WP_0638     AAAGTATTTTTGCCCTCTTGGAAACAAGAT 330
lcl|NG_049749.1_cds_WP_052793969.1_1_[gene=blaOXA]_[locus_tag=A7J11_03476]_[protein=OXA-184_family_class_D_beta-lactamase_OXA-465]_[protein_id=WP_0527     AAAGTATTTTTGCCTTCTTGGAAACAAGAT 330
lcl|NG_049750.1_cds_WP_063864091.1_1_[gene=blaOXA]_[locus_tag=A7J11_03477]_[protein=OXA-184_family_class_D_beta-lactamase_OXA-466]_[protein_id=WP_0638     AAAGTATTTTTGCCCTCTTGGAAACAAGAT 330
lcl|NG_063886.1_cds_WP_126205827.1_1_[gene=blaOXA]_[locus_tag=A7J11_06097]_[protein=OXA-184_family_class_D_beta-lactamase_OXA-785]_[protein_id=WP_1262     AAAGTATTTTTGCCTTCTTGGAAACAAGAT 330
lcl|NG_049731.1_cds_WP_063864084.1_1_[gene=blaOXA]_[locus_tag=A7J11_03474]_[protein=OXA-184_family_class_D_beta-lactamase_OXA-446]_[protein_id=WP_0638     AAAGTATTTTTGCCCTCTTGGAAACAAGAT 330
lcl|NG_049734.1_cds_WP_002893358.1_1_[gene=blaOXA]_[locus_tag=A7J11_02801]_[protein=OXA-184_family_class_D_beta-lactamase_OXA-449]_[protein_id=WP_0028     AAAGTATTTTTGCCCTCTTGGAAACAAGAT 330
lcl|NG_063884.1_cds_WP_128268278.1_1_[gene=blaOXA]_[locus_tag=A7J11_06095]_[protein=OXA-184_family_class_D_beta-lactamase_OXA-783]_[protein_id=WP_1282     AAAGTATTTTTGCCCTCTTGGAAACAAGAT 330
lcl|NG_049732.1_cds_WP_002934081.1_1_[gene=blaOXA]_[locus_tag=A7J11_02802]_[protein=OXA-184_family_class_D_beta-lactamase_OXA-447]_[protein_id=WP_0029     AAAGTATTTTTGCCCTCTTGGAAACAAGAT 330
                                                                                                                                                                                         

OXA-1_consensus                                                                                                                                            CATACACCAAAGACGTGGATGCAATTTTCT 360
OXA01_crRNA                                                                                                                                                ------------------------------ 360
Forward_primer                                                                                                                                             ------------------------------ 360
Reverse_primer                                                                                                                                             ------------------------------ 360
lcl|MH085576.1_cds_AWD39741.1_1_[gene=blaOXA]_[protein=OXA-184_family_class_D_beta-lactamase]_[protein_id=AWD39741.1]_[location=1..735]_[gbkey=CDS]        GCTAGTTTAAGCTCAGCCATAAAACATTCT 360
lcl|MK181518.1_cds_AYX80687.1_1_[gene=blaOXA]_[protein=OXA-184_family_class_D_beta-lactamase_OXA-783]_[protein_id=AYX80687.1]_[location=1..750]_[gbkey     GCTAGTTTAAGCTCAGCCATAAAACGCTCT 360
lcl|MK181520.1_cds_AYX80689.1_1_[gene=blaOXA]_[protein=OXA-184_family_class_D_beta-lactamase_OXA-785]_[protein_id=AYX80689.1]_[location=1..747]_[gbkey     GCTAGTTTAAGCTCAGCCATAAAACGCTCT 360
lcl|NG_057553.1_cds_WP_109545116.1_1_[gene=blaOXA]_[locus_tag=A7J11_05554]_[protein=OXA-184_family_class_D_beta-lactamase_OXA-621]_[protein_id=WP_1095     GCTAGTTTAAGCTCAGCTATAAAACGCTCT 360
lcl|NG_057552.1_cds_WP_109545115.1_1_[gene=blaOXA]_[locus_tag=A7J11_05553]_[protein=OXA-184_family_class_D_beta-lactamase_OXA-615]_[protein_id=WP_1095     GCTAGTTTAAGCTCAGCCATAAAACGCTCT 360
lcl|NG_057551.1_cds_WP_088303859.1_1_[gene=blaOXA]_[locus_tag=A7J11_05552]_[protein=OXA-184_family_class_D_beta-lactamase_OXA-624]_[protein_id=WP_0883     GCTAGTTTAAGCTCAGCCATAAAATGCTCT 360
lcl|NG_057550.1_cds_WP_109545114.1_1_[gene=blaOXA]_[locus_tag=A7J11_05551]_[protein=OXA-184_family_class_D_beta-lactamase_OXA-617]_[protein_id=WP_1095     GCTAGTTTAAGCTCAGCCATAAAACGTTCT 360
lcl|NG_057549.1_cds_WP_109545113.1_1_[gene=blaOXA]_[locus_tag=A7J11_05550]_[protein=OXA-184_family_class_D_beta-lactamase_OXA-618]_[protein_id=WP_1095     GCTAGTTTAAGCTCAGCCATAAAACGTTCT 360
lcl|NG_057548.1_cds_WP_109545112.1_1_[gene=blaOXA]_[locus_tag=A7J11_05549]_[protein=OXA-184_family_class_D_beta-lactamase_OXA-622]_[protein_id=WP_1095     GCTAGTTTAAGCTCAGCCATAAAATGCTCT 360
lcl|NG_057547.1_cds_WP_109545111.1_1_[gene=blaOXA]_[locus_tag=A7J11_05548]_[protein=OXA-184_family_class_D_beta-lactamase_OXA-613]_[protein_id=WP_1095     GCTAGTTTAAGCTCAGCCATAAAACGCTCT 360
lcl|NG_057546.1_cds_WP_070233680.1_1_[gene=blaOXA]_[locus_tag=A7J11_05547]_[protein=OXA-184_family_class_D_beta-lactamase_OXA-614]_[protein_id=WP_0702     GCTAGTTTAAGCTCAGCCATAAAACGCTCT 360
lcl|NG_057545.1_cds_WP_109545110.1_1_[gene=blaOXA]_[locus_tag=A7J11_05546]_[protein=OXA-184_family_class_D_beta-lactamase_OXA-616]_[protein_id=WP_1095     GCTAGTTTAAGCTCAGCCATAAAACGTTCT 360
lcl|NG_057544.1_cds_WP_044779552.1_1_[gene=blaOXA]_[locus_tag=A7J11_05545]_[protein=OXA-184_family_class_D_beta-lactamase_OXA-638]_[protein_id=WP_0447     GCTAGTTTAAGCTCAGCTATAAAACGCTCT 360
lcl|NG_057543.1_cds_WP_109545109.1_1_[gene=blaOXA]_[locus_tag=A7J11_05544]_[protein=OXA-184_family_class_D_beta-lactamase_OXA-640]_[protein_id=WP_1095     GCTAGTTTAAGCTCAGCCATAAAACGCTCT 360
lcl|NG_057506.1_cds_WP_109545086.1_1_[gene=blaOXA]_[locus_tag=A7J11_05507]_[protein=OXA-184_family_class_D_beta-lactamase_OXA-632]_[protein_id=WP_1095     GCTAGTTTAAGCTCAGCCATAAAACGCTCT 360
lcl|NG_057505.1_cds_WP_052794776.1_1_[gene=blaOXA]_[locus_tag=A7J11_05506]_[protein=OXA-184_family_class_D_beta-lactamase_OXA-625]_[protein_id=WP_0527     GCTAGTTTAAGCTCAGCCATAAAACGCTCT 360
lcl|NG_057504.1_cds_WP_053872444.1_1_[gene=blaOXA]_[locus_tag=A7J11_05505]_[protein=OXA-184_family_class_D_beta-lactamase_OXA-639]_[protein_id=WP_0538     GCTAGTTTAAGCTCAGCCATAAAACGCTCT 360
lcl|NG_057503.1_cds_WP_109545085.1_1_[gene=blaOXA]_[locus_tag=A7J11_05504]_[protein=OXA-184_family_class_D_beta-lactamase_OXA-630]_[protein_id=WP_1095     GCTAGTTTAAGATCAGCCATAAAACGCTCT 360
lcl|NG_057502.1_cds_WP_109545084.1_1_[gene=blaOXA]_[locus_tag=A7J11_05503]_[protein=OXA-184_family_class_D_beta-lactamase_OXA-634]_[protein_id=WP_1095     GCTAGTTTAAGCTCAGCCATAAAACGCTCT 360
lcl|NG_057501.1_cds_WP_057036510.1_1_[gene=blaOXA]_[locus_tag=A7J11_05502]_[protein=OXA-184_family_class_D_beta-lactamase_OXA-629]_[protein_id=WP_0570     GCTAGTTTAAGCTCAGCCATAAAACGCTCT 360
lcl|NG_057500.1_cds_WP_109545083.1_1_[gene=blaOXA]_[locus_tag=A7J11_05501]_[protein=OXA-184_family_class_D_beta-lactamase_OXA-628]_[protein_id=WP_1095     GCTAGTTTAAGCTCAGCCATAAAACGCTCT 360
lcl|NG_057499.1_cds_WP_109545082.1_1_[gene=blaOXA]_[locus_tag=A7J11_05500]_[protein=OXA-184_family_class_D_beta-lactamase_OXA-633]_[protein_id=WP_1095     GCTAGTTTAAGATCAGCCATAAAACGCTCT 360
lcl|NG_057498.1_cds_WP_109545081.1_1_[gene=blaOXA]_[locus_tag=A7J11_05499]_[protein=OXA-184_family_class_D_beta-lactamase_OXA-627]_[protein_id=WP_1095     GCTGGTTTAAGCTCAGCCATAAAACGCTCT 360
lcl|NG_057497.1_cds_WP_109545080.1_1_[gene=blaOXA]_[locus_tag=A7J11_05498]_[protein=OXA-184_family_class_D_beta-lactamase_OXA-626]_[protein_id=WP_1095     GCTAGTTTAAGCTCAGCCATAAAACGCTCT 360
lcl|NG_057496.1_cds_WP_109545079.1_1_[gene=blaOXA]_[locus_tag=A7J11_05497]_[protein=OXA-184_family_class_D_beta-lactamase_OXA-631]_[protein_id=WP_1095     GCTAGTTTAAGCTCAGCCATAAAACGCTCT 360
lcl|NG_057495.1_cds_WP_109545078.1_1_[gene=blaOXA]_[locus_tag=A7J11_05496]_[protein=OXA-184_family_class_D_beta-lactamase_OXA-635]_[protein_id=WP_1095     GCTAGTTTAAGCTCAGCCATAAAACGCTCT 360
lcl|NG_057494.1_cds_WP_109545077.1_1_[gene=blaOXA]_[locus_tag=A7J11_05495]_[protein=OXA-184_family_class_D_beta-lactamase_OXA-636]_[protein_id=WP_1095     GCTAGTTTAAGCTCAGCCATAAAACGCTCT 360
lcl|NG_057493.1_cds_WP_002936877.1_1_[gene=blaOXA]_[locus_tag=A7J11_05494]_[protein=OXA-184_family_class_D_beta-lactamase_OXA-623]_[protein_id=WP_0029     GCTAGTTTAAGCTCAGCCATAAAACGCTCT 360
lcl|NG_057492.1_cds_WP_109545076.1_1_[gene=blaOXA]_[locus_tag=A7J11_05493]_[protein=OXA-184_family_class_D_beta-lactamase_OXA-620]_[protein_id=WP_1095     GCTAGTTTAAGCTCAGCTATAAAACGCTCT 360
lcl|NG_057491.1_cds_WP_109545075.1_1_[gene=blaOXA]_[locus_tag=A7J11_05492]_[protein=OXA-184_family_class_D_beta-lactamase_OXA-619]_[protein_id=WP_1095     GCTAGTTTAAGCTCAGCTATAAAACGCTCT 360
lcl|NG_057490.1_cds_WP_052858477.1_1_[gene=blaOXA]_[locus_tag=A7J11_05491]_[protein=OXA-184_family_class_D_beta-lactamase_OXA-637]_[protein_id=WP_0528     GCTAGTTTAAGCTCAGCCATAAAACGCTCT 360
lcl|MH085575.1_cds_AWD39729.1_1_[gene=blaOXA]_[protein=OXA-184_family_class_D_beta-lactamase_OXA-621]_[protein_id=AWD39729.1]_[location=1..774]_[gbkey     GCTAGTTTAAGCTCAGCTATAAAACGCTCT 360
lcl|MH085574.1_cds_AWD39728.1_1_[gene=blaOXA]_[protein=OXA-184_family_class_D_beta-lactamase_OXA-615]_[protein_id=AWD39728.1]_[location=1..774]_[gbkey     GCTAGTTTAAGCTCAGCCATAAAACGCTCT 360
lcl|MH085572.1_cds_AWD39727.1_1_[gene=blaOXA]_[protein=OXA-184_family_class_D_beta-lactamase_OXA-624]_[protein_id=AWD39727.1]_[location=1..774]_[gbkey     GCTAGTTTAAGCTCAGCCATAAAATGCTCT 360
lcl|MH085571.1_cds_AWD39726.1_1_[gene=blaOXA]_[protein=OXA-184_family_class_D_beta-lactamase_OXA-617]_[protein_id=AWD39726.1]_[location=1..774]_[gbkey     GCTAGTTTAAGCTCAGCCATAAAACGTTCT 360
lcl|MH085570.1_cds_AWD39725.1_1_[gene=blaOXA]_[protein=OXA-184_family_class_D_beta-lactamase_OXA-618]_[protein_id=AWD39725.1]_[location=1..774]_[gbkey     GCTAGTTTAAGCTCAGCCATAAAACGTTCT 360
lcl|MH085569.1_cds_AWD39724.1_1_[gene=blaOXA]_[protein=OXA-184_family_class_D_beta-lactamase_OXA-622]_[protein_id=AWD39724.1]_[location=1..774]_[gbkey     GCTAGTTTAAGCTCAGCCATAAAATGCTCT 360
lcl|MH085568.1_cds_AWD39723.1_1_[gene=blaOXA]_[protein=OXA-184_family_class_D_beta-lactamase_OXA-613]_[protein_id=AWD39723.1]_[location=1..753]_[gbkey     GCTAGTTTAAGCTCAGCCATAAAACGCTCT 360
lcl|MH085567.1_cds_AWD39722.1_1_[gene=blaOXA]_[protein=OXA-184_family_class_D_beta-lactamase_OXA-614]_[protein_id=AWD39722.1]_[location=1..774]_[gbkey     GCTAGTTTAAGCTCAGCCATAAAACGCTCT 360
lcl|MH085566.1_cds_AWD39721.1_1_[gene=blaOXA]_[protein=OXA-184_family_class_D_beta-lactamase_OXA-616]_[protein_id=AWD39721.1]_[location=1..750]_[gbkey     GCTAGTTTAAGCTCAGCCATAAAACGTTCT 360
lcl|MH085565.1_cds_AWD39720.1_1_[gene=blaOXA]_[protein=OXA-184_family_class_D_beta-lactamase_OXA-638]_[protein_id=AWD39720.1]_[location=1..750]_[gbkey     GCTAGTTTAAGCTCAGCTATAAAACGCTCT 360
lcl|MH085564.1_cds_AWD39719.1_1_[gene=blaOXA]_[protein=OXA-184_family_class_D_beta-lactamase_OXA-640]_[protein_id=AWD39719.1]_[location=1..750]_[gbkey     GCTAGTTTAAGCTCAGCCATAAAACGCTCT 360
lcl|MH085514.1_cds_AWD39679.1_1_[gene=blaOXA]_[protein=OXA-184_family_class_D_beta-lactamase_OXA-632]_[protein_id=AWD39679.1]_[location=1..747]_[gbkey     GCTAGTTTAAGCTCAGCCATAAAACGCTCT 360
lcl|MH085513.1_cds_AWD39678.1_1_[gene=blaOXA]_[protein=OXA-184_family_class_D_beta-lactamase_OXA-625]_[protein_id=AWD39678.1]_[location=1..747]_[gbkey     GCTAGTTTAAGCTCAGCCATAAAACGCTCT 360
lcl|MH085512.1_cds_AWD39677.1_1_[gene=blaOXA]_[protein=OXA-184_family_class_D_beta-lactamase_OXA-639]_[protein_id=AWD39677.1]_[location=1..750]_[gbkey     GCTAGTTTAAGCTCAGCCATAAAACGCTCT 360
lcl|MH085511.1_cds_AWD39676.1_1_[gene=blaOXA]_[protein=OXA-184_family_class_D_beta-lactamase_OXA-623]_[protein_id=AWD39676.1]_[location=1..747]_[gbkey     GCTAGTTTAAGCTCAGCCATAAAACGCTCT 360
lcl|MH085510.1_cds_AWD39675.1_1_[gene=blaOXA]_[protein=OXA-184_family_class_D_beta-lactamase_OXA-630]_[protein_id=AWD39675.1]_[location=1..747]_[gbkey     GCTAGTTTAAGATCAGCCATAAAACGCTCT 360
lcl|MH085509.1_cds_AWD39674.1_1_[gene=blaOXA]_[protein=OXA-184_family_class_D_beta-lactamase_OXA-634]_[protein_id=AWD39674.1]_[location=1..747]_[gbkey     GCTAGTTTAAGCTCAGCCATAAAACGCTCT 360
lcl|MH085508.1_cds_AWD39673.1_1_[gene=blaOXA]_[protein=OXA-184_family_class_D_beta-lactamase_OXA-629]_[protein_id=AWD39673.1]_[location=1..747]_[gbkey     GCTAGTTTAAGCTCAGCCATAAAACGCTCT 360
lcl|MH085507.1_cds_AWD39672.1_1_[gene=blaOXA]_[protein=OXA-184_family_class_D_beta-lactamase_OXA-628]_[protein_id=AWD39672.1]_[location=1..747]_[gbkey     GCTAGTTTAAGCTCAGCCATAAAACGCTCT 360
lcl|MH085506.1_cds_AWD39671.1_1_[gene=blaOXA]_[protein=OXA-184_family_class_D_beta-lactamase_OXA-633]_[protein_id=AWD39671.1]_[location=1..747]_[gbkey     GCTAGTTTAAGATCAGCCATAAAACGCTCT 360
lcl|MH085505.1_cds_AWD39670.1_1_[gene=blaOXA]_[protein=OXA-184_family_class_D_beta-lactamase_OXA-627]_[protein_id=AWD39670.1]_[location=1..747]_[gbkey     GCTGGTTTAAGCTCAGCCATAAAACGCTCT 360
lcl|MH085504.1_cds_AWD39669.1_1_[gene=blaOXA]_[protein=OXA-184_family_class_D_beta-lactamase_OXA-626]_[protein_id=AWD39669.1]_[location=1..747]_[gbkey     GCTAGTTTAAGCTCAGCCATAAAACGCTCT 360
lcl|MH085503.1_cds_AWD39668.1_1_[gene=blaOXA]_[protein=OXA-184_family_class_D_beta-lactamase_OXA-631]_[protein_id=AWD39668.1]_[location=1..747]_[gbkey     GCTAGTTTAAGCTCAGCCATAAAACGCTCT 360
lcl|MH085502.1_cds_AWD39667.1_1_[gene=blaOXA]_[protein=OXA-184_family_class_D_beta-lactamase_OXA-635]_[protein_id=AWD39667.1]_[location=1..750]_[gbkey     GCTAGTTTAAGCTCAGCCATAAAACGCTCT 360
lcl|MH085501.1_cds_AWD39666.1_1_[gene=blaOXA]_[protein=OXA-184_family_class_D_beta-lactamase_OXA-636]_[protein_id=AWD39666.1]_[location=1..750]_[gbkey     GCTAGTTTAAGCTCAGCCATAAAACGCTCT 360
lcl|MH085500.1_cds_AWD39665.1_1_[gene=blaOXA]_[protein=OXA-184_family_class_D_beta-lactamase_OXA-623]_[protein_id=AWD39665.1]_[location=1..747]_[gbkey     GCTAGTTTAAGCTCAGCCATAAAACGCTCT 360
lcl|MH085499.1_cds_AWD39664.1_1_[gene=blaOXA]_[protein=OXA-184_family_class_D_beta-lactamase_OXA-620]_[protein_id=AWD39664.1]_[location=1..774]_[gbkey     GCTAGTTTAAGCTCAGCTATAAAACGCTCT 360
lcl|MH085498.1_cds_AWD39663.1_1_[gene=blaOXA]_[protein=OXA-184_family_class_D_beta-lactamase_OXA-619]_[protein_id=AWD39663.1]_[location=1..774]_[gbkey     GCTAGTTTAAGCTCAGCTATAAAACGCTCT 360
lcl|MH085497.1_cds_AWD39662.1_1_[gene=blaOXA]_[protein=OXA-184_family_class_D_beta-lactamase_OXA-637]_[protein_id=AWD39662.1]_[location=1..750]_[gbkey     GCTAGTTTAAGCTCAGCCATAAAACGCTCT 360
lcl|MH085573.1_cds_AWD39740.1_1_[gene=blaOXA]_[protein=OXA-184_family_class_D_beta-lactamase_OXA-658]_[protein_id=AWD39740.1]_[location=1..720]_[gbkey     GCTAGTTTAAGCTCAGCTATAAAACGCTCT 360
lcl|NG_061408.1_cds_WP_070210118.1_1_[gene=blaOXA]_[locus_tag=A7J11_05813]_[protein=OXA-184_family_class_D_beta-lactamase_OXA-658]_[protein_id=WP_0702     GCTAGTTTAAGCTCAGCTATAAAACGCTCT 360
lcl|NG_049485.1_cds_WP_002872405.1_1_[gene=blaOXA]_[locus_tag=A7J11_02568]_[protein=OXA-184_family_class_D_beta-lactamase_OXA-184]_[protein_id=WP_0028     GCTAGTTTAAGCTCAGCCATAAAACGCTCT 360
lcl|NG_049486.1_cds_WP_063861300.1_1_[gene=blaOXA]_[locus_tag=A7J11_02854]_[protein=OXA-184_family_class_D_beta-lactamase_OXA-185]_[protein_id=WP_0638     GCTAGTTTAAGCTCAGCCATAAAACGCTCT 360
lcl|NG_049733.1_cds_WP_063864085.1_1_[gene=blaOXA]_[locus_tag=A7J11_03475]_[protein=OXA-184_family_class_D_beta-lactamase_OXA-448]_[protein_id=WP_0638     GCTAGTTTAAGCTCAGCCATAAAACGCTCT 360
lcl|NG_049749.1_cds_WP_052793969.1_1_[gene=blaOXA]_[locus_tag=A7J11_03476]_[protein=OXA-184_family_class_D_beta-lactamase_OXA-465]_[protein_id=WP_0527     GCTAGTTTAAGCTCAGCCATAAAACGCTCT 360
lcl|NG_049750.1_cds_WP_063864091.1_1_[gene=blaOXA]_[locus_tag=A7J11_03477]_[protein=OXA-184_family_class_D_beta-lactamase_OXA-466]_[protein_id=WP_0638     GCTAGTTTAAGATCAGCCATAAAACGCTCT 360
lcl|NG_063886.1_cds_WP_126205827.1_1_[gene=blaOXA]_[locus_tag=A7J11_06097]_[protein=OXA-184_family_class_D_beta-lactamase_OXA-785]_[protein_id=WP_1262     GCTAGTTTAAGCTCAGCCATAAAACGCTCT 360
lcl|NG_049731.1_cds_WP_063864084.1_1_[gene=blaOXA]_[locus_tag=A7J11_03474]_[protein=OXA-184_family_class_D_beta-lactamase_OXA-446]_[protein_id=WP_0638     GCTAGTTTAAGCTCAGCCATAAAACGCTCT 360
lcl|NG_049734.1_cds_WP_002893358.1_1_[gene=blaOXA]_[locus_tag=A7J11_02801]_[protein=OXA-184_family_class_D_beta-lactamase_OXA-449]_[protein_id=WP_0028     GCTAGTTTAAGCTCAGCCATAAAACGCTCT 360
lcl|NG_063884.1_cds_WP_128268278.1_1_[gene=blaOXA]_[locus_tag=A7J11_06095]_[protein=OXA-184_family_class_D_beta-lactamase_OXA-783]_[protein_id=WP_1282     GCTAGTTTAAGCTCAGCCATAAAACGCTCT 360
lcl|NG_049732.1_cds_WP_002934081.1_1_[gene=blaOXA]_[locus_tag=A7J11_02802]_[protein=OXA-184_family_class_D_beta-lactamase_OXA-447]_[protein_id=WP_0029     GCTAGTTTAAGCTCAGCTATAAAACGCTCT 360
                                                                                                                                                                                         

OXA-1_consensus                                                                                                                                            GTTGTTTGGGTTTCGCAAGAAATAACCCAA 390
OXA01_crRNA                                                                                                                                                ------------------------------ 390
Forward_primer                                                                                                                                             ------------------------------ 390
Reverse_primer                                                                                                                                             ------------------------------ 390
lcl|MH085576.1_cds_AWD39741.1_1_[gene=blaOXA]_[protein=OXA-184_family_class_D_beta-lactamase]_[protein_id=AWD39741.1]_[location=1..735]_[gbkey=CDS]        CAAGTGCCTGCTTTTAAAGAATTGGCAAGA 390
lcl|MK181518.1_cds_AYX80687.1_1_[gene=blaOXA]_[protein=OXA-184_family_class_D_beta-lactamase_OXA-783]_[protein_id=AYX80687.1]_[location=1..750]_[gbkey     CAAGTGCCTGCTTTTAAAGAATTGGCAAGA 390
lcl|MK181520.1_cds_AYX80689.1_1_[gene=blaOXA]_[protein=OXA-184_family_class_D_beta-lactamase_OXA-785]_[protein_id=AYX80689.1]_[location=1..747]_[gbkey     CAAGTGCCTGCTTTTAAAGAATTGGCAAGA 390
lcl|NG_057553.1_cds_WP_109545116.1_1_[gene=blaOXA]_[locus_tag=A7J11_05554]_[protein=OXA-184_family_class_D_beta-lactamase_OXA-621]_[protein_id=WP_1095     CAAGTACCTGTTTTTAAAGAATTGGCAAGA 390
lcl|NG_057552.1_cds_WP_109545115.1_1_[gene=blaOXA]_[locus_tag=A7J11_05553]_[protein=OXA-184_family_class_D_beta-lactamase_OXA-615]_[protein_id=WP_1095     CAAGTGCCTGCTTTTAAAGAATTGGCAAGA 390
lcl|NG_057551.1_cds_WP_088303859.1_1_[gene=blaOXA]_[locus_tag=A7J11_05552]_[protein=OXA-184_family_class_D_beta-lactamase_OXA-624]_[protein_id=WP_0883     CAAGTGCCTGCTTTTAAAGAATTGGCAAGA 390
lcl|NG_057550.1_cds_WP_109545114.1_1_[gene=blaOXA]_[locus_tag=A7J11_05551]_[protein=OXA-184_family_class_D_beta-lactamase_OXA-617]_[protein_id=WP_1095     CAAGTGCCTGCTTTTAAAGAATTGGCAAGA 390
lcl|NG_057549.1_cds_WP_109545113.1_1_[gene=blaOXA]_[locus_tag=A7J11_05550]_[protein=OXA-184_family_class_D_beta-lactamase_OXA-618]_[protein_id=WP_1095     CAAGTGCCTGCTTTTAAAGAATTGGCAAGA 390
lcl|NG_057548.1_cds_WP_109545112.1_1_[gene=blaOXA]_[locus_tag=A7J11_05549]_[protein=OXA-184_family_class_D_beta-lactamase_OXA-622]_[protein_id=WP_1095     CAAGTGCCTGCTTTTAAAGAATTGGCAAGA 390
lcl|NG_057547.1_cds_WP_109545111.1_1_[gene=blaOXA]_[locus_tag=A7J11_05548]_[protein=OXA-184_family_class_D_beta-lactamase_OXA-613]_[protein_id=WP_1095     CAAGTGCCTGCTTTTAAAGAATTGGCAAGA 390
lcl|NG_057546.1_cds_WP_070233680.1_1_[gene=blaOXA]_[locus_tag=A7J11_05547]_[protein=OXA-184_family_class_D_beta-lactamase_OXA-614]_[protein_id=WP_0702     CAAGTGCCTGCTTTTAAAGAATTGGCAAGA 390
lcl|NG_057545.1_cds_WP_109545110.1_1_[gene=blaOXA]_[locus_tag=A7J11_05546]_[protein=OXA-184_family_class_D_beta-lactamase_OXA-616]_[protein_id=WP_1095     CAAGTGCCTGCTTTTAAAGAATTGGCAAGA 390
lcl|NG_057544.1_cds_WP_044779552.1_1_[gene=blaOXA]_[locus_tag=A7J11_05545]_[protein=OXA-184_family_class_D_beta-lactamase_OXA-638]_[protein_id=WP_0447     CAAGTGCCTGCTTTTAAAGAATTGGCAAGA 390
lcl|NG_057543.1_cds_WP_109545109.1_1_[gene=blaOXA]_[locus_tag=A7J11_05544]_[protein=OXA-184_family_class_D_beta-lactamase_OXA-640]_[protein_id=WP_1095     CAAGTGCCTGCTTTTAAAGAATTGGCAAGA 390
lcl|NG_057506.1_cds_WP_109545086.1_1_[gene=blaOXA]_[locus_tag=A7J11_05507]_[protein=OXA-184_family_class_D_beta-lactamase_OXA-632]_[protein_id=WP_1095     CAAGTGCCTGCTTTTAAAGAATTGGCAAGA 390
lcl|NG_057505.1_cds_WP_052794776.1_1_[gene=blaOXA]_[locus_tag=A7J11_05506]_[protein=OXA-184_family_class_D_beta-lactamase_OXA-625]_[protein_id=WP_0527     CAAGTGCCTGCTTTTAAAGAATTGGCAAGA 390
lcl|NG_057504.1_cds_WP_053872444.1_1_[gene=blaOXA]_[locus_tag=A7J11_05505]_[protein=OXA-184_family_class_D_beta-lactamase_OXA-639]_[protein_id=WP_0538     CAAGTGCCTGCTTTTAAAGAATTGGCAAGA 390
lcl|NG_057503.1_cds_WP_109545085.1_1_[gene=blaOXA]_[locus_tag=A7J11_05504]_[protein=OXA-184_family_class_D_beta-lactamase_OXA-630]_[protein_id=WP_1095     CAAGTGCCTGCTTTTAAAGAATTGGCAAGA 390
lcl|NG_057502.1_cds_WP_109545084.1_1_[gene=blaOXA]_[locus_tag=A7J11_05503]_[protein=OXA-184_family_class_D_beta-lactamase_OXA-634]_[protein_id=WP_1095     CAAGTGCCTGCTTTTAAAGAATTGGCAAGA 390
lcl|NG_057501.1_cds_WP_057036510.1_1_[gene=blaOXA]_[locus_tag=A7J11_05502]_[protein=OXA-184_family_class_D_beta-lactamase_OXA-629]_[protein_id=WP_0570     CAAGTGCCTGCTTTTAAAGAATTGGCAAGA 390
lcl|NG_057500.1_cds_WP_109545083.1_1_[gene=blaOXA]_[locus_tag=A7J11_05501]_[protein=OXA-184_family_class_D_beta-lactamase_OXA-628]_[protein_id=WP_1095     CAAGTGCCTGCTTTTAAAGAATTGGCAAGA 390
lcl|NG_057499.1_cds_WP_109545082.1_1_[gene=blaOXA]_[locus_tag=A7J11_05500]_[protein=OXA-184_family_class_D_beta-lactamase_OXA-633]_[protein_id=WP_1095     CAAGTGCCTGCTTTTAAAGAATTGGCAAGA 390
lcl|NG_057498.1_cds_WP_109545081.1_1_[gene=blaOXA]_[locus_tag=A7J11_05499]_[protein=OXA-184_family_class_D_beta-lactamase_OXA-627]_[protein_id=WP_1095     CAAGTGCCTGCTTTTAAAGAATTGGCAAGA 390
lcl|NG_057497.1_cds_WP_109545080.1_1_[gene=blaOXA]_[locus_tag=A7J11_05498]_[protein=OXA-184_family_class_D_beta-lactamase_OXA-626]_[protein_id=WP_1095     CAAGTGCCTGCTTTTAAAGAATTGGCAAGA 390
lcl|NG_057496.1_cds_WP_109545079.1_1_[gene=blaOXA]_[locus_tag=A7J11_05497]_[protein=OXA-184_family_class_D_beta-lactamase_OXA-631]_[protein_id=WP_1095     CAAGTGCCTGCTTTTAAAGAATTGGCAAGA 390
lcl|NG_057495.1_cds_WP_109545078.1_1_[gene=blaOXA]_[locus_tag=A7J11_05496]_[protein=OXA-184_family_class_D_beta-lactamase_OXA-635]_[protein_id=WP_1095     CAAGTGCCTGCTTTTAAAGAATTAGCAAGA 390
lcl|NG_057494.1_cds_WP_109545077.1_1_[gene=blaOXA]_[locus_tag=A7J11_05495]_[protein=OXA-184_family_class_D_beta-lactamase_OXA-636]_[protein_id=WP_1095     CAAGTGCCTGCTTTTAAAGAATTAGCAAGA 390
lcl|NG_057493.1_cds_WP_002936877.1_1_[gene=blaOXA]_[locus_tag=A7J11_05494]_[protein=OXA-184_family_class_D_beta-lactamase_OXA-623]_[protein_id=WP_0029     CAAGTGCCTGCTTTTAAAGAATTGGCAAGA 390
lcl|NG_057492.1_cds_WP_109545076.1_1_[gene=blaOXA]_[locus_tag=A7J11_05493]_[protein=OXA-184_family_class_D_beta-lactamase_OXA-620]_[protein_id=WP_1095     CAAGTGCCTGCTTTTAAAGAATTGGCAAGA 390
lcl|NG_057491.1_cds_WP_109545075.1_1_[gene=blaOXA]_[locus_tag=A7J11_05492]_[protein=OXA-184_family_class_D_beta-lactamase_OXA-619]_[protein_id=WP_1095     CAAGTGCCTGCTTTTAAAGAATTGGCAAGA 390
lcl|NG_057490.1_cds_WP_052858477.1_1_[gene=blaOXA]_[locus_tag=A7J11_05491]_[protein=OXA-184_family_class_D_beta-lactamase_OXA-637]_[protein_id=WP_0528     CAAGTGCCTGCTTTTAAAGAATTGGCAAGA 390
lcl|MH085575.1_cds_AWD39729.1_1_[gene=blaOXA]_[protein=OXA-184_family_class_D_beta-lactamase_OXA-621]_[protein_id=AWD39729.1]_[location=1..774]_[gbkey     CAAGTACCTGTTTTTAAAGAATTGGCAAGA 390
lcl|MH085574.1_cds_AWD39728.1_1_[gene=blaOXA]_[protein=OXA-184_family_class_D_beta-lactamase_OXA-615]_[protein_id=AWD39728.1]_[location=1..774]_[gbkey     CAAGTGCCTGCTTTTAAAGAATTGGCAAGA 390
lcl|MH085572.1_cds_AWD39727.1_1_[gene=blaOXA]_[protein=OXA-184_family_class_D_beta-lactamase_OXA-624]_[protein_id=AWD39727.1]_[location=1..774]_[gbkey     CAAGTGCCTGCTTTTAAAGAATTGGCAAGA 390
lcl|MH085571.1_cds_AWD39726.1_1_[gene=blaOXA]_[protein=OXA-184_family_class_D_beta-lactamase_OXA-617]_[protein_id=AWD39726.1]_[location=1..774]_[gbkey     CAAGTGCCTGCTTTTAAAGAATTGGCAAGA 390
lcl|MH085570.1_cds_AWD39725.1_1_[gene=blaOXA]_[protein=OXA-184_family_class_D_beta-lactamase_OXA-618]_[protein_id=AWD39725.1]_[location=1..774]_[gbkey     CAAGTGCCTGCTTTTAAAGAATTGGCAAGA 390
lcl|MH085569.1_cds_AWD39724.1_1_[gene=blaOXA]_[protein=OXA-184_family_class_D_beta-lactamase_OXA-622]_[protein_id=AWD39724.1]_[location=1..774]_[gbkey     CAAGTGCCTGCTTTTAAAGAATTGGCAAGA 390
lcl|MH085568.1_cds_AWD39723.1_1_[gene=blaOXA]_[protein=OXA-184_family_class_D_beta-lactamase_OXA-613]_[protein_id=AWD39723.1]_[location=1..753]_[gbkey     CAAGTGCCTGCTTTTAAAGAATTGGCAAGA 390
lcl|MH085567.1_cds_AWD39722.1_1_[gene=blaOXA]_[protein=OXA-184_family_class_D_beta-lactamase_OXA-614]_[protein_id=AWD39722.1]_[location=1..774]_[gbkey     CAAGTGCCTGCTTTTAAAGAATTGGCAAGA 390
lcl|MH085566.1_cds_AWD39721.1_1_[gene=blaOXA]_[protein=OXA-184_family_class_D_beta-lactamase_OXA-616]_[protein_id=AWD39721.1]_[location=1..750]_[gbkey     CAAGTGCCTGCTTTTAAAGAATTGGCAAGA 390
lcl|MH085565.1_cds_AWD39720.1_1_[gene=blaOXA]_[protein=OXA-184_family_class_D_beta-lactamase_OXA-638]_[protein_id=AWD39720.1]_[location=1..750]_[gbkey     CAAGTGCCTGCTTTTAAAGAATTGGCAAGA 390
lcl|MH085564.1_cds_AWD39719.1_1_[gene=blaOXA]_[protein=OXA-184_family_class_D_beta-lactamase_OXA-640]_[protein_id=AWD39719.1]_[location=1..750]_[gbkey     CAAGTGCCTGCTTTTAAAGAATTGGCAAGA 390
lcl|MH085514.1_cds_AWD39679.1_1_[gene=blaOXA]_[protein=OXA-184_family_class_D_beta-lactamase_OXA-632]_[protein_id=AWD39679.1]_[location=1..747]_[gbkey     CAAGTGCCTGCTTTTAAAGAATTGGCAAGA 390
lcl|MH085513.1_cds_AWD39678.1_1_[gene=blaOXA]_[protein=OXA-184_family_class_D_beta-lactamase_OXA-625]_[protein_id=AWD39678.1]_[location=1..747]_[gbkey     CAAGTGCCTGCTTTTAAAGAATTGGCAAGA 390
lcl|MH085512.1_cds_AWD39677.1_1_[gene=blaOXA]_[protein=OXA-184_family_class_D_beta-lactamase_OXA-639]_[protein_id=AWD39677.1]_[location=1..750]_[gbkey     CAAGTGCCTGCTTTTAAAGAATTGGCAAGA 390
lcl|MH085511.1_cds_AWD39676.1_1_[gene=blaOXA]_[protein=OXA-184_family_class_D_beta-lactamase_OXA-623]_[protein_id=AWD39676.1]_[location=1..747]_[gbkey     CAAGTGCCTGCTTTTAAAGAATTGGCAAGA 390
lcl|MH085510.1_cds_AWD39675.1_1_[gene=blaOXA]_[protein=OXA-184_family_class_D_beta-lactamase_OXA-630]_[protein_id=AWD39675.1]_[location=1..747]_[gbkey     CAAGTGCCTGCTTTTAAAGAATTGGCAAGA 390
lcl|MH085509.1_cds_AWD39674.1_1_[gene=blaOXA]_[protein=OXA-184_family_class_D_beta-lactamase_OXA-634]_[protein_id=AWD39674.1]_[location=1..747]_[gbkey     CAAGTGCCTGCTTTTAAAGAATTGGCAAGA 390
lcl|MH085508.1_cds_AWD39673.1_1_[gene=blaOXA]_[protein=OXA-184_family_class_D_beta-lactamase_OXA-629]_[protein_id=AWD39673.1]_[location=1..747]_[gbkey     CAAGTGCCTGCTTTTAAAGAATTGGCAAGA 390
lcl|MH085507.1_cds_AWD39672.1_1_[gene=blaOXA]_[protein=OXA-184_family_class_D_beta-lactamase_OXA-628]_[protein_id=AWD39672.1]_[location=1..747]_[gbkey     CAAGTGCCTGCTTTTAAAGAATTGGCAAGA 390
lcl|MH085506.1_cds_AWD39671.1_1_[gene=blaOXA]_[protein=OXA-184_family_class_D_beta-lactamase_OXA-633]_[protein_id=AWD39671.1]_[location=1..747]_[gbkey     CAAGTGCCTGCTTTTAAAGAATTGGCAAGA 390
lcl|MH085505.1_cds_AWD39670.1_1_[gene=blaOXA]_[protein=OXA-184_family_class_D_beta-lactamase_OXA-627]_[protein_id=AWD39670.1]_[location=1..747]_[gbkey     CAAGTGCCTGCTTTTAAAGAATTGGCAAGA 390
lcl|MH085504.1_cds_AWD39669.1_1_[gene=blaOXA]_[protein=OXA-184_family_class_D_beta-lactamase_OXA-626]_[protein_id=AWD39669.1]_[location=1..747]_[gbkey     CAAGTGCCTGCTTTTAAAGAATTGGCAAGA 390
lcl|MH085503.1_cds_AWD39668.1_1_[gene=blaOXA]_[protein=OXA-184_family_class_D_beta-lactamase_OXA-631]_[protein_id=AWD39668.1]_[location=1..747]_[gbkey     CAAGTGCCTGCTTTTAAAGAATTGGCAAGA 390
lcl|MH085502.1_cds_AWD39667.1_1_[gene=blaOXA]_[protein=OXA-184_family_class_D_beta-lactamase_OXA-635]_[protein_id=AWD39667.1]_[location=1..750]_[gbkey     CAAGTGCCTGCTTTTAAAGAATTAGCAAGA 390
lcl|MH085501.1_cds_AWD39666.1_1_[gene=blaOXA]_[protein=OXA-184_family_class_D_beta-lactamase_OXA-636]_[protein_id=AWD39666.1]_[location=1..750]_[gbkey     CAAGTGCCTGCTTTTAAAGAATTAGCAAGA 390
lcl|MH085500.1_cds_AWD39665.1_1_[gene=blaOXA]_[protein=OXA-184_family_class_D_beta-lactamase_OXA-623]_[protein_id=AWD39665.1]_[location=1..747]_[gbkey     CAAGTGCCTGCTTTTAAAGAATTGGCAAGA 390
lcl|MH085499.1_cds_AWD39664.1_1_[gene=blaOXA]_[protein=OXA-184_family_class_D_beta-lactamase_OXA-620]_[protein_id=AWD39664.1]_[location=1..774]_[gbkey     CAAGTGCCTGCTTTTAAAGAATTGGCAAGA 390
lcl|MH085498.1_cds_AWD39663.1_1_[gene=blaOXA]_[protein=OXA-184_family_class_D_beta-lactamase_OXA-619]_[protein_id=AWD39663.1]_[location=1..774]_[gbkey     CAAGTGCCTGCTTTTAAAGAATTGGCAAGA 390
lcl|MH085497.1_cds_AWD39662.1_1_[gene=blaOXA]_[protein=OXA-184_family_class_D_beta-lactamase_OXA-637]_[protein_id=AWD39662.1]_[location=1..750]_[gbkey     CAAGTGCCTGCTTTTAAAGAATTGGCAAGA 390
lcl|MH085573.1_cds_AWD39740.1_1_[gene=blaOXA]_[protein=OXA-184_family_class_D_beta-lactamase_OXA-658]_[protein_id=AWD39740.1]_[location=1..720]_[gbkey     CAAGTGCCTGCTTTTAAAGAATTGGCAAGA 390
lcl|NG_061408.1_cds_WP_070210118.1_1_[gene=blaOXA]_[locus_tag=A7J11_05813]_[protein=OXA-184_family_class_D_beta-lactamase_OXA-658]_[protein_id=WP_0702     CAAGTGCCTGCTTTTAAAGAATTGGCAAGA 390
lcl|NG_049485.1_cds_WP_002872405.1_1_[gene=blaOXA]_[locus_tag=A7J11_02568]_[protein=OXA-184_family_class_D_beta-lactamase_OXA-184]_[protein_id=WP_0028     CAAGTGCCTGCTTTTAAAGAATTGGCAAGA 390
lcl|NG_049486.1_cds_WP_063861300.1_1_[gene=blaOXA]_[locus_tag=A7J11_02854]_[protein=OXA-184_family_class_D_beta-lactamase_OXA-185]_[protein_id=WP_0638     CAAGTGCCTGCTTTTAAAGAATTGGCAAGA 390
lcl|NG_049733.1_cds_WP_063864085.1_1_[gene=blaOXA]_[locus_tag=A7J11_03475]_[protein=OXA-184_family_class_D_beta-lactamase_OXA-448]_[protein_id=WP_0638     CAAGTGCCTGCTTTTAAAGAATTGGCAAGA 390
lcl|NG_049749.1_cds_WP_052793969.1_1_[gene=blaOXA]_[locus_tag=A7J11_03476]_[protein=OXA-184_family_class_D_beta-lactamase_OXA-465]_[protein_id=WP_0527     CAAGTGCCTGCTTTTAAAGAATTGGCAAGA 390
lcl|NG_049750.1_cds_WP_063864091.1_1_[gene=blaOXA]_[locus_tag=A7J11_03477]_[protein=OXA-184_family_class_D_beta-lactamase_OXA-466]_[protein_id=WP_0638     CAAGTGCCTGCTTTTAAAGAATTGGCAAGA 390
lcl|NG_063886.1_cds_WP_126205827.1_1_[gene=blaOXA]_[locus_tag=A7J11_06097]_[protein=OXA-184_family_class_D_beta-lactamase_OXA-785]_[protein_id=WP_1262     CAAGTGCCTGCTTTTAAAGAATTGGCAAGA 390
lcl|NG_049731.1_cds_WP_063864084.1_1_[gene=blaOXA]_[locus_tag=A7J11_03474]_[protein=OXA-184_family_class_D_beta-lactamase_OXA-446]_[protein_id=WP_0638     CAAGTGCCTGCTTTTAAAGAATTGGCAAGA 390
lcl|NG_049734.1_cds_WP_002893358.1_1_[gene=blaOXA]_[locus_tag=A7J11_02801]_[protein=OXA-184_family_class_D_beta-lactamase_OXA-449]_[protein_id=WP_0028     CAAGTGCCTGCTTTTAAAGAATTGGCAAGA 390
lcl|NG_063884.1_cds_WP_128268278.1_1_[gene=blaOXA]_[locus_tag=A7J11_06095]_[protein=OXA-184_family_class_D_beta-lactamase_OXA-783]_[protein_id=WP_1282     CAAGTGCCTGCTTTTAAAGAATTGGCAAGA 390
lcl|NG_049732.1_cds_WP_002934081.1_1_[gene=blaOXA]_[locus_tag=A7J11_02802]_[protein=OXA-184_family_class_D_beta-lactamase_OXA-447]_[protein_id=WP_0029     CAAGTGCCTGCTTTTAAAGAATTGGCAAGA 390
                                                                                                                                                                                         

OXA-1_consensus                                                                                                                                            AAAATTGGATTAAATAAAATCAAGAATTAT 420
OXA01_crRNA                                                                                                                                                ------------------------------ 420
Forward_primer                                                                                                                                             ------------------------------ 420
Reverse_primer                                                                                                                                             ------------------------------ 420
lcl|MH085576.1_cds_AWD39741.1_1_[gene=blaOXA]_[protein=OXA-184_family_class_D_beta-lactamase]_[protein_id=AWD39741.1]_[location=1..735]_[gbkey=CDS]        AAAATAGGACTTAAAACCATGCAAGAAAGC 420
lcl|MK181518.1_cds_AYX80687.1_1_[gene=blaOXA]_[protein=OXA-184_family_class_D_beta-lactamase_OXA-783]_[protein_id=AYX80687.1]_[location=1..750]_[gbkey     AAAATAGGACTTAAAACCATGCAAGAAAGC 420
lcl|MK181520.1_cds_AYX80689.1_1_[gene=blaOXA]_[protein=OXA-184_family_class_D_beta-lactamase_OXA-785]_[protein_id=AYX80689.1]_[location=1..747]_[gbkey     AAAATAGGACTTAAAACCATGCAAGAAAGC 420
lcl|NG_057553.1_cds_WP_109545116.1_1_[gene=blaOXA]_[locus_tag=A7J11_05554]_[protein=OXA-184_family_class_D_beta-lactamase_OXA-621]_[protein_id=WP_1095     AAAATAGGACTTAAAACCATGCAAGAAAGC 420
lcl|NG_057552.1_cds_WP_109545115.1_1_[gene=blaOXA]_[locus_tag=A7J11_05553]_[protein=OXA-184_family_class_D_beta-lactamase_OXA-615]_[protein_id=WP_1095     AAAATAGGACTTAAAACCATGCAAGAAGGC 420
lcl|NG_057551.1_cds_WP_088303859.1_1_[gene=blaOXA]_[locus_tag=A7J11_05552]_[protein=OXA-184_family_class_D_beta-lactamase_OXA-624]_[protein_id=WP_0883     AACATAGGACTTAAAACTATGCAAGAAAGC 420
lcl|NG_057550.1_cds_WP_109545114.1_1_[gene=blaOXA]_[locus_tag=A7J11_05551]_[protein=OXA-184_family_class_D_beta-lactamase_OXA-617]_[protein_id=WP_1095     AAAATAGGACTTAAAACTATGCAAGAAAGC 420
lcl|NG_057549.1_cds_WP_109545113.1_1_[gene=blaOXA]_[locus_tag=A7J11_05550]_[protein=OXA-184_family_class_D_beta-lactamase_OXA-618]_[protein_id=WP_1095     AAAATAGGACTTAAAACCATGCAAGAAAGC 420
lcl|NG_057548.1_cds_WP_109545112.1_1_[gene=blaOXA]_[locus_tag=A7J11_05549]_[protein=OXA-184_family_class_D_beta-lactamase_OXA-622]_[protein_id=WP_1095     AACATAGGACTTAAAACTATGCAAGAAAGC 420
lcl|NG_057547.1_cds_WP_109545111.1_1_[gene=blaOXA]_[locus_tag=A7J11_05548]_[protein=OXA-184_family_class_D_beta-lactamase_OXA-613]_[protein_id=WP_1095     AAAATAGGACTTAAAACCATGCAAGAAGGC 420
lcl|NG_057546.1_cds_WP_070233680.1_1_[gene=blaOXA]_[locus_tag=A7J11_05547]_[protein=OXA-184_family_class_D_beta-lactamase_OXA-614]_[protein_id=WP_0702     AAAATAGGACTTAAAACCATGCAAGAAGGC 420
lcl|NG_057545.1_cds_WP_109545110.1_1_[gene=blaOXA]_[locus_tag=A7J11_05546]_[protein=OXA-184_family_class_D_beta-lactamase_OXA-616]_[protein_id=WP_1095     AAAATAGGACTTAAAACCATGCAAGAAAGC 420
lcl|NG_057544.1_cds_WP_044779552.1_1_[gene=blaOXA]_[locus_tag=A7J11_05545]_[protein=OXA-184_family_class_D_beta-lactamase_OXA-638]_[protein_id=WP_0447     AAAATAGGACTTAAAACCATGCAAGAAAGC 420
lcl|NG_057543.1_cds_WP_109545109.1_1_[gene=blaOXA]_[locus_tag=A7J11_05544]_[protein=OXA-184_family_class_D_beta-lactamase_OXA-640]_[protein_id=WP_1095     AAAATAGGACTTAAAACCATGCAAGAAGGC 420
lcl|NG_057506.1_cds_WP_109545086.1_1_[gene=blaOXA]_[locus_tag=A7J11_05507]_[protein=OXA-184_family_class_D_beta-lactamase_OXA-632]_[protein_id=WP_1095     AAAATAGGACTTAAAACCATGCAAGAAAGC 420
lcl|NG_057505.1_cds_WP_052794776.1_1_[gene=blaOXA]_[locus_tag=A7J11_05506]_[protein=OXA-184_family_class_D_beta-lactamase_OXA-625]_[protein_id=WP_0527     AAAATAGGACTTAAAACCATGCAAGAAAGC 420
lcl|NG_057504.1_cds_WP_053872444.1_1_[gene=blaOXA]_[locus_tag=A7J11_05505]_[protein=OXA-184_family_class_D_beta-lactamase_OXA-639]_[protein_id=WP_0538     AAAATAGGACTTAAAACCATGCAAGAAGGC 420
lcl|NG_057503.1_cds_WP_109545085.1_1_[gene=blaOXA]_[locus_tag=A7J11_05504]_[protein=OXA-184_family_class_D_beta-lactamase_OXA-630]_[protein_id=WP_1095     AAAATAGGACTTAAAACCATGCAAGAAAGC 420
lcl|NG_057502.1_cds_WP_109545084.1_1_[gene=blaOXA]_[locus_tag=A7J11_05503]_[protein=OXA-184_family_class_D_beta-lactamase_OXA-634]_[protein_id=WP_1095     AAAATAGGACTTAAAACCATGCAAGAAAGC 420
lcl|NG_057501.1_cds_WP_057036510.1_1_[gene=blaOXA]_[locus_tag=A7J11_05502]_[protein=OXA-184_family_class_D_beta-lactamase_OXA-629]_[protein_id=WP_0570     AAAATAGGACTTAAAACCATGCAAGAAAGC 420
lcl|NG_057500.1_cds_WP_109545083.1_1_[gene=blaOXA]_[locus_tag=A7J11_05501]_[protein=OXA-184_family_class_D_beta-lactamase_OXA-628]_[protein_id=WP_1095     AAAATAGGACTTAAAACCATGCAAGAAAGC 420
lcl|NG_057499.1_cds_WP_109545082.1_1_[gene=blaOXA]_[locus_tag=A7J11_05500]_[protein=OXA-184_family_class_D_beta-lactamase_OXA-633]_[protein_id=WP_1095     AAAATAGGACTTAAAACCATGCAAGAAAGC 420
lcl|NG_057498.1_cds_WP_109545081.1_1_[gene=blaOXA]_[locus_tag=A7J11_05499]_[protein=OXA-184_family_class_D_beta-lactamase_OXA-627]_[protein_id=WP_1095     AAAATAGGACTTAAAACCATGCAAGAAAGC 420
lcl|NG_057497.1_cds_WP_109545080.1_1_[gene=blaOXA]_[locus_tag=A7J11_05498]_[protein=OXA-184_family_class_D_beta-lactamase_OXA-626]_[protein_id=WP_1095     AAAATAGGACTTAAAACCATGCAAGAAAGC 420
lcl|NG_057496.1_cds_WP_109545079.1_1_[gene=blaOXA]_[locus_tag=A7J11_05497]_[protein=OXA-184_family_class_D_beta-lactamase_OXA-631]_[protein_id=WP_1095     AAAATAGGACTTAAAACCATGCAAGAAAGC 420
lcl|NG_057495.1_cds_WP_109545078.1_1_[gene=blaOXA]_[locus_tag=A7J11_05496]_[protein=OXA-184_family_class_D_beta-lactamase_OXA-635]_[protein_id=WP_1095     AAAATAGGACTTAAAACCATGCAAGAAAGC 420
lcl|NG_057494.1_cds_WP_109545077.1_1_[gene=blaOXA]_[locus_tag=A7J11_05495]_[protein=OXA-184_family_class_D_beta-lactamase_OXA-636]_[protein_id=WP_1095     AAAATAGGACTTAAAACCATGCAAGAAAGC 420
lcl|NG_057493.1_cds_WP_002936877.1_1_[gene=blaOXA]_[locus_tag=A7J11_05494]_[protein=OXA-184_family_class_D_beta-lactamase_OXA-623]_[protein_id=WP_0029     AAAATAGGACTTAAAACCATGCAAGAAAGC 420
lcl|NG_057492.1_cds_WP_109545076.1_1_[gene=blaOXA]_[locus_tag=A7J11_05493]_[protein=OXA-184_family_class_D_beta-lactamase_OXA-620]_[protein_id=WP_1095     AAAATAGGACTTAAAACCATGCAAGAAAGC 420
lcl|NG_057491.1_cds_WP_109545075.1_1_[gene=blaOXA]_[locus_tag=A7J11_05492]_[protein=OXA-184_family_class_D_beta-lactamase_OXA-619]_[protein_id=WP_1095     AAAATAGGACTTAAAACCATGCAAGAAAGC 420
lcl|NG_057490.1_cds_WP_052858477.1_1_[gene=blaOXA]_[locus_tag=A7J11_05491]_[protein=OXA-184_family_class_D_beta-lactamase_OXA-637]_[protein_id=WP_0528     AAAATAGGACTTAAAACCATGCAAGAAGGC 420
lcl|MH085575.1_cds_AWD39729.1_1_[gene=blaOXA]_[protein=OXA-184_family_class_D_beta-lactamase_OXA-621]_[protein_id=AWD39729.1]_[location=1..774]_[gbkey     AAAATAGGACTTAAAACCATGCAAGAAAGC 420
lcl|MH085574.1_cds_AWD39728.1_1_[gene=blaOXA]_[protein=OXA-184_family_class_D_beta-lactamase_OXA-615]_[protein_id=AWD39728.1]_[location=1..774]_[gbkey     AAAATAGGACTTAAAACCATGCAAGAAGGC 420
lcl|MH085572.1_cds_AWD39727.1_1_[gene=blaOXA]_[protein=OXA-184_family_class_D_beta-lactamase_OXA-624]_[protein_id=AWD39727.1]_[location=1..774]_[gbkey     AACATAGGACTTAAAACTATGCAAGAAAGC 420
lcl|MH085571.1_cds_AWD39726.1_1_[gene=blaOXA]_[protein=OXA-184_family_class_D_beta-lactamase_OXA-617]_[protein_id=AWD39726.1]_[location=1..774]_[gbkey     AAAATAGGACTTAAAACTATGCAAGAAAGC 420
lcl|MH085570.1_cds_AWD39725.1_1_[gene=blaOXA]_[protein=OXA-184_family_class_D_beta-lactamase_OXA-618]_[protein_id=AWD39725.1]_[location=1..774]_[gbkey     AAAATAGGACTTAAAACCATGCAAGAAAGC 420
lcl|MH085569.1_cds_AWD39724.1_1_[gene=blaOXA]_[protein=OXA-184_family_class_D_beta-lactamase_OXA-622]_[protein_id=AWD39724.1]_[location=1..774]_[gbkey     AACATAGGACTTAAAACTATGCAAGAAAGC 420
lcl|MH085568.1_cds_AWD39723.1_1_[gene=blaOXA]_[protein=OXA-184_family_class_D_beta-lactamase_OXA-613]_[protein_id=AWD39723.1]_[location=1..753]_[gbkey     AAAATAGGACTTAAAACCATGCAAGAAGGC 420
lcl|MH085567.1_cds_AWD39722.1_1_[gene=blaOXA]_[protein=OXA-184_family_class_D_beta-lactamase_OXA-614]_[protein_id=AWD39722.1]_[location=1..774]_[gbkey     AAAATAGGACTTAAAACCATGCAAGAAGGC 420
lcl|MH085566.1_cds_AWD39721.1_1_[gene=blaOXA]_[protein=OXA-184_family_class_D_beta-lactamase_OXA-616]_[protein_id=AWD39721.1]_[location=1..750]_[gbkey     AAAATAGGACTTAAAACCATGCAAGAAAGC 420
lcl|MH085565.1_cds_AWD39720.1_1_[gene=blaOXA]_[protein=OXA-184_family_class_D_beta-lactamase_OXA-638]_[protein_id=AWD39720.1]_[location=1..750]_[gbkey     AAAATAGGACTTAAAACCATGCAAGAAAGC 420
lcl|MH085564.1_cds_AWD39719.1_1_[gene=blaOXA]_[protein=OXA-184_family_class_D_beta-lactamase_OXA-640]_[protein_id=AWD39719.1]_[location=1..750]_[gbkey     AAAATAGGACTTAAAACCATGCAAGAAGGC 420
lcl|MH085514.1_cds_AWD39679.1_1_[gene=blaOXA]_[protein=OXA-184_family_class_D_beta-lactamase_OXA-632]_[protein_id=AWD39679.1]_[location=1..747]_[gbkey     AAAATAGGACTTAAAACCATGCAAGAAAGC 420
lcl|MH085513.1_cds_AWD39678.1_1_[gene=blaOXA]_[protein=OXA-184_family_class_D_beta-lactamase_OXA-625]_[protein_id=AWD39678.1]_[location=1..747]_[gbkey     AAAATAGGACTTAAAACCATGCAAGAAAGC 420
lcl|MH085512.1_cds_AWD39677.1_1_[gene=blaOXA]_[protein=OXA-184_family_class_D_beta-lactamase_OXA-639]_[protein_id=AWD39677.1]_[location=1..750]_[gbkey     AAAATAGGACTTAAAACCATGCAAGAAGGC 420
lcl|MH085511.1_cds_AWD39676.1_1_[gene=blaOXA]_[protein=OXA-184_family_class_D_beta-lactamase_OXA-623]_[protein_id=AWD39676.1]_[location=1..747]_[gbkey     AAAATAGGACTTAAAACCATGCAAGAAAGC 420
lcl|MH085510.1_cds_AWD39675.1_1_[gene=blaOXA]_[protein=OXA-184_family_class_D_beta-lactamase_OXA-630]_[protein_id=AWD39675.1]_[location=1..747]_[gbkey     AAAATAGGACTTAAAACCATGCAAGAAAGC 420
lcl|MH085509.1_cds_AWD39674.1_1_[gene=blaOXA]_[protein=OXA-184_family_class_D_beta-lactamase_OXA-634]_[protein_id=AWD39674.1]_[location=1..747]_[gbkey     AAAATAGGACTTAAAACCATGCAAGAAAGC 420
lcl|MH085508.1_cds_AWD39673.1_1_[gene=blaOXA]_[protein=OXA-184_family_class_D_beta-lactamase_OXA-629]_[protein_id=AWD39673.1]_[location=1..747]_[gbkey     AAAATAGGACTTAAAACCATGCAAGAAAGC 420
lcl|MH085507.1_cds_AWD39672.1_1_[gene=blaOXA]_[protein=OXA-184_family_class_D_beta-lactamase_OXA-628]_[protein_id=AWD39672.1]_[location=1..747]_[gbkey     AAAATAGGACTTAAAACCATGCAAGAAAGC 420
lcl|MH085506.1_cds_AWD39671.1_1_[gene=blaOXA]_[protein=OXA-184_family_class_D_beta-lactamase_OXA-633]_[protein_id=AWD39671.1]_[location=1..747]_[gbkey     AAAATAGGACTTAAAACCATGCAAGAAAGC 420
lcl|MH085505.1_cds_AWD39670.1_1_[gene=blaOXA]_[protein=OXA-184_family_class_D_beta-lactamase_OXA-627]_[protein_id=AWD39670.1]_[location=1..747]_[gbkey     AAAATAGGACTTAAAACCATGCAAGAAAGC 420
lcl|MH085504.1_cds_AWD39669.1_1_[gene=blaOXA]_[protein=OXA-184_family_class_D_beta-lactamase_OXA-626]_[protein_id=AWD39669.1]_[location=1..747]_[gbkey     AAAATAGGACTTAAAACCATGCAAGAAAGC 420
lcl|MH085503.1_cds_AWD39668.1_1_[gene=blaOXA]_[protein=OXA-184_family_class_D_beta-lactamase_OXA-631]_[protein_id=AWD39668.1]_[location=1..747]_[gbkey     AAAATAGGACTTAAAACCATGCAAGAAAGC 420
lcl|MH085502.1_cds_AWD39667.1_1_[gene=blaOXA]_[protein=OXA-184_family_class_D_beta-lactamase_OXA-635]_[protein_id=AWD39667.1]_[location=1..750]_[gbkey     AAAATAGGACTTAAAACCATGCAAGAAAGC 420
lcl|MH085501.1_cds_AWD39666.1_1_[gene=blaOXA]_[protein=OXA-184_family_class_D_beta-lactamase_OXA-636]_[protein_id=AWD39666.1]_[location=1..750]_[gbkey     AAAATAGGACTTAAAACCATGCAAGAAAGC 420
lcl|MH085500.1_cds_AWD39665.1_1_[gene=blaOXA]_[protein=OXA-184_family_class_D_beta-lactamase_OXA-623]_[protein_id=AWD39665.1]_[location=1..747]_[gbkey     AAAATAGGACTTAAAACCATGCAAGAAAGC 420
lcl|MH085499.1_cds_AWD39664.1_1_[gene=blaOXA]_[protein=OXA-184_family_class_D_beta-lactamase_OXA-620]_[protein_id=AWD39664.1]_[location=1..774]_[gbkey     AAAATAGGACTTAAAACCATGCAAGAAAGC 420
lcl|MH085498.1_cds_AWD39663.1_1_[gene=blaOXA]_[protein=OXA-184_family_class_D_beta-lactamase_OXA-619]_[protein_id=AWD39663.1]_[location=1..774]_[gbkey     AAAATAGGACTTAAAACCATGCAAGAAAGC 420
lcl|MH085497.1_cds_AWD39662.1_1_[gene=blaOXA]_[protein=OXA-184_family_class_D_beta-lactamase_OXA-637]_[protein_id=AWD39662.1]_[location=1..750]_[gbkey     AAAATAGGACTTAAAACCATGCAAGAAGGC 420
lcl|MH085573.1_cds_AWD39740.1_1_[gene=blaOXA]_[protein=OXA-184_family_class_D_beta-lactamase_OXA-658]_[protein_id=AWD39740.1]_[location=1..720]_[gbkey     AAAATAGGACTTAAAACCATGCAAGAAAGC 420
lcl|NG_061408.1_cds_WP_070210118.1_1_[gene=blaOXA]_[locus_tag=A7J11_05813]_[protein=OXA-184_family_class_D_beta-lactamase_OXA-658]_[protein_id=WP_0702     AAAATAGGACTTAAAACCATGCAAGAAAGC 420
lcl|NG_049485.1_cds_WP_002872405.1_1_[gene=blaOXA]_[locus_tag=A7J11_02568]_[protein=OXA-184_family_class_D_beta-lactamase_OXA-184]_[protein_id=WP_0028     AAAATAGGACTTAAAACCATGCAAGAAAGC 420
lcl|NG_049486.1_cds_WP_063861300.1_1_[gene=blaOXA]_[locus_tag=A7J11_02854]_[protein=OXA-184_family_class_D_beta-lactamase_OXA-185]_[protein_id=WP_0638     AAAATAGGACTTAAAACCATGCAAGAAAGC 420
lcl|NG_049733.1_cds_WP_063864085.1_1_[gene=blaOXA]_[locus_tag=A7J11_03475]_[protein=OXA-184_family_class_D_beta-lactamase_OXA-448]_[protein_id=WP_0638     AAAATAGGACTTAAAACCATGCAAGAAAGC 420
lcl|NG_049749.1_cds_WP_052793969.1_1_[gene=blaOXA]_[locus_tag=A7J11_03476]_[protein=OXA-184_family_class_D_beta-lactamase_OXA-465]_[protein_id=WP_0527     AAAATAGGACTTAAAACCATGCAAGAAAGC 420
lcl|NG_049750.1_cds_WP_063864091.1_1_[gene=blaOXA]_[locus_tag=A7J11_03477]_[protein=OXA-184_family_class_D_beta-lactamase_OXA-466]_[protein_id=WP_0638     AAAATAGGACTTAAAACCATGCAAGAAAGC 420
lcl|NG_063886.1_cds_WP_126205827.1_1_[gene=blaOXA]_[locus_tag=A7J11_06097]_[protein=OXA-184_family_class_D_beta-lactamase_OXA-785]_[protein_id=WP_1262     AAAATAGGACTTAAAACCATGCAAGAAAGC 420
lcl|NG_049731.1_cds_WP_063864084.1_1_[gene=blaOXA]_[locus_tag=A7J11_03474]_[protein=OXA-184_family_class_D_beta-lactamase_OXA-446]_[protein_id=WP_0638     AAAATAGGACTTAAAACCATGCAAGAAGGC 420
lcl|NG_049734.1_cds_WP_002893358.1_1_[gene=blaOXA]_[locus_tag=A7J11_02801]_[protein=OXA-184_family_class_D_beta-lactamase_OXA-449]_[protein_id=WP_0028     AAAATAGGACTTAAAACCATGCAAGAAAGC 420
lcl|NG_063884.1_cds_WP_128268278.1_1_[gene=blaOXA]_[locus_tag=A7J11_06095]_[protein=OXA-184_family_class_D_beta-lactamase_OXA-783]_[protein_id=WP_1282     AAAATAGGACTTAAAACCATGCAAGAAAGC 420
lcl|NG_049732.1_cds_WP_002934081.1_1_[gene=blaOXA]_[locus_tag=A7J11_02802]_[protein=OXA-184_family_class_D_beta-lactamase_OXA-447]_[protein_id=WP_0029     AAAATAGGACTTAAAACCATGCAAGAAAGC 420
                                                                                                                                                                                         

OXA-1_consensus                                                                                                                                            CTCAAAGATTTTGATTATGGAAATCAAGAC 450
OXA01_crRNA                                                                                                                                                ------------------------------ 450
Forward_primer                                                                                                                                             ------------------------------ 450
Reverse_primer                                                                                                                                             ------------------------------ 450
lcl|MH085576.1_cds_AWD39741.1_1_[gene=blaOXA]_[protein=OXA-184_family_class_D_beta-lactamase]_[protein_id=AWD39741.1]_[location=1..735]_[gbkey=CDS]        TTAAATAAACTTTCTTATGGAAATGCAAAA 450
lcl|MK181518.1_cds_AYX80687.1_1_[gene=blaOXA]_[protein=OXA-184_family_class_D_beta-lactamase_OXA-783]_[protein_id=AYX80687.1]_[location=1..750]_[gbkey     TTAAATAAACTTTCTTATGGAAATGCAAAA 450
lcl|MK181520.1_cds_AYX80689.1_1_[gene=blaOXA]_[protein=OXA-184_family_class_D_beta-lactamase_OXA-785]_[protein_id=AYX80689.1]_[location=1..747]_[gbkey     TTAAATAAACTTTCCTATGGAAATGCAAAA 450
lcl|NG_057553.1_cds_WP_109545116.1_1_[gene=blaOXA]_[locus_tag=A7J11_05554]_[protein=OXA-184_family_class_D_beta-lactamase_OXA-621]_[protein_id=WP_1095     TTAAATAAACTTTCTTATGGAAATGCAAAA 450
lcl|NG_057552.1_cds_WP_109545115.1_1_[gene=blaOXA]_[locus_tag=A7J11_05553]_[protein=OXA-184_family_class_D_beta-lactamase_OXA-615]_[protein_id=WP_1095     TTAAATAAACTTTCTTATGGAAATACAAAA 450
lcl|NG_057551.1_cds_WP_088303859.1_1_[gene=blaOXA]_[locus_tag=A7J11_05552]_[protein=OXA-184_family_class_D_beta-lactamase_OXA-624]_[protein_id=WP_0883     TTAAATAAACTTTCTTATGGAAATACAAAA 450
lcl|NG_057550.1_cds_WP_109545114.1_1_[gene=blaOXA]_[locus_tag=A7J11_05551]_[protein=OXA-184_family_class_D_beta-lactamase_OXA-617]_[protein_id=WP_1095     TTAAATAAACTTTCTTATGGAAATGCAAAA 450
lcl|NG_057549.1_cds_WP_109545113.1_1_[gene=blaOXA]_[locus_tag=A7J11_05550]_[protein=OXA-184_family_class_D_beta-lactamase_OXA-618]_[protein_id=WP_1095     TTAAATAAACTTTCTTATGGAAATGCAAAA 450
lcl|NG_057548.1_cds_WP_109545112.1_1_[gene=blaOXA]_[locus_tag=A7J11_05549]_[protein=OXA-184_family_class_D_beta-lactamase_OXA-622]_[protein_id=WP_1095     TTAAATAAACTTTCTTATGGAAATACAAAA 450
lcl|NG_057547.1_cds_WP_109545111.1_1_[gene=blaOXA]_[locus_tag=A7J11_05548]_[protein=OXA-184_family_class_D_beta-lactamase_OXA-613]_[protein_id=WP_1095     TTAAATAAACTTTCTTATGGAAATACAAAA 450
lcl|NG_057546.1_cds_WP_070233680.1_1_[gene=blaOXA]_[locus_tag=A7J11_05547]_[protein=OXA-184_family_class_D_beta-lactamase_OXA-614]_[protein_id=WP_0702     TTAAATAAACTTTCTTATGGAAATACAAAA 450
lcl|NG_057545.1_cds_WP_109545110.1_1_[gene=blaOXA]_[locus_tag=A7J11_05546]_[protein=OXA-184_family_class_D_beta-lactamase_OXA-616]_[protein_id=WP_1095     TTAAATAAACTTTCTTATGGAAATGCAAAA 450
lcl|NG_057544.1_cds_WP_044779552.1_1_[gene=blaOXA]_[locus_tag=A7J11_05545]_[protein=OXA-184_family_class_D_beta-lactamase_OXA-638]_[protein_id=WP_0447     TTAAATAAACTTTCTTATGGAAATGCAAAA 450
lcl|NG_057543.1_cds_WP_109545109.1_1_[gene=blaOXA]_[locus_tag=A7J11_05544]_[protein=OXA-184_family_class_D_beta-lactamase_OXA-640]_[protein_id=WP_1095     TTAAATAAACTTTCTTATGGAAATACAAAA 450
lcl|NG_057506.1_cds_WP_109545086.1_1_[gene=blaOXA]_[locus_tag=A7J11_05507]_[protein=OXA-184_family_class_D_beta-lactamase_OXA-632]_[protein_id=WP_1095     TTAAATAAACTTTCCTATGGAAATACAAAA 450
lcl|NG_057505.1_cds_WP_052794776.1_1_[gene=blaOXA]_[locus_tag=A7J11_05506]_[protein=OXA-184_family_class_D_beta-lactamase_OXA-625]_[protein_id=WP_0527     TTAAATAAACTTTCCTATGGAAATGCGAAA 450
lcl|NG_057504.1_cds_WP_053872444.1_1_[gene=blaOXA]_[locus_tag=A7J11_05505]_[protein=OXA-184_family_class_D_beta-lactamase_OXA-639]_[protein_id=WP_0538     TTAAATAAACTTTCTTATGGAAATACAAAA 450
lcl|NG_057503.1_cds_WP_109545085.1_1_[gene=blaOXA]_[locus_tag=A7J11_05504]_[protein=OXA-184_family_class_D_beta-lactamase_OXA-630]_[protein_id=WP_1095     TTAAATAAACTTTCCTATGGAAATACAAAA 450
lcl|NG_057502.1_cds_WP_109545084.1_1_[gene=blaOXA]_[locus_tag=A7J11_05503]_[protein=OXA-184_family_class_D_beta-lactamase_OXA-634]_[protein_id=WP_1095     TTAAATAAACTTTCCTATGGAAATACAAAA 450
lcl|NG_057501.1_cds_WP_057036510.1_1_[gene=blaOXA]_[locus_tag=A7J11_05502]_[protein=OXA-184_family_class_D_beta-lactamase_OXA-629]_[protein_id=WP_0570     TTAAATAAACTTTCCTATGGAAATACAAAA 450
lcl|NG_057500.1_cds_WP_109545083.1_1_[gene=blaOXA]_[locus_tag=A7J11_05501]_[protein=OXA-184_family_class_D_beta-lactamase_OXA-628]_[protein_id=WP_1095     TTAAATAAACTTTCCTGTGGAAATACAAAA 450
lcl|NG_057499.1_cds_WP_109545082.1_1_[gene=blaOXA]_[locus_tag=A7J11_05500]_[protein=OXA-184_family_class_D_beta-lactamase_OXA-633]_[protein_id=WP_1095     TTAAATAAACTTTCCTATGGAAATACAAAA 450
lcl|NG_057498.1_cds_WP_109545081.1_1_[gene=blaOXA]_[locus_tag=A7J11_05499]_[protein=OXA-184_family_class_D_beta-lactamase_OXA-627]_[protein_id=WP_1095     TTAAATAAACTTTCCTATGGAAATACAAAA 450
lcl|NG_057497.1_cds_WP_109545080.1_1_[gene=blaOXA]_[locus_tag=A7J11_05498]_[protein=OXA-184_family_class_D_beta-lactamase_OXA-626]_[protein_id=WP_1095     TTAAATAAACTTTCCTATGGAAATGCAAAA 450
lcl|NG_057496.1_cds_WP_109545079.1_1_[gene=blaOXA]_[locus_tag=A7J11_05497]_[protein=OXA-184_family_class_D_beta-lactamase_OXA-631]_[protein_id=WP_1095     TTAAATAAACTTTCCTATGGAAATACAAAA 450
lcl|NG_057495.1_cds_WP_109545078.1_1_[gene=blaOXA]_[locus_tag=A7J11_05496]_[protein=OXA-184_family_class_D_beta-lactamase_OXA-635]_[protein_id=WP_1095     TTAAATAAACTTTCTTATGGAAATGCAAAA 450
lcl|NG_057494.1_cds_WP_109545077.1_1_[gene=blaOXA]_[locus_tag=A7J11_05495]_[protein=OXA-184_family_class_D_beta-lactamase_OXA-636]_[protein_id=WP_1095     TTAAATAAACTTTCTTATGGAAATGCAAAA 450
lcl|NG_057493.1_cds_WP_002936877.1_1_[gene=blaOXA]_[locus_tag=A7J11_05494]_[protein=OXA-184_family_class_D_beta-lactamase_OXA-623]_[protein_id=WP_0029     TTAAATAAACTTTCTTATGGAAATGCAAAA 450
lcl|NG_057492.1_cds_WP_109545076.1_1_[gene=blaOXA]_[locus_tag=A7J11_05493]_[protein=OXA-184_family_class_D_beta-lactamase_OXA-620]_[protein_id=WP_1095     TTAAATAAACTTTCTTATGGAAATGCAAAA 450
lcl|NG_057491.1_cds_WP_109545075.1_1_[gene=blaOXA]_[locus_tag=A7J11_05492]_[protein=OXA-184_family_class_D_beta-lactamase_OXA-619]_[protein_id=WP_1095     TTAAATAAACTTTCTTATGGAAATGCAAAA 450
lcl|NG_057490.1_cds_WP_052858477.1_1_[gene=blaOXA]_[locus_tag=A7J11_05491]_[protein=OXA-184_family_class_D_beta-lactamase_OXA-637]_[protein_id=WP_0528     TTAAATAAACTTTCTTATGGAAATACAAAA 450
lcl|MH085575.1_cds_AWD39729.1_1_[gene=blaOXA]_[protein=OXA-184_family_class_D_beta-lactamase_OXA-621]_[protein_id=AWD39729.1]_[location=1..774]_[gbkey     TTAAATAAACTTTCTTATGGAAATGCAAAA 450
lcl|MH085574.1_cds_AWD39728.1_1_[gene=blaOXA]_[protein=OXA-184_family_class_D_beta-lactamase_OXA-615]_[protein_id=AWD39728.1]_[location=1..774]_[gbkey     TTAAATAAACTTTCTTATGGAAATACAAAA 450
lcl|MH085572.1_cds_AWD39727.1_1_[gene=blaOXA]_[protein=OXA-184_family_class_D_beta-lactamase_OXA-624]_[protein_id=AWD39727.1]_[location=1..774]_[gbkey     TTAAATAAACTTTCTTATGGAAATACAAAA 450
lcl|MH085571.1_cds_AWD39726.1_1_[gene=blaOXA]_[protein=OXA-184_family_class_D_beta-lactamase_OXA-617]_[protein_id=AWD39726.1]_[location=1..774]_[gbkey     TTAAATAAACTTTCTTATGGAAATGCAAAA 450
lcl|MH085570.1_cds_AWD39725.1_1_[gene=blaOXA]_[protein=OXA-184_family_class_D_beta-lactamase_OXA-618]_[protein_id=AWD39725.1]_[location=1..774]_[gbkey     TTAAATAAACTTTCTTATGGAAATGCAAAA 450
lcl|MH085569.1_cds_AWD39724.1_1_[gene=blaOXA]_[protein=OXA-184_family_class_D_beta-lactamase_OXA-622]_[protein_id=AWD39724.1]_[location=1..774]_[gbkey     TTAAATAAACTTTCTTATGGAAATACAAAA 450
lcl|MH085568.1_cds_AWD39723.1_1_[gene=blaOXA]_[protein=OXA-184_family_class_D_beta-lactamase_OXA-613]_[protein_id=AWD39723.1]_[location=1..753]_[gbkey     TTAAATAAACTTTCTTATGGAAATACAAAA 450
lcl|MH085567.1_cds_AWD39722.1_1_[gene=blaOXA]_[protein=OXA-184_family_class_D_beta-lactamase_OXA-614]_[protein_id=AWD39722.1]_[location=1..774]_[gbkey     TTAAATAAACTTTCTTATGGAAATACAAAA 450
lcl|MH085566.1_cds_AWD39721.1_1_[gene=blaOXA]_[protein=OXA-184_family_class_D_beta-lactamase_OXA-616]_[protein_id=AWD39721.1]_[location=1..750]_[gbkey     TTAAATAAACTTTCTTATGGAAATGCAAAA 450
lcl|MH085565.1_cds_AWD39720.1_1_[gene=blaOXA]_[protein=OXA-184_family_class_D_beta-lactamase_OXA-638]_[protein_id=AWD39720.1]_[location=1..750]_[gbkey     TTAAATAAACTTTCTTATGGAAATGCAAAA 450
lcl|MH085564.1_cds_AWD39719.1_1_[gene=blaOXA]_[protein=OXA-184_family_class_D_beta-lactamase_OXA-640]_[protein_id=AWD39719.1]_[location=1..750]_[gbkey     TTAAATAAACTTTCTTATGGAAATACAAAA 450
lcl|MH085514.1_cds_AWD39679.1_1_[gene=blaOXA]_[protein=OXA-184_family_class_D_beta-lactamase_OXA-632]_[protein_id=AWD39679.1]_[location=1..747]_[gbkey     TTAAATAAACTTTCCTATGGAAATACAAAA 450
lcl|MH085513.1_cds_AWD39678.1_1_[gene=blaOXA]_[protein=OXA-184_family_class_D_beta-lactamase_OXA-625]_[protein_id=AWD39678.1]_[location=1..747]_[gbkey     TTAAATAAACTTTCCTATGGAAATGCGAAA 450
lcl|MH085512.1_cds_AWD39677.1_1_[gene=blaOXA]_[protein=OXA-184_family_class_D_beta-lactamase_OXA-639]_[protein_id=AWD39677.1]_[location=1..750]_[gbkey     TTAAATAAACTTTCTTATGGAAATACAAAA 450
lcl|MH085511.1_cds_AWD39676.1_1_[gene=blaOXA]_[protein=OXA-184_family_class_D_beta-lactamase_OXA-623]_[protein_id=AWD39676.1]_[location=1..747]_[gbkey     TTAAATAAACTTTCTTATGGAAATGCAAAA 450
lcl|MH085510.1_cds_AWD39675.1_1_[gene=blaOXA]_[protein=OXA-184_family_class_D_beta-lactamase_OXA-630]_[protein_id=AWD39675.1]_[location=1..747]_[gbkey     TTAAATAAACTTTCCTATGGAAATACAAAA 450
lcl|MH085509.1_cds_AWD39674.1_1_[gene=blaOXA]_[protein=OXA-184_family_class_D_beta-lactamase_OXA-634]_[protein_id=AWD39674.1]_[location=1..747]_[gbkey     TTAAATAAACTTTCCTATGGAAATACAAAA 450
lcl|MH085508.1_cds_AWD39673.1_1_[gene=blaOXA]_[protein=OXA-184_family_class_D_beta-lactamase_OXA-629]_[protein_id=AWD39673.1]_[location=1..747]_[gbkey     TTAAATAAACTTTCCTATGGAAATACAAAA 450
lcl|MH085507.1_cds_AWD39672.1_1_[gene=blaOXA]_[protein=OXA-184_family_class_D_beta-lactamase_OXA-628]_[protein_id=AWD39672.1]_[location=1..747]_[gbkey     TTAAATAAACTTTCCTGTGGAAATACAAAA 450
lcl|MH085506.1_cds_AWD39671.1_1_[gene=blaOXA]_[protein=OXA-184_family_class_D_beta-lactamase_OXA-633]_[protein_id=AWD39671.1]_[location=1..747]_[gbkey     TTAAATAAACTTTCCTATGGAAATACAAAA 450
lcl|MH085505.1_cds_AWD39670.1_1_[gene=blaOXA]_[protein=OXA-184_family_class_D_beta-lactamase_OXA-627]_[protein_id=AWD39670.1]_[location=1..747]_[gbkey     TTAAATAAACTTTCCTATGGAAATACAAAA 450
lcl|MH085504.1_cds_AWD39669.1_1_[gene=blaOXA]_[protein=OXA-184_family_class_D_beta-lactamase_OXA-626]_[protein_id=AWD39669.1]_[location=1..747]_[gbkey     TTAAATAAACTTTCCTATGGAAATGCAAAA 450
lcl|MH085503.1_cds_AWD39668.1_1_[gene=blaOXA]_[protein=OXA-184_family_class_D_beta-lactamase_OXA-631]_[protein_id=AWD39668.1]_[location=1..747]_[gbkey     TTAAATAAACTTTCCTATGGAAATACAAAA 450
lcl|MH085502.1_cds_AWD39667.1_1_[gene=blaOXA]_[protein=OXA-184_family_class_D_beta-lactamase_OXA-635]_[protein_id=AWD39667.1]_[location=1..750]_[gbkey     TTAAATAAACTTTCTTATGGAAATGCAAAA 450
lcl|MH085501.1_cds_AWD39666.1_1_[gene=blaOXA]_[protein=OXA-184_family_class_D_beta-lactamase_OXA-636]_[protein_id=AWD39666.1]_[location=1..750]_[gbkey     TTAAATAAACTTTCTTATGGAAATGCAAAA 450
lcl|MH085500.1_cds_AWD39665.1_1_[gene=blaOXA]_[protein=OXA-184_family_class_D_beta-lactamase_OXA-623]_[protein_id=AWD39665.1]_[location=1..747]_[gbkey     TTAAATAAACTTTCTTATGGAAATGCAAAA 450
lcl|MH085499.1_cds_AWD39664.1_1_[gene=blaOXA]_[protein=OXA-184_family_class_D_beta-lactamase_OXA-620]_[protein_id=AWD39664.1]_[location=1..774]_[gbkey     TTAAATAAACTTTCTTATGGAAATGCAAAA 450
lcl|MH085498.1_cds_AWD39663.1_1_[gene=blaOXA]_[protein=OXA-184_family_class_D_beta-lactamase_OXA-619]_[protein_id=AWD39663.1]_[location=1..774]_[gbkey     TTAAATAAACTTTCTTATGGAAATGCAAAA 450
lcl|MH085497.1_cds_AWD39662.1_1_[gene=blaOXA]_[protein=OXA-184_family_class_D_beta-lactamase_OXA-637]_[protein_id=AWD39662.1]_[location=1..750]_[gbkey     TTAAATAAACTTTCTTATGGAAATACAAAA 450
lcl|MH085573.1_cds_AWD39740.1_1_[gene=blaOXA]_[protein=OXA-184_family_class_D_beta-lactamase_OXA-658]_[protein_id=AWD39740.1]_[location=1..720]_[gbkey     TTAAATAAACTTTCTTATGGAAATGCAAAA 450
lcl|NG_061408.1_cds_WP_070210118.1_1_[gene=blaOXA]_[locus_tag=A7J11_05813]_[protein=OXA-184_family_class_D_beta-lactamase_OXA-658]_[protein_id=WP_0702     TTAAATAAACTTTCTTATGGAAATGCAAAA 450
lcl|NG_049485.1_cds_WP_002872405.1_1_[gene=blaOXA]_[locus_tag=A7J11_02568]_[protein=OXA-184_family_class_D_beta-lactamase_OXA-184]_[protein_id=WP_0028     TTAAATAAACTTTCCTATGGAAATACAAAA 450
lcl|NG_049486.1_cds_WP_063861300.1_1_[gene=blaOXA]_[locus_tag=A7J11_02854]_[protein=OXA-184_family_class_D_beta-lactamase_OXA-185]_[protein_id=WP_0638     TTAAATAAACTTTCCTATGGAAATACAAAA 450
lcl|NG_049733.1_cds_WP_063864085.1_1_[gene=blaOXA]_[locus_tag=A7J11_03475]_[protein=OXA-184_family_class_D_beta-lactamase_OXA-448]_[protein_id=WP_0638     TTAAATAAACTTTCTTATGGAAATGCAAAA 450
lcl|NG_049749.1_cds_WP_052793969.1_1_[gene=blaOXA]_[locus_tag=A7J11_03476]_[protein=OXA-184_family_class_D_beta-lactamase_OXA-465]_[protein_id=WP_0527     TTAAATAAACTTTCCTATGGAAATGCAAAA 450
lcl|NG_049750.1_cds_WP_063864091.1_1_[gene=blaOXA]_[locus_tag=A7J11_03477]_[protein=OXA-184_family_class_D_beta-lactamase_OXA-466]_[protein_id=WP_0638     TTAAATAAACTTTCCTATGGAAATACAAAA 450
lcl|NG_063886.1_cds_WP_126205827.1_1_[gene=blaOXA]_[locus_tag=A7J11_06097]_[protein=OXA-184_family_class_D_beta-lactamase_OXA-785]_[protein_id=WP_1262     TTAAATAAACTTTCCTATGGAAATGCAAAA 450
lcl|NG_049731.1_cds_WP_063864084.1_1_[gene=blaOXA]_[locus_tag=A7J11_03474]_[protein=OXA-184_family_class_D_beta-lactamase_OXA-446]_[protein_id=WP_0638     TTAAATAAACTTTCTTATGGAAATACAAAA 450
lcl|NG_049734.1_cds_WP_002893358.1_1_[gene=blaOXA]_[locus_tag=A7J11_02801]_[protein=OXA-184_family_class_D_beta-lactamase_OXA-449]_[protein_id=WP_0028     TTAAATAAACTTTCTTATGGAAATGCAAAA 450
lcl|NG_063884.1_cds_WP_128268278.1_1_[gene=blaOXA]_[locus_tag=A7J11_06095]_[protein=OXA-184_family_class_D_beta-lactamase_OXA-783]_[protein_id=WP_1282     TTAAATAAACTTTCTTATGGAAATGCAAAA 450
lcl|NG_049732.1_cds_WP_002934081.1_1_[gene=blaOXA]_[locus_tag=A7J11_02802]_[protein=OXA-184_family_class_D_beta-lactamase_OXA-447]_[protein_id=WP_0029     TTAAATAAACTTTCTTATGGAAATGCAAAA 450
                                                                                                                                                                                         

OXA-1_consensus                                                                                                                                            TTCTCTGGAGATAAAGAAAGAAACAACGGA 480
OXA01_crRNA                                                                                                                                                ------------------------------ 480
Forward_primer                                                                                                                                             ------------------------------ 480
Reverse_primer                                                                                                                                             ------------------------------ 480
lcl|MH085576.1_cds_AWD39741.1_1_[gene=blaOXA]_[protein=OXA-184_family_class_D_beta-lactamase]_[protein_id=AWD39741.1]_[location=1..735]_[gbkey=CDS]        ATTTCAAAAATCGA---------------- 480
lcl|MK181518.1_cds_AYX80687.1_1_[gene=blaOXA]_[protein=OXA-184_family_class_D_beta-lactamase_OXA-783]_[protein_id=AYX80687.1]_[location=1..750]_[gbkey     ATTTCAAAAATCGA---------------- 480
lcl|MK181520.1_cds_AYX80689.1_1_[gene=blaOXA]_[protein=OXA-184_family_class_D_beta-lactamase_OXA-785]_[protein_id=AYX80689.1]_[location=1..747]_[gbkey     ATTTCAAAAATCGA---------------- 480
lcl|NG_057553.1_cds_WP_109545116.1_1_[gene=blaOXA]_[locus_tag=A7J11_05554]_[protein=OXA-184_family_class_D_beta-lactamase_OXA-621]_[protein_id=WP_1095     ATTTCAAAAATCGA---------------- 480
lcl|NG_057552.1_cds_WP_109545115.1_1_[gene=blaOXA]_[locus_tag=A7J11_05553]_[protein=OXA-184_family_class_D_beta-lactamase_OXA-615]_[protein_id=WP_1095     ATTTCAAAAATCGA---------------- 480
lcl|NG_057551.1_cds_WP_088303859.1_1_[gene=blaOXA]_[locus_tag=A7J11_05552]_[protein=OXA-184_family_class_D_beta-lactamase_OXA-624]_[protein_id=WP_0883     ATTTCAAAAATCGA---------------- 480
lcl|NG_057550.1_cds_WP_109545114.1_1_[gene=blaOXA]_[locus_tag=A7J11_05551]_[protein=OXA-184_family_class_D_beta-lactamase_OXA-617]_[protein_id=WP_1095     ATTTCAAAAATCGA---------------- 480
lcl|NG_057549.1_cds_WP_109545113.1_1_[gene=blaOXA]_[locus_tag=A7J11_05550]_[protein=OXA-184_family_class_D_beta-lactamase_OXA-618]_[protein_id=WP_1095     ATTTCAAAAATCGA---------------- 480
lcl|NG_057548.1_cds_WP_109545112.1_1_[gene=blaOXA]_[locus_tag=A7J11_05549]_[protein=OXA-184_family_class_D_beta-lactamase_OXA-622]_[protein_id=WP_1095     ATTTCAAAAATCGA---------------- 480
lcl|NG_057547.1_cds_WP_109545111.1_1_[gene=blaOXA]_[locus_tag=A7J11_05548]_[protein=OXA-184_family_class_D_beta-lactamase_OXA-613]_[protein_id=WP_1095     ATTTCAAAAATCGA---------------- 480
lcl|NG_057546.1_cds_WP_070233680.1_1_[gene=blaOXA]_[locus_tag=A7J11_05547]_[protein=OXA-184_family_class_D_beta-lactamase_OXA-614]_[protein_id=WP_0702     ATTTCAAAAATCGA---------------- 480
lcl|NG_057545.1_cds_WP_109545110.1_1_[gene=blaOXA]_[locus_tag=A7J11_05546]_[protein=OXA-184_family_class_D_beta-lactamase_OXA-616]_[protein_id=WP_1095     ATTTCAAAAATCGA---------------- 480
lcl|NG_057544.1_cds_WP_044779552.1_1_[gene=blaOXA]_[locus_tag=A7J11_05545]_[protein=OXA-184_family_class_D_beta-lactamase_OXA-638]_[protein_id=WP_0447     ATTTCAAAAATCGA---------------- 480
lcl|NG_057543.1_cds_WP_109545109.1_1_[gene=blaOXA]_[locus_tag=A7J11_05544]_[protein=OXA-184_family_class_D_beta-lactamase_OXA-640]_[protein_id=WP_1095     ATTTCAAAAATCGA---------------- 480
lcl|NG_057506.1_cds_WP_109545086.1_1_[gene=blaOXA]_[locus_tag=A7J11_05507]_[protein=OXA-184_family_class_D_beta-lactamase_OXA-632]_[protein_id=WP_1095     ATTTCAAAAATCGA---------------- 480
lcl|NG_057505.1_cds_WP_052794776.1_1_[gene=blaOXA]_[locus_tag=A7J11_05506]_[protein=OXA-184_family_class_D_beta-lactamase_OXA-625]_[protein_id=WP_0527     ATTTCAAAAATCGA---------------- 480
lcl|NG_057504.1_cds_WP_053872444.1_1_[gene=blaOXA]_[locus_tag=A7J11_05505]_[protein=OXA-184_family_class_D_beta-lactamase_OXA-639]_[protein_id=WP_0538     ATTTCAAAAATCGA---------------- 480
lcl|NG_057503.1_cds_WP_109545085.1_1_[gene=blaOXA]_[locus_tag=A7J11_05504]_[protein=OXA-184_family_class_D_beta-lactamase_OXA-630]_[protein_id=WP_1095     ATTTCAAAAATCGA---------------- 480
lcl|NG_057502.1_cds_WP_109545084.1_1_[gene=blaOXA]_[locus_tag=A7J11_05503]_[protein=OXA-184_family_class_D_beta-lactamase_OXA-634]_[protein_id=WP_1095     ATTTCAAAAATCGA---------------- 480
lcl|NG_057501.1_cds_WP_057036510.1_1_[gene=blaOXA]_[locus_tag=A7J11_05502]_[protein=OXA-184_family_class_D_beta-lactamase_OXA-629]_[protein_id=WP_0570     ATTTCAAAAATCGA---------------- 480
lcl|NG_057500.1_cds_WP_109545083.1_1_[gene=blaOXA]_[locus_tag=A7J11_05501]_[protein=OXA-184_family_class_D_beta-lactamase_OXA-628]_[protein_id=WP_1095     ATTTCAAAAATCGA---------------- 480
lcl|NG_057499.1_cds_WP_109545082.1_1_[gene=blaOXA]_[locus_tag=A7J11_05500]_[protein=OXA-184_family_class_D_beta-lactamase_OXA-633]_[protein_id=WP_1095     ATTTCAAAAATCGA---------------- 480
lcl|NG_057498.1_cds_WP_109545081.1_1_[gene=blaOXA]_[locus_tag=A7J11_05499]_[protein=OXA-184_family_class_D_beta-lactamase_OXA-627]_[protein_id=WP_1095     ATTTCAAAAATCGA---------------- 480
lcl|NG_057497.1_cds_WP_109545080.1_1_[gene=blaOXA]_[locus_tag=A7J11_05498]_[protein=OXA-184_family_class_D_beta-lactamase_OXA-626]_[protein_id=WP_1095     ATTTCAAAAATCGA---------------- 480
lcl|NG_057496.1_cds_WP_109545079.1_1_[gene=blaOXA]_[locus_tag=A7J11_05497]_[protein=OXA-184_family_class_D_beta-lactamase_OXA-631]_[protein_id=WP_1095     ATTTCAAAAATCGA---------------- 480
lcl|NG_057495.1_cds_WP_109545078.1_1_[gene=blaOXA]_[locus_tag=A7J11_05496]_[protein=OXA-184_family_class_D_beta-lactamase_OXA-635]_[protein_id=WP_1095     ATTTCAAAAATCGA---------------- 480
lcl|NG_057494.1_cds_WP_109545077.1_1_[gene=blaOXA]_[locus_tag=A7J11_05495]_[protein=OXA-184_family_class_D_beta-lactamase_OXA-636]_[protein_id=WP_1095     ATTTCAAAAATCGA---------------- 480
lcl|NG_057493.1_cds_WP_002936877.1_1_[gene=blaOXA]_[locus_tag=A7J11_05494]_[protein=OXA-184_family_class_D_beta-lactamase_OXA-623]_[protein_id=WP_0029     ATTTCAAAAATCGA---------------- 480
lcl|NG_057492.1_cds_WP_109545076.1_1_[gene=blaOXA]_[locus_tag=A7J11_05493]_[protein=OXA-184_family_class_D_beta-lactamase_OXA-620]_[protein_id=WP_1095     ATTTCAAAAATCGA---------------- 480
lcl|NG_057491.1_cds_WP_109545075.1_1_[gene=blaOXA]_[locus_tag=A7J11_05492]_[protein=OXA-184_family_class_D_beta-lactamase_OXA-619]_[protein_id=WP_1095     ATTTCAAAAATCGA---------------- 480
lcl|NG_057490.1_cds_WP_052858477.1_1_[gene=blaOXA]_[locus_tag=A7J11_05491]_[protein=OXA-184_family_class_D_beta-lactamase_OXA-637]_[protein_id=WP_0528     ATTTCAAAAATCGA---------------- 480
lcl|MH085575.1_cds_AWD39729.1_1_[gene=blaOXA]_[protein=OXA-184_family_class_D_beta-lactamase_OXA-621]_[protein_id=AWD39729.1]_[location=1..774]_[gbkey     ATTTCAAAAATCGA---------------- 480
lcl|MH085574.1_cds_AWD39728.1_1_[gene=blaOXA]_[protein=OXA-184_family_class_D_beta-lactamase_OXA-615]_[protein_id=AWD39728.1]_[location=1..774]_[gbkey     ATTTCAAAAATCGA---------------- 480
lcl|MH085572.1_cds_AWD39727.1_1_[gene=blaOXA]_[protein=OXA-184_family_class_D_beta-lactamase_OXA-624]_[protein_id=AWD39727.1]_[location=1..774]_[gbkey     ATTTCAAAAATCGA---------------- 480
lcl|MH085571.1_cds_AWD39726.1_1_[gene=blaOXA]_[protein=OXA-184_family_class_D_beta-lactamase_OXA-617]_[protein_id=AWD39726.1]_[location=1..774]_[gbkey     ATTTCAAAAATCGA---------------- 480
lcl|MH085570.1_cds_AWD39725.1_1_[gene=blaOXA]_[protein=OXA-184_family_class_D_beta-lactamase_OXA-618]_[protein_id=AWD39725.1]_[location=1..774]_[gbkey     ATTTCAAAAATCGA---------------- 480
lcl|MH085569.1_cds_AWD39724.1_1_[gene=blaOXA]_[protein=OXA-184_family_class_D_beta-lactamase_OXA-622]_[protein_id=AWD39724.1]_[location=1..774]_[gbkey     ATTTCAAAAATCGA---------------- 480
lcl|MH085568.1_cds_AWD39723.1_1_[gene=blaOXA]_[protein=OXA-184_family_class_D_beta-lactamase_OXA-613]_[protein_id=AWD39723.1]_[location=1..753]_[gbkey     ATTTCAAAAATCGA---------------- 480
lcl|MH085567.1_cds_AWD39722.1_1_[gene=blaOXA]_[protein=OXA-184_family_class_D_beta-lactamase_OXA-614]_[protein_id=AWD39722.1]_[location=1..774]_[gbkey     ATTTCAAAAATCGA---------------- 480
lcl|MH085566.1_cds_AWD39721.1_1_[gene=blaOXA]_[protein=OXA-184_family_class_D_beta-lactamase_OXA-616]_[protein_id=AWD39721.1]_[location=1..750]_[gbkey     ATTTCAAAAATCGA---------------- 480
lcl|MH085565.1_cds_AWD39720.1_1_[gene=blaOXA]_[protein=OXA-184_family_class_D_beta-lactamase_OXA-638]_[protein_id=AWD39720.1]_[location=1..750]_[gbkey     ATTTCAAAAATCGA---------------- 480
lcl|MH085564.1_cds_AWD39719.1_1_[gene=blaOXA]_[protein=OXA-184_family_class_D_beta-lactamase_OXA-640]_[protein_id=AWD39719.1]_[location=1..750]_[gbkey     ATTTCAAAAATCGA---------------- 480
lcl|MH085514.1_cds_AWD39679.1_1_[gene=blaOXA]_[protein=OXA-184_family_class_D_beta-lactamase_OXA-632]_[protein_id=AWD39679.1]_[location=1..747]_[gbkey     ATTTCAAAAATCGA---------------- 480
lcl|MH085513.1_cds_AWD39678.1_1_[gene=blaOXA]_[protein=OXA-184_family_class_D_beta-lactamase_OXA-625]_[protein_id=AWD39678.1]_[location=1..747]_[gbkey     ATTTCAAAAATCGA---------------- 480
lcl|MH085512.1_cds_AWD39677.1_1_[gene=blaOXA]_[protein=OXA-184_family_class_D_beta-lactamase_OXA-639]_[protein_id=AWD39677.1]_[location=1..750]_[gbkey     ATTTCAAAAATCGA---------------- 480
lcl|MH085511.1_cds_AWD39676.1_1_[gene=blaOXA]_[protein=OXA-184_family_class_D_beta-lactamase_OXA-623]_[protein_id=AWD39676.1]_[location=1..747]_[gbkey     ATTTCAAAAATCGA---------------- 480
lcl|MH085510.1_cds_AWD39675.1_1_[gene=blaOXA]_[protein=OXA-184_family_class_D_beta-lactamase_OXA-630]_[protein_id=AWD39675.1]_[location=1..747]_[gbkey     ATTTCAAAAATCGA---------------- 480
lcl|MH085509.1_cds_AWD39674.1_1_[gene=blaOXA]_[protein=OXA-184_family_class_D_beta-lactamase_OXA-634]_[protein_id=AWD39674.1]_[location=1..747]_[gbkey     ATTTCAAAAATCGA---------------- 480
lcl|MH085508.1_cds_AWD39673.1_1_[gene=blaOXA]_[protein=OXA-184_family_class_D_beta-lactamase_OXA-629]_[protein_id=AWD39673.1]_[location=1..747]_[gbkey     ATTTCAAAAATCGA---------------- 480
lcl|MH085507.1_cds_AWD39672.1_1_[gene=blaOXA]_[protein=OXA-184_family_class_D_beta-lactamase_OXA-628]_[protein_id=AWD39672.1]_[location=1..747]_[gbkey     ATTTCAAAAATCGA---------------- 480
lcl|MH085506.1_cds_AWD39671.1_1_[gene=blaOXA]_[protein=OXA-184_family_class_D_beta-lactamase_OXA-633]_[protein_id=AWD39671.1]_[location=1..747]_[gbkey     ATTTCAAAAATCGA---------------- 480
lcl|MH085505.1_cds_AWD39670.1_1_[gene=blaOXA]_[protein=OXA-184_family_class_D_beta-lactamase_OXA-627]_[protein_id=AWD39670.1]_[location=1..747]_[gbkey     ATTTCAAAAATCGA---------------- 480
lcl|MH085504.1_cds_AWD39669.1_1_[gene=blaOXA]_[protein=OXA-184_family_class_D_beta-lactamase_OXA-626]_[protein_id=AWD39669.1]_[location=1..747]_[gbkey     ATTTCAAAAATCGA---------------- 480
lcl|MH085503.1_cds_AWD39668.1_1_[gene=blaOXA]_[protein=OXA-184_family_class_D_beta-lactamase_OXA-631]_[protein_id=AWD39668.1]_[location=1..747]_[gbkey     ATTTCAAAAATCGA---------------- 480
lcl|MH085502.1_cds_AWD39667.1_1_[gene=blaOXA]_[protein=OXA-184_family_class_D_beta-lactamase_OXA-635]_[protein_id=AWD39667.1]_[location=1..750]_[gbkey     ATTTCAAAAATCGA---------------- 480
lcl|MH085501.1_cds_AWD39666.1_1_[gene=blaOXA]_[protein=OXA-184_family_class_D_beta-lactamase_OXA-636]_[protein_id=AWD39666.1]_[location=1..750]_[gbkey     ATTTCAAAAATCGA---------------- 480
lcl|MH085500.1_cds_AWD39665.1_1_[gene=blaOXA]_[protein=OXA-184_family_class_D_beta-lactamase_OXA-623]_[protein_id=AWD39665.1]_[location=1..747]_[gbkey     ATTTCAAAAATCGA---------------- 480
lcl|MH085499.1_cds_AWD39664.1_1_[gene=blaOXA]_[protein=OXA-184_family_class_D_beta-lactamase_OXA-620]_[protein_id=AWD39664.1]_[location=1..774]_[gbkey     ATTTCAAAAATCGA---------------- 480
lcl|MH085498.1_cds_AWD39663.1_1_[gene=blaOXA]_[protein=OXA-184_family_class_D_beta-lactamase_OXA-619]_[protein_id=AWD39663.1]_[location=1..774]_[gbkey     ATTTCAAAAATCGA---------------- 480
lcl|MH085497.1_cds_AWD39662.1_1_[gene=blaOXA]_[protein=OXA-184_family_class_D_beta-lactamase_OXA-637]_[protein_id=AWD39662.1]_[location=1..750]_[gbkey     ATTTCAAAAATCGA---------------- 480
lcl|MH085573.1_cds_AWD39740.1_1_[gene=blaOXA]_[protein=OXA-184_family_class_D_beta-lactamase_OXA-658]_[protein_id=AWD39740.1]_[location=1..720]_[gbkey     ATTTCAAAAATCGA---------------- 480
lcl|NG_061408.1_cds_WP_070210118.1_1_[gene=blaOXA]_[locus_tag=A7J11_05813]_[protein=OXA-184_family_class_D_beta-lactamase_OXA-658]_[protein_id=WP_0702     ATTTCAAAAATCGA---------------- 480
lcl|NG_049485.1_cds_WP_002872405.1_1_[gene=blaOXA]_[locus_tag=A7J11_02568]_[protein=OXA-184_family_class_D_beta-lactamase_OXA-184]_[protein_id=WP_0028     ATTTCAAAAATCGA---------------- 480
lcl|NG_049486.1_cds_WP_063861300.1_1_[gene=blaOXA]_[locus_tag=A7J11_02854]_[protein=OXA-184_family_class_D_beta-lactamase_OXA-185]_[protein_id=WP_0638     ATTTCAAAAATCGA---------------- 480
lcl|NG_049733.1_cds_WP_063864085.1_1_[gene=blaOXA]_[locus_tag=A7J11_03475]_[protein=OXA-184_family_class_D_beta-lactamase_OXA-448]_[protein_id=WP_0638     ATTTCAAAAATCGA---------------- 480
lcl|NG_049749.1_cds_WP_052793969.1_1_[gene=blaOXA]_[locus_tag=A7J11_03476]_[protein=OXA-184_family_class_D_beta-lactamase_OXA-465]_[protein_id=WP_0527     ATTTCAAAAATCGA---------------- 480
lcl|NG_049750.1_cds_WP_063864091.1_1_[gene=blaOXA]_[locus_tag=A7J11_03477]_[protein=OXA-184_family_class_D_beta-lactamase_OXA-466]_[protein_id=WP_0638     ATTTCAAAAATCGA---------------- 480
lcl|NG_063886.1_cds_WP_126205827.1_1_[gene=blaOXA]_[locus_tag=A7J11_06097]_[protein=OXA-184_family_class_D_beta-lactamase_OXA-785]_[protein_id=WP_1262     ATTTCAAAAATCGA---------------- 480
lcl|NG_049731.1_cds_WP_063864084.1_1_[gene=blaOXA]_[locus_tag=A7J11_03474]_[protein=OXA-184_family_class_D_beta-lactamase_OXA-446]_[protein_id=WP_0638     ATTTCAAAAATCGA---------------- 480
lcl|NG_049734.1_cds_WP_002893358.1_1_[gene=blaOXA]_[locus_tag=A7J11_02801]_[protein=OXA-184_family_class_D_beta-lactamase_OXA-449]_[protein_id=WP_0028     ATTTCAAAAATCGA---------------- 480
lcl|NG_063884.1_cds_WP_128268278.1_1_[gene=blaOXA]_[locus_tag=A7J11_06095]_[protein=OXA-184_family_class_D_beta-lactamase_OXA-783]_[protein_id=WP_1282     ATTTCAAAAATCGA---------------- 480
lcl|NG_049732.1_cds_WP_002934081.1_1_[gene=blaOXA]_[locus_tag=A7J11_02802]_[protein=OXA-184_family_class_D_beta-lactamase_OXA-447]_[protein_id=WP_0029     ATTTCAAAAATCGA---------------- 480
                                                                                                                                                                                         

OXA-1_consensus                                                                                                                                            TTAACAGAAGCATGGCTCGAAAGTAGCTTA 510
OXA01_crRNA                                                                                                                                                ------------------------------ 510
Forward_primer                                                                                                                                             --------AGCATGGCTCGAAAGTAGCTTA 510
Reverse_primer                                                                                                                                             ------------------------------ 510
lcl|MH085576.1_cds_AWD39741.1_1_[gene=blaOXA]_[protein=OXA-184_family_class_D_beta-lactamase]_[protein_id=AWD39741.1]_[location=1..735]_[gbkey=CDS]        -----TACCTTTTGGCTAGATAATTCTTTA 510
lcl|MK181518.1_cds_AYX80687.1_1_[gene=blaOXA]_[protein=OXA-184_family_class_D_beta-lactamase_OXA-783]_[protein_id=AYX80687.1]_[location=1..750]_[gbkey     -----TACCTTTTGGCTGGATAATTCTTTG 510
lcl|MK181520.1_cds_AYX80689.1_1_[gene=blaOXA]_[protein=OXA-184_family_class_D_beta-lactamase_OXA-785]_[protein_id=AYX80689.1]_[location=1..747]_[gbkey     -----TACCTTTTGGTTGGATAATTCTTTA 510
lcl|NG_057553.1_cds_WP_109545116.1_1_[gene=blaOXA]_[locus_tag=A7J11_05554]_[protein=OXA-184_family_class_D_beta-lactamase_OXA-621]_[protein_id=WP_1095     -----TACTTTTTGGCTAGATAATTCTTTA 510
lcl|NG_057552.1_cds_WP_109545115.1_1_[gene=blaOXA]_[locus_tag=A7J11_05553]_[protein=OXA-184_family_class_D_beta-lactamase_OXA-615]_[protein_id=WP_1095     -----TACCTTTTGGCTCGATAATTCTTTA 510
lcl|NG_057551.1_cds_WP_088303859.1_1_[gene=blaOXA]_[locus_tag=A7J11_05552]_[protein=OXA-184_family_class_D_beta-lactamase_OXA-624]_[protein_id=WP_0883     -----TACCTTTTGGCTAGATAATTCTTTA 510
lcl|NG_057550.1_cds_WP_109545114.1_1_[gene=blaOXA]_[locus_tag=A7J11_05551]_[protein=OXA-184_family_class_D_beta-lactamase_OXA-617]_[protein_id=WP_1095     -----TACCTTTTGGCTAGATAATTCTTTA 510
lcl|NG_057549.1_cds_WP_109545113.1_1_[gene=blaOXA]_[locus_tag=A7J11_05550]_[protein=OXA-184_family_class_D_beta-lactamase_OXA-618]_[protein_id=WP_1095     -----TACCTTTTGGCTAGATAATTCTTTA 510
lcl|NG_057548.1_cds_WP_109545112.1_1_[gene=blaOXA]_[locus_tag=A7J11_05549]_[protein=OXA-184_family_class_D_beta-lactamase_OXA-622]_[protein_id=WP_1095     -----TACCTTTTGGCTAGATAATTCTTTA 510
lcl|NG_057547.1_cds_WP_109545111.1_1_[gene=blaOXA]_[locus_tag=A7J11_05548]_[protein=OXA-184_family_class_D_beta-lactamase_OXA-613]_[protein_id=WP_1095     -----TACCTTTTGGTTGGATAATTCTTTA 510
lcl|NG_057546.1_cds_WP_070233680.1_1_[gene=blaOXA]_[locus_tag=A7J11_05547]_[protein=OXA-184_family_class_D_beta-lactamase_OXA-614]_[protein_id=WP_0702     -----TACCTTTTGGTTGGATAATTCTTTA 510
lcl|NG_057545.1_cds_WP_109545110.1_1_[gene=blaOXA]_[locus_tag=A7J11_05546]_[protein=OXA-184_family_class_D_beta-lactamase_OXA-616]_[protein_id=WP_1095     -----TACCTTTTGGCTAGATAATTCTTTA 510
lcl|NG_057544.1_cds_WP_044779552.1_1_[gene=blaOXA]_[locus_tag=A7J11_05545]_[protein=OXA-184_family_class_D_beta-lactamase_OXA-638]_[protein_id=WP_0447     -----TACCTTTTGGCTCGATAATTCTTTA 510
lcl|NG_057543.1_cds_WP_109545109.1_1_[gene=blaOXA]_[locus_tag=A7J11_05544]_[protein=OXA-184_family_class_D_beta-lactamase_OXA-640]_[protein_id=WP_1095     -----TACCTTTTGGTTGGATAATTCTTTA 510
lcl|NG_057506.1_cds_WP_109545086.1_1_[gene=blaOXA]_[locus_tag=A7J11_05507]_[protein=OXA-184_family_class_D_beta-lactamase_OXA-632]_[protein_id=WP_1095     -----TACCTTTTGGTTGGATAATTCTTTA 510
lcl|NG_057505.1_cds_WP_052794776.1_1_[gene=blaOXA]_[locus_tag=A7J11_05506]_[protein=OXA-184_family_class_D_beta-lactamase_OXA-625]_[protein_id=WP_0527     -----TACCTTTTGGTTGGATAATTCTTTA 510
lcl|NG_057504.1_cds_WP_053872444.1_1_[gene=blaOXA]_[locus_tag=A7J11_05505]_[protein=OXA-184_family_class_D_beta-lactamase_OXA-639]_[protein_id=WP_0538     -----TACCTTTTGGTTGGATAATTCTTTA 510
lcl|NG_057503.1_cds_WP_109545085.1_1_[gene=blaOXA]_[locus_tag=A7J11_05504]_[protein=OXA-184_family_class_D_beta-lactamase_OXA-630]_[protein_id=WP_1095     -----TACCTTTTGGTTGGATAATTCTTTA 510
lcl|NG_057502.1_cds_WP_109545084.1_1_[gene=blaOXA]_[locus_tag=A7J11_05503]_[protein=OXA-184_family_class_D_beta-lactamase_OXA-634]_[protein_id=WP_1095     -----TACCTTTTGGCTGGATAATTCTTTA 510
lcl|NG_057501.1_cds_WP_057036510.1_1_[gene=blaOXA]_[locus_tag=A7J11_05502]_[protein=OXA-184_family_class_D_beta-lactamase_OXA-629]_[protein_id=WP_0570     -----TACCTTTTGGTTGGATAATTCTTTA 510
lcl|NG_057500.1_cds_WP_109545083.1_1_[gene=blaOXA]_[locus_tag=A7J11_05501]_[protein=OXA-184_family_class_D_beta-lactamase_OXA-628]_[protein_id=WP_1095     -----TACCTTTTGGTTGGATAATTCTTTA 510
lcl|NG_057499.1_cds_WP_109545082.1_1_[gene=blaOXA]_[locus_tag=A7J11_05500]_[protein=OXA-184_family_class_D_beta-lactamase_OXA-633]_[protein_id=WP_1095     -----TACCTTTTGGTTGGATAATTCTTTA 510
lcl|NG_057498.1_cds_WP_109545081.1_1_[gene=blaOXA]_[locus_tag=A7J11_05499]_[protein=OXA-184_family_class_D_beta-lactamase_OXA-627]_[protein_id=WP_1095     -----TACCTTTTGGTTGGATAATTCTTTA 510
lcl|NG_057497.1_cds_WP_109545080.1_1_[gene=blaOXA]_[locus_tag=A7J11_05498]_[protein=OXA-184_family_class_D_beta-lactamase_OXA-626]_[protein_id=WP_1095     -----TACCTTTTGGTTGGATAATTCTTTA 510
lcl|NG_057496.1_cds_WP_109545079.1_1_[gene=blaOXA]_[locus_tag=A7J11_05497]_[protein=OXA-184_family_class_D_beta-lactamase_OXA-631]_[protein_id=WP_1095     -----TACCTTTTGGTTGGATAATTCTTTA 510
lcl|NG_057495.1_cds_WP_109545078.1_1_[gene=blaOXA]_[locus_tag=A7J11_05496]_[protein=OXA-184_family_class_D_beta-lactamase_OXA-635]_[protein_id=WP_1095     -----TACCTTTTGGCTGGATAATTCTTTG 510
lcl|NG_057494.1_cds_WP_109545077.1_1_[gene=blaOXA]_[locus_tag=A7J11_05495]_[protein=OXA-184_family_class_D_beta-lactamase_OXA-636]_[protein_id=WP_1095     -----TACCTTTTGGCTGGATAATTCTTTG 510
lcl|NG_057493.1_cds_WP_002936877.1_1_[gene=blaOXA]_[locus_tag=A7J11_05494]_[protein=OXA-184_family_class_D_beta-lactamase_OXA-623]_[protein_id=WP_0029     -----TACTTTTTGGCTGGATAATTCTTTG 510
lcl|NG_057492.1_cds_WP_109545076.1_1_[gene=blaOXA]_[locus_tag=A7J11_05493]_[protein=OXA-184_family_class_D_beta-lactamase_OXA-620]_[protein_id=WP_1095     -----TACCTTTTGGCTCGATAATTCTTTA 510
lcl|NG_057491.1_cds_WP_109545075.1_1_[gene=blaOXA]_[locus_tag=A7J11_05492]_[protein=OXA-184_family_class_D_beta-lactamase_OXA-619]_[protein_id=WP_1095     -----TACCTTTTGGCTCGATAATTCTTTA 510
lcl|NG_057490.1_cds_WP_052858477.1_1_[gene=blaOXA]_[locus_tag=A7J11_05491]_[protein=OXA-184_family_class_D_beta-lactamase_OXA-637]_[protein_id=WP_0528     -----TACCTTTTGGTTGGATAATTCTTTA 510
lcl|MH085575.1_cds_AWD39729.1_1_[gene=blaOXA]_[protein=OXA-184_family_class_D_beta-lactamase_OXA-621]_[protein_id=AWD39729.1]_[location=1..774]_[gbkey     -----TACTTTTTGGCTAGATAATTCTTTA 510
lcl|MH085574.1_cds_AWD39728.1_1_[gene=blaOXA]_[protein=OXA-184_family_class_D_beta-lactamase_OXA-615]_[protein_id=AWD39728.1]_[location=1..774]_[gbkey     -----TACCTTTTGGCTCGATAATTCTTTA 510
lcl|MH085572.1_cds_AWD39727.1_1_[gene=blaOXA]_[protein=OXA-184_family_class_D_beta-lactamase_OXA-624]_[protein_id=AWD39727.1]_[location=1..774]_[gbkey     -----TACCTTTTGGCTAGATAATTCTTTA 510
lcl|MH085571.1_cds_AWD39726.1_1_[gene=blaOXA]_[protein=OXA-184_family_class_D_beta-lactamase_OXA-617]_[protein_id=AWD39726.1]_[location=1..774]_[gbkey     -----TACCTTTTGGCTAGATAATTCTTTA 510
lcl|MH085570.1_cds_AWD39725.1_1_[gene=blaOXA]_[protein=OXA-184_family_class_D_beta-lactamase_OXA-618]_[protein_id=AWD39725.1]_[location=1..774]_[gbkey     -----TACCTTTTGGCTAGATAATTCTTTA 510
lcl|MH085569.1_cds_AWD39724.1_1_[gene=blaOXA]_[protein=OXA-184_family_class_D_beta-lactamase_OXA-622]_[protein_id=AWD39724.1]_[location=1..774]_[gbkey     -----TACCTTTTGGCTAGATAATTCTTTA 510
lcl|MH085568.1_cds_AWD39723.1_1_[gene=blaOXA]_[protein=OXA-184_family_class_D_beta-lactamase_OXA-613]_[protein_id=AWD39723.1]_[location=1..753]_[gbkey     -----TACCTTTTGGTTGGATAATTCTTTA 510
lcl|MH085567.1_cds_AWD39722.1_1_[gene=blaOXA]_[protein=OXA-184_family_class_D_beta-lactamase_OXA-614]_[protein_id=AWD39722.1]_[location=1..774]_[gbkey     -----TACCTTTTGGTTGGATAATTCTTTA 510
lcl|MH085566.1_cds_AWD39721.1_1_[gene=blaOXA]_[protein=OXA-184_family_class_D_beta-lactamase_OXA-616]_[protein_id=AWD39721.1]_[location=1..750]_[gbkey     -----TACCTTTTGGCTAGATAATTCTTTA 510
lcl|MH085565.1_cds_AWD39720.1_1_[gene=blaOXA]_[protein=OXA-184_family_class_D_beta-lactamase_OXA-638]_[protein_id=AWD39720.1]_[location=1..750]_[gbkey     -----TACCTTTTGGCTCGATAATTCTTTA 510
lcl|MH085564.1_cds_AWD39719.1_1_[gene=blaOXA]_[protein=OXA-184_family_class_D_beta-lactamase_OXA-640]_[protein_id=AWD39719.1]_[location=1..750]_[gbkey     -----TACCTTTTGGTTGGATAATTCTTTA 510
lcl|MH085514.1_cds_AWD39679.1_1_[gene=blaOXA]_[protein=OXA-184_family_class_D_beta-lactamase_OXA-632]_[protein_id=AWD39679.1]_[location=1..747]_[gbkey     -----TACCTTTTGGTTGGATAATTCTTTA 510
lcl|MH085513.1_cds_AWD39678.1_1_[gene=blaOXA]_[protein=OXA-184_family_class_D_beta-lactamase_OXA-625]_[protein_id=AWD39678.1]_[location=1..747]_[gbkey     -----TACCTTTTGGTTGGATAATTCTTTA 510
lcl|MH085512.1_cds_AWD39677.1_1_[gene=blaOXA]_[protein=OXA-184_family_class_D_beta-lactamase_OXA-639]_[protein_id=AWD39677.1]_[location=1..750]_[gbkey     -----TACCTTTTGGTTGGATAATTCTTTA 510
lcl|MH085511.1_cds_AWD39676.1_1_[gene=blaOXA]_[protein=OXA-184_family_class_D_beta-lactamase_OXA-623]_[protein_id=AWD39676.1]_[location=1..747]_[gbkey     -----TACTTTTTGGCTGGATAATTCTTTG 510
lcl|MH085510.1_cds_AWD39675.1_1_[gene=blaOXA]_[protein=OXA-184_family_class_D_beta-lactamase_OXA-630]_[protein_id=AWD39675.1]_[location=1..747]_[gbkey     -----TACCTTTTGGTTGGATAATTCTTTA 510
lcl|MH085509.1_cds_AWD39674.1_1_[gene=blaOXA]_[protein=OXA-184_family_class_D_beta-lactamase_OXA-634]_[protein_id=AWD39674.1]_[location=1..747]_[gbkey     -----TACCTTTTGGCTGGATAATTCTTTA 510
lcl|MH085508.1_cds_AWD39673.1_1_[gene=blaOXA]_[protein=OXA-184_family_class_D_beta-lactamase_OXA-629]_[protein_id=AWD39673.1]_[location=1..747]_[gbkey     -----TACCTTTTGGTTGGATAATTCTTTA 510
lcl|MH085507.1_cds_AWD39672.1_1_[gene=blaOXA]_[protein=OXA-184_family_class_D_beta-lactamase_OXA-628]_[protein_id=AWD39672.1]_[location=1..747]_[gbkey     -----TACCTTTTGGTTGGATAATTCTTTA 510
lcl|MH085506.1_cds_AWD39671.1_1_[gene=blaOXA]_[protein=OXA-184_family_class_D_beta-lactamase_OXA-633]_[protein_id=AWD39671.1]_[location=1..747]_[gbkey     -----TACCTTTTGGTTGGATAATTCTTTA 510
lcl|MH085505.1_cds_AWD39670.1_1_[gene=blaOXA]_[protein=OXA-184_family_class_D_beta-lactamase_OXA-627]_[protein_id=AWD39670.1]_[location=1..747]_[gbkey     -----TACCTTTTGGTTGGATAATTCTTTA 510
lcl|MH085504.1_cds_AWD39669.1_1_[gene=blaOXA]_[protein=OXA-184_family_class_D_beta-lactamase_OXA-626]_[protein_id=AWD39669.1]_[location=1..747]_[gbkey     -----TACCTTTTGGTTGGATAATTCTTTA 510
lcl|MH085503.1_cds_AWD39668.1_1_[gene=blaOXA]_[protein=OXA-184_family_class_D_beta-lactamase_OXA-631]_[protein_id=AWD39668.1]_[location=1..747]_[gbkey     -----TACCTTTTGGTTGGATAATTCTTTA 510
lcl|MH085502.1_cds_AWD39667.1_1_[gene=blaOXA]_[protein=OXA-184_family_class_D_beta-lactamase_OXA-635]_[protein_id=AWD39667.1]_[location=1..750]_[gbkey     -----TACCTTTTGGCTGGATAATTCTTTG 510
lcl|MH085501.1_cds_AWD39666.1_1_[gene=blaOXA]_[protein=OXA-184_family_class_D_beta-lactamase_OXA-636]_[protein_id=AWD39666.1]_[location=1..750]_[gbkey     -----TACCTTTTGGCTGGATAATTCTTTG 510
lcl|MH085500.1_cds_AWD39665.1_1_[gene=blaOXA]_[protein=OXA-184_family_class_D_beta-lactamase_OXA-623]_[protein_id=AWD39665.1]_[location=1..747]_[gbkey     -----TACTTTTTGGCTGGATAATTCTTTG 510
lcl|MH085499.1_cds_AWD39664.1_1_[gene=blaOXA]_[protein=OXA-184_family_class_D_beta-lactamase_OXA-620]_[protein_id=AWD39664.1]_[location=1..774]_[gbkey     -----TACCTTTTGGCTCGATAATTCTTTA 510
lcl|MH085498.1_cds_AWD39663.1_1_[gene=blaOXA]_[protein=OXA-184_family_class_D_beta-lactamase_OXA-619]_[protein_id=AWD39663.1]_[location=1..774]_[gbkey     -----TACCTTTTGGCTCGATAATTCTTTA 510
lcl|MH085497.1_cds_AWD39662.1_1_[gene=blaOXA]_[protein=OXA-184_family_class_D_beta-lactamase_OXA-637]_[protein_id=AWD39662.1]_[location=1..750]_[gbkey     -----TACCTTTTGGTTGGATAATTCTTTA 510
lcl|MH085573.1_cds_AWD39740.1_1_[gene=blaOXA]_[protein=OXA-184_family_class_D_beta-lactamase_OXA-658]_[protein_id=AWD39740.1]_[location=1..720]_[gbkey     -----TACTTTTTGGCTAGATAATTCTTTA 510
lcl|NG_061408.1_cds_WP_070210118.1_1_[gene=blaOXA]_[locus_tag=A7J11_05813]_[protein=OXA-184_family_class_D_beta-lactamase_OXA-658]_[protein_id=WP_0702     -----TACTTTTTGGCTAGATAATTCTTTA 510
lcl|NG_049485.1_cds_WP_002872405.1_1_[gene=blaOXA]_[locus_tag=A7J11_02568]_[protein=OXA-184_family_class_D_beta-lactamase_OXA-184]_[protein_id=WP_0028     -----TACCTTTTGGTTGGATAATTCTTTA 510
lcl|NG_049486.1_cds_WP_063861300.1_1_[gene=blaOXA]_[locus_tag=A7J11_02854]_[protein=OXA-184_family_class_D_beta-lactamase_OXA-185]_[protein_id=WP_0638     -----TACCTTTTGGTTGGATAATTCTTTA 510
lcl|NG_049733.1_cds_WP_063864085.1_1_[gene=blaOXA]_[locus_tag=A7J11_03475]_[protein=OXA-184_family_class_D_beta-lactamase_OXA-448]_[protein_id=WP_0638     -----TACTTTTTGGCTGGATAATTCTTTG 510
lcl|NG_049749.1_cds_WP_052793969.1_1_[gene=blaOXA]_[locus_tag=A7J11_03476]_[protein=OXA-184_family_class_D_beta-lactamase_OXA-465]_[protein_id=WP_0527     -----TACCTTTTGGTTGGATAATTCTTTA 510
lcl|NG_049750.1_cds_WP_063864091.1_1_[gene=blaOXA]_[locus_tag=A7J11_03477]_[protein=OXA-184_family_class_D_beta-lactamase_OXA-466]_[protein_id=WP_0638     -----TACCTTTTGGTTGGATAATTCTTTA 510
lcl|NG_063886.1_cds_WP_126205827.1_1_[gene=blaOXA]_[locus_tag=A7J11_06097]_[protein=OXA-184_family_class_D_beta-lactamase_OXA-785]_[protein_id=WP_1262     -----TACCTTTTGGTTGGATAATTCTTTA 510
lcl|NG_049731.1_cds_WP_063864084.1_1_[gene=blaOXA]_[locus_tag=A7J11_03474]_[protein=OXA-184_family_class_D_beta-lactamase_OXA-446]_[protein_id=WP_0638     -----TACCTTTTGGCTCGATAATTCTTTA 510
lcl|NG_049734.1_cds_WP_002893358.1_1_[gene=blaOXA]_[locus_tag=A7J11_02801]_[protein=OXA-184_family_class_D_beta-lactamase_OXA-449]_[protein_id=WP_0028     -----TACCTTTTGGCTGGATAATTCTTTG 510
lcl|NG_063884.1_cds_WP_128268278.1_1_[gene=blaOXA]_[locus_tag=A7J11_06095]_[protein=OXA-184_family_class_D_beta-lactamase_OXA-783]_[protein_id=WP_1282     -----TACCTTTTGGCTGGATAATTCTTTG 510
lcl|NG_049732.1_cds_WP_002934081.1_1_[gene=blaOXA]_[locus_tag=A7J11_02802]_[protein=OXA-184_family_class_D_beta-lactamase_OXA-447]_[protein_id=WP_0029     -----TACCTTTTGGCTCGATAATTCTTTA 510
                                                                                                                                                                                         

OXA-1_consensus                                                                                                                                            AAAATTTCACCAGAAGAACAAATTCAATTC 540
OXA01_crRNA                                                                                                                                                --------ACCAGAAGAACAAATTCAATTC 540
Forward_primer                                                                                                                                             ------------------------------ 540
Reverse_primer                                                                                                                                             ------------------------------ 540
lcl|MH085576.1_cds_AWD39741.1_1_[gene=blaOXA]_[protein=OXA-184_family_class_D_beta-lactamase]_[protein_id=AWD39741.1]_[location=1..735]_[gbkey=CDS]        CAAATTTCTGCAAAAAATCAAGCTGATTTA 540
lcl|MK181518.1_cds_AYX80687.1_1_[gene=blaOXA]_[protein=OXA-184_family_class_D_beta-lactamase_OXA-783]_[protein_id=AYX80687.1]_[location=1..750]_[gbkey     CAAATTTCTGCAAAAAATCAAGCTGATTTA 540
lcl|MK181520.1_cds_AYX80689.1_1_[gene=blaOXA]_[protein=OXA-184_family_class_D_beta-lactamase_OXA-785]_[protein_id=AYX80689.1]_[location=1..747]_[gbkey     CAAATTTCTGCAAAAAATCAAGCTGATTTG 540
lcl|NG_057553.1_cds_WP_109545116.1_1_[gene=blaOXA]_[locus_tag=A7J11_05554]_[protein=OXA-184_family_class_D_beta-lactamase_OXA-621]_[protein_id=WP_1095     CAAATTTCTGCAAAAAATCAAGCTGATTTA 540
lcl|NG_057552.1_cds_WP_109545115.1_1_[gene=blaOXA]_[locus_tag=A7J11_05553]_[protein=OXA-184_family_class_D_beta-lactamase_OXA-615]_[protein_id=WP_1095     CAAATTTCTGCAAAAAATCAAGCTGATTTG 540
lcl|NG_057551.1_cds_WP_088303859.1_1_[gene=blaOXA]_[locus_tag=A7J11_05552]_[protein=OXA-184_family_class_D_beta-lactamase_OXA-624]_[protein_id=WP_0883     CAAATTTCTGCAAAAAATCAAGCTGATTTA 540
lcl|NG_057550.1_cds_WP_109545114.1_1_[gene=blaOXA]_[locus_tag=A7J11_05551]_[protein=OXA-184_family_class_D_beta-lactamase_OXA-617]_[protein_id=WP_1095     CAAATTTCTGCAAAAAATCAAGCTGATTTA 540
lcl|NG_057549.1_cds_WP_109545113.1_1_[gene=blaOXA]_[locus_tag=A7J11_05550]_[protein=OXA-184_family_class_D_beta-lactamase_OXA-618]_[protein_id=WP_1095     CAAATTTCTGCAAAAAATCAAGTTGATTTA 540
lcl|NG_057548.1_cds_WP_109545112.1_1_[gene=blaOXA]_[locus_tag=A7J11_05549]_[protein=OXA-184_family_class_D_beta-lactamase_OXA-622]_[protein_id=WP_1095     CAAATTTCTGCAAAAAATCAAGCTGATTTA 540
lcl|NG_057547.1_cds_WP_109545111.1_1_[gene=blaOXA]_[locus_tag=A7J11_05548]_[protein=OXA-184_family_class_D_beta-lactamase_OXA-613]_[protein_id=WP_1095     CAAATTTCTGCAAAAAATCAAGCTGATTTG 540
lcl|NG_057546.1_cds_WP_070233680.1_1_[gene=blaOXA]_[locus_tag=A7J11_05547]_[protein=OXA-184_family_class_D_beta-lactamase_OXA-614]_[protein_id=WP_0702     CAAATTTCTGCAAAAAATCAAGCTGATTTG 540
lcl|NG_057545.1_cds_WP_109545110.1_1_[gene=blaOXA]_[locus_tag=A7J11_05546]_[protein=OXA-184_family_class_D_beta-lactamase_OXA-616]_[protein_id=WP_1095     CAAATTTCTGCAAAAAATCAAGCTGATTTA 540
lcl|NG_057544.1_cds_WP_044779552.1_1_[gene=blaOXA]_[locus_tag=A7J11_05545]_[protein=OXA-184_family_class_D_beta-lactamase_OXA-638]_[protein_id=WP_0447     CAAATTTCTGCAAAAAATCAAGCTGATTTG 540
lcl|NG_057543.1_cds_WP_109545109.1_1_[gene=blaOXA]_[locus_tag=A7J11_05544]_[protein=OXA-184_family_class_D_beta-lactamase_OXA-640]_[protein_id=WP_1095     CAAATTTCTGCAAAAAATCAAGCTGATTTG 540
lcl|NG_057506.1_cds_WP_109545086.1_1_[gene=blaOXA]_[locus_tag=A7J11_05507]_[protein=OXA-184_family_class_D_beta-lactamase_OXA-632]_[protein_id=WP_1095     CAAATTTCTGCAAAAAATCAAGCTGATTTG 540
lcl|NG_057505.1_cds_WP_052794776.1_1_[gene=blaOXA]_[locus_tag=A7J11_05506]_[protein=OXA-184_family_class_D_beta-lactamase_OXA-625]_[protein_id=WP_0527     CAAATTTCTGCAAAAAATCAAGCTGATTTG 540
lcl|NG_057504.1_cds_WP_053872444.1_1_[gene=blaOXA]_[locus_tag=A7J11_05505]_[protein=OXA-184_family_class_D_beta-lactamase_OXA-639]_[protein_id=WP_0538     CAAATTTCTGCAAAAAATCAAGCTGATTTG 540
lcl|NG_057503.1_cds_WP_109545085.1_1_[gene=blaOXA]_[locus_tag=A7J11_05504]_[protein=OXA-184_family_class_D_beta-lactamase_OXA-630]_[protein_id=WP_1095     CAAATTTCTGCAAAAAATCAAGCTGATTTG 540
lcl|NG_057502.1_cds_WP_109545084.1_1_[gene=blaOXA]_[locus_tag=A7J11_05503]_[protein=OXA-184_family_class_D_beta-lactamase_OXA-634]_[protein_id=WP_1095     CAAATTTCTGCAAAAAATCAAGCTGATTTG 540
lcl|NG_057501.1_cds_WP_057036510.1_1_[gene=blaOXA]_[locus_tag=A7J11_05502]_[protein=OXA-184_family_class_D_beta-lactamase_OXA-629]_[protein_id=WP_0570     CAAATTTCTGCAAAAAATCAAGCTGATTTG 540
lcl|NG_057500.1_cds_WP_109545083.1_1_[gene=blaOXA]_[locus_tag=A7J11_05501]_[protein=OXA-184_family_class_D_beta-lactamase_OXA-628]_[protein_id=WP_1095     CAAATTTCTGCAAAAAATCAAGCTGATTTG 540
lcl|NG_057499.1_cds_WP_109545082.1_1_[gene=blaOXA]_[locus_tag=A7J11_05500]_[protein=OXA-184_family_class_D_beta-lactamase_OXA-633]_[protein_id=WP_1095     CAAATTTCTGCAAAAAATCAAGCTGATTTG 540
lcl|NG_057498.1_cds_WP_109545081.1_1_[gene=blaOXA]_[locus_tag=A7J11_05499]_[protein=OXA-184_family_class_D_beta-lactamase_OXA-627]_[protein_id=WP_1095     CAAATTTCTGCAAAAAATCAAGCTGATTTG 540
lcl|NG_057497.1_cds_WP_109545080.1_1_[gene=blaOXA]_[locus_tag=A7J11_05498]_[protein=OXA-184_family_class_D_beta-lactamase_OXA-626]_[protein_id=WP_1095     CAAATTTCTGCAAAAAATCAAGCTGATTTG 540
lcl|NG_057496.1_cds_WP_109545079.1_1_[gene=blaOXA]_[locus_tag=A7J11_05497]_[protein=OXA-184_family_class_D_beta-lactamase_OXA-631]_[protein_id=WP_1095     CAAATTTCTGCAAAAAATCAAGCTGATTTG 540
lcl|NG_057495.1_cds_WP_109545078.1_1_[gene=blaOXA]_[locus_tag=A7J11_05496]_[protein=OXA-184_family_class_D_beta-lactamase_OXA-635]_[protein_id=WP_1095     CAAATTTCTGCAAAAAATCAAGCTGATTTA 540
lcl|NG_057494.1_cds_WP_109545077.1_1_[gene=blaOXA]_[locus_tag=A7J11_05495]_[protein=OXA-184_family_class_D_beta-lactamase_OXA-636]_[protein_id=WP_1095     CAAATTTCTGCAAAAAATCAAGCTGATTTA 540
lcl|NG_057493.1_cds_WP_002936877.1_1_[gene=blaOXA]_[locus_tag=A7J11_05494]_[protein=OXA-184_family_class_D_beta-lactamase_OXA-623]_[protein_id=WP_0029     CAAATTTCTGCAAAAAATCAAGCTGATTTA 540
lcl|NG_057492.1_cds_WP_109545076.1_1_[gene=blaOXA]_[locus_tag=A7J11_05493]_[protein=OXA-184_family_class_D_beta-lactamase_OXA-620]_[protein_id=WP_1095     CAAATTTCTGCAAAAAATCAAGCTGATTTG 540
lcl|NG_057491.1_cds_WP_109545075.1_1_[gene=blaOXA]_[locus_tag=A7J11_05492]_[protein=OXA-184_family_class_D_beta-lactamase_OXA-619]_[protein_id=WP_1095     CAAATTTCTGCAAAAAATCAAGCTGATTTA 540
lcl|NG_057490.1_cds_WP_052858477.1_1_[gene=blaOXA]_[locus_tag=A7J11_05491]_[protein=OXA-184_family_class_D_beta-lactamase_OXA-637]_[protein_id=WP_0528     CAAATTTCTGCAAAAAATCAAGCTGATTTG 540
lcl|MH085575.1_cds_AWD39729.1_1_[gene=blaOXA]_[protein=OXA-184_family_class_D_beta-lactamase_OXA-621]_[protein_id=AWD39729.1]_[location=1..774]_[gbkey     CAAATTTCTGCAAAAAATCAAGCTGATTTA 540
lcl|MH085574.1_cds_AWD39728.1_1_[gene=blaOXA]_[protein=OXA-184_family_class_D_beta-lactamase_OXA-615]_[protein_id=AWD39728.1]_[location=1..774]_[gbkey     CAAATTTCTGCAAAAAATCAAGCTGATTTG 540
lcl|MH085572.1_cds_AWD39727.1_1_[gene=blaOXA]_[protein=OXA-184_family_class_D_beta-lactamase_OXA-624]_[protein_id=AWD39727.1]_[location=1..774]_[gbkey     CAAATTTCTGCAAAAAATCAAGCTGATTTA 540
lcl|MH085571.1_cds_AWD39726.1_1_[gene=blaOXA]_[protein=OXA-184_family_class_D_beta-lactamase_OXA-617]_[protein_id=AWD39726.1]_[location=1..774]_[gbkey     CAAATTTCTGCAAAAAATCAAGCTGATTTA 540
lcl|MH085570.1_cds_AWD39725.1_1_[gene=blaOXA]_[protein=OXA-184_family_class_D_beta-lactamase_OXA-618]_[protein_id=AWD39725.1]_[location=1..774]_[gbkey     CAAATTTCTGCAAAAAATCAAGTTGATTTA 540
lcl|MH085569.1_cds_AWD39724.1_1_[gene=blaOXA]_[protein=OXA-184_family_class_D_beta-lactamase_OXA-622]_[protein_id=AWD39724.1]_[location=1..774]_[gbkey     CAAATTTCTGCAAAAAATCAAGCTGATTTA 540
lcl|MH085568.1_cds_AWD39723.1_1_[gene=blaOXA]_[protein=OXA-184_family_class_D_beta-lactamase_OXA-613]_[protein_id=AWD39723.1]_[location=1..753]_[gbkey     CAAATTTCTGCAAAAAATCAAGCTGATTTG 540
lcl|MH085567.1_cds_AWD39722.1_1_[gene=blaOXA]_[protein=OXA-184_family_class_D_beta-lactamase_OXA-614]_[protein_id=AWD39722.1]_[location=1..774]_[gbkey     CAAATTTCTGCAAAAAATCAAGCTGATTTG 540
lcl|MH085566.1_cds_AWD39721.1_1_[gene=blaOXA]_[protein=OXA-184_family_class_D_beta-lactamase_OXA-616]_[protein_id=AWD39721.1]_[location=1..750]_[gbkey     CAAATTTCTGCAAAAAATCAAGCTGATTTA 540
lcl|MH085565.1_cds_AWD39720.1_1_[gene=blaOXA]_[protein=OXA-184_family_class_D_beta-lactamase_OXA-638]_[protein_id=AWD39720.1]_[location=1..750]_[gbkey     CAAATTTCTGCAAAAAATCAAGCTGATTTG 540
lcl|MH085564.1_cds_AWD39719.1_1_[gene=blaOXA]_[protein=OXA-184_family_class_D_beta-lactamase_OXA-640]_[protein_id=AWD39719.1]_[location=1..750]_[gbkey     CAAATTTCTGCAAAAAATCAAGCTGATTTG 540
lcl|MH085514.1_cds_AWD39679.1_1_[gene=blaOXA]_[protein=OXA-184_family_class_D_beta-lactamase_OXA-632]_[protein_id=AWD39679.1]_[location=1..747]_[gbkey     CAAATTTCTGCAAAAAATCAAGCTGATTTG 540
lcl|MH085513.1_cds_AWD39678.1_1_[gene=blaOXA]_[protein=OXA-184_family_class_D_beta-lactamase_OXA-625]_[protein_id=AWD39678.1]_[location=1..747]_[gbkey     CAAATTTCTGCAAAAAATCAAGCTGATTTG 540
lcl|MH085512.1_cds_AWD39677.1_1_[gene=blaOXA]_[protein=OXA-184_family_class_D_beta-lactamase_OXA-639]_[protein_id=AWD39677.1]_[location=1..750]_[gbkey     CAAATTTCTGCAAAAAATCAAGCTGATTTG 540
lcl|MH085511.1_cds_AWD39676.1_1_[gene=blaOXA]_[protein=OXA-184_family_class_D_beta-lactamase_OXA-623]_[protein_id=AWD39676.1]_[location=1..747]_[gbkey     CAAATTTCTGCAAAAAATCAAGCTGATTTA 540
lcl|MH085510.1_cds_AWD39675.1_1_[gene=blaOXA]_[protein=OXA-184_family_class_D_beta-lactamase_OXA-630]_[protein_id=AWD39675.1]_[location=1..747]_[gbkey     CAAATTTCTGCAAAAAATCAAGCTGATTTG 540
lcl|MH085509.1_cds_AWD39674.1_1_[gene=blaOXA]_[protein=OXA-184_family_class_D_beta-lactamase_OXA-634]_[protein_id=AWD39674.1]_[location=1..747]_[gbkey     CAAATTTCTGCAAAAAATCAAGCTGATTTG 540
lcl|MH085508.1_cds_AWD39673.1_1_[gene=blaOXA]_[protein=OXA-184_family_class_D_beta-lactamase_OXA-629]_[protein_id=AWD39673.1]_[location=1..747]_[gbkey     CAAATTTCTGCAAAAAATCAAGCTGATTTG 540
lcl|MH085507.1_cds_AWD39672.1_1_[gene=blaOXA]_[protein=OXA-184_family_class_D_beta-lactamase_OXA-628]_[protein_id=AWD39672.1]_[location=1..747]_[gbkey     CAAATTTCTGCAAAAAATCAAGCTGATTTG 540
lcl|MH085506.1_cds_AWD39671.1_1_[gene=blaOXA]_[protein=OXA-184_family_class_D_beta-lactamase_OXA-633]_[protein_id=AWD39671.1]_[location=1..747]_[gbkey     CAAATTTCTGCAAAAAATCAAGCTGATTTG 540
lcl|MH085505.1_cds_AWD39670.1_1_[gene=blaOXA]_[protein=OXA-184_family_class_D_beta-lactamase_OXA-627]_[protein_id=AWD39670.1]_[location=1..747]_[gbkey     CAAATTTCTGCAAAAAATCAAGCTGATTTG 540
lcl|MH085504.1_cds_AWD39669.1_1_[gene=blaOXA]_[protein=OXA-184_family_class_D_beta-lactamase_OXA-626]_[protein_id=AWD39669.1]_[location=1..747]_[gbkey     CAAATTTCTGCAAAAAATCAAGCTGATTTG 540
lcl|MH085503.1_cds_AWD39668.1_1_[gene=blaOXA]_[protein=OXA-184_family_class_D_beta-lactamase_OXA-631]_[protein_id=AWD39668.1]_[location=1..747]_[gbkey     CAAATTTCTGCAAAAAATCAAGCTGATTTG 540
lcl|MH085502.1_cds_AWD39667.1_1_[gene=blaOXA]_[protein=OXA-184_family_class_D_beta-lactamase_OXA-635]_[protein_id=AWD39667.1]_[location=1..750]_[gbkey     CAAATTTCTGCAAAAAATCAAGCTGATTTA 540
lcl|MH085501.1_cds_AWD39666.1_1_[gene=blaOXA]_[protein=OXA-184_family_class_D_beta-lactamase_OXA-636]_[protein_id=AWD39666.1]_[location=1..750]_[gbkey     CAAATTTCTGCAAAAAATCAAGCTGATTTA 540
lcl|MH085500.1_cds_AWD39665.1_1_[gene=blaOXA]_[protein=OXA-184_family_class_D_beta-lactamase_OXA-623]_[protein_id=AWD39665.1]_[location=1..747]_[gbkey     CAAATTTCTGCAAAAAATCAAGCTGATTTA 540
lcl|MH085499.1_cds_AWD39664.1_1_[gene=blaOXA]_[protein=OXA-184_family_class_D_beta-lactamase_OXA-620]_[protein_id=AWD39664.1]_[location=1..774]_[gbkey     CAAATTTCTGCAAAAAATCAAGCTGATTTG 540
lcl|MH085498.1_cds_AWD39663.1_1_[gene=blaOXA]_[protein=OXA-184_family_class_D_beta-lactamase_OXA-619]_[protein_id=AWD39663.1]_[location=1..774]_[gbkey     CAAATTTCTGCAAAAAATCAAGCTGATTTA 540
lcl|MH085497.1_cds_AWD39662.1_1_[gene=blaOXA]_[protein=OXA-184_family_class_D_beta-lactamase_OXA-637]_[protein_id=AWD39662.1]_[location=1..750]_[gbkey     CAAATTTCTGCAAAAAATCAAGCTGATTTG 540
lcl|MH085573.1_cds_AWD39740.1_1_[gene=blaOXA]_[protein=OXA-184_family_class_D_beta-lactamase_OXA-658]_[protein_id=AWD39740.1]_[location=1..720]_[gbkey     CAAATTTCTGCAAAAAATCAAGCTGATTTA 540
lcl|NG_061408.1_cds_WP_070210118.1_1_[gene=blaOXA]_[locus_tag=A7J11_05813]_[protein=OXA-184_family_class_D_beta-lactamase_OXA-658]_[protein_id=WP_0702     CAAATTTCTGCAAAAAATCAAGCTGATTTA 540
lcl|NG_049485.1_cds_WP_002872405.1_1_[gene=blaOXA]_[locus_tag=A7J11_02568]_[protein=OXA-184_family_class_D_beta-lactamase_OXA-184]_[protein_id=WP_0028     CAAATTTCTGCAAAAAATCAAGCTGATTTG 540
lcl|NG_049486.1_cds_WP_063861300.1_1_[gene=blaOXA]_[locus_tag=A7J11_02854]_[protein=OXA-184_family_class_D_beta-lactamase_OXA-185]_[protein_id=WP_0638     CAAATTTCTGCAAAAAATCAAGCTGATTTG 540
lcl|NG_049733.1_cds_WP_063864085.1_1_[gene=blaOXA]_[locus_tag=A7J11_03475]_[protein=OXA-184_family_class_D_beta-lactamase_OXA-448]_[protein_id=WP_0638     CAAATTTCTGCAAAAAATCAAGCTGATTTA 540
lcl|NG_049749.1_cds_WP_052793969.1_1_[gene=blaOXA]_[locus_tag=A7J11_03476]_[protein=OXA-184_family_class_D_beta-lactamase_OXA-465]_[protein_id=WP_0527     CAAATTTCTGCAAAAAATCAAGCTGATTTG 540
lcl|NG_049750.1_cds_WP_063864091.1_1_[gene=blaOXA]_[locus_tag=A7J11_03477]_[protein=OXA-184_family_class_D_beta-lactamase_OXA-466]_[protein_id=WP_0638     CAAATTTCTGCAAAAAATCAAGCTGATTTG 540
lcl|NG_063886.1_cds_WP_126205827.1_1_[gene=blaOXA]_[locus_tag=A7J11_06097]_[protein=OXA-184_family_class_D_beta-lactamase_OXA-785]_[protein_id=WP_1262     CAAATTTCTGCAAAAAATCAAGCTGATTTG 540
lcl|NG_049731.1_cds_WP_063864084.1_1_[gene=blaOXA]_[locus_tag=A7J11_03474]_[protein=OXA-184_family_class_D_beta-lactamase_OXA-446]_[protein_id=WP_0638     CAAATTTCTGCAAAAAATCAAGCTGATTTG 540
lcl|NG_049734.1_cds_WP_002893358.1_1_[gene=blaOXA]_[locus_tag=A7J11_02801]_[protein=OXA-184_family_class_D_beta-lactamase_OXA-449]_[protein_id=WP_0028     CAAATTTCTGCAAAAAATCAAGCTGATTTA 540
lcl|NG_063884.1_cds_WP_128268278.1_1_[gene=blaOXA]_[locus_tag=A7J11_06095]_[protein=OXA-184_family_class_D_beta-lactamase_OXA-783]_[protein_id=WP_1282     CAAATTTCTGCAAAAAATCAAGCTGATTTA 540
lcl|NG_049732.1_cds_WP_002934081.1_1_[gene=blaOXA]_[locus_tag=A7J11_02802]_[protein=OXA-184_family_class_D_beta-lactamase_OXA-447]_[protein_id=WP_0029     CAAATTTCTGCAAAAAATCAAGCTGATTTA 540
                                                                                                                                                                                         

OXA-1_consensus                                                                                                                                            CTGCGTAAAATTATTAATCACAATCTCCCA 570
OXA01_crRNA                                                                                                                                                CT---------------------------- 570
Forward_primer                                                                                                                                             ------------------------------ 570
Reverse_primer                                                                                                                                             ------------------------------ 570
lcl|MH085576.1_cds_AWD39741.1_1_[gene=blaOXA]_[protein=OXA-184_family_class_D_beta-lactamase]_[protein_id=AWD39741.1]_[location=1..735]_[gbkey=CDS]        CTTTTTAAACTTTCACAAAATTCTTTACCT 570
lcl|MK181518.1_cds_AYX80687.1_1_[gene=blaOXA]_[protein=OXA-184_family_class_D_beta-lactamase_OXA-783]_[protein_id=AYX80687.1]_[location=1..750]_[gbkey     CTTTTTAAACTTTCACAAAATTCTTTACCT 570
lcl|MK181520.1_cds_AYX80689.1_1_[gene=blaOXA]_[protein=OXA-184_family_class_D_beta-lactamase_OXA-785]_[protein_id=AYX80689.1]_[location=1..747]_[gbkey     CTTTTTAAACTTTCACAAAATTCTTTACCT 570
lcl|NG_057553.1_cds_WP_109545116.1_1_[gene=blaOXA]_[locus_tag=A7J11_05554]_[protein=OXA-184_family_class_D_beta-lactamase_OXA-621]_[protein_id=WP_1095     CTTTTTAAACTTTCGCAAAATTCTTTACCT 570
lcl|NG_057552.1_cds_WP_109545115.1_1_[gene=blaOXA]_[locus_tag=A7J11_05553]_[protein=OXA-184_family_class_D_beta-lactamase_OXA-615]_[protein_id=WP_1095     CTTTTTAAACTTTCGCAAAATTCTTTACCT 570
lcl|NG_057551.1_cds_WP_088303859.1_1_[gene=blaOXA]_[locus_tag=A7J11_05552]_[protein=OXA-184_family_class_D_beta-lactamase_OXA-624]_[protein_id=WP_0883     CTTTTTAAACTTTCGCAAAATTCTTTACCT 570
lcl|NG_057550.1_cds_WP_109545114.1_1_[gene=blaOXA]_[locus_tag=A7J11_05551]_[protein=OXA-184_family_class_D_beta-lactamase_OXA-617]_[protein_id=WP_1095     CTTTTTAAACTTTCGCAAAATTCTTTACCT 570
lcl|NG_057549.1_cds_WP_109545113.1_1_[gene=blaOXA]_[locus_tag=A7J11_05550]_[protein=OXA-184_family_class_D_beta-lactamase_OXA-618]_[protein_id=WP_1095     CTTTTTAAACTTTCGCAAAATTCTTTACCT 570
lcl|NG_057548.1_cds_WP_109545112.1_1_[gene=blaOXA]_[locus_tag=A7J11_05549]_[protein=OXA-184_family_class_D_beta-lactamase_OXA-622]_[protein_id=WP_1095     CTTTTTAAACTTTCGCAAAATTCTTTACCT 570
lcl|NG_057547.1_cds_WP_109545111.1_1_[gene=blaOXA]_[locus_tag=A7J11_05548]_[protein=OXA-184_family_class_D_beta-lactamase_OXA-613]_[protein_id=WP_1095     CTTTTTAAACTTTCGCAAAATTCTTTACCT 570
lcl|NG_057546.1_cds_WP_070233680.1_1_[gene=blaOXA]_[locus_tag=A7J11_05547]_[protein=OXA-184_family_class_D_beta-lactamase_OXA-614]_[protein_id=WP_0702     CTTTTTAAACTTTCGCAAAATTCTTTACCT 570
lcl|NG_057545.1_cds_WP_109545110.1_1_[gene=blaOXA]_[locus_tag=A7J11_05546]_[protein=OXA-184_family_class_D_beta-lactamase_OXA-616]_[protein_id=WP_1095     CTTTTTAAACTTTCGCAAAATTCTTTACCT 570
lcl|NG_057544.1_cds_WP_044779552.1_1_[gene=blaOXA]_[locus_tag=A7J11_05545]_[protein=OXA-184_family_class_D_beta-lactamase_OXA-638]_[protein_id=WP_0447     CTTTTTAAACTTTCGCAAAATTCTTTACCT 570
lcl|NG_057543.1_cds_WP_109545109.1_1_[gene=blaOXA]_[locus_tag=A7J11_05544]_[protein=OXA-184_family_class_D_beta-lactamase_OXA-640]_[protein_id=WP_1095     CTTTTTAAACTTTCGCAAAATTCTTTACCT 570
lcl|NG_057506.1_cds_WP_109545086.1_1_[gene=blaOXA]_[locus_tag=A7J11_05507]_[protein=OXA-184_family_class_D_beta-lactamase_OXA-632]_[protein_id=WP_1095     CTTTTTAAACTTTCACAAAATTCTTTACCT 570
lcl|NG_057505.1_cds_WP_052794776.1_1_[gene=blaOXA]_[locus_tag=A7J11_05506]_[protein=OXA-184_family_class_D_beta-lactamase_OXA-625]_[protein_id=WP_0527     CTTTTTAAACTTTCACAAAATTCTTTACCT 570
lcl|NG_057504.1_cds_WP_053872444.1_1_[gene=blaOXA]_[locus_tag=A7J11_05505]_[protein=OXA-184_family_class_D_beta-lactamase_OXA-639]_[protein_id=WP_0538     CTTTTTAAACTTTCGCAAAATTCTTTACCT 570
lcl|NG_057503.1_cds_WP_109545085.1_1_[gene=blaOXA]_[locus_tag=A7J11_05504]_[protein=OXA-184_family_class_D_beta-lactamase_OXA-630]_[protein_id=WP_1095     CTTTTTAAACTTTCACAAAATTCTTTACCT 570
lcl|NG_057502.1_cds_WP_109545084.1_1_[gene=blaOXA]_[locus_tag=A7J11_05503]_[protein=OXA-184_family_class_D_beta-lactamase_OXA-634]_[protein_id=WP_1095     CTTTTTAAACTTTCACAAAATTCTTTACCT 570
lcl|NG_057501.1_cds_WP_057036510.1_1_[gene=blaOXA]_[locus_tag=A7J11_05502]_[protein=OXA-184_family_class_D_beta-lactamase_OXA-629]_[protein_id=WP_0570     CTTTTTAAACTTTCACAAAATTCTTTACCT 570
lcl|NG_057500.1_cds_WP_109545083.1_1_[gene=blaOXA]_[locus_tag=A7J11_05501]_[protein=OXA-184_family_class_D_beta-lactamase_OXA-628]_[protein_id=WP_1095     CTTTTTAAACTTTCACAAAATTCTTTACCT 570
lcl|NG_057499.1_cds_WP_109545082.1_1_[gene=blaOXA]_[locus_tag=A7J11_05500]_[protein=OXA-184_family_class_D_beta-lactamase_OXA-633]_[protein_id=WP_1095     CTTTTTAAACTTTCACAAAATTCTTTACCT 570
lcl|NG_057498.1_cds_WP_109545081.1_1_[gene=blaOXA]_[locus_tag=A7J11_05499]_[protein=OXA-184_family_class_D_beta-lactamase_OXA-627]_[protein_id=WP_1095     CTTTTTAAACTTTCACAAAATTCTTTACCT 570
lcl|NG_057497.1_cds_WP_109545080.1_1_[gene=blaOXA]_[locus_tag=A7J11_05498]_[protein=OXA-184_family_class_D_beta-lactamase_OXA-626]_[protein_id=WP_1095     CTTTTTAAACTTTCACAAAATTCTTTACCT 570
lcl|NG_057496.1_cds_WP_109545079.1_1_[gene=blaOXA]_[locus_tag=A7J11_05497]_[protein=OXA-184_family_class_D_beta-lactamase_OXA-631]_[protein_id=WP_1095     CTTTTTAAACTTTCACAAAATTCTTTACCT 570
lcl|NG_057495.1_cds_WP_109545078.1_1_[gene=blaOXA]_[locus_tag=A7J11_05496]_[protein=OXA-184_family_class_D_beta-lactamase_OXA-635]_[protein_id=WP_1095     CTTTTTAAACTTTCACAAAATTCTTTACCT 570
lcl|NG_057494.1_cds_WP_109545077.1_1_[gene=blaOXA]_[locus_tag=A7J11_05495]_[protein=OXA-184_family_class_D_beta-lactamase_OXA-636]_[protein_id=WP_1095     CTTTTTAAACTTTCACAAAATTCTTTACCT 570
lcl|NG_057493.1_cds_WP_002936877.1_1_[gene=blaOXA]_[locus_tag=A7J11_05494]_[protein=OXA-184_family_class_D_beta-lactamase_OXA-623]_[protein_id=WP_0029     CTTTTTAAACTTTCACAAAATTCTTTACCC 570
lcl|NG_057492.1_cds_WP_109545076.1_1_[gene=blaOXA]_[locus_tag=A7J11_05493]_[protein=OXA-184_family_class_D_beta-lactamase_OXA-620]_[protein_id=WP_1095     CTTTTTAAACTTTCGCAAAATTCTTTACCT 570
lcl|NG_057491.1_cds_WP_109545075.1_1_[gene=blaOXA]_[locus_tag=A7J11_05492]_[protein=OXA-184_family_class_D_beta-lactamase_OXA-619]_[protein_id=WP_1095     CTTTTTAAACTTTCGCAAAATTCTTTACCT 570
lcl|NG_057490.1_cds_WP_052858477.1_1_[gene=blaOXA]_[locus_tag=A7J11_05491]_[protein=OXA-184_family_class_D_beta-lactamase_OXA-637]_[protein_id=WP_0528     CTTTTTAAACTTTCGCAAAATTCTTTACCT 570
lcl|MH085575.1_cds_AWD39729.1_1_[gene=blaOXA]_[protein=OXA-184_family_class_D_beta-lactamase_OXA-621]_[protein_id=AWD39729.1]_[location=1..774]_[gbkey     CTTTTTAAACTTTCGCAAAATTCTTTACCT 570
lcl|MH085574.1_cds_AWD39728.1_1_[gene=blaOXA]_[protein=OXA-184_family_class_D_beta-lactamase_OXA-615]_[protein_id=AWD39728.1]_[location=1..774]_[gbkey     CTTTTTAAACTTTCGCAAAATTCTTTACCT 570
lcl|MH085572.1_cds_AWD39727.1_1_[gene=blaOXA]_[protein=OXA-184_family_class_D_beta-lactamase_OXA-624]_[protein_id=AWD39727.1]_[location=1..774]_[gbkey     CTTTTTAAACTTTCGCAAAATTCTTTACCT 570
lcl|MH085571.1_cds_AWD39726.1_1_[gene=blaOXA]_[protein=OXA-184_family_class_D_beta-lactamase_OXA-617]_[protein_id=AWD39726.1]_[location=1..774]_[gbkey     CTTTTTAAACTTTCGCAAAATTCTTTACCT 570
lcl|MH085570.1_cds_AWD39725.1_1_[gene=blaOXA]_[protein=OXA-184_family_class_D_beta-lactamase_OXA-618]_[protein_id=AWD39725.1]_[location=1..774]_[gbkey     CTTTTTAAACTTTCGCAAAATTCTTTACCT 570
lcl|MH085569.1_cds_AWD39724.1_1_[gene=blaOXA]_[protein=OXA-184_family_class_D_beta-lactamase_OXA-622]_[protein_id=AWD39724.1]_[location=1..774]_[gbkey     CTTTTTAAACTTTCGCAAAATTCTTTACCT 570
lcl|MH085568.1_cds_AWD39723.1_1_[gene=blaOXA]_[protein=OXA-184_family_class_D_beta-lactamase_OXA-613]_[protein_id=AWD39723.1]_[location=1..753]_[gbkey     CTTTTTAAACTTTCGCAAAATTCTTTACCT 570
lcl|MH085567.1_cds_AWD39722.1_1_[gene=blaOXA]_[protein=OXA-184_family_class_D_beta-lactamase_OXA-614]_[protein_id=AWD39722.1]_[location=1..774]_[gbkey     CTTTTTAAACTTTCGCAAAATTCTTTACCT 570
lcl|MH085566.1_cds_AWD39721.1_1_[gene=blaOXA]_[protein=OXA-184_family_class_D_beta-lactamase_OXA-616]_[protein_id=AWD39721.1]_[location=1..750]_[gbkey     CTTTTTAAACTTTCGCAAAATTCTTTACCT 570
lcl|MH085565.1_cds_AWD39720.1_1_[gene=blaOXA]_[protein=OXA-184_family_class_D_beta-lactamase_OXA-638]_[protein_id=AWD39720.1]_[location=1..750]_[gbkey     CTTTTTAAACTTTCGCAAAATTCTTTACCT 570
lcl|MH085564.1_cds_AWD39719.1_1_[gene=blaOXA]_[protein=OXA-184_family_class_D_beta-lactamase_OXA-640]_[protein_id=AWD39719.1]_[location=1..750]_[gbkey     CTTTTTAAACTTTCGCAAAATTCTTTACCT 570
lcl|MH085514.1_cds_AWD39679.1_1_[gene=blaOXA]_[protein=OXA-184_family_class_D_beta-lactamase_OXA-632]_[protein_id=AWD39679.1]_[location=1..747]_[gbkey     CTTTTTAAACTTTCACAAAATTCTTTACCT 570
lcl|MH085513.1_cds_AWD39678.1_1_[gene=blaOXA]_[protein=OXA-184_family_class_D_beta-lactamase_OXA-625]_[protein_id=AWD39678.1]_[location=1..747]_[gbkey     CTTTTTAAACTTTCACAAAATTCTTTACCT 570
lcl|MH085512.1_cds_AWD39677.1_1_[gene=blaOXA]_[protein=OXA-184_family_class_D_beta-lactamase_OXA-639]_[protein_id=AWD39677.1]_[location=1..750]_[gbkey     CTTTTTAAACTTTCGCAAAATTCTTTACCT 570
lcl|MH085511.1_cds_AWD39676.1_1_[gene=blaOXA]_[protein=OXA-184_family_class_D_beta-lactamase_OXA-623]_[protein_id=AWD39676.1]_[location=1..747]_[gbkey     CTTTTTAAACTTTCACAAAATTCTTTACCC 570
lcl|MH085510.1_cds_AWD39675.1_1_[gene=blaOXA]_[protein=OXA-184_family_class_D_beta-lactamase_OXA-630]_[protein_id=AWD39675.1]_[location=1..747]_[gbkey     CTTTTTAAACTTTCACAAAATTCTTTACCT 570
lcl|MH085509.1_cds_AWD39674.1_1_[gene=blaOXA]_[protein=OXA-184_family_class_D_beta-lactamase_OXA-634]_[protein_id=AWD39674.1]_[location=1..747]_[gbkey     CTTTTTAAACTTTCACAAAATTCTTTACCT 570
lcl|MH085508.1_cds_AWD39673.1_1_[gene=blaOXA]_[protein=OXA-184_family_class_D_beta-lactamase_OXA-629]_[protein_id=AWD39673.1]_[location=1..747]_[gbkey     CTTTTTAAACTTTCACAAAATTCTTTACCT 570
lcl|MH085507.1_cds_AWD39672.1_1_[gene=blaOXA]_[protein=OXA-184_family_class_D_beta-lactamase_OXA-628]_[protein_id=AWD39672.1]_[location=1..747]_[gbkey     CTTTTTAAACTTTCACAAAATTCTTTACCT 570
lcl|MH085506.1_cds_AWD39671.1_1_[gene=blaOXA]_[protein=OXA-184_family_class_D_beta-lactamase_OXA-633]_[protein_id=AWD39671.1]_[location=1..747]_[gbkey     CTTTTTAAACTTTCACAAAATTCTTTACCT 570
lcl|MH085505.1_cds_AWD39670.1_1_[gene=blaOXA]_[protein=OXA-184_family_class_D_beta-lactamase_OXA-627]_[protein_id=AWD39670.1]_[location=1..747]_[gbkey     CTTTTTAAACTTTCACAAAATTCTTTACCT 570
lcl|MH085504.1_cds_AWD39669.1_1_[gene=blaOXA]_[protein=OXA-184_family_class_D_beta-lactamase_OXA-626]_[protein_id=AWD39669.1]_[location=1..747]_[gbkey     CTTTTTAAACTTTCACAAAATTCTTTACCT 570
lcl|MH085503.1_cds_AWD39668.1_1_[gene=blaOXA]_[protein=OXA-184_family_class_D_beta-lactamase_OXA-631]_[protein_id=AWD39668.1]_[location=1..747]_[gbkey     CTTTTTAAACTTTCACAAAATTCTTTACCT 570
lcl|MH085502.1_cds_AWD39667.1_1_[gene=blaOXA]_[protein=OXA-184_family_class_D_beta-lactamase_OXA-635]_[protein_id=AWD39667.1]_[location=1..750]_[gbkey     CTTTTTAAACTTTCACAAAATTCTTTACCT 570
lcl|MH085501.1_cds_AWD39666.1_1_[gene=blaOXA]_[protein=OXA-184_family_class_D_beta-lactamase_OXA-636]_[protein_id=AWD39666.1]_[location=1..750]_[gbkey     CTTTTTAAACTTTCACAAAATTCTTTACCT 570
lcl|MH085500.1_cds_AWD39665.1_1_[gene=blaOXA]_[protein=OXA-184_family_class_D_beta-lactamase_OXA-623]_[protein_id=AWD39665.1]_[location=1..747]_[gbkey     CTTTTTAAACTTTCACAAAATTCTTTACCC 570
lcl|MH085499.1_cds_AWD39664.1_1_[gene=blaOXA]_[protein=OXA-184_family_class_D_beta-lactamase_OXA-620]_[protein_id=AWD39664.1]_[location=1..774]_[gbkey     CTTTTTAAACTTTCGCAAAATTCTTTACCT 570
lcl|MH085498.1_cds_AWD39663.1_1_[gene=blaOXA]_[protein=OXA-184_family_class_D_beta-lactamase_OXA-619]_[protein_id=AWD39663.1]_[location=1..774]_[gbkey     CTTTTTAAACTTTCGCAAAATTCTTTACCT 570
lcl|MH085497.1_cds_AWD39662.1_1_[gene=blaOXA]_[protein=OXA-184_family_class_D_beta-lactamase_OXA-637]_[protein_id=AWD39662.1]_[location=1..750]_[gbkey     CTTTTTAAACTTTCGCAAAATTCTTTACCT 570
lcl|MH085573.1_cds_AWD39740.1_1_[gene=blaOXA]_[protein=OXA-184_family_class_D_beta-lactamase_OXA-658]_[protein_id=AWD39740.1]_[location=1..720]_[gbkey     CTTTTTAAATTTTCGCAAAATTCTTTACCT 570
lcl|NG_061408.1_cds_WP_070210118.1_1_[gene=blaOXA]_[locus_tag=A7J11_05813]_[protein=OXA-184_family_class_D_beta-lactamase_OXA-658]_[protein_id=WP_0702     CTTTTTAAATTTTCGCAAAATTCTTTACCT 570
lcl|NG_049485.1_cds_WP_002872405.1_1_[gene=blaOXA]_[locus_tag=A7J11_02568]_[protein=OXA-184_family_class_D_beta-lactamase_OXA-184]_[protein_id=WP_0028     CTTTTTAAACTTTCACAAAATTCTTTACCT 570
lcl|NG_049486.1_cds_WP_063861300.1_1_[gene=blaOXA]_[locus_tag=A7J11_02854]_[protein=OXA-184_family_class_D_beta-lactamase_OXA-185]_[protein_id=WP_0638     CTTTTTAAACTTTCACAAAATTCTTTACCT 570
lcl|NG_049733.1_cds_WP_063864085.1_1_[gene=blaOXA]_[locus_tag=A7J11_03475]_[protein=OXA-184_family_class_D_beta-lactamase_OXA-448]_[protein_id=WP_0638     CTTTTTAAACTTTCACAAAATTCTTTACCC 570
lcl|NG_049749.1_cds_WP_052793969.1_1_[gene=blaOXA]_[locus_tag=A7J11_03476]_[protein=OXA-184_family_class_D_beta-lactamase_OXA-465]_[protein_id=WP_0527     CTTTTTAAACTTTCACAAAATTCTTTACCT 570
lcl|NG_049750.1_cds_WP_063864091.1_1_[gene=blaOXA]_[locus_tag=A7J11_03477]_[protein=OXA-184_family_class_D_beta-lactamase_OXA-466]_[protein_id=WP_0638     CTTTTTAAACTTTCACAAAATTCTTTACCT 570
lcl|NG_063886.1_cds_WP_126205827.1_1_[gene=blaOXA]_[locus_tag=A7J11_06097]_[protein=OXA-184_family_class_D_beta-lactamase_OXA-785]_[protein_id=WP_1262     CTTTTTAAACTTTCACAAAATTCTTTACCT 570
lcl|NG_049731.1_cds_WP_063864084.1_1_[gene=blaOXA]_[locus_tag=A7J11_03474]_[protein=OXA-184_family_class_D_beta-lactamase_OXA-446]_[protein_id=WP_0638     CTTTTTAAACTTTCGCAAAATTCTTTACCT 570
lcl|NG_049734.1_cds_WP_002893358.1_1_[gene=blaOXA]_[locus_tag=A7J11_02801]_[protein=OXA-184_family_class_D_beta-lactamase_OXA-449]_[protein_id=WP_0028     CTTTTTAAACTTTCACAAAATTCTTTACCT 570
lcl|NG_063884.1_cds_WP_128268278.1_1_[gene=blaOXA]_[locus_tag=A7J11_06095]_[protein=OXA-184_family_class_D_beta-lactamase_OXA-783]_[protein_id=WP_1282     CTTTTTAAACTTTCACAAAATTCTTTACCT 570
lcl|NG_049732.1_cds_WP_002934081.1_1_[gene=blaOXA]_[locus_tag=A7J11_02802]_[protein=OXA-184_family_class_D_beta-lactamase_OXA-447]_[protein_id=WP_0029     CTTTTTAAACTTTCGCAAAATTCTTTACCT 570
                                                                                                                                                                                         

OXA-1_consensus                                                                                                                                            GTTAAAAACTCAGCCATAGAAAACACCATA 600
OXA01_crRNA                                                                                                                                                ------------------------------ 600
Forward_primer                                                                                                                                             ------------------------------ 600
Reverse_primer                                                                                                                                             ------------------------------ 600
lcl|MH085576.1_cds_AWD39741.1_1_[gene=blaOXA]_[protein=OXA-184_family_class_D_beta-lactamase]_[protein_id=AWD39741.1]_[location=1..735]_[gbkey=CDS]        TTTTCTAAAAAAATTCAAGAAGAAGTTAAA 600
lcl|MK181518.1_cds_AYX80687.1_1_[gene=blaOXA]_[protein=OXA-184_family_class_D_beta-lactamase_OXA-783]_[protein_id=AYX80687.1]_[location=1..750]_[gbkey     TTTTCCAAGAAAAGTCAAGAAGAAGTTAAA 600
lcl|MK181520.1_cds_AYX80689.1_1_[gene=blaOXA]_[protein=OXA-184_family_class_D_beta-lactamase_OXA-785]_[protein_id=AYX80689.1]_[location=1..747]_[gbkey     TTTTCCAAGAAAAGTCAAGAAGAAGTTAAA 600
lcl|NG_057553.1_cds_WP_109545116.1_1_[gene=blaOXA]_[locus_tag=A7J11_05554]_[protein=OXA-184_family_class_D_beta-lactamase_OXA-621]_[protein_id=WP_1095     TTTTCTAAAAAAAATCAAGAAGAAGTTAAA 600
lcl|NG_057552.1_cds_WP_109545115.1_1_[gene=blaOXA]_[locus_tag=A7J11_05553]_[protein=OXA-184_family_class_D_beta-lactamase_OXA-615]_[protein_id=WP_1095     TTTTCCAAAAAAAGTCAAGAAGAAGTTAAA 600
lcl|NG_057551.1_cds_WP_088303859.1_1_[gene=blaOXA]_[locus_tag=A7J11_05552]_[protein=OXA-184_family_class_D_beta-lactamase_OXA-624]_[protein_id=WP_0883     TTTTCTAAAAAAAATCAAGAAGAAGTTAAA 600
lcl|NG_057550.1_cds_WP_109545114.1_1_[gene=blaOXA]_[locus_tag=A7J11_05551]_[protein=OXA-184_family_class_D_beta-lactamase_OXA-617]_[protein_id=WP_1095     TTTTCTAAAAAAATTCAAGAAGAAGTTAAA 600
lcl|NG_057549.1_cds_WP_109545113.1_1_[gene=blaOXA]_[locus_tag=A7J11_05550]_[protein=OXA-184_family_class_D_beta-lactamase_OXA-618]_[protein_id=WP_1095     TTTTCTAAAAAAATTCAAGAAGAAGTTAAA 600
lcl|NG_057548.1_cds_WP_109545112.1_1_[gene=blaOXA]_[locus_tag=A7J11_05549]_[protein=OXA-184_family_class_D_beta-lactamase_OXA-622]_[protein_id=WP_1095     TTTTCTAAAAAAAATCAAGAAGAAGTTAAA 600
lcl|NG_057547.1_cds_WP_109545111.1_1_[gene=blaOXA]_[locus_tag=A7J11_05548]_[protein=OXA-184_family_class_D_beta-lactamase_OXA-613]_[protein_id=WP_1095     TTTTCCAAAAAAAGTCAAGAAGAAGTTAAA 600
lcl|NG_057546.1_cds_WP_070233680.1_1_[gene=blaOXA]_[locus_tag=A7J11_05547]_[protein=OXA-184_family_class_D_beta-lactamase_OXA-614]_[protein_id=WP_0702     TTTTCCAAAAAAAGTCAAGAAGAAGTTAAA 600
lcl|NG_057545.1_cds_WP_109545110.1_1_[gene=blaOXA]_[locus_tag=A7J11_05546]_[protein=OXA-184_family_class_D_beta-lactamase_OXA-616]_[protein_id=WP_1095     TTTTCTAAAAAAAATCAAGAAGAAGTTAAA 600
lcl|NG_057544.1_cds_WP_044779552.1_1_[gene=blaOXA]_[locus_tag=A7J11_05545]_[protein=OXA-184_family_class_D_beta-lactamase_OXA-638]_[protein_id=WP_0447     TTTTCCAAAAAAAGTCAAGAAGAAGTTAAA 600
lcl|NG_057543.1_cds_WP_109545109.1_1_[gene=blaOXA]_[locus_tag=A7J11_05544]_[protein=OXA-184_family_class_D_beta-lactamase_OXA-640]_[protein_id=WP_1095     TTTTCCAAAAAAAGTCAAGAAGAAGTTAAA 600
lcl|NG_057506.1_cds_WP_109545086.1_1_[gene=blaOXA]_[locus_tag=A7J11_05507]_[protein=OXA-184_family_class_D_beta-lactamase_OXA-632]_[protein_id=WP_1095     TTTTCCAAGAAAAGTCAAGAAGAAGTTAAA 600
lcl|NG_057505.1_cds_WP_052794776.1_1_[gene=blaOXA]_[locus_tag=A7J11_05506]_[protein=OXA-184_family_class_D_beta-lactamase_OXA-625]_[protein_id=WP_0527     TTTTCCAAGAAAAGTCAAGAAGAAGTTAAA 600
lcl|NG_057504.1_cds_WP_053872444.1_1_[gene=blaOXA]_[locus_tag=A7J11_05505]_[protein=OXA-184_family_class_D_beta-lactamase_OXA-639]_[protein_id=WP_0538     TTTTCCAAAAAAAGTCAAGAAGAAGTTAAA 600
lcl|NG_057503.1_cds_WP_109545085.1_1_[gene=blaOXA]_[locus_tag=A7J11_05504]_[protein=OXA-184_family_class_D_beta-lactamase_OXA-630]_[protein_id=WP_1095     TTTTCCAAGAAAAGTCAAGAAGAAGTTAAA 600
lcl|NG_057502.1_cds_WP_109545084.1_1_[gene=blaOXA]_[locus_tag=A7J11_05503]_[protein=OXA-184_family_class_D_beta-lactamase_OXA-634]_[protein_id=WP_1095     TTTTCCAAGAAAAGTCAAGAAGAAGTTAAA 600
lcl|NG_057501.1_cds_WP_057036510.1_1_[gene=blaOXA]_[locus_tag=A7J11_05502]_[protein=OXA-184_family_class_D_beta-lactamase_OXA-629]_[protein_id=WP_0570     TTTTCCAAGAAAAGTCAAGAAGAAGTTAAA 600
lcl|NG_057500.1_cds_WP_109545083.1_1_[gene=blaOXA]_[locus_tag=A7J11_05501]_[protein=OXA-184_family_class_D_beta-lactamase_OXA-628]_[protein_id=WP_1095     TTTTCCAAGAAAAGTCAAGAAGAAGTTAAA 600
lcl|NG_057499.1_cds_WP_109545082.1_1_[gene=blaOXA]_[locus_tag=A7J11_05500]_[protein=OXA-184_family_class_D_beta-lactamase_OXA-633]_[protein_id=WP_1095     TTTTCCAAGAAAAGTCAAGAAGAAGTTAAA 600
lcl|NG_057498.1_cds_WP_109545081.1_1_[gene=blaOXA]_[locus_tag=A7J11_05499]_[protein=OXA-184_family_class_D_beta-lactamase_OXA-627]_[protein_id=WP_1095     TTTTCCAAGAAAAGTCAAGAAGAAGTTAAA 600
lcl|NG_057497.1_cds_WP_109545080.1_1_[gene=blaOXA]_[locus_tag=A7J11_05498]_[protein=OXA-184_family_class_D_beta-lactamase_OXA-626]_[protein_id=WP_1095     TTTTCCAAGAAAAGTCAAGAAGAAGTTAAA 600
lcl|NG_057496.1_cds_WP_109545079.1_1_[gene=blaOXA]_[locus_tag=A7J11_05497]_[protein=OXA-184_family_class_D_beta-lactamase_OXA-631]_[protein_id=WP_1095     TTTTCCAAGAAAAGTCAAGAAGAAGTTAAA 600
lcl|NG_057495.1_cds_WP_109545078.1_1_[gene=blaOXA]_[locus_tag=A7J11_05496]_[protein=OXA-184_family_class_D_beta-lactamase_OXA-635]_[protein_id=WP_1095     TTTTCCAAGAAAAGTCAAGAAGAAGTTAAA 600
lcl|NG_057494.1_cds_WP_109545077.1_1_[gene=blaOXA]_[locus_tag=A7J11_05495]_[protein=OXA-184_family_class_D_beta-lactamase_OXA-636]_[protein_id=WP_1095     TTTTCCAAGAAAAGTCAAGAAGAAGTTAAA 600
lcl|NG_057493.1_cds_WP_002936877.1_1_[gene=blaOXA]_[locus_tag=A7J11_05494]_[protein=OXA-184_family_class_D_beta-lactamase_OXA-623]_[protein_id=WP_0029     TTTTCCAATAAAAGTCAAGAAGAAGTCAAA 600
lcl|NG_057492.1_cds_WP_109545076.1_1_[gene=blaOXA]_[locus_tag=A7J11_05493]_[protein=OXA-184_family_class_D_beta-lactamase_OXA-620]_[protein_id=WP_1095     TTTTCCAAAAAAAGTCAAGAAGAAGTTAAA 600
lcl|NG_057491.1_cds_WP_109545075.1_1_[gene=blaOXA]_[locus_tag=A7J11_05492]_[protein=OXA-184_family_class_D_beta-lactamase_OXA-619]_[protein_id=WP_1095     TTTTCTAAAAAAATTCAAGAAGAAGTTAAA 600
lcl|NG_057490.1_cds_WP_052858477.1_1_[gene=blaOXA]_[locus_tag=A7J11_05491]_[protein=OXA-184_family_class_D_beta-lactamase_OXA-637]_[protein_id=WP_0528     TTTTCCAAAAAAAGTCAAGAAGAAGTTAAA 600
lcl|MH085575.1_cds_AWD39729.1_1_[gene=blaOXA]_[protein=OXA-184_family_class_D_beta-lactamase_OXA-621]_[protein_id=AWD39729.1]_[location=1..774]_[gbkey     TTTTCTAAAAAAAATCAAGAAGAAGTTAAA 600
lcl|MH085574.1_cds_AWD39728.1_1_[gene=blaOXA]_[protein=OXA-184_family_class_D_beta-lactamase_OXA-615]_[protein_id=AWD39728.1]_[location=1..774]_[gbkey     TTTTCCAAAAAAAGTCAAGAAGAAGTTAAA 600
lcl|MH085572.1_cds_AWD39727.1_1_[gene=blaOXA]_[protein=OXA-184_family_class_D_beta-lactamase_OXA-624]_[protein_id=AWD39727.1]_[location=1..774]_[gbkey     TTTTCTAAAAAAAATCAAGAAGAAGTTAAA 600
lcl|MH085571.1_cds_AWD39726.1_1_[gene=blaOXA]_[protein=OXA-184_family_class_D_beta-lactamase_OXA-617]_[protein_id=AWD39726.1]_[location=1..774]_[gbkey     TTTTCTAAAAAAATTCAAGAAGAAGTTAAA 600
lcl|MH085570.1_cds_AWD39725.1_1_[gene=blaOXA]_[protein=OXA-184_family_class_D_beta-lactamase_OXA-618]_[protein_id=AWD39725.1]_[location=1..774]_[gbkey     TTTTCTAAAAAAATTCAAGAAGAAGTTAAA 600
lcl|MH085569.1_cds_AWD39724.1_1_[gene=blaOXA]_[protein=OXA-184_family_class_D_beta-lactamase_OXA-622]_[protein_id=AWD39724.1]_[location=1..774]_[gbkey     TTTTCTAAAAAAAATCAAGAAGAAGTTAAA 600
lcl|MH085568.1_cds_AWD39723.1_1_[gene=blaOXA]_[protein=OXA-184_family_class_D_beta-lactamase_OXA-613]_[protein_id=AWD39723.1]_[location=1..753]_[gbkey     TTTTCCAAAAAAAGTCAAGAAGAAGTTAAA 600
lcl|MH085567.1_cds_AWD39722.1_1_[gene=blaOXA]_[protein=OXA-184_family_class_D_beta-lactamase_OXA-614]_[protein_id=AWD39722.1]_[location=1..774]_[gbkey     TTTTCCAAAAAAAGTCAAGAAGAAGTTAAA 600
lcl|MH085566.1_cds_AWD39721.1_1_[gene=blaOXA]_[protein=OXA-184_family_class_D_beta-lactamase_OXA-616]_[protein_id=AWD39721.1]_[location=1..750]_[gbkey     TTTTCTAAAAAAAATCAAGAAGAAGTTAAA 600
lcl|MH085565.1_cds_AWD39720.1_1_[gene=blaOXA]_[protein=OXA-184_family_class_D_beta-lactamase_OXA-638]_[protein_id=AWD39720.1]_[location=1..750]_[gbkey     TTTTCCAAAAAAAGTCAAGAAGAAGTTAAA 600
lcl|MH085564.1_cds_AWD39719.1_1_[gene=blaOXA]_[protein=OXA-184_family_class_D_beta-lactamase_OXA-640]_[protein_id=AWD39719.1]_[location=1..750]_[gbkey     TTTTCCAAAAAAAGTCAAGAAGAAGTTAAA 600
lcl|MH085514.1_cds_AWD39679.1_1_[gene=blaOXA]_[protein=OXA-184_family_class_D_beta-lactamase_OXA-632]_[protein_id=AWD39679.1]_[location=1..747]_[gbkey     TTTTCCAAGAAAAGTCAAGAAGAAGTTAAA 600
lcl|MH085513.1_cds_AWD39678.1_1_[gene=blaOXA]_[protein=OXA-184_family_class_D_beta-lactamase_OXA-625]_[protein_id=AWD39678.1]_[location=1..747]_[gbkey     TTTTCCAAGAAAAGTCAAGAAGAAGTTAAA 600
lcl|MH085512.1_cds_AWD39677.1_1_[gene=blaOXA]_[protein=OXA-184_family_class_D_beta-lactamase_OXA-639]_[protein_id=AWD39677.1]_[location=1..750]_[gbkey     TTTTCCAAAAAAAGTCAAGAAGAAGTTAAA 600
lcl|MH085511.1_cds_AWD39676.1_1_[gene=blaOXA]_[protein=OXA-184_family_class_D_beta-lactamase_OXA-623]_[protein_id=AWD39676.1]_[location=1..747]_[gbkey     TTTTCCAATAAAAGTCAAGAAGAAGTCAAA 600
lcl|MH085510.1_cds_AWD39675.1_1_[gene=blaOXA]_[protein=OXA-184_family_class_D_beta-lactamase_OXA-630]_[protein_id=AWD39675.1]_[location=1..747]_[gbkey     TTTTCCAAGAAAAGTCAAGAAGAAGTTAAA 600
lcl|MH085509.1_cds_AWD39674.1_1_[gene=blaOXA]_[protein=OXA-184_family_class_D_beta-lactamase_OXA-634]_[protein_id=AWD39674.1]_[location=1..747]_[gbkey     TTTTCCAAGAAAAGTCAAGAAGAAGTTAAA 600
lcl|MH085508.1_cds_AWD39673.1_1_[gene=blaOXA]_[protein=OXA-184_family_class_D_beta-lactamase_OXA-629]_[protein_id=AWD39673.1]_[location=1..747]_[gbkey     TTTTCCAAGAAAAGTCAAGAAGAAGTTAAA 600
lcl|MH085507.1_cds_AWD39672.1_1_[gene=blaOXA]_[protein=OXA-184_family_class_D_beta-lactamase_OXA-628]_[protein_id=AWD39672.1]_[location=1..747]_[gbkey     TTTTCCAAGAAAAGTCAAGAAGAAGTTAAA 600
lcl|MH085506.1_cds_AWD39671.1_1_[gene=blaOXA]_[protein=OXA-184_family_class_D_beta-lactamase_OXA-633]_[protein_id=AWD39671.1]_[location=1..747]_[gbkey     TTTTCCAAGAAAAGTCAAGAAGAAGTTAAA 600
lcl|MH085505.1_cds_AWD39670.1_1_[gene=blaOXA]_[protein=OXA-184_family_class_D_beta-lactamase_OXA-627]_[protein_id=AWD39670.1]_[location=1..747]_[gbkey     TTTTCCAAGAAAAGTCAAGAAGAAGTTAAA 600
lcl|MH085504.1_cds_AWD39669.1_1_[gene=blaOXA]_[protein=OXA-184_family_class_D_beta-lactamase_OXA-626]_[protein_id=AWD39669.1]_[location=1..747]_[gbkey     TTTTCCAAGAAAAGTCAAGAAGAAGTTAAA 600
lcl|MH085503.1_cds_AWD39668.1_1_[gene=blaOXA]_[protein=OXA-184_family_class_D_beta-lactamase_OXA-631]_[protein_id=AWD39668.1]_[location=1..747]_[gbkey     TTTTCCAAGAAAAGTCAAGAAGAAGTTAAA 600
lcl|MH085502.1_cds_AWD39667.1_1_[gene=blaOXA]_[protein=OXA-184_family_class_D_beta-lactamase_OXA-635]_[protein_id=AWD39667.1]_[location=1..750]_[gbkey     TTTTCCAAGAAAAGTCAAGAAGAAGTTAAA 600
lcl|MH085501.1_cds_AWD39666.1_1_[gene=blaOXA]_[protein=OXA-184_family_class_D_beta-lactamase_OXA-636]_[protein_id=AWD39666.1]_[location=1..750]_[gbkey     TTTTCCAAGAAAAGTCAAGAAGAAGTTAAA 600
lcl|MH085500.1_cds_AWD39665.1_1_[gene=blaOXA]_[protein=OXA-184_family_class_D_beta-lactamase_OXA-623]_[protein_id=AWD39665.1]_[location=1..747]_[gbkey     TTTTCCAATAAAAGTCAAGAAGAAGTCAAA 600
lcl|MH085499.1_cds_AWD39664.1_1_[gene=blaOXA]_[protein=OXA-184_family_class_D_beta-lactamase_OXA-620]_[protein_id=AWD39664.1]_[location=1..774]_[gbkey     TTTTCCAAAAAAAGTCAAGAAGAAGTTAAA 600
lcl|MH085498.1_cds_AWD39663.1_1_[gene=blaOXA]_[protein=OXA-184_family_class_D_beta-lactamase_OXA-619]_[protein_id=AWD39663.1]_[location=1..774]_[gbkey     TTTTCTAAAAAAATTCAAGAAGAAGTTAAA 600
lcl|MH085497.1_cds_AWD39662.1_1_[gene=blaOXA]_[protein=OXA-184_family_class_D_beta-lactamase_OXA-637]_[protein_id=AWD39662.1]_[location=1..750]_[gbkey     TTTTCCAAAAAAAGTCAAGAAGAAGTTAAA 600
lcl|MH085573.1_cds_AWD39740.1_1_[gene=blaOXA]_[protein=OXA-184_family_class_D_beta-lactamase_OXA-658]_[protein_id=AWD39740.1]_[location=1..720]_[gbkey     TTTTCTAAAAAAATTCAAGAAGAAGTTAAA 600
lcl|NG_061408.1_cds_WP_070210118.1_1_[gene=blaOXA]_[locus_tag=A7J11_05813]_[protein=OXA-184_family_class_D_beta-lactamase_OXA-658]_[protein_id=WP_0702     TTTTCTAAAAAAATTCAAGAAGAAGTTAAA 600
lcl|NG_049485.1_cds_WP_002872405.1_1_[gene=blaOXA]_[locus_tag=A7J11_02568]_[protein=OXA-184_family_class_D_beta-lactamase_OXA-184]_[protein_id=WP_0028     TTTTCCAAGAAAAGTCAAGAAGAAGTTAAA 600
lcl|NG_049486.1_cds_WP_063861300.1_1_[gene=blaOXA]_[locus_tag=A7J11_02854]_[protein=OXA-184_family_class_D_beta-lactamase_OXA-185]_[protein_id=WP_0638     TTTTCCAAGAAAAGTCAAGAAGAAGTTAAA 600
lcl|NG_049733.1_cds_WP_063864085.1_1_[gene=blaOXA]_[locus_tag=A7J11_03475]_[protein=OXA-184_family_class_D_beta-lactamase_OXA-448]_[protein_id=WP_0638     TTTTCCAATAAAAGTCAAGAAGAAGTTAAA 600
lcl|NG_049749.1_cds_WP_052793969.1_1_[gene=blaOXA]_[locus_tag=A7J11_03476]_[protein=OXA-184_family_class_D_beta-lactamase_OXA-465]_[protein_id=WP_0527     TTTTCCAAGAAAAGTCAAGAAGAAGTTAAA 600
lcl|NG_049750.1_cds_WP_063864091.1_1_[gene=blaOXA]_[locus_tag=A7J11_03477]_[protein=OXA-184_family_class_D_beta-lactamase_OXA-466]_[protein_id=WP_0638     TTTTCCAAGAAAAGTCAAGAAGAAGTTAAA 600
lcl|NG_063886.1_cds_WP_126205827.1_1_[gene=blaOXA]_[locus_tag=A7J11_06097]_[protein=OXA-184_family_class_D_beta-lactamase_OXA-785]_[protein_id=WP_1262     TTTTCCAAGAAAAGTCAAGAAGAAGTTAAA 600
lcl|NG_049731.1_cds_WP_063864084.1_1_[gene=blaOXA]_[locus_tag=A7J11_03474]_[protein=OXA-184_family_class_D_beta-lactamase_OXA-446]_[protein_id=WP_0638     TTTTCCAAAAAAAGTCAAGAAGAAGTTAAA 600
lcl|NG_049734.1_cds_WP_002893358.1_1_[gene=blaOXA]_[locus_tag=A7J11_02801]_[protein=OXA-184_family_class_D_beta-lactamase_OXA-449]_[protein_id=WP_0028     TTTTCCAAGAAAAGTCAAGAAGAAGTTAAA 600
lcl|NG_063884.1_cds_WP_128268278.1_1_[gene=blaOXA]_[locus_tag=A7J11_06095]_[protein=OXA-184_family_class_D_beta-lactamase_OXA-783]_[protein_id=WP_1282     TTTTCCAAGAAAAGTCAAGAAGAAGTTAAA 600
lcl|NG_049732.1_cds_WP_002934081.1_1_[gene=blaOXA]_[locus_tag=A7J11_02802]_[protein=OXA-184_family_class_D_beta-lactamase_OXA-447]_[protein_id=WP_0029     TTTTCTAAAAAAATTCAAGAAGAAGTTAAA 600
                                                                                                                                                                                         

OXA-1_consensus                                                                                                                                            GAGAACATGTATCTACAAGATCTGGATAAT 630
OXA01_crRNA                                                                                                                                                ------------------------------ 630
Forward_primer                                                                                                                                             ------------------------------ 630
Reverse_primer                                                                                                                                             ------------------------------ 630
lcl|MH085576.1_cds_AWD39741.1_1_[gene=blaOXA]_[protein=OXA-184_family_class_D_beta-lactamase]_[protein_id=AWD39741.1]_[location=1..735]_[gbkey=CDS]        GAAATTCTTCTTTTTAAAGA---AAATAAA 630
lcl|MK181518.1_cds_AYX80687.1_1_[gene=blaOXA]_[protein=OXA-184_family_class_D_beta-lactamase_OXA-783]_[protein_id=AYX80687.1]_[location=1..750]_[gbkey     AAACTTCTTCTTTTTAAAGA---AAATAAA 630
lcl|MK181520.1_cds_AYX80689.1_1_[gene=blaOXA]_[protein=OXA-184_family_class_D_beta-lactamase_OXA-785]_[protein_id=AYX80689.1]_[location=1..747]_[gbkey     AAAATTATTCTTTTTAAAGA---AGATAAA 630
lcl|NG_057553.1_cds_WP_109545116.1_1_[gene=blaOXA]_[locus_tag=A7J11_05554]_[protein=OXA-184_family_class_D_beta-lactamase_OXA-621]_[protein_id=WP_1095     GAAATTATTCTTTTTAAGGA---AGATAAA 630
lcl|NG_057552.1_cds_WP_109545115.1_1_[gene=blaOXA]_[locus_tag=A7J11_05553]_[protein=OXA-184_family_class_D_beta-lactamase_OXA-615]_[protein_id=WP_1095     GAAATTATTCTTTTTAAGGA---AGATAAA 630
lcl|NG_057551.1_cds_WP_088303859.1_1_[gene=blaOXA]_[locus_tag=A7J11_05552]_[protein=OXA-184_family_class_D_beta-lactamase_OXA-624]_[protein_id=WP_0883     AAAATTATTCTTTTTAAGGA---AGATAAA 630
lcl|NG_057550.1_cds_WP_109545114.1_1_[gene=blaOXA]_[locus_tag=A7J11_05551]_[protein=OXA-184_family_class_D_beta-lactamase_OXA-617]_[protein_id=WP_1095     GAAATTATTCTTTTTAAGGA---AAATAAA 630
lcl|NG_057549.1_cds_WP_109545113.1_1_[gene=blaOXA]_[locus_tag=A7J11_05550]_[protein=OXA-184_family_class_D_beta-lactamase_OXA-618]_[protein_id=WP_1095     GAAATTATTCTTTTTAAGGA---AGATAAA 630
lcl|NG_057548.1_cds_WP_109545112.1_1_[gene=blaOXA]_[locus_tag=A7J11_05549]_[protein=OXA-184_family_class_D_beta-lactamase_OXA-622]_[protein_id=WP_1095     GAAATTATTCTTTTTAAGGA---AGATAAA 630
lcl|NG_057547.1_cds_WP_109545111.1_1_[gene=blaOXA]_[locus_tag=A7J11_05548]_[protein=OXA-184_family_class_D_beta-lactamase_OXA-613]_[protein_id=WP_1095     GAAATTATTCTTTTTAAGGA---AGATAAA 630
lcl|NG_057546.1_cds_WP_070233680.1_1_[gene=blaOXA]_[locus_tag=A7J11_05547]_[protein=OXA-184_family_class_D_beta-lactamase_OXA-614]_[protein_id=WP_0702     GAAATTATTCTTTTTAAGGA---AGATAAA 630
lcl|NG_057545.1_cds_WP_109545110.1_1_[gene=blaOXA]_[locus_tag=A7J11_05546]_[protein=OXA-184_family_class_D_beta-lactamase_OXA-616]_[protein_id=WP_1095     GAAATTATTCTTTTTAAGGA---AGATAAA 630
lcl|NG_057544.1_cds_WP_044779552.1_1_[gene=blaOXA]_[locus_tag=A7J11_05545]_[protein=OXA-184_family_class_D_beta-lactamase_OXA-638]_[protein_id=WP_0447     GAAATTATTCTTTTTAAGGA---AGATAAA 630
lcl|NG_057543.1_cds_WP_109545109.1_1_[gene=blaOXA]_[locus_tag=A7J11_05544]_[protein=OXA-184_family_class_D_beta-lactamase_OXA-640]_[protein_id=WP_1095     GAAATTATTCTTTTTAAGGA---AGATAAA 630
lcl|NG_057506.1_cds_WP_109545086.1_1_[gene=blaOXA]_[locus_tag=A7J11_05507]_[protein=OXA-184_family_class_D_beta-lactamase_OXA-632]_[protein_id=WP_1095     AAAATTATTCTTTTTAAAGA---AGATAAA 630
lcl|NG_057505.1_cds_WP_052794776.1_1_[gene=blaOXA]_[locus_tag=A7J11_05506]_[protein=OXA-184_family_class_D_beta-lactamase_OXA-625]_[protein_id=WP_0527     AAAATTATTCTTTTTAAAGA---AGATAAA 630
lcl|NG_057504.1_cds_WP_053872444.1_1_[gene=blaOXA]_[locus_tag=A7J11_05505]_[protein=OXA-184_family_class_D_beta-lactamase_OXA-639]_[protein_id=WP_0538     GAAATTATTCTTTTTAAGGA---AGATAAA 630
lcl|NG_057503.1_cds_WP_109545085.1_1_[gene=blaOXA]_[locus_tag=A7J11_05504]_[protein=OXA-184_family_class_D_beta-lactamase_OXA-630]_[protein_id=WP_1095     AAAATTATTCTTTTTAAAGA---AGATAAA 630
lcl|NG_057502.1_cds_WP_109545084.1_1_[gene=blaOXA]_[locus_tag=A7J11_05503]_[protein=OXA-184_family_class_D_beta-lactamase_OXA-634]_[protein_id=WP_1095     AAAATTATTCTTTTTAAAGA---AGATAAA 630
lcl|NG_057501.1_cds_WP_057036510.1_1_[gene=blaOXA]_[locus_tag=A7J11_05502]_[protein=OXA-184_family_class_D_beta-lactamase_OXA-629]_[protein_id=WP_0570     AAAATTATTCTTTTTAAAGA---AGATAAA 630
lcl|NG_057500.1_cds_WP_109545083.1_1_[gene=blaOXA]_[locus_tag=A7J11_05501]_[protein=OXA-184_family_class_D_beta-lactamase_OXA-628]_[protein_id=WP_1095     AAAATTATTCTTTTTAAAGA---AGATAAA 630
lcl|NG_057499.1_cds_WP_109545082.1_1_[gene=blaOXA]_[locus_tag=A7J11_05500]_[protein=OXA-184_family_class_D_beta-lactamase_OXA-633]_[protein_id=WP_1095     AAAATTATTCTTTTTAAAGA---AGATAAA 630
lcl|NG_057498.1_cds_WP_109545081.1_1_[gene=blaOXA]_[locus_tag=A7J11_05499]_[protein=OXA-184_family_class_D_beta-lactamase_OXA-627]_[protein_id=WP_1095     AAAATTATTCTTTTTAAAGA---AGATAAA 630
lcl|NG_057497.1_cds_WP_109545080.1_1_[gene=blaOXA]_[locus_tag=A7J11_05498]_[protein=OXA-184_family_class_D_beta-lactamase_OXA-626]_[protein_id=WP_1095     AAAATTATTCTTTTTAAAGA---AGATAAA 630
lcl|NG_057496.1_cds_WP_109545079.1_1_[gene=blaOXA]_[locus_tag=A7J11_05497]_[protein=OXA-184_family_class_D_beta-lactamase_OXA-631]_[protein_id=WP_1095     AAAATTATTCTTTTTAAAGA---AGATAAA 630
lcl|NG_057495.1_cds_WP_109545078.1_1_[gene=blaOXA]_[locus_tag=A7J11_05496]_[protein=OXA-184_family_class_D_beta-lactamase_OXA-635]_[protein_id=WP_1095     AAACTTCTTCTTTTTAAAGA---AAATAAA 630
lcl|NG_057494.1_cds_WP_109545077.1_1_[gene=blaOXA]_[locus_tag=A7J11_05495]_[protein=OXA-184_family_class_D_beta-lactamase_OXA-636]_[protein_id=WP_1095     AAACTTCTTCTTTTTAAAGA---AAATAAA 630
lcl|NG_057493.1_cds_WP_002936877.1_1_[gene=blaOXA]_[locus_tag=A7J11_05494]_[protein=OXA-184_family_class_D_beta-lactamase_OXA-623]_[protein_id=WP_0029     AAACTTCTTCTTTTTAAAGA---AAATAAA 630
lcl|NG_057492.1_cds_WP_109545076.1_1_[gene=blaOXA]_[locus_tag=A7J11_05493]_[protein=OXA-184_family_class_D_beta-lactamase_OXA-620]_[protein_id=WP_1095     GAAATTATTCTTTTTAAGGA---AGATAAA 630
lcl|NG_057491.1_cds_WP_109545075.1_1_[gene=blaOXA]_[locus_tag=A7J11_05492]_[protein=OXA-184_family_class_D_beta-lactamase_OXA-619]_[protein_id=WP_1095     GAAATTATTCTTTTTAAGGA---AGATAAA 630
lcl|NG_057490.1_cds_WP_052858477.1_1_[gene=blaOXA]_[locus_tag=A7J11_05491]_[protein=OXA-184_family_class_D_beta-lactamase_OXA-637]_[protein_id=WP_0528     GAAATTATTCTTTTTAAGGA---AGATAAA 630
lcl|MH085575.1_cds_AWD39729.1_1_[gene=blaOXA]_[protein=OXA-184_family_class_D_beta-lactamase_OXA-621]_[protein_id=AWD39729.1]_[location=1..774]_[gbkey     GAAATTATTCTTTTTAAGGA---AGATAAA 630
lcl|MH085574.1_cds_AWD39728.1_1_[gene=blaOXA]_[protein=OXA-184_family_class_D_beta-lactamase_OXA-615]_[protein_id=AWD39728.1]_[location=1..774]_[gbkey     GAAATTATTCTTTTTAAGGA---AGATAAA 630
lcl|MH085572.1_cds_AWD39727.1_1_[gene=blaOXA]_[protein=OXA-184_family_class_D_beta-lactamase_OXA-624]_[protein_id=AWD39727.1]_[location=1..774]_[gbkey     AAAATTATTCTTTTTAAGGA---AGATAAA 630
lcl|MH085571.1_cds_AWD39726.1_1_[gene=blaOXA]_[protein=OXA-184_family_class_D_beta-lactamase_OXA-617]_[protein_id=AWD39726.1]_[location=1..774]_[gbkey     GAAATTATTCTTTTTAAGGA---AAATAAA 630
lcl|MH085570.1_cds_AWD39725.1_1_[gene=blaOXA]_[protein=OXA-184_family_class_D_beta-lactamase_OXA-618]_[protein_id=AWD39725.1]_[location=1..774]_[gbkey     GAAATTATTCTTTTTAAGGA---AGATAAA 630
lcl|MH085569.1_cds_AWD39724.1_1_[gene=blaOXA]_[protein=OXA-184_family_class_D_beta-lactamase_OXA-622]_[protein_id=AWD39724.1]_[location=1..774]_[gbkey     GAAATTATTCTTTTTAAGGA---AGATAAA 630
lcl|MH085568.1_cds_AWD39723.1_1_[gene=blaOXA]_[protein=OXA-184_family_class_D_beta-lactamase_OXA-613]_[protein_id=AWD39723.1]_[location=1..753]_[gbkey     GAAATTATTCTTTTTAAGGA---AGATAAA 630
lcl|MH085567.1_cds_AWD39722.1_1_[gene=blaOXA]_[protein=OXA-184_family_class_D_beta-lactamase_OXA-614]_[protein_id=AWD39722.1]_[location=1..774]_[gbkey     GAAATTATTCTTTTTAAGGA---AGATAAA 630
lcl|MH085566.1_cds_AWD39721.1_1_[gene=blaOXA]_[protein=OXA-184_family_class_D_beta-lactamase_OXA-616]_[protein_id=AWD39721.1]_[location=1..750]_[gbkey     GAAATTATTCTTTTTAAGGA---AGATAAA 630
lcl|MH085565.1_cds_AWD39720.1_1_[gene=blaOXA]_[protein=OXA-184_family_class_D_beta-lactamase_OXA-638]_[protein_id=AWD39720.1]_[location=1..750]_[gbkey     GAAATTATTCTTTTTAAGGA---AGATAAA 630
lcl|MH085564.1_cds_AWD39719.1_1_[gene=blaOXA]_[protein=OXA-184_family_class_D_beta-lactamase_OXA-640]_[protein_id=AWD39719.1]_[location=1..750]_[gbkey     GAAATTATTCTTTTTAAGGA---AGATAAA 630
lcl|MH085514.1_cds_AWD39679.1_1_[gene=blaOXA]_[protein=OXA-184_family_class_D_beta-lactamase_OXA-632]_[protein_id=AWD39679.1]_[location=1..747]_[gbkey     AAAATTATTCTTTTTAAAGA---AGATAAA 630
lcl|MH085513.1_cds_AWD39678.1_1_[gene=blaOXA]_[protein=OXA-184_family_class_D_beta-lactamase_OXA-625]_[protein_id=AWD39678.1]_[location=1..747]_[gbkey     AAAATTATTCTTTTTAAAGA---AGATAAA 630
lcl|MH085512.1_cds_AWD39677.1_1_[gene=blaOXA]_[protein=OXA-184_family_class_D_beta-lactamase_OXA-639]_[protein_id=AWD39677.1]_[location=1..750]_[gbkey     GAAATTATTCTTTTTAAGGA---AGATAAA 630
lcl|MH085511.1_cds_AWD39676.1_1_[gene=blaOXA]_[protein=OXA-184_family_class_D_beta-lactamase_OXA-623]_[protein_id=AWD39676.1]_[location=1..747]_[gbkey     AAACTTCTTCTTTTTAAAGA---AAATAAA 630
lcl|MH085510.1_cds_AWD39675.1_1_[gene=blaOXA]_[protein=OXA-184_family_class_D_beta-lactamase_OXA-630]_[protein_id=AWD39675.1]_[location=1..747]_[gbkey     AAAATTATTCTTTTTAAAGA---AGATAAA 630
lcl|MH085509.1_cds_AWD39674.1_1_[gene=blaOXA]_[protein=OXA-184_family_class_D_beta-lactamase_OXA-634]_[protein_id=AWD39674.1]_[location=1..747]_[gbkey     AAAATTATTCTTTTTAAAGA---AGATAAA 630
lcl|MH085508.1_cds_AWD39673.1_1_[gene=blaOXA]_[protein=OXA-184_family_class_D_beta-lactamase_OXA-629]_[protein_id=AWD39673.1]_[location=1..747]_[gbkey     AAAATTATTCTTTTTAAAGA---AGATAAA 630
lcl|MH085507.1_cds_AWD39672.1_1_[gene=blaOXA]_[protein=OXA-184_family_class_D_beta-lactamase_OXA-628]_[protein_id=AWD39672.1]_[location=1..747]_[gbkey     AAAATTATTCTTTTTAAAGA---AGATAAA 630
lcl|MH085506.1_cds_AWD39671.1_1_[gene=blaOXA]_[protein=OXA-184_family_class_D_beta-lactamase_OXA-633]_[protein_id=AWD39671.1]_[location=1..747]_[gbkey     AAAATTATTCTTTTTAAAGA---AGATAAA 630
lcl|MH085505.1_cds_AWD39670.1_1_[gene=blaOXA]_[protein=OXA-184_family_class_D_beta-lactamase_OXA-627]_[protein_id=AWD39670.1]_[location=1..747]_[gbkey     AAAATTATTCTTTTTAAAGA---AGATAAA 630
lcl|MH085504.1_cds_AWD39669.1_1_[gene=blaOXA]_[protein=OXA-184_family_class_D_beta-lactamase_OXA-626]_[protein_id=AWD39669.1]_[location=1..747]_[gbkey     AAAATTATTCTTTTTAAAGA---AGATAAA 630
lcl|MH085503.1_cds_AWD39668.1_1_[gene=blaOXA]_[protein=OXA-184_family_class_D_beta-lactamase_OXA-631]_[protein_id=AWD39668.1]_[location=1..747]_[gbkey     AAAATTATTCTTTTTAAAGA---AGATAAA 630
lcl|MH085502.1_cds_AWD39667.1_1_[gene=blaOXA]_[protein=OXA-184_family_class_D_beta-lactamase_OXA-635]_[protein_id=AWD39667.1]_[location=1..750]_[gbkey     AAACTTCTTCTTTTTAAAGA---AAATAAA 630
lcl|MH085501.1_cds_AWD39666.1_1_[gene=blaOXA]_[protein=OXA-184_family_class_D_beta-lactamase_OXA-636]_[protein_id=AWD39666.1]_[location=1..750]_[gbkey     AAACTTCTTCTTTTTAAAGA---AAATAAA 630
lcl|MH085500.1_cds_AWD39665.1_1_[gene=blaOXA]_[protein=OXA-184_family_class_D_beta-lactamase_OXA-623]_[protein_id=AWD39665.1]_[location=1..747]_[gbkey     AAACTTCTTCTTTTTAAAGA---AAATAAA 630
lcl|MH085499.1_cds_AWD39664.1_1_[gene=blaOXA]_[protein=OXA-184_family_class_D_beta-lactamase_OXA-620]_[protein_id=AWD39664.1]_[location=1..774]_[gbkey     GAAATTATTCTTTTTAAGGA---AGATAAA 630
lcl|MH085498.1_cds_AWD39663.1_1_[gene=blaOXA]_[protein=OXA-184_family_class_D_beta-lactamase_OXA-619]_[protein_id=AWD39663.1]_[location=1..774]_[gbkey     GAAATTATTCTTTTTAAGGA---AGATAAA 630
lcl|MH085497.1_cds_AWD39662.1_1_[gene=blaOXA]_[protein=OXA-184_family_class_D_beta-lactamase_OXA-637]_[protein_id=AWD39662.1]_[location=1..750]_[gbkey     GAAATTATTCTTTTTAAGGA---AGATAAA 630
lcl|MH085573.1_cds_AWD39740.1_1_[gene=blaOXA]_[protein=OXA-184_family_class_D_beta-lactamase_OXA-658]_[protein_id=AWD39740.1]_[location=1..720]_[gbkey     GAAATTATTCTTTTTAAGGA---AGATAAA 630
lcl|NG_061408.1_cds_WP_070210118.1_1_[gene=blaOXA]_[locus_tag=A7J11_05813]_[protein=OXA-184_family_class_D_beta-lactamase_OXA-658]_[protein_id=WP_0702     GAAATTATTCTTTTTAAGGA---AGATAAA 630
lcl|NG_049485.1_cds_WP_002872405.1_1_[gene=blaOXA]_[locus_tag=A7J11_02568]_[protein=OXA-184_family_class_D_beta-lactamase_OXA-184]_[protein_id=WP_0028     AAAATTATTCTTTTTAAAGA---AGATAAA 630
lcl|NG_049486.1_cds_WP_063861300.1_1_[gene=blaOXA]_[locus_tag=A7J11_02854]_[protein=OXA-184_family_class_D_beta-lactamase_OXA-185]_[protein_id=WP_0638     AAAATTATTCTTTTTAAAGA---AGATAAA 630
lcl|NG_049733.1_cds_WP_063864085.1_1_[gene=blaOXA]_[locus_tag=A7J11_03475]_[protein=OXA-184_family_class_D_beta-lactamase_OXA-448]_[protein_id=WP_0638     AAACTTCTTCTTTTTAAAGA---AAATAAA 630
lcl|NG_049749.1_cds_WP_052793969.1_1_[gene=blaOXA]_[locus_tag=A7J11_03476]_[protein=OXA-184_family_class_D_beta-lactamase_OXA-465]_[protein_id=WP_0527     AAAATTATTCTTTTTAAAGA---AGATAAA 630
lcl|NG_049750.1_cds_WP_063864091.1_1_[gene=blaOXA]_[locus_tag=A7J11_03477]_[protein=OXA-184_family_class_D_beta-lactamase_OXA-466]_[protein_id=WP_0638     AAAATTATTCTTTTTAAAGA---AGATAAA 630
lcl|NG_063886.1_cds_WP_126205827.1_1_[gene=blaOXA]_[locus_tag=A7J11_06097]_[protein=OXA-184_family_class_D_beta-lactamase_OXA-785]_[protein_id=WP_1262     AAAATTATTCTTTTTAAAGA---AGATAAA 630
lcl|NG_049731.1_cds_WP_063864084.1_1_[gene=blaOXA]_[locus_tag=A7J11_03474]_[protein=OXA-184_family_class_D_beta-lactamase_OXA-446]_[protein_id=WP_0638     GAAATTATTCTTTTTAAGGA---AGATAAA 630
lcl|NG_049734.1_cds_WP_002893358.1_1_[gene=blaOXA]_[locus_tag=A7J11_02801]_[protein=OXA-184_family_class_D_beta-lactamase_OXA-449]_[protein_id=WP_0028     AAACTTCTTCTTTTTAAAGA---AAATAAA 630
lcl|NG_063884.1_cds_WP_128268278.1_1_[gene=blaOXA]_[locus_tag=A7J11_06095]_[protein=OXA-184_family_class_D_beta-lactamase_OXA-783]_[protein_id=WP_1282     AAACTTCTTCTTTTTAAAGA---AAATAAA 630
lcl|NG_049732.1_cds_WP_002934081.1_1_[gene=blaOXA]_[locus_tag=A7J11_02802]_[protein=OXA-184_family_class_D_beta-lactamase_OXA-447]_[protein_id=WP_0029     GAAATTATTCTTTTTAAGGA---AGATAAA 630
                                                                                                                                                                                         

OXA-1_consensus                                                                                                                                            AGTACAAAACTGTATGGGAAAACTGGTGCA 660
OXA01_crRNA                                                                                                                                                ------------------------------ 660
Forward_primer                                                                                                                                             ------------------------------ 660
Reverse_primer                                                                                                                                             ------------------------------ 660
lcl|MH085576.1_cds_AWD39741.1_1_[gene=blaOXA]_[protein=OXA-184_family_class_D_beta-lactamase]_[protein_id=AWD39741.1]_[location=1..735]_[gbkey=CDS]        ATACAAAAAATTTATGCCAAAACAGGTTTT 660
lcl|MK181518.1_cds_AYX80687.1_1_[gene=blaOXA]_[protein=OXA-184_family_class_D_beta-lactamase_OXA-783]_[protein_id=AYX80687.1]_[location=1..750]_[gbkey     ATACAAAAAATTTATGCCAAAACAGGTTTT 660
lcl|MK181520.1_cds_AYX80689.1_1_[gene=blaOXA]_[protein=OXA-184_family_class_D_beta-lactamase_OXA-785]_[protein_id=AYX80689.1]_[location=1..747]_[gbkey     ATCCAAAAAATTTATGCTAAAACAGGTTTT 660
lcl|NG_057553.1_cds_WP_109545116.1_1_[gene=blaOXA]_[locus_tag=A7J11_05554]_[protein=OXA-184_family_class_D_beta-lactamase_OXA-621]_[protein_id=WP_1095     ATCCAAAAAATTTATGCTAAAACAGGTTTT 660
lcl|NG_057552.1_cds_WP_109545115.1_1_[gene=blaOXA]_[locus_tag=A7J11_05553]_[protein=OXA-184_family_class_D_beta-lactamase_OXA-615]_[protein_id=WP_1095     ATCCAAAAAATTTATGCTAAAACAGGTTTT 660
lcl|NG_057551.1_cds_WP_088303859.1_1_[gene=blaOXA]_[locus_tag=A7J11_05552]_[protein=OXA-184_family_class_D_beta-lactamase_OXA-624]_[protein_id=WP_0883     ATCCAAAAAATTTATGCTAAAACAGGTTTT 660
lcl|NG_057550.1_cds_WP_109545114.1_1_[gene=blaOXA]_[locus_tag=A7J11_05551]_[protein=OXA-184_family_class_D_beta-lactamase_OXA-617]_[protein_id=WP_1095     ATCCAAAAAATTTATGCTAAAACAGGTTTT 660
lcl|NG_057549.1_cds_WP_109545113.1_1_[gene=blaOXA]_[locus_tag=A7J11_05550]_[protein=OXA-184_family_class_D_beta-lactamase_OXA-618]_[protein_id=WP_1095     ATCCAAAAAATTTATGCTAAAACAGGTTTT 660
lcl|NG_057548.1_cds_WP_109545112.1_1_[gene=blaOXA]_[locus_tag=A7J11_05549]_[protein=OXA-184_family_class_D_beta-lactamase_OXA-622]_[protein_id=WP_1095     ATCCAAAAAATTTATGCTAAAACAGGTTTT 660
lcl|NG_057547.1_cds_WP_109545111.1_1_[gene=blaOXA]_[locus_tag=A7J11_05548]_[protein=OXA-184_family_class_D_beta-lactamase_OXA-613]_[protein_id=WP_1095     ATCCAAAAAATTTATGCTAAAACAGGTTTT 660
lcl|NG_057546.1_cds_WP_070233680.1_1_[gene=blaOXA]_[locus_tag=A7J11_05547]_[protein=OXA-184_family_class_D_beta-lactamase_OXA-614]_[protein_id=WP_0702     ATCCAAAAAATTTATGCTAAAACAGGTTTT 660
lcl|NG_057545.1_cds_WP_109545110.1_1_[gene=blaOXA]_[locus_tag=A7J11_05546]_[protein=OXA-184_family_class_D_beta-lactamase_OXA-616]_[protein_id=WP_1095     ATCCAAAAAATTTATGTTAAAACAGGTTTT 660
lcl|NG_057544.1_cds_WP_044779552.1_1_[gene=blaOXA]_[locus_tag=A7J11_05545]_[protein=OXA-184_family_class_D_beta-lactamase_OXA-638]_[protein_id=WP_0447     ATCCAAAAAATTTATGCTAAAACAGGTTTT 660
lcl|NG_057543.1_cds_WP_109545109.1_1_[gene=blaOXA]_[locus_tag=A7J11_05544]_[protein=OXA-184_family_class_D_beta-lactamase_OXA-640]_[protein_id=WP_1095     ATCCAAAAAATTTATGCTAAAACAGGTTTT 660
lcl|NG_057506.1_cds_WP_109545086.1_1_[gene=blaOXA]_[locus_tag=A7J11_05507]_[protein=OXA-184_family_class_D_beta-lactamase_OXA-632]_[protein_id=WP_1095     ATCCAAAAAATTTATGCTAAAACAGGTTTT 660
lcl|NG_057505.1_cds_WP_052794776.1_1_[gene=blaOXA]_[locus_tag=A7J11_05506]_[protein=OXA-184_family_class_D_beta-lactamase_OXA-625]_[protein_id=WP_0527     ATCCAAAAAATTTATGCTAAAACAGGTTTT 660
lcl|NG_057504.1_cds_WP_053872444.1_1_[gene=blaOXA]_[locus_tag=A7J11_05505]_[protein=OXA-184_family_class_D_beta-lactamase_OXA-639]_[protein_id=WP_0538     ATCCAAAAAATTTATGCTAAAACAGGTTTT 660
lcl|NG_057503.1_cds_WP_109545085.1_1_[gene=blaOXA]_[locus_tag=A7J11_05504]_[protein=OXA-184_family_class_D_beta-lactamase_OXA-630]_[protein_id=WP_1095     ATCCAAAAAATTTATGCTAAAACAGGTTTT 660
lcl|NG_057502.1_cds_WP_109545084.1_1_[gene=blaOXA]_[locus_tag=A7J11_05503]_[protein=OXA-184_family_class_D_beta-lactamase_OXA-634]_[protein_id=WP_1095     ATCCAAAAAATTTATGCTAAAACAGGTTTT 660
lcl|NG_057501.1_cds_WP_057036510.1_1_[gene=blaOXA]_[locus_tag=A7J11_05502]_[protein=OXA-184_family_class_D_beta-lactamase_OXA-629]_[protein_id=WP_0570     ATCCAAAAAATTTATGCTAAAACAGGTTTT 660
lcl|NG_057500.1_cds_WP_109545083.1_1_[gene=blaOXA]_[locus_tag=A7J11_05501]_[protein=OXA-184_family_class_D_beta-lactamase_OXA-628]_[protein_id=WP_1095     ATCCAAAAAATTTATGCTAAAACAGGTTTT 660
lcl|NG_057499.1_cds_WP_109545082.1_1_[gene=blaOXA]_[locus_tag=A7J11_05500]_[protein=OXA-184_family_class_D_beta-lactamase_OXA-633]_[protein_id=WP_1095     ATCCAAAAAATTTATGCTAAAACAGGTTTT 660
lcl|NG_057498.1_cds_WP_109545081.1_1_[gene=blaOXA]_[locus_tag=A7J11_05499]_[protein=OXA-184_family_class_D_beta-lactamase_OXA-627]_[protein_id=WP_1095     ATCCAAAAAATTTATGCTAAAACAGGTTTT 660
lcl|NG_057497.1_cds_WP_109545080.1_1_[gene=blaOXA]_[locus_tag=A7J11_05498]_[protein=OXA-184_family_class_D_beta-lactamase_OXA-626]_[protein_id=WP_1095     ATCCAAAAAATTTATGCTAAAACAGGTTTT 660
lcl|NG_057496.1_cds_WP_109545079.1_1_[gene=blaOXA]_[locus_tag=A7J11_05497]_[protein=OXA-184_family_class_D_beta-lactamase_OXA-631]_[protein_id=WP_1095     ATCCAAAAAATTTATGCTAAAACAGGTTTT 660
lcl|NG_057495.1_cds_WP_109545078.1_1_[gene=blaOXA]_[locus_tag=A7J11_05496]_[protein=OXA-184_family_class_D_beta-lactamase_OXA-635]_[protein_id=WP_1095     ATACAAAAAATTTATGCCAAAACAGGTTTT 660
lcl|NG_057494.1_cds_WP_109545077.1_1_[gene=blaOXA]_[locus_tag=A7J11_05495]_[protein=OXA-184_family_class_D_beta-lactamase_OXA-636]_[protein_id=WP_1095     ATACAAAAAATTTATGCCAAAACAGGTTTT 660
lcl|NG_057493.1_cds_WP_002936877.1_1_[gene=blaOXA]_[locus_tag=A7J11_05494]_[protein=OXA-184_family_class_D_beta-lactamase_OXA-623]_[protein_id=WP_0029     ATACAAAAAATTTATGCTAAAACAGGTTTT 660
lcl|NG_057492.1_cds_WP_109545076.1_1_[gene=blaOXA]_[locus_tag=A7J11_05493]_[protein=OXA-184_family_class_D_beta-lactamase_OXA-620]_[protein_id=WP_1095     ATCCAAAAAATTTATGCTAAAACAGGTTTT 660
lcl|NG_057491.1_cds_WP_109545075.1_1_[gene=blaOXA]_[locus_tag=A7J11_05492]_[protein=OXA-184_family_class_D_beta-lactamase_OXA-619]_[protein_id=WP_1095     ATCCAAAAAATTTATGCTAAAACAGGTTTT 660
lcl|NG_057490.1_cds_WP_052858477.1_1_[gene=blaOXA]_[locus_tag=A7J11_05491]_[protein=OXA-184_family_class_D_beta-lactamase_OXA-637]_[protein_id=WP_0528     ATCCAAAAAATTTATGCTAAAACAGGTTTT 660
lcl|MH085575.1_cds_AWD39729.1_1_[gene=blaOXA]_[protein=OXA-184_family_class_D_beta-lactamase_OXA-621]_[protein_id=AWD39729.1]_[location=1..774]_[gbkey     ATCCAAAAAATTTATGCTAAAACAGGTTTT 660
lcl|MH085574.1_cds_AWD39728.1_1_[gene=blaOXA]_[protein=OXA-184_family_class_D_beta-lactamase_OXA-615]_[protein_id=AWD39728.1]_[location=1..774]_[gbkey     ATCCAAAAAATTTATGCTAAAACAGGTTTT 660
lcl|MH085572.1_cds_AWD39727.1_1_[gene=blaOXA]_[protein=OXA-184_family_class_D_beta-lactamase_OXA-624]_[protein_id=AWD39727.1]_[location=1..774]_[gbkey     ATCCAAAAAATTTATGCTAAAACAGGTTTT 660
lcl|MH085571.1_cds_AWD39726.1_1_[gene=blaOXA]_[protein=OXA-184_family_class_D_beta-lactamase_OXA-617]_[protein_id=AWD39726.1]_[location=1..774]_[gbkey     ATCCAAAAAATTTATGCTAAAACAGGTTTT 660
lcl|MH085570.1_cds_AWD39725.1_1_[gene=blaOXA]_[protein=OXA-184_family_class_D_beta-lactamase_OXA-618]_[protein_id=AWD39725.1]_[location=1..774]_[gbkey     ATCCAAAAAATTTATGCTAAAACAGGTTTT 660
lcl|MH085569.1_cds_AWD39724.1_1_[gene=blaOXA]_[protein=OXA-184_family_class_D_beta-lactamase_OXA-622]_[protein_id=AWD39724.1]_[location=1..774]_[gbkey     ATCCAAAAAATTTATGCTAAAACAGGTTTT 660
lcl|MH085568.1_cds_AWD39723.1_1_[gene=blaOXA]_[protein=OXA-184_family_class_D_beta-lactamase_OXA-613]_[protein_id=AWD39723.1]_[location=1..753]_[gbkey     ATCCAAAAAATTTATGCTAAAACAGGTTTT 660
lcl|MH085567.1_cds_AWD39722.1_1_[gene=blaOXA]_[protein=OXA-184_family_class_D_beta-lactamase_OXA-614]_[protein_id=AWD39722.1]_[location=1..774]_[gbkey     ATCCAAAAAATTTATGCTAAAACAGGTTTT 660
lcl|MH085566.1_cds_AWD39721.1_1_[gene=blaOXA]_[protein=OXA-184_family_class_D_beta-lactamase_OXA-616]_[protein_id=AWD39721.1]_[location=1..750]_[gbkey     ATCCAAAAAATTTATGTTAAAACAGGTTTT 660
lcl|MH085565.1_cds_AWD39720.1_1_[gene=blaOXA]_[protein=OXA-184_family_class_D_beta-lactamase_OXA-638]_[protein_id=AWD39720.1]_[location=1..750]_[gbkey     ATCCAAAAAATTTATGCTAAAACAGGTTTT 660
lcl|MH085564.1_cds_AWD39719.1_1_[gene=blaOXA]_[protein=OXA-184_family_class_D_beta-lactamase_OXA-640]_[protein_id=AWD39719.1]_[location=1..750]_[gbkey     ATCCAAAAAATTTATGCTAAAACAGGTTTT 660
lcl|MH085514.1_cds_AWD39679.1_1_[gene=blaOXA]_[protein=OXA-184_family_class_D_beta-lactamase_OXA-632]_[protein_id=AWD39679.1]_[location=1..747]_[gbkey     ATCCAAAAAATTTATGCTAAAACAGGTTTT 660
lcl|MH085513.1_cds_AWD39678.1_1_[gene=blaOXA]_[protein=OXA-184_family_class_D_beta-lactamase_OXA-625]_[protein_id=AWD39678.1]_[location=1..747]_[gbkey     ATCCAAAAAATTTATGCTAAAACAGGTTTT 660
lcl|MH085512.1_cds_AWD39677.1_1_[gene=blaOXA]_[protein=OXA-184_family_class_D_beta-lactamase_OXA-639]_[protein_id=AWD39677.1]_[location=1..750]_[gbkey     ATCCAAAAAATTTATGCTAAAACAGGTTTT 660
lcl|MH085511.1_cds_AWD39676.1_1_[gene=blaOXA]_[protein=OXA-184_family_class_D_beta-lactamase_OXA-623]_[protein_id=AWD39676.1]_[location=1..747]_[gbkey     ATACAAAAAATTTATGCTAAAACAGGTTTT 660
lcl|MH085510.1_cds_AWD39675.1_1_[gene=blaOXA]_[protein=OXA-184_family_class_D_beta-lactamase_OXA-630]_[protein_id=AWD39675.1]_[location=1..747]_[gbkey     ATCCAAAAAATTTATGCTAAAACAGGTTTT 660
lcl|MH085509.1_cds_AWD39674.1_1_[gene=blaOXA]_[protein=OXA-184_family_class_D_beta-lactamase_OXA-634]_[protein_id=AWD39674.1]_[location=1..747]_[gbkey     ATCCAAAAAATTTATGCTAAAACAGGTTTT 660
lcl|MH085508.1_cds_AWD39673.1_1_[gene=blaOXA]_[protein=OXA-184_family_class_D_beta-lactamase_OXA-629]_[protein_id=AWD39673.1]_[location=1..747]_[gbkey     ATCCAAAAAATTTATGCTAAAACAGGTTTT 660
lcl|MH085507.1_cds_AWD39672.1_1_[gene=blaOXA]_[protein=OXA-184_family_class_D_beta-lactamase_OXA-628]_[protein_id=AWD39672.1]_[location=1..747]_[gbkey     ATCCAAAAAATTTATGCTAAAACAGGTTTT 660
lcl|MH085506.1_cds_AWD39671.1_1_[gene=blaOXA]_[protein=OXA-184_family_class_D_beta-lactamase_OXA-633]_[protein_id=AWD39671.1]_[location=1..747]_[gbkey     ATCCAAAAAATTTATGCTAAAACAGGTTTT 660
lcl|MH085505.1_cds_AWD39670.1_1_[gene=blaOXA]_[protein=OXA-184_family_class_D_beta-lactamase_OXA-627]_[protein_id=AWD39670.1]_[location=1..747]_[gbkey     ATCCAAAAAATTTATGCTAAAACAGGTTTT 660
lcl|MH085504.1_cds_AWD39669.1_1_[gene=blaOXA]_[protein=OXA-184_family_class_D_beta-lactamase_OXA-626]_[protein_id=AWD39669.1]_[location=1..747]_[gbkey     ATCCAAAAAATTTATGCTAAAACAGGTTTT 660
lcl|MH085503.1_cds_AWD39668.1_1_[gene=blaOXA]_[protein=OXA-184_family_class_D_beta-lactamase_OXA-631]_[protein_id=AWD39668.1]_[location=1..747]_[gbkey     ATCCAAAAAATTTATGCTAAAACAGGTTTT 660
lcl|MH085502.1_cds_AWD39667.1_1_[gene=blaOXA]_[protein=OXA-184_family_class_D_beta-lactamase_OXA-635]_[protein_id=AWD39667.1]_[location=1..750]_[gbkey     ATACAAAAAATTTATGCCAAAACAGGTTTT 660
lcl|MH085501.1_cds_AWD39666.1_1_[gene=blaOXA]_[protein=OXA-184_family_class_D_beta-lactamase_OXA-636]_[protein_id=AWD39666.1]_[location=1..750]_[gbkey     ATACAAAAAATTTATGCCAAAACAGGTTTT 660
lcl|MH085500.1_cds_AWD39665.1_1_[gene=blaOXA]_[protein=OXA-184_family_class_D_beta-lactamase_OXA-623]_[protein_id=AWD39665.1]_[location=1..747]_[gbkey     ATACAAAAAATTTATGCTAAAACAGGTTTT 660
lcl|MH085499.1_cds_AWD39664.1_1_[gene=blaOXA]_[protein=OXA-184_family_class_D_beta-lactamase_OXA-620]_[protein_id=AWD39664.1]_[location=1..774]_[gbkey     ATCCAAAAAATTTATGCTAAAACAGGTTTT 660
lcl|MH085498.1_cds_AWD39663.1_1_[gene=blaOXA]_[protein=OXA-184_family_class_D_beta-lactamase_OXA-619]_[protein_id=AWD39663.1]_[location=1..774]_[gbkey     ATCCAAAAAATTTATGCTAAAACAGGTTTT 660
lcl|MH085497.1_cds_AWD39662.1_1_[gene=blaOXA]_[protein=OXA-184_family_class_D_beta-lactamase_OXA-637]_[protein_id=AWD39662.1]_[location=1..750]_[gbkey     ATCCAAAAAATTTATGCTAAAACAGGTTTT 660
lcl|MH085573.1_cds_AWD39740.1_1_[gene=blaOXA]_[protein=OXA-184_family_class_D_beta-lactamase_OXA-658]_[protein_id=AWD39740.1]_[location=1..720]_[gbkey     ATCCAAAAAATTTATGCTAAAACAGGTTTT 660
lcl|NG_061408.1_cds_WP_070210118.1_1_[gene=blaOXA]_[locus_tag=A7J11_05813]_[protein=OXA-184_family_class_D_beta-lactamase_OXA-658]_[protein_id=WP_0702     ATCCAAAAAATTTATGCTAAAACAGGTTTT 660
lcl|NG_049485.1_cds_WP_002872405.1_1_[gene=blaOXA]_[locus_tag=A7J11_02568]_[protein=OXA-184_family_class_D_beta-lactamase_OXA-184]_[protein_id=WP_0028     ATCCAAAAAATTTATGCTAAAACAGGTTTT 660
lcl|NG_049486.1_cds_WP_063861300.1_1_[gene=blaOXA]_[locus_tag=A7J11_02854]_[protein=OXA-184_family_class_D_beta-lactamase_OXA-185]_[protein_id=WP_0638     ATCCAAAAAATTTATGCTAAAACAGGTTTT 660
lcl|NG_049733.1_cds_WP_063864085.1_1_[gene=blaOXA]_[locus_tag=A7J11_03475]_[protein=OXA-184_family_class_D_beta-lactamase_OXA-448]_[protein_id=WP_0638     ATACAAAAAATTTATGCTAAAACAGGTTTT 660
lcl|NG_049749.1_cds_WP_052793969.1_1_[gene=blaOXA]_[locus_tag=A7J11_03476]_[protein=OXA-184_family_class_D_beta-lactamase_OXA-465]_[protein_id=WP_0527     ATCCAAAAAATTTATGCTAAAACAGGTTTT 660
lcl|NG_049750.1_cds_WP_063864091.1_1_[gene=blaOXA]_[locus_tag=A7J11_03477]_[protein=OXA-184_family_class_D_beta-lactamase_OXA-466]_[protein_id=WP_0638     ATCCAAAAAATTTATGCTAAAACAGGTTTT 660
lcl|NG_063886.1_cds_WP_126205827.1_1_[gene=blaOXA]_[locus_tag=A7J11_06097]_[protein=OXA-184_family_class_D_beta-lactamase_OXA-785]_[protein_id=WP_1262     ATCCAAAAAATTTATGCTAAAACAGGTTTT 660
lcl|NG_049731.1_cds_WP_063864084.1_1_[gene=blaOXA]_[locus_tag=A7J11_03474]_[protein=OXA-184_family_class_D_beta-lactamase_OXA-446]_[protein_id=WP_0638     ATCCAAAAAATTTATGCTAAAACAGGTTTT 660
lcl|NG_049734.1_cds_WP_002893358.1_1_[gene=blaOXA]_[locus_tag=A7J11_02801]_[protein=OXA-184_family_class_D_beta-lactamase_OXA-449]_[protein_id=WP_0028     ATACAAAAAATTTATGCCAAAACAGGTTTT 660
lcl|NG_063884.1_cds_WP_128268278.1_1_[gene=blaOXA]_[locus_tag=A7J11_06095]_[protein=OXA-184_family_class_D_beta-lactamase_OXA-783]_[protein_id=WP_1282     ATACAAAAAATTTATGCCAAAACAGGTTTT 660
lcl|NG_049732.1_cds_WP_002934081.1_1_[gene=blaOXA]_[locus_tag=A7J11_02802]_[protein=OXA-184_family_class_D_beta-lactamase_OXA-447]_[protein_id=WP_0029     ATCCAAAAAATTTATGCTAAAACAGGTTTT 660
                                                                                                                                                                                         

OXA-1_consensus                                                                                                                                            GGATTCACAGCAAATAGAACCTTACAAAAC 690
OXA01_crRNA                                                                                                                                                ------------------------------ 690
Forward_primer                                                                                                                                             ------------------------------ 690
Reverse_primer                                                                                                                                             ------------------------------ 690
lcl|MH085576.1_cds_AWD39741.1_1_[gene=blaOXA]_[protein=OXA-184_family_class_D_beta-lactamase]_[protein_id=AWD39741.1]_[location=1..735]_[gbkey=CDS]        AATGATAATATAAATTTAGCT--------- 690
lcl|MK181518.1_cds_AYX80687.1_1_[gene=blaOXA]_[protein=OXA-184_family_class_D_beta-lactamase_OXA-783]_[protein_id=AYX80687.1]_[location=1..750]_[gbkey     AATGATAATATAAATTTAGCT--------- 690
lcl|MK181520.1_cds_AYX80689.1_1_[gene=blaOXA]_[protein=OXA-184_family_class_D_beta-lactamase_OXA-785]_[protein_id=AYX80689.1]_[location=1..747]_[gbkey     AATGATGGTGTAAATTTGGCT--------- 690
lcl|NG_057553.1_cds_WP_109545116.1_1_[gene=blaOXA]_[locus_tag=A7J11_05554]_[protein=OXA-184_family_class_D_beta-lactamase_OXA-621]_[protein_id=WP_1095     AATGATAATATCAATTTAGCT--------- 690
lcl|NG_057552.1_cds_WP_109545115.1_1_[gene=blaOXA]_[locus_tag=A7J11_05553]_[protein=OXA-184_family_class_D_beta-lactamase_OXA-615]_[protein_id=WP_1095     AATGATAATATCAATTTAGCT--------- 690
lcl|NG_057551.1_cds_WP_088303859.1_1_[gene=blaOXA]_[locus_tag=A7J11_05552]_[protein=OXA-184_family_class_D_beta-lactamase_OXA-624]_[protein_id=WP_0883     AATGATAATATCAATTTAGCT--------- 690
lcl|NG_057550.1_cds_WP_109545114.1_1_[gene=blaOXA]_[locus_tag=A7J11_05551]_[protein=OXA-184_family_class_D_beta-lactamase_OXA-617]_[protein_id=WP_1095     AATGATAATATCAATTTAGCT--------- 690
lcl|NG_057549.1_cds_WP_109545113.1_1_[gene=blaOXA]_[locus_tag=A7J11_05550]_[protein=OXA-184_family_class_D_beta-lactamase_OXA-618]_[protein_id=WP_1095     AATGATAATATCAATTTAGCT--------- 690
lcl|NG_057548.1_cds_WP_109545112.1_1_[gene=blaOXA]_[locus_tag=A7J11_05549]_[protein=OXA-184_family_class_D_beta-lactamase_OXA-622]_[protein_id=WP_1095     AATGATAATATCAATTTAGCT--------- 690
lcl|NG_057547.1_cds_WP_109545111.1_1_[gene=blaOXA]_[locus_tag=A7J11_05548]_[protein=OXA-184_family_class_D_beta-lactamase_OXA-613]_[protein_id=WP_1095     AATGATAATATCAATTTAGCT--------- 690
lcl|NG_057546.1_cds_WP_070233680.1_1_[gene=blaOXA]_[locus_tag=A7J11_05547]_[protein=OXA-184_family_class_D_beta-lactamase_OXA-614]_[protein_id=WP_0702     AATGATAATATCAATTTAGCT--------- 690
lcl|NG_057545.1_cds_WP_109545110.1_1_[gene=blaOXA]_[locus_tag=A7J11_05546]_[protein=OXA-184_family_class_D_beta-lactamase_OXA-616]_[protein_id=WP_1095     AATGATAGTATAAATTTAGCT--------- 690
lcl|NG_057544.1_cds_WP_044779552.1_1_[gene=blaOXA]_[locus_tag=A7J11_05545]_[protein=OXA-184_family_class_D_beta-lactamase_OXA-638]_[protein_id=WP_0447     AATGATAATATCAATTTAGCT--------- 690
lcl|NG_057543.1_cds_WP_109545109.1_1_[gene=blaOXA]_[locus_tag=A7J11_05544]_[protein=OXA-184_family_class_D_beta-lactamase_OXA-640]_[protein_id=WP_1095     AATGATAATATCAATTTAGCT--------- 690
lcl|NG_057506.1_cds_WP_109545086.1_1_[gene=blaOXA]_[locus_tag=A7J11_05507]_[protein=OXA-184_family_class_D_beta-lactamase_OXA-632]_[protein_id=WP_1095     AATGATGGTATAAATTTGGCT--------- 690
lcl|NG_057505.1_cds_WP_052794776.1_1_[gene=blaOXA]_[locus_tag=A7J11_05506]_[protein=OXA-184_family_class_D_beta-lactamase_OXA-625]_[protein_id=WP_0527     AATGATGGTATAAATTTGGCT--------- 690
lcl|NG_057504.1_cds_WP_053872444.1_1_[gene=blaOXA]_[locus_tag=A7J11_05505]_[protein=OXA-184_family_class_D_beta-lactamase_OXA-639]_[protein_id=WP_0538     AATGATAATATCAATTTAGCT--------- 690
lcl|NG_057503.1_cds_WP_109545085.1_1_[gene=blaOXA]_[locus_tag=A7J11_05504]_[protein=OXA-184_family_class_D_beta-lactamase_OXA-630]_[protein_id=WP_1095     AATGATGGTATAAATTTGGCT--------- 690
lcl|NG_057502.1_cds_WP_109545084.1_1_[gene=blaOXA]_[locus_tag=A7J11_05503]_[protein=OXA-184_family_class_D_beta-lactamase_OXA-634]_[protein_id=WP_1095     AATGATGGTATAAATTTGGCT--------- 690
lcl|NG_057501.1_cds_WP_057036510.1_1_[gene=blaOXA]_[locus_tag=A7J11_05502]_[protein=OXA-184_family_class_D_beta-lactamase_OXA-629]_[protein_id=WP_0570     AATGATGGTATAAATTTGGCT--------- 690
lcl|NG_057500.1_cds_WP_109545083.1_1_[gene=blaOXA]_[locus_tag=A7J11_05501]_[protein=OXA-184_family_class_D_beta-lactamase_OXA-628]_[protein_id=WP_1095     AATGATGGTATAAATTTGGCT--------- 690
lcl|NG_057499.1_cds_WP_109545082.1_1_[gene=blaOXA]_[locus_tag=A7J11_05500]_[protein=OXA-184_family_class_D_beta-lactamase_OXA-633]_[protein_id=WP_1095     AATGATAATATAAATTTAGCT--------- 690
lcl|NG_057498.1_cds_WP_109545081.1_1_[gene=blaOXA]_[locus_tag=A7J11_05499]_[protein=OXA-184_family_class_D_beta-lactamase_OXA-627]_[protein_id=WP_1095     AATGATGGTATAAATTTGGCT--------- 690
lcl|NG_057497.1_cds_WP_109545080.1_1_[gene=blaOXA]_[locus_tag=A7J11_05498]_[protein=OXA-184_family_class_D_beta-lactamase_OXA-626]_[protein_id=WP_1095     AATGATGGTATAAATTTGGCT--------- 690
lcl|NG_057496.1_cds_WP_109545079.1_1_[gene=blaOXA]_[locus_tag=A7J11_05497]_[protein=OXA-184_family_class_D_beta-lactamase_OXA-631]_[protein_id=WP_1095     AATGATGGTATAAATTTGGCT--------- 690
lcl|NG_057495.1_cds_WP_109545078.1_1_[gene=blaOXA]_[locus_tag=A7J11_05496]_[protein=OXA-184_family_class_D_beta-lactamase_OXA-635]_[protein_id=WP_1095     AATGATAATATAAATTTAGCT--------- 690
lcl|NG_057494.1_cds_WP_109545077.1_1_[gene=blaOXA]_[locus_tag=A7J11_05495]_[protein=OXA-184_family_class_D_beta-lactamase_OXA-636]_[protein_id=WP_1095     AATGATAATATAAATTTAGCT--------- 690
lcl|NG_057493.1_cds_WP_002936877.1_1_[gene=blaOXA]_[locus_tag=A7J11_05494]_[protein=OXA-184_family_class_D_beta-lactamase_OXA-623]_[protein_id=WP_0029     AATGATAATATAAATTTAGCT--------- 690
lcl|NG_057492.1_cds_WP_109545076.1_1_[gene=blaOXA]_[locus_tag=A7J11_05493]_[protein=OXA-184_family_class_D_beta-lactamase_OXA-620]_[protein_id=WP_1095     AATGATAATATCAATTTAGCT--------- 690
lcl|NG_057491.1_cds_WP_109545075.1_1_[gene=blaOXA]_[locus_tag=A7J11_05492]_[protein=OXA-184_family_class_D_beta-lactamase_OXA-619]_[protein_id=WP_1095     AATGATAATATCAATTTAGCT--------- 690
lcl|NG_057490.1_cds_WP_052858477.1_1_[gene=blaOXA]_[locus_tag=A7J11_05491]_[protein=OXA-184_family_class_D_beta-lactamase_OXA-637]_[protein_id=WP_0528     AATGATAATATCAATTTAGCT--------- 690
lcl|MH085575.1_cds_AWD39729.1_1_[gene=blaOXA]_[protein=OXA-184_family_class_D_beta-lactamase_OXA-621]_[protein_id=AWD39729.1]_[location=1..774]_[gbkey     AATGATAATATCAATTTAGCT--------- 690
lcl|MH085574.1_cds_AWD39728.1_1_[gene=blaOXA]_[protein=OXA-184_family_class_D_beta-lactamase_OXA-615]_[protein_id=AWD39728.1]_[location=1..774]_[gbkey     AATGATAATATCAATTTAGCT--------- 690
lcl|MH085572.1_cds_AWD39727.1_1_[gene=blaOXA]_[protein=OXA-184_family_class_D_beta-lactamase_OXA-624]_[protein_id=AWD39727.1]_[location=1..774]_[gbkey     AATGATAATATCAATTTAGCT--------- 690
lcl|MH085571.1_cds_AWD39726.1_1_[gene=blaOXA]_[protein=OXA-184_family_class_D_beta-lactamase_OXA-617]_[protein_id=AWD39726.1]_[location=1..774]_[gbkey     AATGATAATATCAATTTAGCT--------- 690
lcl|MH085570.1_cds_AWD39725.1_1_[gene=blaOXA]_[protein=OXA-184_family_class_D_beta-lactamase_OXA-618]_[protein_id=AWD39725.1]_[location=1..774]_[gbkey     AATGATAATATCAATTTAGCT--------- 690
lcl|MH085569.1_cds_AWD39724.1_1_[gene=blaOXA]_[protein=OXA-184_family_class_D_beta-lactamase_OXA-622]_[protein_id=AWD39724.1]_[location=1..774]_[gbkey     AATGATAATATCAATTTAGCT--------- 690
lcl|MH085568.1_cds_AWD39723.1_1_[gene=blaOXA]_[protein=OXA-184_family_class_D_beta-lactamase_OXA-613]_[protein_id=AWD39723.1]_[location=1..753]_[gbkey     AATGATAATATCAATTTAGCT--------- 690
lcl|MH085567.1_cds_AWD39722.1_1_[gene=blaOXA]_[protein=OXA-184_family_class_D_beta-lactamase_OXA-614]_[protein_id=AWD39722.1]_[location=1..774]_[gbkey     AATGATAATATCAATTTAGCT--------- 690
lcl|MH085566.1_cds_AWD39721.1_1_[gene=blaOXA]_[protein=OXA-184_family_class_D_beta-lactamase_OXA-616]_[protein_id=AWD39721.1]_[location=1..750]_[gbkey     AATGATAGTATAAATTTAGCT--------- 690
lcl|MH085565.1_cds_AWD39720.1_1_[gene=blaOXA]_[protein=OXA-184_family_class_D_beta-lactamase_OXA-638]_[protein_id=AWD39720.1]_[location=1..750]_[gbkey     AATGATAATATCAATTTAGCT--------- 690
lcl|MH085564.1_cds_AWD39719.1_1_[gene=blaOXA]_[protein=OXA-184_family_class_D_beta-lactamase_OXA-640]_[protein_id=AWD39719.1]_[location=1..750]_[gbkey     AATGATAATATCAATTTAGCT--------- 690
lcl|MH085514.1_cds_AWD39679.1_1_[gene=blaOXA]_[protein=OXA-184_family_class_D_beta-lactamase_OXA-632]_[protein_id=AWD39679.1]_[location=1..747]_[gbkey     AATGATGGTATAAATTTGGCT--------- 690
lcl|MH085513.1_cds_AWD39678.1_1_[gene=blaOXA]_[protein=OXA-184_family_class_D_beta-lactamase_OXA-625]_[protein_id=AWD39678.1]_[location=1..747]_[gbkey     AATGATGGTATAAATTTGGCT--------- 690
lcl|MH085512.1_cds_AWD39677.1_1_[gene=blaOXA]_[protein=OXA-184_family_class_D_beta-lactamase_OXA-639]_[protein_id=AWD39677.1]_[location=1..750]_[gbkey     AATGATAATATCAATTTAGCT--------- 690
lcl|MH085511.1_cds_AWD39676.1_1_[gene=blaOXA]_[protein=OXA-184_family_class_D_beta-lactamase_OXA-623]_[protein_id=AWD39676.1]_[location=1..747]_[gbkey     AATGATAATATAAATTTAGCT--------- 690
lcl|MH085510.1_cds_AWD39675.1_1_[gene=blaOXA]_[protein=OXA-184_family_class_D_beta-lactamase_OXA-630]_[protein_id=AWD39675.1]_[location=1..747]_[gbkey     AATGATGGTATAAATTTGGCT--------- 690
lcl|MH085509.1_cds_AWD39674.1_1_[gene=blaOXA]_[protein=OXA-184_family_class_D_beta-lactamase_OXA-634]_[protein_id=AWD39674.1]_[location=1..747]_[gbkey     AATGATGGTATAAATTTGGCT--------- 690
lcl|MH085508.1_cds_AWD39673.1_1_[gene=blaOXA]_[protein=OXA-184_family_class_D_beta-lactamase_OXA-629]_[protein_id=AWD39673.1]_[location=1..747]_[gbkey     AATGATGGTATAAATTTGGCT--------- 690
lcl|MH085507.1_cds_AWD39672.1_1_[gene=blaOXA]_[protein=OXA-184_family_class_D_beta-lactamase_OXA-628]_[protein_id=AWD39672.1]_[location=1..747]_[gbkey     AATGATGGTATAAATTTGGCT--------- 690
lcl|MH085506.1_cds_AWD39671.1_1_[gene=blaOXA]_[protein=OXA-184_family_class_D_beta-lactamase_OXA-633]_[protein_id=AWD39671.1]_[location=1..747]_[gbkey     AATGATAATATAAATTTAGCT--------- 690
lcl|MH085505.1_cds_AWD39670.1_1_[gene=blaOXA]_[protein=OXA-184_family_class_D_beta-lactamase_OXA-627]_[protein_id=AWD39670.1]_[location=1..747]_[gbkey     AATGATGGTATAAATTTGGCT--------- 690
lcl|MH085504.1_cds_AWD39669.1_1_[gene=blaOXA]_[protein=OXA-184_family_class_D_beta-lactamase_OXA-626]_[protein_id=AWD39669.1]_[location=1..747]_[gbkey     AATGATGGTATAAATTTGGCT--------- 690
lcl|MH085503.1_cds_AWD39668.1_1_[gene=blaOXA]_[protein=OXA-184_family_class_D_beta-lactamase_OXA-631]_[protein_id=AWD39668.1]_[location=1..747]_[gbkey     AATGATGGTATAAATTTGGCT--------- 690
lcl|MH085502.1_cds_AWD39667.1_1_[gene=blaOXA]_[protein=OXA-184_family_class_D_beta-lactamase_OXA-635]_[protein_id=AWD39667.1]_[location=1..750]_[gbkey     AATGATAATATAAATTTAGCT--------- 690
lcl|MH085501.1_cds_AWD39666.1_1_[gene=blaOXA]_[protein=OXA-184_family_class_D_beta-lactamase_OXA-636]_[protein_id=AWD39666.1]_[location=1..750]_[gbkey     AATGATAATATAAATTTAGCT--------- 690
lcl|MH085500.1_cds_AWD39665.1_1_[gene=blaOXA]_[protein=OXA-184_family_class_D_beta-lactamase_OXA-623]_[protein_id=AWD39665.1]_[location=1..747]_[gbkey     AATGATAATATAAATTTAGCT--------- 690
lcl|MH085499.1_cds_AWD39664.1_1_[gene=blaOXA]_[protein=OXA-184_family_class_D_beta-lactamase_OXA-620]_[protein_id=AWD39664.1]_[location=1..774]_[gbkey     AATGATAATATCAATTTAGCT--------- 690
lcl|MH085498.1_cds_AWD39663.1_1_[gene=blaOXA]_[protein=OXA-184_family_class_D_beta-lactamase_OXA-619]_[protein_id=AWD39663.1]_[location=1..774]_[gbkey     AATGATAATATCAATTTAGCT--------- 690
lcl|MH085497.1_cds_AWD39662.1_1_[gene=blaOXA]_[protein=OXA-184_family_class_D_beta-lactamase_OXA-637]_[protein_id=AWD39662.1]_[location=1..750]_[gbkey     AATGATAATATCAATTTAGCT--------- 690
lcl|MH085573.1_cds_AWD39740.1_1_[gene=blaOXA]_[protein=OXA-184_family_class_D_beta-lactamase_OXA-658]_[protein_id=AWD39740.1]_[location=1..720]_[gbkey     AATGATAATATCAATTTAGCT--------- 690
lcl|NG_061408.1_cds_WP_070210118.1_1_[gene=blaOXA]_[locus_tag=A7J11_05813]_[protein=OXA-184_family_class_D_beta-lactamase_OXA-658]_[protein_id=WP_0702     AATGATAATATCAATTTAGCT--------- 690
lcl|NG_049485.1_cds_WP_002872405.1_1_[gene=blaOXA]_[locus_tag=A7J11_02568]_[protein=OXA-184_family_class_D_beta-lactamase_OXA-184]_[protein_id=WP_0028     AATGATGGTATAAATTTGGCT--------- 690
lcl|NG_049486.1_cds_WP_063861300.1_1_[gene=blaOXA]_[locus_tag=A7J11_02854]_[protein=OXA-184_family_class_D_beta-lactamase_OXA-185]_[protein_id=WP_0638     AATGATGGTATAAATTTGGCT--------- 690
lcl|NG_049733.1_cds_WP_063864085.1_1_[gene=blaOXA]_[locus_tag=A7J11_03475]_[protein=OXA-184_family_class_D_beta-lactamase_OXA-448]_[protein_id=WP_0638     AATGATAATATAAATTTAGCT--------- 690
lcl|NG_049749.1_cds_WP_052793969.1_1_[gene=blaOXA]_[locus_tag=A7J11_03476]_[protein=OXA-184_family_class_D_beta-lactamase_OXA-465]_[protein_id=WP_0527     AATGATGGTATAAATTTGGCT--------- 690
lcl|NG_049750.1_cds_WP_063864091.1_1_[gene=blaOXA]_[locus_tag=A7J11_03477]_[protein=OXA-184_family_class_D_beta-lactamase_OXA-466]_[protein_id=WP_0638     AATGATGGTATAAATTTGGCT--------- 690
lcl|NG_063886.1_cds_WP_126205827.1_1_[gene=blaOXA]_[locus_tag=A7J11_06097]_[protein=OXA-184_family_class_D_beta-lactamase_OXA-785]_[protein_id=WP_1262     AATGATGGTGTAAATTTGGCT--------- 690
lcl|NG_049731.1_cds_WP_063864084.1_1_[gene=blaOXA]_[locus_tag=A7J11_03474]_[protein=OXA-184_family_class_D_beta-lactamase_OXA-446]_[protein_id=WP_0638     AATGATAATATCAATTTAGCT--------- 690
lcl|NG_049734.1_cds_WP_002893358.1_1_[gene=blaOXA]_[locus_tag=A7J11_02801]_[protein=OXA-184_family_class_D_beta-lactamase_OXA-449]_[protein_id=WP_0028     AATGATAATATAAATTTAGCT--------- 690
lcl|NG_063884.1_cds_WP_128268278.1_1_[gene=blaOXA]_[locus_tag=A7J11_06095]_[protein=OXA-184_family_class_D_beta-lactamase_OXA-783]_[protein_id=WP_1282     AATGATAATATAAATTTAGCT--------- 690
lcl|NG_049732.1_cds_WP_002934081.1_1_[gene=blaOXA]_[locus_tag=A7J11_02802]_[protein=OXA-184_family_class_D_beta-lactamase_OXA-447]_[protein_id=WP_0029     AATGATAATATCAATTTAGCT--------- 690
                                                                                                                                                                                         

OXA-1_consensus                                                                                                                                            GGATGGTTTGAAGGGTTTATTATAAGCAAA 720
OXA01_crRNA                                                                                                                                                ------------------------------ 720
Forward_primer                                                                                                                                             ------------------------------ 720
Reverse_primer                                                                                                                                             ------------------------------ 720
lcl|MH085576.1_cds_AWD39741.1_1_[gene=blaOXA]_[protein=OXA-184_family_class_D_beta-lactamase]_[protein_id=AWD39741.1]_[location=1..735]_[gbkey=CDS]        ---TGGATTGTTGGATTCGTAAAGACTAAA 720
lcl|MK181518.1_cds_AYX80687.1_1_[gene=blaOXA]_[protein=OXA-184_family_class_D_beta-lactamase_OXA-783]_[protein_id=AYX80687.1]_[location=1..750]_[gbkey     ---TGGATTGTTGGATTCGTAAAGACTAAA 720
lcl|MK181520.1_cds_AYX80689.1_1_[gene=blaOXA]_[protein=OXA-184_family_class_D_beta-lactamase_OXA-785]_[protein_id=AYX80689.1]_[location=1..747]_[gbkey     ---TGGATTGTCGGATTTATAGAGAGTAAA 720
lcl|NG_057553.1_cds_WP_109545116.1_1_[gene=blaOXA]_[locus_tag=A7J11_05554]_[protein=OXA-184_family_class_D_beta-lactamase_OXA-621]_[protein_id=WP_1095     ---TGGATTGTTGGATTTGTAAAGACTGAA 720
lcl|NG_057552.1_cds_WP_109545115.1_1_[gene=blaOXA]_[locus_tag=A7J11_05553]_[protein=OXA-184_family_class_D_beta-lactamase_OXA-615]_[protein_id=WP_1095     ---TGGATTGTTGGATTTGTAAAGACTGAA 720
lcl|NG_057551.1_cds_WP_088303859.1_1_[gene=blaOXA]_[locus_tag=A7J11_05552]_[protein=OXA-184_family_class_D_beta-lactamase_OXA-624]_[protein_id=WP_0883     ---TGGATTGTTGGATTTGTAAAGATTAAA 720
lcl|NG_057550.1_cds_WP_109545114.1_1_[gene=blaOXA]_[locus_tag=A7J11_05551]_[protein=OXA-184_family_class_D_beta-lactamase_OXA-617]_[protein_id=WP_1095     ---TGGATTGTTGGATTTGTAAAGACTGAA 720
lcl|NG_057549.1_cds_WP_109545113.1_1_[gene=blaOXA]_[locus_tag=A7J11_05550]_[protein=OXA-184_family_class_D_beta-lactamase_OXA-618]_[protein_id=WP_1095     ---TGGATTGTTGGATTTGTAAAGACTGAA 720
lcl|NG_057548.1_cds_WP_109545112.1_1_[gene=blaOXA]_[locus_tag=A7J11_05549]_[protein=OXA-184_family_class_D_beta-lactamase_OXA-622]_[protein_id=WP_1095     ---TGGATTGTTGGATTTGTAAAGATTAAA 720
lcl|NG_057547.1_cds_WP_109545111.1_1_[gene=blaOXA]_[locus_tag=A7J11_05548]_[protein=OXA-184_family_class_D_beta-lactamase_OXA-613]_[protein_id=WP_1095     ---TGGATTGTTGGATTTGTAAAGACTGAA 720
lcl|NG_057546.1_cds_WP_070233680.1_1_[gene=blaOXA]_[locus_tag=A7J11_05547]_[protein=OXA-184_family_class_D_beta-lactamase_OXA-614]_[protein_id=WP_0702     ---TGGATTGTTGGATTTGTAAAGACTGAA 720
lcl|NG_057545.1_cds_WP_109545110.1_1_[gene=blaOXA]_[locus_tag=A7J11_05546]_[protein=OXA-184_family_class_D_beta-lactamase_OXA-616]_[protein_id=WP_1095     ---TGGATTGTTGGATTTGTAAAGACTAAA 720
lcl|NG_057544.1_cds_WP_044779552.1_1_[gene=blaOXA]_[locus_tag=A7J11_05545]_[protein=OXA-184_family_class_D_beta-lactamase_OXA-638]_[protein_id=WP_0447     ---TGGATTGTTGGATTTGTAAAGACTGAA 720
lcl|NG_057543.1_cds_WP_109545109.1_1_[gene=blaOXA]_[locus_tag=A7J11_05544]_[protein=OXA-184_family_class_D_beta-lactamase_OXA-640]_[protein_id=WP_1095     ---TGGATTGTTGGATTTGTAAAGACTGAA 720
lcl|NG_057506.1_cds_WP_109545086.1_1_[gene=blaOXA]_[locus_tag=A7J11_05507]_[protein=OXA-184_family_class_D_beta-lactamase_OXA-632]_[protein_id=WP_1095     ---TGGATTGTTGGATTTATAGAGAGTAAA 720
lcl|NG_057505.1_cds_WP_052794776.1_1_[gene=blaOXA]_[locus_tag=A7J11_05506]_[protein=OXA-184_family_class_D_beta-lactamase_OXA-625]_[protein_id=WP_0527     ---TGGATTGTCGGATTTATAGAGAGTAAA 720
lcl|NG_057504.1_cds_WP_053872444.1_1_[gene=blaOXA]_[locus_tag=A7J11_05505]_[protein=OXA-184_family_class_D_beta-lactamase_OXA-639]_[protein_id=WP_0538     ---TGGATTGTTGGATTTGTAAAGACTGAA 720
lcl|NG_057503.1_cds_WP_109545085.1_1_[gene=blaOXA]_[locus_tag=A7J11_05504]_[protein=OXA-184_family_class_D_beta-lactamase_OXA-630]_[protein_id=WP_1095     ---TGGATTGTTGGATTTATGGAGAGTAAA 720
lcl|NG_057502.1_cds_WP_109545084.1_1_[gene=blaOXA]_[locus_tag=A7J11_05503]_[protein=OXA-184_family_class_D_beta-lactamase_OXA-634]_[protein_id=WP_1095     ---TGGATTGTTGGATTTATAGAGAGTAAA 720
lcl|NG_057501.1_cds_WP_057036510.1_1_[gene=blaOXA]_[locus_tag=A7J11_05502]_[protein=OXA-184_family_class_D_beta-lactamase_OXA-629]_[protein_id=WP_0570     ---TGGATTGTTGGATTTATAGAGAGTAAA 720
lcl|NG_057500.1_cds_WP_109545083.1_1_[gene=blaOXA]_[locus_tag=A7J11_05501]_[protein=OXA-184_family_class_D_beta-lactamase_OXA-628]_[protein_id=WP_1095     ---TGGATTGTTGGATTTATAGAGAGTAAA 720
lcl|NG_057499.1_cds_WP_109545082.1_1_[gene=blaOXA]_[locus_tag=A7J11_05500]_[protein=OXA-184_family_class_D_beta-lactamase_OXA-633]_[protein_id=WP_1095     ---TGGATTGTTGGATTCGTAAAGACTAAA 720
lcl|NG_057498.1_cds_WP_109545081.1_1_[gene=blaOXA]_[locus_tag=A7J11_05499]_[protein=OXA-184_family_class_D_beta-lactamase_OXA-627]_[protein_id=WP_1095     ---TGGATTGTTGGATTTATAGAGAGTAAA 720
lcl|NG_057497.1_cds_WP_109545080.1_1_[gene=blaOXA]_[locus_tag=A7J11_05498]_[protein=OXA-184_family_class_D_beta-lactamase_OXA-626]_[protein_id=WP_1095     ---TGGATTGTCGGATTTATAGAGAGTAAA 720
lcl|NG_057496.1_cds_WP_109545079.1_1_[gene=blaOXA]_[locus_tag=A7J11_05497]_[protein=OXA-184_family_class_D_beta-lactamase_OXA-631]_[protein_id=WP_1095     ---TGGATTGTTGGATTTATAGAGAGTAAA 720
lcl|NG_057495.1_cds_WP_109545078.1_1_[gene=blaOXA]_[locus_tag=A7J11_05496]_[protein=OXA-184_family_class_D_beta-lactamase_OXA-635]_[protein_id=WP_1095     ---TGGATTGTTGGATTCGTAAAGACTAAA 720
lcl|NG_057494.1_cds_WP_109545077.1_1_[gene=blaOXA]_[locus_tag=A7J11_05495]_[protein=OXA-184_family_class_D_beta-lactamase_OXA-636]_[protein_id=WP_1095     ---TGGATTGTTGGATTCGTAAAGACTAAA 720
lcl|NG_057493.1_cds_WP_002936877.1_1_[gene=blaOXA]_[locus_tag=A7J11_05494]_[protein=OXA-184_family_class_D_beta-lactamase_OXA-623]_[protein_id=WP_0029     ---TGGATTGTTGGATTCGTAAAGACTAAA 720
lcl|NG_057492.1_cds_WP_109545076.1_1_[gene=blaOXA]_[locus_tag=A7J11_05493]_[protein=OXA-184_family_class_D_beta-lactamase_OXA-620]_[protein_id=WP_1095     ---TGGATTGTTGGATTTGTAAAGACTGAA 720
lcl|NG_057491.1_cds_WP_109545075.1_1_[gene=blaOXA]_[locus_tag=A7J11_05492]_[protein=OXA-184_family_class_D_beta-lactamase_OXA-619]_[protein_id=WP_1095     ---TGGATTGTTGGATTTGTAAAGACTGAA 720
lcl|NG_057490.1_cds_WP_052858477.1_1_[gene=blaOXA]_[locus_tag=A7J11_05491]_[protein=OXA-184_family_class_D_beta-lactamase_OXA-637]_[protein_id=WP_0528     ---TGGATTGTTGGATTTGTAAAGACTGAA 720
lcl|MH085575.1_cds_AWD39729.1_1_[gene=blaOXA]_[protein=OXA-184_family_class_D_beta-lactamase_OXA-621]_[protein_id=AWD39729.1]_[location=1..774]_[gbkey     ---TGGATTGTTGGATTTGTAAAGACTGAA 720
lcl|MH085574.1_cds_AWD39728.1_1_[gene=blaOXA]_[protein=OXA-184_family_class_D_beta-lactamase_OXA-615]_[protein_id=AWD39728.1]_[location=1..774]_[gbkey     ---TGGATTGTTGGATTTGTAAAGACTGAA 720
lcl|MH085572.1_cds_AWD39727.1_1_[gene=blaOXA]_[protein=OXA-184_family_class_D_beta-lactamase_OXA-624]_[protein_id=AWD39727.1]_[location=1..774]_[gbkey     ---TGGATTGTTGGATTTGTAAAGATTAAA 720
lcl|MH085571.1_cds_AWD39726.1_1_[gene=blaOXA]_[protein=OXA-184_family_class_D_beta-lactamase_OXA-617]_[protein_id=AWD39726.1]_[location=1..774]_[gbkey     ---TGGATTGTTGGATTTGTAAAGACTGAA 720
lcl|MH085570.1_cds_AWD39725.1_1_[gene=blaOXA]_[protein=OXA-184_family_class_D_beta-lactamase_OXA-618]_[protein_id=AWD39725.1]_[location=1..774]_[gbkey     ---TGGATTGTTGGATTTGTAAAGACTGAA 720
lcl|MH085569.1_cds_AWD39724.1_1_[gene=blaOXA]_[protein=OXA-184_family_class_D_beta-lactamase_OXA-622]_[protein_id=AWD39724.1]_[location=1..774]_[gbkey     ---TGGATTGTTGGATTTGTAAAGATTAAA 720
lcl|MH085568.1_cds_AWD39723.1_1_[gene=blaOXA]_[protein=OXA-184_family_class_D_beta-lactamase_OXA-613]_[protein_id=AWD39723.1]_[location=1..753]_[gbkey     ---TGGATTGTTGGATTTGTAAAGACTGAA 720
lcl|MH085567.1_cds_AWD39722.1_1_[gene=blaOXA]_[protein=OXA-184_family_class_D_beta-lactamase_OXA-614]_[protein_id=AWD39722.1]_[location=1..774]_[gbkey     ---TGGATTGTTGGATTTGTAAAGACTGAA 720
lcl|MH085566.1_cds_AWD39721.1_1_[gene=blaOXA]_[protein=OXA-184_family_class_D_beta-lactamase_OXA-616]_[protein_id=AWD39721.1]_[location=1..750]_[gbkey     ---TGGATTGTTGGATTTGTAAAGACTAAA 720
lcl|MH085565.1_cds_AWD39720.1_1_[gene=blaOXA]_[protein=OXA-184_family_class_D_beta-lactamase_OXA-638]_[protein_id=AWD39720.1]_[location=1..750]_[gbkey     ---TGGATTGTTGGATTTGTAAAGACTGAA 720
lcl|MH085564.1_cds_AWD39719.1_1_[gene=blaOXA]_[protein=OXA-184_family_class_D_beta-lactamase_OXA-640]_[protein_id=AWD39719.1]_[location=1..750]_[gbkey     ---TGGATTGTTGGATTTGTAAAGACTGAA 720
lcl|MH085514.1_cds_AWD39679.1_1_[gene=blaOXA]_[protein=OXA-184_family_class_D_beta-lactamase_OXA-632]_[protein_id=AWD39679.1]_[location=1..747]_[gbkey     ---TGGATTGTTGGATTTATAGAGAGTAAA 720
lcl|MH085513.1_cds_AWD39678.1_1_[gene=blaOXA]_[protein=OXA-184_family_class_D_beta-lactamase_OXA-625]_[protein_id=AWD39678.1]_[location=1..747]_[gbkey     ---TGGATTGTCGGATTTATAGAGAGTAAA 720
lcl|MH085512.1_cds_AWD39677.1_1_[gene=blaOXA]_[protein=OXA-184_family_class_D_beta-lactamase_OXA-639]_[protein_id=AWD39677.1]_[location=1..750]_[gbkey     ---TGGATTGTTGGATTTGTAAAGACTGAA 720
lcl|MH085511.1_cds_AWD39676.1_1_[gene=blaOXA]_[protein=OXA-184_family_class_D_beta-lactamase_OXA-623]_[protein_id=AWD39676.1]_[location=1..747]_[gbkey     ---TGGATTGTTGGATTCGTAAAGACTAAA 720
lcl|MH085510.1_cds_AWD39675.1_1_[gene=blaOXA]_[protein=OXA-184_family_class_D_beta-lactamase_OXA-630]_[protein_id=AWD39675.1]_[location=1..747]_[gbkey     ---TGGATTGTTGGATTTATGGAGAGTAAA 720
lcl|MH085509.1_cds_AWD39674.1_1_[gene=blaOXA]_[protein=OXA-184_family_class_D_beta-lactamase_OXA-634]_[protein_id=AWD39674.1]_[location=1..747]_[gbkey     ---TGGATTGTTGGATTTATAGAGAGTAAA 720
lcl|MH085508.1_cds_AWD39673.1_1_[gene=blaOXA]_[protein=OXA-184_family_class_D_beta-lactamase_OXA-629]_[protein_id=AWD39673.1]_[location=1..747]_[gbkey     ---TGGATTGTTGGATTTATAGAGAGTAAA 720
lcl|MH085507.1_cds_AWD39672.1_1_[gene=blaOXA]_[protein=OXA-184_family_class_D_beta-lactamase_OXA-628]_[protein_id=AWD39672.1]_[location=1..747]_[gbkey     ---TGGATTGTTGGATTTATAGAGAGTAAA 720
lcl|MH085506.1_cds_AWD39671.1_1_[gene=blaOXA]_[protein=OXA-184_family_class_D_beta-lactamase_OXA-633]_[protein_id=AWD39671.1]_[location=1..747]_[gbkey     ---TGGATTGTTGGATTCGTAAAGACTAAA 720
lcl|MH085505.1_cds_AWD39670.1_1_[gene=blaOXA]_[protein=OXA-184_family_class_D_beta-lactamase_OXA-627]_[protein_id=AWD39670.1]_[location=1..747]_[gbkey     ---TGGATTGTTGGATTTATAGAGAGTAAA 720
lcl|MH085504.1_cds_AWD39669.1_1_[gene=blaOXA]_[protein=OXA-184_family_class_D_beta-lactamase_OXA-626]_[protein_id=AWD39669.1]_[location=1..747]_[gbkey     ---TGGATTGTCGGATTTATAGAGAGTAAA 720
lcl|MH085503.1_cds_AWD39668.1_1_[gene=blaOXA]_[protein=OXA-184_family_class_D_beta-lactamase_OXA-631]_[protein_id=AWD39668.1]_[location=1..747]_[gbkey     ---TGGATTGTTGGATTTATAGAGAGTAAA 720
lcl|MH085502.1_cds_AWD39667.1_1_[gene=blaOXA]_[protein=OXA-184_family_class_D_beta-lactamase_OXA-635]_[protein_id=AWD39667.1]_[location=1..750]_[gbkey     ---TGGATTGTTGGATTCGTAAAGACTAAA 720
lcl|MH085501.1_cds_AWD39666.1_1_[gene=blaOXA]_[protein=OXA-184_family_class_D_beta-lactamase_OXA-636]_[protein_id=AWD39666.1]_[location=1..750]_[gbkey     ---TGGATTGTTGGATTCGTAAAGACTAAA 720
lcl|MH085500.1_cds_AWD39665.1_1_[gene=blaOXA]_[protein=OXA-184_family_class_D_beta-lactamase_OXA-623]_[protein_id=AWD39665.1]_[location=1..747]_[gbkey     ---TGGATTGTTGGATTCGTAAAGACTAAA 720
lcl|MH085499.1_cds_AWD39664.1_1_[gene=blaOXA]_[protein=OXA-184_family_class_D_beta-lactamase_OXA-620]_[protein_id=AWD39664.1]_[location=1..774]_[gbkey     ---TGGATTGTTGGATTTGTAAAGACTGAA 720
lcl|MH085498.1_cds_AWD39663.1_1_[gene=blaOXA]_[protein=OXA-184_family_class_D_beta-lactamase_OXA-619]_[protein_id=AWD39663.1]_[location=1..774]_[gbkey     ---TGGATTGTTGGATTTGTAAAGACTGAA 720
lcl|MH085497.1_cds_AWD39662.1_1_[gene=blaOXA]_[protein=OXA-184_family_class_D_beta-lactamase_OXA-637]_[protein_id=AWD39662.1]_[location=1..750]_[gbkey     ---TGGATTGTTGGATTTGTAAAGACTGAA 720
lcl|MH085573.1_cds_AWD39740.1_1_[gene=blaOXA]_[protein=OXA-184_family_class_D_beta-lactamase_OXA-658]_[protein_id=AWD39740.1]_[location=1..720]_[gbkey     ---TGGATTGTTGGATTTGTAAAGACTGAA 720
lcl|NG_061408.1_cds_WP_070210118.1_1_[gene=blaOXA]_[locus_tag=A7J11_05813]_[protein=OXA-184_family_class_D_beta-lactamase_OXA-658]_[protein_id=WP_0702     ---TGGATTGTTGGATTTGTAAAGACTGAA 720
lcl|NG_049485.1_cds_WP_002872405.1_1_[gene=blaOXA]_[locus_tag=A7J11_02568]_[protein=OXA-184_family_class_D_beta-lactamase_OXA-184]_[protein_id=WP_0028     ---TGGATTGTTGGATTTATAGAGAGTAAA 720
lcl|NG_049486.1_cds_WP_063861300.1_1_[gene=blaOXA]_[locus_tag=A7J11_02854]_[protein=OXA-184_family_class_D_beta-lactamase_OXA-185]_[protein_id=WP_0638     ---TGGATTGTTGGATTTATAGAGAGTAAA 720
lcl|NG_049733.1_cds_WP_063864085.1_1_[gene=blaOXA]_[locus_tag=A7J11_03475]_[protein=OXA-184_family_class_D_beta-lactamase_OXA-448]_[protein_id=WP_0638     ---TGGATTGTTGGATTCGTAAAGACTAAA 720
lcl|NG_049749.1_cds_WP_052793969.1_1_[gene=blaOXA]_[locus_tag=A7J11_03476]_[protein=OXA-184_family_class_D_beta-lactamase_OXA-465]_[protein_id=WP_0527     ---TGGATTGTCGGATTTATAGAGAGTAAA 720
lcl|NG_049750.1_cds_WP_063864091.1_1_[gene=blaOXA]_[locus_tag=A7J11_03477]_[protein=OXA-184_family_class_D_beta-lactamase_OXA-466]_[protein_id=WP_0638     ---TGGATTGTTGGATTTATAGAGAGTAAA 720
lcl|NG_063886.1_cds_WP_126205827.1_1_[gene=blaOXA]_[locus_tag=A7J11_06097]_[protein=OXA-184_family_class_D_beta-lactamase_OXA-785]_[protein_id=WP_1262     ---TGGATTGTCGGATTTATAGAGAGTAAA 720
lcl|NG_049731.1_cds_WP_063864084.1_1_[gene=blaOXA]_[locus_tag=A7J11_03474]_[protein=OXA-184_family_class_D_beta-lactamase_OXA-446]_[protein_id=WP_0638     ---TGGATTGTTGGATTTGTAAAGACTGAA 720
lcl|NG_049734.1_cds_WP_002893358.1_1_[gene=blaOXA]_[locus_tag=A7J11_02801]_[protein=OXA-184_family_class_D_beta-lactamase_OXA-449]_[protein_id=WP_0028     ---TGGATTGTTGGATTCGTAAAGACTAAA 720
lcl|NG_063884.1_cds_WP_128268278.1_1_[gene=blaOXA]_[locus_tag=A7J11_06095]_[protein=OXA-184_family_class_D_beta-lactamase_OXA-783]_[protein_id=WP_1282     ---TGGATTGTTGGATTCGTAAAGACTAAA 720
lcl|NG_049732.1_cds_WP_002934081.1_1_[gene=blaOXA]_[locus_tag=A7J11_02802]_[protein=OXA-184_family_class_D_beta-lactamase_OXA-447]_[protein_id=WP_0029     ---TGGATTGTTGGATTTGTAAAGACTGAA 720
                                                                                                                                                                                         

OXA-1_consensus                                                                                                                                            TCAGGACATAAATATGTT--TTTGTGTCCG 750
OXA01_crRNA                                                                                                                                                ------------------------------ 750
Forward_primer                                                                                                                                             ------------------------------ 750
Reverse_primer                                                                                                                                             ------------------------------ 750
lcl|MH085576.1_cds_AWD39741.1_1_[gene=blaOXA]_[protein=OXA-184_family_class_D_beta-lactamase]_[protein_id=AWD39741.1]_[location=1..735]_[gbkey=CDS]        AACAAAATTTTATCTTTTGCTTTAAATGTT 750
lcl|MK181518.1_cds_AYX80687.1_1_[gene=blaOXA]_[protein=OXA-184_family_class_D_beta-lactamase_OXA-783]_[protein_id=AYX80687.1]_[location=1..750]_[gbkey     AACAAAATTTTATCTTTTGCTTTAAATGTT 750
lcl|MK181520.1_cds_AYX80689.1_1_[gene=blaOXA]_[protein=OXA-184_family_class_D_beta-lactamase_OXA-785]_[protein_id=AYX80689.1]_[location=1..747]_[gbkey     AACAAAATTTTATCTTTTGCCTTAAATGTT 750
lcl|NG_057553.1_cds_WP_109545116.1_1_[gene=blaOXA]_[locus_tag=A7J11_05554]_[protein=OXA-184_family_class_D_beta-lactamase_OXA-621]_[protein_id=WP_1095     AACAAAATTTTATCTTTTGCTTTAAATGTT 750
lcl|NG_057552.1_cds_WP_109545115.1_1_[gene=blaOXA]_[locus_tag=A7J11_05553]_[protein=OXA-184_family_class_D_beta-lactamase_OXA-615]_[protein_id=WP_1095     AACAAAATTTTATCTTTTGCTTTAAATGTT 750
lcl|NG_057551.1_cds_WP_088303859.1_1_[gene=blaOXA]_[locus_tag=A7J11_05552]_[protein=OXA-184_family_class_D_beta-lactamase_OXA-624]_[protein_id=WP_0883     AACAAAATTTTATCTTTTGCTTTAAATGTT 750
lcl|NG_057550.1_cds_WP_109545114.1_1_[gene=blaOXA]_[locus_tag=A7J11_05551]_[protein=OXA-184_family_class_D_beta-lactamase_OXA-617]_[protein_id=WP_1095     AACAAAATTTTATCTTTTGCTTTAAATGTT 750
lcl|NG_057549.1_cds_WP_109545113.1_1_[gene=blaOXA]_[locus_tag=A7J11_05550]_[protein=OXA-184_family_class_D_beta-lactamase_OXA-618]_[protein_id=WP_1095     AACAAAATTTTATCTTTTGCTTTAAATGTT 750
lcl|NG_057548.1_cds_WP_109545112.1_1_[gene=blaOXA]_[locus_tag=A7J11_05549]_[protein=OXA-184_family_class_D_beta-lactamase_OXA-622]_[protein_id=WP_1095     AACAAAATTTTATCTTTTGCTTTAAATGTT 750
lcl|NG_057547.1_cds_WP_109545111.1_1_[gene=blaOXA]_[locus_tag=A7J11_05548]_[protein=OXA-184_family_class_D_beta-lactamase_OXA-613]_[protein_id=WP_1095     AACAAAATTTTATCTTTTGCTTTAAATGTT 750
lcl|NG_057546.1_cds_WP_070233680.1_1_[gene=blaOXA]_[locus_tag=A7J11_05547]_[protein=OXA-184_family_class_D_beta-lactamase_OXA-614]_[protein_id=WP_0702     AACAAAATTTTATCTTTTGCTTTAAATGTT 750
lcl|NG_057545.1_cds_WP_109545110.1_1_[gene=blaOXA]_[locus_tag=A7J11_05546]_[protein=OXA-184_family_class_D_beta-lactamase_OXA-616]_[protein_id=WP_1095     AATAAAATTTTATCTTTTGCTTTAAATGTT 750
lcl|NG_057544.1_cds_WP_044779552.1_1_[gene=blaOXA]_[locus_tag=A7J11_05545]_[protein=OXA-184_family_class_D_beta-lactamase_OXA-638]_[protein_id=WP_0447     AACAAAATTTTATCTTTTGCTTTAAATGTT 750
lcl|NG_057543.1_cds_WP_109545109.1_1_[gene=blaOXA]_[locus_tag=A7J11_05544]_[protein=OXA-184_family_class_D_beta-lactamase_OXA-640]_[protein_id=WP_1095     AACAAAATTTTATCTTTTGCTTTAAATGTT 750
lcl|NG_057506.1_cds_WP_109545086.1_1_[gene=blaOXA]_[locus_tag=A7J11_05507]_[protein=OXA-184_family_class_D_beta-lactamase_OXA-632]_[protein_id=WP_1095     AACAAAATTTTATCTTTTGCTTTAAATGTT 750
lcl|NG_057505.1_cds_WP_052794776.1_1_[gene=blaOXA]_[locus_tag=A7J11_05506]_[protein=OXA-184_family_class_D_beta-lactamase_OXA-625]_[protein_id=WP_0527     AACAAAATTTTATCTTTTGCCTTAAATGTT 750
lcl|NG_057504.1_cds_WP_053872444.1_1_[gene=blaOXA]_[locus_tag=A7J11_05505]_[protein=OXA-184_family_class_D_beta-lactamase_OXA-639]_[protein_id=WP_0538     AACAAAATTTTATCTTTTGCTTTAAATGTT 750
lcl|NG_057503.1_cds_WP_109545085.1_1_[gene=blaOXA]_[locus_tag=A7J11_05504]_[protein=OXA-184_family_class_D_beta-lactamase_OXA-630]_[protein_id=WP_1095     AACAAAATTTTATCTTTTGCCTTAAATGTT 750
lcl|NG_057502.1_cds_WP_109545084.1_1_[gene=blaOXA]_[locus_tag=A7J11_05503]_[protein=OXA-184_family_class_D_beta-lactamase_OXA-634]_[protein_id=WP_1095     AACAAAATTTTATCTTTTGCCTTAAATGTT 750
lcl|NG_057501.1_cds_WP_057036510.1_1_[gene=blaOXA]_[locus_tag=A7J11_05502]_[protein=OXA-184_family_class_D_beta-lactamase_OXA-629]_[protein_id=WP_0570     ACAAAATTTTTATCTTTTGCCTTAAATGTT 750
lcl|NG_057500.1_cds_WP_109545083.1_1_[gene=blaOXA]_[locus_tag=A7J11_05501]_[protein=OXA-184_family_class_D_beta-lactamase_OXA-628]_[protein_id=WP_1095     AACAAAATTTTATCTTTTGCCTTAAATGTT 750
lcl|NG_057499.1_cds_WP_109545082.1_1_[gene=blaOXA]_[locus_tag=A7J11_05500]_[protein=OXA-184_family_class_D_beta-lactamase_OXA-633]_[protein_id=WP_1095     AACAAAATTTTATCTTTTGCCTTAAATGTT 750
lcl|NG_057498.1_cds_WP_109545081.1_1_[gene=blaOXA]_[locus_tag=A7J11_05499]_[protein=OXA-184_family_class_D_beta-lactamase_OXA-627]_[protein_id=WP_1095     AACAAAATTTTATCTTTTGCCTTAAATGTT 750
lcl|NG_057497.1_cds_WP_109545080.1_1_[gene=blaOXA]_[locus_tag=A7J11_05498]_[protein=OXA-184_family_class_D_beta-lactamase_OXA-626]_[protein_id=WP_1095     AACAAAATTTTATCTTTTGCCTTAAATGTT 750
lcl|NG_057496.1_cds_WP_109545079.1_1_[gene=blaOXA]_[locus_tag=A7J11_05497]_[protein=OXA-184_family_class_D_beta-lactamase_OXA-631]_[protein_id=WP_1095     AACAAAATTTTATCTTTTGCTTTAAATGTT 750
lcl|NG_057495.1_cds_WP_109545078.1_1_[gene=blaOXA]_[locus_tag=A7J11_05496]_[protein=OXA-184_family_class_D_beta-lactamase_OXA-635]_[protein_id=WP_1095     AACAAAATTTTATCTTTTGCTTTAAATGTT 750
lcl|NG_057494.1_cds_WP_109545077.1_1_[gene=blaOXA]_[locus_tag=A7J11_05495]_[protein=OXA-184_family_class_D_beta-lactamase_OXA-636]_[protein_id=WP_1095     AACAAAATTTTATCTTTTGCTTTAAATGTT 750
lcl|NG_057493.1_cds_WP_002936877.1_1_[gene=blaOXA]_[locus_tag=A7J11_05494]_[protein=OXA-184_family_class_D_beta-lactamase_OXA-623]_[protein_id=WP_0029     AACAAAATTTTATCTTTTGCTTTAAATGTT 750
lcl|NG_057492.1_cds_WP_109545076.1_1_[gene=blaOXA]_[locus_tag=A7J11_05493]_[protein=OXA-184_family_class_D_beta-lactamase_OXA-620]_[protein_id=WP_1095     AACAAAATTTTATCTTTTGCTTTAAATGTT 750
lcl|NG_057491.1_cds_WP_109545075.1_1_[gene=blaOXA]_[locus_tag=A7J11_05492]_[protein=OXA-184_family_class_D_beta-lactamase_OXA-619]_[protein_id=WP_1095     AACAAAATTTTATCTTTTGCCTTAAATGTT 750
lcl|NG_057490.1_cds_WP_052858477.1_1_[gene=blaOXA]_[locus_tag=A7J11_05491]_[protein=OXA-184_family_class_D_beta-lactamase_OXA-637]_[protein_id=WP_0528     AACAAAATTTTATCTTTTGCTTTAAATGTT 750
lcl|MH085575.1_cds_AWD39729.1_1_[gene=blaOXA]_[protein=OXA-184_family_class_D_beta-lactamase_OXA-621]_[protein_id=AWD39729.1]_[location=1..774]_[gbkey     AACAAAATTTTATCTTTTGCTTTAAATGTT 750
lcl|MH085574.1_cds_AWD39728.1_1_[gene=blaOXA]_[protein=OXA-184_family_class_D_beta-lactamase_OXA-615]_[protein_id=AWD39728.1]_[location=1..774]_[gbkey     AACAAAATTTTATCTTTTGCTTTAAATGTT 750
lcl|MH085572.1_cds_AWD39727.1_1_[gene=blaOXA]_[protein=OXA-184_family_class_D_beta-lactamase_OXA-624]_[protein_id=AWD39727.1]_[location=1..774]_[gbkey     AACAAAATTTTATCTTTTGCTTTAAATGTT 750
lcl|MH085571.1_cds_AWD39726.1_1_[gene=blaOXA]_[protein=OXA-184_family_class_D_beta-lactamase_OXA-617]_[protein_id=AWD39726.1]_[location=1..774]_[gbkey     AACAAAATTTTATCTTTTGCTTTAAATGTT 750
lcl|MH085570.1_cds_AWD39725.1_1_[gene=blaOXA]_[protein=OXA-184_family_class_D_beta-lactamase_OXA-618]_[protein_id=AWD39725.1]_[location=1..774]_[gbkey     AACAAAATTTTATCTTTTGCTTTAAATGTT 750
lcl|MH085569.1_cds_AWD39724.1_1_[gene=blaOXA]_[protein=OXA-184_family_class_D_beta-lactamase_OXA-622]_[protein_id=AWD39724.1]_[location=1..774]_[gbkey     AACAAAATTTTATCTTTTGCTTTAAATGTT 750
lcl|MH085568.1_cds_AWD39723.1_1_[gene=blaOXA]_[protein=OXA-184_family_class_D_beta-lactamase_OXA-613]_[protein_id=AWD39723.1]_[location=1..753]_[gbkey     AACAAAATTTTATCTTTTGCTTTAAATGTT 750
lcl|MH085567.1_cds_AWD39722.1_1_[gene=blaOXA]_[protein=OXA-184_family_class_D_beta-lactamase_OXA-614]_[protein_id=AWD39722.1]_[location=1..774]_[gbkey     AACAAAATTTTATCTTTTGCTTTAAATGTT 750
lcl|MH085566.1_cds_AWD39721.1_1_[gene=blaOXA]_[protein=OXA-184_family_class_D_beta-lactamase_OXA-616]_[protein_id=AWD39721.1]_[location=1..750]_[gbkey     AATAAAATTTTATCTTTTGCTTTAAATGTT 750
lcl|MH085565.1_cds_AWD39720.1_1_[gene=blaOXA]_[protein=OXA-184_family_class_D_beta-lactamase_OXA-638]_[protein_id=AWD39720.1]_[location=1..750]_[gbkey     AACAAAATTTTATCTTTTGCTTTAAATGTT 750
lcl|MH085564.1_cds_AWD39719.1_1_[gene=blaOXA]_[protein=OXA-184_family_class_D_beta-lactamase_OXA-640]_[protein_id=AWD39719.1]_[location=1..750]_[gbkey     AACAAAATTTTATCTTTTGCTTTAAATGTT 750
lcl|MH085514.1_cds_AWD39679.1_1_[gene=blaOXA]_[protein=OXA-184_family_class_D_beta-lactamase_OXA-632]_[protein_id=AWD39679.1]_[location=1..747]_[gbkey     AACAAAATTTTATCTTTTGCTTTAAATGTT 750
lcl|MH085513.1_cds_AWD39678.1_1_[gene=blaOXA]_[protein=OXA-184_family_class_D_beta-lactamase_OXA-625]_[protein_id=AWD39678.1]_[location=1..747]_[gbkey     AACAAAATTTTATCTTTTGCCTTAAATGTT 750
lcl|MH085512.1_cds_AWD39677.1_1_[gene=blaOXA]_[protein=OXA-184_family_class_D_beta-lactamase_OXA-639]_[protein_id=AWD39677.1]_[location=1..750]_[gbkey     AACAAAATTTTATCTTTTGCTTTAAATGTT 750
lcl|MH085511.1_cds_AWD39676.1_1_[gene=blaOXA]_[protein=OXA-184_family_class_D_beta-lactamase_OXA-623]_[protein_id=AWD39676.1]_[location=1..747]_[gbkey     AACAAAATTTTATCTTTTGCTTTAAATGTT 750
lcl|MH085510.1_cds_AWD39675.1_1_[gene=blaOXA]_[protein=OXA-184_family_class_D_beta-lactamase_OXA-630]_[protein_id=AWD39675.1]_[location=1..747]_[gbkey     AACAAAATTTTATCTTTTGCCTTAAATGTT 750
lcl|MH085509.1_cds_AWD39674.1_1_[gene=blaOXA]_[protein=OXA-184_family_class_D_beta-lactamase_OXA-634]_[protein_id=AWD39674.1]_[location=1..747]_[gbkey     AACAAAATTTTATCTTTTGCCTTAAATGTT 750
lcl|MH085508.1_cds_AWD39673.1_1_[gene=blaOXA]_[protein=OXA-184_family_class_D_beta-lactamase_OXA-629]_[protein_id=AWD39673.1]_[location=1..747]_[gbkey     ACAAAATTTTTATCTTTTGCCTTAAATGTT 750
lcl|MH085507.1_cds_AWD39672.1_1_[gene=blaOXA]_[protein=OXA-184_family_class_D_beta-lactamase_OXA-628]_[protein_id=AWD39672.1]_[location=1..747]_[gbkey     AACAAAATTTTATCTTTTGCCTTAAATGTT 750
lcl|MH085506.1_cds_AWD39671.1_1_[gene=blaOXA]_[protein=OXA-184_family_class_D_beta-lactamase_OXA-633]_[protein_id=AWD39671.1]_[location=1..747]_[gbkey     AACAAAATTTTATCTTTTGCCTTAAATGTT 750
lcl|MH085505.1_cds_AWD39670.1_1_[gene=blaOXA]_[protein=OXA-184_family_class_D_beta-lactamase_OXA-627]_[protein_id=AWD39670.1]_[location=1..747]_[gbkey     AACAAAATTTTATCTTTTGCCTTAAATGTT 750
lcl|MH085504.1_cds_AWD39669.1_1_[gene=blaOXA]_[protein=OXA-184_family_class_D_beta-lactamase_OXA-626]_[protein_id=AWD39669.1]_[location=1..747]_[gbkey     AACAAAATTTTATCTTTTGCCTTAAATGTT 750
lcl|MH085503.1_cds_AWD39668.1_1_[gene=blaOXA]_[protein=OXA-184_family_class_D_beta-lactamase_OXA-631]_[protein_id=AWD39668.1]_[location=1..747]_[gbkey     AACAAAATTTTATCTTTTGCTTTAAATGTT 750
lcl|MH085502.1_cds_AWD39667.1_1_[gene=blaOXA]_[protein=OXA-184_family_class_D_beta-lactamase_OXA-635]_[protein_id=AWD39667.1]_[location=1..750]_[gbkey     AACAAAATTTTATCTTTTGCTTTAAATGTT 750
lcl|MH085501.1_cds_AWD39666.1_1_[gene=blaOXA]_[protein=OXA-184_family_class_D_beta-lactamase_OXA-636]_[protein_id=AWD39666.1]_[location=1..750]_[gbkey     AACAAAATTTTATCTTTTGCTTTAAATGTT 750
lcl|MH085500.1_cds_AWD39665.1_1_[gene=blaOXA]_[protein=OXA-184_family_class_D_beta-lactamase_OXA-623]_[protein_id=AWD39665.1]_[location=1..747]_[gbkey     AACAAAATTTTATCTTTTGCTTTAAATGTT 750
lcl|MH085499.1_cds_AWD39664.1_1_[gene=blaOXA]_[protein=OXA-184_family_class_D_beta-lactamase_OXA-620]_[protein_id=AWD39664.1]_[location=1..774]_[gbkey     AACAAAATTTTATCTTTTGCTTTAAATGTT 750
lcl|MH085498.1_cds_AWD39663.1_1_[gene=blaOXA]_[protein=OXA-184_family_class_D_beta-lactamase_OXA-619]_[protein_id=AWD39663.1]_[location=1..774]_[gbkey     AACAAAATTTTATCTTTTGCCTTAAATGTT 750
lcl|MH085497.1_cds_AWD39662.1_1_[gene=blaOXA]_[protein=OXA-184_family_class_D_beta-lactamase_OXA-637]_[protein_id=AWD39662.1]_[location=1..750]_[gbkey     AACAAAATTTTATCTTTTGCTTTAAATGTT 750
lcl|MH085573.1_cds_AWD39740.1_1_[gene=blaOXA]_[protein=OXA-184_family_class_D_beta-lactamase_OXA-658]_[protein_id=AWD39740.1]_[location=1..720]_[gbkey     AACAAAATTTTATCTTTTGCTTTAAATGTT 750
lcl|NG_061408.1_cds_WP_070210118.1_1_[gene=blaOXA]_[locus_tag=A7J11_05813]_[protein=OXA-184_family_class_D_beta-lactamase_OXA-658]_[protein_id=WP_0702     AACAAAATTTTATCTTTTGCTTTAAATGTT 750
lcl|NG_049485.1_cds_WP_002872405.1_1_[gene=blaOXA]_[locus_tag=A7J11_02568]_[protein=OXA-184_family_class_D_beta-lactamase_OXA-184]_[protein_id=WP_0028     AACAAAATTTTATCTTTTGCCTTAAATGTT 750
lcl|NG_049486.1_cds_WP_063861300.1_1_[gene=blaOXA]_[locus_tag=A7J11_02854]_[protein=OXA-184_family_class_D_beta-lactamase_OXA-185]_[protein_id=WP_0638     AACAAAATTTTATCTTTTGCCTTAAATGTT 750
lcl|NG_049733.1_cds_WP_063864085.1_1_[gene=blaOXA]_[locus_tag=A7J11_03475]_[protein=OXA-184_family_class_D_beta-lactamase_OXA-448]_[protein_id=WP_0638     AACAAAATTTTATCTTTTGCTTTAAATGTT 750
lcl|NG_049749.1_cds_WP_052793969.1_1_[gene=blaOXA]_[locus_tag=A7J11_03476]_[protein=OXA-184_family_class_D_beta-lactamase_OXA-465]_[protein_id=WP_0527     AACAAAATTTTATCTTTTGCCTTAAATGTT 750
lcl|NG_049750.1_cds_WP_063864091.1_1_[gene=blaOXA]_[locus_tag=A7J11_03477]_[protein=OXA-184_family_class_D_beta-lactamase_OXA-466]_[protein_id=WP_0638     AACAAAATTTTATCTTTTGCCTTAAATGTT 750
lcl|NG_063886.1_cds_WP_126205827.1_1_[gene=blaOXA]_[locus_tag=A7J11_06097]_[protein=OXA-184_family_class_D_beta-lactamase_OXA-785]_[protein_id=WP_1262     AACAAAATTTTATCTTTTGCCTTAAATGTT 750
lcl|NG_049731.1_cds_WP_063864084.1_1_[gene=blaOXA]_[locus_tag=A7J11_03474]_[protein=OXA-184_family_class_D_beta-lactamase_OXA-446]_[protein_id=WP_0638     AACAAAATTTTATCTTTTGCTTTAAATATT 750
lcl|NG_049734.1_cds_WP_002893358.1_1_[gene=blaOXA]_[locus_tag=A7J11_02801]_[protein=OXA-184_family_class_D_beta-lactamase_OXA-449]_[protein_id=WP_0028     AACAAAATTTTATCTTTTGCTTTAAATGTT 750
lcl|NG_063884.1_cds_WP_128268278.1_1_[gene=blaOXA]_[locus_tag=A7J11_06095]_[protein=OXA-184_family_class_D_beta-lactamase_OXA-783]_[protein_id=WP_1282     AACAAAATTTTATCTTTTGCTTTAAATGTT 750
lcl|NG_049732.1_cds_WP_002934081.1_1_[gene=blaOXA]_[locus_tag=A7J11_02802]_[protein=OXA-184_family_class_D_beta-lactamase_OXA-447]_[protein_id=WP_0029     AACAAAATTTTATCTTTTGCTTTAAATGTT 750
                                                                                                                                                                                         

OXA-1_consensus                                                                                                                                            CACTTACAGGAAACTTGGGGTCGAATTTAA 780
OXA01_crRNA                                                                                                                                                ------------------------------ 780
Forward_primer                                                                                                                                             ------------------------------ 780
Reverse_primer                                                                                                                                             CACTTACAGGAAACTTGGGGTC-------- 780
lcl|MH085576.1_cds_AWD39741.1_1_[gene=blaOXA]_[protein=OXA-184_family_class_D_beta-lactamase]_[protein_id=AWD39741.1]_[location=1..735]_[gbkey=CDS]        GATACAAAGGATATTAAAAATATTAAAACA 780
lcl|MK181518.1_cds_AYX80687.1_1_[gene=blaOXA]_[protein=OXA-184_family_class_D_beta-lactamase_OXA-783]_[protein_id=AYX80687.1]_[location=1..750]_[gbkey     GATATAAAGCACATTAAAAATATTAAAATA 780
lcl|MK181520.1_cds_AYX80689.1_1_[gene=blaOXA]_[protein=OXA-184_family_class_D_beta-lactamase_OXA-785]_[protein_id=AYX80689.1]_[location=1..747]_[gbkey     GATATAAAGAATATTAAAAATCTTAAAATA 780
lcl|NG_057553.1_cds_WP_109545116.1_1_[gene=blaOXA]_[locus_tag=A7J11_05554]_[protein=OXA-184_family_class_D_beta-lactamase_OXA-621]_[protein_id=WP_1095     GATATAAAGGACATTAAAAATATTAAAATA 780
lcl|NG_057552.1_cds_WP_109545115.1_1_[gene=blaOXA]_[locus_tag=A7J11_05553]_[protein=OXA-184_family_class_D_beta-lactamase_OXA-615]_[protein_id=WP_1095     GATATAAAGGACATTAAAAATATTAAAATA 780
lcl|NG_057551.1_cds_WP_088303859.1_1_[gene=blaOXA]_[locus_tag=A7J11_05552]_[protein=OXA-184_family_class_D_beta-lactamase_OXA-624]_[protein_id=WP_0883     GATATAAAGGACATTAAAAATATTAAAATA 780
lcl|NG_057550.1_cds_WP_109545114.1_1_[gene=blaOXA]_[locus_tag=A7J11_05551]_[protein=OXA-184_family_class_D_beta-lactamase_OXA-617]_[protein_id=WP_1095     GATATAAAGGACATTAAAAATATTAAAATA 780
lcl|NG_057549.1_cds_WP_109545113.1_1_[gene=blaOXA]_[locus_tag=A7J11_05550]_[protein=OXA-184_family_class_D_beta-lactamase_OXA-618]_[protein_id=WP_1095     GATATAAAGGACATTAAAAATATTAAAATA 780
lcl|NG_057548.1_cds_WP_109545112.1_1_[gene=blaOXA]_[locus_tag=A7J11_05549]_[protein=OXA-184_family_class_D_beta-lactamase_OXA-622]_[protein_id=WP_1095     GATATAAAGGACATTAAAAATATTAAAATA 780
lcl|NG_057547.1_cds_WP_109545111.1_1_[gene=blaOXA]_[locus_tag=A7J11_05548]_[protein=OXA-184_family_class_D_beta-lactamase_OXA-613]_[protein_id=WP_1095     GATATAAAGGACATTAAAAATATTAAAATA 780
lcl|NG_057546.1_cds_WP_070233680.1_1_[gene=blaOXA]_[locus_tag=A7J11_05547]_[protein=OXA-184_family_class_D_beta-lactamase_OXA-614]_[protein_id=WP_0702     GATATAAAGGACATTAAAAATATTAAAATA 780
lcl|NG_057545.1_cds_WP_109545110.1_1_[gene=blaOXA]_[locus_tag=A7J11_05546]_[protein=OXA-184_family_class_D_beta-lactamase_OXA-616]_[protein_id=WP_1095     GATATAAAGGACATTAAAAATATTAAAATA 780
lcl|NG_057544.1_cds_WP_044779552.1_1_[gene=blaOXA]_[locus_tag=A7J11_05545]_[protein=OXA-184_family_class_D_beta-lactamase_OXA-638]_[protein_id=WP_0447     GATATAAAGGACATTAAAAATATTAAAATA 780
lcl|NG_057543.1_cds_WP_109545109.1_1_[gene=blaOXA]_[locus_tag=A7J11_05544]_[protein=OXA-184_family_class_D_beta-lactamase_OXA-640]_[protein_id=WP_1095     GATATAAAGGACATTAAAAATATTAAAATA 780
lcl|NG_057506.1_cds_WP_109545086.1_1_[gene=blaOXA]_[locus_tag=A7J11_05507]_[protein=OXA-184_family_class_D_beta-lactamase_OXA-632]_[protein_id=WP_1095     GATATAAAGGACATTAAAAATATTAAAATA 780
lcl|NG_057505.1_cds_WP_052794776.1_1_[gene=blaOXA]_[locus_tag=A7J11_05506]_[protein=OXA-184_family_class_D_beta-lactamase_OXA-625]_[protein_id=WP_0527     GATATAAAGAATATTAAAAATCTTAAAATA 780
lcl|NG_057504.1_cds_WP_053872444.1_1_[gene=blaOXA]_[locus_tag=A7J11_05505]_[protein=OXA-184_family_class_D_beta-lactamase_OXA-639]_[protein_id=WP_0538     GATATAAAGGACATTAAAAATATTAAAATA 780
lcl|NG_057503.1_cds_WP_109545085.1_1_[gene=blaOXA]_[locus_tag=A7J11_05504]_[protein=OXA-184_family_class_D_beta-lactamase_OXA-630]_[protein_id=WP_1095     GATATAAAGAACATTAAAAATCTTAAAATA 780
lcl|NG_057502.1_cds_WP_109545084.1_1_[gene=blaOXA]_[locus_tag=A7J11_05503]_[protein=OXA-184_family_class_D_beta-lactamase_OXA-634]_[protein_id=WP_1095     GATATAAAGAACATTAAAAATCTTAAAATA 780
lcl|NG_057501.1_cds_WP_057036510.1_1_[gene=blaOXA]_[locus_tag=A7J11_05502]_[protein=OXA-184_family_class_D_beta-lactamase_OXA-629]_[protein_id=WP_0570     GATATAAAGAACATTAAAAATCTTAAAATA 780
lcl|NG_057500.1_cds_WP_109545083.1_1_[gene=blaOXA]_[locus_tag=A7J11_05501]_[protein=OXA-184_family_class_D_beta-lactamase_OXA-628]_[protein_id=WP_1095     GATATAAAGAACATTAAAAATCTTAAAATA 780
lcl|NG_057499.1_cds_WP_109545082.1_1_[gene=blaOXA]_[locus_tag=A7J11_05500]_[protein=OXA-184_family_class_D_beta-lactamase_OXA-633]_[protein_id=WP_1095     GATATAAAGAACATTAAAAATCTTAAAATA 780
lcl|NG_057498.1_cds_WP_109545081.1_1_[gene=blaOXA]_[locus_tag=A7J11_05499]_[protein=OXA-184_family_class_D_beta-lactamase_OXA-627]_[protein_id=WP_1095     GATATAAAGAACATTAAAAATCTTAAAATA 780
lcl|NG_057497.1_cds_WP_109545080.1_1_[gene=blaOXA]_[locus_tag=A7J11_05498]_[protein=OXA-184_family_class_D_beta-lactamase_OXA-626]_[protein_id=WP_1095     GATATAAAGAATATTAAAAATCTTAAAATA 780
lcl|NG_057496.1_cds_WP_109545079.1_1_[gene=blaOXA]_[locus_tag=A7J11_05497]_[protein=OXA-184_family_class_D_beta-lactamase_OXA-631]_[protein_id=WP_1095     GATATAAAGGACATTAAAAATATTAAAATA 780
lcl|NG_057495.1_cds_WP_109545078.1_1_[gene=blaOXA]_[locus_tag=A7J11_05496]_[protein=OXA-184_family_class_D_beta-lactamase_OXA-635]_[protein_id=WP_1095     GATATAAAGCACGTTAAAAATATTAAAATA 780
lcl|NG_057494.1_cds_WP_109545077.1_1_[gene=blaOXA]_[locus_tag=A7J11_05495]_[protein=OXA-184_family_class_D_beta-lactamase_OXA-636]_[protein_id=WP_1095     GATATAAAGCACGTTAAAAATATTAAAATA 780
lcl|NG_057493.1_cds_WP_002936877.1_1_[gene=blaOXA]_[locus_tag=A7J11_05494]_[protein=OXA-184_family_class_D_beta-lactamase_OXA-623]_[protein_id=WP_0029     GATATAAAGGACATTAAAAATATTAAAATA 780
lcl|NG_057492.1_cds_WP_109545076.1_1_[gene=blaOXA]_[locus_tag=A7J11_05493]_[protein=OXA-184_family_class_D_beta-lactamase_OXA-620]_[protein_id=WP_1095     GATATAAAGGACATTAAAAATATTAAAATA 780
lcl|NG_057491.1_cds_WP_109545075.1_1_[gene=blaOXA]_[locus_tag=A7J11_05492]_[protein=OXA-184_family_class_D_beta-lactamase_OXA-619]_[protein_id=WP_1095     GATATAAAGGACATTAAAAATATTAAAATA 780
lcl|NG_057490.1_cds_WP_052858477.1_1_[gene=blaOXA]_[locus_tag=A7J11_05491]_[protein=OXA-184_family_class_D_beta-lactamase_OXA-637]_[protein_id=WP_0528     GATATAAAGGACATTAAAAATATTAAAATA 780
lcl|MH085575.1_cds_AWD39729.1_1_[gene=blaOXA]_[protein=OXA-184_family_class_D_beta-lactamase_OXA-621]_[protein_id=AWD39729.1]_[location=1..774]_[gbkey     GATATAAAGGACATTAAAAATATTAAAATA 780
lcl|MH085574.1_cds_AWD39728.1_1_[gene=blaOXA]_[protein=OXA-184_family_class_D_beta-lactamase_OXA-615]_[protein_id=AWD39728.1]_[location=1..774]_[gbkey     GATATAAAGGACATTAAAAATATTAAAATA 780
lcl|MH085572.1_cds_AWD39727.1_1_[gene=blaOXA]_[protein=OXA-184_family_class_D_beta-lactamase_OXA-624]_[protein_id=AWD39727.1]_[location=1..774]_[gbkey     GATATAAAGGACATTAAAAATATTAAAATA 780
lcl|MH085571.1_cds_AWD39726.1_1_[gene=blaOXA]_[protein=OXA-184_family_class_D_beta-lactamase_OXA-617]_[protein_id=AWD39726.1]_[location=1..774]_[gbkey     GATATAAAGGACATTAAAAATATTAAAATA 780
lcl|MH085570.1_cds_AWD39725.1_1_[gene=blaOXA]_[protein=OXA-184_family_class_D_beta-lactamase_OXA-618]_[protein_id=AWD39725.1]_[location=1..774]_[gbkey     GATATAAAGGACATTAAAAATATTAAAATA 780
lcl|MH085569.1_cds_AWD39724.1_1_[gene=blaOXA]_[protein=OXA-184_family_class_D_beta-lactamase_OXA-622]_[protein_id=AWD39724.1]_[location=1..774]_[gbkey     GATATAAAGGACATTAAAAATATTAAAATA 780
lcl|MH085568.1_cds_AWD39723.1_1_[gene=blaOXA]_[protein=OXA-184_family_class_D_beta-lactamase_OXA-613]_[protein_id=AWD39723.1]_[location=1..753]_[gbkey     GATATAAAGGACATTAAAAATATTAAAATA 780
lcl|MH085567.1_cds_AWD39722.1_1_[gene=blaOXA]_[protein=OXA-184_family_class_D_beta-lactamase_OXA-614]_[protein_id=AWD39722.1]_[location=1..774]_[gbkey     GATATAAAGGACATTAAAAATATTAAAATA 780
lcl|MH085566.1_cds_AWD39721.1_1_[gene=blaOXA]_[protein=OXA-184_family_class_D_beta-lactamase_OXA-616]_[protein_id=AWD39721.1]_[location=1..750]_[gbkey     GATATAAAGGACATTAAAAATATTAAAATA 780
lcl|MH085565.1_cds_AWD39720.1_1_[gene=blaOXA]_[protein=OXA-184_family_class_D_beta-lactamase_OXA-638]_[protein_id=AWD39720.1]_[location=1..750]_[gbkey     GATATAAAGGACATTAAAAATATTAAAATA 780
lcl|MH085564.1_cds_AWD39719.1_1_[gene=blaOXA]_[protein=OXA-184_family_class_D_beta-lactamase_OXA-640]_[protein_id=AWD39719.1]_[location=1..750]_[gbkey     GATATAAAGGACATTAAAAATATTAAAATA 780
lcl|MH085514.1_cds_AWD39679.1_1_[gene=blaOXA]_[protein=OXA-184_family_class_D_beta-lactamase_OXA-632]_[protein_id=AWD39679.1]_[location=1..747]_[gbkey     GATATAAAGGACATTAAAAATATTAAAATA 780
lcl|MH085513.1_cds_AWD39678.1_1_[gene=blaOXA]_[protein=OXA-184_family_class_D_beta-lactamase_OXA-625]_[protein_id=AWD39678.1]_[location=1..747]_[gbkey     GATATAAAGAATATTAAAAATCTTAAAATA 780
lcl|MH085512.1_cds_AWD39677.1_1_[gene=blaOXA]_[protein=OXA-184_family_class_D_beta-lactamase_OXA-639]_[protein_id=AWD39677.1]_[location=1..750]_[gbkey     GATATAAAGGACATTAAAAATATTAAAATA 780
lcl|MH085511.1_cds_AWD39676.1_1_[gene=blaOXA]_[protein=OXA-184_family_class_D_beta-lactamase_OXA-623]_[protein_id=AWD39676.1]_[location=1..747]_[gbkey     GATATAAAGGACATTAAAAATATTAAAATA 780
lcl|MH085510.1_cds_AWD39675.1_1_[gene=blaOXA]_[protein=OXA-184_family_class_D_beta-lactamase_OXA-630]_[protein_id=AWD39675.1]_[location=1..747]_[gbkey     GATATAAAGAACATTAAAAATCTTAAAATA 780
lcl|MH085509.1_cds_AWD39674.1_1_[gene=blaOXA]_[protein=OXA-184_family_class_D_beta-lactamase_OXA-634]_[protein_id=AWD39674.1]_[location=1..747]_[gbkey     GATATAAAGAACATTAAAAATCTTAAAATA 780
lcl|MH085508.1_cds_AWD39673.1_1_[gene=blaOXA]_[protein=OXA-184_family_class_D_beta-lactamase_OXA-629]_[protein_id=AWD39673.1]_[location=1..747]_[gbkey     GATATAAAGAACATTAAAAATCTTAAAATA 780
lcl|MH085507.1_cds_AWD39672.1_1_[gene=blaOXA]_[protein=OXA-184_family_class_D_beta-lactamase_OXA-628]_[protein_id=AWD39672.1]_[location=1..747]_[gbkey     GATATAAAGAACATTAAAAATCTTAAAATA 780
lcl|MH085506.1_cds_AWD39671.1_1_[gene=blaOXA]_[protein=OXA-184_family_class_D_beta-lactamase_OXA-633]_[protein_id=AWD39671.1]_[location=1..747]_[gbkey     GATATAAAGAACATTAAAAATCTTAAAATA 780
lcl|MH085505.1_cds_AWD39670.1_1_[gene=blaOXA]_[protein=OXA-184_family_class_D_beta-lactamase_OXA-627]_[protein_id=AWD39670.1]_[location=1..747]_[gbkey     GATATAAAGAACATTAAAAATCTTAAAATA 780
lcl|MH085504.1_cds_AWD39669.1_1_[gene=blaOXA]_[protein=OXA-184_family_class_D_beta-lactamase_OXA-626]_[protein_id=AWD39669.1]_[location=1..747]_[gbkey     GATATAAAGAATATTAAAAATCTTAAAATA 780
lcl|MH085503.1_cds_AWD39668.1_1_[gene=blaOXA]_[protein=OXA-184_family_class_D_beta-lactamase_OXA-631]_[protein_id=AWD39668.1]_[location=1..747]_[gbkey     GATATAAAGGACATTAAAAATATTAAAATA 780
lcl|MH085502.1_cds_AWD39667.1_1_[gene=blaOXA]_[protein=OXA-184_family_class_D_beta-lactamase_OXA-635]_[protein_id=AWD39667.1]_[location=1..750]_[gbkey     GATATAAAGCACGTTAAAAATATTAAAATA 780
lcl|MH085501.1_cds_AWD39666.1_1_[gene=blaOXA]_[protein=OXA-184_family_class_D_beta-lactamase_OXA-636]_[protein_id=AWD39666.1]_[location=1..750]_[gbkey     GATATAAAGCACGTTAAAAATATTAAAATA 780
lcl|MH085500.1_cds_AWD39665.1_1_[gene=blaOXA]_[protein=OXA-184_family_class_D_beta-lactamase_OXA-623]_[protein_id=AWD39665.1]_[location=1..747]_[gbkey     GATATAAAGGACATTAAAAATATTAAAATA 780
lcl|MH085499.1_cds_AWD39664.1_1_[gene=blaOXA]_[protein=OXA-184_family_class_D_beta-lactamase_OXA-620]_[protein_id=AWD39664.1]_[location=1..774]_[gbkey     GATATAAAGGACATTAAAAATATTAAAATA 780
lcl|MH085498.1_cds_AWD39663.1_1_[gene=blaOXA]_[protein=OXA-184_family_class_D_beta-lactamase_OXA-619]_[protein_id=AWD39663.1]_[location=1..774]_[gbkey     GATATAAAGGACATTAAAAATATTAAAATA 780
lcl|MH085497.1_cds_AWD39662.1_1_[gene=blaOXA]_[protein=OXA-184_family_class_D_beta-lactamase_OXA-637]_[protein_id=AWD39662.1]_[location=1..750]_[gbkey     GATATAAAGGACATTAAAAATATTAAAATA 780
lcl|MH085573.1_cds_AWD39740.1_1_[gene=blaOXA]_[protein=OXA-184_family_class_D_beta-lactamase_OXA-658]_[protein_id=AWD39740.1]_[location=1..720]_[gbkey     GATATAAAGGACATTAAAAATATTAAAATA 780
lcl|NG_061408.1_cds_WP_070210118.1_1_[gene=blaOXA]_[locus_tag=A7J11_05813]_[protein=OXA-184_family_class_D_beta-lactamase_OXA-658]_[protein_id=WP_0702     GATATAAAGGACATTAAAAATATTAAAATA 780
lcl|NG_049485.1_cds_WP_002872405.1_1_[gene=blaOXA]_[locus_tag=A7J11_02568]_[protein=OXA-184_family_class_D_beta-lactamase_OXA-184]_[protein_id=WP_0028     GATATAAAGAACATTAAAAATCTTAAAATA 780
lcl|NG_049486.1_cds_WP_063861300.1_1_[gene=blaOXA]_[locus_tag=A7J11_02854]_[protein=OXA-184_family_class_D_beta-lactamase_OXA-185]_[protein_id=WP_0638     GATATAAAGAACATTAAAAATATTAAAATA 780
lcl|NG_049733.1_cds_WP_063864085.1_1_[gene=blaOXA]_[locus_tag=A7J11_03475]_[protein=OXA-184_family_class_D_beta-lactamase_OXA-448]_[protein_id=WP_0638     GATATAAAGGACATTAAAAATATTAAAATA 780
lcl|NG_049749.1_cds_WP_052793969.1_1_[gene=blaOXA]_[locus_tag=A7J11_03476]_[protein=OXA-184_family_class_D_beta-lactamase_OXA-465]_[protein_id=WP_0527     GATATAAAGGACATTAAAAATATTAAAATA 780
lcl|NG_049750.1_cds_WP_063864091.1_1_[gene=blaOXA]_[locus_tag=A7J11_03477]_[protein=OXA-184_family_class_D_beta-lactamase_OXA-466]_[protein_id=WP_0638     GATATAAAGAACATTAAAAATCTTAAAATA 780
lcl|NG_063886.1_cds_WP_126205827.1_1_[gene=blaOXA]_[locus_tag=A7J11_06097]_[protein=OXA-184_family_class_D_beta-lactamase_OXA-785]_[protein_id=WP_1262     GATATAAAGAATATTAAAAATCTTAAAATA 780
lcl|NG_049731.1_cds_WP_063864084.1_1_[gene=blaOXA]_[locus_tag=A7J11_03474]_[protein=OXA-184_family_class_D_beta-lactamase_OXA-446]_[protein_id=WP_0638     GATATAAAGGACATTAAAAATATTAAAATA 780
lcl|NG_049734.1_cds_WP_002893358.1_1_[gene=blaOXA]_[locus_tag=A7J11_02801]_[protein=OXA-184_family_class_D_beta-lactamase_OXA-449]_[protein_id=WP_0028     GATATAAAGCACATTAAAAATATTAAAATA 780
lcl|NG_063884.1_cds_WP_128268278.1_1_[gene=blaOXA]_[locus_tag=A7J11_06095]_[protein=OXA-184_family_class_D_beta-lactamase_OXA-783]_[protein_id=WP_1282     GATATAAAGCACATTAAAAATATTAAAATA 780
lcl|NG_049732.1_cds_WP_002934081.1_1_[gene=blaOXA]_[locus_tag=A7J11_02802]_[protein=OXA-184_family_class_D_beta-lactamase_OXA-447]_[protein_id=WP_0029     GATATAAAGGACATTAAAAATATTAAAATA 780
                                                                                                                                                                                         

OXA-1_consensus                                                                                                                                            CATCAAGCATAAAAGCCAAGAAAAATGCGA 810
OXA01_crRNA                                                                                                                                                ------------------------------ 810
Forward_primer                                                                                                                                             ------------------------------ 810
Reverse_primer                                                                                                                                             ------------------------------ 810
lcl|MH085576.1_cds_AWD39741.1_1_[gene=blaOXA]_[protein=OXA-184_family_class_D_beta-lactamase]_[protein_id=AWD39741.1]_[location=1..735]_[gbkey=CDS]        AGAGAAGAATTGCTAGAAAAATATCTAG-- 810
lcl|MK181518.1_cds_AYX80687.1_1_[gene=blaOXA]_[protein=OXA-184_family_class_D_beta-lactamase_OXA-783]_[protein_id=AYX80687.1]_[location=1..750]_[gbkey     AGAGAAGAATTGCTAGAAAAATATCTAG-- 810
lcl|MK181520.1_cds_AYX80689.1_1_[gene=blaOXA]_[protein=OXA-184_family_class_D_beta-lactamase_OXA-785]_[protein_id=AYX80689.1]_[location=1..747]_[gbkey     AGAGAAGAATTACTAGAAAAATATATTTAT 810
lcl|NG_057553.1_cds_WP_109545116.1_1_[gene=blaOXA]_[locus_tag=A7J11_05554]_[protein=OXA-184_family_class_D_beta-lactamase_OXA-621]_[protein_id=WP_1095     AGGGAAGAATTATTAAATAAGTATTTAGCT 810
lcl|NG_057552.1_cds_WP_109545115.1_1_[gene=blaOXA]_[locus_tag=A7J11_05553]_[protein=OXA-184_family_class_D_beta-lactamase_OXA-615]_[protein_id=WP_1095     AGGGAAGAATTATTAAATAAGTATTTAGCT 810
lcl|NG_057551.1_cds_WP_088303859.1_1_[gene=blaOXA]_[locus_tag=A7J11_05552]_[protein=OXA-184_family_class_D_beta-lactamase_OXA-624]_[protein_id=WP_0883     AGGGAAGAATTATTAAATAAGTATTTAGCT 810
lcl|NG_057550.1_cds_WP_109545114.1_1_[gene=blaOXA]_[locus_tag=A7J11_05551]_[protein=OXA-184_family_class_D_beta-lactamase_OXA-617]_[protein_id=WP_1095     AGGGAAGAATTATTAAATAAGTATTTAGCT 810
lcl|NG_057549.1_cds_WP_109545113.1_1_[gene=blaOXA]_[locus_tag=A7J11_05550]_[protein=OXA-184_family_class_D_beta-lactamase_OXA-618]_[protein_id=WP_1095     AGGGAAGAATTATTAAATAAGTATTTAGCT 810
lcl|NG_057548.1_cds_WP_109545112.1_1_[gene=blaOXA]_[locus_tag=A7J11_05549]_[protein=OXA-184_family_class_D_beta-lactamase_OXA-622]_[protein_id=WP_1095     AGGGAAGAATTATTAAATAAGTATTTAGCT 810
lcl|NG_057547.1_cds_WP_109545111.1_1_[gene=blaOXA]_[locus_tag=A7J11_05548]_[protein=OXA-184_family_class_D_beta-lactamase_OXA-613]_[protein_id=WP_1095     AGGGAAGAATTATTAAATAAGTATTTAGCT 810
lcl|NG_057546.1_cds_WP_070233680.1_1_[gene=blaOXA]_[locus_tag=A7J11_05547]_[protein=OXA-184_family_class_D_beta-lactamase_OXA-614]_[protein_id=WP_0702     AGGGAAGAATTATTAAATAAGTATTTAGCT 810
lcl|NG_057545.1_cds_WP_109545110.1_1_[gene=blaOXA]_[locus_tag=A7J11_05546]_[protein=OXA-184_family_class_D_beta-lactamase_OXA-616]_[protein_id=WP_1095     AGAGAAGAATTGCTAGAAAAATATCTAG-- 810
lcl|NG_057544.1_cds_WP_044779552.1_1_[gene=blaOXA]_[locus_tag=A7J11_05545]_[protein=OXA-184_family_class_D_beta-lactamase_OXA-638]_[protein_id=WP_0447     AGAGAAGAATTGCTAGAAAAATATCTAG-- 810
lcl|NG_057543.1_cds_WP_109545109.1_1_[gene=blaOXA]_[locus_tag=A7J11_05544]_[protein=OXA-184_family_class_D_beta-lactamase_OXA-640]_[protein_id=WP_1095     AGGGAAGAATTGCTAGAAAAATATCTAG-- 810
lcl|NG_057506.1_cds_WP_109545086.1_1_[gene=blaOXA]_[locus_tag=A7J11_05507]_[protein=OXA-184_family_class_D_beta-lactamase_OXA-632]_[protein_id=WP_1095     AGAGAAGAATTGCTAGAAAAATATATTTAT 810
lcl|NG_057505.1_cds_WP_052794776.1_1_[gene=blaOXA]_[locus_tag=A7J11_05506]_[protein=OXA-184_family_class_D_beta-lactamase_OXA-625]_[protein_id=WP_0527     AGAGAAGAATTGCTAGAAAAATATATTTAT 810
lcl|NG_057504.1_cds_WP_053872444.1_1_[gene=blaOXA]_[locus_tag=A7J11_05505]_[protein=OXA-184_family_class_D_beta-lactamase_OXA-639]_[protein_id=WP_0538     AGGGAAGAATTGCTAGAAAAATATCTAG-- 810
lcl|NG_057503.1_cds_WP_109545085.1_1_[gene=blaOXA]_[locus_tag=A7J11_05504]_[protein=OXA-184_family_class_D_beta-lactamase_OXA-630]_[protein_id=WP_1095     AGAGAAGAATTGCTAGAAAAATATATTTAT 810
lcl|NG_057502.1_cds_WP_109545084.1_1_[gene=blaOXA]_[locus_tag=A7J11_05503]_[protein=OXA-184_family_class_D_beta-lactamase_OXA-634]_[protein_id=WP_1095     AGAGAAGAATTGCTAGAAAAATATATTTAT 810
lcl|NG_057501.1_cds_WP_057036510.1_1_[gene=blaOXA]_[locus_tag=A7J11_05502]_[protein=OXA-184_family_class_D_beta-lactamase_OXA-629]_[protein_id=WP_0570     AGAGAAGAATTGCTAGAAAAATATATTTAT 810
lcl|NG_057500.1_cds_WP_109545083.1_1_[gene=blaOXA]_[locus_tag=A7J11_05501]_[protein=OXA-184_family_class_D_beta-lactamase_OXA-628]_[protein_id=WP_1095     AGAGAAGAATTGCTAGAAAAATATATTTAT 810
lcl|NG_057499.1_cds_WP_109545082.1_1_[gene=blaOXA]_[locus_tag=A7J11_05500]_[protein=OXA-184_family_class_D_beta-lactamase_OXA-633]_[protein_id=WP_1095     AGAGAAGAATTGCTAGAAAAATATATTTAT 810
lcl|NG_057498.1_cds_WP_109545081.1_1_[gene=blaOXA]_[locus_tag=A7J11_05499]_[protein=OXA-184_family_class_D_beta-lactamase_OXA-627]_[protein_id=WP_1095     AGAGAAGAATTGCTAGAAAAATATATTTAT 810
lcl|NG_057497.1_cds_WP_109545080.1_1_[gene=blaOXA]_[locus_tag=A7J11_05498]_[protein=OXA-184_family_class_D_beta-lactamase_OXA-626]_[protein_id=WP_1095     AGAGAAGAATTGCTAGAAAAATATATTTAT 810
lcl|NG_057496.1_cds_WP_109545079.1_1_[gene=blaOXA]_[locus_tag=A7J11_05497]_[protein=OXA-184_family_class_D_beta-lactamase_OXA-631]_[protein_id=WP_1095     AGAGAAGAATTGCTAGAAAAATATATTTAT 810
lcl|NG_057495.1_cds_WP_109545078.1_1_[gene=blaOXA]_[locus_tag=A7J11_05496]_[protein=OXA-184_family_class_D_beta-lactamase_OXA-635]_[protein_id=WP_1095     AGAGAAGAATTGCTAGAAAAATATCTAG-- 810
lcl|NG_057494.1_cds_WP_109545077.1_1_[gene=blaOXA]_[locus_tag=A7J11_05495]_[protein=OXA-184_family_class_D_beta-lactamase_OXA-636]_[protein_id=WP_1095     AGAGAAGAATTGCTAGAAAAATATCTAG-- 810
lcl|NG_057493.1_cds_WP_002936877.1_1_[gene=blaOXA]_[locus_tag=A7J11_05494]_[protein=OXA-184_family_class_D_beta-lactamase_OXA-623]_[protein_id=WP_0029     AGAGAAAAATTGCTAGAAAAATATATTTAT 810
lcl|NG_057492.1_cds_WP_109545076.1_1_[gene=blaOXA]_[locus_tag=A7J11_05493]_[protein=OXA-184_family_class_D_beta-lactamase_OXA-620]_[protein_id=WP_1095     AGGGAAGAATTATTAAATAAGTATTTAGCT 810
lcl|NG_057491.1_cds_WP_109545075.1_1_[gene=blaOXA]_[locus_tag=A7J11_05492]_[protein=OXA-184_family_class_D_beta-lactamase_OXA-619]_[protein_id=WP_1095     AGGGAAGAATTATTAAATAAGTATTTAGCT 810
lcl|NG_057490.1_cds_WP_052858477.1_1_[gene=blaOXA]_[locus_tag=A7J11_05491]_[protein=OXA-184_family_class_D_beta-lactamase_OXA-637]_[protein_id=WP_0528     AGGGAAGAATTGCTAGAAAAATATCTAG-- 810
lcl|MH085575.1_cds_AWD39729.1_1_[gene=blaOXA]_[protein=OXA-184_family_class_D_beta-lactamase_OXA-621]_[protein_id=AWD39729.1]_[location=1..774]_[gbkey     AGGGAAGAATTATTAAATAAGTATTTAGCT 810
lcl|MH085574.1_cds_AWD39728.1_1_[gene=blaOXA]_[protein=OXA-184_family_class_D_beta-lactamase_OXA-615]_[protein_id=AWD39728.1]_[location=1..774]_[gbkey     AGGGAAGAATTATTAAATAAGTATTTAGCT 810
lcl|MH085572.1_cds_AWD39727.1_1_[gene=blaOXA]_[protein=OXA-184_family_class_D_beta-lactamase_OXA-624]_[protein_id=AWD39727.1]_[location=1..774]_[gbkey     AGGGAAGAATTATTAAATAAGTATTTAGCT 810
lcl|MH085571.1_cds_AWD39726.1_1_[gene=blaOXA]_[protein=OXA-184_family_class_D_beta-lactamase_OXA-617]_[protein_id=AWD39726.1]_[location=1..774]_[gbkey     AGGGAAGAATTATTAAATAAGTATTTAGCT 810
lcl|MH085570.1_cds_AWD39725.1_1_[gene=blaOXA]_[protein=OXA-184_family_class_D_beta-lactamase_OXA-618]_[protein_id=AWD39725.1]_[location=1..774]_[gbkey     AGGGAAGAATTATTAAATAAGTATTTAGCT 810
lcl|MH085569.1_cds_AWD39724.1_1_[gene=blaOXA]_[protein=OXA-184_family_class_D_beta-lactamase_OXA-622]_[protein_id=AWD39724.1]_[location=1..774]_[gbkey     AGGGAAGAATTATTAAATAAGTATTTAGCT 810
lcl|MH085568.1_cds_AWD39723.1_1_[gene=blaOXA]_[protein=OXA-184_family_class_D_beta-lactamase_OXA-613]_[protein_id=AWD39723.1]_[location=1..753]_[gbkey     AGGGAAGAATTATTAAATAAGTATTTAGCT 810
lcl|MH085567.1_cds_AWD39722.1_1_[gene=blaOXA]_[protein=OXA-184_family_class_D_beta-lactamase_OXA-614]_[protein_id=AWD39722.1]_[location=1..774]_[gbkey     AGGGAAGAATTATTAAATAAGTATTTAGCT 810
lcl|MH085566.1_cds_AWD39721.1_1_[gene=blaOXA]_[protein=OXA-184_family_class_D_beta-lactamase_OXA-616]_[protein_id=AWD39721.1]_[location=1..750]_[gbkey     AGAGAAGAATTGCTAGAAAAATATCTAG-- 810
lcl|MH085565.1_cds_AWD39720.1_1_[gene=blaOXA]_[protein=OXA-184_family_class_D_beta-lactamase_OXA-638]_[protein_id=AWD39720.1]_[location=1..750]_[gbkey     AGAGAAGAATTGCTAGAAAAATATCTAG-- 810
lcl|MH085564.1_cds_AWD39719.1_1_[gene=blaOXA]_[protein=OXA-184_family_class_D_beta-lactamase_OXA-640]_[protein_id=AWD39719.1]_[location=1..750]_[gbkey     AGGGAAGAATTGCTAGAAAAATATCTAG-- 810
lcl|MH085514.1_cds_AWD39679.1_1_[gene=blaOXA]_[protein=OXA-184_family_class_D_beta-lactamase_OXA-632]_[protein_id=AWD39679.1]_[location=1..747]_[gbkey     AGAGAAGAATTGCTAGAAAAATATATTTAT 810
lcl|MH085513.1_cds_AWD39678.1_1_[gene=blaOXA]_[protein=OXA-184_family_class_D_beta-lactamase_OXA-625]_[protein_id=AWD39678.1]_[location=1..747]_[gbkey     AGAGAAGAATTGCTAGAAAAATATATTTAT 810
lcl|MH085512.1_cds_AWD39677.1_1_[gene=blaOXA]_[protein=OXA-184_family_class_D_beta-lactamase_OXA-639]_[protein_id=AWD39677.1]_[location=1..750]_[gbkey     AGGGAAGAATTGCTAGAAAAATATCTAG-- 810
lcl|MH085511.1_cds_AWD39676.1_1_[gene=blaOXA]_[protein=OXA-184_family_class_D_beta-lactamase_OXA-623]_[protein_id=AWD39676.1]_[location=1..747]_[gbkey     AGAGAAAAATTGCTAGAAAAATATATTTAT 810
lcl|MH085510.1_cds_AWD39675.1_1_[gene=blaOXA]_[protein=OXA-184_family_class_D_beta-lactamase_OXA-630]_[protein_id=AWD39675.1]_[location=1..747]_[gbkey     AGAGAAGAATTGCTAGAAAAATATATTTAT 810
lcl|MH085509.1_cds_AWD39674.1_1_[gene=blaOXA]_[protein=OXA-184_family_class_D_beta-lactamase_OXA-634]_[protein_id=AWD39674.1]_[location=1..747]_[gbkey     AGAGAAGAATTGCTAGAAAAATATATTTAT 810
lcl|MH085508.1_cds_AWD39673.1_1_[gene=blaOXA]_[protein=OXA-184_family_class_D_beta-lactamase_OXA-629]_[protein_id=AWD39673.1]_[location=1..747]_[gbkey     AGAGAAGAATTGCTAGAAAAATATATTTAT 810
lcl|MH085507.1_cds_AWD39672.1_1_[gene=blaOXA]_[protein=OXA-184_family_class_D_beta-lactamase_OXA-628]_[protein_id=AWD39672.1]_[location=1..747]_[gbkey     AGAGAAGAATTGCTAGAAAAATATATTTAT 810
lcl|MH085506.1_cds_AWD39671.1_1_[gene=blaOXA]_[protein=OXA-184_family_class_D_beta-lactamase_OXA-633]_[protein_id=AWD39671.1]_[location=1..747]_[gbkey     AGAGAAGAATTGCTAGAAAAATATATTTAT 810
lcl|MH085505.1_cds_AWD39670.1_1_[gene=blaOXA]_[protein=OXA-184_family_class_D_beta-lactamase_OXA-627]_[protein_id=AWD39670.1]_[location=1..747]_[gbkey     AGAGAAGAATTGCTAGAAAAATATATTTAT 810
lcl|MH085504.1_cds_AWD39669.1_1_[gene=blaOXA]_[protein=OXA-184_family_class_D_beta-lactamase_OXA-626]_[protein_id=AWD39669.1]_[location=1..747]_[gbkey     AGAGAAGAATTGCTAGAAAAATATATTTAT 810
lcl|MH085503.1_cds_AWD39668.1_1_[gene=blaOXA]_[protein=OXA-184_family_class_D_beta-lactamase_OXA-631]_[protein_id=AWD39668.1]_[location=1..747]_[gbkey     AGAGAAGAATTGCTAGAAAAATATATTTAT 810
lcl|MH085502.1_cds_AWD39667.1_1_[gene=blaOXA]_[protein=OXA-184_family_class_D_beta-lactamase_OXA-635]_[protein_id=AWD39667.1]_[location=1..750]_[gbkey     AGAGAAGAATTGCTAGAAAAATATCTAG-- 810
lcl|MH085501.1_cds_AWD39666.1_1_[gene=blaOXA]_[protein=OXA-184_family_class_D_beta-lactamase_OXA-636]_[protein_id=AWD39666.1]_[location=1..750]_[gbkey     AGAGAAGAATTGCTAGAAAAATATCTAG-- 810
lcl|MH085500.1_cds_AWD39665.1_1_[gene=blaOXA]_[protein=OXA-184_family_class_D_beta-lactamase_OXA-623]_[protein_id=AWD39665.1]_[location=1..747]_[gbkey     AGAGAAAAATTGCTAGAAAAATATATTTAT 810
lcl|MH085499.1_cds_AWD39664.1_1_[gene=blaOXA]_[protein=OXA-184_family_class_D_beta-lactamase_OXA-620]_[protein_id=AWD39664.1]_[location=1..774]_[gbkey     AGGGAAGAATTATTAAATAAGTATTTAGCT 810
lcl|MH085498.1_cds_AWD39663.1_1_[gene=blaOXA]_[protein=OXA-184_family_class_D_beta-lactamase_OXA-619]_[protein_id=AWD39663.1]_[location=1..774]_[gbkey     AGGGAAGAATTATTAAATAAGTATTTAGCT 810
lcl|MH085497.1_cds_AWD39662.1_1_[gene=blaOXA]_[protein=OXA-184_family_class_D_beta-lactamase_OXA-637]_[protein_id=AWD39662.1]_[location=1..750]_[gbkey     AGGGAAGAATTGCTAGAAAAATATCTAG-- 810
lcl|MH085573.1_cds_AWD39740.1_1_[gene=blaOXA]_[protein=OXA-184_family_class_D_beta-lactamase_OXA-658]_[protein_id=AWD39740.1]_[location=1..720]_[gbkey     AGGGAA-AATTATTAA-------------- 810
lcl|NG_061408.1_cds_WP_070210118.1_1_[gene=blaOXA]_[locus_tag=A7J11_05813]_[protein=OXA-184_family_class_D_beta-lactamase_OXA-658]_[protein_id=WP_0702     AGGGAA-AATTATTAA-------------- 810
lcl|NG_049485.1_cds_WP_002872405.1_1_[gene=blaOXA]_[locus_tag=A7J11_02568]_[protein=OXA-184_family_class_D_beta-lactamase_OXA-184]_[protein_id=WP_0028     AGAGAAGAATTGCTAGAAAAATATATTTAT 810
lcl|NG_049486.1_cds_WP_063861300.1_1_[gene=blaOXA]_[locus_tag=A7J11_02854]_[protein=OXA-184_family_class_D_beta-lactamase_OXA-185]_[protein_id=WP_0638     AGAGAAGAATTGCTAGAAAAATATATTTAT 810
lcl|NG_049733.1_cds_WP_063864085.1_1_[gene=blaOXA]_[locus_tag=A7J11_03475]_[protein=OXA-184_family_class_D_beta-lactamase_OXA-448]_[protein_id=WP_0638     AGAGAAGAATTGCTAGAAAAATATATTTAT 810
lcl|NG_049749.1_cds_WP_052793969.1_1_[gene=blaOXA]_[locus_tag=A7J11_03476]_[protein=OXA-184_family_class_D_beta-lactamase_OXA-465]_[protein_id=WP_0527     AGAGAAGAATTGCTAGAAAAATATATTTAT 810
lcl|NG_049750.1_cds_WP_063864091.1_1_[gene=blaOXA]_[locus_tag=A7J11_03477]_[protein=OXA-184_family_class_D_beta-lactamase_OXA-466]_[protein_id=WP_0638     AGAGAAGAATTGCTAGAAAAATATATTTAT 810
lcl|NG_063886.1_cds_WP_126205827.1_1_[gene=blaOXA]_[locus_tag=A7J11_06097]_[protein=OXA-184_family_class_D_beta-lactamase_OXA-785]_[protein_id=WP_1262     AGAGAAGAATTACTAGAAAAATATATTTAT 810
lcl|NG_049731.1_cds_WP_063864084.1_1_[gene=blaOXA]_[locus_tag=A7J11_03474]_[protein=OXA-184_family_class_D_beta-lactamase_OXA-446]_[protein_id=WP_0638     AGGGAAGAATTGCTAGAAAAATATCTAG-- 810
lcl|NG_049734.1_cds_WP_002893358.1_1_[gene=blaOXA]_[locus_tag=A7J11_02801]_[protein=OXA-184_family_class_D_beta-lactamase_OXA-449]_[protein_id=WP_0028     AGAGAAGAATTGCTAGAAAAATATCTAG-- 810
lcl|NG_063884.1_cds_WP_128268278.1_1_[gene=blaOXA]_[locus_tag=A7J11_06095]_[protein=OXA-184_family_class_D_beta-lactamase_OXA-783]_[protein_id=WP_1282     AGAGAAGAATTGCTAGAAAAATATCTAG-- 810
lcl|NG_049732.1_cds_WP_002934081.1_1_[gene=blaOXA]_[locus_tag=A7J11_02802]_[protein=OXA-184_family_class_D_beta-lactamase_OXA-447]_[protein_id=WP_0029     AGGGAAGAATTATTAAATAAGTATTTAGCT 810
                                                                                                                                                                                         

OXA-1_consensus                                                                                                                                            TCACCATTCTAAACACACTAAATTTATAA- 840
OXA01_crRNA                                                                                                                                                ------------------------------ 840
Forward_primer                                                                                                                                             ------------------------------ 840
Reverse_primer                                                                                                                                             ------------------------------ 840
lcl|MH085576.1_cds_AWD39741.1_1_[gene=blaOXA]_[protein=OXA-184_family_class_D_beta-lactamase]_[protein_id=AWD39741.1]_[location=1..735]_[gbkey=CDS]        ---------CAATTATAACAA--------- 840
lcl|MK181518.1_cds_AYX80687.1_1_[gene=blaOXA]_[protein=OXA-184_family_class_D_beta-lactamase_OXA-783]_[protein_id=AYX80687.1]_[location=1..750]_[gbkey     ---------CAATTATAACAA--------- 840
lcl|MK181520.1_cds_AYX80689.1_1_[gene=blaOXA]_[protein=OXA-184_family_class_D_beta-lactamase_OXA-785]_[protein_id=AYX80689.1]_[location=1..747]_[gbkey     TCTTTAAACTAA------------------ 840
lcl|NG_057553.1_cds_WP_109545116.1_1_[gene=blaOXA]_[locus_tag=A7J11_05554]_[protein=OXA-184_family_class_D_beta-lactamase_OXA-621]_[protein_id=WP_1095     AA-TTTTTCCAACAATAATAGGATTAAAAG 840
lcl|NG_057552.1_cds_WP_109545115.1_1_[gene=blaOXA]_[locus_tag=A7J11_05553]_[protein=OXA-184_family_class_D_beta-lactamase_OXA-615]_[protein_id=WP_1095     AA-TTTTTCCAACAATAATAGGATTAAAAG 840
lcl|NG_057551.1_cds_WP_088303859.1_1_[gene=blaOXA]_[locus_tag=A7J11_05552]_[protein=OXA-184_family_class_D_beta-lactamase_OXA-624]_[protein_id=WP_0883     AA-TTTTTTCAACAATAATAGGATTAAAAG 840
lcl|NG_057550.1_cds_WP_109545114.1_1_[gene=blaOXA]_[locus_tag=A7J11_05551]_[protein=OXA-184_family_class_D_beta-lactamase_OXA-617]_[protein_id=WP_1095     AA-TTTTTTCAACAATAATAGGATTAAAAG 840
lcl|NG_057549.1_cds_WP_109545113.1_1_[gene=blaOXA]_[locus_tag=A7J11_05550]_[protein=OXA-184_family_class_D_beta-lactamase_OXA-618]_[protein_id=WP_1095     AA-TTTTTTCAACAATAATAGGATTAAAAG 840
lcl|NG_057548.1_cds_WP_109545112.1_1_[gene=blaOXA]_[locus_tag=A7J11_05549]_[protein=OXA-184_family_class_D_beta-lactamase_OXA-622]_[protein_id=WP_1095     AA-TTTTTTCAACAATAATAGGATTAAAAG 840
lcl|NG_057547.1_cds_WP_109545111.1_1_[gene=blaOXA]_[locus_tag=A7J11_05548]_[protein=OXA-184_family_class_D_beta-lactamase_OXA-613]_[protein_id=WP_1095     AATTTTTTCCAACAATAA------------ 840
lcl|NG_057546.1_cds_WP_070233680.1_1_[gene=blaOXA]_[locus_tag=A7J11_05547]_[protein=OXA-184_family_class_D_beta-lactamase_OXA-614]_[protein_id=WP_0702     AA-TTTTTCCAACAATAATAGGATTAAAAG 840
lcl|NG_057545.1_cds_WP_109545110.1_1_[gene=blaOXA]_[locus_tag=A7J11_05546]_[protein=OXA-184_family_class_D_beta-lactamase_OXA-616]_[protein_id=WP_1095     ---------CAATCATAACAA--------- 840
lcl|NG_057544.1_cds_WP_044779552.1_1_[gene=blaOXA]_[locus_tag=A7J11_05545]_[protein=OXA-184_family_class_D_beta-lactamase_OXA-638]_[protein_id=WP_0447     ---------CAATCATAACAA--------- 840
lcl|NG_057543.1_cds_WP_109545109.1_1_[gene=blaOXA]_[locus_tag=A7J11_05544]_[protein=OXA-184_family_class_D_beta-lactamase_OXA-640]_[protein_id=WP_1095     ---------CAATCATAACAA--------- 840
lcl|NG_057506.1_cds_WP_109545086.1_1_[gene=blaOXA]_[locus_tag=A7J11_05507]_[protein=OXA-184_family_class_D_beta-lactamase_OXA-632]_[protein_id=WP_1095     TCTTTAAACTAA------------------ 840
lcl|NG_057505.1_cds_WP_052794776.1_1_[gene=blaOXA]_[locus_tag=A7J11_05506]_[protein=OXA-184_family_class_D_beta-lactamase_OXA-625]_[protein_id=WP_0527     TCTTTAAACTAA------------------ 840
lcl|NG_057504.1_cds_WP_053872444.1_1_[gene=blaOXA]_[locus_tag=A7J11_05505]_[protein=OXA-184_family_class_D_beta-lactamase_OXA-639]_[protein_id=WP_0538     ---------CAATCATAACAA--------- 840
lcl|NG_057503.1_cds_WP_109545085.1_1_[gene=blaOXA]_[locus_tag=A7J11_05504]_[protein=OXA-184_family_class_D_beta-lactamase_OXA-630]_[protein_id=WP_1095     TCTTTAAACTAA------------------ 840
lcl|NG_057502.1_cds_WP_109545084.1_1_[gene=blaOXA]_[locus_tag=A7J11_05503]_[protein=OXA-184_family_class_D_beta-lactamase_OXA-634]_[protein_id=WP_1095     TCTTTAAATTAA------------------ 840
lcl|NG_057501.1_cds_WP_057036510.1_1_[gene=blaOXA]_[locus_tag=A7J11_05502]_[protein=OXA-184_family_class_D_beta-lactamase_OXA-629]_[protein_id=WP_0570     TCTTTAAACTAA------------------ 840
lcl|NG_057500.1_cds_WP_109545083.1_1_[gene=blaOXA]_[locus_tag=A7J11_05501]_[protein=OXA-184_family_class_D_beta-lactamase_OXA-628]_[protein_id=WP_1095     TCTTTAAACTAA------------------ 840
lcl|NG_057499.1_cds_WP_109545082.1_1_[gene=blaOXA]_[locus_tag=A7J11_05500]_[protein=OXA-184_family_class_D_beta-lactamase_OXA-633]_[protein_id=WP_1095     TCTTTAAACTAA------------------ 840
lcl|NG_057498.1_cds_WP_109545081.1_1_[gene=blaOXA]_[locus_tag=A7J11_05499]_[protein=OXA-184_family_class_D_beta-lactamase_OXA-627]_[protein_id=WP_1095     TCTTTAAACTAA------------------ 840
[truncated: 22,585 more chars]
