# Supplementary material for: Thermal optimized PCR coupled to CRISPR-Cas12a for rapid detection of blaOXA-1 resistance gene
Source: PLoS One. 2026 May 15;21(5):e0337675. doi: 10.1371/journal.pone.0337675 (PMC13178884; doi:10.1371/journal.pone.0337675)
Supplement: S2 File [file pone.0337675.s002.zip › Supplementary_file_S2/Aln_OXA266.aln]

CLUSTAL W 2.0 multiple sequence alignment

OXA-1_consensus                                                                                                                                            ATGAAAAACACAATACATATCAACTTCGCT 30
OXA01_crRNA                                                                                                                                                ------------------------------ 30
Forward_primer                                                                                                                                             ------------------------------ 30
Reverse_primer                                                                                                                                             ------------------------------ 30
lcl|MH549401.1_cds_AXC08553.1_1_[gene=blaOXA]_[locus_tag=HMKBKFMK_00001]_[protein=OXA-266_family_class_D_beta-lactamase_OXA-661]_[protein_id=AXC08553.     ATGCGAAA-AAATCTCAAAGTTGCTCTGCT 30
                                                                                                                                                                                         

OXA-1_consensus                                                                                                                                            ATTTTTTTAATAATTGCAAATATTAT---- 60
OXA01_crRNA                                                                                                                                                ------------------------------ 60
Forward_primer                                                                                                                                             ------------------------------ 60
Reverse_primer                                                                                                                                             ------------------------------ 60
lcl|MH549401.1_cds_AXC08553.1_1_[gene=blaOXA]_[locus_tag=HMKBKFMK_00001]_[protein=OXA-266_family_class_D_beta-lactamase_OXA-661]_[protein_id=AXC08553.     ATGTAGTTCGTTATGCTTAAGTTTAGGCTT 60
                                                                                                                                                                                         

OXA-1_consensus                                                                                                                                            ------------------------------ 90
OXA01_crRNA                                                                                                                                                ------------------------------ 90
Forward_primer                                                                                                                                             ------------------------------ 90
Reverse_primer                                                                                                                                             ------------------------------ 90
lcl|MH549401.1_cds_AXC08553.1_1_[gene=blaOXA]_[locus_tag=HMKBKFMK_00001]_[protein=OXA-266_family_class_D_beta-lactamase_OXA-661]_[protein_id=AXC08553.     GGTTGCTTGTCACAGCTTAAATTCAGAGCT 90
                                                                                                                                                                                         

OXA-1_consensus                                                                                                                                            -----CTACAGCAGCGCCAGTGCATCAACA 120
OXA01_crRNA                                                                                                                                                ------------------------------ 120
Forward_primer                                                                                                                                             ------------------------------ 120
Reverse_primer                                                                                                                                             ------------------------------ 120
lcl|MH549401.1_cds_AXC08553.1_1_[gene=blaOXA]_[locus_tag=HMKBKFMK_00001]_[protein=OXA-266_family_class_D_beta-lactamase_OXA-661]_[protein_id=AXC08553.     GCAGATTGCAGAACAGCAAAAGCAACAACA 120
                                                                                                                                                                                         

OXA-1_consensus                                                                                                                                            GATATCTCTACTGTTGCATCTCCATTATTT 150
OXA01_crRNA                                                                                                                                                ------------------------------ 150
Forward_primer                                                                                                                                             ------------------------------ 150
Reverse_primer                                                                                                                                             ------------------------------ 150
lcl|MH549401.1_cds_AXC08553.1_1_[gene=blaOXA]_[locus_tag=HMKBKFMK_00001]_[protein=OXA-266_family_class_D_beta-lactamase_OXA-661]_[protein_id=AXC08553.     AAAAATTTCTAAGCTATTTGTGAA-----T 150
                                                                                                                                                                                         

OXA-1_consensus                                                                                                                                            GAAGGAACTGAAGGTTGTTTTTTACTTTAC 180
OXA01_crRNA                                                                                                                                                ------------------------------ 180
Forward_primer                                                                                                                                             ------------------------------ 180
Reverse_primer                                                                                                                                             ------------------------------ 180
lcl|MH549401.1_cds_AXC08553.1_1_[gene=blaOXA]_[locus_tag=HMKBKFMK_00001]_[protein=OXA-266_family_class_D_beta-lactamase_OXA-661]_[protein_id=AXC08553.     GCCAAAACAGAAGGCGTATTTGTCACTTAT 180
                                                                                                                                                                                         

OXA-1_consensus                                                                                                                                            GATG-------CATCCACAAACGCTGAAAT 210
OXA01_crRNA                                                                                                                                                ------------------------------ 210
Forward_primer                                                                                                                                             ------------------------------ 210
Reverse_primer                                                                                                                                             ------------------------------ 210
lcl|MH549401.1_cds_AXC08553.1_1_[gene=blaOXA]_[locus_tag=HMKBKFMK_00001]_[protein=OXA-266_family_class_D_beta-lactamase_OXA-661]_[protein_id=AXC08553.     GACGGTCAAAAGATACATGAATATGGGAAT 210
                                                                                                                                                                                         

OXA-1_consensus                                                                                                                                            TGCTCAATTCAATAAAGCAAAGTGTGCAAC 240
OXA01_crRNA                                                                                                                                                ------------------------------ 240
Forward_primer                                                                                                                                             ------------------------------ 240
Reverse_primer                                                                                                                                             ------------------------------ 240
lcl|MH549401.1_cds_AXC08553.1_1_[gene=blaOXA]_[locus_tag=HMKBKFMK_00001]_[protein=OXA-266_family_class_D_beta-lactamase_OXA-661]_[protein_id=AXC08553.     GCCTTAAATC---------GGGCTCAAACC 240
                                                                                                                                                                                         

OXA-1_consensus                                                                                                                                            GCAAATGGCACCAGATTCAACTTTCAAGAT 270
OXA01_crRNA                                                                                                                                                ------------------------------ 270
Forward_primer                                                                                                                                             ------------------------------ 270
Reverse_primer                                                                                                                                             ------------------------------ 270
lcl|MH549401.1_cds_AXC08553.1_1_[gene=blaOXA]_[locus_tag=HMKBKFMK_00001]_[protein=OXA-266_family_class_D_beta-lactamase_OXA-661]_[protein_id=AXC08553.     TCTTATATCCCTGCATCTACTTTTAAAATG 270
                                                                                                                                                                                         

OXA-1_consensus                                                                                                                                            CGCATTATCACTTATGGCATTTGATGCGGA 300
OXA01_crRNA                                                                                                                                                ------------------------------ 300
Forward_primer                                                                                                                                             ------------------------------ 300
Reverse_primer                                                                                                                                             ------------------------------ 300
lcl|MH549401.1_cds_AXC08553.1_1_[gene=blaOXA]_[locus_tag=HMKBKFMK_00001]_[protein=OXA-266_family_class_D_beta-lactamase_OXA-661]_[protein_id=AXC08553.     CTCAATGCTTTGATTGGCATCCAACACCAT 300
                                                                                                                                                                                         

OXA-1_consensus                                                                                                                                            AATAATAGATCAGAAAACCATATTCAAATG 330
OXA01_crRNA                                                                                                                                                ------------------------------ 330
Forward_primer                                                                                                                                             ------------------------------ 330
Reverse_primer                                                                                                                                             ------------------------------ 330
lcl|MH549401.1_cds_AXC08553.1_1_[gene=blaOXA]_[locus_tag=HMKBKFMK_00001]_[protein=OXA-266_family_class_D_beta-lactamase_OXA-661]_[protein_id=AXC08553.     AAAACGACACCAAATGA-AGTTTTTAAATG 330
                                                                                                                                                                                         

OXA-1_consensus                                                                                                                                            GGATAAAACCCCCAAAGGAATGGAGATCTG 360
OXA01_crRNA                                                                                                                                                ------------------------------ 360
Forward_primer                                                                                                                                             ------------------------------ 360
Reverse_primer                                                                                                                                             ------------------------------ 360
lcl|MH549401.1_cds_AXC08553.1_1_[gene=blaOXA]_[locus_tag=HMKBKFMK_00001]_[protein=OXA-266_family_class_D_beta-lactamase_OXA-661]_[protein_id=AXC08553.     GAATGGAGAAAAGCGTAGATTTAAGAGCTG 360
                                                                                                                                                                                         

OXA-1_consensus                                                                                                                                            GAACAGCAATCATACACCAAAGACGTGGAT 390
OXA01_crRNA                                                                                                                                                ------------------------------ 390
Forward_primer                                                                                                                                             ------------------------------ 390
Reverse_primer                                                                                                                                             ------------------------------ 390
lcl|MH549401.1_cds_AXC08553.1_1_[gene=blaOXA]_[locus_tag=HMKBKFMK_00001]_[protein=OXA-266_family_class_D_beta-lactamase_OXA-661]_[protein_id=AXC08553.     GGAAAAAGATTTGACTTTAACTGAAGCGAT 390
                                                                                                                                                                                         

OXA-1_consensus                                                                                                                                            GCAATTTTCTGTTGTTTGGGTTTCGCAAGA 420
OXA01_crRNA                                                                                                                                                ------------------------------ 420
Forward_primer                                                                                                                                             ------------------------------ 420
Reverse_primer                                                                                                                                             ------------------------------ 420
lcl|MH549401.1_cds_AXC08553.1_1_[gene=blaOXA]_[locus_tag=HMKBKFMK_00001]_[protein=OXA-266_family_class_D_beta-lactamase_OXA-661]_[protein_id=AXC08553.     CCAAGCATCCGCTGTTCCTATTTATCAAGA 420
                                                                                                                                                                                         

OXA-1_consensus                                                                                                                                            AATAACCCAAAAAATTGGATTAAATAAAAT 450
OXA01_crRNA                                                                                                                                                ----ACCAGAAGAACAAATT---------- 450
Forward_primer                                                                                                                                             ------------------------------ 450
Reverse_primer                                                                                                                                             ------------------------------ 450
lcl|MH549401.1_cds_AXC08553.1_1_[gene=blaOXA]_[locus_tag=HMKBKFMK_00001]_[protein=OXA-266_family_class_D_beta-lactamase_OXA-661]_[protein_id=AXC08553.     ATTAGCCAGACGAATAGGTTTAGATATGAT 450
                                                                                                                                                                                         

OXA-1_consensus                                                                                                                                            CAAGAATTATCTCAAAGATTTTGATTATGG 480
OXA01_crRNA                                                                                                                                                ------------------------------ 480
Forward_primer                                                                                                                                             ------------------------------ 480
Reverse_primer                                                                                                                                             ------------------------------ 480
lcl|MH549401.1_cds_AXC08553.1_1_[gene=blaOXA]_[locus_tag=HMKBKFMK_00001]_[protein=OXA-266_family_class_D_beta-lactamase_OXA-661]_[protein_id=AXC08553.     GGCATCTGAAGTTAAAAGAATAGGCTTTGG 480
                                                                                                                                                                                         

OXA-1_consensus                                                                                                                                            AAATCAAGACTTCTCTGGAGATAAAGAAAG 510
OXA01_crRNA                                                                                                                                                ------------------------------ 510
Forward_primer                                                                                                                                             ------------------------------ 510
Reverse_primer                                                                                                                                             ------------------------------ 510
lcl|MH549401.1_cds_AXC08553.1_1_[gene=blaOXA]_[locus_tag=HMKBKFMK_00001]_[protein=OXA-266_family_class_D_beta-lactamase_OXA-661]_[protein_id=AXC08553.     AAATTCAGAT------------------AT 510
                                                                                                                                                                                         

OXA-1_consensus                                                                                                                                            AAACAACGGATTAACAGAAGCATGGCTCGA 540
OXA01_crRNA                                                                                                                                                ------------------------------ 540
Forward_primer                                                                                                                                             ------------------------------ 540
Reverse_primer                                                                                                                                             ------------------------------ 540
lcl|MH549401.1_cds_AXC08553.1_1_[gene=blaOXA]_[locus_tag=HMKBKFMK_00001]_[protein=OXA-266_family_class_D_beta-lactamase_OXA-661]_[protein_id=AXC08553.     AGGCAATCAGGTCGATAATTTTTGGTTGGT 540
                                                                                                                                                                                         

OXA-1_consensus                                                                                                                                            AAGTAGCTTAAAAATTTCACCAGAAGAACA 570
OXA01_crRNA                                                                                                                                                ------------------------------ 570
Forward_primer                                                                                                                                             ------------------------------ 570
Reverse_primer                                                                                                                                             ------------------------------ 570
lcl|MH549401.1_cds_AXC08553.1_1_[gene=blaOXA]_[locus_tag=HMKBKFMK_00001]_[protein=OXA-266_family_class_D_beta-lactamase_OXA-661]_[protein_id=AXC08553.     TGGCCCATTAAAAATTACACCTATTCAAGA 570
                                                                                                                                                                                         

OXA-1_consensus                                                                                                                                            AATTCAATTCCTGCGTAAAATTATTAATCA 600
OXA01_crRNA                                                                                                                                                ------------------------------ 600
Forward_primer                                                                                                                                             ------------------------------ 600
Reverse_primer                                                                                                                                             ------------------------------ 600
lcl|MH549401.1_cds_AXC08553.1_1_[gene=blaOXA]_[locus_tag=HMKBKFMK_00001]_[protein=OXA-266_family_class_D_beta-lactamase_OXA-661]_[protein_id=AXC08553.     AGTCAGATTTGCCTACGCGTTGGCAAATGA 600
                                                                                                                                                                                         

OXA-1_consensus                                                                                                                                            CAATCTCCCAGTTAAAAACTCAGCCATAGA 630
OXA01_crRNA                                                                                                                                                ------------------------------ 630
Forward_primer                                                                                                                                             ------------------------------ 630
Reverse_primer                                                                                                                                             ------------------------------ 630
lcl|MH549401.1_cds_AXC08553.1_1_[gene=blaOXA]_[locus_tag=HMKBKFMK_00001]_[protein=OXA-266_family_class_D_beta-lactamase_OXA-661]_[protein_id=AXC08553.     GCAATTGGCGTTTGACATTCCTGTTCAGCA 630
                                                                                                                                                                                         

OXA-1_consensus                                                                                                                                            AAACACCATAGAGAACATGTATCTACAAGA 660
OXA01_crRNA                                                                                                                                                ------------------------------ 660
Forward_primer                                                                                                                                             ------------------------------ 660
Reverse_primer                                                                                                                                             ------------------------------ 660
lcl|MH549401.1_cds_AXC08553.1_1_[gene=blaOXA]_[locus_tag=HMKBKFMK_00001]_[protein=OXA-266_family_class_D_beta-lactamase_OXA-661]_[protein_id=AXC08553.     GCAAGTTA---AGCAAATGTTATTGGTGGA 660
                                                                                                                                                                                         

OXA-1_consensus                                                                                                                                            TCTGGATAATAGTACAAAACTGTATGGGAA 690
OXA01_crRNA                                                                                                                                                ------------------------------ 690
Forward_primer                                                                                                                                             ------------------------------ 690
Reverse_primer                                                                                                                                             ------------------------------ 690
lcl|MH549401.1_cds_AXC08553.1_1_[gene=blaOXA]_[locus_tag=HMKBKFMK_00001]_[protein=OXA-266_family_class_D_beta-lactamase_OXA-661]_[protein_id=AXC08553.     TCAGGTGAATGGGACAAAAGTTTATGCGAA 690
                                                                                                                                                                                         

OXA-1_consensus                                                                                                                                            AACTGGTGCAGGATTCACAGCAAATAGAAC 720
OXA01_crRNA                                                                                                                                                ------------------------------ 720
Forward_primer                                                                                                                                             ------------------------------ 720
Reverse_primer                                                                                                                                             ------------------------------ 720
lcl|MH549401.1_cds_AXC08553.1_1_[gene=blaOXA]_[locus_tag=HMKBKFMK_00001]_[protein=OXA-266_family_class_D_beta-lactamase_OXA-661]_[protein_id=AXC08553.     AAGTGGTTGGGGAAT------GGATGTTGA 720
                                                                                                                                                                                         

OXA-1_consensus                                                                                                                                            CTTACAAAACGGATGGTTTGAAGGGTTTAT 750
OXA01_crRNA                                                                                                                                                ------------------------------ 750
Forward_primer                                                                                                                                             ------------------------------ 750
Reverse_primer                                                                                                                                             ------------------------------ 750
lcl|MH549401.1_cds_AXC08553.1_1_[gene=blaOXA]_[locus_tag=HMKBKFMK_00001]_[protein=OXA-266_family_class_D_beta-lactamase_OXA-661]_[protein_id=AXC08553.     GCCACAAGTGGGATGGTGGACAGGATGGGT 750
                                                                                                                                                                                         

OXA-1_consensus                                                                                                                                            TATAAGCAAATCAGGACATAAATATGTTTT 780
OXA01_crRNA                                                                                                                                                ------------------------------ 780
Forward_primer                                                                                                                                             ------------------------------ 780
Reverse_primer                                                                                                                                             ------------------------------ 780
lcl|MH549401.1_cds_AXC08553.1_1_[gene=blaOXA]_[locus_tag=HMKBKFMK_00001]_[protein=OXA-266_family_class_D_beta-lactamase_OXA-661]_[protein_id=AXC08553.     ------------AGAGCAGCCTGATGGTAA 780
                                                                                                                                                                                         

OXA-1_consensus                                                                                                                                            TGTGTCCGCACTTACAGGAAACTTGGGGTC 810
OXA01_crRNA                                                                                                                                                --------CAATTCCT-------------- 810
Forward_primer                                                                                                                                             -------------------AGCATGG---- 810
Reverse_primer                                                                                                                                             --------CACTTACAGGAAACTTGGGGTC 810
lcl|MH549401.1_cds_AXC08553.1_1_[gene=blaOXA]_[locus_tag=HMKBKFMK_00001]_[protein=OXA-266_family_class_D_beta-lactamase_OXA-661]_[protein_id=AXC08553.     AATAACTGCATTTTCTCTAAATATGGAGAT 810
                                                                                                                                                                                         

OXA-1_consensus                                                                                                                                            GAATTTAACATCAAGCATAAAAGCCAAGAA 840
OXA01_crRNA                                                                                                                                                ------------------------------ 840
Forward_primer                                                                                                                                             -----------------------CTCGAAA 840
Reverse_primer                                                                                                                                             ------------------------------ 840
lcl|MH549401.1_cds_AXC08553.1_1_[gene=blaOXA]_[locus_tag=HMKBKFMK_00001]_[protein=OXA-266_family_class_D_beta-lactamase_OXA-661]_[protein_id=AXC08553.     GAATAAAACTGAACATGTGGAGGCTCGGAA 840
                                                                                                                                                                                         

OXA-1_consensus                                                                                                                                            AAATGCGAT--------CACCATTCTAAAC 870
OXA01_crRNA                                                                                                                                                ------------------------------ 870
Forward_primer                                                                                                                                             GTAGCTTA---------------------- 870
Reverse_primer                                                                                                                                             ------------------------------ 870
lcl|MH549401.1_cds_AXC08553.1_1_[gene=blaOXA]_[locus_tag=HMKBKFMK_00001]_[protein=OXA-266_family_class_D_beta-lactamase_OXA-661]_[protein_id=AXC08553.     AACGATTGTTTATGAGGCATTGCAGCAGTT 870
                                                                                                                                                                                         

OXA-1_consensus                                                                                                                                            ACACTAAATTTATAA---- 889
OXA01_crRNA                                                                                                                                                ------------------- 889
Forward_primer                                                                                                                                             ------------------- 889
Reverse_primer                                                                                                                                             ------------------- 889
lcl|MH549401.1_cds_AXC08553.1_1_[gene=blaOXA]_[locus_tag=HMKBKFMK_00001]_[protein=OXA-266_family_class_D_beta-lactamase_OXA-661]_[protein_id=AXC08553.     AGGTTTAATTCAGCATTAG 889
                                                                                                                                                                              
