# Supplementary material for: Thermal optimized PCR coupled to CRISPR-Cas12a for rapid detection of blaOXA-1 resistance gene
Source: PLoS One. 2026 May 15;21(5):e0337675. doi: 10.1371/journal.pone.0337675 (PMC13178884; doi:10.1371/journal.pone.0337675)
Supplement: S2 File [file pone.0337675.s002.zip › Supplementary_file_S2/Aln_OXA55.aln]

CLUSTAL W 2.0 multiple sequence alignment

OXA-1_consensus                                                                                                                                            ATGAAAAACACAATACA------------- 30
OXA01_crRNA                                                                                                                                                ------------------------------ 30
Forward_primer                                                                                                                                             ------------------------------ 30
Reverse_primer                                                                                                                                             ------------------------------ 30
lcl|MZ092827.1_cds_QVO43834.1_1_[gene=blaOXA]_[protein=OXA-55_family_carbapenem-hydrolyzing_class_D_beta-lactamase_OXA-960]_[protein_id=QVO43834.1]_[l     ATGAATAAAGGTTTGCACAGAAAGCGCCTG 30
lcl|MZ092828.1_cds_QVO43835.1_1_[gene=blaOXA]_[protein=OXA-55_family_carbapenem-hydrolyzing_class_D_beta-lactamase_OXA-961]_[protein_id=QVO43835.1]_[l     ATGAATAAAGGTTTGCACCGAAAGCGACTG 30
lcl|MZ092829.1_cds_QVO43836.1_1_[gene=blaOXA]_[protein=OXA-55_family_carbapenem-hydrolyzing_class_D_beta-lactamase_OXA-962]_[protein_id=QVO43836.1]_[l     ATGAATAAAGGTTTGCACAGAAAACGCCTG 30
lcl|MZ092830.1_cds_QVO43837.1_1_[gene=blaOXA]_[protein=OXA-55_family_carbapenem-hydrolyzing_class_D_beta-lactamase_OXA-963]_[protein_id=QVO43837.1]_[l     ATGAATAAAGGTTTGCACAGAAAGCGCCTG 30
lcl|MZ092831.1_cds_QVO43838.1_1_[gene=blaOXA]_[protein=OXA-55_family_carbapenem-hydrolyzing_class_D_beta-lactamase_OXA-964]_[protein_id=QVO43838.1]_[l     ATGAATAAAGGTTTGCACAGAAAGCGCCTG 30
lcl|MZ092832.1_cds_QVO43839.1_1_[gene=blaOXA]_[protein=OXA-55_family_carbapenem-hydrolyzing_class_D_beta-lactamase_OXA-965]_[protein_id=QVO43839.1]_[l     ATGAATAAAGGTTTGCACAGAAAGCGCCTG 30
lcl|NG_049795.1_cds_WP_063864256.1_1_[gene=blaOXA]_[locus_tag=A7J11_01237]_[protein=carbapenem-hydrolyzing_class_D_beta-lactamase_OXA-55]_[protein_id=     ATGAATAAAGGTTTGCACAGAAAGCGCCTG 30
lcl|NG_061383.1_cds_WP_114699266.1_1_[gene=blaOXA]_[locus_tag=A7J11_05806]_[protein=OXA-55_family_carbapenem-hydrolyzing_class_D_beta-lactamase_OXA-72     ATGAATAAAGGTTTGCACAGAAAGCGCCTG 30
lcl|NG_074738.1_cds_WP_213994601.1_1_[gene=blaOXA]_[locus_tag=A7J11_07127]_[protein=OXA-55_family_carbapenem-hydrolyzing_class_D_beta-lactamase_OXA-96     ATGAATAAAGGTTTGCACAGAAAGCGCCTG 30
lcl|NG_074739.1_cds_WP_213994602.1_1_[gene=blaOXA]_[locus_tag=A7J11_07128]_[protein=OXA-55_family_carbapenem-hydrolyzing_class_D_beta-lactamase_OXA-96     ATGAATAAAGGTTTGCACCGAAAGCGACTG 30
lcl|NG_074740.1_cds_WP_052248074.1_1_[gene=blaOXA]_[locus_tag=A7J11_07129]_[protein=OXA-55_family_carbapenem-hydrolyzing_class_D_beta-lactamase_OXA-96     ATGAATAAAGGTTTGCACAGAAAACGCCTG 30
lcl|NG_074741.1_cds_WP_213994603.1_1_[gene=blaOXA]_[locus_tag=A7J11_07130]_[protein=OXA-55_family_carbapenem-hydrolyzing_class_D_beta-lactamase_OXA-96     ATGAATAAAGGTTTGCACAGAAAGCGCCTG 30
lcl|NG_074742.1_cds_WP_025889747.1_1_[gene=blaOXA]_[locus_tag=A7J11_07131]_[protein=OXA-55_family_carbapenem-hydrolyzing_class_D_beta-lactamase_OXA-96     ATGAATAAAGGTTTGCACAGAAAGCGCCTG 30
lcl|NG_074743.1_cds_WP_213994604.1_1_[gene=blaOXA]_[locus_tag=A7J11_07132]_[protein=OXA-55_family_carbapenem-hydrolyzing_class_D_beta-lactamase_OXA-96     ATGAATAAAGGTTTGCACAGAAAGCGCCTG 30
                                                                                                                                                                                         

OXA-1_consensus                                                                                                                                            ----------------TATCAACTTCGCTA 60
OXA01_crRNA                                                                                                                                                ------------------------------ 60
Forward_primer                                                                                                                                             ------------------------------ 60
Reverse_primer                                                                                                                                             ------------------------------ 60
lcl|MZ092827.1_cds_QVO43834.1_1_[gene=blaOXA]_[protein=OXA-55_family_carbapenem-hydrolyzing_class_D_beta-lactamase_OXA-960]_[protein_id=QVO43834.1]_[l     AGTAAGCGTTTGCTGCTGCCCATGTTGTTG 60
lcl|MZ092828.1_cds_QVO43835.1_1_[gene=blaOXA]_[protein=OXA-55_family_carbapenem-hydrolyzing_class_D_beta-lactamase_OXA-961]_[protein_id=QVO43835.1]_[l     AGTAAGCGTTTGCTGCTGCCCATGTTGCTG 60
lcl|MZ092829.1_cds_QVO43836.1_1_[gene=blaOXA]_[protein=OXA-55_family_carbapenem-hydrolyzing_class_D_beta-lactamase_OXA-962]_[protein_id=QVO43836.1]_[l     AGTAAGCGTTTGCTGCTGCCCATGTTGCTG 60
lcl|MZ092830.1_cds_QVO43837.1_1_[gene=blaOXA]_[protein=OXA-55_family_carbapenem-hydrolyzing_class_D_beta-lactamase_OXA-963]_[protein_id=QVO43837.1]_[l     AGTAAGCGTTTGCTGCTGCCCATGTTGCTG 60
lcl|MZ092831.1_cds_QVO43838.1_1_[gene=blaOXA]_[protein=OXA-55_family_carbapenem-hydrolyzing_class_D_beta-lactamase_OXA-964]_[protein_id=QVO43838.1]_[l     AGTAAGCGTTTGCTGCTGCCCATGTTGCTG 60
lcl|MZ092832.1_cds_QVO43839.1_1_[gene=blaOXA]_[protein=OXA-55_family_carbapenem-hydrolyzing_class_D_beta-lactamase_OXA-965]_[protein_id=QVO43839.1]_[l     AGTAAGCGTTTGCTGCTGCCCATGTTGCTG 60
lcl|NG_049795.1_cds_WP_063864256.1_1_[gene=blaOXA]_[locus_tag=A7J11_01237]_[protein=carbapenem-hydrolyzing_class_D_beta-lactamase_OXA-55]_[protein_id=     AGTAAGCGTTTGCTGCTGCCCATGTTGCTG 60
lcl|NG_061383.1_cds_WP_114699266.1_1_[gene=blaOXA]_[locus_tag=A7J11_05806]_[protein=OXA-55_family_carbapenem-hydrolyzing_class_D_beta-lactamase_OXA-72     AGTAAGCGTTTGCTGCTGCCCATGTTGCTG 60
lcl|NG_074738.1_cds_WP_213994601.1_1_[gene=blaOXA]_[locus_tag=A7J11_07127]_[protein=OXA-55_family_carbapenem-hydrolyzing_class_D_beta-lactamase_OXA-96     AGTAAGCGTTTGCTGCTGCCCATGTTGTTG 60
lcl|NG_074739.1_cds_WP_213994602.1_1_[gene=blaOXA]_[locus_tag=A7J11_07128]_[protein=OXA-55_family_carbapenem-hydrolyzing_class_D_beta-lactamase_OXA-96     AGTAAGCGTTTGCTGCTGCCCATGTTGCTG 60
lcl|NG_074740.1_cds_WP_052248074.1_1_[gene=blaOXA]_[locus_tag=A7J11_07129]_[protein=OXA-55_family_carbapenem-hydrolyzing_class_D_beta-lactamase_OXA-96     AGTAAGCGTTTGCTGCTGCCCATGTTGCTG 60
lcl|NG_074741.1_cds_WP_213994603.1_1_[gene=blaOXA]_[locus_tag=A7J11_07130]_[protein=OXA-55_family_carbapenem-hydrolyzing_class_D_beta-lactamase_OXA-96     AGTAAGCGTTTGCTGCTGCCCATGTTGCTG 60
lcl|NG_074742.1_cds_WP_025889747.1_1_[gene=blaOXA]_[locus_tag=A7J11_07131]_[protein=OXA-55_family_carbapenem-hydrolyzing_class_D_beta-lactamase_OXA-96     AGTAAGCGTTTGCTGCTGCCCATGTTGCTG 60
lcl|NG_074743.1_cds_WP_213994604.1_1_[gene=blaOXA]_[locus_tag=A7J11_07132]_[protein=OXA-55_family_carbapenem-hydrolyzing_class_D_beta-lactamase_OXA-96     AGTAAGCGTTTGCTGCTGCCCATGTTGCTG 60
                                                                                                                                                                                         

OXA-1_consensus                                                                                                                                            TTTTTTTAATAATTGCAAATATTATCTACA 90
OXA01_crRNA                                                                                                                                                ------------------------------ 90
Forward_primer                                                                                                                                             ------------------------------ 90
Reverse_primer                                                                                                                                             ------------------------------ 90
lcl|MZ092827.1_cds_QVO43834.1_1_[gene=blaOXA]_[protein=OXA-55_family_carbapenem-hydrolyzing_class_D_beta-lactamase_OXA-960]_[protein_id=QVO43834.1]_[l     TGTTTATTGGCTCAGCAAACGCAGGCAGTG 90
lcl|MZ092828.1_cds_QVO43835.1_1_[gene=blaOXA]_[protein=OXA-55_family_carbapenem-hydrolyzing_class_D_beta-lactamase_OXA-961]_[protein_id=QVO43835.1]_[l     TGTTTATTGGCTCAGCAAACGCAGGCAGTG 90
lcl|MZ092829.1_cds_QVO43836.1_1_[gene=blaOXA]_[protein=OXA-55_family_carbapenem-hydrolyzing_class_D_beta-lactamase_OXA-962]_[protein_id=QVO43836.1]_[l     TGTTTATTGGCTCAACAAACGCAGGTTGTG 90
lcl|MZ092830.1_cds_QVO43837.1_1_[gene=blaOXA]_[protein=OXA-55_family_carbapenem-hydrolyzing_class_D_beta-lactamase_OXA-963]_[protein_id=QVO43837.1]_[l     TGTTTATTGGCTCAACAAACGCAGGCTGTG 90
lcl|MZ092831.1_cds_QVO43838.1_1_[gene=blaOXA]_[protein=OXA-55_family_carbapenem-hydrolyzing_class_D_beta-lactamase_OXA-964]_[protein_id=QVO43838.1]_[l     TGTTTATTGGCTCAACAAACGCAGGCTGTG 90
lcl|MZ092832.1_cds_QVO43839.1_1_[gene=blaOXA]_[protein=OXA-55_family_carbapenem-hydrolyzing_class_D_beta-lactamase_OXA-965]_[protein_id=QVO43839.1]_[l     TGTTTATTGGCTCAACAAACGCAGGCTGTG 90
lcl|NG_049795.1_cds_WP_063864256.1_1_[gene=blaOXA]_[locus_tag=A7J11_01237]_[protein=carbapenem-hydrolyzing_class_D_beta-lactamase_OXA-55]_[protein_id=     TGTTTATTGGCTCAACAAACGCAGGCTGTG 90
lcl|NG_061383.1_cds_WP_114699266.1_1_[gene=blaOXA]_[locus_tag=A7J11_05806]_[protein=OXA-55_family_carbapenem-hydrolyzing_class_D_beta-lactamase_OXA-72     TGTTTATTGGCTCAACAAACGCAGGCTGTG 90
lcl|NG_074738.1_cds_WP_213994601.1_1_[gene=blaOXA]_[locus_tag=A7J11_07127]_[protein=OXA-55_family_carbapenem-hydrolyzing_class_D_beta-lactamase_OXA-96     TGTTTATTGGCTCAGCAAACGCAGGCAGTG 90
lcl|NG_074739.1_cds_WP_213994602.1_1_[gene=blaOXA]_[locus_tag=A7J11_07128]_[protein=OXA-55_family_carbapenem-hydrolyzing_class_D_beta-lactamase_OXA-96     TGTTTATTGGCTCAGCAAACGCAGGCAGTG 90
lcl|NG_074740.1_cds_WP_052248074.1_1_[gene=blaOXA]_[locus_tag=A7J11_07129]_[protein=OXA-55_family_carbapenem-hydrolyzing_class_D_beta-lactamase_OXA-96     TGTTTATTGGCTCAACAAACGCAGGTTGTG 90
lcl|NG_074741.1_cds_WP_213994603.1_1_[gene=blaOXA]_[locus_tag=A7J11_07130]_[protein=OXA-55_family_carbapenem-hydrolyzing_class_D_beta-lactamase_OXA-96     TGTTTATTGGCTCAACAAACGCAGGCTGTG 90
lcl|NG_074742.1_cds_WP_025889747.1_1_[gene=blaOXA]_[locus_tag=A7J11_07131]_[protein=OXA-55_family_carbapenem-hydrolyzing_class_D_beta-lactamase_OXA-96     TGTTTATTGGCTCAACAAACGCAGGCTGTG 90
lcl|NG_074743.1_cds_WP_213994604.1_1_[gene=blaOXA]_[locus_tag=A7J11_07132]_[protein=OXA-55_family_carbapenem-hydrolyzing_class_D_beta-lactamase_OXA-96     TGTTTATTGGCTCAACAAACGCAGGCTGTG 90
                                                                                                                                                                                         

OXA-1_consensus                                                                                                                                            GCAGCG--CCAGTGCATCAACAGATATCTC 120
OXA01_crRNA                                                                                                                                                ------------------------------ 120
Forward_primer                                                                                                                                             ------------------------------ 120
Reverse_primer                                                                                                                                             ------------------------------ 120
lcl|MZ092827.1_cds_QVO43834.1_1_[gene=blaOXA]_[protein=OXA-55_family_carbapenem-hydrolyzing_class_D_beta-lactamase_OXA-960]_[protein_id=QVO43834.1]_[l     GCAGCGGCGCAGACCAAGGTCAGTGAAGTC 120
lcl|MZ092828.1_cds_QVO43835.1_1_[gene=blaOXA]_[protein=OXA-55_family_carbapenem-hydrolyzing_class_D_beta-lactamase_OXA-961]_[protein_id=QVO43835.1]_[l     GCAGCGGCGCAGACCAAGGTCAGTGACGTC 120
lcl|MZ092829.1_cds_QVO43836.1_1_[gene=blaOXA]_[protein=OXA-55_family_carbapenem-hydrolyzing_class_D_beta-lactamase_OXA-962]_[protein_id=QVO43836.1]_[l     GCAGCGGCGCAGACCAAGGTCAGTGACGTC 120
lcl|MZ092830.1_cds_QVO43837.1_1_[gene=blaOXA]_[protein=OXA-55_family_carbapenem-hydrolyzing_class_D_beta-lactamase_OXA-963]_[protein_id=QVO43837.1]_[l     GCAGCTGAGCAGACCAAGGTCAGTGACGTC 120
lcl|MZ092831.1_cds_QVO43838.1_1_[gene=blaOXA]_[protein=OXA-55_family_carbapenem-hydrolyzing_class_D_beta-lactamase_OXA-964]_[protein_id=QVO43838.1]_[l     GCAGCTGAGCAGACCAAGGTCAGTGACGTC 120
lcl|MZ092832.1_cds_QVO43839.1_1_[gene=blaOXA]_[protein=OXA-55_family_carbapenem-hydrolyzing_class_D_beta-lactamase_OXA-965]_[protein_id=QVO43839.1]_[l     GCAGCTGAGCAGACCAAGGTCAGTGACGTC 120
lcl|NG_049795.1_cds_WP_063864256.1_1_[gene=blaOXA]_[locus_tag=A7J11_01237]_[protein=carbapenem-hydrolyzing_class_D_beta-lactamase_OXA-55]_[protein_id=     GCAGCTGAGCAGACCAAGGTCAGTGACGTC 120
lcl|NG_061383.1_cds_WP_114699266.1_1_[gene=blaOXA]_[locus_tag=A7J11_05806]_[protein=OXA-55_family_carbapenem-hydrolyzing_class_D_beta-lactamase_OXA-72     GCAGCTGAGCAGACCAAGGTCAGTGACGTC 120
lcl|NG_074738.1_cds_WP_213994601.1_1_[gene=blaOXA]_[locus_tag=A7J11_07127]_[protein=OXA-55_family_carbapenem-hydrolyzing_class_D_beta-lactamase_OXA-96     GCAGCGGCGCAGACCAAGGTCAGTGAAGTC 120
lcl|NG_074739.1_cds_WP_213994602.1_1_[gene=blaOXA]_[locus_tag=A7J11_07128]_[protein=OXA-55_family_carbapenem-hydrolyzing_class_D_beta-lactamase_OXA-96     GCAGCGGCGCAGACCAAGGTCAGTGACGTC 120
lcl|NG_074740.1_cds_WP_052248074.1_1_[gene=blaOXA]_[locus_tag=A7J11_07129]_[protein=OXA-55_family_carbapenem-hydrolyzing_class_D_beta-lactamase_OXA-96     GCAGCGGCGCAGACCAAGGTCAGTGACGTC 120
lcl|NG_074741.1_cds_WP_213994603.1_1_[gene=blaOXA]_[locus_tag=A7J11_07130]_[protein=OXA-55_family_carbapenem-hydrolyzing_class_D_beta-lactamase_OXA-96     GCAGCTGAGCAGACCAAGGTCAGTGACGTC 120
lcl|NG_074742.1_cds_WP_025889747.1_1_[gene=blaOXA]_[locus_tag=A7J11_07131]_[protein=OXA-55_family_carbapenem-hydrolyzing_class_D_beta-lactamase_OXA-96     GCAGCTGAGCAGACCAAGGTCAGTGACGTC 120
lcl|NG_074743.1_cds_WP_213994604.1_1_[gene=blaOXA]_[locus_tag=A7J11_07132]_[protein=OXA-55_family_carbapenem-hydrolyzing_class_D_beta-lactamase_OXA-96     GCAGCTGAGCAGACCAAGGTCAGTGACGTC 120
                                                                                                                                                                                         

OXA-1_consensus                                                                                                                                            TACTGTTGCATCTCCATT------------ 150
OXA01_crRNA                                                                                                                                                ------------------------------ 150
Forward_primer                                                                                                                                             ------------------------------ 150
Reverse_primer                                                                                                                                             ------------------------------ 150
lcl|MZ092827.1_cds_QVO43834.1_1_[gene=blaOXA]_[protein=OXA-55_family_carbapenem-hydrolyzing_class_D_beta-lactamase_OXA-960]_[protein_id=QVO43834.1]_[l     GGCTCTGAGGTCACGGTCGAGGGTTGGCAA 150
lcl|MZ092828.1_cds_QVO43835.1_1_[gene=blaOXA]_[protein=OXA-55_family_carbapenem-hydrolyzing_class_D_beta-lactamase_OXA-961]_[protein_id=QVO43835.1]_[l     GGCTCTGAGGTCATGGCCGAGGGTTGGCAA 150
lcl|MZ092829.1_cds_QVO43836.1_1_[gene=blaOXA]_[protein=OXA-55_family_carbapenem-hydrolyzing_class_D_beta-lactamase_OXA-962]_[protein_id=QVO43836.1]_[l     GGCTCTGAGGTCACGGCCGAGGGGTGGCAA 150
lcl|MZ092830.1_cds_QVO43837.1_1_[gene=blaOXA]_[protein=OXA-55_family_carbapenem-hydrolyzing_class_D_beta-lactamase_OXA-963]_[protein_id=QVO43837.1]_[l     AGCTCTGAGGTCACGGCCGAGGGTTGGCAA 150
lcl|MZ092831.1_cds_QVO43838.1_1_[gene=blaOXA]_[protein=OXA-55_family_carbapenem-hydrolyzing_class_D_beta-lactamase_OXA-964]_[protein_id=QVO43838.1]_[l     GGCTCTGAGGTCACGGCCGAGGGTTGGCAA 150
lcl|MZ092832.1_cds_QVO43839.1_1_[gene=blaOXA]_[protein=OXA-55_family_carbapenem-hydrolyzing_class_D_beta-lactamase_OXA-965]_[protein_id=QVO43839.1]_[l     AGCTCTGGGGTCACGGCCGAGGGTTGGCAA 150
lcl|NG_049795.1_cds_WP_063864256.1_1_[gene=blaOXA]_[locus_tag=A7J11_01237]_[protein=carbapenem-hydrolyzing_class_D_beta-lactamase_OXA-55]_[protein_id=     TGCTCTGAGGTCACGGCTGAGGGTTGGCAA 150
lcl|NG_061383.1_cds_WP_114699266.1_1_[gene=blaOXA]_[locus_tag=A7J11_05806]_[protein=OXA-55_family_carbapenem-hydrolyzing_class_D_beta-lactamase_OXA-72     GGCTCTGAGGTCACGGCCGAGGGTTGGCAA 150
lcl|NG_074738.1_cds_WP_213994601.1_1_[gene=blaOXA]_[locus_tag=A7J11_07127]_[protein=OXA-55_family_carbapenem-hydrolyzing_class_D_beta-lactamase_OXA-96     GGCTCTGAGGTCACGGTCGAGGGTTGGCAA 150
lcl|NG_074739.1_cds_WP_213994602.1_1_[gene=blaOXA]_[locus_tag=A7J11_07128]_[protein=OXA-55_family_carbapenem-hydrolyzing_class_D_beta-lactamase_OXA-96     GGCTCTGAGGTCATGGCCGAGGGTTGGCAA 150
lcl|NG_074740.1_cds_WP_052248074.1_1_[gene=blaOXA]_[locus_tag=A7J11_07129]_[protein=OXA-55_family_carbapenem-hydrolyzing_class_D_beta-lactamase_OXA-96     GGCTCTGAGGTCACGGCCGAGGGGTGGCAA 150
lcl|NG_074741.1_cds_WP_213994603.1_1_[gene=blaOXA]_[locus_tag=A7J11_07130]_[protein=OXA-55_family_carbapenem-hydrolyzing_class_D_beta-lactamase_OXA-96     AGCTCTGAGGTCACGGCCGAGGGTTGGCAA 150
lcl|NG_074742.1_cds_WP_025889747.1_1_[gene=blaOXA]_[locus_tag=A7J11_07131]_[protein=OXA-55_family_carbapenem-hydrolyzing_class_D_beta-lactamase_OXA-96     GGCTCTGAGGTCACGGCCGAGGGTTGGCAA 150
lcl|NG_074743.1_cds_WP_213994604.1_1_[gene=blaOXA]_[locus_tag=A7J11_07132]_[protein=OXA-55_family_carbapenem-hydrolyzing_class_D_beta-lactamase_OXA-96     AGCTCTGGGGTCACGGCCGAGGGTTGGCAA 150
                                                                                                                                                                                         

OXA-1_consensus                                                                                                                                            -----------------------------A 180
OXA01_crRNA                                                                                                                                                ------------------------------ 180
Forward_primer                                                                                                                                             ------------------------------ 180
Reverse_primer                                                                                                                                             ------------------------------ 180
lcl|MZ092827.1_cds_QVO43834.1_1_[gene=blaOXA]_[protein=OXA-55_family_carbapenem-hydrolyzing_class_D_beta-lactamase_OXA-960]_[protein_id=QVO43834.1]_[l     GAGGTACGCCGCTGGGACAAGTTGTTTGAA 180
lcl|MZ092828.1_cds_QVO43835.1_1_[gene=blaOXA]_[protein=OXA-55_family_carbapenem-hydrolyzing_class_D_beta-lactamase_OXA-961]_[protein_id=QVO43835.1]_[l     GAGGTACGTCGCTGGGACAAGCTGTTCGAA 180
lcl|MZ092829.1_cds_QVO43836.1_1_[gene=blaOXA]_[protein=OXA-55_family_carbapenem-hydrolyzing_class_D_beta-lactamase_OXA-962]_[protein_id=QVO43836.1]_[l     GAGGTACGCCGCTGGGACAAACTGTTCGAA 180
lcl|MZ092830.1_cds_QVO43837.1_1_[gene=blaOXA]_[protein=OXA-55_family_carbapenem-hydrolyzing_class_D_beta-lactamase_OXA-963]_[protein_id=QVO43837.1]_[l     GAGGTACGTCGCTGGGACAAGCTGTTCGAA 180
lcl|MZ092831.1_cds_QVO43838.1_1_[gene=blaOXA]_[protein=OXA-55_family_carbapenem-hydrolyzing_class_D_beta-lactamase_OXA-964]_[protein_id=QVO43838.1]_[l     GAGGTACGCCGCTGGGACAAGCTGTTCGAA 180
lcl|MZ092832.1_cds_QVO43839.1_1_[gene=blaOXA]_[protein=OXA-55_family_carbapenem-hydrolyzing_class_D_beta-lactamase_OXA-965]_[protein_id=QVO43839.1]_[l     GAGGTACGCCGCTGGGACAAGCTGTTCGAA 180
lcl|NG_049795.1_cds_WP_063864256.1_1_[gene=blaOXA]_[locus_tag=A7J11_01237]_[protein=carbapenem-hydrolyzing_class_D_beta-lactamase_OXA-55]_[protein_id=     GAGGTACGCCGCTGGGACAAGCTGTTCGAA 180
lcl|NG_061383.1_cds_WP_114699266.1_1_[gene=blaOXA]_[locus_tag=A7J11_05806]_[protein=OXA-55_family_carbapenem-hydrolyzing_class_D_beta-lactamase_OXA-72     GAGGTACGCCGCTGGGACAAACTGTTCGAA 180
lcl|NG_074738.1_cds_WP_213994601.1_1_[gene=blaOXA]_[locus_tag=A7J11_07127]_[protein=OXA-55_family_carbapenem-hydrolyzing_class_D_beta-lactamase_OXA-96     GAGGTACGCCGCTGGGACAAGTTGTTTGAA 180
lcl|NG_074739.1_cds_WP_213994602.1_1_[gene=blaOXA]_[locus_tag=A7J11_07128]_[protein=OXA-55_family_carbapenem-hydrolyzing_class_D_beta-lactamase_OXA-96     GAGGTACGTCGCTGGGACAAGCTGTTCGAA 180
lcl|NG_074740.1_cds_WP_052248074.1_1_[gene=blaOXA]_[locus_tag=A7J11_07129]_[protein=OXA-55_family_carbapenem-hydrolyzing_class_D_beta-lactamase_OXA-96     GAGGTACGCCGCTGGGACAAACTGTTCGAA 180
lcl|NG_074741.1_cds_WP_213994603.1_1_[gene=blaOXA]_[locus_tag=A7J11_07130]_[protein=OXA-55_family_carbapenem-hydrolyzing_class_D_beta-lactamase_OXA-96     GAGGTACGTCGCTGGGACAAGCTGTTCGAA 180
lcl|NG_074742.1_cds_WP_025889747.1_1_[gene=blaOXA]_[locus_tag=A7J11_07131]_[protein=OXA-55_family_carbapenem-hydrolyzing_class_D_beta-lactamase_OXA-96     GAGGTACGCCGCTGGGACAAGCTGTTCGAA 180
lcl|NG_074743.1_cds_WP_213994604.1_1_[gene=blaOXA]_[locus_tag=A7J11_07132]_[protein=OXA-55_family_carbapenem-hydrolyzing_class_D_beta-lactamase_OXA-96     GAGGTACGCCGCTGGGACAAGCTGTTCGAA 180
                                                                                                                                                                                         

OXA-1_consensus                                                                                                                                            TTTGAAGGAACTGAAGGTTGTTTTTTACTT 210
OXA01_crRNA                                                                                                                                                ------------------------------ 210
Forward_primer                                                                                                                                             ------------------------------ 210
Reverse_primer                                                                                                                                             ------------------------------ 210
lcl|MZ092827.1_cds_QVO43834.1_1_[gene=blaOXA]_[protein=OXA-55_family_carbapenem-hydrolyzing_class_D_beta-lactamase_OXA-960]_[protein_id=QVO43834.1]_[l     TCTGCAGGTGTTAAAGGCTGTTTGCTGCTT 210
lcl|MZ092828.1_cds_QVO43835.1_1_[gene=blaOXA]_[protein=OXA-55_family_carbapenem-hydrolyzing_class_D_beta-lactamase_OXA-961]_[protein_id=QVO43835.1]_[l     TCCGCAGGTGTTAAAGGCAGTTTGCTGCTT 210
lcl|MZ092829.1_cds_QVO43836.1_1_[gene=blaOXA]_[protein=OXA-55_family_carbapenem-hydrolyzing_class_D_beta-lactamase_OXA-962]_[protein_id=QVO43836.1]_[l     TCCGCAGGTGTTAAAGGCTGTTTGCTGCTT 210
lcl|MZ092830.1_cds_QVO43837.1_1_[gene=blaOXA]_[protein=OXA-55_family_carbapenem-hydrolyzing_class_D_beta-lactamase_OXA-963]_[protein_id=QVO43837.1]_[l     TCCGCAGGTGTTAAAGGCAGTTTACTGCTT 210
lcl|MZ092831.1_cds_QVO43838.1_1_[gene=blaOXA]_[protein=OXA-55_family_carbapenem-hydrolyzing_class_D_beta-lactamase_OXA-964]_[protein_id=QVO43838.1]_[l     TCCGCAGGTGTTAAAGGCAGTTTACTGCTT 210
lcl|MZ092832.1_cds_QVO43839.1_1_[gene=blaOXA]_[protein=OXA-55_family_carbapenem-hydrolyzing_class_D_beta-lactamase_OXA-965]_[protein_id=QVO43839.1]_[l     TCCGCAGGAGTTAAAGGCAGTTTGCTGCTT 210
lcl|NG_049795.1_cds_WP_063864256.1_1_[gene=blaOXA]_[locus_tag=A7J11_01237]_[protein=carbapenem-hydrolyzing_class_D_beta-lactamase_OXA-55]_[protein_id=     TCCGCAGGAGTTAAAGGCAGTTTGCTGCTT 210
lcl|NG_061383.1_cds_WP_114699266.1_1_[gene=blaOXA]_[locus_tag=A7J11_05806]_[protein=OXA-55_family_carbapenem-hydrolyzing_class_D_beta-lactamase_OXA-72     TCCGCAGGTGTTAAAGGCAGTTTACTGCTT 210
lcl|NG_074738.1_cds_WP_213994601.1_1_[gene=blaOXA]_[locus_tag=A7J11_07127]_[protein=OXA-55_family_carbapenem-hydrolyzing_class_D_beta-lactamase_OXA-96     TCTGCAGGTGTTAAAGGCTGTTTGCTGCTT 210
lcl|NG_074739.1_cds_WP_213994602.1_1_[gene=blaOXA]_[locus_tag=A7J11_07128]_[protein=OXA-55_family_carbapenem-hydrolyzing_class_D_beta-lactamase_OXA-96     TCCGCAGGTGTTAAAGGCAGTTTGCTGCTT 210
lcl|NG_074740.1_cds_WP_052248074.1_1_[gene=blaOXA]_[locus_tag=A7J11_07129]_[protein=OXA-55_family_carbapenem-hydrolyzing_class_D_beta-lactamase_OXA-96     TCCGCAGGTGTTAAAGGCTGTTTGCTGCTT 210
lcl|NG_074741.1_cds_WP_213994603.1_1_[gene=blaOXA]_[locus_tag=A7J11_07130]_[protein=OXA-55_family_carbapenem-hydrolyzing_class_D_beta-lactamase_OXA-96     TCCGCAGGTGTTAAAGGCAGTTTACTGCTT 210
lcl|NG_074742.1_cds_WP_025889747.1_1_[gene=blaOXA]_[locus_tag=A7J11_07131]_[protein=OXA-55_family_carbapenem-hydrolyzing_class_D_beta-lactamase_OXA-96     TCCGCAGGTGTTAAAGGCAGTTTACTGCTT 210
lcl|NG_074743.1_cds_WP_213994604.1_1_[gene=blaOXA]_[locus_tag=A7J11_07132]_[protein=OXA-55_family_carbapenem-hydrolyzing_class_D_beta-lactamase_OXA-96     TCCGCAGGAGTTAAAGGCAGTTTGCTGCTT 210
                                                                                                                                                                                         

OXA-1_consensus                                                                                                                                            TACGATGCATCCACAAACGCTGAAATTGCT 240
OXA01_crRNA                                                                                                                                                ----AC-------CAGAAG----------- 240
Forward_primer                                                                                                                                             ------------------------------ 240
Reverse_primer                                                                                                                                             ------------------------------ 240
lcl|MZ092827.1_cds_QVO43834.1_1_[gene=blaOXA]_[protein=OXA-55_family_carbapenem-hydrolyzing_class_D_beta-lactamase_OXA-960]_[protein_id=QVO43834.1]_[l     TTGGAT-------CAAAAGCGTTCTTTGGG 240
lcl|MZ092828.1_cds_QVO43835.1_1_[gene=blaOXA]_[protein=OXA-55_family_carbapenem-hydrolyzing_class_D_beta-lactamase_OXA-961]_[protein_id=QVO43835.1]_[l     TGGGAT-------CAAAAGCGTTCTTTGGG 240
lcl|MZ092829.1_cds_QVO43836.1_1_[gene=blaOXA]_[protein=OXA-55_family_carbapenem-hydrolyzing_class_D_beta-lactamase_OXA-962]_[protein_id=QVO43836.1]_[l     TGGGAT-------CAAAAGCGTTCTTTGGG 240
lcl|MZ092830.1_cds_QVO43837.1_1_[gene=blaOXA]_[protein=OXA-55_family_carbapenem-hydrolyzing_class_D_beta-lactamase_OXA-963]_[protein_id=QVO43837.1]_[l     TGGGAT-------CAAAAGCGTTCTTTGGG 240
lcl|MZ092831.1_cds_QVO43838.1_1_[gene=blaOXA]_[protein=OXA-55_family_carbapenem-hydrolyzing_class_D_beta-lactamase_OXA-964]_[protein_id=QVO43838.1]_[l     TGGGAT-------CAAAAGCGTTCTTTGGG 240
lcl|MZ092832.1_cds_QVO43839.1_1_[gene=blaOXA]_[protein=OXA-55_family_carbapenem-hydrolyzing_class_D_beta-lactamase_OXA-965]_[protein_id=QVO43839.1]_[l     TGGGAT-------CAAAAGCGTTCTTTGGG 240
lcl|NG_049795.1_cds_WP_063864256.1_1_[gene=blaOXA]_[locus_tag=A7J11_01237]_[protein=carbapenem-hydrolyzing_class_D_beta-lactamase_OXA-55]_[protein_id=     TGGGAT-------CAAAAGCGTTCTTTGGG 240
lcl|NG_061383.1_cds_WP_114699266.1_1_[gene=blaOXA]_[locus_tag=A7J11_05806]_[protein=OXA-55_family_carbapenem-hydrolyzing_class_D_beta-lactamase_OXA-72     TGGGAT-------CAAAAGCGTTCTTTGGG 240
lcl|NG_074738.1_cds_WP_213994601.1_1_[gene=blaOXA]_[locus_tag=A7J11_07127]_[protein=OXA-55_family_carbapenem-hydrolyzing_class_D_beta-lactamase_OXA-96     TTGGAT-------CAAAAGCGTTCTTTGGG 240
lcl|NG_074739.1_cds_WP_213994602.1_1_[gene=blaOXA]_[locus_tag=A7J11_07128]_[protein=OXA-55_family_carbapenem-hydrolyzing_class_D_beta-lactamase_OXA-96     TGGGAT-------CAAAAGCGTTCTTTGGG 240
lcl|NG_074740.1_cds_WP_052248074.1_1_[gene=blaOXA]_[locus_tag=A7J11_07129]_[protein=OXA-55_family_carbapenem-hydrolyzing_class_D_beta-lactamase_OXA-96     TGGGAT-------CAAAAGCGTTCTTTGGG 240
lcl|NG_074741.1_cds_WP_213994603.1_1_[gene=blaOXA]_[locus_tag=A7J11_07130]_[protein=OXA-55_family_carbapenem-hydrolyzing_class_D_beta-lactamase_OXA-96     TGGGAT-------CAAAAGCGTTCTTTGGG 240
lcl|NG_074742.1_cds_WP_025889747.1_1_[gene=blaOXA]_[locus_tag=A7J11_07131]_[protein=OXA-55_family_carbapenem-hydrolyzing_class_D_beta-lactamase_OXA-96     TGGGAT-------CAAAAGCGTTCTTTGGG 240
lcl|NG_074743.1_cds_WP_213994604.1_1_[gene=blaOXA]_[locus_tag=A7J11_07132]_[protein=OXA-55_family_carbapenem-hydrolyzing_class_D_beta-lactamase_OXA-96     TGGGAT-------CAAAAGCGTTCTTTGGG 240
                                                                                                                                                                                         

OXA-1_consensus                                                                                                                                            CAATTCAATAAAGCAAAGTGTGCAACGCAA 270
OXA01_crRNA                                                                                                                                                ------------------------------ 270
Forward_primer                                                                                                                                             ------------------------------ 270
Reverse_primer                                                                                                                                             ------------------------------ 270
lcl|MZ092827.1_cds_QVO43834.1_1_[gene=blaOXA]_[protein=OXA-55_family_carbapenem-hydrolyzing_class_D_beta-lactamase_OXA-960]_[protein_id=QVO43834.1]_[l     GCTATCTAACAATCTAAGT-CGCGCCGCCG 270
lcl|MZ092828.1_cds_QVO43835.1_1_[gene=blaOXA]_[protein=OXA-55_family_carbapenem-hydrolyzing_class_D_beta-lactamase_OXA-961]_[protein_id=QVO43835.1]_[l     GCTATCCAACAATCTAAGT-CGCGCCGCCG 270
lcl|MZ092829.1_cds_QVO43836.1_1_[gene=blaOXA]_[protein=OXA-55_family_carbapenem-hydrolyzing_class_D_beta-lactamase_OXA-962]_[protein_id=QVO43836.1]_[l     GCTCTCCAACAATCTAAGT-CGCGCCGCCG 270
lcl|MZ092830.1_cds_QVO43837.1_1_[gene=blaOXA]_[protein=OXA-55_family_carbapenem-hydrolyzing_class_D_beta-lactamase_OXA-963]_[protein_id=QVO43837.1]_[l     GCTCTCCAACAATCTAAGT-CGCGCCGCCG 270
lcl|MZ092831.1_cds_QVO43838.1_1_[gene=blaOXA]_[protein=OXA-55_family_carbapenem-hydrolyzing_class_D_beta-lactamase_OXA-964]_[protein_id=QVO43838.1]_[l     GCTCTCCAACAATCTAAGT-CGCGCCGCCG 270
lcl|MZ092832.1_cds_QVO43839.1_1_[gene=blaOXA]_[protein=OXA-55_family_carbapenem-hydrolyzing_class_D_beta-lactamase_OXA-965]_[protein_id=QVO43839.1]_[l     GCTCTCCAACAATCTAAGT-CGCGCCGCCG 270
lcl|NG_049795.1_cds_WP_063864256.1_1_[gene=blaOXA]_[locus_tag=A7J11_01237]_[protein=carbapenem-hydrolyzing_class_D_beta-lactamase_OXA-55]_[protein_id=     GCTCTCCAACAATCTAAGT-CGCGCCGCCG 270
lcl|NG_061383.1_cds_WP_114699266.1_1_[gene=blaOXA]_[locus_tag=A7J11_05806]_[protein=OXA-55_family_carbapenem-hydrolyzing_class_D_beta-lactamase_OXA-72     GCTCTCCAACAATCTAAGT-CGCGCCGCCG 270
lcl|NG_074738.1_cds_WP_213994601.1_1_[gene=blaOXA]_[locus_tag=A7J11_07127]_[protein=OXA-55_family_carbapenem-hydrolyzing_class_D_beta-lactamase_OXA-96     GCTATCTAACAATCTAAGT-CGCGCCGCCG 270
lcl|NG_074739.1_cds_WP_213994602.1_1_[gene=blaOXA]_[locus_tag=A7J11_07128]_[protein=OXA-55_family_carbapenem-hydrolyzing_class_D_beta-lactamase_OXA-96     GCTATCCAACAATCTAAGT-CGCGCCGCCG 270
lcl|NG_074740.1_cds_WP_052248074.1_1_[gene=blaOXA]_[locus_tag=A7J11_07129]_[protein=OXA-55_family_carbapenem-hydrolyzing_class_D_beta-lactamase_OXA-96     GCTCTCCAACAATCTAAGT-CGCGCCGCCG 270
lcl|NG_074741.1_cds_WP_213994603.1_1_[gene=blaOXA]_[locus_tag=A7J11_07130]_[protein=OXA-55_family_carbapenem-hydrolyzing_class_D_beta-lactamase_OXA-96     GCTCTCCAACAATCTAAGT-CGCGCCGCCG 270
lcl|NG_074742.1_cds_WP_025889747.1_1_[gene=blaOXA]_[locus_tag=A7J11_07131]_[protein=OXA-55_family_carbapenem-hydrolyzing_class_D_beta-lactamase_OXA-96     GCTCTCCAACAATCTAAGT-CGCGCCGCCG 270
lcl|NG_074743.1_cds_WP_213994604.1_1_[gene=blaOXA]_[locus_tag=A7J11_07132]_[protein=OXA-55_family_carbapenem-hydrolyzing_class_D_beta-lactamase_OXA-96     GCTCTCCAACAATCTAAGT-CGCGCCGCCG 270
                                                                                                                                                                                         

OXA-1_consensus                                                                                                                                            ATGGC-----ACCAGATTCAACTTTCAAGA 300
OXA01_crRNA                                                                                                                                                ------------------------------ 300
Forward_primer                                                                                                                                             ------------------------------ 300
Reverse_primer                                                                                                                                             -------------------CACTTACAGGA 300
lcl|MZ092827.1_cds_QVO43834.1_1_[gene=blaOXA]_[protein=OXA-55_family_carbapenem-hydrolyzing_class_D_beta-lactamase_OXA-960]_[protein_id=QVO43834.1]_[l     AAGGCTTTATTCCTGCTTCTACCTTCAAGA 300
lcl|MZ092828.1_cds_QVO43835.1_1_[gene=blaOXA]_[protein=OXA-55_family_carbapenem-hydrolyzing_class_D_beta-lactamase_OXA-961]_[protein_id=QVO43835.1]_[l     AAGGCTTTATTCCGGCTTCTACCTTTAAGA 300
lcl|MZ092829.1_cds_QVO43836.1_1_[gene=blaOXA]_[protein=OXA-55_family_carbapenem-hydrolyzing_class_D_beta-lactamase_OXA-962]_[protein_id=QVO43836.1]_[l     AAGGTTTTATTCCGGCTTCTACCTTTAAGA 300
lcl|MZ092830.1_cds_QVO43837.1_1_[gene=blaOXA]_[protein=OXA-55_family_carbapenem-hydrolyzing_class_D_beta-lactamase_OXA-963]_[protein_id=QVO43837.1]_[l     AAGGCTTTATTCCGGCTTCCACCTTCAAGA 300
lcl|MZ092831.1_cds_QVO43838.1_1_[gene=blaOXA]_[protein=OXA-55_family_carbapenem-hydrolyzing_class_D_beta-lactamase_OXA-964]_[protein_id=QVO43838.1]_[l     AAGGCTTTATTCCGGCTTCCACCTTCAAGA 300
lcl|MZ092832.1_cds_QVO43839.1_1_[gene=blaOXA]_[protein=OXA-55_family_carbapenem-hydrolyzing_class_D_beta-lactamase_OXA-965]_[protein_id=QVO43839.1]_[l     AAGGCTTTATTCCGGCTTCCACCTTCAAGA 300
lcl|NG_049795.1_cds_WP_063864256.1_1_[gene=blaOXA]_[locus_tag=A7J11_01237]_[protein=carbapenem-hydrolyzing_class_D_beta-lactamase_OXA-55]_[protein_id=     AAGGCTTTATTCCGGCTTCCACCTTCAAGC 300
lcl|NG_061383.1_cds_WP_114699266.1_1_[gene=blaOXA]_[locus_tag=A7J11_05806]_[protein=OXA-55_family_carbapenem-hydrolyzing_class_D_beta-lactamase_OXA-72     AAGGCTTTATTCCGGCTTCCACCTTCAAGA 300
lcl|NG_074738.1_cds_WP_213994601.1_1_[gene=blaOXA]_[locus_tag=A7J11_07127]_[protein=OXA-55_family_carbapenem-hydrolyzing_class_D_beta-lactamase_OXA-96     AAGGCTTTATTCCTGCTTCTACCTTCAAGA 300
lcl|NG_074739.1_cds_WP_213994602.1_1_[gene=blaOXA]_[locus_tag=A7J11_07128]_[protein=OXA-55_family_carbapenem-hydrolyzing_class_D_beta-lactamase_OXA-96     AAGGCTTTATTCCGGCTTCTACCTTTAAGA 300
lcl|NG_074740.1_cds_WP_052248074.1_1_[gene=blaOXA]_[locus_tag=A7J11_07129]_[protein=OXA-55_family_carbapenem-hydrolyzing_class_D_beta-lactamase_OXA-96     AAGGTTTTATTCCGGCTTCTACCTTTAAGA 300
lcl|NG_074741.1_cds_WP_213994603.1_1_[gene=blaOXA]_[locus_tag=A7J11_07130]_[protein=OXA-55_family_carbapenem-hydrolyzing_class_D_beta-lactamase_OXA-96     AAGGCTTTATTCCGGCTTCCACCTTCAAGA 300
lcl|NG_074742.1_cds_WP_025889747.1_1_[gene=blaOXA]_[locus_tag=A7J11_07131]_[protein=OXA-55_family_carbapenem-hydrolyzing_class_D_beta-lactamase_OXA-96     AAGGCTTTATTCCGGCTTCCACCTTCAAGA 300
lcl|NG_074743.1_cds_WP_213994604.1_1_[gene=blaOXA]_[locus_tag=A7J11_07132]_[protein=OXA-55_family_carbapenem-hydrolyzing_class_D_beta-lactamase_OXA-96     AAGGCTTTATTCCGGCTTCCACCTTCAAGA 300
                                                                                                                                                                                         

OXA-1_consensus                                                                                                                                            TCGCATTATCACTTATGGCATTTGATGCGG 330
OXA01_crRNA                                                                                                                                                ------------------------------ 330
Forward_primer                                                                                                                                             ------------------------------ 330
Reverse_primer                                                                                                                                             ------------------------------ 330
lcl|MZ092827.1_cds_QVO43834.1_1_[gene=blaOXA]_[protein=OXA-55_family_carbapenem-hydrolyzing_class_D_beta-lactamase_OXA-960]_[protein_id=QVO43834.1]_[l     TCCCCTCTAGCCTGATTGCGTTGCAAACCG 330
lcl|MZ092828.1_cds_QVO43835.1_1_[gene=blaOXA]_[protein=OXA-55_family_carbapenem-hydrolyzing_class_D_beta-lactamase_OXA-961]_[protein_id=QVO43835.1]_[l     TCCCCTCCAGCCTTATTGCGTTGCAAACCG 330
lcl|MZ092829.1_cds_QVO43836.1_1_[gene=blaOXA]_[protein=OXA-55_family_carbapenem-hydrolyzing_class_D_beta-lactamase_OXA-962]_[protein_id=QVO43836.1]_[l     TCCCCTCCAGCCTTATTGCGTTGCAAACCG 330
lcl|MZ092830.1_cds_QVO43837.1_1_[gene=blaOXA]_[protein=OXA-55_family_carbapenem-hydrolyzing_class_D_beta-lactamase_OXA-963]_[protein_id=QVO43837.1]_[l     TCCCCTCCAGCCTTATTGCGTTGGAAACCG 330
lcl|MZ092831.1_cds_QVO43838.1_1_[gene=blaOXA]_[protein=OXA-55_family_carbapenem-hydrolyzing_class_D_beta-lactamase_OXA-964]_[protein_id=QVO43838.1]_[l     TCCCCTCCAGCCTTATTGCGTTGGAAACCG 330
lcl|MZ092832.1_cds_QVO43839.1_1_[gene=blaOXA]_[protein=OXA-55_family_carbapenem-hydrolyzing_class_D_beta-lactamase_OXA-965]_[protein_id=QVO43839.1]_[l     TCCCATCCAGCCTTATTGCGTTGGAAACCG 330
lcl|NG_049795.1_cds_WP_063864256.1_1_[gene=blaOXA]_[locus_tag=A7J11_01237]_[protein=carbapenem-hydrolyzing_class_D_beta-lactamase_OXA-55]_[protein_id=     TCCCCTCCAGCCTTATTGCGTTGGAAACCG 330
lcl|NG_061383.1_cds_WP_114699266.1_1_[gene=blaOXA]_[locus_tag=A7J11_05806]_[protein=OXA-55_family_carbapenem-hydrolyzing_class_D_beta-lactamase_OXA-72     TCCCCTCCAGCCTTATTGCGTTGGAAACCG 330
lcl|NG_074738.1_cds_WP_213994601.1_1_[gene=blaOXA]_[locus_tag=A7J11_07127]_[protein=OXA-55_family_carbapenem-hydrolyzing_class_D_beta-lactamase_OXA-96     TCCCCTCTAGCCTGATTGCGTTGCAAACCG 330
lcl|NG_074739.1_cds_WP_213994602.1_1_[gene=blaOXA]_[locus_tag=A7J11_07128]_[protein=OXA-55_family_carbapenem-hydrolyzing_class_D_beta-lactamase_OXA-96     TCCCCTCCAGCCTTATTGCGTTGCAAACCG 330
lcl|NG_074740.1_cds_WP_052248074.1_1_[gene=blaOXA]_[locus_tag=A7J11_07129]_[protein=OXA-55_family_carbapenem-hydrolyzing_class_D_beta-lactamase_OXA-96     TCCCCTCCAGCCTTATTGCGTTGCAAACCG 330
lcl|NG_074741.1_cds_WP_213994603.1_1_[gene=blaOXA]_[locus_tag=A7J11_07130]_[protein=OXA-55_family_carbapenem-hydrolyzing_class_D_beta-lactamase_OXA-96     TCCCCTCCAGCCTTATTGCGTTGGAAACCG 330
lcl|NG_074742.1_cds_WP_025889747.1_1_[gene=blaOXA]_[locus_tag=A7J11_07131]_[protein=OXA-55_family_carbapenem-hydrolyzing_class_D_beta-lactamase_OXA-96     TCCCCTCCAGCCTTATTGCGTTGGAAACCG 330
lcl|NG_074743.1_cds_WP_213994604.1_1_[gene=blaOXA]_[locus_tag=A7J11_07132]_[protein=OXA-55_family_carbapenem-hydrolyzing_class_D_beta-lactamase_OXA-96     TCCCATCCAGCCTTATTGCGTTGGAAACCG 330
                                                                                                                                                                                         

OXA-1_consensus                                                                                                                                            AAATAATAGATCAGAAAACCA---TATTCA 360
OXA01_crRNA                                                                                                                                                ------------------------------ 360
Forward_primer                                                                                                                                             ------------------------------ 360
Reverse_primer                                                                                                                                             ------------------------------ 360
lcl|MZ092827.1_cds_QVO43834.1_1_[gene=blaOXA]_[protein=OXA-55_family_carbapenem-hydrolyzing_class_D_beta-lactamase_OXA-960]_[protein_id=QVO43834.1]_[l     GGGCGGTGCGCGATGAAACCAGTCGTTTTA 360
lcl|MZ092828.1_cds_QVO43835.1_1_[gene=blaOXA]_[protein=OXA-55_family_carbapenem-hydrolyzing_class_D_beta-lactamase_OXA-961]_[protein_id=QVO43835.1]_[l     GGGCGGTGCGCGATGAAACCAGTCGTTTTA 360
lcl|MZ092829.1_cds_QVO43836.1_1_[gene=blaOXA]_[protein=OXA-55_family_carbapenem-hydrolyzing_class_D_beta-lactamase_OXA-962]_[protein_id=QVO43836.1]_[l     GGGCAGTGCGCGATGAAACCAGTCGTTTTA 360
lcl|MZ092830.1_cds_QVO43837.1_1_[gene=blaOXA]_[protein=OXA-55_family_carbapenem-hydrolyzing_class_D_beta-lactamase_OXA-963]_[protein_id=QVO43837.1]_[l     GGGCGGTGCGCGATGAAACCAGTCGTTTTA 360
lcl|MZ092831.1_cds_QVO43838.1_1_[gene=blaOXA]_[protein=OXA-55_family_carbapenem-hydrolyzing_class_D_beta-lactamase_OXA-964]_[protein_id=QVO43838.1]_[l     GGGCGGTGCGCGATGAAACCAGTCGTTTTA 360
lcl|MZ092832.1_cds_QVO43839.1_1_[gene=blaOXA]_[protein=OXA-55_family_carbapenem-hydrolyzing_class_D_beta-lactamase_OXA-965]_[protein_id=QVO43839.1]_[l     GGGCGGTGCGCGATGAAACCAGTCGTTTTA 360
lcl|NG_049795.1_cds_WP_063864256.1_1_[gene=blaOXA]_[locus_tag=A7J11_01237]_[protein=carbapenem-hydrolyzing_class_D_beta-lactamase_OXA-55]_[protein_id=     GGGCGGTGCGCGATGAAACCAGTCGTTTTA 360
lcl|NG_061383.1_cds_WP_114699266.1_1_[gene=blaOXA]_[locus_tag=A7J11_05806]_[protein=OXA-55_family_carbapenem-hydrolyzing_class_D_beta-lactamase_OXA-72     GGGCGGTGCGCGATGAAACCAGTCGTTTTA 360
lcl|NG_074738.1_cds_WP_213994601.1_1_[gene=blaOXA]_[locus_tag=A7J11_07127]_[protein=OXA-55_family_carbapenem-hydrolyzing_class_D_beta-lactamase_OXA-96     GGGCGGTGCGCGATGAAACCAGTCGTTTTA 360
lcl|NG_074739.1_cds_WP_213994602.1_1_[gene=blaOXA]_[locus_tag=A7J11_07128]_[protein=OXA-55_family_carbapenem-hydrolyzing_class_D_beta-lactamase_OXA-96     GGGCGGTGCGCGATGAAACCAGTCGTTTTA 360
lcl|NG_074740.1_cds_WP_052248074.1_1_[gene=blaOXA]_[locus_tag=A7J11_07129]_[protein=OXA-55_family_carbapenem-hydrolyzing_class_D_beta-lactamase_OXA-96     GGGCAGTGCGCGATGAAACCAGTCGTTTTA 360
lcl|NG_074741.1_cds_WP_213994603.1_1_[gene=blaOXA]_[locus_tag=A7J11_07130]_[protein=OXA-55_family_carbapenem-hydrolyzing_class_D_beta-lactamase_OXA-96     GGGCGGTGCGCGATGAAACCAGTCGTTTTA 360
lcl|NG_074742.1_cds_WP_025889747.1_1_[gene=blaOXA]_[locus_tag=A7J11_07131]_[protein=OXA-55_family_carbapenem-hydrolyzing_class_D_beta-lactamase_OXA-96     GGGCGGTGCGCGATGAAACCAGTCGTTTTA 360
lcl|NG_074743.1_cds_WP_213994604.1_1_[gene=blaOXA]_[locus_tag=A7J11_07132]_[protein=OXA-55_family_carbapenem-hydrolyzing_class_D_beta-lactamase_OXA-96     GGGCGGTGCGCGATGAAACCAGTCGTTTTA 360
                                                                                                                                                                                         

OXA-1_consensus                                                                                                                                            AATGGGATAAAACCCCCAAAGGAATGGAGA 390
OXA01_crRNA                                                                                                                                                ------------------------------ 390
Forward_primer                                                                                                                                             ------------------------------ 390
Reverse_primer                                                                                                                                             ------------------------------ 390
lcl|MZ092827.1_cds_QVO43834.1_1_[gene=blaOXA]_[protein=OXA-55_family_carbapenem-hydrolyzing_class_D_beta-lactamase_OXA-960]_[protein_id=QVO43834.1]_[l     GCTGGGACGGAAAAGTTCGGGAAATTGCTG 390
lcl|MZ092828.1_cds_QVO43835.1_1_[gene=blaOXA]_[protein=OXA-55_family_carbapenem-hydrolyzing_class_D_beta-lactamase_OXA-961]_[protein_id=QVO43835.1]_[l     GCTGGGACGGAAAAGTTCGGGAAATTGCTG 390
lcl|MZ092829.1_cds_QVO43836.1_1_[gene=blaOXA]_[protein=OXA-55_family_carbapenem-hydrolyzing_class_D_beta-lactamase_OXA-962]_[protein_id=QVO43836.1]_[l     GCTGGGACGGAAAGGTTCGTGAAATTGCTG 390
lcl|MZ092830.1_cds_QVO43837.1_1_[gene=blaOXA]_[protein=OXA-55_family_carbapenem-hydrolyzing_class_D_beta-lactamase_OXA-963]_[protein_id=QVO43837.1]_[l     GCTGGGACGGAAAGGTTCGTGAAATTGCCG 390
lcl|MZ092831.1_cds_QVO43838.1_1_[gene=blaOXA]_[protein=OXA-55_family_carbapenem-hydrolyzing_class_D_beta-lactamase_OXA-964]_[protein_id=QVO43838.1]_[l     GCTGGGACGGAAAGGTTCGTGAAATTGCCG 390
lcl|MZ092832.1_cds_QVO43839.1_1_[gene=blaOXA]_[protein=OXA-55_family_carbapenem-hydrolyzing_class_D_beta-lactamase_OXA-965]_[protein_id=QVO43839.1]_[l     GCTGGGACGGAAAGGTTCGTGAAATTGCCG 390
lcl|NG_049795.1_cds_WP_063864256.1_1_[gene=blaOXA]_[locus_tag=A7J11_01237]_[protein=carbapenem-hydrolyzing_class_D_beta-lactamase_OXA-55]_[protein_id=     GCTGGGACGGAAAGGTTCGCGAAATTGCCG 390
lcl|NG_061383.1_cds_WP_114699266.1_1_[gene=blaOXA]_[locus_tag=A7J11_05806]_[protein=OXA-55_family_carbapenem-hydrolyzing_class_D_beta-lactamase_OXA-72     GCTGGGACGGAAAGGTTCGTGAAATTGCCG 390
lcl|NG_074738.1_cds_WP_213994601.1_1_[gene=blaOXA]_[locus_tag=A7J11_07127]_[protein=OXA-55_family_carbapenem-hydrolyzing_class_D_beta-lactamase_OXA-96     GCTGGGACGGAAAAGTTCGGGAAATTGCTG 390
lcl|NG_074739.1_cds_WP_213994602.1_1_[gene=blaOXA]_[locus_tag=A7J11_07128]_[protein=OXA-55_family_carbapenem-hydrolyzing_class_D_beta-lactamase_OXA-96     GCTGGGACGGAAAAGTTCGGGAAATTGCTG 390
lcl|NG_074740.1_cds_WP_052248074.1_1_[gene=blaOXA]_[locus_tag=A7J11_07129]_[protein=OXA-55_family_carbapenem-hydrolyzing_class_D_beta-lactamase_OXA-96     GCTGGGACGGAAAGGTTCGTGAAATTGCTG 390
lcl|NG_074741.1_cds_WP_213994603.1_1_[gene=blaOXA]_[locus_tag=A7J11_07130]_[protein=OXA-55_family_carbapenem-hydrolyzing_class_D_beta-lactamase_OXA-96     GCTGGGACGGAAAGGTTCGTGAAATTGCCG 390
lcl|NG_074742.1_cds_WP_025889747.1_1_[gene=blaOXA]_[locus_tag=A7J11_07131]_[protein=OXA-55_family_carbapenem-hydrolyzing_class_D_beta-lactamase_OXA-96     GCTGGGACGGAAAGGTTCGTGAAATTGCCG 390
lcl|NG_074743.1_cds_WP_213994604.1_1_[gene=blaOXA]_[locus_tag=A7J11_07132]_[protein=OXA-55_family_carbapenem-hydrolyzing_class_D_beta-lactamase_OXA-96     GCTGGGACGGAAAGGTTCGTGAAATTGCCG 390
                                                                                                                                                                                         

OXA-1_consensus                                                                                                                                            TCTGGAACAGCAATCATACACCAAAGACGT 420
OXA01_crRNA                                                                                                                                                ------------------------------ 420
Forward_primer                                                                                                                                             ------------------------------ 420
Reverse_primer                                                                                                                                             ------------------------------ 420
lcl|MZ092827.1_cds_QVO43834.1_1_[gene=blaOXA]_[protein=OXA-55_family_carbapenem-hydrolyzing_class_D_beta-lactamase_OXA-960]_[protein_id=QVO43834.1]_[l     CCTGGAACCGGGATCAGAGTTTTCGCACCG 420
lcl|MZ092828.1_cds_QVO43835.1_1_[gene=blaOXA]_[protein=OXA-55_family_carbapenem-hydrolyzing_class_D_beta-lactamase_OXA-961]_[protein_id=QVO43835.1]_[l     CCTGGAACCGGGATCAGAGTTTTCGCACCG 420
lcl|MZ092829.1_cds_QVO43836.1_1_[gene=blaOXA]_[protein=OXA-55_family_carbapenem-hydrolyzing_class_D_beta-lactamase_OXA-962]_[protein_id=QVO43836.1]_[l     CCTGGAACCGGGACCAGAGTTTTCGCACCG 420
lcl|MZ092830.1_cds_QVO43837.1_1_[gene=blaOXA]_[protein=OXA-55_family_carbapenem-hydrolyzing_class_D_beta-lactamase_OXA-963]_[protein_id=QVO43837.1]_[l     CCTGGAACAGAGACCAGAGTTTTCGCACCG 420
lcl|MZ092831.1_cds_QVO43838.1_1_[gene=blaOXA]_[protein=OXA-55_family_carbapenem-hydrolyzing_class_D_beta-lactamase_OXA-964]_[protein_id=QVO43838.1]_[l     CCTGGAACAGGGACCAGAGTTTTCGCACCG 420
lcl|MZ092832.1_cds_QVO43839.1_1_[gene=blaOXA]_[protein=OXA-55_family_carbapenem-hydrolyzing_class_D_beta-lactamase_OXA-965]_[protein_id=QVO43839.1]_[l     CCTGGAACAGGGACCAGAGTTTTCGCACCG 420
lcl|NG_049795.1_cds_WP_063864256.1_1_[gene=blaOXA]_[locus_tag=A7J11_01237]_[protein=carbapenem-hydrolyzing_class_D_beta-lactamase_OXA-55]_[protein_id=     TCTGGAACAGGGACCAGAGTTTTCGCACCG 420
lcl|NG_061383.1_cds_WP_114699266.1_1_[gene=blaOXA]_[locus_tag=A7J11_05806]_[protein=OXA-55_family_carbapenem-hydrolyzing_class_D_beta-lactamase_OXA-72     CCTGGAACAGGGACCAGAGTTTTCGCACCG 420
lcl|NG_074738.1_cds_WP_213994601.1_1_[gene=blaOXA]_[locus_tag=A7J11_07127]_[protein=OXA-55_family_carbapenem-hydrolyzing_class_D_beta-lactamase_OXA-96     CCTGGAACCGGGATCAGAGTTTTCGCACCG 420
lcl|NG_074739.1_cds_WP_213994602.1_1_[gene=blaOXA]_[locus_tag=A7J11_07128]_[protein=OXA-55_family_carbapenem-hydrolyzing_class_D_beta-lactamase_OXA-96     CCTGGAACCGGGATCAGAGTTTTCGCACCG 420
lcl|NG_074740.1_cds_WP_052248074.1_1_[gene=blaOXA]_[locus_tag=A7J11_07129]_[protein=OXA-55_family_carbapenem-hydrolyzing_class_D_beta-lactamase_OXA-96     CCTGGAACCGGGACCAGAGTTTTCGCACCG 420
lcl|NG_074741.1_cds_WP_213994603.1_1_[gene=blaOXA]_[locus_tag=A7J11_07130]_[protein=OXA-55_family_carbapenem-hydrolyzing_class_D_beta-lactamase_OXA-96     CCTGGAACAGAGACCAGAGTTTTCGCACCG 420
lcl|NG_074742.1_cds_WP_025889747.1_1_[gene=blaOXA]_[locus_tag=A7J11_07131]_[protein=OXA-55_family_carbapenem-hydrolyzing_class_D_beta-lactamase_OXA-96     CCTGGAACAGGGACCAGAGTTTTCGCACCG 420
lcl|NG_074743.1_cds_WP_213994604.1_1_[gene=blaOXA]_[locus_tag=A7J11_07132]_[protein=OXA-55_family_carbapenem-hydrolyzing_class_D_beta-lactamase_OXA-96     CCTGGAACAGGGACCAGAGTTTTCGCACCG 420
                                                                                                                                                                                         

OXA-1_consensus                                                                                                                                            GGATGCAATTTTCTGTTGTTTGGGTTTCGC 450
OXA01_crRNA                                                                                                                                                ------------------------------ 450
Forward_primer                                                                                                                                             ------------------------------ 450
Reverse_primer                                                                                                                                             ------------------------------ 450
lcl|MZ092827.1_cds_QVO43834.1_1_[gene=blaOXA]_[protein=OXA-55_family_carbapenem-hydrolyzing_class_D_beta-lactamase_OXA-960]_[protein_id=QVO43834.1]_[l     CAATGAAGTACTCCGTGGTGCCTGTGTATC 450
lcl|MZ092828.1_cds_QVO43835.1_1_[gene=blaOXA]_[protein=OXA-55_family_carbapenem-hydrolyzing_class_D_beta-lactamase_OXA-961]_[protein_id=QVO43835.1]_[l     CAATGAAGTACTCCGTGGTGCCTGTGTATC 450
lcl|MZ092829.1_cds_QVO43836.1_1_[gene=blaOXA]_[protein=OXA-55_family_carbapenem-hydrolyzing_class_D_beta-lactamase_OXA-962]_[protein_id=QVO43836.1]_[l     CAATGAAGTATTCTGTGGTGCCTGTGTATC 450
lcl|MZ092830.1_cds_QVO43837.1_1_[gene=blaOXA]_[protein=OXA-55_family_carbapenem-hydrolyzing_class_D_beta-lactamase_OXA-963]_[protein_id=QVO43837.1]_[l     CAATGAAGTACTCTGTGGTGCCTGTATATC 450
lcl|MZ092831.1_cds_QVO43838.1_1_[gene=blaOXA]_[protein=OXA-55_family_carbapenem-hydrolyzing_class_D_beta-lactamase_OXA-964]_[protein_id=QVO43838.1]_[l     CAATGAAGTACTCTGTGGTGCCTGTGTATC 450
lcl|MZ092832.1_cds_QVO43839.1_1_[gene=blaOXA]_[protein=OXA-55_family_carbapenem-hydrolyzing_class_D_beta-lactamase_OXA-965]_[protein_id=QVO43839.1]_[l     CAATGAAGTACTCTGTGGTGCCTGTATATC 450
lcl|NG_049795.1_cds_WP_063864256.1_1_[gene=blaOXA]_[locus_tag=A7J11_01237]_[protein=carbapenem-hydrolyzing_class_D_beta-lactamase_OXA-55]_[protein_id=     CAATGAAGTACTCTGTGGTGCCTGTATATC 450
lcl|NG_061383.1_cds_WP_114699266.1_1_[gene=blaOXA]_[locus_tag=A7J11_05806]_[protein=OXA-55_family_carbapenem-hydrolyzing_class_D_beta-lactamase_OXA-72     CAATGAAGTACTCTGTGGTGCCTGTATATC 450
lcl|NG_074738.1_cds_WP_213994601.1_1_[gene=blaOXA]_[locus_tag=A7J11_07127]_[protein=OXA-55_family_carbapenem-hydrolyzing_class_D_beta-lactamase_OXA-96     CAATGAAGTACTCCGTGGTGCCTGTGTATC 450
lcl|NG_074739.1_cds_WP_213994602.1_1_[gene=blaOXA]_[locus_tag=A7J11_07128]_[protein=OXA-55_family_carbapenem-hydrolyzing_class_D_beta-lactamase_OXA-96     CAATGAAGTACTCCGTGGTGCCTGTGTATC 450
lcl|NG_074740.1_cds_WP_052248074.1_1_[gene=blaOXA]_[locus_tag=A7J11_07129]_[protein=OXA-55_family_carbapenem-hydrolyzing_class_D_beta-lactamase_OXA-96     CAATGAAGTATTCTGTGGTGCCTGTGTATC 450
lcl|NG_074741.1_cds_WP_213994603.1_1_[gene=blaOXA]_[locus_tag=A7J11_07130]_[protein=OXA-55_family_carbapenem-hydrolyzing_class_D_beta-lactamase_OXA-96     CAATGAAGTACTCTGTGGTGCCTGTATATC 450
lcl|NG_074742.1_cds_WP_025889747.1_1_[gene=blaOXA]_[locus_tag=A7J11_07131]_[protein=OXA-55_family_carbapenem-hydrolyzing_class_D_beta-lactamase_OXA-96     CAATGAAGTACTCTGTGGTGCCTGTGTATC 450
lcl|NG_074743.1_cds_WP_213994604.1_1_[gene=blaOXA]_[locus_tag=A7J11_07132]_[protein=OXA-55_family_carbapenem-hydrolyzing_class_D_beta-lactamase_OXA-96     CAATGAAGTACTCTGTGGTGCCTGTATATC 450
                                                                                                                                                                                         

OXA-1_consensus                                                                                                                                            AAGAAATAACCCAAAAAATTGGATTAAATA 480
OXA01_crRNA                                                                                                                                                ------------------------------ 480
Forward_primer                                                                                                                                             AGCA-------------------------- 480
Reverse_primer                                                                                                                                             ------------------------------ 480
lcl|MZ092827.1_cds_QVO43834.1_1_[gene=blaOXA]_[protein=OXA-55_family_carbapenem-hydrolyzing_class_D_beta-lactamase_OXA-960]_[protein_id=QVO43834.1]_[l     AGCAGCTGGCCAGGGAGATAGGCCCCAAAG 480
lcl|MZ092828.1_cds_QVO43835.1_1_[gene=blaOXA]_[protein=OXA-55_family_carbapenem-hydrolyzing_class_D_beta-lactamase_OXA-961]_[protein_id=QVO43835.1]_[l     AGCAGTTGGCAAGGGAGATAGGCCCCACGG 480
lcl|MZ092829.1_cds_QVO43836.1_1_[gene=blaOXA]_[protein=OXA-55_family_carbapenem-hydrolyzing_class_D_beta-lactamase_OXA-962]_[protein_id=QVO43836.1]_[l     AGCAGTTGGCAAGGGAGATAGGCCCCAAAG 480
lcl|MZ092830.1_cds_QVO43837.1_1_[gene=blaOXA]_[protein=OXA-55_family_carbapenem-hydrolyzing_class_D_beta-lactamase_OXA-963]_[protein_id=QVO43837.1]_[l     AGCAGTTGGCCAGGGAGATAGGCCCCAAAG 480
lcl|MZ092831.1_cds_QVO43838.1_1_[gene=blaOXA]_[protein=OXA-55_family_carbapenem-hydrolyzing_class_D_beta-lactamase_OXA-964]_[protein_id=QVO43838.1]_[l     AGCAGTTGGCCAGGGAGATAGGCCCCAAAG 480
lcl|MZ092832.1_cds_QVO43839.1_1_[gene=blaOXA]_[protein=OXA-55_family_carbapenem-hydrolyzing_class_D_beta-lactamase_OXA-965]_[protein_id=QVO43839.1]_[l     AGCAGTTGGCCAGGGAGATAGGCCCCAAAG 480
lcl|NG_049795.1_cds_WP_063864256.1_1_[gene=blaOXA]_[locus_tag=A7J11_01237]_[protein=carbapenem-hydrolyzing_class_D_beta-lactamase_OXA-55]_[protein_id=     AGCAGTTGGCCAGGGAGATAGGCCCCAAAG 480
lcl|NG_061383.1_cds_WP_114699266.1_1_[gene=blaOXA]_[locus_tag=A7J11_05806]_[protein=OXA-55_family_carbapenem-hydrolyzing_class_D_beta-lactamase_OXA-72     AGCAGTTGGCCAGGGAGATAGGCCCCAAAG 480
lcl|NG_074738.1_cds_WP_213994601.1_1_[gene=blaOXA]_[locus_tag=A7J11_07127]_[protein=OXA-55_family_carbapenem-hydrolyzing_class_D_beta-lactamase_OXA-96     AGCAGCTGGCCAGGGAGATAGGCCCCAAAG 480
lcl|NG_074739.1_cds_WP_213994602.1_1_[gene=blaOXA]_[locus_tag=A7J11_07128]_[protein=OXA-55_family_carbapenem-hydrolyzing_class_D_beta-lactamase_OXA-96     AGCAGTTGGCAAGGGAGATAGGCCCCACGG 480
lcl|NG_074740.1_cds_WP_052248074.1_1_[gene=blaOXA]_[locus_tag=A7J11_07129]_[protein=OXA-55_family_carbapenem-hydrolyzing_class_D_beta-lactamase_OXA-96     AGCAGTTGGCAAGGGAGATAGGCCCCAAAG 480
lcl|NG_074741.1_cds_WP_213994603.1_1_[gene=blaOXA]_[locus_tag=A7J11_07130]_[protein=OXA-55_family_carbapenem-hydrolyzing_class_D_beta-lactamase_OXA-96     AGCAGTTGGCCAGGGAGATAGGCCCCAAAG 480
lcl|NG_074742.1_cds_WP_025889747.1_1_[gene=blaOXA]_[locus_tag=A7J11_07131]_[protein=OXA-55_family_carbapenem-hydrolyzing_class_D_beta-lactamase_OXA-96     AGCAGTTGGCCAGGGAGATAGGCCCCAAAG 480
lcl|NG_074743.1_cds_WP_213994604.1_1_[gene=blaOXA]_[locus_tag=A7J11_07132]_[protein=OXA-55_family_carbapenem-hydrolyzing_class_D_beta-lactamase_OXA-96     AGCAGTTGGCCAGGGAGATAGGCCCCAAAG 480
                                                                                                                                                                                         

OXA-1_consensus                                                                                                                                            AAATCAAGAATTATCTCAAAGATTTTGATT 510
OXA01_crRNA                                                                                                                                                ------------------------------ 510
Forward_primer                                                                                                                                             ------------------------------ 510
Reverse_primer                                                                                                                                             ------------------------------ 510
lcl|MZ092827.1_cds_QVO43834.1_1_[gene=blaOXA]_[protein=OXA-55_family_carbapenem-hydrolyzing_class_D_beta-lactamase_OXA-960]_[protein_id=QVO43834.1]_[l     TGATGGCAGCTATGGTGCGGCAACTGGAAT 510
lcl|MZ092828.1_cds_QVO43835.1_1_[gene=blaOXA]_[protein=OXA-55_family_carbapenem-hydrolyzing_class_D_beta-lactamase_OXA-961]_[protein_id=QVO43835.1]_[l     TGATGGCGGCTATGGTGCGGCAGCTGGAAT 510
lcl|MZ092829.1_cds_QVO43836.1_1_[gene=blaOXA]_[protein=OXA-55_family_carbapenem-hydrolyzing_class_D_beta-lactamase_OXA-962]_[protein_id=QVO43836.1]_[l     TGATGGCAGCTATGGTGCGGCAGCTGCAAT 510
lcl|MZ092830.1_cds_QVO43837.1_1_[gene=blaOXA]_[protein=OXA-55_family_carbapenem-hydrolyzing_class_D_beta-lactamase_OXA-963]_[protein_id=QVO43837.1]_[l     TGATGGCAGCTATGGTGCGGCAGCTGCAAT 510
lcl|MZ092831.1_cds_QVO43838.1_1_[gene=blaOXA]_[protein=OXA-55_family_carbapenem-hydrolyzing_class_D_beta-lactamase_OXA-964]_[protein_id=QVO43838.1]_[l     TGATGGCAGCTATGGTGCGGCAGCTGGATT 510
lcl|MZ092832.1_cds_QVO43839.1_1_[gene=blaOXA]_[protein=OXA-55_family_carbapenem-hydrolyzing_class_D_beta-lactamase_OXA-965]_[protein_id=QVO43839.1]_[l     TGATGGCAGCTATGGTGCGGCAGCTGGAAT 510
lcl|NG_049795.1_cds_WP_063864256.1_1_[gene=blaOXA]_[locus_tag=A7J11_01237]_[protein=carbapenem-hydrolyzing_class_D_beta-lactamase_OXA-55]_[protein_id=     TGATGGCAGCTATGGTGCGGCAGCTGGAAT 510
lcl|NG_061383.1_cds_WP_114699266.1_1_[gene=blaOXA]_[locus_tag=A7J11_05806]_[protein=OXA-55_family_carbapenem-hydrolyzing_class_D_beta-lactamase_OXA-72     TGATGGCAGCTATGGTGCGGCAGCTGAAAT 510
lcl|NG_074738.1_cds_WP_213994601.1_1_[gene=blaOXA]_[locus_tag=A7J11_07127]_[protein=OXA-55_family_carbapenem-hydrolyzing_class_D_beta-lactamase_OXA-96     TGATGGCAGCTATGGTGCGGCAACTGGAAT 510
lcl|NG_074739.1_cds_WP_213994602.1_1_[gene=blaOXA]_[locus_tag=A7J11_07128]_[protein=OXA-55_family_carbapenem-hydrolyzing_class_D_beta-lactamase_OXA-96     TGATGGCGGCTATGGTGCGGCAGCTGGAAT 510
lcl|NG_074740.1_cds_WP_052248074.1_1_[gene=blaOXA]_[locus_tag=A7J11_07129]_[protein=OXA-55_family_carbapenem-hydrolyzing_class_D_beta-lactamase_OXA-96     TGATGGCAGCTATGGTGCGGCAGCTGCAAT 510
lcl|NG_074741.1_cds_WP_213994603.1_1_[gene=blaOXA]_[locus_tag=A7J11_07130]_[protein=OXA-55_family_carbapenem-hydrolyzing_class_D_beta-lactamase_OXA-96     TGATGGCAGCTATGGTGCGGCAGCTGCAAT 510
lcl|NG_074742.1_cds_WP_025889747.1_1_[gene=blaOXA]_[locus_tag=A7J11_07131]_[protein=OXA-55_family_carbapenem-hydrolyzing_class_D_beta-lactamase_OXA-96     TGATGGCAGCTATGGTGCGGCAGCTGGATT 510
lcl|NG_074743.1_cds_WP_213994604.1_1_[gene=blaOXA]_[locus_tag=A7J11_07132]_[protein=OXA-55_family_carbapenem-hydrolyzing_class_D_beta-lactamase_OXA-96     TGATGGCAGCTATGGTGCGGCAGCTGGAAT 510
                                                                                                                                                                                         

OXA-1_consensus                                                                                                                                            ATGGAAATCAAGACTTCTCTGGAGATAAAG 540
OXA01_crRNA                                                                                                                                                ------------------------------ 540
Forward_primer                                                                                                                                             ------------------------------ 540
Reverse_primer                                                                                                                                             ------------------------------ 540
lcl|MZ092827.1_cds_QVO43834.1_1_[gene=blaOXA]_[protein=OXA-55_family_carbapenem-hydrolyzing_class_D_beta-lactamase_OXA-960]_[protein_id=QVO43834.1]_[l     ATGGTAATCAGAATATCGGTGGCCAAGCGG 540
lcl|MZ092828.1_cds_QVO43835.1_1_[gene=blaOXA]_[protein=OXA-55_family_carbapenem-hydrolyzing_class_D_beta-lactamase_OXA-961]_[protein_id=QVO43835.1]_[l     ATGGCAATCAGGATGTCGGCGGCCAAGCGG 540
lcl|MZ092829.1_cds_QVO43836.1_1_[gene=blaOXA]_[protein=OXA-55_family_carbapenem-hydrolyzing_class_D_beta-lactamase_OXA-962]_[protein_id=QVO43836.1]_[l     ATGGCAATCAGGATATCGGCGGTCAAGCGG 540
lcl|MZ092830.1_cds_QVO43837.1_1_[gene=blaOXA]_[protein=OXA-55_family_carbapenem-hydrolyzing_class_D_beta-lactamase_OXA-963]_[protein_id=QVO43837.1]_[l     ATGGCAATCAGGATATCGGTGGCCAAGCGG 540
lcl|MZ092831.1_cds_QVO43838.1_1_[gene=blaOXA]_[protein=OXA-55_family_carbapenem-hydrolyzing_class_D_beta-lactamase_OXA-964]_[protein_id=QVO43838.1]_[l     ATGGCAATCAGGATATCGGTGGCCAAGCGG 540
lcl|MZ092832.1_cds_QVO43839.1_1_[gene=blaOXA]_[protein=OXA-55_family_carbapenem-hydrolyzing_class_D_beta-lactamase_OXA-965]_[protein_id=QVO43839.1]_[l     ATGGCAATCAGGATATCAGTGGCCAAGCGG 540
lcl|NG_049795.1_cds_WP_063864256.1_1_[gene=blaOXA]_[locus_tag=A7J11_01237]_[protein=carbapenem-hydrolyzing_class_D_beta-lactamase_OXA-55]_[protein_id=     ATGGCAATCAGGATATCGGTGGCCAAGCGG 540
lcl|NG_061383.1_cds_WP_114699266.1_1_[gene=blaOXA]_[locus_tag=A7J11_05806]_[protein=OXA-55_family_carbapenem-hydrolyzing_class_D_beta-lactamase_OXA-72     ATGGCAATCAGGATATCGGTGGCCAAGCGG 540
lcl|NG_074738.1_cds_WP_213994601.1_1_[gene=blaOXA]_[locus_tag=A7J11_07127]_[protein=OXA-55_family_carbapenem-hydrolyzing_class_D_beta-lactamase_OXA-96     ATGGTAATCAGAATATCGGTGGCCAAGCGG 540
lcl|NG_074739.1_cds_WP_213994602.1_1_[gene=blaOXA]_[locus_tag=A7J11_07128]_[protein=OXA-55_family_carbapenem-hydrolyzing_class_D_beta-lactamase_OXA-96     ATGGCAATCAGGATGTCGGCGGCCAAGCGG 540
lcl|NG_074740.1_cds_WP_052248074.1_1_[gene=blaOXA]_[locus_tag=A7J11_07129]_[protein=OXA-55_family_carbapenem-hydrolyzing_class_D_beta-lactamase_OXA-96     ATGGCAATCAGGATATCGGCGGTCAAGCGG 540
lcl|NG_074741.1_cds_WP_213994603.1_1_[gene=blaOXA]_[locus_tag=A7J11_07130]_[protein=OXA-55_family_carbapenem-hydrolyzing_class_D_beta-lactamase_OXA-96     ATGGCAATCAGGATATCGGTGGCCAAGCGG 540
lcl|NG_074742.1_cds_WP_025889747.1_1_[gene=blaOXA]_[locus_tag=A7J11_07131]_[protein=OXA-55_family_carbapenem-hydrolyzing_class_D_beta-lactamase_OXA-96     ATGGCAATCAGGATATCGGTGGCCAAGCGG 540
lcl|NG_074743.1_cds_WP_213994604.1_1_[gene=blaOXA]_[locus_tag=A7J11_07132]_[protein=OXA-55_family_carbapenem-hydrolyzing_class_D_beta-lactamase_OXA-96     ATGGCAATCAGGATATCAGTGGCCAAGCGG 540
                                                                                                                                                                                         

OXA-1_consensus                                                                                                                                            AAAGAAACAACGGATTAACAGAAGCATGGC 570
OXA01_crRNA                                                                                                                                                ------------------------------ 570
Forward_primer                                                                                                                                             --------------------------TGGC 570
Reverse_primer                                                                                                                                             ------------------------------ 570
lcl|MZ092827.1_cds_QVO43834.1_1_[gene=blaOXA]_[protein=OXA-55_family_carbapenem-hydrolyzing_class_D_beta-lactamase_OXA-960]_[protein_id=QVO43834.1]_[l     ACAGCTTC------------------TGGC 570
lcl|MZ092828.1_cds_QVO43835.1_1_[gene=blaOXA]_[protein=OXA-55_family_carbapenem-hydrolyzing_class_D_beta-lactamase_OXA-961]_[protein_id=QVO43835.1]_[l     ACAGCTTT------------------TGGC 570
lcl|MZ092829.1_cds_QVO43836.1_1_[gene=blaOXA]_[protein=OXA-55_family_carbapenem-hydrolyzing_class_D_beta-lactamase_OXA-962]_[protein_id=QVO43836.1]_[l     ACAGTTTC------------------TGGC 570
lcl|MZ092830.1_cds_QVO43837.1_1_[gene=blaOXA]_[protein=OXA-55_family_carbapenem-hydrolyzing_class_D_beta-lactamase_OXA-963]_[protein_id=QVO43837.1]_[l     ACAGCTTC------------------TGGC 570
lcl|MZ092831.1_cds_QVO43838.1_1_[gene=blaOXA]_[protein=OXA-55_family_carbapenem-hydrolyzing_class_D_beta-lactamase_OXA-964]_[protein_id=QVO43838.1]_[l     ACAGCTTC------------------TGGC 570
lcl|MZ092832.1_cds_QVO43839.1_1_[gene=blaOXA]_[protein=OXA-55_family_carbapenem-hydrolyzing_class_D_beta-lactamase_OXA-965]_[protein_id=QVO43839.1]_[l     ACAGCTTC------------------TGGC 570
lcl|NG_049795.1_cds_WP_063864256.1_1_[gene=blaOXA]_[locus_tag=A7J11_01237]_[protein=carbapenem-hydrolyzing_class_D_beta-lactamase_OXA-55]_[protein_id=     ACAGCTTC------------------TGGC 570
lcl|NG_061383.1_cds_WP_114699266.1_1_[gene=blaOXA]_[locus_tag=A7J11_05806]_[protein=OXA-55_family_carbapenem-hydrolyzing_class_D_beta-lactamase_OXA-72     ACAGCTTC------------------TGGC 570
lcl|NG_074738.1_cds_WP_213994601.1_1_[gene=blaOXA]_[locus_tag=A7J11_07127]_[protein=OXA-55_family_carbapenem-hydrolyzing_class_D_beta-lactamase_OXA-96     ACAGCTTC------------------TGGC 570
lcl|NG_074739.1_cds_WP_213994602.1_1_[gene=blaOXA]_[locus_tag=A7J11_07128]_[protein=OXA-55_family_carbapenem-hydrolyzing_class_D_beta-lactamase_OXA-96     ACAGCTTT------------------TGGC 570
lcl|NG_074740.1_cds_WP_052248074.1_1_[gene=blaOXA]_[locus_tag=A7J11_07129]_[protein=OXA-55_family_carbapenem-hydrolyzing_class_D_beta-lactamase_OXA-96     ACAGTTTC------------------TGGC 570
lcl|NG_074741.1_cds_WP_213994603.1_1_[gene=blaOXA]_[locus_tag=A7J11_07130]_[protein=OXA-55_family_carbapenem-hydrolyzing_class_D_beta-lactamase_OXA-96     ACAGCTTC------------------TGGC 570
lcl|NG_074742.1_cds_WP_025889747.1_1_[gene=blaOXA]_[locus_tag=A7J11_07131]_[protein=OXA-55_family_carbapenem-hydrolyzing_class_D_beta-lactamase_OXA-96     ACAGCTTC------------------TGGC 570
lcl|NG_074743.1_cds_WP_213994604.1_1_[gene=blaOXA]_[locus_tag=A7J11_07132]_[protein=OXA-55_family_carbapenem-hydrolyzing_class_D_beta-lactamase_OXA-96     ACAGCTTC------------------TGGC 570
                                                                                                                                                                                         

OXA-1_consensus                                                                                                                                            TCGAAAGTAGCTTAAAAATTTCACCAGAAG 600
OXA01_crRNA                                                                                                                                                ------------------------------ 600
Forward_primer                                                                                                                                             TCGA-------------------------- 600
Reverse_primer                                                                                                                                             ---------AACTTGGGGTC---------- 600
lcl|MZ092827.1_cds_QVO43834.1_1_[gene=blaOXA]_[protein=OXA-55_family_carbapenem-hydrolyzing_class_D_beta-lactamase_OXA-960]_[protein_id=QVO43834.1]_[l     TCGACGGTCAACTTAGGATAACGGCGTTCC 600
lcl|MZ092828.1_cds_QVO43835.1_1_[gene=blaOXA]_[protein=OXA-55_family_carbapenem-hydrolyzing_class_D_beta-lactamase_OXA-961]_[protein_id=QVO43835.1]_[l     TCGACGGCCAACTGAGAATTACAGCATTTC 600
lcl|MZ092829.1_cds_QVO43836.1_1_[gene=blaOXA]_[protein=OXA-55_family_carbapenem-hydrolyzing_class_D_beta-lactamase_OXA-962]_[protein_id=QVO43836.1]_[l     TCGACGGCCAACTTAGGATAACGGCGTTTC 600
lcl|MZ092830.1_cds_QVO43837.1_1_[gene=blaOXA]_[protein=OXA-55_family_carbapenem-hydrolyzing_class_D_beta-lactamase_OXA-963]_[protein_id=QVO43837.1]_[l     TCGACGGCCAACTGAGAATTACAGCATTTC 600
lcl|MZ092831.1_cds_QVO43838.1_1_[gene=blaOXA]_[protein=OXA-55_family_carbapenem-hydrolyzing_class_D_beta-lactamase_OXA-964]_[protein_id=QVO43838.1]_[l     TCGACGGCCAACTGAGAATTACAGCATTTC 600
lcl|MZ092832.1_cds_QVO43839.1_1_[gene=blaOXA]_[protein=OXA-55_family_carbapenem-hydrolyzing_class_D_beta-lactamase_OXA-965]_[protein_id=QVO43839.1]_[l     TCGACGGCCAACTTAAGATAACGGCGTTCC 600
lcl|NG_049795.1_cds_WP_063864256.1_1_[gene=blaOXA]_[locus_tag=A7J11_01237]_[protein=carbapenem-hydrolyzing_class_D_beta-lactamase_OXA-55]_[protein_id=     TCGACGGCCAACTGAGAATTACAGCATTTC 600
lcl|NG_061383.1_cds_WP_114699266.1_1_[gene=blaOXA]_[locus_tag=A7J11_05806]_[protein=OXA-55_family_carbapenem-hydrolyzing_class_D_beta-lactamase_OXA-72     TCGACGGCCAACTGAGAATTACAGCATTTC 600
lcl|NG_074738.1_cds_WP_213994601.1_1_[gene=blaOXA]_[locus_tag=A7J11_07127]_[protein=OXA-55_family_carbapenem-hydrolyzing_class_D_beta-lactamase_OXA-96     TCGACGGTCAACTTAGGATAACGGCGTTCC 600
lcl|NG_074739.1_cds_WP_213994602.1_1_[gene=blaOXA]_[locus_tag=A7J11_07128]_[protein=OXA-55_family_carbapenem-hydrolyzing_class_D_beta-lactamase_OXA-96     TCGACGGCCAACTGAGAATTACAGCATTTC 600
lcl|NG_074740.1_cds_WP_052248074.1_1_[gene=blaOXA]_[locus_tag=A7J11_07129]_[protein=OXA-55_family_carbapenem-hydrolyzing_class_D_beta-lactamase_OXA-96     TCGACGGCCAACTTAGGATAACGGCGTTTC 600
lcl|NG_074741.1_cds_WP_213994603.1_1_[gene=blaOXA]_[locus_tag=A7J11_07130]_[protein=OXA-55_family_carbapenem-hydrolyzing_class_D_beta-lactamase_OXA-96     TCGACGGCCAACTGAGAATTACAGCATTTC 600
lcl|NG_074742.1_cds_WP_025889747.1_1_[gene=blaOXA]_[locus_tag=A7J11_07131]_[protein=OXA-55_family_carbapenem-hydrolyzing_class_D_beta-lactamase_OXA-96     TCGACGGCCAACTGAGAATTACAGCATTTC 600
lcl|NG_074743.1_cds_WP_213994604.1_1_[gene=blaOXA]_[locus_tag=A7J11_07132]_[protein=OXA-55_family_carbapenem-hydrolyzing_class_D_beta-lactamase_OXA-96     TCGACGGCCAACTTAAGATAACGGCGTTCC 600
                                                                                                                                                                                         

OXA-1_consensus                                                                                                                                            AACAAATTCAATTCCTGCGTAAAATTATTA 630
OXA01_crRNA                                                                                                                                                AACAAATTCAATTCCT-------------- 630
Forward_primer                                                                                                                                             ------------------------------ 630
Reverse_primer                                                                                                                                             ------------------------------ 630
lcl|MZ092827.1_cds_QVO43834.1_1_[gene=blaOXA]_[protein=OXA-55_family_carbapenem-hydrolyzing_class_D_beta-lactamase_OXA-960]_[protein_id=QVO43834.1]_[l     AACAAGTGGATTTTCTGCAGCAACTGCATG 630
lcl|MZ092828.1_cds_QVO43835.1_1_[gene=blaOXA]_[protein=OXA-55_family_carbapenem-hydrolyzing_class_D_beta-lactamase_OXA-961]_[protein_id=QVO43835.1]_[l     AACAAGTGGATTTTCTGCAGCAACTGCATG 630
lcl|MZ092829.1_cds_QVO43836.1_1_[gene=blaOXA]_[protein=OXA-55_family_carbapenem-hydrolyzing_class_D_beta-lactamase_OXA-962]_[protein_id=QVO43836.1]_[l     AACAGCTGGATTTTCTGCAGCAACTGCATG 630
lcl|MZ092830.1_cds_QVO43837.1_1_[gene=blaOXA]_[protein=OXA-55_family_carbapenem-hydrolyzing_class_D_beta-lactamase_OXA-963]_[protein_id=QVO43837.1]_[l     AACAAGTGGTTTTTCTAAGGCAACTGCATG 630
lcl|MZ092831.1_cds_QVO43838.1_1_[gene=blaOXA]_[protein=OXA-55_family_carbapenem-hydrolyzing_class_D_beta-lactamase_OXA-964]_[protein_id=QVO43838.1]_[l     AACAAGTGGATTTTCTAAGGCAACTGCATG 630
lcl|MZ092832.1_cds_QVO43839.1_1_[gene=blaOXA]_[protein=OXA-55_family_carbapenem-hydrolyzing_class_D_beta-lactamase_OXA-965]_[protein_id=QVO43839.1]_[l     AACAAGTGGATTTTCTAAGGCAACTGCATG 630
lcl|NG_049795.1_cds_WP_063864256.1_1_[gene=blaOXA]_[locus_tag=A7J11_01237]_[protein=carbapenem-hydrolyzing_class_D_beta-lactamase_OXA-55]_[protein_id=     AACAAGTGGATTTTCTAAGGCAACTGCATG 630
lcl|NG_061383.1_cds_WP_114699266.1_1_[gene=blaOXA]_[locus_tag=A7J11_05806]_[protein=OXA-55_family_carbapenem-hydrolyzing_class_D_beta-lactamase_OXA-72     AACAAGTGGATTTTCTAAGGCAACTGCATG 630
lcl|NG_074738.1_cds_WP_213994601.1_1_[gene=blaOXA]_[locus_tag=A7J11_07127]_[protein=OXA-55_family_carbapenem-hydrolyzing_class_D_beta-lactamase_OXA-96     AACAAGTGGATTTTCTGCAGCAACTGCATG 630
lcl|NG_074739.1_cds_WP_213994602.1_1_[gene=blaOXA]_[locus_tag=A7J11_07128]_[protein=OXA-55_family_carbapenem-hydrolyzing_class_D_beta-lactamase_OXA-96     AACAAGTGGATTTTCTGCAGCAACTGCATG 630
lcl|NG_074740.1_cds_WP_052248074.1_1_[gene=blaOXA]_[locus_tag=A7J11_07129]_[protein=OXA-55_family_carbapenem-hydrolyzing_class_D_beta-lactamase_OXA-96     AACAGCTGGATTTTCTGCAGCAACTGCATG 630
lcl|NG_074741.1_cds_WP_213994603.1_1_[gene=blaOXA]_[locus_tag=A7J11_07130]_[protein=OXA-55_family_carbapenem-hydrolyzing_class_D_beta-lactamase_OXA-96     AACAAGTGGTTTTTCTAAGGCAACTGCATG 630
lcl|NG_074742.1_cds_WP_025889747.1_1_[gene=blaOXA]_[locus_tag=A7J11_07131]_[protein=OXA-55_family_carbapenem-hydrolyzing_class_D_beta-lactamase_OXA-96     AACAAGTGGATTTTCTAAGGCAACTGCATG 630
lcl|NG_074743.1_cds_WP_213994604.1_1_[gene=blaOXA]_[locus_tag=A7J11_07132]_[protein=OXA-55_family_carbapenem-hydrolyzing_class_D_beta-lactamase_OXA-96     AACAAGTGGATTTTCTAAGGCAACTGCATG 630
                                                                                                                                                                                         

OXA-1_consensus                                                                                                                                            ATCACAATCTCCCAGT-TAAAAACTCAGCC 660
OXA01_crRNA                                                                                                                                                ------------------------------ 660
Forward_primer                                                                                                                                             -----AAGTAGCTTA--------------- 660
Reverse_primer                                                                                                                                             ------------------------------ 660
lcl|MZ092827.1_cds_QVO43834.1_1_[gene=blaOXA]_[protein=OXA-55_family_carbapenem-hydrolyzing_class_D_beta-lactamase_OXA-960]_[protein_id=QVO43834.1]_[l     ACAACAAGTTGCCTGTGTCTGAGCGCAGCC 660
lcl|MZ092828.1_cds_QVO43835.1_1_[gene=blaOXA]_[protein=OXA-55_family_carbapenem-hydrolyzing_class_D_beta-lactamase_OXA-961]_[protein_id=QVO43835.1]_[l     ACAACAAGTTGCCTGTGTCTGAGCGCAGCC 660
lcl|MZ092829.1_cds_QVO43836.1_1_[gene=blaOXA]_[protein=OXA-55_family_carbapenem-hydrolyzing_class_D_beta-lactamase_OXA-962]_[protein_id=QVO43836.1]_[l     ACAACAAGTTGCCTGTGTCCGAGCGCAGCC 660
lcl|MZ092830.1_cds_QVO43837.1_1_[gene=blaOXA]_[protein=OXA-55_family_carbapenem-hydrolyzing_class_D_beta-lactamase_OXA-963]_[protein_id=QVO43837.1]_[l     ACAACAAGTTGCCTGTGTCCGAGCGCAGCC 660
lcl|MZ092831.1_cds_QVO43838.1_1_[gene=blaOXA]_[protein=OXA-55_family_carbapenem-hydrolyzing_class_D_beta-lactamase_OXA-964]_[protein_id=QVO43838.1]_[l     ACAACAAGTTGCCTGTGTCCGAGCGCAGCC 660
lcl|MZ092832.1_cds_QVO43839.1_1_[gene=blaOXA]_[protein=OXA-55_family_carbapenem-hydrolyzing_class_D_beta-lactamase_OXA-965]_[protein_id=QVO43839.1]_[l     ACAACAAGTTACCTGTGTCCGAGCTCAGCC 660
lcl|NG_049795.1_cds_WP_063864256.1_1_[gene=blaOXA]_[locus_tag=A7J11_01237]_[protein=carbapenem-hydrolyzing_class_D_beta-lactamase_OXA-55]_[protein_id=     ACAACAAGTTGCCTGTGTCCGAGCGCAGCC 660
lcl|NG_061383.1_cds_WP_114699266.1_1_[gene=blaOXA]_[locus_tag=A7J11_05806]_[protein=OXA-55_family_carbapenem-hydrolyzing_class_D_beta-lactamase_OXA-72     ACAACAAGTTGCCTGTGTCCGAGCGCAGCC 660
lcl|NG_074738.1_cds_WP_213994601.1_1_[gene=blaOXA]_[locus_tag=A7J11_07127]_[protein=OXA-55_family_carbapenem-hydrolyzing_class_D_beta-lactamase_OXA-96     ACAACAAGTTGCCTGTGTCTGAGCGCAGCC 660
lcl|NG_074739.1_cds_WP_213994602.1_1_[gene=blaOXA]_[locus_tag=A7J11_07128]_[protein=OXA-55_family_carbapenem-hydrolyzing_class_D_beta-lactamase_OXA-96     ACAACAAGTTGCCTGTGTCTGAGCGCAGCC 660
lcl|NG_074740.1_cds_WP_052248074.1_1_[gene=blaOXA]_[locus_tag=A7J11_07129]_[protein=OXA-55_family_carbapenem-hydrolyzing_class_D_beta-lactamase_OXA-96     ACAACAAGTTGCCTGTGTCCGAGCGCAGCC 660
lcl|NG_074741.1_cds_WP_213994603.1_1_[gene=blaOXA]_[locus_tag=A7J11_07130]_[protein=OXA-55_family_carbapenem-hydrolyzing_class_D_beta-lactamase_OXA-96     ACAACAAGTTGCCTGTGTCCGAGCGCAGCC 660
lcl|NG_074742.1_cds_WP_025889747.1_1_[gene=blaOXA]_[locus_tag=A7J11_07131]_[protein=OXA-55_family_carbapenem-hydrolyzing_class_D_beta-lactamase_OXA-96     ACAACAAGTTGCCTGTGTCCGAGCGCAGCC 660
lcl|NG_074743.1_cds_WP_213994604.1_1_[gene=blaOXA]_[locus_tag=A7J11_07132]_[protein=OXA-55_family_carbapenem-hydrolyzing_class_D_beta-lactamase_OXA-96     ACAACAAGTTACCTGTGTCCGAGCTCAGCC 660
                                                                                                                                                                                         

OXA-1_consensus                                                                                                                                            ATAGAAAACACCATAGAGAACATGTATCTA 690
OXA01_crRNA                                                                                                                                                ------------------------------ 690
Forward_primer                                                                                                                                             ------------------------------ 690
Reverse_primer                                                                                                                                             ------------------------------ 690
lcl|MZ092827.1_cds_QVO43834.1_1_[gene=blaOXA]_[protein=OXA-55_family_carbapenem-hydrolyzing_class_D_beta-lactamase_OXA-960]_[protein_id=QVO43834.1]_[l     AGCGA----ATTGTCAAACAGATGATGCTG 690
lcl|MZ092828.1_cds_QVO43835.1_1_[gene=blaOXA]_[protein=OXA-55_family_carbapenem-hydrolyzing_class_D_beta-lactamase_OXA-961]_[protein_id=QVO43835.1]_[l     AGCGA----ATTGTCAAACAGATGATGCTG 690
lcl|MZ092829.1_cds_QVO43836.1_1_[gene=blaOXA]_[protein=OXA-55_family_carbapenem-hydrolyzing_class_D_beta-lactamase_OXA-962]_[protein_id=QVO43836.1]_[l     AGCGA----ATAGTCAAACAGATGATGCTG 690
lcl|MZ092830.1_cds_QVO43837.1_1_[gene=blaOXA]_[protein=OXA-55_family_carbapenem-hydrolyzing_class_D_beta-lactamase_OXA-963]_[protein_id=QVO43837.1]_[l     AGCGA----ATTGTCAAACAGATGATGCTG 690
lcl|MZ092831.1_cds_QVO43838.1_1_[gene=blaOXA]_[protein=OXA-55_family_carbapenem-hydrolyzing_class_D_beta-lactamase_OXA-964]_[protein_id=QVO43838.1]_[l     AGCGA----ATTGTCAAACAGATGATGCTG 690
lcl|MZ092832.1_cds_QVO43839.1_1_[gene=blaOXA]_[protein=OXA-55_family_carbapenem-hydrolyzing_class_D_beta-lactamase_OXA-965]_[protein_id=QVO43839.1]_[l     AGCGA----ATTGTCAAACAGATGATGCTG 690
lcl|NG_049795.1_cds_WP_063864256.1_1_[gene=blaOXA]_[locus_tag=A7J11_01237]_[protein=carbapenem-hydrolyzing_class_D_beta-lactamase_OXA-55]_[protein_id=     AGCGA----ATTGTCAAACAGATGATGCTG 690
lcl|NG_061383.1_cds_WP_114699266.1_1_[gene=blaOXA]_[locus_tag=A7J11_05806]_[protein=OXA-55_family_carbapenem-hydrolyzing_class_D_beta-lactamase_OXA-72     AGCGA----ATTGTCAAACAGATGATGCTG 690
lcl|NG_074738.1_cds_WP_213994601.1_1_[gene=blaOXA]_[locus_tag=A7J11_07127]_[protein=OXA-55_family_carbapenem-hydrolyzing_class_D_beta-lactamase_OXA-96     AGCGA----ATTGTCAAACAGATGATGCTG 690
lcl|NG_074739.1_cds_WP_213994602.1_1_[gene=blaOXA]_[locus_tag=A7J11_07128]_[protein=OXA-55_family_carbapenem-hydrolyzing_class_D_beta-lactamase_OXA-96     AGCGA----ATTGTCAAACAGATGATGCTG 690
lcl|NG_074740.1_cds_WP_052248074.1_1_[gene=blaOXA]_[locus_tag=A7J11_07129]_[protein=OXA-55_family_carbapenem-hydrolyzing_class_D_beta-lactamase_OXA-96     AGCGA----ATAGTCAAACAGATGATGCTG 690
lcl|NG_074741.1_cds_WP_213994603.1_1_[gene=blaOXA]_[locus_tag=A7J11_07130]_[protein=OXA-55_family_carbapenem-hydrolyzing_class_D_beta-lactamase_OXA-96     AGCGA----ATTGTCAAACAGATGATGCTG 690
lcl|NG_074742.1_cds_WP_025889747.1_1_[gene=blaOXA]_[locus_tag=A7J11_07131]_[protein=OXA-55_family_carbapenem-hydrolyzing_class_D_beta-lactamase_OXA-96     AGCGA----ATTGTCAAACAGATGATGCTG 690
lcl|NG_074743.1_cds_WP_213994604.1_1_[gene=blaOXA]_[locus_tag=A7J11_07132]_[protein=OXA-55_family_carbapenem-hydrolyzing_class_D_beta-lactamase_OXA-96     AGCGA----ATTGTCAAACAGATGATGCTG 690
                                                                                                                                                                                         

OXA-1_consensus                                                                                                                                            CAAGATCTGGATAATAGTACAAAACTGTAT 720
OXA01_crRNA                                                                                                                                                ------------------------------ 720
Forward_primer                                                                                                                                             ------------------------------ 720
Reverse_primer                                                                                                                                             ------------------------------ 720
lcl|MZ092827.1_cds_QVO43834.1_1_[gene=blaOXA]_[protein=OXA-55_family_carbapenem-hydrolyzing_class_D_beta-lactamase_OXA-960]_[protein_id=QVO43834.1]_[l     ACCGAAGCGAGTACTGACTATATCATTCGC 720
lcl|MZ092828.1_cds_QVO43835.1_1_[gene=blaOXA]_[protein=OXA-55_family_carbapenem-hydrolyzing_class_D_beta-lactamase_OXA-961]_[protein_id=QVO43835.1]_[l     ACCGAAGCGAGTACTGACTATATTATTCGC 720
lcl|MZ092829.1_cds_QVO43836.1_1_[gene=blaOXA]_[protein=OXA-55_family_carbapenem-hydrolyzing_class_D_beta-lactamase_OXA-962]_[protein_id=QVO43836.1]_[l     ACCGAAGCGAGTACTGACTATATCATTCGT 720
lcl|MZ092830.1_cds_QVO43837.1_1_[gene=blaOXA]_[protein=OXA-55_family_carbapenem-hydrolyzing_class_D_beta-lactamase_OXA-963]_[protein_id=QVO43837.1]_[l     ACCGAAGCGAGTACTGACTATATTATTCGC 720
lcl|MZ092831.1_cds_QVO43838.1_1_[gene=blaOXA]_[protein=OXA-55_family_carbapenem-hydrolyzing_class_D_beta-lactamase_OXA-964]_[protein_id=QVO43838.1]_[l     ACCGAAGCGAGTACTGACTATATTATTCGC 720
lcl|MZ092832.1_cds_QVO43839.1_1_[gene=blaOXA]_[protein=OXA-55_family_carbapenem-hydrolyzing_class_D_beta-lactamase_OXA-965]_[protein_id=QVO43839.1]_[l     ACCGAAGCGAGTACTGACTATATTATTCGC 720
lcl|NG_049795.1_cds_WP_063864256.1_1_[gene=blaOXA]_[locus_tag=A7J11_01237]_[protein=carbapenem-hydrolyzing_class_D_beta-lactamase_OXA-55]_[protein_id=     ACCGAAGCGAGTACTGACTATATTATTCGC 720
lcl|NG_061383.1_cds_WP_114699266.1_1_[gene=blaOXA]_[locus_tag=A7J11_05806]_[protein=OXA-55_family_carbapenem-hydrolyzing_class_D_beta-lactamase_OXA-72     ACCGAAGCGAGTACTGACTATATCATTCGT 720
lcl|NG_074738.1_cds_WP_213994601.1_1_[gene=blaOXA]_[locus_tag=A7J11_07127]_[protein=OXA-55_family_carbapenem-hydrolyzing_class_D_beta-lactamase_OXA-96     ACCGAAGCGAGTACTGACTATATCATTCGC 720
lcl|NG_074739.1_cds_WP_213994602.1_1_[gene=blaOXA]_[locus_tag=A7J11_07128]_[protein=OXA-55_family_carbapenem-hydrolyzing_class_D_beta-lactamase_OXA-96     ACCGAAGCGAGTACTGACTATATTATTCGC 720
lcl|NG_074740.1_cds_WP_052248074.1_1_[gene=blaOXA]_[locus_tag=A7J11_07129]_[protein=OXA-55_family_carbapenem-hydrolyzing_class_D_beta-lactamase_OXA-96     ACCGAAGCGAGTACTGACTATATCATTCGT 720
lcl|NG_074741.1_cds_WP_213994603.1_1_[gene=blaOXA]_[locus_tag=A7J11_07130]_[protein=OXA-55_family_carbapenem-hydrolyzing_class_D_beta-lactamase_OXA-96     ACCGAAGCGAGTACTGACTATATTATTCGC 720
lcl|NG_074742.1_cds_WP_025889747.1_1_[gene=blaOXA]_[locus_tag=A7J11_07131]_[protein=OXA-55_family_carbapenem-hydrolyzing_class_D_beta-lactamase_OXA-96     ACCGAAGCGAGTACTGACTATATTATTCGC 720
lcl|NG_074743.1_cds_WP_213994604.1_1_[gene=blaOXA]_[locus_tag=A7J11_07132]_[protein=OXA-55_family_carbapenem-hydrolyzing_class_D_beta-lactamase_OXA-96     ACCGAAGCGAGTACTGACTATATTATTCGC 720
                                                                                                                                                                                         

OXA-1_consensus                                                                                                                                            GGGAAAAC------TGGTGCAGGATTCACA 750
OXA01_crRNA                                                                                                                                                ------------------------------ 750
Forward_primer                                                                                                                                             ------------------------------ 750
Reverse_primer                                                                                                                                             ------------------------------ 750
lcl|MZ092827.1_cds_QVO43834.1_1_[gene=blaOXA]_[protein=OXA-55_family_carbapenem-hydrolyzing_class_D_beta-lactamase_OXA-960]_[protein_id=QVO43834.1]_[l     GCCAAGACAGGCTATGGTGTACAGCAAACG 750
lcl|MZ092828.1_cds_QVO43835.1_1_[gene=blaOXA]_[protein=OXA-55_family_carbapenem-hydrolyzing_class_D_beta-lactamase_OXA-961]_[protein_id=QVO43835.1]_[l     GCCAAGACAGGCTATGGTGTACAGCAAACG 750
lcl|MZ092829.1_cds_QVO43836.1_1_[gene=blaOXA]_[protein=OXA-55_family_carbapenem-hydrolyzing_class_D_beta-lactamase_OXA-962]_[protein_id=QVO43836.1]_[l     GCCAAGACAGGCTATGGTGTGCGGCATACG 750
lcl|MZ092830.1_cds_QVO43837.1_1_[gene=blaOXA]_[protein=OXA-55_family_carbapenem-hydrolyzing_class_D_beta-lactamase_OXA-963]_[protein_id=QVO43837.1]_[l     GCCAAGACAGGCTATGGTGTGCGGCGTACG 750
lcl|MZ092831.1_cds_QVO43838.1_1_[gene=blaOXA]_[protein=OXA-55_family_carbapenem-hydrolyzing_class_D_beta-lactamase_OXA-964]_[protein_id=QVO43838.1]_[l     GCCAAGACAGGCTATGGTGTGCGGCGTACG 750
lcl|MZ092832.1_cds_QVO43839.1_1_[gene=blaOXA]_[protein=OXA-55_family_carbapenem-hydrolyzing_class_D_beta-lactamase_OXA-965]_[protein_id=QVO43839.1]_[l     GCCAAGACAGGCTATGGTGTGCGGCGCACG 750
lcl|NG_049795.1_cds_WP_063864256.1_1_[gene=blaOXA]_[locus_tag=A7J11_01237]_[protein=carbapenem-hydrolyzing_class_D_beta-lactamase_OXA-55]_[protein_id=     GCCAAGACAGGCTATGGTGTGCGGCGTACG 750
lcl|NG_061383.1_cds_WP_114699266.1_1_[gene=blaOXA]_[locus_tag=A7J11_05806]_[protein=OXA-55_family_carbapenem-hydrolyzing_class_D_beta-lactamase_OXA-72     GCCAAGACAGGCTATGGTGTGCGGCGTACG 750
lcl|NG_074738.1_cds_WP_213994601.1_1_[gene=blaOXA]_[locus_tag=A7J11_07127]_[protein=OXA-55_family_carbapenem-hydrolyzing_class_D_beta-lactamase_OXA-96     GCCAAGACAGGCTATGGTGTACAGCAAACG 750
lcl|NG_074739.1_cds_WP_213994602.1_1_[gene=blaOXA]_[locus_tag=A7J11_07128]_[protein=OXA-55_family_carbapenem-hydrolyzing_class_D_beta-lactamase_OXA-96     GCCAAGACAGGCTATGGTGTACAGCAAACG 750
lcl|NG_074740.1_cds_WP_052248074.1_1_[gene=blaOXA]_[locus_tag=A7J11_07129]_[protein=OXA-55_family_carbapenem-hydrolyzing_class_D_beta-lactamase_OXA-96     GCCAAGACAGGCTATGGTGTGCGGCATACG 750
lcl|NG_074741.1_cds_WP_213994603.1_1_[gene=blaOXA]_[locus_tag=A7J11_07130]_[protein=OXA-55_family_carbapenem-hydrolyzing_class_D_beta-lactamase_OXA-96     GCCAAGACAGGCTATGGTGTGCGGCGTACG 750
lcl|NG_074742.1_cds_WP_025889747.1_1_[gene=blaOXA]_[locus_tag=A7J11_07131]_[protein=OXA-55_family_carbapenem-hydrolyzing_class_D_beta-lactamase_OXA-96     GCCAAGACAGGCTATGGTGTGCGGCGTACG 750
lcl|NG_074743.1_cds_WP_213994604.1_1_[gene=blaOXA]_[locus_tag=A7J11_07132]_[protein=OXA-55_family_carbapenem-hydrolyzing_class_D_beta-lactamase_OXA-96     GCCAAGACAGGCTATGGTGTGCGGCGCACG 750
                                                                                                                                                                                         

OXA-1_consensus                                                                                                                                            GCAAATAGAACCTTACAAAACGGATGGTTT 780
OXA01_crRNA                                                                                                                                                ------------------------------ 780
Forward_primer                                                                                                                                             ------------------------------ 780
Reverse_primer                                                                                                                                             ------------------------------ 780
lcl|MZ092827.1_cds_QVO43834.1_1_[gene=blaOXA]_[protein=OXA-55_family_carbapenem-hydrolyzing_class_D_beta-lactamase_OXA-960]_[protein_id=QVO43834.1]_[l     CCGGCCATAGGTTGGTGGGTCGGTTGGTTG 780
lcl|MZ092828.1_cds_QVO43835.1_1_[gene=blaOXA]_[protein=OXA-55_family_carbapenem-hydrolyzing_class_D_beta-lactamase_OXA-961]_[protein_id=QVO43835.1]_[l     CCGGCCATAGGTTGGTGGGTCGGTTGGTTG 780
lcl|MZ092829.1_cds_QVO43836.1_1_[gene=blaOXA]_[protein=OXA-55_family_carbapenem-hydrolyzing_class_D_beta-lactamase_OXA-962]_[protein_id=QVO43836.1]_[l     CCGGCCATAGGTTGGTGGGTCGGTTGGTTG 780
lcl|MZ092830.1_cds_QVO43837.1_1_[gene=blaOXA]_[protein=OXA-55_family_carbapenem-hydrolyzing_class_D_beta-lactamase_OXA-963]_[protein_id=QVO43837.1]_[l     CCGGCCATAGGTTGGTGGGTCGGTTGGTTG 780
lcl|MZ092831.1_cds_QVO43838.1_1_[gene=blaOXA]_[protein=OXA-55_family_carbapenem-hydrolyzing_class_D_beta-lactamase_OXA-964]_[protein_id=QVO43838.1]_[l     CCGGCCATAGGTTGGTGGGTCGGTTGGTTG 780
lcl|MZ092832.1_cds_QVO43839.1_1_[gene=blaOXA]_[protein=OXA-55_family_carbapenem-hydrolyzing_class_D_beta-lactamase_OXA-965]_[protein_id=QVO43839.1]_[l     CCGGCCATAGGTTGGTGGGTCGGTTGGTTG 780
lcl|NG_049795.1_cds_WP_063864256.1_1_[gene=blaOXA]_[locus_tag=A7J11_01237]_[protein=carbapenem-hydrolyzing_class_D_beta-lactamase_OXA-55]_[protein_id=     CCGGCCATAGGTTGGTGGGTCGGTTGGTTG 780
lcl|NG_061383.1_cds_WP_114699266.1_1_[gene=blaOXA]_[locus_tag=A7J11_05806]_[protein=OXA-55_family_carbapenem-hydrolyzing_class_D_beta-lactamase_OXA-72     CCGGCCATAGGTTGGTGGGTCGGTTGGTTG 780
lcl|NG_074738.1_cds_WP_213994601.1_1_[gene=blaOXA]_[locus_tag=A7J11_07127]_[protein=OXA-55_family_carbapenem-hydrolyzing_class_D_beta-lactamase_OXA-96     CCGGCCATAGGTTGGTGGGTCGGTTGGTTG 780
lcl|NG_074739.1_cds_WP_213994602.1_1_[gene=blaOXA]_[locus_tag=A7J11_07128]_[protein=OXA-55_family_carbapenem-hydrolyzing_class_D_beta-lactamase_OXA-96     CCGGCCATAGGTTGGTGGGTCGGTTGGTTG 780
lcl|NG_074740.1_cds_WP_052248074.1_1_[gene=blaOXA]_[locus_tag=A7J11_07129]_[protein=OXA-55_family_carbapenem-hydrolyzing_class_D_beta-lactamase_OXA-96     CCGGCCATAGGTTGGTGGGTCGGTTGGTTG 780
lcl|NG_074741.1_cds_WP_213994603.1_1_[gene=blaOXA]_[locus_tag=A7J11_07130]_[protein=OXA-55_family_carbapenem-hydrolyzing_class_D_beta-lactamase_OXA-96     CCGGCCATAGGTTGGTGGGTCGGTTGGTTG 780
lcl|NG_074742.1_cds_WP_025889747.1_1_[gene=blaOXA]_[locus_tag=A7J11_07131]_[protein=OXA-55_family_carbapenem-hydrolyzing_class_D_beta-lactamase_OXA-96     CCGGCCATAGGTTGGTGGGTCGGTTGGTTG 780
lcl|NG_074743.1_cds_WP_213994604.1_1_[gene=blaOXA]_[locus_tag=A7J11_07132]_[protein=OXA-55_family_carbapenem-hydrolyzing_class_D_beta-lactamase_OXA-96     CCGGCCATAGGTTGGTGGGTCGGTTGGTTG 780
                                                                                                                                                                                         

OXA-1_consensus                                                                                                                                            GAAGGGTTTATTATAAGCAAATCAGGACAT 810
OXA01_crRNA                                                                                                                                                ------------------------------ 810
Forward_primer                                                                                                                                             ------------------------------ 810
Reverse_primer                                                                                                                                             ------------------------------ 810
lcl|MZ092827.1_cds_QVO43834.1_1_[gene=blaOXA]_[protein=OXA-55_family_carbapenem-hydrolyzing_class_D_beta-lactamase_OXA-960]_[protein_id=QVO43834.1]_[l     G------------------AGTTGGACGAC 810
lcl|MZ092828.1_cds_QVO43835.1_1_[gene=blaOXA]_[protein=OXA-55_family_carbapenem-hydrolyzing_class_D_beta-lactamase_OXA-961]_[protein_id=QVO43835.1]_[l     G------------------AGTTGGACGAC 810
lcl|MZ092829.1_cds_QVO43836.1_1_[gene=blaOXA]_[protein=OXA-55_family_carbapenem-hydrolyzing_class_D_beta-lactamase_OXA-962]_[protein_id=QVO43836.1]_[l     G------------------AGTTGGACGAC 810
lcl|MZ092830.1_cds_QVO43837.1_1_[gene=blaOXA]_[protein=OXA-55_family_carbapenem-hydrolyzing_class_D_beta-lactamase_OXA-963]_[protein_id=QVO43837.1]_[l     G------------------AGTTGGACGAC 810
lcl|MZ092831.1_cds_QVO43838.1_1_[gene=blaOXA]_[protein=OXA-55_family_carbapenem-hydrolyzing_class_D_beta-lactamase_OXA-964]_[protein_id=QVO43838.1]_[l     G------------------AGTTGGACGAC 810
lcl|MZ092832.1_cds_QVO43839.1_1_[gene=blaOXA]_[protein=OXA-55_family_carbapenem-hydrolyzing_class_D_beta-lactamase_OXA-965]_[protein_id=QVO43839.1]_[l     G------------------AGTTGGACGAC 810
lcl|NG_049795.1_cds_WP_063864256.1_1_[gene=blaOXA]_[locus_tag=A7J11_01237]_[protein=carbapenem-hydrolyzing_class_D_beta-lactamase_OXA-55]_[protein_id=     G------------------AGTTGGACGAC 810
lcl|NG_061383.1_cds_WP_114699266.1_1_[gene=blaOXA]_[locus_tag=A7J11_05806]_[protein=OXA-55_family_carbapenem-hydrolyzing_class_D_beta-lactamase_OXA-72     G------------------AGTTGGACGAC 810
lcl|NG_074738.1_cds_WP_213994601.1_1_[gene=blaOXA]_[locus_tag=A7J11_07127]_[protein=OXA-55_family_carbapenem-hydrolyzing_class_D_beta-lactamase_OXA-96     G------------------AGTTGGACGAC 810
lcl|NG_074739.1_cds_WP_213994602.1_1_[gene=blaOXA]_[locus_tag=A7J11_07128]_[protein=OXA-55_family_carbapenem-hydrolyzing_class_D_beta-lactamase_OXA-96     G------------------AGTTGGACGAC 810
lcl|NG_074740.1_cds_WP_052248074.1_1_[gene=blaOXA]_[locus_tag=A7J11_07129]_[protein=OXA-55_family_carbapenem-hydrolyzing_class_D_beta-lactamase_OXA-96     G------------------AGTTGGACGAC 810
lcl|NG_074741.1_cds_WP_213994603.1_1_[gene=blaOXA]_[locus_tag=A7J11_07130]_[protein=OXA-55_family_carbapenem-hydrolyzing_class_D_beta-lactamase_OXA-96     G------------------AGTTGGACGAC 810
lcl|NG_074742.1_cds_WP_025889747.1_1_[gene=blaOXA]_[locus_tag=A7J11_07131]_[protein=OXA-55_family_carbapenem-hydrolyzing_class_D_beta-lactamase_OXA-96     G------------------AGTTGGACGAC 810
lcl|NG_074743.1_cds_WP_213994604.1_1_[gene=blaOXA]_[locus_tag=A7J11_07132]_[protein=OXA-55_family_carbapenem-hydrolyzing_class_D_beta-lactamase_OXA-96     G------------------AGTTGGACGAC 810
                                                                                                                                                                                         

OXA-1_consensus                                                                                                                                            AAATATGTTTTTGTGTCCGCACTTACAGGA 840
OXA01_crRNA                                                                                                                                                ------------------------------ 840
Forward_primer                                                                                                                                             ------------------------------ 840
Reverse_primer                                                                                                                                             ------------------------------ 840
lcl|MZ092827.1_cds_QVO43834.1_1_[gene=blaOXA]_[protein=OXA-55_family_carbapenem-hydrolyzing_class_D_beta-lactamase_OXA-960]_[protein_id=QVO43834.1]_[l     AATACTGTCTAT---TTCGCCATTAATCTG 840
lcl|MZ092828.1_cds_QVO43835.1_1_[gene=blaOXA]_[protein=OXA-55_family_carbapenem-hydrolyzing_class_D_beta-lactamase_OXA-961]_[protein_id=QVO43835.1]_[l     AATACTGTCTAT---TTCGCCATTAACCTG 840
lcl|MZ092829.1_cds_QVO43836.1_1_[gene=blaOXA]_[protein=OXA-55_family_carbapenem-hydrolyzing_class_D_beta-lactamase_OXA-962]_[protein_id=QVO43836.1]_[l     AACACTGTCTAT---TTCGCCATTAACCTG 840
lcl|MZ092830.1_cds_QVO43837.1_1_[gene=blaOXA]_[protein=OXA-55_family_carbapenem-hydrolyzing_class_D_beta-lactamase_OXA-963]_[protein_id=QVO43837.1]_[l     AACACTGTCTAT---TTCGCCGTTAACCTG 840
lcl|MZ092831.1_cds_QVO43838.1_1_[gene=blaOXA]_[protein=OXA-55_family_carbapenem-hydrolyzing_class_D_beta-lactamase_OXA-964]_[protein_id=QVO43838.1]_[l     AACACTGTCTAT---TTCGCCGTTAACCTG 840
lcl|MZ092832.1_cds_QVO43839.1_1_[gene=blaOXA]_[protein=OXA-55_family_carbapenem-hydrolyzing_class_D_beta-lactamase_OXA-965]_[protein_id=QVO43839.1]_[l     AACACTGTCTAT---TTCGCCATTAACCTG 840
lcl|NG_049795.1_cds_WP_063864256.1_1_[gene=blaOXA]_[locus_tag=A7J11_01237]_[protein=carbapenem-hydrolyzing_class_D_beta-lactamase_OXA-55]_[protein_id=     AACACTGTCTAT---TTCGCCGTTAACCTG 840
lcl|NG_061383.1_cds_WP_114699266.1_1_[gene=blaOXA]_[locus_tag=A7J11_05806]_[protein=OXA-55_family_carbapenem-hydrolyzing_class_D_beta-lactamase_OXA-72     AACACTGTCTAT---TTCGCCGTTAACCTG 840
lcl|NG_074738.1_cds_WP_213994601.1_1_[gene=blaOXA]_[locus_tag=A7J11_07127]_[protein=OXA-55_family_carbapenem-hydrolyzing_class_D_beta-lactamase_OXA-96     AATACTGTCTAT---TTCGCCATTAATCTG 840
lcl|NG_074739.1_cds_WP_213994602.1_1_[gene=blaOXA]_[locus_tag=A7J11_07128]_[protein=OXA-55_family_carbapenem-hydrolyzing_class_D_beta-lactamase_OXA-96     AATACTGTCTAT---TTCGCCATTAACCTG 840
lcl|NG_074740.1_cds_WP_052248074.1_1_[gene=blaOXA]_[locus_tag=A7J11_07129]_[protein=OXA-55_family_carbapenem-hydrolyzing_class_D_beta-lactamase_OXA-96     AACACTGTCTAT---TTCGCCATTAACCTG 840
lcl|NG_074741.1_cds_WP_213994603.1_1_[gene=blaOXA]_[locus_tag=A7J11_07130]_[protein=OXA-55_family_carbapenem-hydrolyzing_class_D_beta-lactamase_OXA-96     AACACTGTCTAT---TTCGCCGTTAACCTG 840
lcl|NG_074742.1_cds_WP_025889747.1_1_[gene=blaOXA]_[locus_tag=A7J11_07131]_[protein=OXA-55_family_carbapenem-hydrolyzing_class_D_beta-lactamase_OXA-96     AACACTGTCTAT---TTCGCCGTTAACCTG 840
lcl|NG_074743.1_cds_WP_213994604.1_1_[gene=blaOXA]_[locus_tag=A7J11_07132]_[protein=OXA-55_family_carbapenem-hydrolyzing_class_D_beta-lactamase_OXA-96     AACACTGTCTAT---TTCGCCATTAACCTG 840
                                                                                                                                                                                         

OXA-1_consensus                                                                                                                                            AACTTGGGGTCGA------ATTTAACATCA 870
OXA01_crRNA                                                                                                                                                ------------------------------ 870
Forward_primer                                                                                                                                             ------------------------------ 870
Reverse_primer                                                                                                                                             ------------------------------ 870
lcl|MZ092827.1_cds_QVO43834.1_1_[gene=blaOXA]_[protein=OXA-55_family_carbapenem-hydrolyzing_class_D_beta-lactamase_OXA-960]_[protein_id=QVO43834.1]_[l     GAGCTGACCTCCGCAAGCCAGTTACCGTTG 870
lcl|MZ092828.1_cds_QVO43835.1_1_[gene=blaOXA]_[protein=OXA-55_family_carbapenem-hydrolyzing_class_D_beta-lactamase_OXA-961]_[protein_id=QVO43835.1]_[l     GATCTGACCTCCGCCAGCCAGTTACCGTTG 870
lcl|MZ092829.1_cds_QVO43836.1_1_[gene=blaOXA]_[protein=OXA-55_family_carbapenem-hydrolyzing_class_D_beta-lactamase_OXA-962]_[protein_id=QVO43836.1]_[l     GATCTGGCCTCGGCCGGCCAGTTACCGTTG 870
lcl|MZ092830.1_cds_QVO43837.1_1_[gene=blaOXA]_[protein=OXA-55_family_carbapenem-hydrolyzing_class_D_beta-lactamase_OXA-963]_[protein_id=QVO43837.1]_[l     GATCTGGCCTCGGCCAGCCAGTTACCGTTG 870
lcl|MZ092831.1_cds_QVO43838.1_1_[gene=blaOXA]_[protein=OXA-55_family_carbapenem-hydrolyzing_class_D_beta-lactamase_OXA-964]_[protein_id=QVO43838.1]_[l     GATCTGGCCTCGGCCAGCCAGTTACCGTTG 870
lcl|MZ092832.1_cds_QVO43839.1_1_[gene=blaOXA]_[protein=OXA-55_family_carbapenem-hydrolyzing_class_D_beta-lactamase_OXA-965]_[protein_id=QVO43839.1]_[l     GATCTGGCCTCGGCCAGCCAGTTACCGTTG 870
lcl|NG_049795.1_cds_WP_063864256.1_1_[gene=blaOXA]_[locus_tag=A7J11_01237]_[protein=carbapenem-hydrolyzing_class_D_beta-lactamase_OXA-55]_[protein_id=     GATCTGGCCTCGGCCAGCCAGTTACCGTTG 870
lcl|NG_061383.1_cds_WP_114699266.1_1_[gene=blaOXA]_[locus_tag=A7J11_05806]_[protein=OXA-55_family_carbapenem-hydrolyzing_class_D_beta-lactamase_OXA-72     GATCTGGCCTCGGCCAGCCAGTTACCGTTG 870
lcl|NG_074738.1_cds_WP_213994601.1_1_[gene=blaOXA]_[locus_tag=A7J11_07127]_[protein=OXA-55_family_carbapenem-hydrolyzing_class_D_beta-lactamase_OXA-96     GAGCTGACCTCCGCAAGCCAGTTACCGTTG 870
lcl|NG_074739.1_cds_WP_213994602.1_1_[gene=blaOXA]_[locus_tag=A7J11_07128]_[protein=OXA-55_family_carbapenem-hydrolyzing_class_D_beta-lactamase_OXA-96     GATCTGACCTCCGCCAGCCAGTTACCGTTG 870
lcl|NG_074740.1_cds_WP_052248074.1_1_[gene=blaOXA]_[locus_tag=A7J11_07129]_[protein=OXA-55_family_carbapenem-hydrolyzing_class_D_beta-lactamase_OXA-96     GATCTGGCCTCGGCCGGCCAGTTACCGTTG 870
lcl|NG_074741.1_cds_WP_213994603.1_1_[gene=blaOXA]_[locus_tag=A7J11_07130]_[protein=OXA-55_family_carbapenem-hydrolyzing_class_D_beta-lactamase_OXA-96     GATCTGGCCTCGGCCAGCCAGTTACCGTTG 870
lcl|NG_074742.1_cds_WP_025889747.1_1_[gene=blaOXA]_[locus_tag=A7J11_07131]_[protein=OXA-55_family_carbapenem-hydrolyzing_class_D_beta-lactamase_OXA-96     GATCTGGCCTCGGCCAGCCAGTTACCGTTG 870
lcl|NG_074743.1_cds_WP_213994604.1_1_[gene=blaOXA]_[locus_tag=A7J11_07132]_[protein=OXA-55_family_carbapenem-hydrolyzing_class_D_beta-lactamase_OXA-96     GATCTGGCCTCGGCCAGCCAGTTACCGTTG 870
                                                                                                                                                                                         

OXA-1_consensus                                                                                                                                            AGCATAAAAGCCAAGAAAAATGCGATCACC 900
OXA01_crRNA                                                                                                                                                ------------------------------ 900
Forward_primer                                                                                                                                             ------------------------------ 900
Reverse_primer                                                                                                                                             ------------------------------ 900
lcl|MZ092827.1_cds_QVO43834.1_1_[gene=blaOXA]_[protein=OXA-55_family_carbapenem-hydrolyzing_class_D_beta-lactamase_OXA-960]_[protein_id=QVO43834.1]_[l     CGCCAACAACTGGTGAAACAGGTGCTCAAG 900
lcl|MZ092828.1_cds_QVO43835.1_1_[gene=blaOXA]_[protein=OXA-55_family_carbapenem-hydrolyzing_class_D_beta-lactamase_OXA-961]_[protein_id=QVO43835.1]_[l     CGCCAACAACTGGTGAAACAGGTGCTCAAG 900
lcl|MZ092829.1_cds_QVO43836.1_1_[gene=blaOXA]_[protein=OXA-55_family_carbapenem-hydrolyzing_class_D_beta-lactamase_OXA-962]_[protein_id=QVO43836.1]_[l     CGCCAACAACTGGTGAAACAGGTGCTCAAG 900
lcl|MZ092830.1_cds_QVO43837.1_1_[gene=blaOXA]_[protein=OXA-55_family_carbapenem-hydrolyzing_class_D_beta-lactamase_OXA-963]_[protein_id=QVO43837.1]_[l     CGCCAACAACTGGTGAAACAGGTGCTCAAG 900
lcl|MZ092831.1_cds_QVO43838.1_1_[gene=blaOXA]_[protein=OXA-55_family_carbapenem-hydrolyzing_class_D_beta-lactamase_OXA-964]_[protein_id=QVO43838.1]_[l     CGCCAACAACTGGTGAAACAGGTGCTCAAG 900
lcl|MZ092832.1_cds_QVO43839.1_1_[gene=blaOXA]_[protein=OXA-55_family_carbapenem-hydrolyzing_class_D_beta-lactamase_OXA-965]_[protein_id=QVO43839.1]_[l     CGCCAACAACTGGTGAAGCAGGTGCTCAAG 900
lcl|NG_049795.1_cds_WP_063864256.1_1_[gene=blaOXA]_[locus_tag=A7J11_01237]_[protein=carbapenem-hydrolyzing_class_D_beta-lactamase_OXA-55]_[protein_id=     CGCCAACAACTGGTGAAACAGGTGCTCAAG 900
lcl|NG_061383.1_cds_WP_114699266.1_1_[gene=blaOXA]_[locus_tag=A7J11_05806]_[protein=OXA-55_family_carbapenem-hydrolyzing_class_D_beta-lactamase_OXA-72     CGCCAACAACTGGTGAAACAGGTGCTCAAG 900
lcl|NG_074738.1_cds_WP_213994601.1_1_[gene=blaOXA]_[locus_tag=A7J11_07127]_[protein=OXA-55_family_carbapenem-hydrolyzing_class_D_beta-lactamase_OXA-96     CGCCAACAACTGGTGAAACAGGTGCTCAAG 900
lcl|NG_074739.1_cds_WP_213994602.1_1_[gene=blaOXA]_[locus_tag=A7J11_07128]_[protein=OXA-55_family_carbapenem-hydrolyzing_class_D_beta-lactamase_OXA-96     CGCCAACAACTGGTGAAACAGGTGCTCAAG 900
lcl|NG_074740.1_cds_WP_052248074.1_1_[gene=blaOXA]_[locus_tag=A7J11_07129]_[protein=OXA-55_family_carbapenem-hydrolyzing_class_D_beta-lactamase_OXA-96     CGCCAACAACTGGTGAAACAGGTGCTCAAG 900
lcl|NG_074741.1_cds_WP_213994603.1_1_[gene=blaOXA]_[locus_tag=A7J11_07130]_[protein=OXA-55_family_carbapenem-hydrolyzing_class_D_beta-lactamase_OXA-96     CGCCAACAACTGGTGAAACAGGTGCTCAAG 900
lcl|NG_074742.1_cds_WP_025889747.1_1_[gene=blaOXA]_[locus_tag=A7J11_07131]_[protein=OXA-55_family_carbapenem-hydrolyzing_class_D_beta-lactamase_OXA-96     CGCCAACAACTGGTGAAACAGGTGCTCAAG 900
lcl|NG_074743.1_cds_WP_213994604.1_1_[gene=blaOXA]_[locus_tag=A7J11_07132]_[protein=OXA-55_family_carbapenem-hydrolyzing_class_D_beta-lactamase_OXA-96     CGCCAACAACTGGTGAAGCAGGTGCTCAAG 900
                                                                                                                                                                                         

OXA-1_consensus                                                                                                                                            ATTCTAAACACACTAAATTTATAA 924
OXA01_crRNA                                                                                                                                                ------------------------ 924
Forward_primer                                                                                                                                             ------------------------ 924
Reverse_primer                                                                                                                                             ------------------------ 924
lcl|MZ092827.1_cds_QVO43834.1_1_[gene=blaOXA]_[protein=OXA-55_family_carbapenem-hydrolyzing_class_D_beta-lactamase_OXA-960]_[protein_id=QVO43834.1]_[l     CAGGAACTGCTACTGCCTTGA--- 924
lcl|MZ092828.1_cds_QVO43835.1_1_[gene=blaOXA]_[protein=OXA-55_family_carbapenem-hydrolyzing_class_D_beta-lactamase_OXA-961]_[protein_id=QVO43835.1]_[l     CAGGAACAGCTACTGCCTTGA--- 924
lcl|MZ092829.1_cds_QVO43836.1_1_[gene=blaOXA]_[protein=OXA-55_family_carbapenem-hydrolyzing_class_D_beta-lactamase_OXA-962]_[protein_id=QVO43836.1]_[l     CAGGAACAGCTACTGCCTTGA--- 924
lcl|MZ092830.1_cds_QVO43837.1_1_[gene=blaOXA]_[protein=OXA-55_family_carbapenem-hydrolyzing_class_D_beta-lactamase_OXA-963]_[protein_id=QVO43837.1]_[l     CAGGAACAGCTGCTGCCTTGA--- 924
lcl|MZ092831.1_cds_QVO43838.1_1_[gene=blaOXA]_[protein=OXA-55_family_carbapenem-hydrolyzing_class_D_beta-lactamase_OXA-964]_[protein_id=QVO43838.1]_[l     CAGGAACAGCTGCTGCCTTGA--- 924
lcl|MZ092832.1_cds_QVO43839.1_1_[gene=blaOXA]_[protein=OXA-55_family_carbapenem-hydrolyzing_class_D_beta-lactamase_OXA-965]_[protein_id=QVO43839.1]_[l     CAGGAACAGCTGCTGCCTTGA--- 924
lcl|NG_049795.1_cds_WP_063864256.1_1_[gene=blaOXA]_[locus_tag=A7J11_01237]_[protein=carbapenem-hydrolyzing_class_D_beta-lactamase_OXA-55]_[protein_id=     CAGGAACAGCTGCTGCCTTGA--- 924
lcl|NG_061383.1_cds_WP_114699266.1_1_[gene=blaOXA]_[locus_tag=A7J11_05806]_[protein=OXA-55_family_carbapenem-hydrolyzing_class_D_beta-lactamase_OXA-72     CAGGAACAGCTGCTGCCTTGA--- 924
lcl|NG_074738.1_cds_WP_213994601.1_1_[gene=blaOXA]_[locus_tag=A7J11_07127]_[protein=OXA-55_family_carbapenem-hydrolyzing_class_D_beta-lactamase_OXA-96     CAGGAACTGCTACTGCCTTGA--- 924
lcl|NG_074739.1_cds_WP_213994602.1_1_[gene=blaOXA]_[locus_tag=A7J11_07128]_[protein=OXA-55_family_carbapenem-hydrolyzing_class_D_beta-lactamase_OXA-96     CAGGAACAGCTACTGCCTTGA--- 924
lcl|NG_074740.1_cds_WP_052248074.1_1_[gene=blaOXA]_[locus_tag=A7J11_07129]_[protein=OXA-55_family_carbapenem-hydrolyzing_class_D_beta-lactamase_OXA-96     CAGGAACAGCTACTGCCTTGA--- 924
lcl|NG_074741.1_cds_WP_213994603.1_1_[gene=blaOXA]_[locus_tag=A7J11_07130]_[protein=OXA-55_family_carbapenem-hydrolyzing_class_D_beta-lactamase_OXA-96     CAGGAACAGCTGCTGCCTTGA--- 924
lcl|NG_074742.1_cds_WP_025889747.1_1_[gene=blaOXA]_[locus_tag=A7J11_07131]_[protein=OXA-55_family_carbapenem-hydrolyzing_class_D_beta-lactamase_OXA-96     CAGGAACAGCTGCTGCCTTGA--- 924
lcl|NG_074743.1_cds_WP_213994604.1_1_[gene=blaOXA]_[locus_tag=A7J11_07132]_[protein=OXA-55_family_carbapenem-hydrolyzing_class_D_beta-lactamase_OXA-96     CAGGAACAGCTGCTGCCTTGA--- 924
                                                                                                                                                                                   
