# Supplementary material for: Thermal optimized PCR coupled to CRISPR-Cas12a for rapid detection of blaOXA-1 resistance gene
Source: PLoS One. 2026 May 15;21(5):e0337675. doi: 10.1371/journal.pone.0337675 (PMC13178884; doi:10.1371/journal.pone.0337675)
Supplement: S2 File [file pone.0337675.s002.zip › Supplementary_file_S2/Aln_OXA42.aln]

CLUSTAL W 2.0 multiple sequence alignment

OXA-1_consensus                                                                                                                                            ATGAAAAAC--ACAATACATATCAACTTCG 30
OXA01_crRNA                                                                                                                                                ------------------------------ 30
Forward_primer                                                                                                                                             ------------------------------ 30
Reverse_primer                                                                                                                                             ------------------------------ 30
lcl|NG_049707.1_cds_WP_063862802.1_1_[gene=blaOXA]_[locus_tag=A7J11_00505]_[protein=oxacillin-hydrolyzing_class_D_beta-lactamase_OXA-42]_[protein_id=W     ATGAAATTCCGACACGCGCTGTCGAGCGCA 30
lcl|NG_049716.1_cds_WP_063862921.1_1_[gene=blaOXA]_[locus_tag=A7J11_00090]_[protein=OXA-42_family_oxacillin-hydrolyzing_class_D_beta-lactamase_OXA-43]     ATGAAATTCCGACACGCGCTGTCGAGCGCA 30
lcl|NG_049797.1_cds_WP_004547230.1_1_[gene=blaOXA]_[locus_tag=A7J11_01309]_[protein=OXA-42_family_oxacillin-hydrolyzing_class_D_beta-lactamase_OXA-57]     ATGAAATTCCGACACGCGCTGTCGAGCGCA 30
lcl|NG_049799.1_cds_WP_004524931.1_1_[gene=blaOXA]_[locus_tag=A7J11_01314]_[protein=OXA-42_family_oxacillin-hydrolyzing_class_D_beta-lactamase_OXA-59]     ATGAAATTCCGACACGCGCTGTCGAGCGCA 30
                                                                                                                                                                                         

OXA-1_consensus                                                                                                                                            CTATTTTTTTAATAATTGCAAATATTATCT 60
OXA01_crRNA                                                                                                                                                ------------------------------ 60
Forward_primer                                                                                                                                             ------------------------------ 60
Reverse_primer                                                                                                                                             ------------------------------ 60
lcl|NG_049707.1_cds_WP_063862802.1_1_[gene=blaOXA]_[locus_tag=A7J11_00505]_[protein=oxacillin-hydrolyzing_class_D_beta-lactamase_OXA-42]_[protein_id=W     TTCGTTTT------------GCTGGGTTGC 60
lcl|NG_049716.1_cds_WP_063862921.1_1_[gene=blaOXA]_[locus_tag=A7J11_00090]_[protein=OXA-42_family_oxacillin-hydrolyzing_class_D_beta-lactamase_OXA-43]     TTCGTTTT------------GCTGGGTTGC 60
lcl|NG_049797.1_cds_WP_004547230.1_1_[gene=blaOXA]_[locus_tag=A7J11_01309]_[protein=OXA-42_family_oxacillin-hydrolyzing_class_D_beta-lactamase_OXA-57]     TTCGTTTT------------GCTGGGTTGC 60
lcl|NG_049799.1_cds_WP_004524931.1_1_[gene=blaOXA]_[locus_tag=A7J11_01314]_[protein=OXA-42_family_oxacillin-hydrolyzing_class_D_beta-lactamase_OXA-59]     TTCGTTTT------------GCTGGGTTGC 60
                                                                                                                                                                                         

OXA-1_consensus                                                                                                                                            ACAGCAGCGCCAGTGCATCAACAGATATCT 90
OXA01_crRNA                                                                                                                                                ------------------------------ 90
Forward_primer                                                                                                                                             ------------------------------ 90
Reverse_primer                                                                                                                                             ------------------------------ 90
lcl|NG_049707.1_cds_WP_063862802.1_1_[gene=blaOXA]_[locus_tag=A7J11_00505]_[protein=oxacillin-hydrolyzing_class_D_beta-lactamase_OXA-42]_[protein_id=W     ATCGCCGCGTCGGCGCATGCGAAGAC---- 90
lcl|NG_049716.1_cds_WP_063862921.1_1_[gene=blaOXA]_[locus_tag=A7J11_00090]_[protein=OXA-42_family_oxacillin-hydrolyzing_class_D_beta-lactamase_OXA-43]     ATCGCCGCGTCGGCGCATGCGAAGAC---- 90
lcl|NG_049797.1_cds_WP_004547230.1_1_[gene=blaOXA]_[locus_tag=A7J11_01309]_[protein=OXA-42_family_oxacillin-hydrolyzing_class_D_beta-lactamase_OXA-57]     ATCGCCGCGTCGGCGCATGCGAAGAC---- 90
lcl|NG_049799.1_cds_WP_004524931.1_1_[gene=blaOXA]_[locus_tag=A7J11_01314]_[protein=OXA-42_family_oxacillin-hydrolyzing_class_D_beta-lactamase_OXA-59]     ATCGCCGCGTCGGCGCATGCGAAGAC---- 90
                                                                                                                                                                                         

OXA-1_consensus                                                                                                                                            CTACTGTTGCATCTCCATTATTTGAAGGAA 120
OXA01_crRNA                                                                                                                                                ------------------------------ 120
Forward_primer                                                                                                                                             ------------------------------ 120
Reverse_primer                                                                                                                                             ------------------------------ 120
lcl|NG_049707.1_cds_WP_063862802.1_1_[gene=blaOXA]_[locus_tag=A7J11_00505]_[protein=oxacillin-hydrolyzing_class_D_beta-lactamase_OXA-42]_[protein_id=W     ---------------------------GAT 120
lcl|NG_049716.1_cds_WP_063862921.1_1_[gene=blaOXA]_[locus_tag=A7J11_00090]_[protein=OXA-42_family_oxacillin-hydrolyzing_class_D_beta-lactamase_OXA-43]     ---------------------------GAT 120
lcl|NG_049797.1_cds_WP_004547230.1_1_[gene=blaOXA]_[locus_tag=A7J11_01309]_[protein=OXA-42_family_oxacillin-hydrolyzing_class_D_beta-lactamase_OXA-57]     ---------------------------GAT 120
lcl|NG_049799.1_cds_WP_004524931.1_1_[gene=blaOXA]_[locus_tag=A7J11_01314]_[protein=OXA-42_family_oxacillin-hydrolyzing_class_D_beta-lactamase_OXA-59]     ---------------------------GAT 120
                                                                                                                                                                                         

OXA-1_consensus                                                                                                                                            CTGAAGGTTGTTTTTTACTTTACGATGCAT 150
OXA01_crRNA                                                                                                                                                ------------------------------ 150
Forward_primer                                                                                                                                             ------------------------------ 150
Reverse_primer                                                                                                                                             ------------------------------ 150
lcl|NG_049707.1_cds_WP_063862802.1_1_[gene=blaOXA]_[locus_tag=A7J11_00505]_[protein=oxacillin-hydrolyzing_class_D_beta-lactamase_OXA-42]_[protein_id=W     CTGCACGGCGATCGC-------CGATGCGG 150
lcl|NG_049716.1_cds_WP_063862921.1_1_[gene=blaOXA]_[locus_tag=A7J11_00090]_[protein=OXA-42_family_oxacillin-hydrolyzing_class_D_beta-lactamase_OXA-43]     CTGCACGGCGATCGC-------CGATGCGG 150
lcl|NG_049797.1_cds_WP_004547230.1_1_[gene=blaOXA]_[locus_tag=A7J11_01309]_[protein=OXA-42_family_oxacillin-hydrolyzing_class_D_beta-lactamase_OXA-57]     CTGCACGGCGATCGC-------CGATGCGG 150
lcl|NG_049799.1_cds_WP_004524931.1_1_[gene=blaOXA]_[locus_tag=A7J11_01314]_[protein=OXA-42_family_oxacillin-hydrolyzing_class_D_beta-lactamase_OXA-59]     CTGCACGGCGATCGC-------CGATGCGG 150
                                                                                                                                                                                         

OXA-1_consensus                                                                                                                                            CCACAAACGCTGAAATTGCTCAATTCAATA 180
OXA01_crRNA                                                                                                                                                ------------------------------ 180
Forward_primer                                                                                                                                             ------------------------------ 180
Reverse_primer                                                                                                                                             ------------------------------ 180
lcl|NG_049707.1_cds_WP_063862802.1_1_[gene=blaOXA]_[locus_tag=A7J11_00505]_[protein=oxacillin-hydrolyzing_class_D_beta-lactamase_OXA-42]_[protein_id=W     GCACGGGC----AAGCTGCTGGTGCAGGAC 180
lcl|NG_049716.1_cds_WP_063862921.1_1_[gene=blaOXA]_[locus_tag=A7J11_00090]_[protein=OXA-42_family_oxacillin-hydrolyzing_class_D_beta-lactamase_OXA-43]     GCACGGGC----AAGCTGCTGGTGCAGGAC 180
lcl|NG_049797.1_cds_WP_004547230.1_1_[gene=blaOXA]_[locus_tag=A7J11_01309]_[protein=OXA-42_family_oxacillin-hydrolyzing_class_D_beta-lactamase_OXA-57]     GCACGGGC----AAGCTGCTGGTGCAGGAC 180
lcl|NG_049799.1_cds_WP_004524931.1_1_[gene=blaOXA]_[locus_tag=A7J11_01314]_[protein=OXA-42_family_oxacillin-hydrolyzing_class_D_beta-lactamase_OXA-59]     GCACGGGC----AAGCTGCTGGTGCAGGAC 180
                                                                                                                                                                                         

OXA-1_consensus                                                                                                                                            AAGCAAAGTGTGCAACGCAAATGGCACCAG 210
OXA01_crRNA                                                                                                                                                ------------------------------ 210
Forward_primer                                                                                                                                             ------------------------------ 210
Reverse_primer                                                                                                                                             ------------------------------ 210
lcl|NG_049707.1_cds_WP_063862802.1_1_[gene=blaOXA]_[locus_tag=A7J11_00505]_[protein=oxacillin-hydrolyzing_class_D_beta-lactamase_OXA-42]_[protein_id=W     GGCGATTGCGGCCGCCGCGCAT--CGCCCG 210
lcl|NG_049716.1_cds_WP_063862921.1_1_[gene=blaOXA]_[locus_tag=A7J11_00090]_[protein=OXA-42_family_oxacillin-hydrolyzing_class_D_beta-lactamase_OXA-43]     GGCGATTGCGGCCGCCGCGCAT--CGCCCG 210
lcl|NG_049797.1_cds_WP_004547230.1_1_[gene=blaOXA]_[locus_tag=A7J11_01309]_[protein=OXA-42_family_oxacillin-hydrolyzing_class_D_beta-lactamase_OXA-57]     GGCGATTGCGGCCGCCGCGCAT--CGCCCG 210
lcl|NG_049799.1_cds_WP_004524931.1_1_[gene=blaOXA]_[locus_tag=A7J11_01314]_[protein=OXA-42_family_oxacillin-hydrolyzing_class_D_beta-lactamase_OXA-59]     GGCGATTGCGGCCGCCGCGCAT--CGCCCG 210
                                                                                                                                                                                         

OXA-1_consensus                                                                                                                                            ATTCAACTTTCAAGATCGCATTATCACTTA 240
OXA01_crRNA                                                                                                                                                ------------------------------ 240
Forward_primer                                                                                                                                             ------------------------------ 240
Reverse_primer                                                                                                                                             ------------------------------ 240
lcl|NG_049707.1_cds_WP_063862802.1_1_[gene=blaOXA]_[locus_tag=A7J11_00505]_[protein=oxacillin-hydrolyzing_class_D_beta-lactamase_OXA-42]_[protein_id=W     CGTCGACGTTCAAGATCGCGATCAGCCTGA 240
lcl|NG_049716.1_cds_WP_063862921.1_1_[gene=blaOXA]_[locus_tag=A7J11_00090]_[protein=OXA-42_family_oxacillin-hydrolyzing_class_D_beta-lactamase_OXA-43]     CGTCGACGTTCAAGATCGCGATCAGCCTGA 240
lcl|NG_049797.1_cds_WP_004547230.1_1_[gene=blaOXA]_[locus_tag=A7J11_01309]_[protein=OXA-42_family_oxacillin-hydrolyzing_class_D_beta-lactamase_OXA-57]     CGTCGACGTTCAAGATCGCGATCAGCCTGA 240
lcl|NG_049799.1_cds_WP_004524931.1_1_[gene=blaOXA]_[locus_tag=A7J11_01314]_[protein=OXA-42_family_oxacillin-hydrolyzing_class_D_beta-lactamase_OXA-59]     CGTCGACGTTCAAGATCGCGATCAGCCTGA 240
                                                                                                                                                                                         

OXA-1_consensus                                                                                                                                            TGGCATTTGATGCGGA-------------A 270
OXA01_crRNA                                                                                                                                                ------------------------------ 270
Forward_primer                                                                                                                                             ------------------------------ 270
Reverse_primer                                                                                                                                             ------------------------------ 270
lcl|NG_049707.1_cds_WP_063862802.1_1_[gene=blaOXA]_[locus_tag=A7J11_00505]_[protein=oxacillin-hydrolyzing_class_D_beta-lactamase_OXA-42]_[protein_id=W     TGGGCTACGACGCAGGCTTCCTGCGCAACG 270
lcl|NG_049716.1_cds_WP_063862921.1_1_[gene=blaOXA]_[locus_tag=A7J11_00090]_[protein=OXA-42_family_oxacillin-hydrolyzing_class_D_beta-lactamase_OXA-43]     TGGGCTACGACGCAGGCTTCCTGCGCAACG 270
lcl|NG_049797.1_cds_WP_004547230.1_1_[gene=blaOXA]_[locus_tag=A7J11_01309]_[protein=OXA-42_family_oxacillin-hydrolyzing_class_D_beta-lactamase_OXA-57]     TGGGCTACGACGCAGGCTTCCTGCGCAACG 270
lcl|NG_049799.1_cds_WP_004524931.1_1_[gene=blaOXA]_[locus_tag=A7J11_01314]_[protein=OXA-42_family_oxacillin-hydrolyzing_class_D_beta-lactamase_OXA-59]     TGGGCTACGACGCAGGCTTCCTGCGCAACG 270
                                                                                                                                                                                         

OXA-1_consensus                                                                                                                                            ATAATAGATCAGAAAACCATATTCAAATGG 300
OXA01_crRNA                                                                                                                                                ------------------------------ 300
Forward_primer                                                                                                                                             AGCATGGCTCGA------------------ 300
Reverse_primer                                                                                                                                             ------------------------------ 300
lcl|NG_049707.1_cds_WP_063862802.1_1_[gene=blaOXA]_[locus_tag=A7J11_00505]_[protein=oxacillin-hydrolyzing_class_D_beta-lactamase_OXA-42]_[protein_id=W     AGCATGACCCGGTGCTGCCGTATCGCGACA 300
lcl|NG_049716.1_cds_WP_063862921.1_1_[gene=blaOXA]_[locus_tag=A7J11_00090]_[protein=OXA-42_family_oxacillin-hydrolyzing_class_D_beta-lactamase_OXA-43]     AGCATGACCCGGTGCTGCCGTATCGCGACA 300
lcl|NG_049797.1_cds_WP_004547230.1_1_[gene=blaOXA]_[locus_tag=A7J11_01309]_[protein=OXA-42_family_oxacillin-hydrolyzing_class_D_beta-lactamase_OXA-57]     AGCATGACCCGGTGCTGCCGTATCGCGACA 300
lcl|NG_049799.1_cds_WP_004524931.1_1_[gene=blaOXA]_[locus_tag=A7J11_01314]_[protein=OXA-42_family_oxacillin-hydrolyzing_class_D_beta-lactamase_OXA-59]     AGCATGACCCGGTGCTGCCGTATCGCGACA 300
                                                                                                                                                                                         

OXA-1_consensus                                                                                                                                            GATAAAACCCCCAAAGGAATGGAGATCTGG 330
OXA01_crRNA                                                                                                                                                ------------------------------ 330
Forward_primer                                                                                                                                             ------------------------------ 330
Reverse_primer                                                                                                                                             ------------------------------ 330
lcl|NG_049707.1_cds_WP_063862802.1_1_[gene=blaOXA]_[locus_tag=A7J11_00505]_[protein=oxacillin-hydrolyzing_class_D_beta-lactamase_OXA-42]_[protein_id=W     GTTACATCGCGTGGGGTGGCGAAGCATGGA 330
lcl|NG_049716.1_cds_WP_063862921.1_1_[gene=blaOXA]_[locus_tag=A7J11_00090]_[protein=OXA-42_family_oxacillin-hydrolyzing_class_D_beta-lactamase_OXA-43]     GTTACATCGCGTGGGGTGGCGAAGCATGGA 330
lcl|NG_049797.1_cds_WP_004547230.1_1_[gene=blaOXA]_[locus_tag=A7J11_01309]_[protein=OXA-42_family_oxacillin-hydrolyzing_class_D_beta-lactamase_OXA-57]     GTTACATCGCGTGGGGTGGCGAAGCATGGA 330
lcl|NG_049799.1_cds_WP_004524931.1_1_[gene=blaOXA]_[locus_tag=A7J11_01314]_[protein=OXA-42_family_oxacillin-hydrolyzing_class_D_beta-lactamase_OXA-59]     GTTACATCGCGTGGGGTGGCGAAGCATGGA 330
                                                                                                                                                                                         

OXA-1_consensus                                                                                                                                            AACAGCAATCATACACCAAAGACGTGGATG 360
OXA01_crRNA                                                                                                                                                ------------------------------ 360
Forward_primer                                                                                                                                             ------------------------------ 360
Reverse_primer                                                                                                                                             ------------------------------ 360
lcl|NG_049707.1_cds_WP_063862802.1_1_[gene=blaOXA]_[locus_tag=A7J11_00505]_[protein=oxacillin-hydrolyzing_class_D_beta-lactamase_OXA-42]_[protein_id=W     AGCAGCCGACCGAT-CCGACGCGCTGGCTC 360
lcl|NG_049716.1_cds_WP_063862921.1_1_[gene=blaOXA]_[locus_tag=A7J11_00090]_[protein=OXA-42_family_oxacillin-hydrolyzing_class_D_beta-lactamase_OXA-43]     AGCAGCCGACCGAT-CCGACGCGCTGGCTC 360
lcl|NG_049797.1_cds_WP_004547230.1_1_[gene=blaOXA]_[locus_tag=A7J11_01309]_[protein=OXA-42_family_oxacillin-hydrolyzing_class_D_beta-lactamase_OXA-57]     AGCAGCCGACCGAT-CCGACGCGCTGGCTC 360
lcl|NG_049799.1_cds_WP_004524931.1_1_[gene=blaOXA]_[locus_tag=A7J11_01314]_[protein=OXA-42_family_oxacillin-hydrolyzing_class_D_beta-lactamase_OXA-59]     AGCAGCCGACCGAT-CCGACGCGCTGGCTC 360
                                                                                                                                                                                         

OXA-1_consensus                                                                                                                                            CAATTTTCTGTTGTTTGGGTTTCGCAAGAA 390
OXA01_crRNA                                                                                                                                                ------------------------------ 390
Forward_primer                                                                                                                                             ----------------------------AA 390
Reverse_primer                                                                                                                                             ------------------------------ 390
lcl|NG_049707.1_cds_WP_063862802.1_1_[gene=blaOXA]_[locus_tag=A7J11_00505]_[protein=oxacillin-hydrolyzing_class_D_beta-lactamase_OXA-42]_[protein_id=W     AAGTATTCGGTCGTGTGGTATTCGCAGCAG 390
lcl|NG_049716.1_cds_WP_063862921.1_1_[gene=blaOXA]_[locus_tag=A7J11_00090]_[protein=OXA-42_family_oxacillin-hydrolyzing_class_D_beta-lactamase_OXA-43]     AAGTATCCGGTCGTGTGGTATTCGCAGCAG 390
lcl|NG_049797.1_cds_WP_004547230.1_1_[gene=blaOXA]_[locus_tag=A7J11_01309]_[protein=OXA-42_family_oxacillin-hydrolyzing_class_D_beta-lactamase_OXA-57]     AAGTATTCGGTCGTGTGGTATTCGCAGCAG 390
lcl|NG_049799.1_cds_WP_004524931.1_1_[gene=blaOXA]_[locus_tag=A7J11_01314]_[protein=OXA-42_family_oxacillin-hydrolyzing_class_D_beta-lactamase_OXA-59]     AAGTATTCGGTCGTGTGGTATTCGCAGCAG 390
                                                                                                                                                                                         

OXA-1_consensus                                                                                                                                            ATAACCCAAAAAATTGGATTAAATAAAATC 420
OXA01_crRNA                                                                                                                                                ------------------------------ 420
Forward_primer                                                                                                                                             GTAGCTTA---------------------- 420
Reverse_primer                                                                                                                                             ------------------------------ 420
lcl|NG_049707.1_cds_WP_063862802.1_1_[gene=blaOXA]_[locus_tag=A7J11_00505]_[protein=oxacillin-hydrolyzing_class_D_beta-lactamase_OXA-42]_[protein_id=W     GTGGCGCACCATCTCGGCGCGCAGCGCTTC 420
lcl|NG_049716.1_cds_WP_063862921.1_1_[gene=blaOXA]_[locus_tag=A7J11_00090]_[protein=OXA-42_family_oxacillin-hydrolyzing_class_D_beta-lactamase_OXA-43]     GTGGCGCACCATCTCGGCGCGCAGCGCTTC 420
lcl|NG_049797.1_cds_WP_004547230.1_1_[gene=blaOXA]_[locus_tag=A7J11_01309]_[protein=OXA-42_family_oxacillin-hydrolyzing_class_D_beta-lactamase_OXA-57]     GTGGCGCACCATCTCGGCGCGCAGCGCTTC 420
lcl|NG_049799.1_cds_WP_004524931.1_1_[gene=blaOXA]_[locus_tag=A7J11_01314]_[protein=OXA-42_family_oxacillin-hydrolyzing_class_D_beta-lactamase_OXA-59]     GTGGCGCACCATCTCGGCGCGCAGCGCTTC 420
                                                                                                                                                                                         

OXA-1_consensus                                                                                                                                            AAGAATTATCTCAAAGATTTTGATTATGGA 450
OXA01_crRNA                                                                                                                                                ------------------------------ 450
Forward_primer                                                                                                                                             ------------------------------ 450
Reverse_primer                                                                                                                                             ------------------------------ 450
lcl|NG_049707.1_cds_WP_063862802.1_1_[gene=blaOXA]_[locus_tag=A7J11_00505]_[protein=oxacillin-hydrolyzing_class_D_beta-lactamase_OXA-42]_[protein_id=W     GCGCAGTATGCGAAGGCGTTCGGCTACGGC 450
lcl|NG_049716.1_cds_WP_063862921.1_1_[gene=blaOXA]_[locus_tag=A7J11_00090]_[protein=OXA-42_family_oxacillin-hydrolyzing_class_D_beta-lactamase_OXA-43]     GCGCAGTATGCGAAGGCGTTCGGCTACGGC 450
lcl|NG_049797.1_cds_WP_004547230.1_1_[gene=blaOXA]_[locus_tag=A7J11_01309]_[protein=OXA-42_family_oxacillin-hydrolyzing_class_D_beta-lactamase_OXA-57]     GCGCAGTATGCGAAGGCGTTCGGCTACGGC 450
lcl|NG_049799.1_cds_WP_004524931.1_1_[gene=blaOXA]_[locus_tag=A7J11_01314]_[protein=OXA-42_family_oxacillin-hydrolyzing_class_D_beta-lactamase_OXA-59]     GCGCAGTATGCGAAGGCGTTCGGCTACGGC 450
                                                                                                                                                                                         

OXA-1_consensus                                                                                                                                            AATCAAGACTTCTCTGGAGATAAAGAAAGA 480
OXA01_crRNA                                                                                                                                                ------------------------------ 480
Forward_primer                                                                                                                                             ------------------------------ 480
Reverse_primer                                                                                                                                             ------------------------------ 480
lcl|NG_049707.1_cds_WP_063862802.1_1_[gene=blaOXA]_[locus_tag=A7J11_00505]_[protein=oxacillin-hydrolyzing_class_D_beta-lactamase_OXA-42]_[protein_id=W     AATGCGGACGTGTCCGGCGATCCCGGCCAG 480
lcl|NG_049716.1_cds_WP_063862921.1_1_[gene=blaOXA]_[locus_tag=A7J11_00090]_[protein=OXA-42_family_oxacillin-hydrolyzing_class_D_beta-lactamase_OXA-43]     AATGCGGACGTGTCCGGCGATCCCGGCCAG 480
lcl|NG_049797.1_cds_WP_004547230.1_1_[gene=blaOXA]_[locus_tag=A7J11_01309]_[protein=OXA-42_family_oxacillin-hydrolyzing_class_D_beta-lactamase_OXA-57]     AATGCGGACGTGTCCGGCGATCCCGGCCAG 480
lcl|NG_049799.1_cds_WP_004524931.1_1_[gene=blaOXA]_[locus_tag=A7J11_01314]_[protein=OXA-42_family_oxacillin-hydrolyzing_class_D_beta-lactamase_OXA-59]     AATGCGGACGTGTCCGGCGATCCCGGCCAG 480
                                                                                                                                                                                         

OXA-1_consensus                                                                                                                                            AACAACGGATTAACAGAAGCATGGCTCGAA 510
OXA01_crRNA                                                                                                                                                ------------------------------ 510
Forward_primer                                                                                                                                             ------------------------------ 510
Reverse_primer                                                                                                                                             ------------------------------ 510
lcl|NG_049707.1_cds_WP_063862802.1_1_[gene=blaOXA]_[locus_tag=A7J11_00505]_[protein=oxacillin-hydrolyzing_class_D_beta-lactamase_OXA-42]_[protein_id=W     AACAACGGCCTCGATCGCGCGTGGATCGGC 510
lcl|NG_049716.1_cds_WP_063862921.1_1_[gene=blaOXA]_[locus_tag=A7J11_00090]_[protein=OXA-42_family_oxacillin-hydrolyzing_class_D_beta-lactamase_OXA-43]     AACAACGGCCTCGATCGCGCGTGGATCGGC 510
lcl|NG_049797.1_cds_WP_004547230.1_1_[gene=blaOXA]_[locus_tag=A7J11_01309]_[protein=OXA-42_family_oxacillin-hydrolyzing_class_D_beta-lactamase_OXA-57]     AACAACGGCCTCGATCGCGCGTGGATCGGC 510
lcl|NG_049799.1_cds_WP_004524931.1_1_[gene=blaOXA]_[locus_tag=A7J11_01314]_[protein=OXA-42_family_oxacillin-hydrolyzing_class_D_beta-lactamase_OXA-59]     AACAACGGCCTCGATCGCGCGTGGATCGGC 510
                                                                                                                                                                                         

OXA-1_consensus                                                                                                                                            AGTAGCTTAAAAATTTCACCAGAAGAACAA 540
OXA01_crRNA                                                                                                                                                -----------------ACCAGAAGAACAA 540
Forward_primer                                                                                                                                             ------------------------------ 540
Reverse_primer                                                                                                                                             ----------------CACTTACAGGAAAC 540
lcl|NG_049707.1_cds_WP_063862802.1_1_[gene=blaOXA]_[locus_tag=A7J11_00505]_[protein=oxacillin-hydrolyzing_class_D_beta-lactamase_OXA-42]_[protein_id=W     TCGTCGCTGCAGATCTCGCCGCTCGAACAA 540
lcl|NG_049716.1_cds_WP_063862921.1_1_[gene=blaOXA]_[locus_tag=A7J11_00090]_[protein=OXA-42_family_oxacillin-hydrolyzing_class_D_beta-lactamase_OXA-43]     TCGTCGCTGCAGATCTCGCCGCTCGAACAA 540
lcl|NG_049797.1_cds_WP_004547230.1_1_[gene=blaOXA]_[locus_tag=A7J11_01309]_[protein=OXA-42_family_oxacillin-hydrolyzing_class_D_beta-lactamase_OXA-57]     TCGTCGCTGCAGATCTCGCCGCTCGAACAA 540
lcl|NG_049799.1_cds_WP_004524931.1_1_[gene=blaOXA]_[locus_tag=A7J11_01314]_[protein=OXA-42_family_oxacillin-hydrolyzing_class_D_beta-lactamase_OXA-59]     TCGTCGCTGCAGATCTCGCCGCTCGAACAA 540
                                                                                                                                                                                         

OXA-1_consensus                                                                                                                                            ATTCAATTCCTGCGTAAAATTATTAATCAC 570
OXA01_crRNA                                                                                                                                                ATTCAATTCCT------------------- 570
Forward_primer                                                                                                                                             ------------------------------ 570
Reverse_primer                                                                                                                                             TTGGGGTC---------------------- 570
lcl|NG_049707.1_cds_WP_063862802.1_1_[gene=blaOXA]_[locus_tag=A7J11_00505]_[protein=oxacillin-hydrolyzing_class_D_beta-lactamase_OXA-42]_[protein_id=W     TTGGAATTCCTCGGCAAGATGCTCAATCGC 570
lcl|NG_049716.1_cds_WP_063862921.1_1_[gene=blaOXA]_[locus_tag=A7J11_00090]_[protein=OXA-42_family_oxacillin-hydrolyzing_class_D_beta-lactamase_OXA-43]     TTGGAATTCCTCGGCAAGATGCTCAATCGC 570
lcl|NG_049797.1_cds_WP_004547230.1_1_[gene=blaOXA]_[locus_tag=A7J11_01309]_[protein=OXA-42_family_oxacillin-hydrolyzing_class_D_beta-lactamase_OXA-57]     TTGGAATTCCTCGGCAAGATGCTCGATCGC 570
lcl|NG_049799.1_cds_WP_004524931.1_1_[gene=blaOXA]_[locus_tag=A7J11_01314]_[protein=OXA-42_family_oxacillin-hydrolyzing_class_D_beta-lactamase_OXA-59]     TTGGAATTCCTCGGCAAGATGCTCAATCGC 570
                                                                                                                                                                                         

OXA-1_consensus                                                                                                                                            AATCTCCCAGTTAAAAACTCAGCCATAGAA 600
OXA01_crRNA                                                                                                                                                ------------------------------ 600
Forward_primer                                                                                                                                             ------------------------------ 600
Reverse_primer                                                                                                                                             ------------------------------ 600
lcl|NG_049707.1_cds_WP_063862802.1_1_[gene=blaOXA]_[locus_tag=A7J11_00505]_[protein=oxacillin-hydrolyzing_class_D_beta-lactamase_OXA-42]_[protein_id=W     AAGCTGCCCGTGTCGCCCACAGCCGTCGAC 600
lcl|NG_049716.1_cds_WP_063862921.1_1_[gene=blaOXA]_[locus_tag=A7J11_00090]_[protein=OXA-42_family_oxacillin-hydrolyzing_class_D_beta-lactamase_OXA-43]     AAGCTGCCCGTGTCGCCCACAGCCGTCGAC 600
lcl|NG_049797.1_cds_WP_004547230.1_1_[gene=blaOXA]_[locus_tag=A7J11_01309]_[protein=OXA-42_family_oxacillin-hydrolyzing_class_D_beta-lactamase_OXA-57]     AAGCTGCCCGTGTCGCCCACAGCCGTCGAC 600
lcl|NG_049799.1_cds_WP_004524931.1_1_[gene=blaOXA]_[locus_tag=A7J11_01314]_[protein=OXA-42_family_oxacillin-hydrolyzing_class_D_beta-lactamase_OXA-59]     AAGCTGCCCGTGTCGCCCACAGCCGTCGAC 600
                                                                                                                                                                                         

OXA-1_consensus                                                                                                                                            AACACCATAGAGAACATGTATCTACAAGAT 630
OXA01_crRNA                                                                                                                                                ------------------------------ 630
Forward_primer                                                                                                                                             ------------------------------ 630
Reverse_primer                                                                                                                                             ------------------------------ 630
lcl|NG_049707.1_cds_WP_063862802.1_1_[gene=blaOXA]_[locus_tag=A7J11_00505]_[protein=oxacillin-hydrolyzing_class_D_beta-lactamase_OXA-42]_[protein_id=W     ATGACGGAGCGGATCGTCGAATCGACGACG 630
lcl|NG_049716.1_cds_WP_063862921.1_1_[gene=blaOXA]_[locus_tag=A7J11_00090]_[protein=OXA-42_family_oxacillin-hydrolyzing_class_D_beta-lactamase_OXA-43]     ATGACGGAGCGGATCGTCGAATCGACGACG 630
lcl|NG_049797.1_cds_WP_004547230.1_1_[gene=blaOXA]_[locus_tag=A7J11_01309]_[protein=OXA-42_family_oxacillin-hydrolyzing_class_D_beta-lactamase_OXA-57]     ATGACGGAGCGGATCGTCGAATCGACGACG 630
lcl|NG_049799.1_cds_WP_004524931.1_1_[gene=blaOXA]_[locus_tag=A7J11_01314]_[protein=OXA-42_family_oxacillin-hydrolyzing_class_D_beta-lactamase_OXA-59]     ATGACGGAGCGGATCGTCGAATCGACGACG 630
                                                                                                                                                                                         

OXA-1_consensus                                                                                                                                            CTGGATAATAGTACAAAACTGTATGGGAAA 660
OXA01_crRNA                                                                                                                                                ------------------------------ 660
Forward_primer                                                                                                                                             ------------------------------ 660
Reverse_primer                                                                                                                                             ------------------------------ 660
lcl|NG_049707.1_cds_WP_063862802.1_1_[gene=blaOXA]_[locus_tag=A7J11_00505]_[protein=oxacillin-hydrolyzing_class_D_beta-lactamase_OXA-42]_[protein_id=W     CTTGCCGACGGAACGGTGGTGCACGGCAAG 660
lcl|NG_049716.1_cds_WP_063862921.1_1_[gene=blaOXA]_[locus_tag=A7J11_00090]_[protein=OXA-42_family_oxacillin-hydrolyzing_class_D_beta-lactamase_OXA-43]     CTTGCCGACGGAACGGTGGTGCACGGCAAG 660
lcl|NG_049797.1_cds_WP_004547230.1_1_[gene=blaOXA]_[locus_tag=A7J11_01309]_[protein=OXA-42_family_oxacillin-hydrolyzing_class_D_beta-lactamase_OXA-57]     CTTGCCGACGGAACGGTGGTGCACGGCAAG 660
lcl|NG_049799.1_cds_WP_004524931.1_1_[gene=blaOXA]_[locus_tag=A7J11_01314]_[protein=OXA-42_family_oxacillin-hydrolyzing_class_D_beta-lactamase_OXA-59]     CTTGCCGACGGAACGGTGGTGCACGGCAAG 660
                                                                                                                                                                                         

OXA-1_consensus                                                                                                                                            ACTGGT------------------GCAGGA 690
OXA01_crRNA                                                                                                                                                ------------------------------ 690
Forward_primer                                                                                                                                             ------------------------------ 690
Reverse_primer                                                                                                                                             ------------------------------ 690
lcl|NG_049707.1_cds_WP_063862802.1_1_[gene=blaOXA]_[locus_tag=A7J11_00505]_[protein=oxacillin-hydrolyzing_class_D_beta-lactamase_OXA-42]_[protein_id=W     ACCGGCGTGTCCTATCCGCTGCTGGCCGAC 690
lcl|NG_049716.1_cds_WP_063862921.1_1_[gene=blaOXA]_[locus_tag=A7J11_00090]_[protein=OXA-42_family_oxacillin-hydrolyzing_class_D_beta-lactamase_OXA-43]     ACCGGCGTGTCCTATCCGCTGCTGGCCGAC 690
lcl|NG_049797.1_cds_WP_004547230.1_1_[gene=blaOXA]_[locus_tag=A7J11_01309]_[protein=OXA-42_family_oxacillin-hydrolyzing_class_D_beta-lactamase_OXA-57]     ACCGGCGTGTCCTATCCGCTGCTGGCCGAC 690
lcl|NG_049799.1_cds_WP_004524931.1_1_[gene=blaOXA]_[locus_tag=A7J11_01314]_[protein=OXA-42_family_oxacillin-hydrolyzing_class_D_beta-lactamase_OXA-59]     ACCGGCGTGTCCTATCCGCTGCTGGCCGAC 690
                                                                                                                                                                                         

OXA-1_consensus                                                                                                                                            TTCACAGCAAATAGAACCTTACAAAACGGA 720
OXA01_crRNA                                                                                                                                                ------------------------------ 720
Forward_primer                                                                                                                                             ------------------------------ 720
Reverse_primer                                                                                                                                             ------------------------------ 720
lcl|NG_049707.1_cds_WP_063862802.1_1_[gene=blaOXA]_[locus_tag=A7J11_00505]_[protein=oxacillin-hydrolyzing_class_D_beta-lactamase_OXA-42]_[protein_id=W     GGCACACGCGACTGGGCGCGTGGATCCGGC 720
lcl|NG_049716.1_cds_WP_063862921.1_1_[gene=blaOXA]_[locus_tag=A7J11_00090]_[protein=OXA-42_family_oxacillin-hydrolyzing_class_D_beta-lactamase_OXA-43]     GGCACACGCGACTGGGCGCGTGGATCCGGC 720
lcl|NG_049797.1_cds_WP_004547230.1_1_[gene=blaOXA]_[locus_tag=A7J11_01309]_[protein=OXA-42_family_oxacillin-hydrolyzing_class_D_beta-lactamase_OXA-57]     GGCACACGCGACTGGGCGCGTGGATCCGGC 720
lcl|NG_049799.1_cds_WP_004524931.1_1_[gene=blaOXA]_[locus_tag=A7J11_01314]_[protein=OXA-42_family_oxacillin-hydrolyzing_class_D_beta-lactamase_OXA-59]     GGCACACGCGACTGGGCGCGTGGATCCGGC 720
                                                                                                                                                                                         

OXA-1_consensus                                                                                                                                            TGGTTTGAAGGGTTTATTATAAGCAAATCA 750
OXA01_crRNA                                                                                                                                                ------------------------------ 750
Forward_primer                                                                                                                                             ------------------------------ 750
Reverse_primer                                                                                                                                             ------------------------------ 750
lcl|NG_049707.1_cds_WP_063862802.1_1_[gene=blaOXA]_[locus_tag=A7J11_00505]_[protein=oxacillin-hydrolyzing_class_D_beta-lactamase_OXA-42]_[protein_id=W     TGGTTCGTCGGCTGGATCGTG-------CG 750
lcl|NG_049716.1_cds_WP_063862921.1_1_[gene=blaOXA]_[locus_tag=A7J11_00090]_[protein=OXA-42_family_oxacillin-hydrolyzing_class_D_beta-lactamase_OXA-43]     TGGTTTGTCGGCTGGATCGTG-------CG 750
lcl|NG_049797.1_cds_WP_004547230.1_1_[gene=blaOXA]_[locus_tag=A7J11_01309]_[protein=OXA-42_family_oxacillin-hydrolyzing_class_D_beta-lactamase_OXA-57]     TGGTTTGTCGGCTGGATCGTG-------CG 750
lcl|NG_049799.1_cds_WP_004524931.1_1_[gene=blaOXA]_[locus_tag=A7J11_01314]_[protein=OXA-42_family_oxacillin-hydrolyzing_class_D_beta-lactamase_OXA-59]     TGGTTCGTCGGCTGGATCGTG-------CG 750
                                                                                                                                                                                         

OXA-1_consensus                                                                                                                                            GGACATAAATATGTTTTTGTGTCCGCACTT 780
OXA01_crRNA                                                                                                                                                ------------------------------ 780
Forward_primer                                                                                                                                             ------------------------------ 780
Reverse_primer                                                                                                                                             ------------------------------ 780
lcl|NG_049707.1_cds_WP_063862802.1_1_[gene=blaOXA]_[locus_tag=A7J11_00505]_[protein=oxacillin-hydrolyzing_class_D_beta-lactamase_OXA-42]_[protein_id=W     TGGCAATCAGACGCTGGTGTTCGCGCGCCT 780
lcl|NG_049716.1_cds_WP_063862921.1_1_[gene=blaOXA]_[locus_tag=A7J11_00090]_[protein=OXA-42_family_oxacillin-hydrolyzing_class_D_beta-lactamase_OXA-43]     TGGCAAGCAGACGCTGGTGTTCGCGCGCCT 780
lcl|NG_049797.1_cds_WP_004547230.1_1_[gene=blaOXA]_[locus_tag=A7J11_01309]_[protein=OXA-42_family_oxacillin-hydrolyzing_class_D_beta-lactamase_OXA-57]     TGGCAAGCAGACGCTGGTGTTCGCGCGCCT 780
lcl|NG_049799.1_cds_WP_004524931.1_1_[gene=blaOXA]_[locus_tag=A7J11_01314]_[protein=OXA-42_family_oxacillin-hydrolyzing_class_D_beta-lactamase_OXA-59]     TGGCAAGCAGACGCTGGTGTTCGCGCGCCT 780
                                                                                                                                                                                         

OXA-1_consensus                                                                                                                                            ACAGGAAACTTGG----GGTCGAATTTAAC 810
OXA01_crRNA                                                                                                                                                ------------------------------ 810
Forward_primer                                                                                                                                             ------------------------------ 810
Reverse_primer                                                                                                                                             ------------------------------ 810
lcl|NG_049707.1_cds_WP_063862802.1_1_[gene=blaOXA]_[locus_tag=A7J11_00505]_[protein=oxacillin-hydrolyzing_class_D_beta-lactamase_OXA-42]_[protein_id=W     CACGCAGGACGAGCGCAAGCAGCCCGTTTC 810
lcl|NG_049716.1_cds_WP_063862921.1_1_[gene=blaOXA]_[locus_tag=A7J11_00090]_[protein=OXA-42_family_oxacillin-hydrolyzing_class_D_beta-lactamase_OXA-43]     CACGCAGGACGAGCGCAAGCAGCCCGTTTC 810
lcl|NG_049797.1_cds_WP_004547230.1_1_[gene=blaOXA]_[locus_tag=A7J11_01309]_[protein=OXA-42_family_oxacillin-hydrolyzing_class_D_beta-lactamase_OXA-57]     CACGCAGGACGAGCGCAAGCAGCCCGTTTC 810
lcl|NG_049799.1_cds_WP_004524931.1_1_[gene=blaOXA]_[locus_tag=A7J11_01314]_[protein=OXA-42_family_oxacillin-hydrolyzing_class_D_beta-lactamase_OXA-59]     CACGCAGGACGAGCGCAAGCAGCCCGTTTC 810
                                                                                                                                                                                         

OXA-1_consensus                                                                                                                                            ATCAAGCATAAAAG--------------CC 840
OXA01_crRNA                                                                                                                                                ------------------------------ 840
Forward_primer                                                                                                                                             ------------------------------ 840
Reverse_primer                                                                                                                                             ------------------------------ 840
lcl|NG_049707.1_cds_WP_063862802.1_1_[gene=blaOXA]_[locus_tag=A7J11_00505]_[protein=oxacillin-hydrolyzing_class_D_beta-lactamase_OXA-42]_[protein_id=W     AGCCGGCATACGGACGCGCGAGGCCTTCCT 840
lcl|NG_049716.1_cds_WP_063862921.1_1_[gene=blaOXA]_[locus_tag=A7J11_00090]_[protein=OXA-42_family_oxacillin-hydrolyzing_class_D_beta-lactamase_OXA-43]     AGCCGGCATACGGACGCGCGAGGCCTTCCT 840
lcl|NG_049797.1_cds_WP_004547230.1_1_[gene=blaOXA]_[locus_tag=A7J11_01309]_[protein=OXA-42_family_oxacillin-hydrolyzing_class_D_beta-lactamase_OXA-57]     AGCCGGCATACGGACGCGCGAGGCCTTCCT 840
lcl|NG_049799.1_cds_WP_004524931.1_1_[gene=blaOXA]_[locus_tag=A7J11_01314]_[protein=OXA-42_family_oxacillin-hydrolyzing_class_D_beta-lactamase_OXA-59]     AGCCGGCATACGGACGCGCGAGGCCTTCCT 840
                                                                                                                                                                                         

OXA-1_consensus                                                                                                                                            AAGAAAAATGCGATCACCATTCTAAACACA 870
OXA01_crRNA                                                                                                                                                ------------------------------ 870
Forward_primer                                                                                                                                             ------------------------------ 870
Reverse_primer                                                                                                                                             ------------------------------ 870
lcl|NG_049707.1_cds_WP_063862802.1_1_[gene=blaOXA]_[locus_tag=A7J11_00505]_[protein=oxacillin-hydrolyzing_class_D_beta-lactamase_OXA-42]_[protein_id=W     GCGCGACTTGCCCCGGCTTCTCGCCGCGCG 870
lcl|NG_049716.1_cds_WP_063862921.1_1_[gene=blaOXA]_[locus_tag=A7J11_00090]_[protein=OXA-42_family_oxacillin-hydrolyzing_class_D_beta-lactamase_OXA-43]     GCGCGACTTGCCCCGGCTTCTCGCCGCGCG 870
lcl|NG_049797.1_cds_WP_004547230.1_1_[gene=blaOXA]_[locus_tag=A7J11_01309]_[protein=OXA-42_family_oxacillin-hydrolyzing_class_D_beta-lactamase_OXA-57]     GCGCGACTTGCCCCGGCTTCTCGCCGCGCG 870
lcl|NG_049799.1_cds_WP_004524931.1_1_[gene=blaOXA]_[locus_tag=A7J11_01314]_[protein=OXA-42_family_oxacillin-hydrolyzing_class_D_beta-lactamase_OXA-59]     GCGCGACTTGCCCCGGCTTCTCGCCGCGCG 870
                                                                                                                                                                                         

OXA-1_consensus                                                                                                                                            CTAAATTTATAA 882
OXA01_crRNA                                                                                                                                                ------------ 882
Forward_primer                                                                                                                                             ------------ 882
Reverse_primer                                                                                                                                             ------------ 882
lcl|NG_049707.1_cds_WP_063862802.1_1_[gene=blaOXA]_[locus_tag=A7J11_00505]_[protein=oxacillin-hydrolyzing_class_D_beta-lactamase_OXA-42]_[protein_id=W     CTGA-------- 882
lcl|NG_049716.1_cds_WP_063862921.1_1_[gene=blaOXA]_[locus_tag=A7J11_00090]_[protein=OXA-42_family_oxacillin-hydrolyzing_class_D_beta-lactamase_OXA-43]     CTGA-------- 882
lcl|NG_049797.1_cds_WP_004547230.1_1_[gene=blaOXA]_[locus_tag=A7J11_01309]_[protein=OXA-42_family_oxacillin-hydrolyzing_class_D_beta-lactamase_OXA-57]     CTGA-------- 882
lcl|NG_049799.1_cds_WP_004524931.1_1_[gene=blaOXA]_[locus_tag=A7J11_01314]_[protein=OXA-42_family_oxacillin-hydrolyzing_class_D_beta-lactamase_OXA-59]     CTGA-------- 882
                                                                                                                                                                       
