# Supplementary material for: Thermal optimized PCR coupled to CRISPR-Cas12a for rapid detection of blaOXA-1 resistance gene
Source: PLoS One. 2026 May 15;21(5):e0337675. doi: 10.1371/journal.pone.0337675 (PMC13178884; doi:10.1371/journal.pone.0337675)
Supplement: S2 File [file pone.0337675.s002.zip › Supplementary_file_S2/Aln_OXA548.aln]

CLUSTAL W 2.0 multiple sequence alignment

OXA-1_consensus                                                                                                                                            ATGAAAAACACAATACATATCAACTTCGCT 30
OXA01_crRNA                                                                                                                                                ------------------------------ 30
Forward_primer                                                                                                                                             ------------------------------ 30
Reverse_primer                                                                                                                                             ------------------------------ 30
lcl|KY682750.1_cds_AQX43448.1_1_[gene=blaOXA]_[protein=class_D_beta-lactamase_OXA-548]_[protein_id=AQX43448.1]_[location=1..873]_[gbkey=CDS]               ATGCG-TTCGTTTGCCATATCGACTGTGTT 30
lcl|KY682751.1_cds_AQX43449.1_1_[gene=blaOXA]_[protein=OXA-548_family_class_D_beta-lactamase_OXA-549]_[protein_id=AQX43449.1]_[location=1..873]_[gbkey     ATGCG-TTCGTTCGCCATATCGACTGTGTT 30
lcl|KY682752.1_cds_AQX43450.1_1_[gene=blaOXA]_[protein=OXA-548_family_class_D_beta-lactamase_OXA-550]_[protein_id=AQX43450.1]_[location=1..873]_[gbkey     ATGCG-TTCGTTCGCCATATCGACTGTGTT 30
lcl|KY682754.1_cds_AQX43452.1_1_[gene=blaOXA]_[protein=OXA-548_family_class_D_beta-lactamase_OXA-552]_[protein_id=AQX43452.1]_[location=1..873]_[gbkey     ATGCG-TTCGTTCGCCATATCGACTGTGTT 30
lcl|NG_054953.1_cds_WP_087587939.1_1_[gene=blaOXA]_[locus_tag=A7J11_05042]_[protein=class_D_beta-lactamase_OXA-548]_[protein_id=WP_087587939.1]_[locat     ATGCG-TTCGTTTGCCATATCGACTGTGTT 30
lcl|NG_054954.1_cds_WP_087587940.1_1_[gene=blaOXA]_[locus_tag=A7J11_05043]_[protein=OXA-548_family_class_D_beta-lactamase_OXA-549]_[protein_id=WP_0875     ATGCG-TTCGTTCGCCATATCGACTGTGTT 30
lcl|NG_054955.1_cds_WP_087587941.1_1_[gene=blaOXA]_[locus_tag=A7J11_05044]_[protein=OXA-548_family_class_D_beta-lactamase_OXA-550]_[protein_id=WP_0875     ATGCG-TTCGTTCGCCATATCGACTGTGTT 30
lcl|NG_054957.1_cds_WP_087587943.1_1_[gene=blaOXA]_[locus_tag=A7J11_05046]_[protein=OXA-548_family_class_D_beta-lactamase_OXA-552]_[protein_id=WP_0875     ATGCG-TTCGTTCGCCATATCGACTGTGTT 30
lcl|KY682753.1_cds_AQX43451.1_1_[gene=blaOXA]_[protein=OXA-548_family_class_D_beta-lactamase_OXA-551]_[protein_id=AQX43451.1]_[location=1..888]_[gbkey     ATGCG-TTCGTTCGCCATATCGACTGTGTT 30
lcl|KY682755.1_cds_AQX43453.1_1_[gene=blaOXA]_[protein=OXA-548_family_class_D_beta-lactamase_OXA-553]_[protein_id=AQX43453.1]_[location=1..888]_[gbkey     ATGCG-TTCGTTCGCCATATCGACTGTGTT 30
lcl|NG_054956.1_cds_WP_087587942.1_1_[gene=blaOXA]_[locus_tag=A7J11_05045]_[protein=OXA-548_family_class_D_beta-lactamase_OXA-551]_[protein_id=WP_0875     ATGCG-TTCGTTCGCCATATCGACTGTGTT 30
lcl|NG_054958.1_cds_WP_087587944.1_1_[gene=blaOXA]_[locus_tag=A7J11_05047]_[protein=OXA-548_family_class_D_beta-lactamase_OXA-553]_[protein_id=WP_0875     ATGCG-TTCGTTCGCCATATCGACTGTGTT 30
                                                                                                                                                                                         

OXA-1_consensus                                                                                                                                            ATTTTTTTAATAATTGCAAATATTATCTAC 60
OXA01_crRNA                                                                                                                                                ------------------------------ 60
Forward_primer                                                                                                                                             ------------------------------ 60
Reverse_primer                                                                                                                                             ------------------------------ 60
lcl|KY682750.1_cds_AQX43448.1_1_[gene=blaOXA]_[protein=class_D_beta-lactamase_OXA-548]_[protein_id=AQX43448.1]_[location=1..873]_[gbkey=CDS]               GGTGATGTCCTCACTGTTAGCGTCGTCAAT 60
lcl|KY682751.1_cds_AQX43449.1_1_[gene=blaOXA]_[protein=OXA-548_family_class_D_beta-lactamase_OXA-549]_[protein_id=AQX43449.1]_[location=1..873]_[gbkey     GGGGATGTCCTCACTGTTAGCGTCGTCAAT 60
lcl|KY682752.1_cds_AQX43450.1_1_[gene=blaOXA]_[protein=OXA-548_family_class_D_beta-lactamase_OXA-550]_[protein_id=AQX43450.1]_[location=1..873]_[gbkey     GGTGATGTCCTCACTGTTAGCGTCGTCAAT 60
lcl|KY682754.1_cds_AQX43452.1_1_[gene=blaOXA]_[protein=OXA-548_family_class_D_beta-lactamase_OXA-552]_[protein_id=AQX43452.1]_[location=1..873]_[gbkey     GGTGATGTCCTCACTGTTAGCGTCGTCAAT 60
lcl|NG_054953.1_cds_WP_087587939.1_1_[gene=blaOXA]_[locus_tag=A7J11_05042]_[protein=class_D_beta-lactamase_OXA-548]_[protein_id=WP_087587939.1]_[locat     GGTGATGTCCTCACTGTTAGCGTCGTCAAT 60
lcl|NG_054954.1_cds_WP_087587940.1_1_[gene=blaOXA]_[locus_tag=A7J11_05043]_[protein=OXA-548_family_class_D_beta-lactamase_OXA-549]_[protein_id=WP_0875     GGGGATGTCCTCACTGTTAGCGTCGTCAAT 60
lcl|NG_054955.1_cds_WP_087587941.1_1_[gene=blaOXA]_[locus_tag=A7J11_05044]_[protein=OXA-548_family_class_D_beta-lactamase_OXA-550]_[protein_id=WP_0875     GGTGATGTCCTCACTGTTAGCGTCGTCAAT 60
lcl|NG_054957.1_cds_WP_087587943.1_1_[gene=blaOXA]_[locus_tag=A7J11_05046]_[protein=OXA-548_family_class_D_beta-lactamase_OXA-552]_[protein_id=WP_0875     GGTGATGTCCTCACTGTTAGCGTCGTCAAT 60
lcl|KY682753.1_cds_AQX43451.1_1_[gene=blaOXA]_[protein=OXA-548_family_class_D_beta-lactamase_OXA-551]_[protein_id=AQX43451.1]_[location=1..888]_[gbkey     GGTGATGTCCTCACTGTTAGCGTCGTCAAC 60
lcl|KY682755.1_cds_AQX43453.1_1_[gene=blaOXA]_[protein=OXA-548_family_class_D_beta-lactamase_OXA-553]_[protein_id=AQX43453.1]_[location=1..888]_[gbkey     GGTGATGTCCTCACTGTTAGCGTCGTCAAT 60
lcl|NG_054956.1_cds_WP_087587942.1_1_[gene=blaOXA]_[locus_tag=A7J11_05045]_[protein=OXA-548_family_class_D_beta-lactamase_OXA-551]_[protein_id=WP_0875     GGTGATGTCCTCACTGTTAGCGTCGTCAAC 60
lcl|NG_054958.1_cds_WP_087587944.1_1_[gene=blaOXA]_[locus_tag=A7J11_05047]_[protein=OXA-548_family_class_D_beta-lactamase_OXA-553]_[protein_id=WP_0875     GGTGATGTCCTCACTGTTAGCGTCGTCAAT 60
                                                                                                                                                                                         

OXA-1_consensus                                                                                                                                            AGCAGCGCCAGTGCATCAACAGATATCTCT 90
OXA01_crRNA                                                                                                                                                ------------------------------ 90
Forward_primer                                                                                                                                             ------------------------------ 90
Reverse_primer                                                                                                                                             ------------------------------ 90
lcl|KY682750.1_cds_AQX43448.1_1_[gene=blaOXA]_[protein=class_D_beta-lactamase_OXA-548]_[protein_id=AQX43448.1]_[location=1..873]_[gbkey=CDS]               CATTGC-----CGCCCCGACTTTTGCCTCA 90
lcl|KY682751.1_cds_AQX43449.1_1_[gene=blaOXA]_[protein=OXA-548_family_class_D_beta-lactamase_OXA-549]_[protein_id=AQX43449.1]_[location=1..873]_[gbkey     CATTGC-----CGCCCCGACTTTTGCCTCA 90
lcl|KY682752.1_cds_AQX43450.1_1_[gene=blaOXA]_[protein=OXA-548_family_class_D_beta-lactamase_OXA-550]_[protein_id=AQX43450.1]_[location=1..873]_[gbkey     CATTGC-----CGCCCCGACTTTTGCCTCA 90
lcl|KY682754.1_cds_AQX43452.1_1_[gene=blaOXA]_[protein=OXA-548_family_class_D_beta-lactamase_OXA-552]_[protein_id=AQX43452.1]_[location=1..873]_[gbkey     CATTGC-----CGCCCCGACTTTTGCCTCA 90
lcl|NG_054953.1_cds_WP_087587939.1_1_[gene=blaOXA]_[locus_tag=A7J11_05042]_[protein=class_D_beta-lactamase_OXA-548]_[protein_id=WP_087587939.1]_[locat     CATTGC-----CGCCCCGACTTTTGCCTCA 90
lcl|NG_054954.1_cds_WP_087587940.1_1_[gene=blaOXA]_[locus_tag=A7J11_05043]_[protein=OXA-548_family_class_D_beta-lactamase_OXA-549]_[protein_id=WP_0875     CATTGC-----CGCCCCGACTTTTGCCTCA 90
lcl|NG_054955.1_cds_WP_087587941.1_1_[gene=blaOXA]_[locus_tag=A7J11_05044]_[protein=OXA-548_family_class_D_beta-lactamase_OXA-550]_[protein_id=WP_0875     CATTGC-----CGCCCCGACTTTTGCCTCA 90
lcl|NG_054957.1_cds_WP_087587943.1_1_[gene=blaOXA]_[locus_tag=A7J11_05046]_[protein=OXA-548_family_class_D_beta-lactamase_OXA-552]_[protein_id=WP_0875     CATTGC-----CGCCCCGACTTTTGCCTCA 90
lcl|KY682753.1_cds_AQX43451.1_1_[gene=blaOXA]_[protein=OXA-548_family_class_D_beta-lactamase_OXA-551]_[protein_id=AQX43451.1]_[location=1..888]_[gbkey     CATAGC-----TGCCCCAACTTTTGCCTCA 90
lcl|KY682755.1_cds_AQX43453.1_1_[gene=blaOXA]_[protein=OXA-548_family_class_D_beta-lactamase_OXA-553]_[protein_id=AQX43453.1]_[location=1..888]_[gbkey     CATTGC-----CGCCCCGACTTTTGCCTCA 90
lcl|NG_054956.1_cds_WP_087587942.1_1_[gene=blaOXA]_[locus_tag=A7J11_05045]_[protein=OXA-548_family_class_D_beta-lactamase_OXA-551]_[protein_id=WP_0875     CATAGC-----TGCCCCAACTTTTGCCTCA 90
lcl|NG_054958.1_cds_WP_087587944.1_1_[gene=blaOXA]_[locus_tag=A7J11_05047]_[protein=OXA-548_family_class_D_beta-lactamase_OXA-553]_[protein_id=WP_0875     CATTGC-----CGCCCCGACTTTTGCCTCA 90
                                                                                                                                                                                         

OXA-1_consensus                                                                                                                                            ACTGTTGCATCTCCATTATTTGAAGGAACT 120
OXA01_crRNA                                                                                                                                                ------------------------------ 120
Forward_primer                                                                                                                                             ------------------------------ 120
Reverse_primer                                                                                                                                             ---------------CACTTACAGGAAACT 120
lcl|KY682750.1_cds_AQX43448.1_1_[gene=blaOXA]_[protein=class_D_beta-lactamase_OXA-548]_[protein_id=AQX43448.1]_[location=1..873]_[gbkey=CDS]               ACCGCGGTGAAGAAGGAGTGGCAAGAAACC 120
lcl|KY682751.1_cds_AQX43449.1_1_[gene=blaOXA]_[protein=OXA-548_family_class_D_beta-lactamase_OXA-549]_[protein_id=AQX43449.1]_[location=1..873]_[gbkey     ACAGCGGTGAAGAAGGAGTGGCAAGAAACC 120
lcl|KY682752.1_cds_AQX43450.1_1_[gene=blaOXA]_[protein=OXA-548_family_class_D_beta-lactamase_OXA-550]_[protein_id=AQX43450.1]_[location=1..873]_[gbkey     ACAGCGGTGAAGAAGGAGTGGCAAGAAACC 120
lcl|KY682754.1_cds_AQX43452.1_1_[gene=blaOXA]_[protein=OXA-548_family_class_D_beta-lactamase_OXA-552]_[protein_id=AQX43452.1]_[location=1..873]_[gbkey     ACAGCGGTGAAGAAGGAGTGGCAAGAAACC 120
lcl|NG_054953.1_cds_WP_087587939.1_1_[gene=blaOXA]_[locus_tag=A7J11_05042]_[protein=class_D_beta-lactamase_OXA-548]_[protein_id=WP_087587939.1]_[locat     ACCGCGGTGAAGAAGGAGTGGCAAGAAACC 120
lcl|NG_054954.1_cds_WP_087587940.1_1_[gene=blaOXA]_[locus_tag=A7J11_05043]_[protein=OXA-548_family_class_D_beta-lactamase_OXA-549]_[protein_id=WP_0875     ACAGCGGTGAAGAAGGAGTGGCAAGAAACC 120
lcl|NG_054955.1_cds_WP_087587941.1_1_[gene=blaOXA]_[locus_tag=A7J11_05044]_[protein=OXA-548_family_class_D_beta-lactamase_OXA-550]_[protein_id=WP_0875     ACAGCGGTGAAGAAGGAGTGGCAAGAAACC 120
lcl|NG_054957.1_cds_WP_087587943.1_1_[gene=blaOXA]_[locus_tag=A7J11_05046]_[protein=OXA-548_family_class_D_beta-lactamase_OXA-552]_[protein_id=WP_0875     ACAGCGGTGAAGAAGGAGTGGCAAGAAACC 120
lcl|KY682753.1_cds_AQX43451.1_1_[gene=blaOXA]_[protein=OXA-548_family_class_D_beta-lactamase_OXA-551]_[protein_id=AQX43451.1]_[location=1..888]_[gbkey     ACAGCGGCGAAGACAGAGTGGCAAGAAACC 120
lcl|KY682755.1_cds_AQX43453.1_1_[gene=blaOXA]_[protein=OXA-548_family_class_D_beta-lactamase_OXA-553]_[protein_id=AQX43453.1]_[location=1..888]_[gbkey     ACAGCGGTGAAGAAGGAGTGGCAAGAAACC 120
lcl|NG_054956.1_cds_WP_087587942.1_1_[gene=blaOXA]_[locus_tag=A7J11_05045]_[protein=OXA-548_family_class_D_beta-lactamase_OXA-551]_[protein_id=WP_0875     ACAGCGGCGAAGACAGAGTGGCAAGAAACC 120
lcl|NG_054958.1_cds_WP_087587944.1_1_[gene=blaOXA]_[locus_tag=A7J11_05047]_[protein=OXA-548_family_class_D_beta-lactamase_OXA-553]_[protein_id=WP_0875     ACAGCGGTGAAGAAGGAGTGGCAAGAAACC 120
                                                                                                                                                                                         

OXA-1_consensus                                                                                                                                            GAAGGTTGT-------TTTTTACTT----- 150
OXA01_crRNA                                                                                                                                                ------------------------------ 150
Forward_primer                                                                                                                                             ------------------------------ 150
Reverse_primer                                                                                                                                             TGGGGTC----------------------- 150
lcl|KY682750.1_cds_AQX43448.1_1_[gene=blaOXA]_[protein=class_D_beta-lactamase_OXA-548]_[protein_id=AQX43448.1]_[location=1..873]_[gbkey=CDS]               CGCAGTTGGGATGCCATTTTTACTCAGCAT 150
lcl|KY682751.1_cds_AQX43449.1_1_[gene=blaOXA]_[protein=OXA-548_family_class_D_beta-lactamase_OXA-549]_[protein_id=AQX43449.1]_[location=1..873]_[gbkey     CGTAGTTGGGATGCCATTTTTACTCAGCAC 150
lcl|KY682752.1_cds_AQX43450.1_1_[gene=blaOXA]_[protein=OXA-548_family_class_D_beta-lactamase_OXA-550]_[protein_id=AQX43450.1]_[location=1..873]_[gbkey     CGTAGTTGGGATGCCATTTTTACTCAGCAC 150
lcl|KY682754.1_cds_AQX43452.1_1_[gene=blaOXA]_[protein=OXA-548_family_class_D_beta-lactamase_OXA-552]_[protein_id=AQX43452.1]_[location=1..873]_[gbkey     CGTAGTTGGGATGCCATTTTTACTCAGCAC 150
lcl|NG_054953.1_cds_WP_087587939.1_1_[gene=blaOXA]_[locus_tag=A7J11_05042]_[protein=class_D_beta-lactamase_OXA-548]_[protein_id=WP_087587939.1]_[locat     CGCAGTTGGGATGCCATTTTTACTCAGCAT 150
lcl|NG_054954.1_cds_WP_087587940.1_1_[gene=blaOXA]_[locus_tag=A7J11_05043]_[protein=OXA-548_family_class_D_beta-lactamase_OXA-549]_[protein_id=WP_0875     CGTAGTTGGGATGCCATTTTTACTCAGCAC 150
lcl|NG_054955.1_cds_WP_087587941.1_1_[gene=blaOXA]_[locus_tag=A7J11_05044]_[protein=OXA-548_family_class_D_beta-lactamase_OXA-550]_[protein_id=WP_0875     CGTAGTTGGGATGCCATTTTTACTCAGCAC 150
lcl|NG_054957.1_cds_WP_087587943.1_1_[gene=blaOXA]_[locus_tag=A7J11_05046]_[protein=OXA-548_family_class_D_beta-lactamase_OXA-552]_[protein_id=WP_0875     CGTAGTTGGGATGCCATTTTTACTCAGCAC 150
lcl|KY682753.1_cds_AQX43451.1_1_[gene=blaOXA]_[protein=OXA-548_family_class_D_beta-lactamase_OXA-551]_[protein_id=AQX43451.1]_[location=1..888]_[gbkey     CGCAGTTGGGATGCCATTTTTACTCAGCAC 150
lcl|KY682755.1_cds_AQX43453.1_1_[gene=blaOXA]_[protein=OXA-548_family_class_D_beta-lactamase_OXA-553]_[protein_id=AQX43453.1]_[location=1..888]_[gbkey     CGCAGTTGGGATGCCATTTTTACTCAGCAC 150
lcl|NG_054956.1_cds_WP_087587942.1_1_[gene=blaOXA]_[locus_tag=A7J11_05045]_[protein=OXA-548_family_class_D_beta-lactamase_OXA-551]_[protein_id=WP_0875     CGCAGTTGGGATGCCATTTTTACTCAGCAC 150
lcl|NG_054958.1_cds_WP_087587944.1_1_[gene=blaOXA]_[locus_tag=A7J11_05047]_[protein=OXA-548_family_class_D_beta-lactamase_OXA-553]_[protein_id=WP_0875     CGCAGTTGGGATGCCATTTTTACTCAGCAC 150
                                                                                                                                                                                         

OXA-1_consensus                                                                                                                                            ------------------------------ 180
OXA01_crRNA                                                                                                                                                ------------------------------ 180
Forward_primer                                                                                                                                             ------------------------------ 180
Reverse_primer                                                                                                                                             ------------------------------ 180
lcl|KY682750.1_cds_AQX43448.1_1_[gene=blaOXA]_[protein=class_D_beta-lactamase_OXA-548]_[protein_id=AQX43448.1]_[location=1..873]_[gbkey=CDS]               CAAGCTGAACCG---------------CAA 180
lcl|KY682751.1_cds_AQX43449.1_1_[gene=blaOXA]_[protein=OXA-548_family_class_D_beta-lactamase_OXA-549]_[protein_id=AQX43449.1]_[location=1..873]_[gbkey     CAAGTTGAACCG---------------CAA 180
lcl|KY682752.1_cds_AQX43450.1_1_[gene=blaOXA]_[protein=OXA-548_family_class_D_beta-lactamase_OXA-550]_[protein_id=AQX43450.1]_[location=1..873]_[gbkey     CAAGTTGAACCG---------------CAA 180
lcl|KY682754.1_cds_AQX43452.1_1_[gene=blaOXA]_[protein=OXA-548_family_class_D_beta-lactamase_OXA-552]_[protein_id=AQX43452.1]_[location=1..873]_[gbkey     CAAGTTGAACCG---------------CAA 180
lcl|NG_054953.1_cds_WP_087587939.1_1_[gene=blaOXA]_[locus_tag=A7J11_05042]_[protein=class_D_beta-lactamase_OXA-548]_[protein_id=WP_087587939.1]_[locat     CAAGCTGAACCG---------------CAA 180
lcl|NG_054954.1_cds_WP_087587940.1_1_[gene=blaOXA]_[locus_tag=A7J11_05043]_[protein=OXA-548_family_class_D_beta-lactamase_OXA-549]_[protein_id=WP_0875     CAAGTTGAACCG---------------CAA 180
lcl|NG_054955.1_cds_WP_087587941.1_1_[gene=blaOXA]_[locus_tag=A7J11_05044]_[protein=OXA-548_family_class_D_beta-lactamase_OXA-550]_[protein_id=WP_0875     CAAGTTGAACCG---------------CAA 180
lcl|NG_054957.1_cds_WP_087587943.1_1_[gene=blaOXA]_[locus_tag=A7J11_05046]_[protein=OXA-548_family_class_D_beta-lactamase_OXA-552]_[protein_id=WP_0875     CAAGTTGAACCG---------------CAA 180
lcl|KY682753.1_cds_AQX43451.1_1_[gene=blaOXA]_[protein=OXA-548_family_class_D_beta-lactamase_OXA-551]_[protein_id=AQX43451.1]_[location=1..888]_[gbkey     CAAGTTGAACCGCAACAAGCTAAGCAACAA 180
lcl|KY682755.1_cds_AQX43453.1_1_[gene=blaOXA]_[protein=OXA-548_family_class_D_beta-lactamase_OXA-553]_[protein_id=AQX43453.1]_[location=1..888]_[gbkey     CAAGTTGAACCGCAACAAGCTAAGCAACAA 180
lcl|NG_054956.1_cds_WP_087587942.1_1_[gene=blaOXA]_[locus_tag=A7J11_05045]_[protein=OXA-548_family_class_D_beta-lactamase_OXA-551]_[protein_id=WP_0875     CAAGTTGAACCGCAACAAGCTAAGCAACAA 180
lcl|NG_054958.1_cds_WP_087587944.1_1_[gene=blaOXA]_[locus_tag=A7J11_05047]_[protein=OXA-548_family_class_D_beta-lactamase_OXA-553]_[protein_id=WP_0875     CAAGTTGAACCGCAACAAGCTAAGCAACAA 180
                                                                                                                                                                                         

OXA-1_consensus                                                                                                                                            -----------------TACGATGCATCCA 210
OXA01_crRNA                                                                                                                                                ------------------------------ 210
Forward_primer                                                                                                                                             ------------------------------ 210
Reverse_primer                                                                                                                                             ------------------------------ 210
lcl|KY682750.1_cds_AQX43448.1_1_[gene=blaOXA]_[protein=class_D_beta-lactamase_OXA-548]_[protein_id=AQX43448.1]_[location=1..873]_[gbkey=CDS]               CAAGCTAAACTGCAAAAAACTAAGCTCCAA 210
lcl|KY682751.1_cds_AQX43449.1_1_[gene=blaOXA]_[protein=OXA-548_family_class_D_beta-lactamase_OXA-549]_[protein_id=AQX43449.1]_[location=1..873]_[gbkey     CAAGCTAAACTGCAAAAAACTAAGCTCCAA 210
lcl|KY682752.1_cds_AQX43450.1_1_[gene=blaOXA]_[protein=OXA-548_family_class_D_beta-lactamase_OXA-550]_[protein_id=AQX43450.1]_[location=1..873]_[gbkey     CAAGCTAAACTGCAAAAAACTAAGCTCCAA 210
lcl|KY682754.1_cds_AQX43452.1_1_[gene=blaOXA]_[protein=OXA-548_family_class_D_beta-lactamase_OXA-552]_[protein_id=AQX43452.1]_[location=1..873]_[gbkey     CAAGCTAAACTGCAAAAAACTAAGCTCCAA 210
lcl|NG_054953.1_cds_WP_087587939.1_1_[gene=blaOXA]_[locus_tag=A7J11_05042]_[protein=class_D_beta-lactamase_OXA-548]_[protein_id=WP_087587939.1]_[locat     CAAGCTAAACTGCAAAAAACTAAGCTCCAA 210
lcl|NG_054954.1_cds_WP_087587940.1_1_[gene=blaOXA]_[locus_tag=A7J11_05043]_[protein=OXA-548_family_class_D_beta-lactamase_OXA-549]_[protein_id=WP_0875     CAAGCTAAACTGCAAAAAACTAAGCTCCAA 210
lcl|NG_054955.1_cds_WP_087587941.1_1_[gene=blaOXA]_[locus_tag=A7J11_05044]_[protein=OXA-548_family_class_D_beta-lactamase_OXA-550]_[protein_id=WP_0875     CAAGCTAAACTGCAAAAAACTAAGCTCCAA 210
lcl|NG_054957.1_cds_WP_087587943.1_1_[gene=blaOXA]_[locus_tag=A7J11_05046]_[protein=OXA-548_family_class_D_beta-lactamase_OXA-552]_[protein_id=WP_0875     CAAGCTAAACTGCAAAAAACTAAGCTCCAA 210
lcl|KY682753.1_cds_AQX43451.1_1_[gene=blaOXA]_[protein=OXA-548_family_class_D_beta-lactamase_OXA-551]_[protein_id=AQX43451.1]_[location=1..888]_[gbkey     CAAGCTAAACCGCAAAAAACTAAGTCCCAA 210
lcl|KY682755.1_cds_AQX43453.1_1_[gene=blaOXA]_[protein=OXA-548_family_class_D_beta-lactamase_OXA-553]_[protein_id=AQX43453.1]_[location=1..888]_[gbkey     CAAGCTAAACCGCAAAAAACTAAGTCCCAA 210
lcl|NG_054956.1_cds_WP_087587942.1_1_[gene=blaOXA]_[locus_tag=A7J11_05045]_[protein=OXA-548_family_class_D_beta-lactamase_OXA-551]_[protein_id=WP_0875     CAAGCTAAACCGCAAAAAACTAAGTCCCAA 210
lcl|NG_054958.1_cds_WP_087587944.1_1_[gene=blaOXA]_[locus_tag=A7J11_05047]_[protein=OXA-548_family_class_D_beta-lactamase_OXA-553]_[protein_id=WP_0875     CAAGCTAAACCGCAAAAAACTAAGTCCCAA 210
                                                                                                                                                                                         

OXA-1_consensus                                                                                                                                            CAAACGCTGAAATTGCTCAATTCAATAAAG 240
OXA01_crRNA                                                                                                                                                ------------------------------ 240
Forward_primer                                                                                                                                             ------------------------------ 240
Reverse_primer                                                                                                                                             ------------------------------ 240
lcl|KY682750.1_cds_AQX43448.1_1_[gene=blaOXA]_[protein=class_D_beta-lactamase_OXA-548]_[protein_id=AQX43448.1]_[location=1..873]_[gbkey=CDS]               CAAACCTCGGGCGTGGTAGCACTATGGAAC 240
lcl|KY682751.1_cds_AQX43449.1_1_[gene=blaOXA]_[protein=OXA-548_family_class_D_beta-lactamase_OXA-549]_[protein_id=AQX43449.1]_[location=1..873]_[gbkey     CAAACCTCGGGCGTGGTAGCACTATGGAAC 240
lcl|KY682752.1_cds_AQX43450.1_1_[gene=blaOXA]_[protein=OXA-548_family_class_D_beta-lactamase_OXA-550]_[protein_id=AQX43450.1]_[location=1..873]_[gbkey     CAAACCTCGGGCGTGGTAGCACTATGGAAC 240
lcl|KY682754.1_cds_AQX43452.1_1_[gene=blaOXA]_[protein=OXA-548_family_class_D_beta-lactamase_OXA-552]_[protein_id=AQX43452.1]_[location=1..873]_[gbkey     CAAACCTCGGGCGTGGTAGCACTATGGAAC 240
lcl|NG_054953.1_cds_WP_087587939.1_1_[gene=blaOXA]_[locus_tag=A7J11_05042]_[protein=class_D_beta-lactamase_OXA-548]_[protein_id=WP_087587939.1]_[locat     CAAACCTCGGGCGTGGTAGCACTATGGAAC 240
lcl|NG_054954.1_cds_WP_087587940.1_1_[gene=blaOXA]_[locus_tag=A7J11_05043]_[protein=OXA-548_family_class_D_beta-lactamase_OXA-549]_[protein_id=WP_0875     CAAACCTCGGGCGTGGTAGCACTATGGAAC 240
lcl|NG_054955.1_cds_WP_087587941.1_1_[gene=blaOXA]_[locus_tag=A7J11_05044]_[protein=OXA-548_family_class_D_beta-lactamase_OXA-550]_[protein_id=WP_0875     CAAACCTCGGGCGTGGTAGCACTATGGAAC 240
lcl|NG_054957.1_cds_WP_087587943.1_1_[gene=blaOXA]_[locus_tag=A7J11_05046]_[protein=OXA-548_family_class_D_beta-lactamase_OXA-552]_[protein_id=WP_0875     CAAACCTCGGGCGTGGTAGCACTATGGAAC 240
lcl|KY682753.1_cds_AQX43451.1_1_[gene=blaOXA]_[protein=OXA-548_family_class_D_beta-lactamase_OXA-551]_[protein_id=AQX43451.1]_[location=1..888]_[gbkey     CAAGCCTCTGGAGTGGTGGTGCTGTGGAAC 240
lcl|KY682755.1_cds_AQX43453.1_1_[gene=blaOXA]_[protein=OXA-548_family_class_D_beta-lactamase_OXA-553]_[protein_id=AQX43453.1]_[location=1..888]_[gbkey     CAAACCTCGGGCGTGGTAGCACTATGGAAC 240
lcl|NG_054956.1_cds_WP_087587942.1_1_[gene=blaOXA]_[locus_tag=A7J11_05045]_[protein=OXA-548_family_class_D_beta-lactamase_OXA-551]_[protein_id=WP_0875     CAAGCCTCTGGAGTGGTGGTGCTGTGGAAC 240
lcl|NG_054958.1_cds_WP_087587944.1_1_[gene=blaOXA]_[locus_tag=A7J11_05047]_[protein=OXA-548_family_class_D_beta-lactamase_OXA-553]_[protein_id=WP_0875     CAAACCTCGGGCGTGGTAGCACTATGGAAC 240
                                                                                                                                                                                         

OXA-1_consensus                                                                                                                                            CAAAGTGTGCAACGCAAATG---------- 270
OXA01_crRNA                                                                                                                                                ------------------------------ 270
Forward_primer                                                                                                                                             ------------------------------ 270
Reverse_primer                                                                                                                                             ------------------------------ 270
lcl|KY682750.1_cds_AQX43448.1_1_[gene=blaOXA]_[protein=class_D_beta-lactamase_OXA-548]_[protein_id=AQX43448.1]_[location=1..873]_[gbkey=CDS]               GAAAACAAGCAACAGGGATATACCAACAAT 270
lcl|KY682751.1_cds_AQX43449.1_1_[gene=blaOXA]_[protein=OXA-548_family_class_D_beta-lactamase_OXA-549]_[protein_id=AQX43449.1]_[location=1..873]_[gbkey     GAAAACAAGCAACAGGGATATACCAACAAT 270
lcl|KY682752.1_cds_AQX43450.1_1_[gene=blaOXA]_[protein=OXA-548_family_class_D_beta-lactamase_OXA-550]_[protein_id=AQX43450.1]_[location=1..873]_[gbkey     GAAAACAAGCAACAGGGATATACCAACAAT 270
lcl|KY682754.1_cds_AQX43452.1_1_[gene=blaOXA]_[protein=OXA-548_family_class_D_beta-lactamase_OXA-552]_[protein_id=AQX43452.1]_[location=1..873]_[gbkey     GAAAACAAGCAACAGGGATATACCAACAAT 270
lcl|NG_054953.1_cds_WP_087587939.1_1_[gene=blaOXA]_[locus_tag=A7J11_05042]_[protein=class_D_beta-lactamase_OXA-548]_[protein_id=WP_087587939.1]_[locat     GAAAACAAGCAACAGGGATATACCAACAAT 270
lcl|NG_054954.1_cds_WP_087587940.1_1_[gene=blaOXA]_[locus_tag=A7J11_05043]_[protein=OXA-548_family_class_D_beta-lactamase_OXA-549]_[protein_id=WP_0875     GAAAACAAGCAACAGGGATATACCAACAAT 270
lcl|NG_054955.1_cds_WP_087587941.1_1_[gene=blaOXA]_[locus_tag=A7J11_05044]_[protein=OXA-548_family_class_D_beta-lactamase_OXA-550]_[protein_id=WP_0875     GAAAACAAGCAACAGGGATATACCAACAAT 270
lcl|NG_054957.1_cds_WP_087587943.1_1_[gene=blaOXA]_[locus_tag=A7J11_05046]_[protein=OXA-548_family_class_D_beta-lactamase_OXA-552]_[protein_id=WP_0875     GAAAACAAGCAACAGGGATATACCAACAAT 270
lcl|KY682753.1_cds_AQX43451.1_1_[gene=blaOXA]_[protein=OXA-548_family_class_D_beta-lactamase_OXA-551]_[protein_id=AQX43451.1]_[location=1..888]_[gbkey     GAAAACAAGCAACAGGGATATACCAACAAT 270
lcl|KY682755.1_cds_AQX43453.1_1_[gene=blaOXA]_[protein=OXA-548_family_class_D_beta-lactamase_OXA-553]_[protein_id=AQX43453.1]_[location=1..888]_[gbkey     GAAAACAAGCAACAGGGATATACCAACAAT 270
lcl|NG_054956.1_cds_WP_087587942.1_1_[gene=blaOXA]_[locus_tag=A7J11_05045]_[protein=OXA-548_family_class_D_beta-lactamase_OXA-551]_[protein_id=WP_0875     GAAAACAAGCAACAGGGATATACCAACAAT 270
lcl|NG_054958.1_cds_WP_087587944.1_1_[gene=blaOXA]_[locus_tag=A7J11_05047]_[protein=OXA-548_family_class_D_beta-lactamase_OXA-553]_[protein_id=WP_0875     GAAAACAAGCAACAGGGATATACCAACAAT 270
                                                                                                                                                                                         

OXA-1_consensus                                                                                                                                            ------------------------GCACCA 300
OXA01_crRNA                                                                                                                                                ------------------------------ 300
Forward_primer                                                                                                                                             ------------------------------ 300
Reverse_primer                                                                                                                                             ------------------------------ 300
lcl|KY682750.1_cds_AQX43448.1_1_[gene=blaOXA]_[protein=class_D_beta-lactamase_OXA-548]_[protein_id=AQX43448.1]_[location=1..873]_[gbkey=CDS]               CTTAAACGTGCCAATCAAGGTTTTTTACCT 300
lcl|KY682751.1_cds_AQX43449.1_1_[gene=blaOXA]_[protein=OXA-548_family_class_D_beta-lactamase_OXA-549]_[protein_id=AQX43449.1]_[location=1..873]_[gbkey     CTTAAACGTGCCAATCAAGGTTTTTTACCT 300
lcl|KY682752.1_cds_AQX43450.1_1_[gene=blaOXA]_[protein=OXA-548_family_class_D_beta-lactamase_OXA-550]_[protein_id=AQX43450.1]_[location=1..873]_[gbkey     CTTAAACGTGCCAATCAAGGTTTTTTACCT 300
lcl|KY682754.1_cds_AQX43452.1_1_[gene=blaOXA]_[protein=OXA-548_family_class_D_beta-lactamase_OXA-552]_[protein_id=AQX43452.1]_[location=1..873]_[gbkey     CTTAAACGTGCCAATCAAGGTTTTTTACCT 300
lcl|NG_054953.1_cds_WP_087587939.1_1_[gene=blaOXA]_[locus_tag=A7J11_05042]_[protein=class_D_beta-lactamase_OXA-548]_[protein_id=WP_087587939.1]_[locat     CTTAAACGTGCCAATCAAGGTTTTTTACCT 300
lcl|NG_054954.1_cds_WP_087587940.1_1_[gene=blaOXA]_[locus_tag=A7J11_05043]_[protein=OXA-548_family_class_D_beta-lactamase_OXA-549]_[protein_id=WP_0875     CTTAAACGTGCCAATCAAGGTTTTTTACCT 300
lcl|NG_054955.1_cds_WP_087587941.1_1_[gene=blaOXA]_[locus_tag=A7J11_05044]_[protein=OXA-548_family_class_D_beta-lactamase_OXA-550]_[protein_id=WP_0875     CTTAAACGTGCCAATCAAGGTTTTTTACCT 300
lcl|NG_054957.1_cds_WP_087587943.1_1_[gene=blaOXA]_[locus_tag=A7J11_05046]_[protein=OXA-548_family_class_D_beta-lactamase_OXA-552]_[protein_id=WP_0875     CTTAAACGTGCCAATCAAGGTTTTTTACCT 300
lcl|KY682753.1_cds_AQX43451.1_1_[gene=blaOXA]_[protein=OXA-548_family_class_D_beta-lactamase_OXA-551]_[protein_id=AQX43451.1]_[location=1..888]_[gbkey     CTTAAACGTGCCAATCAAGGTTTTTTACCG 300
lcl|KY682755.1_cds_AQX43453.1_1_[gene=blaOXA]_[protein=OXA-548_family_class_D_beta-lactamase_OXA-553]_[protein_id=AQX43453.1]_[location=1..888]_[gbkey     CTTAAACGTGCCAATCAAGGTTTTTTACCT 300
lcl|NG_054956.1_cds_WP_087587942.1_1_[gene=blaOXA]_[locus_tag=A7J11_05045]_[protein=OXA-548_family_class_D_beta-lactamase_OXA-551]_[protein_id=WP_0875     CTTAAACGTGCCAATCAAGGTTTTTTACCG 300
lcl|NG_054958.1_cds_WP_087587944.1_1_[gene=blaOXA]_[locus_tag=A7J11_05047]_[protein=OXA-548_family_class_D_beta-lactamase_OXA-553]_[protein_id=WP_0875     CTTAAACGTGCCAATCAAGGTTTTTTACCT 300
                                                                                                                                                                                         

OXA-1_consensus                                                                                                                                            GATTCAACTTTCAAGATCGCATTATCACTT 330
OXA01_crRNA                                                                                                                                                ------------------------------ 330
Forward_primer                                                                                                                                             ------------------------------ 330
Reverse_primer                                                                                                                                             ------------------------------ 330
lcl|KY682750.1_cds_AQX43448.1_1_[gene=blaOXA]_[protein=class_D_beta-lactamase_OXA-548]_[protein_id=AQX43448.1]_[location=1..873]_[gbkey=CDS]               GCATCGACCTTTAAAATCCCTAACAGTTTG 330
lcl|KY682751.1_cds_AQX43449.1_1_[gene=blaOXA]_[protein=OXA-548_family_class_D_beta-lactamase_OXA-549]_[protein_id=AQX43449.1]_[location=1..873]_[gbkey     GCATCGACCTTTAAAATCCCTAACAGTCTG 330
lcl|KY682752.1_cds_AQX43450.1_1_[gene=blaOXA]_[protein=OXA-548_family_class_D_beta-lactamase_OXA-550]_[protein_id=AQX43450.1]_[location=1..873]_[gbkey     GCATCGACCTTTAAAATCCCTAACAGTTTG 330
lcl|KY682754.1_cds_AQX43452.1_1_[gene=blaOXA]_[protein=OXA-548_family_class_D_beta-lactamase_OXA-552]_[protein_id=AQX43452.1]_[location=1..873]_[gbkey     GCATCGACCTTTAAAATCCCTAACAGTCTG 330
lcl|NG_054953.1_cds_WP_087587939.1_1_[gene=blaOXA]_[locus_tag=A7J11_05042]_[protein=class_D_beta-lactamase_OXA-548]_[protein_id=WP_087587939.1]_[locat     GCATCGACCTTTAAAATCCCTAACAGTTTG 330
lcl|NG_054954.1_cds_WP_087587940.1_1_[gene=blaOXA]_[locus_tag=A7J11_05043]_[protein=OXA-548_family_class_D_beta-lactamase_OXA-549]_[protein_id=WP_0875     GCATCGACCTTTAAAATCCCTAACAGTCTG 330
lcl|NG_054955.1_cds_WP_087587941.1_1_[gene=blaOXA]_[locus_tag=A7J11_05044]_[protein=OXA-548_family_class_D_beta-lactamase_OXA-550]_[protein_id=WP_0875     GCATCGACCTTTAAAATCCCTAACAGTTTG 330
lcl|NG_054957.1_cds_WP_087587943.1_1_[gene=blaOXA]_[locus_tag=A7J11_05046]_[protein=OXA-548_family_class_D_beta-lactamase_OXA-552]_[protein_id=WP_0875     GCATCGACCTTTAAAATCCCTAACAGTCTG 330
lcl|KY682753.1_cds_AQX43451.1_1_[gene=blaOXA]_[protein=OXA-548_family_class_D_beta-lactamase_OXA-551]_[protein_id=AQX43451.1]_[location=1..888]_[gbkey     GCATCGACCTTTAAAATCCCCAATAGCTTG 330
lcl|KY682755.1_cds_AQX43453.1_1_[gene=blaOXA]_[protein=OXA-548_family_class_D_beta-lactamase_OXA-553]_[protein_id=AQX43453.1]_[location=1..888]_[gbkey     GCATCGACCTTTAAAATCCCTAACAGTTTG 330
lcl|NG_054956.1_cds_WP_087587942.1_1_[gene=blaOXA]_[locus_tag=A7J11_05045]_[protein=OXA-548_family_class_D_beta-lactamase_OXA-551]_[protein_id=WP_0875     GCATCGACCTTTAAAATCCCCAATAGCTTG 330
lcl|NG_054958.1_cds_WP_087587944.1_1_[gene=blaOXA]_[locus_tag=A7J11_05047]_[protein=OXA-548_family_class_D_beta-lactamase_OXA-553]_[protein_id=WP_0875     GCATCGACCTTTAAAATCCCTAACAGTTTG 330
                                                                                                                                                                                         

OXA-1_consensus                                                                                                                                            ATGGCATTTGATGCGGA---AATAATAGAT 360
OXA01_crRNA                                                                                                                                                ------------------------------ 360
Forward_primer                                                                                                                                             ------------------------------ 360
Reverse_primer                                                                                                                                             ------------------------------ 360
lcl|KY682750.1_cds_AQX43448.1_1_[gene=blaOXA]_[protein=class_D_beta-lactamase_OXA-548]_[protein_id=AQX43448.1]_[location=1..873]_[gbkey=CDS]               ATTGCGCTTGATCTCGGTGTGGTGAAGGAT 360
lcl|KY682751.1_cds_AQX43449.1_1_[gene=blaOXA]_[protein=OXA-548_family_class_D_beta-lactamase_OXA-549]_[protein_id=AQX43449.1]_[location=1..873]_[gbkey     ATTGCGCTAGATCTCGGTGTGGTGAAGGAT 360
lcl|KY682752.1_cds_AQX43450.1_1_[gene=blaOXA]_[protein=OXA-548_family_class_D_beta-lactamase_OXA-550]_[protein_id=AQX43450.1]_[location=1..873]_[gbkey     ATTGCGCTAGATCTCGGTGTGGTGAAGGAT 360
lcl|KY682754.1_cds_AQX43452.1_1_[gene=blaOXA]_[protein=OXA-548_family_class_D_beta-lactamase_OXA-552]_[protein_id=AQX43452.1]_[location=1..873]_[gbkey     ATTGCGCTAGATCTCGGTGTGGTGAAGGAT 360
lcl|NG_054953.1_cds_WP_087587939.1_1_[gene=blaOXA]_[locus_tag=A7J11_05042]_[protein=class_D_beta-lactamase_OXA-548]_[protein_id=WP_087587939.1]_[locat     ATTGCGCTTGATCTCGGTGTGGTGAAGGAT 360
lcl|NG_054954.1_cds_WP_087587940.1_1_[gene=blaOXA]_[locus_tag=A7J11_05043]_[protein=OXA-548_family_class_D_beta-lactamase_OXA-549]_[protein_id=WP_0875     ATTGCGCTAGATCTCGGTGTGGTGAAGGAT 360
lcl|NG_054955.1_cds_WP_087587941.1_1_[gene=blaOXA]_[locus_tag=A7J11_05044]_[protein=OXA-548_family_class_D_beta-lactamase_OXA-550]_[protein_id=WP_0875     ATTGCGCTAGATCTCGGTGTGGTGAAGGAT 360
lcl|NG_054957.1_cds_WP_087587943.1_1_[gene=blaOXA]_[locus_tag=A7J11_05046]_[protein=OXA-548_family_class_D_beta-lactamase_OXA-552]_[protein_id=WP_0875     ATTGCGCTAGATCTCGGTGTGGTGAAGGAT 360
lcl|KY682753.1_cds_AQX43451.1_1_[gene=blaOXA]_[protein=OXA-548_family_class_D_beta-lactamase_OXA-551]_[protein_id=AQX43451.1]_[location=1..888]_[gbkey     ATTGCGCTCGAGTTGGGTGTGGTGAAGGAT 360
lcl|KY682755.1_cds_AQX43453.1_1_[gene=blaOXA]_[protein=OXA-548_family_class_D_beta-lactamase_OXA-553]_[protein_id=AQX43453.1]_[location=1..888]_[gbkey     ATTGCGCTTGATCTCGGTGTGGTGAAGGAT 360
lcl|NG_054956.1_cds_WP_087587942.1_1_[gene=blaOXA]_[locus_tag=A7J11_05045]_[protein=OXA-548_family_class_D_beta-lactamase_OXA-551]_[protein_id=WP_0875     ATTGCGCTCGAGTTGGGTGTGGTGAAGGAT 360
lcl|NG_054958.1_cds_WP_087587944.1_1_[gene=blaOXA]_[locus_tag=A7J11_05047]_[protein=OXA-548_family_class_D_beta-lactamase_OXA-553]_[protein_id=WP_0875     ATTGCGCTTGATCTCGGTGTGGTGAAGGAT 360
                                                                                                                                                                                         

OXA-1_consensus                                                                                                                                            CAGAAAACCATATTCAAATGGGATAAAACC 390
OXA01_crRNA                                                                                                                                                ------------------------------ 390
Forward_primer                                                                                                                                             ------------------------------ 390
Reverse_primer                                                                                                                                             ------------------------------ 390
lcl|KY682750.1_cds_AQX43448.1_1_[gene=blaOXA]_[protein=class_D_beta-lactamase_OXA-548]_[protein_id=AQX43448.1]_[location=1..873]_[gbkey=CDS]               GAACATCAAGTGTTTAAGTGGGATGGTAAA 390
lcl|KY682751.1_cds_AQX43449.1_1_[gene=blaOXA]_[protein=OXA-548_family_class_D_beta-lactamase_OXA-549]_[protein_id=AQX43449.1]_[location=1..873]_[gbkey     GAACATCAAGTGTTTAAGTGGGATGGTAAA 390
lcl|KY682752.1_cds_AQX43450.1_1_[gene=blaOXA]_[protein=OXA-548_family_class_D_beta-lactamase_OXA-550]_[protein_id=AQX43450.1]_[location=1..873]_[gbkey     GAACATCAAGTGTTTAAGTGGGATGGTAAA 390
lcl|KY682754.1_cds_AQX43452.1_1_[gene=blaOXA]_[protein=OXA-548_family_class_D_beta-lactamase_OXA-552]_[protein_id=AQX43452.1]_[location=1..873]_[gbkey     GAACATCAAGTGTTTAAGTGGGATGGTAAA 390
lcl|NG_054953.1_cds_WP_087587939.1_1_[gene=blaOXA]_[locus_tag=A7J11_05042]_[protein=class_D_beta-lactamase_OXA-548]_[protein_id=WP_087587939.1]_[locat     GAACATCAAGTGTTTAAGTGGGATGGTAAA 390
lcl|NG_054954.1_cds_WP_087587940.1_1_[gene=blaOXA]_[locus_tag=A7J11_05043]_[protein=OXA-548_family_class_D_beta-lactamase_OXA-549]_[protein_id=WP_0875     GAACATCAAGTGTTTAAGTGGGATGGTAAA 390
lcl|NG_054955.1_cds_WP_087587941.1_1_[gene=blaOXA]_[locus_tag=A7J11_05044]_[protein=OXA-548_family_class_D_beta-lactamase_OXA-550]_[protein_id=WP_0875     GAACATCAAGTGTTTAAGTGGGATGGTAAA 390
lcl|NG_054957.1_cds_WP_087587943.1_1_[gene=blaOXA]_[locus_tag=A7J11_05046]_[protein=OXA-548_family_class_D_beta-lactamase_OXA-552]_[protein_id=WP_0875     GAACATCAAGTGTTTAAGTGGGATGGTAAA 390
lcl|KY682753.1_cds_AQX43451.1_1_[gene=blaOXA]_[protein=OXA-548_family_class_D_beta-lactamase_OXA-551]_[protein_id=AQX43451.1]_[location=1..888]_[gbkey     GAGCACCAAGTGTTTAAATGGGATGGTAAA 390
lcl|KY682755.1_cds_AQX43453.1_1_[gene=blaOXA]_[protein=OXA-548_family_class_D_beta-lactamase_OXA-553]_[protein_id=AQX43453.1]_[location=1..888]_[gbkey     GAACATCAAGTGTTTAAGTGGGATGGTAAA 390
lcl|NG_054956.1_cds_WP_087587942.1_1_[gene=blaOXA]_[locus_tag=A7J11_05045]_[protein=OXA-548_family_class_D_beta-lactamase_OXA-551]_[protein_id=WP_0875     GAGCACCAAGTGTTTAAATGGGATGGTAAA 390
lcl|NG_054958.1_cds_WP_087587944.1_1_[gene=blaOXA]_[locus_tag=A7J11_05047]_[protein=OXA-548_family_class_D_beta-lactamase_OXA-553]_[protein_id=WP_0875     GAACATCAAGTGTTTAAGTGGGATGGTAAA 390
                                                                                                                                                                                         

OXA-1_consensus                                                                                                                                            CCCAAAGGAATGGAGATCTGGAACAGCAAT 420
OXA01_crRNA                                                                                                                                                ----------------------------AC 420
Forward_primer                                                                                                                                             ------------------------------ 420
Reverse_primer                                                                                                                                             ------------------------------ 420
lcl|KY682750.1_cds_AQX43448.1_1_[gene=blaOXA]_[protein=class_D_beta-lactamase_OXA-548]_[protein_id=AQX43448.1]_[location=1..873]_[gbkey=CDS]               AGCCGTGATATTGCCACTTGGAATCGTGAC 420
lcl|KY682751.1_cds_AQX43449.1_1_[gene=blaOXA]_[protein=OXA-548_family_class_D_beta-lactamase_OXA-549]_[protein_id=AQX43449.1]_[location=1..873]_[gbkey     AGCCGTGATATTGCCACTTGGAATCGTGAC 420
lcl|KY682752.1_cds_AQX43450.1_1_[gene=blaOXA]_[protein=OXA-548_family_class_D_beta-lactamase_OXA-550]_[protein_id=AQX43450.1]_[location=1..873]_[gbkey     AGCCGTGATATTGTCACTTGGAATCGTGAC 420
lcl|KY682754.1_cds_AQX43452.1_1_[gene=blaOXA]_[protein=OXA-548_family_class_D_beta-lactamase_OXA-552]_[protein_id=AQX43452.1]_[location=1..873]_[gbkey     AGCCGTGATATTGCCACTTGGAATCGTGAC 420
lcl|NG_054953.1_cds_WP_087587939.1_1_[gene=blaOXA]_[locus_tag=A7J11_05042]_[protein=class_D_beta-lactamase_OXA-548]_[protein_id=WP_087587939.1]_[locat     AGCCGTGATATTGCCACTTGGAATCGTGAC 420
lcl|NG_054954.1_cds_WP_087587940.1_1_[gene=blaOXA]_[locus_tag=A7J11_05043]_[protein=OXA-548_family_class_D_beta-lactamase_OXA-549]_[protein_id=WP_0875     AGCCGTGATATTGCCACTTGGAATCGTGAC 420
lcl|NG_054955.1_cds_WP_087587941.1_1_[gene=blaOXA]_[locus_tag=A7J11_05044]_[protein=OXA-548_family_class_D_beta-lactamase_OXA-550]_[protein_id=WP_0875     AGCCGTGATATTGTCACTTGGAATCGTGAC 420
lcl|NG_054957.1_cds_WP_087587943.1_1_[gene=blaOXA]_[locus_tag=A7J11_05046]_[protein=OXA-548_family_class_D_beta-lactamase_OXA-552]_[protein_id=WP_0875     AGCCGTGATATTGCCACTTGGAATCGTGAC 420
lcl|KY682753.1_cds_AQX43451.1_1_[gene=blaOXA]_[protein=OXA-548_family_class_D_beta-lactamase_OXA-551]_[protein_id=AQX43451.1]_[location=1..888]_[gbkey     AGTCGTGATATCGCCACTTGGAATCGTGAT 420
lcl|KY682755.1_cds_AQX43453.1_1_[gene=blaOXA]_[protein=OXA-548_family_class_D_beta-lactamase_OXA-553]_[protein_id=AQX43453.1]_[location=1..888]_[gbkey     AGCCGTGATATTGCCACTTGGAATCGTGAC 420
lcl|NG_054956.1_cds_WP_087587942.1_1_[gene=blaOXA]_[locus_tag=A7J11_05045]_[protein=OXA-548_family_class_D_beta-lactamase_OXA-551]_[protein_id=WP_0875     AGTCGTGATATCGCCACTTGGAATCGTGAT 420
lcl|NG_054958.1_cds_WP_087587944.1_1_[gene=blaOXA]_[locus_tag=A7J11_05047]_[protein=OXA-548_family_class_D_beta-lactamase_OXA-553]_[protein_id=WP_0875     AGCCGTGATATTGCCACTTGGAATCGTGAC 420
                                                                                                                                                                                         

OXA-1_consensus                                                                                                                                            CATACACCAAAGACGTGGATGCAATTTTCT 450
OXA01_crRNA                                                                                                                                                CAGAA------------------------- 450
Forward_primer                                                                                                                                             ------------------------------ 450
Reverse_primer                                                                                                                                             ------------------------------ 450
lcl|KY682750.1_cds_AQX43448.1_1_[gene=blaOXA]_[protein=class_D_beta-lactamase_OXA-548]_[protein_id=AQX43448.1]_[location=1..873]_[gbkey=CDS]               CACAACTTGATTACCGGGATGAAGTATTCG 450
lcl|KY682751.1_cds_AQX43449.1_1_[gene=blaOXA]_[protein=OXA-548_family_class_D_beta-lactamase_OXA-549]_[protein_id=AQX43449.1]_[location=1..873]_[gbkey     CACAACTTGATTACCGGGATGAAGTATTCG 450
lcl|KY682752.1_cds_AQX43450.1_1_[gene=blaOXA]_[protein=OXA-548_family_class_D_beta-lactamase_OXA-550]_[protein_id=AQX43450.1]_[location=1..873]_[gbkey     CACAGCTTGATTACCGGGATGAAGTATTCG 450
lcl|KY682754.1_cds_AQX43452.1_1_[gene=blaOXA]_[protein=OXA-548_family_class_D_beta-lactamase_OXA-552]_[protein_id=AQX43452.1]_[location=1..873]_[gbkey     CACAACTTGATTACCGGGATGAAGTATTCG 450
lcl|NG_054953.1_cds_WP_087587939.1_1_[gene=blaOXA]_[locus_tag=A7J11_05042]_[protein=class_D_beta-lactamase_OXA-548]_[protein_id=WP_087587939.1]_[locat     CACAACTTGATTACCGGGATGAAGTATTCG 450
lcl|NG_054954.1_cds_WP_087587940.1_1_[gene=blaOXA]_[locus_tag=A7J11_05043]_[protein=OXA-548_family_class_D_beta-lactamase_OXA-549]_[protein_id=WP_0875     CACAACTTGATTACCGGGATGAAGTATTCG 450
lcl|NG_054955.1_cds_WP_087587941.1_1_[gene=blaOXA]_[locus_tag=A7J11_05044]_[protein=OXA-548_family_class_D_beta-lactamase_OXA-550]_[protein_id=WP_0875     CACAGCTTGATTACCGGGATGAAGTATTCG 450
lcl|NG_054957.1_cds_WP_087587943.1_1_[gene=blaOXA]_[locus_tag=A7J11_05046]_[protein=OXA-548_family_class_D_beta-lactamase_OXA-552]_[protein_id=WP_0875     CACAACTTGATTACCGGGATGAAGTATTCG 450
lcl|KY682753.1_cds_AQX43451.1_1_[gene=blaOXA]_[protein=OXA-548_family_class_D_beta-lactamase_OXA-551]_[protein_id=AQX43451.1]_[location=1..888]_[gbkey     CATAACTTGATTACTGGGATGAAGTATTCG 450
lcl|KY682755.1_cds_AQX43453.1_1_[gene=blaOXA]_[protein=OXA-548_family_class_D_beta-lactamase_OXA-553]_[protein_id=AQX43453.1]_[location=1..888]_[gbkey     CACAACTTGATTACCGGGATGAAGTATTCG 450
lcl|NG_054956.1_cds_WP_087587942.1_1_[gene=blaOXA]_[locus_tag=A7J11_05045]_[protein=OXA-548_family_class_D_beta-lactamase_OXA-551]_[protein_id=WP_0875     CATAACTTGATTACTGGGATGAAGTATTCG 450
lcl|NG_054958.1_cds_WP_087587944.1_1_[gene=blaOXA]_[locus_tag=A7J11_05047]_[protein=OXA-548_family_class_D_beta-lactamase_OXA-553]_[protein_id=WP_0875     CACAACTTGATTACCGGGATGAAGTATTCG 450
                                                                                                                                                                                         

OXA-1_consensus                                                                                                                                            GTTGTTTGGGTTTCGCAAGAAATAACCCAA 480
OXA01_crRNA                                                                                                                                                ------------------------------ 480
Forward_primer                                                                                                                                             ------------------------------ 480
Reverse_primer                                                                                                                                             ------------------------------ 480
lcl|KY682750.1_cds_AQX43448.1_1_[gene=blaOXA]_[protein=class_D_beta-lactamase_OXA-548]_[protein_id=AQX43448.1]_[location=1..873]_[gbkey=CDS]               GTGGTGCCAGTCTATCAAGAGTTTGCCCGC 480
lcl|KY682751.1_cds_AQX43449.1_1_[gene=blaOXA]_[protein=OXA-548_family_class_D_beta-lactamase_OXA-549]_[protein_id=AQX43449.1]_[location=1..873]_[gbkey     GTTGTGCCAGTCTATCAAGAGTTTGCCCGC 480
lcl|KY682752.1_cds_AQX43450.1_1_[gene=blaOXA]_[protein=OXA-548_family_class_D_beta-lactamase_OXA-550]_[protein_id=AQX43450.1]_[location=1..873]_[gbkey     GTGGTGCCAGTCTATCAAGAGTTTGCCCGC 480
lcl|KY682754.1_cds_AQX43452.1_1_[gene=blaOXA]_[protein=OXA-548_family_class_D_beta-lactamase_OXA-552]_[protein_id=AQX43452.1]_[location=1..873]_[gbkey     GTTGTGCCAGTCTATCAAGAGTTTGCCCGC 480
lcl|NG_054953.1_cds_WP_087587939.1_1_[gene=blaOXA]_[locus_tag=A7J11_05042]_[protein=class_D_beta-lactamase_OXA-548]_[protein_id=WP_087587939.1]_[locat     GTGGTGCCAGTCTATCAAGAGTTTGCCCGC 480
lcl|NG_054954.1_cds_WP_087587940.1_1_[gene=blaOXA]_[locus_tag=A7J11_05043]_[protein=OXA-548_family_class_D_beta-lactamase_OXA-549]_[protein_id=WP_0875     GTTGTGCCAGTCTATCAAGAGTTTGCCCGC 480
lcl|NG_054955.1_cds_WP_087587941.1_1_[gene=blaOXA]_[locus_tag=A7J11_05044]_[protein=OXA-548_family_class_D_beta-lactamase_OXA-550]_[protein_id=WP_0875     GTGGTGCCAGTCTATCAAGAGTTTGCCCGC 480
lcl|NG_054957.1_cds_WP_087587943.1_1_[gene=blaOXA]_[locus_tag=A7J11_05046]_[protein=OXA-548_family_class_D_beta-lactamase_OXA-552]_[protein_id=WP_0875     GTTGTGCCAGTCTATCAAGAGTTTGCCCGC 480
lcl|KY682753.1_cds_AQX43451.1_1_[gene=blaOXA]_[protein=OXA-548_family_class_D_beta-lactamase_OXA-551]_[protein_id=AQX43451.1]_[location=1..888]_[gbkey     GTTGTGCCCGTCTATCAAGAGTTTGCCCGC 480
lcl|KY682755.1_cds_AQX43453.1_1_[gene=blaOXA]_[protein=OXA-548_family_class_D_beta-lactamase_OXA-553]_[protein_id=AQX43453.1]_[location=1..888]_[gbkey     GTGGTGCCAGTCTATCAAGAGTTTGCCCGC 480
lcl|NG_054956.1_cds_WP_087587942.1_1_[gene=blaOXA]_[locus_tag=A7J11_05045]_[protein=OXA-548_family_class_D_beta-lactamase_OXA-551]_[protein_id=WP_0875     GTTGTGCCCGTCTATCAAGAGTTTGCCCGC 480
lcl|NG_054958.1_cds_WP_087587944.1_1_[gene=blaOXA]_[locus_tag=A7J11_05047]_[protein=OXA-548_family_class_D_beta-lactamase_OXA-553]_[protein_id=WP_0875     GTGGTGCCAGTCTATCAAGAGTTTGCCCGC 480
                                                                                                                                                                                         

OXA-1_consensus                                                                                                                                            AAAATTGGATTAAATAAAATCAAGAATTAT 510
OXA01_crRNA                                                                                                                                                ------------------------------ 510
Forward_primer                                                                                                                                             ------------------------------ 510
Reverse_primer                                                                                                                                             ------------------------------ 510
lcl|KY682750.1_cds_AQX43448.1_1_[gene=blaOXA]_[protein=class_D_beta-lactamase_OXA-548]_[protein_id=AQX43448.1]_[location=1..873]_[gbkey=CDS]               CAAATTGGTGAGGCGCGAATGTCGAAGATG 510
lcl|KY682751.1_cds_AQX43449.1_1_[gene=blaOXA]_[protein=OXA-548_family_class_D_beta-lactamase_OXA-549]_[protein_id=AQX43449.1]_[location=1..873]_[gbkey     CAAATTGGTGAGGCGCGAATGTCGAAGATG 510
lcl|KY682752.1_cds_AQX43450.1_1_[gene=blaOXA]_[protein=OXA-548_family_class_D_beta-lactamase_OXA-550]_[protein_id=AQX43450.1]_[location=1..873]_[gbkey     CAAATTGGTGAGGCGCGAATGTCGAAGATG 510
lcl|KY682754.1_cds_AQX43452.1_1_[gene=blaOXA]_[protein=OXA-548_family_class_D_beta-lactamase_OXA-552]_[protein_id=AQX43452.1]_[location=1..873]_[gbkey     CAAATTGGTGAGGCGCGAATGTCGAAGATG 510
lcl|NG_054953.1_cds_WP_087587939.1_1_[gene=blaOXA]_[locus_tag=A7J11_05042]_[protein=class_D_beta-lactamase_OXA-548]_[protein_id=WP_087587939.1]_[locat     CAAATTGGTGAGGCGCGAATGTCGAAGATG 510
lcl|NG_054954.1_cds_WP_087587940.1_1_[gene=blaOXA]_[locus_tag=A7J11_05043]_[protein=OXA-548_family_class_D_beta-lactamase_OXA-549]_[protein_id=WP_0875     CAAATTGGTGAGGCGCGAATGTCGAAGATG 510
lcl|NG_054955.1_cds_WP_087587941.1_1_[gene=blaOXA]_[locus_tag=A7J11_05044]_[protein=OXA-548_family_class_D_beta-lactamase_OXA-550]_[protein_id=WP_0875     CAAATTGGTGAGGCGCGAATGTCGAAGATG 510
lcl|NG_054957.1_cds_WP_087587943.1_1_[gene=blaOXA]_[locus_tag=A7J11_05046]_[protein=OXA-548_family_class_D_beta-lactamase_OXA-552]_[protein_id=WP_0875     CAAATTGGTGAGGCGCGAATGTCGAAGATG 510
lcl|KY682753.1_cds_AQX43451.1_1_[gene=blaOXA]_[protein=OXA-548_family_class_D_beta-lactamase_OXA-551]_[protein_id=AQX43451.1]_[location=1..888]_[gbkey     CAAATTGGTGAGGCGAGGATGTCGAAGATG 510
lcl|KY682755.1_cds_AQX43453.1_1_[gene=blaOXA]_[protein=OXA-548_family_class_D_beta-lactamase_OXA-553]_[protein_id=AQX43453.1]_[location=1..888]_[gbkey     CAAATTGGTGAGGCGCGAATGTCGAAGATG 510
lcl|NG_054956.1_cds_WP_087587942.1_1_[gene=blaOXA]_[locus_tag=A7J11_05045]_[protein=OXA-548_family_class_D_beta-lactamase_OXA-551]_[protein_id=WP_0875     CAAATTGGTGAGGCGAGGATGTCGAAGATG 510
lcl|NG_054958.1_cds_WP_087587944.1_1_[gene=blaOXA]_[locus_tag=A7J11_05047]_[protein=OXA-548_family_class_D_beta-lactamase_OXA-553]_[protein_id=WP_0875     CAAATTGGTGAGGCGCGAATGTCGAAGATG 510
                                                                                                                                                                                         

OXA-1_consensus                                                                                                                                            CTCAAAGATTTTGATTATGGAAATCAAGAC 540
OXA01_crRNA                                                                                                                                                ------------------------------ 540
Forward_primer                                                                                                                                             ------------------------------ 540
Reverse_primer                                                                                                                                             ------------------------------ 540
lcl|KY682750.1_cds_AQX43448.1_1_[gene=blaOXA]_[protein=class_D_beta-lactamase_OXA-548]_[protein_id=AQX43448.1]_[location=1..873]_[gbkey=CDS]               ATCGCCTCTTTCGATTATGGTAATGAGGAT 540
lcl|KY682751.1_cds_AQX43449.1_1_[gene=blaOXA]_[protein=OXA-548_family_class_D_beta-lactamase_OXA-549]_[protein_id=AQX43449.1]_[location=1..873]_[gbkey     ATCGCCTCTTTCGATTATGGTAATGAGACT 540
lcl|KY682752.1_cds_AQX43450.1_1_[gene=blaOXA]_[protein=OXA-548_family_class_D_beta-lactamase_OXA-550]_[protein_id=AQX43450.1]_[location=1..873]_[gbkey     ATCGCCTCTTTCGATTATGGTAATGAGGAT 540
lcl|KY682754.1_cds_AQX43452.1_1_[gene=blaOXA]_[protein=OXA-548_family_class_D_beta-lactamase_OXA-552]_[protein_id=AQX43452.1]_[location=1..873]_[gbkey     ATCGCCTCTTTCGATTATGGTAATGAGACT 540
lcl|NG_054953.1_cds_WP_087587939.1_1_[gene=blaOXA]_[locus_tag=A7J11_05042]_[protein=class_D_beta-lactamase_OXA-548]_[protein_id=WP_087587939.1]_[locat     ATCGCCTCTTTCGATTATGGTAATGAGGAT 540
lcl|NG_054954.1_cds_WP_087587940.1_1_[gene=blaOXA]_[locus_tag=A7J11_05043]_[protein=OXA-548_family_class_D_beta-lactamase_OXA-549]_[protein_id=WP_0875     ATCGCCTCTTTCGATTATGGTAATGAGACT 540
lcl|NG_054955.1_cds_WP_087587941.1_1_[gene=blaOXA]_[locus_tag=A7J11_05044]_[protein=OXA-548_family_class_D_beta-lactamase_OXA-550]_[protein_id=WP_0875     ATCGCCTCTTTCGATTATGGTAATGAGGAT 540
lcl|NG_054957.1_cds_WP_087587943.1_1_[gene=blaOXA]_[locus_tag=A7J11_05046]_[protein=OXA-548_family_class_D_beta-lactamase_OXA-552]_[protein_id=WP_0875     ATCGCCTCTTTCGATTATGGTAATGAGACT 540
lcl|KY682753.1_cds_AQX43451.1_1_[gene=blaOXA]_[protein=OXA-548_family_class_D_beta-lactamase_OXA-551]_[protein_id=AQX43451.1]_[location=1..888]_[gbkey     ATCGCCTCCTTCGATTATGGCAATGAGGAT 540
lcl|KY682755.1_cds_AQX43453.1_1_[gene=blaOXA]_[protein=OXA-548_family_class_D_beta-lactamase_OXA-553]_[protein_id=AQX43453.1]_[location=1..888]_[gbkey     ATCGCCTCTTTCGATTATGGTAATGAGGAT 540
lcl|NG_054956.1_cds_WP_087587942.1_1_[gene=blaOXA]_[locus_tag=A7J11_05045]_[protein=OXA-548_family_class_D_beta-lactamase_OXA-551]_[protein_id=WP_0875     ATCGCCTCCTTCGATTATGGCAATGAGGAT 540
lcl|NG_054958.1_cds_WP_087587944.1_1_[gene=blaOXA]_[locus_tag=A7J11_05047]_[protein=OXA-548_family_class_D_beta-lactamase_OXA-553]_[protein_id=WP_0875     ATCGCCTCTTTCGATTATGGTAATGAGGAT 540
                                                                                                                                                                                         

OXA-1_consensus                                                                                                                                            TTCTCTGGAGATAAAGAAAGAAACAACGGA 570
OXA01_crRNA                                                                                                                                                ------------------------------ 570
Forward_primer                                                                                                                                             ------------------------------ 570
Reverse_primer                                                                                                                                             ------------------------------ 570
lcl|KY682750.1_cds_AQX43448.1_1_[gene=blaOXA]_[protein=class_D_beta-lactamase_OXA-548]_[protein_id=AQX43448.1]_[location=1..873]_[gbkey=CDS]               ATCTCGGGTAACTTAGATAG---------- 570
lcl|KY682751.1_cds_AQX43449.1_1_[gene=blaOXA]_[protein=OXA-548_family_class_D_beta-lactamase_OXA-549]_[protein_id=AQX43449.1]_[location=1..873]_[gbkey     ATCTCGGGTAACTTAGATAG---------- 570
lcl|KY682752.1_cds_AQX43450.1_1_[gene=blaOXA]_[protein=OXA-548_family_class_D_beta-lactamase_OXA-550]_[protein_id=AQX43450.1]_[location=1..873]_[gbkey     ATCTCGGGTAACTTAGATAG---------- 570
lcl|KY682754.1_cds_AQX43452.1_1_[gene=blaOXA]_[protein=OXA-548_family_class_D_beta-lactamase_OXA-552]_[protein_id=AQX43452.1]_[location=1..873]_[gbkey     ATCTCGGGTAACTTAGATAG---------- 570
lcl|NG_054953.1_cds_WP_087587939.1_1_[gene=blaOXA]_[locus_tag=A7J11_05042]_[protein=class_D_beta-lactamase_OXA-548]_[protein_id=WP_087587939.1]_[locat     ATCTCGGGTAACTTAGATAG---------- 570
lcl|NG_054954.1_cds_WP_087587940.1_1_[gene=blaOXA]_[locus_tag=A7J11_05043]_[protein=OXA-548_family_class_D_beta-lactamase_OXA-549]_[protein_id=WP_0875     ATCTCGGGTAACTTAGATAG---------- 570
lcl|NG_054955.1_cds_WP_087587941.1_1_[gene=blaOXA]_[locus_tag=A7J11_05044]_[protein=OXA-548_family_class_D_beta-lactamase_OXA-550]_[protein_id=WP_0875     ATCTCGGGTAACTTAGATAG---------- 570
lcl|NG_054957.1_cds_WP_087587943.1_1_[gene=blaOXA]_[locus_tag=A7J11_05046]_[protein=OXA-548_family_class_D_beta-lactamase_OXA-552]_[protein_id=WP_0875     ATCTCGGGTAACTTAGATAG---------- 570
lcl|KY682753.1_cds_AQX43451.1_1_[gene=blaOXA]_[protein=OXA-548_family_class_D_beta-lactamase_OXA-551]_[protein_id=AQX43451.1]_[location=1..888]_[gbkey     ATCTCGGGTAACTTAGATAG---------- 570
lcl|KY682755.1_cds_AQX43453.1_1_[gene=blaOXA]_[protein=OXA-548_family_class_D_beta-lactamase_OXA-553]_[protein_id=AQX43453.1]_[location=1..888]_[gbkey     ATCTCGGGTAACTTAGATAG---------- 570
lcl|NG_054956.1_cds_WP_087587942.1_1_[gene=blaOXA]_[locus_tag=A7J11_05045]_[protein=OXA-548_family_class_D_beta-lactamase_OXA-551]_[protein_id=WP_0875     ATCTCGGGTAACTTAGATAG---------- 570
lcl|NG_054958.1_cds_WP_087587944.1_1_[gene=blaOXA]_[locus_tag=A7J11_05047]_[protein=OXA-548_family_class_D_beta-lactamase_OXA-553]_[protein_id=WP_0875     ATCTCGGGTAACTTAGATAG---------- 570
                                                                                                                                                                                         

OXA-1_consensus                                                                                                                                            TTAACAGAAGCATGGCTCGAAAGTAGCTTA 600
OXA01_crRNA                                                                                                                                                ------------------------------ 600
Forward_primer                                                                                                                                             --------AGCATGGCTCGAAAGTAGCTTA 600
Reverse_primer                                                                                                                                             ------------------------------ 600
lcl|KY682750.1_cds_AQX43448.1_1_[gene=blaOXA]_[protein=class_D_beta-lactamase_OXA-548]_[protein_id=AQX43448.1]_[location=1..873]_[gbkey=CDS]               --------CTTTTGGCTTGATGGTGGTATT 600
lcl|KY682751.1_cds_AQX43449.1_1_[gene=blaOXA]_[protein=OXA-548_family_class_D_beta-lactamase_OXA-549]_[protein_id=AQX43449.1]_[location=1..873]_[gbkey     --------CTTTTGGCTTGATGGTGGTATT 600
lcl|KY682752.1_cds_AQX43450.1_1_[gene=blaOXA]_[protein=OXA-548_family_class_D_beta-lactamase_OXA-550]_[protein_id=AQX43450.1]_[location=1..873]_[gbkey     --------CTTTTGGCTTGATGGCGGTATT 600
lcl|KY682754.1_cds_AQX43452.1_1_[gene=blaOXA]_[protein=OXA-548_family_class_D_beta-lactamase_OXA-552]_[protein_id=AQX43452.1]_[location=1..873]_[gbkey     --------CTTTTGGCTTGATGGTGGTATT 600
lcl|NG_054953.1_cds_WP_087587939.1_1_[gene=blaOXA]_[locus_tag=A7J11_05042]_[protein=class_D_beta-lactamase_OXA-548]_[protein_id=WP_087587939.1]_[locat     --------CTTTTGGCTTGATGGTGGTATT 600
lcl|NG_054954.1_cds_WP_087587940.1_1_[gene=blaOXA]_[locus_tag=A7J11_05043]_[protein=OXA-548_family_class_D_beta-lactamase_OXA-549]_[protein_id=WP_0875     --------CTTTTGGCTTGATGGTGGTATT 600
lcl|NG_054955.1_cds_WP_087587941.1_1_[gene=blaOXA]_[locus_tag=A7J11_05044]_[protein=OXA-548_family_class_D_beta-lactamase_OXA-550]_[protein_id=WP_0875     --------CTTTTGGCTTGATGGCGGTATT 600
lcl|NG_054957.1_cds_WP_087587943.1_1_[gene=blaOXA]_[locus_tag=A7J11_05046]_[protein=OXA-548_family_class_D_beta-lactamase_OXA-552]_[protein_id=WP_0875     --------CTTTTGGCTTGATGGTGGTATT 600
lcl|KY682753.1_cds_AQX43451.1_1_[gene=blaOXA]_[protein=OXA-548_family_class_D_beta-lactamase_OXA-551]_[protein_id=AQX43451.1]_[location=1..888]_[gbkey     --------CTTTTGGCTCGATGGCGGTATT 600
lcl|KY682755.1_cds_AQX43453.1_1_[gene=blaOXA]_[protein=OXA-548_family_class_D_beta-lactamase_OXA-553]_[protein_id=AQX43453.1]_[location=1..888]_[gbkey     --------CTTTTGGCTTGATGGTGGTATT 600
lcl|NG_054956.1_cds_WP_087587942.1_1_[gene=blaOXA]_[locus_tag=A7J11_05045]_[protein=OXA-548_family_class_D_beta-lactamase_OXA-551]_[protein_id=WP_0875     --------CTTTTGGCTCGATGGCGGTATT 600
lcl|NG_054958.1_cds_WP_087587944.1_1_[gene=blaOXA]_[locus_tag=A7J11_05047]_[protein=OXA-548_family_class_D_beta-lactamase_OXA-553]_[protein_id=WP_0875     --------CTTTTGGCTTGATGGTGGTATT 600
                                                                                                                                                                                         

OXA-1_consensus                                                                                                                                            AAAATTTCACCAGAAGAACAAATTCAATTC 630
OXA01_crRNA                                                                                                                                                ---------------GAACAAATTCAATTC 630
Forward_primer                                                                                                                                             ------------------------------ 630
Reverse_primer                                                                                                                                             ------------------------------ 630
lcl|KY682750.1_cds_AQX43448.1_1_[gene=blaOXA]_[protein=class_D_beta-lactamase_OXA-548]_[protein_id=AQX43448.1]_[location=1..873]_[gbkey=CDS]               CGGATATCGGCCACTGAGCAAATCGATTTC 630
lcl|KY682751.1_cds_AQX43449.1_1_[gene=blaOXA]_[protein=OXA-548_family_class_D_beta-lactamase_OXA-549]_[protein_id=AQX43449.1]_[location=1..873]_[gbkey     CGGATATCGGCTACTGAGCAAATTGATTTC 630
lcl|KY682752.1_cds_AQX43450.1_1_[gene=blaOXA]_[protein=OXA-548_family_class_D_beta-lactamase_OXA-550]_[protein_id=AQX43450.1]_[location=1..873]_[gbkey     CGGATATCGGCCACTGAGCAAATCGATTTC 630
lcl|KY682754.1_cds_AQX43452.1_1_[gene=blaOXA]_[protein=OXA-548_family_class_D_beta-lactamase_OXA-552]_[protein_id=AQX43452.1]_[location=1..873]_[gbkey     CGGATATCGGCTACTGAGCAAATTGATTTC 630
lcl|NG_054953.1_cds_WP_087587939.1_1_[gene=blaOXA]_[locus_tag=A7J11_05042]_[protein=class_D_beta-lactamase_OXA-548]_[protein_id=WP_087587939.1]_[locat     CGGATATCGGCCACTGAGCAAATCGATTTC 630
lcl|NG_054954.1_cds_WP_087587940.1_1_[gene=blaOXA]_[locus_tag=A7J11_05043]_[protein=OXA-548_family_class_D_beta-lactamase_OXA-549]_[protein_id=WP_0875     CGGATATCGGCTACTGAGCAAATTGATTTC 630
lcl|NG_054955.1_cds_WP_087587941.1_1_[gene=blaOXA]_[locus_tag=A7J11_05044]_[protein=OXA-548_family_class_D_beta-lactamase_OXA-550]_[protein_id=WP_0875     CGGATATCGGCCACTGAGCAAATCGATTTC 630
lcl|NG_054957.1_cds_WP_087587943.1_1_[gene=blaOXA]_[locus_tag=A7J11_05046]_[protein=OXA-548_family_class_D_beta-lactamase_OXA-552]_[protein_id=WP_0875     CGGATATCGGCTACTGAGCAAATTGATTTC 630
lcl|KY682753.1_cds_AQX43451.1_1_[gene=blaOXA]_[protein=OXA-548_family_class_D_beta-lactamase_OXA-551]_[protein_id=AQX43451.1]_[location=1..888]_[gbkey     CGGATTTCGGCCACTGAGCAAATTGATTTC 630
lcl|KY682755.1_cds_AQX43453.1_1_[gene=blaOXA]_[protein=OXA-548_family_class_D_beta-lactamase_OXA-553]_[protein_id=AQX43453.1]_[location=1..888]_[gbkey     CGGATATCGGCCACTGAGCAAATCGATTTC 630
lcl|NG_054956.1_cds_WP_087587942.1_1_[gene=blaOXA]_[locus_tag=A7J11_05045]_[protein=OXA-548_family_class_D_beta-lactamase_OXA-551]_[protein_id=WP_0875     CGGATTTCGGCCACTGAGCAAATTGATTTC 630
lcl|NG_054958.1_cds_WP_087587944.1_1_[gene=blaOXA]_[locus_tag=A7J11_05047]_[protein=OXA-548_family_class_D_beta-lactamase_OXA-553]_[protein_id=WP_0875     CGGATATCGGCCACTGAGCAAATCGATTTC 630
                                                                                                                                                                                         

OXA-1_consensus                                                                                                                                            CTGCGTAAAATTATTAATCACAATCTCC-C 660
OXA01_crRNA                                                                                                                                                CT---------------------------- 660
Forward_primer                                                                                                                                             ------------------------------ 660
Reverse_primer                                                                                                                                             ------------------------------ 660
lcl|KY682750.1_cds_AQX43448.1_1_[gene=blaOXA]_[protein=class_D_beta-lactamase_OXA-548]_[protein_id=AQX43448.1]_[location=1..873]_[gbkey=CDS]               CTGCGCCGACTTTATTACAACAAAATACAC 660
lcl|KY682751.1_cds_AQX43449.1_1_[gene=blaOXA]_[protein=OXA-548_family_class_D_beta-lactamase_OXA-549]_[protein_id=AQX43449.1]_[location=1..873]_[gbkey     CTGCGCCGGCTTTATCACAACAAGGTACAC 660
lcl|KY682752.1_cds_AQX43450.1_1_[gene=blaOXA]_[protein=OXA-548_family_class_D_beta-lactamase_OXA-550]_[protein_id=AQX43450.1]_[location=1..873]_[gbkey     CTGCGCCGACTTTATTACAACAAAATACAC 660
lcl|KY682754.1_cds_AQX43452.1_1_[gene=blaOXA]_[protein=OXA-548_family_class_D_beta-lactamase_OXA-552]_[protein_id=AQX43452.1]_[location=1..873]_[gbkey     CTGCGCCGGCTTTATCACAACAAGGTACAC 660
lcl|NG_054953.1_cds_WP_087587939.1_1_[gene=blaOXA]_[locus_tag=A7J11_05042]_[protein=class_D_beta-lactamase_OXA-548]_[protein_id=WP_087587939.1]_[locat     CTGCGCCGACTTTATTACAACAAAATACAC 660
lcl|NG_054954.1_cds_WP_087587940.1_1_[gene=blaOXA]_[locus_tag=A7J11_05043]_[protein=OXA-548_family_class_D_beta-lactamase_OXA-549]_[protein_id=WP_0875     CTGCGCCGGCTTTATCACAACAAGGTACAC 660
lcl|NG_054955.1_cds_WP_087587941.1_1_[gene=blaOXA]_[locus_tag=A7J11_05044]_[protein=OXA-548_family_class_D_beta-lactamase_OXA-550]_[protein_id=WP_0875     CTGCGCCGACTTTATTACAACAAAATACAC 660
lcl|NG_054957.1_cds_WP_087587943.1_1_[gene=blaOXA]_[locus_tag=A7J11_05046]_[protein=OXA-548_family_class_D_beta-lactamase_OXA-552]_[protein_id=WP_0875     CTGCGCCGGCTTTATCACAACAAGGTACAC 660
lcl|KY682753.1_cds_AQX43451.1_1_[gene=blaOXA]_[protein=OXA-548_family_class_D_beta-lactamase_OXA-551]_[protein_id=AQX43451.1]_[location=1..888]_[gbkey     CTGCGTCGGCTTTATCACAACAAGATCCAC 660
lcl|KY682755.1_cds_AQX43453.1_1_[gene=blaOXA]_[protein=OXA-548_family_class_D_beta-lactamase_OXA-553]_[protein_id=AQX43453.1]_[location=1..888]_[gbkey     CTGCGCCGACTTTATTACAACAAAATACAC 660
lcl|NG_054956.1_cds_WP_087587942.1_1_[gene=blaOXA]_[locus_tag=A7J11_05045]_[protein=OXA-548_family_class_D_beta-lactamase_OXA-551]_[protein_id=WP_0875     CTGCGTCGGCTTTATCACAACAAGATCCAC 660
lcl|NG_054958.1_cds_WP_087587944.1_1_[gene=blaOXA]_[locus_tag=A7J11_05047]_[protein=OXA-548_family_class_D_beta-lactamase_OXA-553]_[protein_id=WP_0875     CTGCGCCGACTTTATTACAACAAAATACAC 660
                                                                                                                                                                                         

OXA-1_consensus                                                                                                                                            AGTTAAAAACTCAGCCATAGAAAACACCAT 690
OXA01_crRNA                                                                                                                                                ------------------------------ 690
Forward_primer                                                                                                                                             ------------------------------ 690
Reverse_primer                                                                                                                                             ------------------------------ 690
lcl|KY682750.1_cds_AQX43448.1_1_[gene=blaOXA]_[protein=class_D_beta-lactamase_OXA-548]_[protein_id=AQX43448.1]_[location=1..873]_[gbkey=CDS]               GCTTCAGAGCGCAGTC----AACGCATCGT 690
lcl|KY682751.1_cds_AQX43449.1_1_[gene=blaOXA]_[protein=OXA-548_family_class_D_beta-lactamase_OXA-549]_[protein_id=AQX43449.1]_[location=1..873]_[gbkey     GCTTCAGAGCGCAGTC----AACGCATCGT 690
lcl|KY682752.1_cds_AQX43450.1_1_[gene=blaOXA]_[protein=OXA-548_family_class_D_beta-lactamase_OXA-550]_[protein_id=AQX43450.1]_[location=1..873]_[gbkey     GCTTCAGAGCGCAGTC----AACGCATCGT 690
lcl|KY682754.1_cds_AQX43452.1_1_[gene=blaOXA]_[protein=OXA-548_family_class_D_beta-lactamase_OXA-552]_[protein_id=AQX43452.1]_[location=1..873]_[gbkey     GCTTCAGAGCGCAGTC----AACGCATCGT 690
lcl|NG_054953.1_cds_WP_087587939.1_1_[gene=blaOXA]_[locus_tag=A7J11_05042]_[protein=class_D_beta-lactamase_OXA-548]_[protein_id=WP_087587939.1]_[locat     GCTTCAGAGCGCAGTC----AACGCATCGT 690
lcl|NG_054954.1_cds_WP_087587940.1_1_[gene=blaOXA]_[locus_tag=A7J11_05043]_[protein=OXA-548_family_class_D_beta-lactamase_OXA-549]_[protein_id=WP_0875     GCTTCAGAGCGCAGTC----AACGCATCGT 690
lcl|NG_054955.1_cds_WP_087587941.1_1_[gene=blaOXA]_[locus_tag=A7J11_05044]_[protein=OXA-548_family_class_D_beta-lactamase_OXA-550]_[protein_id=WP_0875     GCTTCAGAGCGCAGTC----AACGCATCGT 690
lcl|NG_054957.1_cds_WP_087587943.1_1_[gene=blaOXA]_[locus_tag=A7J11_05046]_[protein=OXA-548_family_class_D_beta-lactamase_OXA-552]_[protein_id=WP_0875     GCTTCAGAGCGCAGTC----AACGCATCGT 690
lcl|KY682753.1_cds_AQX43451.1_1_[gene=blaOXA]_[protein=OXA-548_family_class_D_beta-lactamase_OXA-551]_[protein_id=AQX43451.1]_[location=1..888]_[gbkey     GCTTCAGAACGCAGTC----AACGAATTGT 690
lcl|KY682755.1_cds_AQX43453.1_1_[gene=blaOXA]_[protein=OXA-548_family_class_D_beta-lactamase_OXA-553]_[protein_id=AQX43453.1]_[location=1..888]_[gbkey     GCTTCAGAGCGCAGTC----AACGCATCGT 690
lcl|NG_054956.1_cds_WP_087587942.1_1_[gene=blaOXA]_[locus_tag=A7J11_05045]_[protein=OXA-548_family_class_D_beta-lactamase_OXA-551]_[protein_id=WP_0875     GCTTCAGAACGCAGTC----AACGAATTGT 690
lcl|NG_054958.1_cds_WP_087587944.1_1_[gene=blaOXA]_[locus_tag=A7J11_05047]_[protein=OXA-548_family_class_D_beta-lactamase_OXA-553]_[protein_id=WP_0875     GCTTCAGAGCGCAGTC----AACGCATCGT 690
                                                                                                                                                                                         

OXA-1_consensus                                                                                                                                            AGAGAACATGTATCTACAAGATCTGGATAA 720
OXA01_crRNA                                                                                                                                                ------------------------------ 720
Forward_primer                                                                                                                                             ------------------------------ 720
Reverse_primer                                                                                                                                             ------------------------------ 720
lcl|KY682750.1_cds_AQX43448.1_1_[gene=blaOXA]_[protein=class_D_beta-lactamase_OXA-548]_[protein_id=AQX43448.1]_[location=1..873]_[gbkey=CDS]               TAAGCAAGCCATGCTCACCGAGGCGAATTC 720
lcl|KY682751.1_cds_AQX43449.1_1_[gene=blaOXA]_[protein=OXA-548_family_class_D_beta-lactamase_OXA-549]_[protein_id=AQX43449.1]_[location=1..873]_[gbkey     TAAGCAAGCCATGCTCACCGAGGCGAATTC 720
lcl|KY682752.1_cds_AQX43450.1_1_[gene=blaOXA]_[protein=OXA-548_family_class_D_beta-lactamase_OXA-550]_[protein_id=AQX43450.1]_[location=1..873]_[gbkey     TAAGCAAGCCATGCTCACCGAGGCGAATTC 720
lcl|KY682754.1_cds_AQX43452.1_1_[gene=blaOXA]_[protein=OXA-548_family_class_D_beta-lactamase_OXA-552]_[protein_id=AQX43452.1]_[location=1..873]_[gbkey     TAAGCAAGCCATGCTCACCGAGGCGAATTC 720
lcl|NG_054953.1_cds_WP_087587939.1_1_[gene=blaOXA]_[locus_tag=A7J11_05042]_[protein=class_D_beta-lactamase_OXA-548]_[protein_id=WP_087587939.1]_[locat     TAAGCAAGCCATGCTCACCGAGGCGAATTC 720
lcl|NG_054954.1_cds_WP_087587940.1_1_[gene=blaOXA]_[locus_tag=A7J11_05043]_[protein=OXA-548_family_class_D_beta-lactamase_OXA-549]_[protein_id=WP_0875     TAAGCAAGCCATGCTCACCGAGGCGAATTC 720
lcl|NG_054955.1_cds_WP_087587941.1_1_[gene=blaOXA]_[locus_tag=A7J11_05044]_[protein=OXA-548_family_class_D_beta-lactamase_OXA-550]_[protein_id=WP_0875     TAAGCAAGCCATGCTCACCGAGGCGAATTC 720
lcl|NG_054957.1_cds_WP_087587943.1_1_[gene=blaOXA]_[locus_tag=A7J11_05046]_[protein=OXA-548_family_class_D_beta-lactamase_OXA-552]_[protein_id=WP_0875     TAAGCAAGCCATGCTCACCGAGGCGAATTC 720
lcl|KY682753.1_cds_AQX43451.1_1_[gene=blaOXA]_[protein=OXA-548_family_class_D_beta-lactamase_OXA-551]_[protein_id=AQX43451.1]_[location=1..888]_[gbkey     TAAGCAGGCTATGCTCACCGAGGCGAATTC 720
lcl|KY682755.1_cds_AQX43453.1_1_[gene=blaOXA]_[protein=OXA-548_family_class_D_beta-lactamase_OXA-553]_[protein_id=AQX43453.1]_[location=1..888]_[gbkey     TAAGCAAGCCATGCTCACCGAGGCGAATTC 720
lcl|NG_054956.1_cds_WP_087587942.1_1_[gene=blaOXA]_[locus_tag=A7J11_05045]_[protein=OXA-548_family_class_D_beta-lactamase_OXA-551]_[protein_id=WP_0875     TAAGCAGGCTATGCTCACCGAGGCGAATTC 720
lcl|NG_054958.1_cds_WP_087587944.1_1_[gene=blaOXA]_[locus_tag=A7J11_05047]_[protein=OXA-548_family_class_D_beta-lactamase_OXA-553]_[protein_id=WP_0875     TAAGCAAGCCATGCTCACCGAGGCGAATTC 720
                                                                                                                                                                                         

OXA-1_consensus                                                                                                                                            TAGTACAAAACTGTATGGGAAAACTGGTGC 750
OXA01_crRNA                                                                                                                                                ------------------------------ 750
Forward_primer                                                                                                                                             ------------------------------ 750
Reverse_primer                                                                                                                                             ------------------------------ 750
lcl|KY682750.1_cds_AQX43448.1_1_[gene=blaOXA]_[protein=class_D_beta-lactamase_OXA-548]_[protein_id=AQX43448.1]_[location=1..873]_[gbkey=CDS]               TGATTATATTATCCGCGCAAAAACCGGTTA 750
lcl|KY682751.1_cds_AQX43449.1_1_[gene=blaOXA]_[protein=OXA-548_family_class_D_beta-lactamase_OXA-549]_[protein_id=AQX43449.1]_[location=1..873]_[gbkey     TGACTATATTATCCGCGCAAAAACCGGTTA 750
lcl|KY682752.1_cds_AQX43450.1_1_[gene=blaOXA]_[protein=OXA-548_family_class_D_beta-lactamase_OXA-550]_[protein_id=AQX43450.1]_[location=1..873]_[gbkey     TGATTATATTATCCGCGCAAAAACCGGTTA 750
lcl|KY682754.1_cds_AQX43452.1_1_[gene=blaOXA]_[protein=OXA-548_family_class_D_beta-lactamase_OXA-552]_[protein_id=AQX43452.1]_[location=1..873]_[gbkey     TGACTATATTATCCGCGCAAAAACCGGTTA 750
lcl|NG_054953.1_cds_WP_087587939.1_1_[gene=blaOXA]_[locus_tag=A7J11_05042]_[protein=class_D_beta-lactamase_OXA-548]_[protein_id=WP_087587939.1]_[locat     TGATTATATTATCCGCGCAAAAACCGGTTA 750
lcl|NG_054954.1_cds_WP_087587940.1_1_[gene=blaOXA]_[locus_tag=A7J11_05043]_[protein=OXA-548_family_class_D_beta-lactamase_OXA-549]_[protein_id=WP_0875     TGACTATATTATCCGCGCAAAAACCGGTTA 750
lcl|NG_054955.1_cds_WP_087587941.1_1_[gene=blaOXA]_[locus_tag=A7J11_05044]_[protein=OXA-548_family_class_D_beta-lactamase_OXA-550]_[protein_id=WP_0875     TGATTATATTATCCGCGCAAAAACCGGTTA 750
lcl|NG_054957.1_cds_WP_087587943.1_1_[gene=blaOXA]_[locus_tag=A7J11_05046]_[protein=OXA-548_family_class_D_beta-lactamase_OXA-552]_[protein_id=WP_0875     TGACTATATTATCCGCGCAAAAACCGGTTA 750
lcl|KY682753.1_cds_AQX43451.1_1_[gene=blaOXA]_[protein=OXA-548_family_class_D_beta-lactamase_OXA-551]_[protein_id=AQX43451.1]_[location=1..888]_[gbkey     TGACTATATTATCCGCGCAAAAACCGGCTA 750
lcl|KY682755.1_cds_AQX43453.1_1_[gene=blaOXA]_[protein=OXA-548_family_class_D_beta-lactamase_OXA-553]_[protein_id=AQX43453.1]_[location=1..888]_[gbkey     TGATTATATTATCCGCGCAAAAACCGGTTA 750
lcl|NG_054956.1_cds_WP_087587942.1_1_[gene=blaOXA]_[locus_tag=A7J11_05045]_[protein=OXA-548_family_class_D_beta-lactamase_OXA-551]_[protein_id=WP_0875     TGACTATATTATCCGCGCAAAAACCGGCTA 750
lcl|NG_054958.1_cds_WP_087587944.1_1_[gene=blaOXA]_[locus_tag=A7J11_05047]_[protein=OXA-548_family_class_D_beta-lactamase_OXA-553]_[protein_id=WP_0875     TGATTATATTATCCGCGCAAAAACCGGTTA 750
                                                                                                                                                                                         

OXA-1_consensus                                                                                                                                            AGGATTCACAGCAAATAGAACCTTACAAAA 780
OXA01_crRNA                                                                                                                                                ------------------------------ 780
Forward_primer                                                                                                                                             ------------------------------ 780
Reverse_primer                                                                                                                                             ------------------------------ 780
lcl|KY682750.1_cds_AQX43448.1_1_[gene=blaOXA]_[protein=class_D_beta-lactamase_OXA-548]_[protein_id=AQX43448.1]_[location=1..873]_[gbkey=CDS]               TGCGGTCAGAGCTGAGCCAA---------- 780
lcl|KY682751.1_cds_AQX43449.1_1_[gene=blaOXA]_[protein=OXA-548_family_class_D_beta-lactamase_OXA-549]_[protein_id=AQX43449.1]_[location=1..873]_[gbkey     TGCGGTCAGAGCTGAGCCAA---------- 780
lcl|KY682752.1_cds_AQX43450.1_1_[gene=blaOXA]_[protein=OXA-548_family_class_D_beta-lactamase_OXA-550]_[protein_id=AQX43450.1]_[location=1..873]_[gbkey     TGCGGTCAGAGCTGAGCCAA---------- 780
lcl|KY682754.1_cds_AQX43452.1_1_[gene=blaOXA]_[protein=OXA-548_family_class_D_beta-lactamase_OXA-552]_[protein_id=AQX43452.1]_[location=1..873]_[gbkey     TGCGGTCAGAGCTGAGCCAA---------- 780
lcl|NG_054953.1_cds_WP_087587939.1_1_[gene=blaOXA]_[locus_tag=A7J11_05042]_[protein=class_D_beta-lactamase_OXA-548]_[protein_id=WP_087587939.1]_[locat     TGCGGTCAGAGCTGAGCCAA---------- 780
lcl|NG_054954.1_cds_WP_087587940.1_1_[gene=blaOXA]_[locus_tag=A7J11_05043]_[protein=OXA-548_family_class_D_beta-lactamase_OXA-549]_[protein_id=WP_0875     TGCGGTCAGAGCTGAGCCAA---------- 780
lcl|NG_054955.1_cds_WP_087587941.1_1_[gene=blaOXA]_[locus_tag=A7J11_05044]_[protein=OXA-548_family_class_D_beta-lactamase_OXA-550]_[protein_id=WP_0875     TGCGGTCAGAGCTGAGCCAA---------- 780
lcl|NG_054957.1_cds_WP_087587943.1_1_[gene=blaOXA]_[locus_tag=A7J11_05046]_[protein=OXA-548_family_class_D_beta-lactamase_OXA-552]_[protein_id=WP_0875     TGCGGTCAGAGCTGAGCCAA---------- 780
lcl|KY682753.1_cds_AQX43451.1_1_[gene=blaOXA]_[protein=OXA-548_family_class_D_beta-lactamase_OXA-551]_[protein_id=AQX43451.1]_[location=1..888]_[gbkey     TGCGGTCAGAGCTGAGCCAA---------- 780
lcl|KY682755.1_cds_AQX43453.1_1_[gene=blaOXA]_[protein=OXA-548_family_class_D_beta-lactamase_OXA-553]_[protein_id=AQX43453.1]_[location=1..888]_[gbkey     TGCGGTCAGAGCTGAGCCAA---------- 780
lcl|NG_054956.1_cds_WP_087587942.1_1_[gene=blaOXA]_[locus_tag=A7J11_05045]_[protein=OXA-548_family_class_D_beta-lactamase_OXA-551]_[protein_id=WP_0875     TGCGGTCAGAGCTGAGCCAA---------- 780
lcl|NG_054958.1_cds_WP_087587944.1_1_[gene=blaOXA]_[locus_tag=A7J11_05047]_[protein=OXA-548_family_class_D_beta-lactamase_OXA-553]_[protein_id=WP_0875     TGCGGTCAGAGCTGAGCCAA---------- 780
                                                                                                                                                                                         

OXA-1_consensus                                                                                                                                            CGGATGGTTTGAAGGGTTTATTATAAGCAA 810
OXA01_crRNA                                                                                                                                                ------------------------------ 810
Forward_primer                                                                                                                                             ------------------------------ 810
Reverse_primer                                                                                                                                             ------------------------------ 810
lcl|KY682750.1_cds_AQX43448.1_1_[gene=blaOXA]_[protein=class_D_beta-lactamase_OXA-548]_[protein_id=AQX43448.1]_[location=1..873]_[gbkey=CDS]               -GCATTGGCTGGTGGGTTGGTTGGATAGAA 810
lcl|KY682751.1_cds_AQX43449.1_1_[gene=blaOXA]_[protein=OXA-548_family_class_D_beta-lactamase_OXA-549]_[protein_id=AQX43449.1]_[location=1..873]_[gbkey     -GCATTGGCTGGTGGGTTGGTTGGGTAGAG 810
lcl|KY682752.1_cds_AQX43450.1_1_[gene=blaOXA]_[protein=OXA-548_family_class_D_beta-lactamase_OXA-550]_[protein_id=AQX43450.1]_[location=1..873]_[gbkey     -GCATTGGCTGGTGGGTGGGTTGGGTAGAA 810
lcl|KY682754.1_cds_AQX43452.1_1_[gene=blaOXA]_[protein=OXA-548_family_class_D_beta-lactamase_OXA-552]_[protein_id=AQX43452.1]_[location=1..873]_[gbkey     -GCATTGGCTGGTGGGTTGGTTGGGTAGAG 810
lcl|NG_054953.1_cds_WP_087587939.1_1_[gene=blaOXA]_[locus_tag=A7J11_05042]_[protein=class_D_beta-lactamase_OXA-548]_[protein_id=WP_087587939.1]_[locat     -GCATTGGCTGGTGGGTTGGTTGGATAGAA 810
lcl|NG_054954.1_cds_WP_087587940.1_1_[gene=blaOXA]_[locus_tag=A7J11_05043]_[protein=OXA-548_family_class_D_beta-lactamase_OXA-549]_[protein_id=WP_0875     -GCATTGGCTGGTGGGTTGGTTGGGTAGAG 810
lcl|NG_054955.1_cds_WP_087587941.1_1_[gene=blaOXA]_[locus_tag=A7J11_05044]_[protein=OXA-548_family_class_D_beta-lactamase_OXA-550]_[protein_id=WP_0875     -GCATTGGCTGGTGGGTGGGTTGGGTAGAA 810
lcl|NG_054957.1_cds_WP_087587943.1_1_[gene=blaOXA]_[locus_tag=A7J11_05046]_[protein=OXA-548_family_class_D_beta-lactamase_OXA-552]_[protein_id=WP_0875     -GCATTGGCTGGTGGGTTGGTTGGGTAGAG 810
lcl|KY682753.1_cds_AQX43451.1_1_[gene=blaOXA]_[protein=OXA-548_family_class_D_beta-lactamase_OXA-551]_[protein_id=AQX43451.1]_[location=1..888]_[gbkey     -GTATTGGCTGGTGGGTGGGTTGGGTAGAA 810
lcl|KY682755.1_cds_AQX43453.1_1_[gene=blaOXA]_[protein=OXA-548_family_class_D_beta-lactamase_OXA-553]_[protein_id=AQX43453.1]_[location=1..888]_[gbkey     -GCATTGGCTGGTGGGTTGGTTGGATAGAA 810
lcl|NG_054956.1_cds_WP_087587942.1_1_[gene=blaOXA]_[locus_tag=A7J11_05045]_[protein=OXA-548_family_class_D_beta-lactamase_OXA-551]_[protein_id=WP_0875     -GTATTGGCTGGTGGGTGGGTTGGGTAGAA 810
lcl|NG_054958.1_cds_WP_087587944.1_1_[gene=blaOXA]_[locus_tag=A7J11_05047]_[protein=OXA-548_family_class_D_beta-lactamase_OXA-553]_[protein_id=WP_0875     -GCATTGGCTGGTGGGTTGGTTGGATAGAA 810
                                                                                                                                                                                         

OXA-1_consensus                                                                                                                                            ATCAGGACATAAATATGTTTTTGTGTCCGC 840
OXA01_crRNA                                                                                                                                                ------------------------------ 840
Forward_primer                                                                                                                                             ------------------------------ 840
Reverse_primer                                                                                                                                             ------------------------------ 840
lcl|KY682750.1_cds_AQX43448.1_1_[gene=blaOXA]_[protein=class_D_beta-lactamase_OXA-548]_[protein_id=AQX43448.1]_[location=1..873]_[gbkey=CDS]               CTCGATGATAATGTGTGGTTTTTTGCAATG 840
lcl|KY682751.1_cds_AQX43449.1_1_[gene=blaOXA]_[protein=OXA-548_family_class_D_beta-lactamase_OXA-549]_[protein_id=AQX43449.1]_[location=1..873]_[gbkey     CTCGATGATAATGTGTGGTTTTTTGCAATG 840
lcl|KY682752.1_cds_AQX43450.1_1_[gene=blaOXA]_[protein=OXA-548_family_class_D_beta-lactamase_OXA-550]_[protein_id=AQX43450.1]_[location=1..873]_[gbkey     CTCGATGATAATGTGTGGTTTTTTGCAATG 840
lcl|KY682754.1_cds_AQX43452.1_1_[gene=blaOXA]_[protein=OXA-548_family_class_D_beta-lactamase_OXA-552]_[protein_id=AQX43452.1]_[location=1..873]_[gbkey     CTCGATGATAATGTGTGGTTTTTTGCAATG 840
lcl|NG_054953.1_cds_WP_087587939.1_1_[gene=blaOXA]_[locus_tag=A7J11_05042]_[protein=class_D_beta-lactamase_OXA-548]_[protein_id=WP_087587939.1]_[locat     CTCGATGATAATGTGTGGTTTTTTGCAATG 840
lcl|NG_054954.1_cds_WP_087587940.1_1_[gene=blaOXA]_[locus_tag=A7J11_05043]_[protein=OXA-548_family_class_D_beta-lactamase_OXA-549]_[protein_id=WP_0875     CTCGATGATAATGTGTGGTTTTTTGCAATG 840
lcl|NG_054955.1_cds_WP_087587941.1_1_[gene=blaOXA]_[locus_tag=A7J11_05044]_[protein=OXA-548_family_class_D_beta-lactamase_OXA-550]_[protein_id=WP_0875     CTCGATGATAATGTGTGGTTTTTTGCAATG 840
lcl|NG_054957.1_cds_WP_087587943.1_1_[gene=blaOXA]_[locus_tag=A7J11_05046]_[protein=OXA-548_family_class_D_beta-lactamase_OXA-552]_[protein_id=WP_0875     CTCGATGATAATGTGTGGTTTTTTGCAATG 840
lcl|KY682753.1_cds_AQX43451.1_1_[gene=blaOXA]_[protein=OXA-548_family_class_D_beta-lactamase_OXA-551]_[protein_id=AQX43451.1]_[location=1..888]_[gbkey     CTCGATAATAATGTGTGGTTTTTTGCAATG 840
lcl|KY682755.1_cds_AQX43453.1_1_[gene=blaOXA]_[protein=OXA-548_family_class_D_beta-lactamase_OXA-553]_[protein_id=AQX43453.1]_[location=1..888]_[gbkey     CTCGATGATAATGTGTGGTTTTTTGCAATG 840
lcl|NG_054956.1_cds_WP_087587942.1_1_[gene=blaOXA]_[locus_tag=A7J11_05045]_[protein=OXA-548_family_class_D_beta-lactamase_OXA-551]_[protein_id=WP_0875     CTCGATAATAATGTGTGGTTTTTTGCAATG 840
lcl|NG_054958.1_cds_WP_087587944.1_1_[gene=blaOXA]_[locus_tag=A7J11_05047]_[protein=OXA-548_family_class_D_beta-lactamase_OXA-553]_[protein_id=WP_0875     CTCGATGATAATGTGTGGTTTTTTGCAATG 840
                                                                                                                                                                                         

OXA-1_consensus                                                                                                                                            ACTTACAGGAAACTTGGGGTCGAA--TTTA 870
OXA01_crRNA                                                                                                                                                ------------------------------ 870
Forward_primer                                                                                                                                             ------------------------------ 870
Reverse_primer                                                                                                                                             ------------------------------ 870
lcl|KY682750.1_cds_AQX43448.1_1_[gene=blaOXA]_[protein=class_D_beta-lactamase_OXA-548]_[protein_id=AQX43448.1]_[location=1..873]_[gbkey=CDS]               AATATGGATATCCCTGATGCCGCAGGTTTG 870
lcl|KY682751.1_cds_AQX43449.1_1_[gene=blaOXA]_[protein=OXA-548_family_class_D_beta-lactamase_OXA-549]_[protein_id=AQX43449.1]_[location=1..873]_[gbkey     AATATGGATATCCCCGACGCTGCAGGTTTG 870
lcl|KY682752.1_cds_AQX43450.1_1_[gene=blaOXA]_[protein=OXA-548_family_class_D_beta-lactamase_OXA-550]_[protein_id=AQX43450.1]_[location=1..873]_[gbkey     AATATGGACATCCCAGATGCCGCAGGTTTG 870
lcl|KY682754.1_cds_AQX43452.1_1_[gene=blaOXA]_[protein=OXA-548_family_class_D_beta-lactamase_OXA-552]_[protein_id=AQX43452.1]_[location=1..873]_[gbkey     AATATGGATATCCCCGACGCTGCAGGTTTG 870
lcl|NG_054953.1_cds_WP_087587939.1_1_[gene=blaOXA]_[locus_tag=A7J11_05042]_[protein=class_D_beta-lactamase_OXA-548]_[protein_id=WP_087587939.1]_[locat     AATATGGATATCCCTGATGCCGCAGGTTTG 870
lcl|NG_054954.1_cds_WP_087587940.1_1_[gene=blaOXA]_[locus_tag=A7J11_05043]_[protein=OXA-548_family_class_D_beta-lactamase_OXA-549]_[protein_id=WP_0875     AATATGGATATCCCCGACGCTGCAGGTTTG 870
lcl|NG_054955.1_cds_WP_087587941.1_1_[gene=blaOXA]_[locus_tag=A7J11_05044]_[protein=OXA-548_family_class_D_beta-lactamase_OXA-550]_[protein_id=WP_0875     AATATGGACATCCCAGATGCCGCAGGTTTG 870
lcl|NG_054957.1_cds_WP_087587943.1_1_[gene=blaOXA]_[locus_tag=A7J11_05046]_[protein=OXA-548_family_class_D_beta-lactamase_OXA-552]_[protein_id=WP_0875     AATATGGATATCCCCGACGCTGCAGGTTTG 870
lcl|KY682753.1_cds_AQX43451.1_1_[gene=blaOXA]_[protein=OXA-548_family_class_D_beta-lactamase_OXA-551]_[protein_id=AQX43451.1]_[location=1..888]_[gbkey     AATATGGATATACCCGACGCCGCAGGTTTG 870
lcl|KY682755.1_cds_AQX43453.1_1_[gene=blaOXA]_[protein=OXA-548_family_class_D_beta-lactamase_OXA-553]_[protein_id=AQX43453.1]_[location=1..888]_[gbkey     AATATGGATATCCCTGATGCCGCAGGTTTG 870
lcl|NG_054956.1_cds_WP_087587942.1_1_[gene=blaOXA]_[locus_tag=A7J11_05045]_[protein=OXA-548_family_class_D_beta-lactamase_OXA-551]_[protein_id=WP_0875     AATATGGATATACCCGACGCCGCAGGTTTG 870
lcl|NG_054958.1_cds_WP_087587944.1_1_[gene=blaOXA]_[locus_tag=A7J11_05047]_[protein=OXA-548_family_class_D_beta-lactamase_OXA-553]_[protein_id=WP_0875     AATATGGATATCCCTGATGCCGCAGGTTTG 870
                                                                                                                                                                                         

OXA-1_consensus                                                                                                                                            ACATCAAGCATAAAAGCCAAGAAAAATGCG 900
OXA01_crRNA                                                                                                                                                ------------------------------ 900
Forward_primer                                                                                                                                             ------------------------------ 900
Reverse_primer                                                                                                                                             ------------------------------ 900
lcl|KY682750.1_cds_AQX43448.1_1_[gene=blaOXA]_[protein=class_D_beta-lactamase_OXA-548]_[protein_id=AQX43448.1]_[location=1..873]_[gbkey=CDS]               CCATTGCGC---CAAGCCATTACTAAAGAA 900
lcl|KY682751.1_cds_AQX43449.1_1_[gene=blaOXA]_[protein=OXA-548_family_class_D_beta-lactamase_OXA-549]_[protein_id=AQX43449.1]_[location=1..873]_[gbkey     CCATTGCGT---CAAGCCATTACTAAGGAA 900
lcl|KY682752.1_cds_AQX43450.1_1_[gene=blaOXA]_[protein=OXA-548_family_class_D_beta-lactamase_OXA-550]_[protein_id=AQX43450.1]_[location=1..873]_[gbkey     CCATTGCGC---CAAGCCATTACTAAGGAA 900
lcl|KY682754.1_cds_AQX43452.1_1_[gene=blaOXA]_[protein=OXA-548_family_class_D_beta-lactamase_OXA-552]_[protein_id=AQX43452.1]_[location=1..873]_[gbkey     CCATTGCGT---CAAGCCATTACTAAGGAA 900
lcl|NG_054953.1_cds_WP_087587939.1_1_[gene=blaOXA]_[locus_tag=A7J11_05042]_[protein=class_D_beta-lactamase_OXA-548]_[protein_id=WP_087587939.1]_[locat     CCATTGCGC---CAAGCCATTACTAAAGAA 900
lcl|NG_054954.1_cds_WP_087587940.1_1_[gene=blaOXA]_[locus_tag=A7J11_05043]_[protein=OXA-548_family_class_D_beta-lactamase_OXA-549]_[protein_id=WP_0875     CCATTGCGT---CAAGCCATTACTAAGGAA 900
lcl|NG_054955.1_cds_WP_087587941.1_1_[gene=blaOXA]_[locus_tag=A7J11_05044]_[protein=OXA-548_family_class_D_beta-lactamase_OXA-550]_[protein_id=WP_0875     CCATTGCGC---CAAGCCATTACTAAGGAA 900
lcl|NG_054957.1_cds_WP_087587943.1_1_[gene=blaOXA]_[locus_tag=A7J11_05046]_[protein=OXA-548_family_class_D_beta-lactamase_OXA-552]_[protein_id=WP_0875     CCATTGCGT---CAAGCCATTACTAAGGAA 900
lcl|KY682753.1_cds_AQX43451.1_1_[gene=blaOXA]_[protein=OXA-548_family_class_D_beta-lactamase_OXA-551]_[protein_id=AQX43451.1]_[location=1..888]_[gbkey     CCATTGCGT---CAAGCCATCACTAAAGAA 900
lcl|KY682755.1_cds_AQX43453.1_1_[gene=blaOXA]_[protein=OXA-548_family_class_D_beta-lactamase_OXA-553]_[protein_id=AQX43453.1]_[location=1..888]_[gbkey     CCATTGCGC---CAAGCCATTACTAAAGAA 900
lcl|NG_054956.1_cds_WP_087587942.1_1_[gene=blaOXA]_[locus_tag=A7J11_05045]_[protein=OXA-548_family_class_D_beta-lactamase_OXA-551]_[protein_id=WP_0875     CCATTGCGT---CAAGCCATCACTAAAGAA 900
lcl|NG_054958.1_cds_WP_087587944.1_1_[gene=blaOXA]_[locus_tag=A7J11_05047]_[protein=OXA-548_family_class_D_beta-lactamase_OXA-553]_[protein_id=WP_0875     CCATTGCGC---CAAGCCATTACTAAAGAA 900
                                                                                                                                                                                         

OXA-1_consensus                                                                                                                                            ATCACCATTCTAAACACACTAAATTTATAA 930
OXA01_crRNA                                                                                                                                                ------------------------------ 930
Forward_primer                                                                                                                                             ------------------------------ 930
Reverse_primer                                                                                                                                             ------------------------------ 930
lcl|KY682750.1_cds_AQX43448.1_1_[gene=blaOXA]_[protein=class_D_beta-lactamase_OXA-548]_[protein_id=AQX43448.1]_[location=1..873]_[gbkey=CDS]               GTATTAAAACTGGAACACGTAATTCCTTAG 930
lcl|KY682751.1_cds_AQX43449.1_1_[gene=blaOXA]_[protein=OXA-548_family_class_D_beta-lactamase_OXA-549]_[protein_id=AQX43449.1]_[location=1..873]_[gbkey     GTATTAAAACTGGAACACGTAATTCCTTAG 930
lcl|KY682752.1_cds_AQX43450.1_1_[gene=blaOXA]_[protein=OXA-548_family_class_D_beta-lactamase_OXA-550]_[protein_id=AQX43450.1]_[location=1..873]_[gbkey     GTATTAAAACTGGAACACGTAATTCCTTAG 930
lcl|KY682754.1_cds_AQX43452.1_1_[gene=blaOXA]_[protein=OXA-548_family_class_D_beta-lactamase_OXA-552]_[protein_id=AQX43452.1]_[location=1..873]_[gbkey     GTATTAAAACTGGAACACGTAATTCCTTAG 930
lcl|NG_054953.1_cds_WP_087587939.1_1_[gene=blaOXA]_[locus_tag=A7J11_05042]_[protein=class_D_beta-lactamase_OXA-548]_[protein_id=WP_087587939.1]_[locat     GTATTAAAACTGGAACACGTAATTCCTTAG 930
lcl|NG_054954.1_cds_WP_087587940.1_1_[gene=blaOXA]_[locus_tag=A7J11_05043]_[protein=OXA-548_family_class_D_beta-lactamase_OXA-549]_[protein_id=WP_0875     GTATTAAAACTGGAACACGTAATTCCTTAG 930
lcl|NG_054955.1_cds_WP_087587941.1_1_[gene=blaOXA]_[locus_tag=A7J11_05044]_[protein=OXA-548_family_class_D_beta-lactamase_OXA-550]_[protein_id=WP_0875     GTATTAAAACTGGAACACGTAATTCCTTAG 930
lcl|NG_054957.1_cds_WP_087587943.1_1_[gene=blaOXA]_[locus_tag=A7J11_05046]_[protein=OXA-548_family_class_D_beta-lactamase_OXA-552]_[protein_id=WP_0875     GTATTAAAACTGGAACACGTAATTCCTTAG 930
lcl|KY682753.1_cds_AQX43451.1_1_[gene=blaOXA]_[protein=OXA-548_family_class_D_beta-lactamase_OXA-551]_[protein_id=AQX43451.1]_[location=1..888]_[gbkey     GTTTTAAAACTGGAACACGTTATTCCTTAG 930
lcl|KY682755.1_cds_AQX43453.1_1_[gene=blaOXA]_[protein=OXA-548_family_class_D_beta-lactamase_OXA-553]_[protein_id=AQX43453.1]_[location=1..888]_[gbkey     GTATTAAAACTGGAACACGTAATTCCTTAG 930
lcl|NG_054956.1_cds_WP_087587942.1_1_[gene=blaOXA]_[locus_tag=A7J11_05045]_[protein=OXA-548_family_class_D_beta-lactamase_OXA-551]_[protein_id=WP_0875     GTTTTAAAACTGGAACACGTTATTCCTTAG 930
lcl|NG_054958.1_cds_WP_087587944.1_1_[gene=blaOXA]_[locus_tag=A7J11_05047]_[protein=OXA-548_family_class_D_beta-lactamase_OXA-553]_[protein_id=WP_0875     GTATTAAAACTGGAACACGTAATTCCTTAG 930
                                                                                                                                                                                         
