# Supplementary material for: Thermal optimized PCR coupled to CRISPR-Cas12a for rapid detection of blaOXA-1 resistance gene
Source: PLoS One. 2026 May 15;21(5):e0337675. doi: 10.1371/journal.pone.0337675 (PMC13178884; doi:10.1371/journal.pone.0337675)
Supplement: S2 File [file pone.0337675.s002.zip › Supplementary_file_S2/Aln_OXA22.aln]

CLUSTAL W 2.0 multiple sequence alignment

OXA-1_consensus                                                                                                                                            ATGAAAAACACAATACATATCAACTTCGCT 30
OXA01_crRNA                                                                                                                                                ------------------------------ 30
Forward_primer                                                                                                                                             ------------------------------ 30
Reverse_primer                                                                                                                                             ------------------------------ 30
lcl|NG_049729.1_cds_WP_045219048.1_1_[gene=blaOXA]_[locus_tag=A7J11_03450]_[protein=OXA-22_family_class_D_beta-lactamase_OXA-443]_[protein_id=WP_04521     ATGACGAA--------------ACTCCGCC 30
lcl|NG_148664.1_cds_WP_268871881.1_1_[gene=blaOXA]_[locus_tag=A7J11_07864]_[protein=OXA-22_family_class_D_beta-lactamase_OXA-1177]_[protein_id=WP_2688     ATGATGAA--------------ACTCCGCC 30
lcl|NG_049518.1_cds_WP_063861776.1_1_[gene=blaOXA]_[locus_tag=A7J11_00084]_[protein=benzylpenicillin-hydrolyzing_class_D_beta-lactamase_OXA-22]_[prote     ATGA---A--------------ACGCCGCC 30
                                                                                                                                                                                         

OXA-1_consensus                                                                                                                                            ATTTTTTTAATAATTGCAAATATTATCTAC 60
OXA01_crRNA                                                                                                                                                ------------------------------ 60
Forward_primer                                                                                                                                             ------------------------------ 60
Reverse_primer                                                                                                                                             ------------------------------ 60
lcl|NG_049729.1_cds_WP_045219048.1_1_[gene=blaOXA]_[locus_tag=A7J11_03450]_[protein=OXA-22_family_class_D_beta-lactamase_OXA-443]_[protein_id=WP_04521     A----------------------------- 60
lcl|NG_148664.1_cds_WP_268871881.1_1_[gene=blaOXA]_[locus_tag=A7J11_07864]_[protein=OXA-22_family_class_D_beta-lactamase_OXA-1177]_[protein_id=WP_2688     A----------------------------- 60
lcl|NG_049518.1_cds_WP_063861776.1_1_[gene=blaOXA]_[locus_tag=A7J11_00084]_[protein=benzylpenicillin-hydrolyzing_class_D_beta-lactamase_OXA-22]_[prote     A----------------------------- 60
                                                                                                                                                                                         

OXA-1_consensus                                                                                                                                            AGCAGCGCCAGTGCATCAACAGATATCTCT 90
OXA01_crRNA                                                                                                                                                ------------------------------ 90
Forward_primer                                                                                                                                             ------------------------------ 90
Reverse_primer                                                                                                                                             ------------------------------ 90
lcl|NG_049729.1_cds_WP_045219048.1_1_[gene=blaOXA]_[locus_tag=A7J11_03450]_[protein=OXA-22_family_class_D_beta-lactamase_OXA-443]_[protein_id=WP_04521     -----------CGCCACCACCGGCGCCTTC 90
lcl|NG_148664.1_cds_WP_268871881.1_1_[gene=blaOXA]_[locus_tag=A7J11_07864]_[protein=OXA-22_family_class_D_beta-lactamase_OXA-1177]_[protein_id=WP_2688     -----------CGCCGCCACCGGCGCCTTC 90
lcl|NG_049518.1_cds_WP_063861776.1_1_[gene=blaOXA]_[locus_tag=A7J11_00084]_[protein=benzylpenicillin-hydrolyzing_class_D_beta-lactamase_OXA-22]_[prote     -----------CGCCGCCATCGGCGCCCTG 90
                                                                                                                                                                                         

OXA-1_consensus                                                                                                                                            ACTGTTGCATCTCCATTATTTGAAGGAACT 120
OXA01_crRNA                                                                                                                                                ------------------------------ 120
Forward_primer                                                                                                                                             ------------------------------ 120
Reverse_primer                                                                                                                                             ------------------------------ 120
lcl|NG_049729.1_cds_WP_045219048.1_1_[gene=blaOXA]_[locus_tag=A7J11_03450]_[protein=OXA-22_family_class_D_beta-lactamase_OXA-443]_[protein_id=WP_04521     CTTGCCGCCCTGGCCACCTTCGCCCATGCC 120
lcl|NG_148664.1_cds_WP_268871881.1_1_[gene=blaOXA]_[locus_tag=A7J11_07864]_[protein=OXA-22_family_class_D_beta-lactamase_OXA-1177]_[protein_id=WP_2688     CTTGCCGCGCTGGCCACCTTCGCCCATGCC 120
lcl|NG_049518.1_cds_WP_063861776.1_1_[gene=blaOXA]_[locus_tag=A7J11_00084]_[protein=benzylpenicillin-hydrolyzing_class_D_beta-lactamase_OXA-22]_[prote     CTTGCCGCGCTTGCCACCTTTGCCCACGCC 120
                                                                                                                                                                                         

OXA-1_consensus                                                                                                                                            GAAGGTTGTTTTTTACTTTACGATGCATCC 150
OXA01_crRNA                                                                                                                                                ------------------------------ 150
Forward_primer                                                                                                                                             ------------------------------ 150
Reverse_primer                                                                                                                                             ------------------------------ 150
lcl|NG_049729.1_cds_WP_045219048.1_1_[gene=blaOXA]_[locus_tag=A7J11_03450]_[protein=OXA-22_family_class_D_beta-lactamase_OXA-443]_[protein_id=WP_04521     GAACACCCTGTCTGCACGCTCGTTGCCGAC 150
lcl|NG_148664.1_cds_WP_268871881.1_1_[gene=blaOXA]_[locus_tag=A7J11_07864]_[protein=OXA-22_family_class_D_beta-lactamase_OXA-1177]_[protein_id=WP_2688     GAACACCCTATCTGCACGCTCGTTGCCGAT 150
lcl|NG_049518.1_cds_WP_063861776.1_1_[gene=blaOXA]_[locus_tag=A7J11_00084]_[protein=benzylpenicillin-hydrolyzing_class_D_beta-lactamase_OXA-22]_[prote     GAGCACCCGATCTGCACGATCGTGGCCGAT 150
                                                                                                                                                                                         

OXA-1_consensus                                                                                                                                            ACAAACGCTGAAATTGCTCAATTCAATAAA 180
OXA01_crRNA                                                                                                                                                ------------------------------ 180
Forward_primer                                                                                                                                             ------------------------------ 180
Reverse_primer                                                                                                                                             ------------------------------ 180
lcl|NG_049729.1_cds_WP_045219048.1_1_[gene=blaOXA]_[locus_tag=A7J11_03450]_[protein=OXA-22_family_class_D_beta-lactamase_OXA-443]_[protein_id=WP_04521     GCGGCCACGGGCAAGGTCGTCCTGCAGGAG 180
lcl|NG_148664.1_cds_WP_268871881.1_1_[gene=blaOXA]_[locus_tag=A7J11_07864]_[protein=OXA-22_family_class_D_beta-lactamase_OXA-1177]_[protein_id=WP_2688     GCAGCCACGGGCAAGGTCGTCGTGCAGGAG 180
lcl|NG_049518.1_cds_WP_063861776.1_1_[gene=blaOXA]_[locus_tag=A7J11_00084]_[protein=benzylpenicillin-hydrolyzing_class_D_beta-lactamase_OXA-22]_[prote     GCCGCCACGGGCAAGGCCGTCTTGCATGAA 180
                                                                                                                                                                                         

OXA-1_consensus                                                                                                                                            GCAAAGTGTGCAACGCAAATGGCACCAGAT 210
OXA01_crRNA                                                                                                                                                ------------------------------ 210
Forward_primer                                                                                                                                             ------------------------------ 210
Reverse_primer                                                                                                                                             ------------------------------ 210
lcl|NG_049729.1_cds_WP_045219048.1_1_[gene=blaOXA]_[locus_tag=A7J11_03450]_[protein=OXA-22_family_class_D_beta-lactamase_OXA-443]_[protein_id=WP_04521     GGCAAGTGCAACGAGCGCGTGACGCCGGCG 210
lcl|NG_148664.1_cds_WP_268871881.1_1_[gene=blaOXA]_[locus_tag=A7J11_07864]_[protein=OXA-22_family_class_D_beta-lactamase_OXA-1177]_[protein_id=WP_2688     GGCAAGTGCAACGAGCGCGTGACGCCGGCG 210
lcl|NG_049518.1_cds_WP_063861776.1_1_[gene=blaOXA]_[locus_tag=A7J11_00084]_[protein=benzylpenicillin-hydrolyzing_class_D_beta-lactamase_OXA-22]_[prote     GGCAAGTGCGACGAGCGCGTGACGCCCGCT 210
                                                                                                                                                                                         

OXA-1_consensus                                                                                                                                            TCAACTTTCAAGATCGCATTATCACTTATG 240
OXA01_crRNA                                                                                                                                                ------------------------------ 240
Forward_primer                                                                                                                                             ------------------------------ 240
Reverse_primer                                                                                                                                             --CACTTACAGG------------------ 240
lcl|NG_049729.1_cds_WP_045219048.1_1_[gene=blaOXA]_[locus_tag=A7J11_03450]_[protein=OXA-22_family_class_D_beta-lactamase_OXA-443]_[protein_id=WP_04521     TCCACCTTCAAGCTGGCGCTGGCCGTCATG 240
lcl|NG_148664.1_cds_WP_268871881.1_1_[gene=blaOXA]_[locus_tag=A7J11_07864]_[protein=OXA-22_family_class_D_beta-lactamase_OXA-1177]_[protein_id=WP_2688     TCCACCTTCAAGCTGGCGCTGGCCGTCATG 240
lcl|NG_049518.1_cds_WP_063861776.1_1_[gene=blaOXA]_[locus_tag=A7J11_00084]_[protein=benzylpenicillin-hydrolyzing_class_D_beta-lactamase_OXA-22]_[prote     TCCACCTTCAAGCTGGCGCTGGCCGTCATG 240
                                                                                                                                                                                         

OXA-1_consensus                                                                                                                                            GCATTTGATGCGGA---AATAATAGATCAG 270
OXA01_crRNA                                                                                                                                                ------------------------------ 270
Forward_primer                                                                                                                                             ------------------------------ 270
Reverse_primer                                                                                                                                             ------------------------------ 270
lcl|NG_049729.1_cds_WP_045219048.1_1_[gene=blaOXA]_[locus_tag=A7J11_03450]_[protein=OXA-22_family_class_D_beta-lactamase_OXA-443]_[protein_id=WP_04521     GGCTACGACGCCGGCTTCCTGAAAGACCCG 270
lcl|NG_148664.1_cds_WP_268871881.1_1_[gene=blaOXA]_[locus_tag=A7J11_07864]_[protein=OXA-22_family_class_D_beta-lactamase_OXA-1177]_[protein_id=WP_2688     GGCTACGACGCCGGCTTCCTGAAAGATCCG 270
lcl|NG_049518.1_cds_WP_063861776.1_1_[gene=blaOXA]_[locus_tag=A7J11_00084]_[protein=benzylpenicillin-hydrolyzing_class_D_beta-lactamase_OXA-22]_[prote     GGCTTCGACCACGGCTTCCTCAAAGATGAG 270
                                                                                                                                                                                         

OXA-1_consensus                                                                                                                                            AAAACCATATTCAAAT-------GGGATAA 300
OXA01_crRNA                                                                                                                                                ------------------------------ 300
Forward_primer                                                                                                                                             ------------------------------ 300
Reverse_primer                                                                                                                                             ------------------------------ 300
lcl|NG_049729.1_cds_WP_045219048.1_1_[gene=blaOXA]_[locus_tag=A7J11_03450]_[protein=OXA-22_family_class_D_beta-lactamase_OXA-443]_[protein_id=WP_04521     CACACGCCGGTCGAACACTTCAGGCGCGGC 300
lcl|NG_148664.1_cds_WP_268871881.1_1_[gene=blaOXA]_[locus_tag=A7J11_07864]_[protein=OXA-22_family_class_D_beta-lactamase_OXA-1177]_[protein_id=WP_2688     CACACGCCGGTCGAACACTTCAGGCGCGGC 300
lcl|NG_049518.1_cds_WP_063861776.1_1_[gene=blaOXA]_[locus_tag=A7J11_00084]_[protein=benzylpenicillin-hydrolyzing_class_D_beta-lactamase_OXA-22]_[prote     CACACCCCGGTTGAGCACTTCAGGCACGGT 300
                                                                                                                                                                                         

OXA-1_consensus                                                                                                                                            AACCCCCAAAGGAATGGAGATCTGGAACAG 330
OXA01_crRNA                                                                                                                                                ------------------------------ 330
Forward_primer                                                                                                                                             ------------------------------ 330
Reverse_primer                                                                                                                                             ------------------------------ 330
lcl|NG_049729.1_cds_WP_045219048.1_1_[gene=blaOXA]_[locus_tag=A7J11_03450]_[protein=OXA-22_family_class_D_beta-lactamase_OXA-443]_[protein_id=WP_04521     GACCCCGACTGGGGCGGCCGGCCGTGGCGC 330
lcl|NG_148664.1_cds_WP_268871881.1_1_[gene=blaOXA]_[locus_tag=A7J11_07864]_[protein=OXA-22_family_class_D_beta-lactamase_OXA-1177]_[protein_id=WP_2688     GACCCCGACTGGGGCGGCCAGCCGTGGCGC 330
lcl|NG_049518.1_cds_WP_063861776.1_1_[gene=blaOXA]_[locus_tag=A7J11_00084]_[protein=benzylpenicillin-hydrolyzing_class_D_beta-lactamase_OXA-22]_[prote     GACCCCGACTGGGGCGGCGAAGCCTGGCAC 330
                                                                                                                                                                                         

OXA-1_consensus                                                                                                                                            CAATCATACA--CCAAAGACGTGGATGCAA 360
OXA01_crRNA                                                                                                                                                ------------------------------ 360
Forward_primer                                                                                                                                             ------------------------------ 360
Reverse_primer                                                                                                                                             ------------------------------ 360
lcl|NG_049729.1_cds_WP_045219048.1_1_[gene=blaOXA]_[locus_tag=A7J11_03450]_[protein=OXA-22_family_class_D_beta-lactamase_OXA-443]_[protein_id=WP_04521     CAGCCTGTCGACCCGACGCTGTGGCTCAAG 360
lcl|NG_148664.1_cds_WP_268871881.1_1_[gene=blaOXA]_[locus_tag=A7J11_07864]_[protein=OXA-22_family_class_D_beta-lactamase_OXA-1177]_[protein_id=WP_2688     CAGCCTGTCGACCCGACGCTGTGGCTCAAG 360
lcl|NG_049518.1_cds_WP_063861776.1_1_[gene=blaOXA]_[locus_tag=A7J11_00084]_[protein=benzylpenicillin-hydrolyzing_class_D_beta-lactamase_OXA-22]_[prote     CAGCCGATCGACCCGGCGCTGTGGCTCAAG 360
                                                                                                                                                                                         

OXA-1_consensus                                                                                                                                            TTTTCTGTTGTTTGGGTTTCGCAAGAAATA 390
OXA01_crRNA                                                                                                                                                ------------------------------ 390
Forward_primer                                                                                                                                             ------------------------------ 390
Reverse_primer                                                                                                                                             ------------------------------ 390
lcl|NG_049729.1_cds_WP_045219048.1_1_[gene=blaOXA]_[locus_tag=A7J11_03450]_[protein=OXA-22_family_class_D_beta-lactamase_OXA-443]_[protein_id=WP_04521     TATTCGGTGGTCTGGTATTCCCAGCGCATC 390
lcl|NG_148664.1_cds_WP_268871881.1_1_[gene=blaOXA]_[locus_tag=A7J11_07864]_[protein=OXA-22_family_class_D_beta-lactamase_OXA-1177]_[protein_id=WP_2688     TATTCGGTGGTCTGGTATTCCCAGCGCATC 390
lcl|NG_049518.1_cds_WP_063861776.1_1_[gene=blaOXA]_[locus_tag=A7J11_00084]_[protein=benzylpenicillin-hydrolyzing_class_D_beta-lactamase_OXA-22]_[prote     TATTCGGTGGTCTGGTATTCGCAGCGCATT 390
                                                                                                                                                                                         

OXA-1_consensus                                                                                                                                            ACCCAAAAAATTGGATTAAATAAAATCAAG 420
OXA01_crRNA                                                                                                                                                ------------------------------ 420
Forward_primer                                                                                                                                             ------------------------------ 420
Reverse_primer                                                                                                                                             ------------------------------ 420
lcl|NG_049729.1_cds_WP_045219048.1_1_[gene=blaOXA]_[locus_tag=A7J11_03450]_[protein=OXA-22_family_class_D_beta-lactamase_OXA-443]_[protein_id=WP_04521     ACCCACGCGATGGGCGCGCAGATGTTCGCC 420
lcl|NG_148664.1_cds_WP_268871881.1_1_[gene=blaOXA]_[locus_tag=A7J11_07864]_[protein=OXA-22_family_class_D_beta-lactamase_OXA-1177]_[protein_id=WP_2688     ACCCACGCGATGGGCGCGCAGACGTTCGCC 420
lcl|NG_049518.1_cds_WP_063861776.1_1_[gene=blaOXA]_[locus_tag=A7J11_00084]_[protein=benzylpenicillin-hydrolyzing_class_D_beta-lactamase_OXA-22]_[prote     ACGCATGCGATGGGCGCGCAGACCTTCCAG 420
                                                                                                                                                                                         

OXA-1_consensus                                                                                                                                            AATTATCTCAAAGATTTTGATTATGGAAAT 450
OXA01_crRNA                                                                                                                                                ------------------------------ 450
Forward_primer                                                                                                                                             ------------------------------ 450
Reverse_primer                                                                                                                                             ------------------------------ 450
lcl|NG_049729.1_cds_WP_045219048.1_1_[gene=blaOXA]_[locus_tag=A7J11_03450]_[protein=OXA-22_family_class_D_beta-lactamase_OXA-443]_[protein_id=WP_04521     TCGTACGTGCGCAAGCTCGACTACGGCAAC 450
lcl|NG_148664.1_cds_WP_268871881.1_1_[gene=blaOXA]_[locus_tag=A7J11_07864]_[protein=OXA-22_family_class_D_beta-lactamase_OXA-1177]_[protein_id=WP_2688     TCGTACGTGCGCAAGCTCGACTACGGCAAC 450
lcl|NG_049518.1_cds_WP_063861776.1_1_[gene=blaOXA]_[locus_tag=A7J11_00084]_[protein=benzylpenicillin-hydrolyzing_class_D_beta-lactamase_OXA-22]_[prote     GCCTACGTGCGCAAGCTTGGCTACGGCAAC 450
                                                                                                                                                                                         

OXA-1_consensus                                                                                                                                            CAAGACTTCTCTGGAGATAAAGAAAGAAAC 480
OXA01_crRNA                                                                                                                                                ------------------------------ 480
Forward_primer                                                                                                                                             ------------------------------ 480
Reverse_primer                                                                                                                                             ------------------------------ 480
lcl|NG_049729.1_cds_WP_045219048.1_1_[gene=blaOXA]_[locus_tag=A7J11_03450]_[protein=OXA-22_family_class_D_beta-lactamase_OXA-443]_[protein_id=WP_04521     ATGGATGTGAGCGGCGACCCGGGCAAGAAC 480
lcl|NG_148664.1_cds_WP_268871881.1_1_[gene=blaOXA]_[locus_tag=A7J11_07864]_[protein=OXA-22_family_class_D_beta-lactamase_OXA-1177]_[protein_id=WP_2688     ATGGATGTGAGCGGCGACCTGGGCAAGAAC 480
lcl|NG_049518.1_cds_WP_063861776.1_1_[gene=blaOXA]_[locus_tag=A7J11_00084]_[protein=benzylpenicillin-hydrolyzing_class_D_beta-lactamase_OXA-22]_[prote     ATGGATGTGAGCGGCGATCCGGGCAAGAAC 480
                                                                                                                                                                                         

OXA-1_consensus                                                                                                                                            AACGGATTAACAGAAGCATGGCTCGAAAGT 510
OXA01_crRNA                                                                                                                                                ------------------------------ 510
Forward_primer                                                                                                                                             ---A-----------GCATGGCTCGAAAGT 510
Reverse_primer                                                                                                                                             ------------------------------ 510
lcl|NG_049729.1_cds_WP_045219048.1_1_[gene=blaOXA]_[locus_tag=A7J11_03450]_[protein=OXA-22_family_class_D_beta-lactamase_OXA-443]_[protein_id=WP_04521     AACG-----------GCCTGGATCGCTCGT 510
lcl|NG_148664.1_cds_WP_268871881.1_1_[gene=blaOXA]_[locus_tag=A7J11_07864]_[protein=OXA-22_family_class_D_beta-lactamase_OXA-1177]_[protein_id=WP_2688     AACG-----------GCCTGGACCGCTCGT 510
lcl|NG_049518.1_cds_WP_063861776.1_1_[gene=blaOXA]_[locus_tag=A7J11_00084]_[protein=benzylpenicillin-hydrolyzing_class_D_beta-lactamase_OXA-22]_[prote     AACG-----------GCATGGACCGCTCGT 510
                                                                                                                                                                                         

OXA-1_consensus                                                                                                                                            AGCTTA-----------AAAATTTCACCAG 540
OXA01_crRNA                                                                                                                                                -------------------------ACCAG 540
Forward_primer                                                                                                                                             AGCTTA------------------------ 540
Reverse_primer                                                                                                                                             ------------------------------ 540
lcl|NG_049729.1_cds_WP_045219048.1_1_[gene=blaOXA]_[locus_tag=A7J11_03450]_[protein=OXA-22_family_class_D_beta-lactamase_OXA-443]_[protein_id=WP_04521     GGATCACCTCGTCGCTGAAGATCTCGCCCG 540
lcl|NG_148664.1_cds_WP_268871881.1_1_[gene=blaOXA]_[locus_tag=A7J11_07864]_[protein=OXA-22_family_class_D_beta-lactamase_OXA-1177]_[protein_id=WP_2688     GGATCACCTCGTCGCTGAAGATATCGCCCG 540
lcl|NG_049518.1_cds_WP_063861776.1_1_[gene=blaOXA]_[locus_tag=A7J11_00084]_[protein=benzylpenicillin-hydrolyzing_class_D_beta-lactamase_OXA-22]_[prote     GGATCACCTCGTCGCTGAAGATTTCGCCGG 540
                                                                                                                                                                                         

OXA-1_consensus                                                                                                                                            AAGAACAAATTCAATTCCTGCGTAAAATTA 570
OXA01_crRNA                                                                                                                                                AAGAACAAATTCAATTCCT----------- 570
Forward_primer                                                                                                                                             ------------------------------ 570
Reverse_primer                                                                                                                                             ------------------------------ 570
lcl|NG_049729.1_cds_WP_045219048.1_1_[gene=blaOXA]_[locus_tag=A7J11_03450]_[protein=OXA-22_family_class_D_beta-lactamase_OXA-443]_[protein_id=WP_04521     AGGAGCAGGTCGGCTTTCTGCGCCGGCTCG 570
lcl|NG_148664.1_cds_WP_268871881.1_1_[gene=blaOXA]_[locus_tag=A7J11_07864]_[protein=OXA-22_family_class_D_beta-lactamase_OXA-1177]_[protein_id=WP_2688     AGGAGCAGGTCGGCTTTCTGCGCCGGCTCG 570
lcl|NG_049518.1_cds_WP_063861776.1_1_[gene=blaOXA]_[locus_tag=A7J11_00084]_[protein=benzylpenicillin-hydrolyzing_class_D_beta-lactamase_OXA-22]_[prote     AAGAGCAAGTCGGCTTGATGCGCCGGATCG 570
                                                                                                                                                                                         

OXA-1_consensus                                                                                                                                            TTAATCACAATCTCCCAGT---------TA 600
OXA01_crRNA                                                                                                                                                ------------------------------ 600
Forward_primer                                                                                                                                             ------------------------------ 600
Reverse_primer                                                                                                                                             ------------------------------ 600
lcl|NG_049729.1_cds_WP_045219048.1_1_[gene=blaOXA]_[locus_tag=A7J11_03450]_[protein=OXA-22_family_class_D_beta-lactamase_OXA-443]_[protein_id=WP_04521     TCAACCGGCAGTTGCCCGTGTCGGCGCAGA 600
lcl|NG_148664.1_cds_WP_268871881.1_1_[gene=blaOXA]_[locus_tag=A7J11_07864]_[protein=OXA-22_family_class_D_beta-lactamase_OXA-1177]_[protein_id=WP_2688     TCACCCGGCAGTTGCCGGTGTCGGCGCAGA 600
lcl|NG_049518.1_cds_WP_063861776.1_1_[gene=blaOXA]_[locus_tag=A7J11_00084]_[protein=benzylpenicillin-hydrolyzing_class_D_beta-lactamase_OXA-22]_[prote     TCAACCGGCAGTTGCCGGTGTCGGCGCACA 600
                                                                                                                                                                                         

OXA-1_consensus                                                                                                                                            AAAACTCAGCCATAGAAAACACCATAGAGA 630
OXA01_crRNA                                                                                                                                                ------------------------------ 630
Forward_primer                                                                                                                                             ------------------------------ 630
Reverse_primer                                                                                                                                             ------------------------------ 630
lcl|NG_049729.1_cds_WP_045219048.1_1_[gene=blaOXA]_[locus_tag=A7J11_03450]_[protein=OXA-22_family_class_D_beta-lactamase_OXA-443]_[protein_id=WP_04521     CGTACGAGATGGTCGACCGCACCGTGCAGA 630
lcl|NG_148664.1_cds_WP_268871881.1_1_[gene=blaOXA]_[locus_tag=A7J11_07864]_[protein=OXA-22_family_class_D_beta-lactamase_OXA-1177]_[protein_id=WP_2688     CGTACGAGATGGTCGACCGCATCGTGCAGA 630
lcl|NG_049518.1_cds_WP_063861776.1_1_[gene=blaOXA]_[locus_tag=A7J11_00084]_[protein=benzylpenicillin-hydrolyzing_class_D_beta-lactamase_OXA-22]_[prote     CCTACGAGATGCTCGACCGTACCGTGCAGA 630
                                                                                                                                                                                         

OXA-1_consensus                                                                                                                                            ----ACATGTATCTACAAGATCTGGATAAT 660
OXA01_crRNA                                                                                                                                                ------------------------------ 660
Forward_primer                                                                                                                                             ------------------------------ 660
Reverse_primer                                                                                                                                             ------------------------------ 660
lcl|NG_049729.1_cds_WP_045219048.1_1_[gene=blaOXA]_[locus_tag=A7J11_03450]_[protein=OXA-22_family_class_D_beta-lactamase_OXA-443]_[protein_id=WP_04521     CGTGGCAGGTGCCCGGCGGCTGGGCCGTGC 660
lcl|NG_148664.1_cds_WP_268871881.1_1_[gene=blaOXA]_[locus_tag=A7J11_07864]_[protein=OXA-22_family_class_D_beta-lactamase_OXA-1177]_[protein_id=WP_2688     CGTGGCAGGTGCCGGGCGGCTGGGCCGTGC 660
lcl|NG_049518.1_cds_WP_063861776.1_1_[gene=blaOXA]_[locus_tag=A7J11_00084]_[protein=benzylpenicillin-hydrolyzing_class_D_beta-lactamase_OXA-22]_[prote     CCTGGCAGGTGCCCGGCGGCTGGGCGGTGC 660
                                                                                                                                                                                         

OXA-1_consensus                                                                                                                                            AGTACAAAAC-TGTATGGGAAAACTGGTGC 690
OXA01_crRNA                                                                                                                                                ------------------------------ 690
Forward_primer                                                                                                                                             ------------------------------ 690
Reverse_primer                                                                                                                                             ------------------------------ 690
lcl|NG_049729.1_cds_WP_045219048.1_1_[gene=blaOXA]_[locus_tag=A7J11_03450]_[protein=OXA-22_family_class_D_beta-lactamase_OXA-443]_[protein_id=WP_04521     AGGGCAAGACGGGCACGGCGGGCCCGGCGC 690
lcl|NG_148664.1_cds_WP_268871881.1_1_[gene=blaOXA]_[locus_tag=A7J11_07864]_[protein=OXA-22_family_class_D_beta-lactamase_OXA-1177]_[protein_id=WP_2688     AGGGCAAGACGGGCACGGCGGGCCCGGCAC 690
lcl|NG_049518.1_cds_WP_063861776.1_1_[gene=blaOXA]_[locus_tag=A7J11_00084]_[protein=benzylpenicillin-hydrolyzing_class_D_beta-lactamase_OXA-22]_[prote     AGGGCAAGACGGGCACTGCCGGTCCGGCGC 690
                                                                                                                                                                                         

OXA-1_consensus                                                                                                                                            AGGA-----------TTCACAGCAAATAGA 720
OXA01_crRNA                                                                                                                                                ------------------------------ 720
Forward_primer                                                                                                                                             ------------------------------ 720
Reverse_primer                                                                                                                                             ---------------------AAACTTGGG 720
lcl|NG_049729.1_cds_WP_045219048.1_1_[gene=blaOXA]_[locus_tag=A7J11_03450]_[protein=OXA-22_family_class_D_beta-lactamase_OXA-443]_[protein_id=WP_04521     CGGGCAATACCTCGGCCGACGGCACGTGGG 720
lcl|NG_148664.1_cds_WP_268871881.1_1_[gene=blaOXA]_[locus_tag=A7J11_07864]_[protein=OXA-22_family_class_D_beta-lactamase_OXA-1177]_[protein_id=WP_2688     CGGGCAATACCTCGGCCGACGGCACGTGGG 720
lcl|NG_049518.1_cds_WP_063861776.1_1_[gene=blaOXA]_[locus_tag=A7J11_00084]_[protein=benzylpenicillin-hydrolyzing_class_D_beta-lactamase_OXA-22]_[prote     CGGGCAACACGTCGCCCGATGGCACGTGGG 720
                                                                                                                                                                                         

OXA-1_consensus                                                                                                                                            ACCTTACAAA-----ACGGATGGTTTGAAG 750
OXA01_crRNA                                                                                                                                                ------------------------------ 750
Forward_primer                                                                                                                                             ------------------------------ 750
Reverse_primer                                                                                                                                             GTC--------------------------- 750
lcl|NG_049729.1_cds_WP_045219048.1_1_[gene=blaOXA]_[locus_tag=A7J11_03450]_[protein=OXA-22_family_class_D_beta-lactamase_OXA-443]_[protein_id=WP_04521     ATCAGGCCCACGCTTATGGCTGGTTTGTCG 750
lcl|NG_148664.1_cds_WP_268871881.1_1_[gene=blaOXA]_[locus_tag=A7J11_07864]_[protein=OXA-22_family_class_D_beta-lactamase_OXA-1177]_[protein_id=WP_2688     ATCAGGCGCACGCTTACGGCTGGTTTGTCG 750
lcl|NG_049518.1_cds_WP_063861776.1_1_[gene=blaOXA]_[locus_tag=A7J11_00084]_[protein=benzylpenicillin-hydrolyzing_class_D_beta-lactamase_OXA-22]_[prote     ATCAGGCACACGCTTACGGCTGGTTTGTCG 750
                                                                                                                                                                                         

OXA-1_consensus                                                                                                                                            GGTTTATTATAAGCAAATCAGGACATAAAT 780
OXA01_crRNA                                                                                                                                                ------------------------------ 780
Forward_primer                                                                                                                                             ------------------------------ 780
Reverse_primer                                                                                                                                             ------------------------------ 780
lcl|NG_049729.1_cds_WP_045219048.1_1_[gene=blaOXA]_[locus_tag=A7J11_03450]_[protein=OXA-22_family_class_D_beta-lactamase_OXA-443]_[protein_id=WP_04521     GCT---GGGCGAAGAAAGGAGGCCGGACCT 780
lcl|NG_148664.1_cds_WP_268871881.1_1_[gene=blaOXA]_[locus_tag=A7J11_07864]_[protein=OXA-22_family_class_D_beta-lactamase_OXA-1177]_[protein_id=WP_2688     GCT---GGGCGAAGAAAGGAGGCCAGACCT 780
lcl|NG_049518.1_cds_WP_063861776.1_1_[gene=blaOXA]_[locus_tag=A7J11_00084]_[protein=benzylpenicillin-hydrolyzing_class_D_beta-lactamase_OXA-22]_[prote     GCT---GGGCCAGGAAGGGCGACAAGACCT 780
                                                                                                                                                                                         

OXA-1_consensus                                                                                                                                            ATGTTTTTGTGTCCGCACTT----ACAGGA 810
OXA01_crRNA                                                                                                                                                ------------------------------ 810
Forward_primer                                                                                                                                             ------------------------------ 810
Reverse_primer                                                                                                                                             ------------------------------ 810
lcl|NG_049729.1_cds_WP_045219048.1_1_[gene=blaOXA]_[locus_tag=A7J11_03450]_[protein=OXA-22_family_class_D_beta-lactamase_OXA-443]_[protein_id=WP_04521     ACGTGTTTGCGAACCTGATCCAGGACGACA 810
lcl|NG_148664.1_cds_WP_268871881.1_1_[gene=blaOXA]_[locus_tag=A7J11_07864]_[protein=OXA-22_family_class_D_beta-lactamase_OXA-1177]_[protein_id=WP_2688     ACGTGTTTGCGAACCTGATCCAGGACGACA 810
lcl|NG_049518.1_cds_WP_063861776.1_1_[gene=blaOXA]_[locus_tag=A7J11_00084]_[protein=benzylpenicillin-hydrolyzing_class_D_beta-lactamase_OXA-22]_[prote     ACGTATTCGCCAACCTGATCCAGGACGACA 810
                                                                                                                                                                                         

OXA-1_consensus                                                                                                                                            AACTTGGGGTCGAATTTAACATCAAGCATA 840
OXA01_crRNA                                                                                                                                                ------------------------------ 840
Forward_primer                                                                                                                                             ------------------------------ 840
Reverse_primer                                                                                                                                             ------------------------------ 840
lcl|NG_049729.1_cds_WP_045219048.1_1_[gene=blaOXA]_[locus_tag=A7J11_03450]_[protein=OXA-22_family_class_D_beta-lactamase_OXA-443]_[protein_id=WP_04521     AGATCGAGCCCACCTCGGGCGGCATCCGCT 840
lcl|NG_148664.1_cds_WP_268871881.1_1_[gene=blaOXA]_[locus_tag=A7J11_07864]_[protein=OXA-22_family_class_D_beta-lactamase_OXA-1177]_[protein_id=WP_2688     AGATCGAGCCCACCTCGGGCGGCATCCGCT 840
lcl|NG_049518.1_cds_WP_063861776.1_1_[gene=blaOXA]_[locus_tag=A7J11_00084]_[protein=benzylpenicillin-hydrolyzing_class_D_beta-lactamase_OXA-22]_[prote     AGGTTGAGCCGACGTCGGGCGGTATCCGCT 840
                                                                                                                                                                                         

OXA-1_consensus                                                                                                                                            AAAGCCAAGAAAAATGCGATCACC------ 870
OXA01_crRNA                                                                                                                                                ------------------------------ 870
Forward_primer                                                                                                                                             ------------------------------ 870
Reverse_primer                                                                                                                                             ------------------------------ 870
lcl|NG_049729.1_cds_WP_045219048.1_1_[gene=blaOXA]_[locus_tag=A7J11_03450]_[protein=OXA-22_family_class_D_beta-lactamase_OXA-443]_[protein_id=WP_04521     CGCGCGACGCGATGCTGGCGCGCCTGCCGC 870
lcl|NG_148664.1_cds_WP_268871881.1_1_[gene=blaOXA]_[locus_tag=A7J11_07864]_[protein=OXA-22_family_class_D_beta-lactamase_OXA-1177]_[protein_id=WP_2688     CGCGCGATGCGATGCTGGCGCGCCTGGCGC 870
lcl|NG_049518.1_cds_WP_063861776.1_1_[gene=blaOXA]_[locus_tag=A7J11_00084]_[protein=benzylpenicillin-hydrolyzing_class_D_beta-lactamase_OXA-22]_[prote     CGCGCGATGCGCTGTTTGCTCGCCTGTCGG 870
                                                                                                                                                                                         

OXA-1_consensus                                                                                                                                            --ATTCTAAACACACTAAATTTATAA 896
OXA01_crRNA                                                                                                                                                -------------------------- 896
Forward_primer                                                                                                                                             -------------------------- 896
Reverse_primer                                                                                                                                             -------------------------- 896
lcl|NG_049729.1_cds_WP_045219048.1_1_[gene=blaOXA]_[locus_tag=A7J11_03450]_[protein=OXA-22_family_class_D_beta-lactamase_OXA-443]_[protein_id=WP_04521     AGGTGCTGGCTGCCGCCAAGCCCTGA 896
lcl|NG_148664.1_cds_WP_268871881.1_1_[gene=blaOXA]_[locus_tag=A7J11_07864]_[protein=OXA-22_family_class_D_beta-lactamase_OXA-1177]_[protein_id=WP_2688     AGGTGCTGGCTGCCGCCAAGCCCTGA 896
lcl|NG_049518.1_cds_WP_063861776.1_1_[gene=blaOXA]_[locus_tag=A7J11_00084]_[protein=benzylpenicillin-hydrolyzing_class_D_beta-lactamase_OXA-22]_[prote     AAGTGCTGGCCTTTGCTGGGCACTGA 896
                                                                                                                                                                                     
