# Supplementary material for: Thermal optimized PCR coupled to CRISPR-Cas12a for rapid detection of blaOXA-1 resistance gene
Source: PLoS One. 2026 May 15;21(5):e0337675. doi: 10.1371/journal.pone.0337675 (PMC13178884; doi:10.1371/journal.pone.0337675)
Supplement: S2 File [file pone.0337675.s002.zip › Supplementary_file_S2/Aln_OXA61.aln]

CLUSTAL W 2.0 multiple sequence alignment

OXA-1_consensus                                                                                                                                            ------------------------------ 30
OXA01_crRNA                                                                                                                                                ------------------------------ 30
Forward_primer                                                                                                                                             ------------------------------ 30
Reverse_primer                                                                                                                                             ------------------------------ 30
lcl|NG_063887.1_cds_WP_128268279.1_1_[gene=blaOXA]_[locus_tag=A7J11_06098]_[protein=OXA-61_family_class_D_beta-lactamase_OXA-786]_[protein_id=WP_12826     ------------------------------ 30
lcl|NG_049489.1_cds_WP_002783228.1_1_[gene=blaOXA]_[locus_tag=A7J11_00739]_[protein=OXA-61_family_class_D_beta-lactamase_OXA-193]_[protein_id=WP_00278     ------------------------------ 30
lcl|MH085562.1_cds_AWD39738.1_1_[gene=blaOXA]_[protein=OXA-61_family_class_D_beta-lactamase_OXA-660]_[protein_id=AWD39738.1]_[location=1..720]_[gbkey=     ------------------------------ 30
lcl|MH085560.1_cds_AWD39737.1_1_[gene=blaOXA]_[protein=OXA-61_family_class_D_beta-lactamase_OXA-659]_[protein_id=AWD39737.1]_[location=1..828]_[gbkey=     ATGCAACCAAAAAGTATCATTTTATTTTTC 30
lcl|MH085558.1_cds_AWD39736.1_1_[gene=blaOXA]_[protein=OXA-61_family_class_D_beta-lactamase]_[protein_id=AWD39736.1]_[location=1..762]_[gbkey=CDS]         ------------------------------ 30
lcl|MH085557.1_cds_AWD39735.1_1_[gene=blaOXA]_[protein=OXA-61_family_class_D_beta-lactamase]_[protein_id=AWD39735.1]_[location=1..675]_[gbkey=CDS]         ------------------------------ 30
lcl|MH085553.1_cds_AWD39716.1_1_[gene=blaOXA]_[protein=OXA-61_family_class_D_beta-lactamase_OXA-582]_[protein_id=AWD39716.1]_[location=1..774]_[gbkey=     ------------------------------ 30
lcl|MH085559.1_cds_AWD39717.1_1_[gene=blaOXA]_[protein=OXA-61_family_class_D_beta-lactamase_OXA-461]_[protein_id=AWD39717.1]_[location=1..762]_[gbkey=     ------------------------------ 30
lcl|MH085561.1_cds_AWD39718.1_1_[gene=blaOXA]_[protein=OXA-61_family_class_D_beta-lactamase_OXA-605]_[protein_id=AWD39718.1]_[location=1..807]_[gbkey=     ------------------------------ 30
lcl|MH085556.1_cds_AWD39734.1_1_[gene=blaOXA]_[protein=OXA-61_family_class_D_beta-lactamase]_[protein_id=AWD39734.1]_[location=1..774]_[gbkey=CDS]         ------------------------------ 30
lcl|MH085555.1_cds_AWD39733.1_1_[gene=blaOXA]_[protein=OXA-61_family_class_D_beta-lactamase]_[protein_id=AWD39733.1]_[location=1..774]_[gbkey=CDS]         ------------------------------ 30
lcl|MH085554.1_cds_AWD39732.1_1_[gene=blaOXA]_[protein=OXA-61_family_class_D_beta-lactamase]_[protein_id=AWD39732.1]_[location=1..774]_[gbkey=CDS]         ------------------------------ 30
lcl|MH085552.1_cds_AWD39731.1_1_[gene=blaOXA]_[protein=OXA-61_family_class_D_beta-lactamase]_[protein_id=AWD39731.1]_[location=1..675]_[gbkey=CDS]         ------------------------------ 30
lcl|MH085551.1_cds_AWD39730.1_1_[gene=blaOXA]_[protein=OXA-61_family_class_D_beta-lactamase]_[protein_id=AWD39730.1]_[location=1..675]_[gbkey=CDS]         ------------------------------ 30
lcl|NG_049801.1_cds_WP_002872036.1_1_[gene=blaOXA]_[locus_tag=A7J11_01349]_[protein=class_D_beta-lactamase_OXA-61]_[protein_id=WP_002872036.1]_[locati     ------------------------------ 30
lcl|MK181521.1_cds_AYX80690.1_1_[gene=blaOXA]_[protein=OXA-61_family_class_D_beta-lactamase_OXA-786]_[protein_id=AYX80690.1]_[location=1..744]_[gbkey=     ------------------------------ 30
lcl|NG_049746.1_cds_WP_002788004.1_1_[gene=blaOXA]_[locus_tag=A7J11_01476]_[protein=OXA-61_family_class_D_beta-lactamase_OXA-460]_[protein_id=WP_00278     ------------------------------ 30
lcl|NG_049747.1_cds_WP_038813458.1_1_[gene=blaOXA]_[locus_tag=A7J11_03397]_[protein=OXA-61_family_class_D_beta-lactamase_OXA-461]_[protein_id=WP_03881     ------------------------------ 30
lcl|MK181519.1_cds_AYX80688.1_1_[gene=blaOXA]_[protein=OXA-61_family_class_D_beta-lactamase_OXA-784]_[protein_id=AYX80688.1]_[location=1..774]_[gbkey=     ------------------------------ 30
lcl|NG_049736.1_cds_WP_042962442.1_1_[gene=blaOXA]_[locus_tag=A7J11_03430]_[protein=OXA-61_family_class_D_beta-lactamase_OXA-450]_[protein_id=WP_04296     ------------------------------ 30
lcl|NG_049737.1_cds_WP_052805187.1_1_[gene=blaOXA]_[locus_tag=A7J11_03478]_[protein=OXA-61_family_class_D_beta-lactamase_OXA-451]_[protein_id=WP_05280     ------------------------------ 30
lcl|NG_049738.1_cds_WP_020836977.1_1_[gene=blaOXA]_[locus_tag=A7J11_03057]_[protein=OXA-61_family_class_D_beta-lactamase_OXA-452]_[protein_id=WP_02083     ------------------------------ 30
lcl|NG_049739.1_cds_WP_038851696.1_1_[gene=blaOXA]_[locus_tag=A7J11_03398]_[protein=OXA-61_family_class_D_beta-lactamase_OXA-453]_[protein_id=WP_03885     ------------------------------ 30
lcl|NG_049769.1_cds_WP_002791310.1_1_[gene=blaOXA]_[locus_tag=A7J11_02800]_[protein=OXA-61_family_class_D_beta-lactamase_OXA-489]_[protein_id=WP_00279     ------------------------------ 30
lcl|NG_063885.1_cds_WP_065980086.1_1_[gene=blaOXA]_[locus_tag=A7J11_06096]_[protein=OXA-61_family_class_D_beta-lactamase_OXA-784]_[protein_id=WP_06598     ------------------------------ 30
lcl|NG_061407.1_cds_WP_114699279.1_1_[gene=blaOXA]_[locus_tag=A7J11_05812]_[protein=OXA-61_family_class_D_beta-lactamase_OXA-660]_[protein_id=WP_11469     ------------------------------ 30
lcl|NG_057542.1_cds_WP_109545108.1_1_[gene=blaOXA]_[locus_tag=A7J11_05543]_[protein=OXA-61_family_class_D_beta-lactamase_OXA-605]_[protein_id=WP_10954     ------------------------------ 30
lcl|NG_057541.1_cds_WP_109545107.1_1_[gene=blaOXA]_[locus_tag=A7J11_05542]_[protein=OXA-61_family_class_D_beta-lactamase_OXA-582]_[protein_id=WP_10954     ------------------------------ 30
lcl|NG_057540.1_cds_WP_109545106.1_1_[gene=blaOXA]_[locus_tag=A7J11_05541]_[protein=OXA-61_family_class_D_beta-lactamase_OXA-606]_[protein_id=WP_10954     ------------------------------ 30
lcl|NG_057539.1_cds_WP_109545105.1_1_[gene=blaOXA]_[locus_tag=A7J11_05540]_[protein=OXA-61_family_class_D_beta-lactamase_OXA-602]_[protein_id=WP_10954     ------------------------------ 30
lcl|NG_057538.1_cds_WP_109545104.1_1_[gene=blaOXA]_[locus_tag=A7J11_05539]_[protein=OXA-61_family_class_D_beta-lactamase_OXA-604]_[protein_id=WP_10954     ------------------------------ 30
lcl|NG_057537.1_cds_WP_109545103.1_1_[gene=blaOXA]_[locus_tag=A7J11_05538]_[protein=OXA-61_family_class_D_beta-lactamase_OXA-590]_[protein_id=WP_10954     ------------------------------ 30
lcl|NG_057536.1_cds_WP_109545102.1_1_[gene=blaOXA]_[locus_tag=A7J11_05537]_[protein=OXA-61_family_class_D_beta-lactamase_OXA-607]_[protein_id=WP_10954     ------------------------------ 30
lcl|NG_057535.1_cds_WP_109545101.1_1_[gene=blaOXA]_[locus_tag=A7J11_05536]_[protein=OXA-61_family_class_D_beta-lactamase_OXA-598]_[protein_id=WP_10954     ------------------------------ 30
lcl|NG_057534.1_cds_WP_109545100.1_1_[gene=blaOXA]_[locus_tag=A7J11_05535]_[protein=OXA-61_family_class_D_beta-lactamase_OXA-612]_[protein_id=WP_10954     ------------------------------ 30
lcl|NG_057533.1_cds_WP_109545099.1_1_[gene=blaOXA]_[locus_tag=A7J11_05534]_[protein=OXA-61_family_class_D_beta-lactamase_OXA-610]_[protein_id=WP_10954     ------------------------------ 30
lcl|NG_057532.1_cds_WP_109545098.1_1_[gene=blaOXA]_[locus_tag=A7J11_05533]_[protein=OXA-61_family_class_D_beta-lactamase_OXA-599]_[protein_id=WP_10954     ------------------------------ 30
lcl|NG_057531.1_cds_WP_109545097.1_1_[gene=blaOXA]_[locus_tag=A7J11_05532]_[protein=OXA-61_family_class_D_beta-lactamase_OXA-593]_[protein_id=WP_10954     ------------------------------ 30
lcl|NG_057530.1_cds_WP_109545096.1_1_[gene=blaOXA]_[locus_tag=A7J11_05531]_[protein=OXA-61_family_class_D_beta-lactamase_OXA-589]_[protein_id=WP_10954     ------------------------------ 30
lcl|NG_057529.1_cds_WP_109545095.1_1_[gene=blaOXA]_[locus_tag=A7J11_05530]_[protein=OXA-61_family_class_D_beta-lactamase_OXA-588]_[protein_id=WP_10954     ------------------------------ 30
lcl|NG_057528.1_cds_WP_109545094.1_1_[gene=blaOXA]_[locus_tag=A7J11_05529]_[protein=OXA-61_family_class_D_beta-lactamase_OXA-600]_[protein_id=WP_10954     ------------------------------ 30
lcl|NG_057527.1_cds_WP_109545093.1_1_[gene=blaOXA]_[locus_tag=A7J11_05528]_[protein=OXA-61_family_class_D_beta-lactamase_OXA-596]_[protein_id=WP_10954     ------------------------------ 30
lcl|NG_057526.1_cds_WP_109545092.1_1_[gene=blaOXA]_[locus_tag=A7J11_05527]_[protein=OXA-61_family_class_D_beta-lactamase_OXA-587]_[protein_id=WP_10954     ------------------------------ 30
lcl|NG_057525.1_cds_WP_109545091.1_1_[gene=blaOXA]_[locus_tag=A7J11_05526]_[protein=OXA-61_family_class_D_beta-lactamase_OXA-577]_[protein_id=WP_10954     ------------------------------ 30
lcl|NG_057524.1_cds_WP_109545090.1_1_[gene=blaOXA]_[locus_tag=A7J11_05525]_[protein=OXA-61_family_class_D_beta-lactamase_OXA-586]_[protein_id=WP_10954     ------------------------------ 30
lcl|NG_057523.1_cds_WP_109545089.1_1_[gene=blaOXA]_[locus_tag=A7J11_05524]_[protein=OXA-61_family_class_D_beta-lactamase_OXA-585]_[protein_id=WP_10954     ------------------------------ 30
lcl|NG_057522.1_cds_WP_109545088.1_1_[gene=blaOXA]_[locus_tag=A7J11_05523]_[protein=OXA-61_family_class_D_beta-lactamase_OXA-584]_[protein_id=WP_10954     ------------------------------ 30
lcl|NG_057521.1_cds_WP_052803794.1_1_[gene=blaOXA]_[locus_tag=A7J11_05522]_[protein=OXA-61_family_class_D_beta-lactamase_OXA-601]_[protein_id=WP_05280     ------------------------------ 30
lcl|NG_057520.1_cds_WP_052800105.1_1_[gene=blaOXA]_[locus_tag=A7J11_05521]_[protein=OXA-61_family_class_D_beta-lactamase_OXA-597]_[protein_id=WP_05280     ------------------------------ 30
lcl|NG_057519.1_cds_WP_052781249.1_1_[gene=blaOXA]_[locus_tag=A7J11_05520]_[protein=OXA-61_family_class_D_beta-lactamase_OXA-583]_[protein_id=WP_05278     ------------------------------ 30
lcl|NG_057518.1_cds_WP_052798312.1_1_[gene=blaOXA]_[locus_tag=A7J11_05519]_[protein=OXA-61_family_class_D_beta-lactamase_OXA-609]_[protein_id=WP_05279     ------------------------------ 30
lcl|NG_057517.1_cds_WP_052788887.1_1_[gene=blaOXA]_[locus_tag=A7J11_05518]_[protein=OXA-61_family_class_D_beta-lactamase_OXA-581]_[protein_id=WP_05278     ------------------------------ 30
lcl|NG_057516.1_cds_WP_025006557.1_1_[gene=blaOXA]_[locus_tag=A7J11_05517]_[protein=OXA-61_family_class_D_beta-lactamase_OXA-580]_[protein_id=WP_02500     ------------------------------ 30
lcl|NG_057515.1_cds_WP_002857546.1_1_[gene=blaOXA]_[locus_tag=A7J11_05516]_[protein=OXA-61_family_class_D_beta-lactamase_OXA-592]_[protein_id=WP_00285     ------------------------------ 30
lcl|NG_057514.1_cds_WP_002837769.1_1_[gene=blaOXA]_[locus_tag=A7J11_05515]_[protein=OXA-61_family_class_D_beta-lactamase_OXA-579]_[protein_id=WP_00283     ------------------------------ 30
lcl|NG_057513.1_cds_WP_002824679.1_1_[gene=blaOXA]_[locus_tag=A7J11_05514]_[protein=OXA-61_family_class_D_beta-lactamase_OXA-595]_[protein_id=WP_00282     ------------------------------ 30
lcl|NG_057512.1_cds_WP_002812372.1_1_[gene=blaOXA]_[locus_tag=A7J11_05513]_[protein=OXA-61_family_class_D_beta-lactamase_OXA-578]_[protein_id=WP_00281     ------------------------------ 30
lcl|NG_057511.1_cds_WP_002889704.1_1_[gene=blaOXA]_[locus_tag=A7J11_05512]_[protein=OXA-61_family_class_D_beta-lactamase_OXA-591]_[protein_id=WP_00288     ------------------------------ 30
lcl|NG_057510.1_cds_WP_052788483.1_1_[gene=blaOXA]_[locus_tag=A7J11_05511]_[protein=OXA-61_family_class_D_beta-lactamase_OXA-611]_[protein_id=WP_05278     ------------------------------ 30
lcl|NG_057509.1_cds_WP_109545087.1_1_[gene=blaOXA]_[locus_tag=A7J11_05510]_[protein=OXA-61_family_class_D_beta-lactamase_OXA-608]_[protein_id=WP_10954     ------------------------------ 30
lcl|NG_057508.1_cds_WP_044600959.1_1_[gene=blaOXA]_[locus_tag=A7J11_05509]_[protein=OXA-61_family_class_D_beta-lactamase_OXA-594]_[protein_id=WP_04460     ------------------------------ 30
lcl|NG_057507.1_cds_WP_053921012.1_1_[gene=blaOXA]_[locus_tag=A7J11_05508]_[protein=OXA-61_family_class_D_beta-lactamase_OXA-603]_[protein_id=WP_05392     ------------------------------ 30
lcl|MH085549.1_cds_AWD39714.1_1_[gene=blaOXA]_[protein=OXA-61_family_class_D_beta-lactamase_OXA-606]_[protein_id=AWD39714.1]_[location=1..774]_[gbkey=     ------------------------------ 30
lcl|MH085548.1_cds_AWD39713.1_1_[gene=blaOXA]_[protein=OXA-61_family_class_D_beta-lactamase_OXA-602]_[protein_id=AWD39713.1]_[location=1..762]_[gbkey=     ------------------------------ 30
lcl|MH085547.1_cds_AWD39712.1_1_[gene=blaOXA]_[protein=OXA-61_family_class_D_beta-lactamase_OXA-604]_[protein_id=AWD39712.1]_[location=1..762]_[gbkey=     ------------------------------ 30
lcl|MH085546.1_cds_AWD39711.1_1_[gene=blaOXA]_[protein=OXA-61_family_class_D_beta-lactamase_OXA-590]_[protein_id=AWD39711.1]_[location=1..774]_[gbkey=     ------------------------------ 30
lcl|MH085545.1_cds_AWD39710.1_1_[gene=blaOXA]_[protein=OXA-61_family_class_D_beta-lactamase_OXA-607]_[protein_id=AWD39710.1]_[location=1..759]_[gbkey=     ------------------------------ 30
lcl|MH085544.1_cds_AWD39709.1_1_[gene=blaOXA]_[protein=OXA-61_family_class_D_beta-lactamase_OXA-598]_[protein_id=AWD39709.1]_[location=1..771]_[gbkey=     ------------------------------ 30
lcl|MH085543.1_cds_AWD39708.1_1_[gene=blaOXA]_[protein=OXA-61_family_class_D_beta-lactamase_OXA-612]_[protein_id=AWD39708.1]_[location=1..774]_[gbkey=     ------------------------------ 30
lcl|MH085542.1_cds_AWD39707.1_1_[gene=blaOXA]_[protein=OXA-61_family_class_D_beta-lactamase_OXA-610]_[protein_id=AWD39707.1]_[location=1..774]_[gbkey=     ------------------------------ 30
lcl|MH085541.1_cds_AWD39706.1_1_[gene=blaOXA]_[protein=OXA-61_family_class_D_beta-lactamase_OXA-577]_[protein_id=AWD39706.1]_[location=1..774]_[gbkey=     ------------------------------ 30
lcl|MH085540.1_cds_AWD39705.1_1_[gene=blaOXA]_[protein=OXA-61_family_class_D_beta-lactamase_OXA-599]_[protein_id=AWD39705.1]_[location=1..774]_[gbkey=     ------------------------------ 30
lcl|MH085539.1_cds_AWD39704.1_1_[gene=blaOXA]_[protein=OXA-61_family_class_D_beta-lactamase_OXA-593]_[protein_id=AWD39704.1]_[location=1..774]_[gbkey=     ------------------------------ 30
lcl|MH085538.1_cds_AWD39703.1_1_[gene=blaOXA]_[protein=OXA-61_family_class_D_beta-lactamase_OXA-589]_[protein_id=AWD39703.1]_[location=1..774]_[gbkey=     ------------------------------ 30
lcl|MH085537.1_cds_AWD39702.1_1_[gene=blaOXA]_[protein=OXA-61_family_class_D_beta-lactamase_OXA-588]_[protein_id=AWD39702.1]_[location=1..774]_[gbkey=     ------------------------------ 30
lcl|MH085536.1_cds_AWD39701.1_1_[gene=blaOXA]_[protein=OXA-61_family_class_D_beta-lactamase_OXA-600]_[protein_id=AWD39701.1]_[location=1..774]_[gbkey=     ------------------------------ 30
lcl|MH085535.1_cds_AWD39700.1_1_[gene=blaOXA]_[protein=OXA-61_family_class_D_beta-lactamase_OXA-596]_[protein_id=AWD39700.1]_[location=1..774]_[gbkey=     ------------------------------ 30
lcl|MH085534.1_cds_AWD39699.1_1_[gene=blaOXA]_[protein=OXA-61_family_class_D_beta-lactamase_OXA-587]_[protein_id=AWD39699.1]_[location=1..774]_[gbkey=     ------------------------------ 30
lcl|MH085533.1_cds_AWD39698.1_1_[gene=blaOXA]_[protein=OXA-61_family_class_D_beta-lactamase_OXA-577]_[protein_id=AWD39698.1]_[location=1..774]_[gbkey=     ------------------------------ 30
lcl|MH085532.1_cds_AWD39697.1_1_[gene=blaOXA]_[protein=OXA-61_family_class_D_beta-lactamase_OXA-586]_[protein_id=AWD39697.1]_[location=1..774]_[gbkey=     ------------------------------ 30
lcl|MH085531.1_cds_AWD39696.1_1_[gene=blaOXA]_[protein=OXA-61_family_class_D_beta-lactamase_OXA-585]_[protein_id=AWD39696.1]_[location=1..774]_[gbkey=     ------------------------------ 30
lcl|MH085530.1_cds_AWD39695.1_1_[gene=blaOXA]_[protein=OXA-61_family_class_D_beta-lactamase_OXA-584]_[protein_id=AWD39695.1]_[location=1..774]_[gbkey=     ------------------------------ 30
lcl|MH085529.1_cds_AWD39694.1_1_[gene=blaOXA]_[protein=OXA-61_family_class_D_beta-lactamase_OXA-601]_[protein_id=AWD39694.1]_[location=1..762]_[gbkey=     ------------------------------ 30
lcl|MH085528.1_cds_AWD39693.1_1_[gene=blaOXA]_[protein=OXA-61_family_class_D_beta-lactamase_OXA-597]_[protein_id=AWD39693.1]_[location=1..774]_[gbkey=     ------------------------------ 30
lcl|MH085527.1_cds_AWD39692.1_1_[gene=blaOXA]_[protein=OXA-61_family_class_D_beta-lactamase_OXA-583]_[protein_id=AWD39692.1]_[location=1..774]_[gbkey=     ------------------------------ 30
lcl|MH085526.1_cds_AWD39691.1_1_[gene=blaOXA]_[protein=OXA-61_family_class_D_beta-lactamase_OXA-609]_[protein_id=AWD39691.1]_[location=1..774]_[gbkey=     ------------------------------ 30
lcl|MH085525.1_cds_AWD39690.1_1_[gene=blaOXA]_[protein=OXA-61_family_class_D_beta-lactamase_OXA-581]_[protein_id=AWD39690.1]_[location=1..774]_[gbkey=     ------------------------------ 30
lcl|MH085524.1_cds_AWD39689.1_1_[gene=blaOXA]_[protein=OXA-61_family_class_D_beta-lactamase_OXA-580]_[protein_id=AWD39689.1]_[location=1..774]_[gbkey=     ------------------------------ 30
lcl|MH085523.1_cds_AWD39688.1_1_[gene=blaOXA]_[protein=OXA-61_family_class_D_beta-lactamase_OXA-592]_[protein_id=AWD39688.1]_[location=1..774]_[gbkey=     ------------------------------ 30
lcl|MH085522.1_cds_AWD39687.1_1_[gene=blaOXA]_[protein=OXA-61_family_class_D_beta-lactamase_OXA-579]_[protein_id=AWD39687.1]_[location=1..774]_[gbkey=     ------------------------------ 30
lcl|MH085521.1_cds_AWD39686.1_1_[gene=blaOXA]_[protein=OXA-61_family_class_D_beta-lactamase_OXA-595]_[protein_id=AWD39686.1]_[location=1..774]_[gbkey=     ------------------------------ 30
lcl|MH085520.1_cds_AWD39685.1_1_[gene=blaOXA]_[protein=OXA-61_family_class_D_beta-lactamase_OXA-578]_[protein_id=AWD39685.1]_[location=1..774]_[gbkey=     ------------------------------ 30
lcl|MH085519.1_cds_AWD39684.1_1_[gene=blaOXA]_[protein=OXA-61_family_class_D_beta-lactamase_OXA-591]_[protein_id=AWD39684.1]_[location=1..774]_[gbkey=     ------------------------------ 30
lcl|MH085518.1_cds_AWD39683.1_1_[gene=blaOXA]_[protein=OXA-61_family_class_D_beta-lactamase_OXA-611]_[protein_id=AWD39683.1]_[location=1..774]_[gbkey=     ------------------------------ 30
lcl|MH085517.1_cds_AWD39682.1_1_[gene=blaOXA]_[protein=OXA-61_family_class_D_beta-lactamase_OXA-608]_[protein_id=AWD39682.1]_[location=1..774]_[gbkey=     ------------------------------ 30
lcl|MH085516.1_cds_AWD39681.1_1_[gene=blaOXA]_[protein=OXA-61_family_class_D_beta-lactamase_OXA-594]_[protein_id=AWD39681.1]_[location=1..774]_[gbkey=     ------------------------------ 30
lcl|MH085515.1_cds_AWD39680.1_1_[gene=blaOXA]_[protein=OXA-61_family_class_D_beta-lactamase_OXA-603]_[protein_id=AWD39680.1]_[location=1..762]_[gbkey=     ------------------------------ 30
                                                                                                                                                                                         

OXA-1_consensus                                                                                                                                            ------------------------ATGAAA 60
OXA01_crRNA                                                                                                                                                ------------------------------ 60
Forward_primer                                                                                                                                             ------------------------------ 60
Reverse_primer                                                                                                                                             ------------------------------ 60
lcl|NG_063887.1_cds_WP_128268279.1_1_[gene=blaOXA]_[locus_tag=A7J11_06098]_[protein=OXA-61_family_class_D_beta-lactamase_OXA-786]_[protein_id=WP_12826     ------------------------ATGAAA 60
lcl|NG_049489.1_cds_WP_002783228.1_1_[gene=blaOXA]_[locus_tag=A7J11_00739]_[protein=OXA-61_family_class_D_beta-lactamase_OXA-193]_[protein_id=WP_00278     ------------------------ATGAAA 60
lcl|MH085562.1_cds_AWD39738.1_1_[gene=blaOXA]_[protein=OXA-61_family_class_D_beta-lactamase_OXA-660]_[protein_id=AWD39738.1]_[location=1..720]_[gbkey=     ------------------------ATGAAA 60
lcl|MH085560.1_cds_AWD39737.1_1_[gene=blaOXA]_[protein=OXA-61_family_class_D_beta-lactamase_OXA-659]_[protein_id=AWD39737.1]_[location=1..828]_[gbkey=     TATGGTTACATTTTATTTTTCCGCCGACAA 60
lcl|MH085558.1_cds_AWD39736.1_1_[gene=blaOXA]_[protein=OXA-61_family_class_D_beta-lactamase]_[protein_id=AWD39736.1]_[location=1..762]_[gbkey=CDS]         ------------------------ATGAAA 60
lcl|MH085557.1_cds_AWD39735.1_1_[gene=blaOXA]_[protein=OXA-61_family_class_D_beta-lactamase]_[protein_id=AWD39735.1]_[location=1..675]_[gbkey=CDS]         ------------------------ATGAAA 60
lcl|MH085553.1_cds_AWD39716.1_1_[gene=blaOXA]_[protein=OXA-61_family_class_D_beta-lactamase_OXA-582]_[protein_id=AWD39716.1]_[location=1..774]_[gbkey=     ------------------------ATGAAA 60
lcl|MH085559.1_cds_AWD39717.1_1_[gene=blaOXA]_[protein=OXA-61_family_class_D_beta-lactamase_OXA-461]_[protein_id=AWD39717.1]_[location=1..762]_[gbkey=     ------------------------ATGAAA 60
lcl|MH085561.1_cds_AWD39718.1_1_[gene=blaOXA]_[protein=OXA-61_family_class_D_beta-lactamase_OXA-605]_[protein_id=AWD39718.1]_[location=1..807]_[gbkey=     ------------------------ATGAAA 60
lcl|MH085556.1_cds_AWD39734.1_1_[gene=blaOXA]_[protein=OXA-61_family_class_D_beta-lactamase]_[protein_id=AWD39734.1]_[location=1..774]_[gbkey=CDS]         ------------------------ATGAAA 60
lcl|MH085555.1_cds_AWD39733.1_1_[gene=blaOXA]_[protein=OXA-61_family_class_D_beta-lactamase]_[protein_id=AWD39733.1]_[location=1..774]_[gbkey=CDS]         ------------------------ATGAAA 60
lcl|MH085554.1_cds_AWD39732.1_1_[gene=blaOXA]_[protein=OXA-61_family_class_D_beta-lactamase]_[protein_id=AWD39732.1]_[location=1..774]_[gbkey=CDS]         ------------------------ATGAAA 60
lcl|MH085552.1_cds_AWD39731.1_1_[gene=blaOXA]_[protein=OXA-61_family_class_D_beta-lactamase]_[protein_id=AWD39731.1]_[location=1..675]_[gbkey=CDS]         ------------------------ATGAAA 60
lcl|MH085551.1_cds_AWD39730.1_1_[gene=blaOXA]_[protein=OXA-61_family_class_D_beta-lactamase]_[protein_id=AWD39730.1]_[location=1..675]_[gbkey=CDS]         ------------------------ATGAAA 60
lcl|NG_049801.1_cds_WP_002872036.1_1_[gene=blaOXA]_[locus_tag=A7J11_01349]_[protein=class_D_beta-lactamase_OXA-61]_[protein_id=WP_002872036.1]_[locati     ------------------------ATGAAA 60
lcl|MK181521.1_cds_AYX80690.1_1_[gene=blaOXA]_[protein=OXA-61_family_class_D_beta-lactamase_OXA-786]_[protein_id=AYX80690.1]_[location=1..744]_[gbkey=     ------------------------ATGAAA 60
lcl|NG_049746.1_cds_WP_002788004.1_1_[gene=blaOXA]_[locus_tag=A7J11_01476]_[protein=OXA-61_family_class_D_beta-lactamase_OXA-460]_[protein_id=WP_00278     ------------------------ATGAAA 60
lcl|NG_049747.1_cds_WP_038813458.1_1_[gene=blaOXA]_[locus_tag=A7J11_03397]_[protein=OXA-61_family_class_D_beta-lactamase_OXA-461]_[protein_id=WP_03881     ------------------------ATGAAA 60
lcl|MK181519.1_cds_AYX80688.1_1_[gene=blaOXA]_[protein=OXA-61_family_class_D_beta-lactamase_OXA-784]_[protein_id=AYX80688.1]_[location=1..774]_[gbkey=     ------------------------ATGAAA 60
lcl|NG_049736.1_cds_WP_042962442.1_1_[gene=blaOXA]_[locus_tag=A7J11_03430]_[protein=OXA-61_family_class_D_beta-lactamase_OXA-450]_[protein_id=WP_04296     ------------------------ATGAAA 60
lcl|NG_049737.1_cds_WP_052805187.1_1_[gene=blaOXA]_[locus_tag=A7J11_03478]_[protein=OXA-61_family_class_D_beta-lactamase_OXA-451]_[protein_id=WP_05280     ------------------------ATGAAA 60
lcl|NG_049738.1_cds_WP_020836977.1_1_[gene=blaOXA]_[locus_tag=A7J11_03057]_[protein=OXA-61_family_class_D_beta-lactamase_OXA-452]_[protein_id=WP_02083     ------------------------ATGAAA 60
lcl|NG_049739.1_cds_WP_038851696.1_1_[gene=blaOXA]_[locus_tag=A7J11_03398]_[protein=OXA-61_family_class_D_beta-lactamase_OXA-453]_[protein_id=WP_03885     ------------------------ATGAAA 60
lcl|NG_049769.1_cds_WP_002791310.1_1_[gene=blaOXA]_[locus_tag=A7J11_02800]_[protein=OXA-61_family_class_D_beta-lactamase_OXA-489]_[protein_id=WP_00279     ------------------------ATGAAA 60
lcl|NG_063885.1_cds_WP_065980086.1_1_[gene=blaOXA]_[locus_tag=A7J11_06096]_[protein=OXA-61_family_class_D_beta-lactamase_OXA-784]_[protein_id=WP_06598     ------------------------ATGAAA 60
lcl|NG_061407.1_cds_WP_114699279.1_1_[gene=blaOXA]_[locus_tag=A7J11_05812]_[protein=OXA-61_family_class_D_beta-lactamase_OXA-660]_[protein_id=WP_11469     ------------------------ATGAAA 60
lcl|NG_057542.1_cds_WP_109545108.1_1_[gene=blaOXA]_[locus_tag=A7J11_05543]_[protein=OXA-61_family_class_D_beta-lactamase_OXA-605]_[protein_id=WP_10954     ------------------------ATGAAA 60
lcl|NG_057541.1_cds_WP_109545107.1_1_[gene=blaOXA]_[locus_tag=A7J11_05542]_[protein=OXA-61_family_class_D_beta-lactamase_OXA-582]_[protein_id=WP_10954     ------------------------ATGAAA 60
lcl|NG_057540.1_cds_WP_109545106.1_1_[gene=blaOXA]_[locus_tag=A7J11_05541]_[protein=OXA-61_family_class_D_beta-lactamase_OXA-606]_[protein_id=WP_10954     ------------------------ATGAAA 60
lcl|NG_057539.1_cds_WP_109545105.1_1_[gene=blaOXA]_[locus_tag=A7J11_05540]_[protein=OXA-61_family_class_D_beta-lactamase_OXA-602]_[protein_id=WP_10954     ------------------------ATGAAA 60
lcl|NG_057538.1_cds_WP_109545104.1_1_[gene=blaOXA]_[locus_tag=A7J11_05539]_[protein=OXA-61_family_class_D_beta-lactamase_OXA-604]_[protein_id=WP_10954     ------------------------ATGAAA 60
lcl|NG_057537.1_cds_WP_109545103.1_1_[gene=blaOXA]_[locus_tag=A7J11_05538]_[protein=OXA-61_family_class_D_beta-lactamase_OXA-590]_[protein_id=WP_10954     ------------------------ATGAAA 60
lcl|NG_057536.1_cds_WP_109545102.1_1_[gene=blaOXA]_[locus_tag=A7J11_05537]_[protein=OXA-61_family_class_D_beta-lactamase_OXA-607]_[protein_id=WP_10954     ------------------------ATGAAA 60
lcl|NG_057535.1_cds_WP_109545101.1_1_[gene=blaOXA]_[locus_tag=A7J11_05536]_[protein=OXA-61_family_class_D_beta-lactamase_OXA-598]_[protein_id=WP_10954     ------------------------ATGAAA 60
lcl|NG_057534.1_cds_WP_109545100.1_1_[gene=blaOXA]_[locus_tag=A7J11_05535]_[protein=OXA-61_family_class_D_beta-lactamase_OXA-612]_[protein_id=WP_10954     ------------------------ATGAAA 60
lcl|NG_057533.1_cds_WP_109545099.1_1_[gene=blaOXA]_[locus_tag=A7J11_05534]_[protein=OXA-61_family_class_D_beta-lactamase_OXA-610]_[protein_id=WP_10954     ------------------------ATGAAA 60
lcl|NG_057532.1_cds_WP_109545098.1_1_[gene=blaOXA]_[locus_tag=A7J11_05533]_[protein=OXA-61_family_class_D_beta-lactamase_OXA-599]_[protein_id=WP_10954     ------------------------ATGAAA 60
lcl|NG_057531.1_cds_WP_109545097.1_1_[gene=blaOXA]_[locus_tag=A7J11_05532]_[protein=OXA-61_family_class_D_beta-lactamase_OXA-593]_[protein_id=WP_10954     ------------------------ATGAAA 60
lcl|NG_057530.1_cds_WP_109545096.1_1_[gene=blaOXA]_[locus_tag=A7J11_05531]_[protein=OXA-61_family_class_D_beta-lactamase_OXA-589]_[protein_id=WP_10954     ------------------------ATGAAA 60
lcl|NG_057529.1_cds_WP_109545095.1_1_[gene=blaOXA]_[locus_tag=A7J11_05530]_[protein=OXA-61_family_class_D_beta-lactamase_OXA-588]_[protein_id=WP_10954     ------------------------ATGAAA 60
lcl|NG_057528.1_cds_WP_109545094.1_1_[gene=blaOXA]_[locus_tag=A7J11_05529]_[protein=OXA-61_family_class_D_beta-lactamase_OXA-600]_[protein_id=WP_10954     ------------------------ATGAAA 60
lcl|NG_057527.1_cds_WP_109545093.1_1_[gene=blaOXA]_[locus_tag=A7J11_05528]_[protein=OXA-61_family_class_D_beta-lactamase_OXA-596]_[protein_id=WP_10954     ------------------------ATGAAA 60
lcl|NG_057526.1_cds_WP_109545092.1_1_[gene=blaOXA]_[locus_tag=A7J11_05527]_[protein=OXA-61_family_class_D_beta-lactamase_OXA-587]_[protein_id=WP_10954     ------------------------ATGAAA 60
lcl|NG_057525.1_cds_WP_109545091.1_1_[gene=blaOXA]_[locus_tag=A7J11_05526]_[protein=OXA-61_family_class_D_beta-lactamase_OXA-577]_[protein_id=WP_10954     ------------------------ATGAAA 60
lcl|NG_057524.1_cds_WP_109545090.1_1_[gene=blaOXA]_[locus_tag=A7J11_05525]_[protein=OXA-61_family_class_D_beta-lactamase_OXA-586]_[protein_id=WP_10954     ------------------------ATGAAA 60
lcl|NG_057523.1_cds_WP_109545089.1_1_[gene=blaOXA]_[locus_tag=A7J11_05524]_[protein=OXA-61_family_class_D_beta-lactamase_OXA-585]_[protein_id=WP_10954     ------------------------ATGAAA 60
lcl|NG_057522.1_cds_WP_109545088.1_1_[gene=blaOXA]_[locus_tag=A7J11_05523]_[protein=OXA-61_family_class_D_beta-lactamase_OXA-584]_[protein_id=WP_10954     ------------------------ATGAAA 60
lcl|NG_057521.1_cds_WP_052803794.1_1_[gene=blaOXA]_[locus_tag=A7J11_05522]_[protein=OXA-61_family_class_D_beta-lactamase_OXA-601]_[protein_id=WP_05280     ------------------------ATGAAA 60
lcl|NG_057520.1_cds_WP_052800105.1_1_[gene=blaOXA]_[locus_tag=A7J11_05521]_[protein=OXA-61_family_class_D_beta-lactamase_OXA-597]_[protein_id=WP_05280     ------------------------ATGAAA 60
lcl|NG_057519.1_cds_WP_052781249.1_1_[gene=blaOXA]_[locus_tag=A7J11_05520]_[protein=OXA-61_family_class_D_beta-lactamase_OXA-583]_[protein_id=WP_05278     ------------------------ATGAAA 60
lcl|NG_057518.1_cds_WP_052798312.1_1_[gene=blaOXA]_[locus_tag=A7J11_05519]_[protein=OXA-61_family_class_D_beta-lactamase_OXA-609]_[protein_id=WP_05279     ------------------------ATGAAA 60
lcl|NG_057517.1_cds_WP_052788887.1_1_[gene=blaOXA]_[locus_tag=A7J11_05518]_[protein=OXA-61_family_class_D_beta-lactamase_OXA-581]_[protein_id=WP_05278     ------------------------ATGAAA 60
lcl|NG_057516.1_cds_WP_025006557.1_1_[gene=blaOXA]_[locus_tag=A7J11_05517]_[protein=OXA-61_family_class_D_beta-lactamase_OXA-580]_[protein_id=WP_02500     ------------------------ATGAAA 60
lcl|NG_057515.1_cds_WP_002857546.1_1_[gene=blaOXA]_[locus_tag=A7J11_05516]_[protein=OXA-61_family_class_D_beta-lactamase_OXA-592]_[protein_id=WP_00285     ------------------------ATGAAA 60
lcl|NG_057514.1_cds_WP_002837769.1_1_[gene=blaOXA]_[locus_tag=A7J11_05515]_[protein=OXA-61_family_class_D_beta-lactamase_OXA-579]_[protein_id=WP_00283     ------------------------ATGAAA 60
lcl|NG_057513.1_cds_WP_002824679.1_1_[gene=blaOXA]_[locus_tag=A7J11_05514]_[protein=OXA-61_family_class_D_beta-lactamase_OXA-595]_[protein_id=WP_00282     ------------------------ATGAAA 60
lcl|NG_057512.1_cds_WP_002812372.1_1_[gene=blaOXA]_[locus_tag=A7J11_05513]_[protein=OXA-61_family_class_D_beta-lactamase_OXA-578]_[protein_id=WP_00281     ------------------------ATGAAA 60
lcl|NG_057511.1_cds_WP_002889704.1_1_[gene=blaOXA]_[locus_tag=A7J11_05512]_[protein=OXA-61_family_class_D_beta-lactamase_OXA-591]_[protein_id=WP_00288     ------------------------ATGAAA 60
lcl|NG_057510.1_cds_WP_052788483.1_1_[gene=blaOXA]_[locus_tag=A7J11_05511]_[protein=OXA-61_family_class_D_beta-lactamase_OXA-611]_[protein_id=WP_05278     ------------------------ATGAAA 60
lcl|NG_057509.1_cds_WP_109545087.1_1_[gene=blaOXA]_[locus_tag=A7J11_05510]_[protein=OXA-61_family_class_D_beta-lactamase_OXA-608]_[protein_id=WP_10954     ------------------------ATGAAA 60
lcl|NG_057508.1_cds_WP_044600959.1_1_[gene=blaOXA]_[locus_tag=A7J11_05509]_[protein=OXA-61_family_class_D_beta-lactamase_OXA-594]_[protein_id=WP_04460     ------------------------ATGAAA 60
lcl|NG_057507.1_cds_WP_053921012.1_1_[gene=blaOXA]_[locus_tag=A7J11_05508]_[protein=OXA-61_family_class_D_beta-lactamase_OXA-603]_[protein_id=WP_05392     ------------------------ATGAAA 60
lcl|MH085549.1_cds_AWD39714.1_1_[gene=blaOXA]_[protein=OXA-61_family_class_D_beta-lactamase_OXA-606]_[protein_id=AWD39714.1]_[location=1..774]_[gbkey=     ------------------------ATGAAA 60
lcl|MH085548.1_cds_AWD39713.1_1_[gene=blaOXA]_[protein=OXA-61_family_class_D_beta-lactamase_OXA-602]_[protein_id=AWD39713.1]_[location=1..762]_[gbkey=     ------------------------ATGAAA 60
lcl|MH085547.1_cds_AWD39712.1_1_[gene=blaOXA]_[protein=OXA-61_family_class_D_beta-lactamase_OXA-604]_[protein_id=AWD39712.1]_[location=1..762]_[gbkey=     ------------------------ATGAAA 60
lcl|MH085546.1_cds_AWD39711.1_1_[gene=blaOXA]_[protein=OXA-61_family_class_D_beta-lactamase_OXA-590]_[protein_id=AWD39711.1]_[location=1..774]_[gbkey=     ------------------------ATGAAA 60
lcl|MH085545.1_cds_AWD39710.1_1_[gene=blaOXA]_[protein=OXA-61_family_class_D_beta-lactamase_OXA-607]_[protein_id=AWD39710.1]_[location=1..759]_[gbkey=     ------------------------ATGAAA 60
lcl|MH085544.1_cds_AWD39709.1_1_[gene=blaOXA]_[protein=OXA-61_family_class_D_beta-lactamase_OXA-598]_[protein_id=AWD39709.1]_[location=1..771]_[gbkey=     ------------------------ATGAAA 60
lcl|MH085543.1_cds_AWD39708.1_1_[gene=blaOXA]_[protein=OXA-61_family_class_D_beta-lactamase_OXA-612]_[protein_id=AWD39708.1]_[location=1..774]_[gbkey=     ------------------------ATGAAA 60
lcl|MH085542.1_cds_AWD39707.1_1_[gene=blaOXA]_[protein=OXA-61_family_class_D_beta-lactamase_OXA-610]_[protein_id=AWD39707.1]_[location=1..774]_[gbkey=     ------------------------ATGAAA 60
lcl|MH085541.1_cds_AWD39706.1_1_[gene=blaOXA]_[protein=OXA-61_family_class_D_beta-lactamase_OXA-577]_[protein_id=AWD39706.1]_[location=1..774]_[gbkey=     ------------------------ATGAAA 60
lcl|MH085540.1_cds_AWD39705.1_1_[gene=blaOXA]_[protein=OXA-61_family_class_D_beta-lactamase_OXA-599]_[protein_id=AWD39705.1]_[location=1..774]_[gbkey=     ------------------------ATGAAA 60
lcl|MH085539.1_cds_AWD39704.1_1_[gene=blaOXA]_[protein=OXA-61_family_class_D_beta-lactamase_OXA-593]_[protein_id=AWD39704.1]_[location=1..774]_[gbkey=     ------------------------ATGAAA 60
lcl|MH085538.1_cds_AWD39703.1_1_[gene=blaOXA]_[protein=OXA-61_family_class_D_beta-lactamase_OXA-589]_[protein_id=AWD39703.1]_[location=1..774]_[gbkey=     ------------------------ATGAAA 60
lcl|MH085537.1_cds_AWD39702.1_1_[gene=blaOXA]_[protein=OXA-61_family_class_D_beta-lactamase_OXA-588]_[protein_id=AWD39702.1]_[location=1..774]_[gbkey=     ------------------------ATGAAA 60
lcl|MH085536.1_cds_AWD39701.1_1_[gene=blaOXA]_[protein=OXA-61_family_class_D_beta-lactamase_OXA-600]_[protein_id=AWD39701.1]_[location=1..774]_[gbkey=     ------------------------ATGAAA 60
lcl|MH085535.1_cds_AWD39700.1_1_[gene=blaOXA]_[protein=OXA-61_family_class_D_beta-lactamase_OXA-596]_[protein_id=AWD39700.1]_[location=1..774]_[gbkey=     ------------------------ATGAAA 60
lcl|MH085534.1_cds_AWD39699.1_1_[gene=blaOXA]_[protein=OXA-61_family_class_D_beta-lactamase_OXA-587]_[protein_id=AWD39699.1]_[location=1..774]_[gbkey=     ------------------------ATGAAA 60
lcl|MH085533.1_cds_AWD39698.1_1_[gene=blaOXA]_[protein=OXA-61_family_class_D_beta-lactamase_OXA-577]_[protein_id=AWD39698.1]_[location=1..774]_[gbkey=     ------------------------ATGAAA 60
lcl|MH085532.1_cds_AWD39697.1_1_[gene=blaOXA]_[protein=OXA-61_family_class_D_beta-lactamase_OXA-586]_[protein_id=AWD39697.1]_[location=1..774]_[gbkey=     ------------------------ATGAAA 60
lcl|MH085531.1_cds_AWD39696.1_1_[gene=blaOXA]_[protein=OXA-61_family_class_D_beta-lactamase_OXA-585]_[protein_id=AWD39696.1]_[location=1..774]_[gbkey=     ------------------------ATGAAA 60
lcl|MH085530.1_cds_AWD39695.1_1_[gene=blaOXA]_[protein=OXA-61_family_class_D_beta-lactamase_OXA-584]_[protein_id=AWD39695.1]_[location=1..774]_[gbkey=     ------------------------ATGAAA 60
lcl|MH085529.1_cds_AWD39694.1_1_[gene=blaOXA]_[protein=OXA-61_family_class_D_beta-lactamase_OXA-601]_[protein_id=AWD39694.1]_[location=1..762]_[gbkey=     ------------------------ATGAAA 60
lcl|MH085528.1_cds_AWD39693.1_1_[gene=blaOXA]_[protein=OXA-61_family_class_D_beta-lactamase_OXA-597]_[protein_id=AWD39693.1]_[location=1..774]_[gbkey=     ------------------------ATGAAA 60
lcl|MH085527.1_cds_AWD39692.1_1_[gene=blaOXA]_[protein=OXA-61_family_class_D_beta-lactamase_OXA-583]_[protein_id=AWD39692.1]_[location=1..774]_[gbkey=     ------------------------ATGAAA 60
lcl|MH085526.1_cds_AWD39691.1_1_[gene=blaOXA]_[protein=OXA-61_family_class_D_beta-lactamase_OXA-609]_[protein_id=AWD39691.1]_[location=1..774]_[gbkey=     ------------------------ATGAAA 60
lcl|MH085525.1_cds_AWD39690.1_1_[gene=blaOXA]_[protein=OXA-61_family_class_D_beta-lactamase_OXA-581]_[protein_id=AWD39690.1]_[location=1..774]_[gbkey=     ------------------------ATGAAA 60
lcl|MH085524.1_cds_AWD39689.1_1_[gene=blaOXA]_[protein=OXA-61_family_class_D_beta-lactamase_OXA-580]_[protein_id=AWD39689.1]_[location=1..774]_[gbkey=     ------------------------ATGAAA 60
lcl|MH085523.1_cds_AWD39688.1_1_[gene=blaOXA]_[protein=OXA-61_family_class_D_beta-lactamase_OXA-592]_[protein_id=AWD39688.1]_[location=1..774]_[gbkey=     ------------------------ATGAAA 60
lcl|MH085522.1_cds_AWD39687.1_1_[gene=blaOXA]_[protein=OXA-61_family_class_D_beta-lactamase_OXA-579]_[protein_id=AWD39687.1]_[location=1..774]_[gbkey=     ------------------------ATGAAA 60
lcl|MH085521.1_cds_AWD39686.1_1_[gene=blaOXA]_[protein=OXA-61_family_class_D_beta-lactamase_OXA-595]_[protein_id=AWD39686.1]_[location=1..774]_[gbkey=     ------------------------ATGAAA 60
lcl|MH085520.1_cds_AWD39685.1_1_[gene=blaOXA]_[protein=OXA-61_family_class_D_beta-lactamase_OXA-578]_[protein_id=AWD39685.1]_[location=1..774]_[gbkey=     ------------------------ATGAAA 60
lcl|MH085519.1_cds_AWD39684.1_1_[gene=blaOXA]_[protein=OXA-61_family_class_D_beta-lactamase_OXA-591]_[protein_id=AWD39684.1]_[location=1..774]_[gbkey=     ------------------------ATGAAA 60
lcl|MH085518.1_cds_AWD39683.1_1_[gene=blaOXA]_[protein=OXA-61_family_class_D_beta-lactamase_OXA-611]_[protein_id=AWD39683.1]_[location=1..774]_[gbkey=     ------------------------ATGAAA 60
lcl|MH085517.1_cds_AWD39682.1_1_[gene=blaOXA]_[protein=OXA-61_family_class_D_beta-lactamase_OXA-608]_[protein_id=AWD39682.1]_[location=1..774]_[gbkey=     ------------------------ATGAAA 60
lcl|MH085516.1_cds_AWD39681.1_1_[gene=blaOXA]_[protein=OXA-61_family_class_D_beta-lactamase_OXA-594]_[protein_id=AWD39681.1]_[location=1..774]_[gbkey=     ------------------------ATGAAA 60
lcl|MH085515.1_cds_AWD39680.1_1_[gene=blaOXA]_[protein=OXA-61_family_class_D_beta-lactamase_OXA-603]_[protein_id=AWD39680.1]_[location=1..762]_[gbkey=     ------------------------ATGAAA 60
                                                                                                                                                                                         

OXA-1_consensus                                                                                                                                            AACACAATACATATCAACTTCGCTATTTTT 90
OXA01_crRNA                                                                                                                                                ------------------------------ 90
Forward_primer                                                                                                                                             ------------------------------ 90
Reverse_primer                                                                                                                                             ------------------------------ 90
lcl|NG_063887.1_cds_WP_128268279.1_1_[gene=blaOXA]_[locus_tag=A7J11_06098]_[protein=OXA-61_family_class_D_beta-lactamase_OXA-786]_[protein_id=WP_12826     AAAATAA---------------CTTTATTT 90
lcl|NG_049489.1_cds_WP_002783228.1_1_[gene=blaOXA]_[locus_tag=A7J11_00739]_[protein=OXA-61_family_class_D_beta-lactamase_OXA-193]_[protein_id=WP_00278     AAAATAA---------------CTTTATTT 90
lcl|MH085562.1_cds_AWD39738.1_1_[gene=blaOXA]_[protein=OXA-61_family_class_D_beta-lactamase_OXA-660]_[protein_id=AWD39738.1]_[location=1..720]_[gbkey=     AAAATAA---------------CTTTATTT 90
lcl|MH085560.1_cds_AWD39737.1_1_[gene=blaOXA]_[protein=OXA-61_family_class_D_beta-lactamase_OXA-659]_[protein_id=AWD39737.1]_[location=1..828]_[gbkey=     AAAATAA---------------CTTTATTT 90
lcl|MH085558.1_cds_AWD39736.1_1_[gene=blaOXA]_[protein=OXA-61_family_class_D_beta-lactamase]_[protein_id=AWD39736.1]_[location=1..762]_[gbkey=CDS]         AAAATAA---------------CTTTATTT 90
lcl|MH085557.1_cds_AWD39735.1_1_[gene=blaOXA]_[protein=OXA-61_family_class_D_beta-lactamase]_[protein_id=AWD39735.1]_[location=1..675]_[gbkey=CDS]         AAAATAA---------------CTTTATTT 90
lcl|MH085553.1_cds_AWD39716.1_1_[gene=blaOXA]_[protein=OXA-61_family_class_D_beta-lactamase_OXA-582]_[protein_id=AWD39716.1]_[location=1..774]_[gbkey=     AAAATAA---------------CTTTATTT 90
lcl|MH085559.1_cds_AWD39717.1_1_[gene=blaOXA]_[protein=OXA-61_family_class_D_beta-lactamase_OXA-461]_[protein_id=AWD39717.1]_[location=1..762]_[gbkey=     AAAATAA---------------CTTTATTT 90
lcl|MH085561.1_cds_AWD39718.1_1_[gene=blaOXA]_[protein=OXA-61_family_class_D_beta-lactamase_OXA-605]_[protein_id=AWD39718.1]_[location=1..807]_[gbkey=     AAAATAA---------------CTTTATTT 90
lcl|MH085556.1_cds_AWD39734.1_1_[gene=blaOXA]_[protein=OXA-61_family_class_D_beta-lactamase]_[protein_id=AWD39734.1]_[location=1..774]_[gbkey=CDS]         AAAATAA---------------CTTTATTT 90
lcl|MH085555.1_cds_AWD39733.1_1_[gene=blaOXA]_[protein=OXA-61_family_class_D_beta-lactamase]_[protein_id=AWD39733.1]_[location=1..774]_[gbkey=CDS]         AAAATAA---------------CTTTATTT 90
lcl|MH085554.1_cds_AWD39732.1_1_[gene=blaOXA]_[protein=OXA-61_family_class_D_beta-lactamase]_[protein_id=AWD39732.1]_[location=1..774]_[gbkey=CDS]         AAAATAA---------------CTTTATTT 90
lcl|MH085552.1_cds_AWD39731.1_1_[gene=blaOXA]_[protein=OXA-61_family_class_D_beta-lactamase]_[protein_id=AWD39731.1]_[location=1..675]_[gbkey=CDS]         AAAATAA---------------CTTTATTT 90
lcl|MH085551.1_cds_AWD39730.1_1_[gene=blaOXA]_[protein=OXA-61_family_class_D_beta-lactamase]_[protein_id=AWD39730.1]_[location=1..675]_[gbkey=CDS]         AAAATAA---------------CTTTATTT 90
lcl|NG_049801.1_cds_WP_002872036.1_1_[gene=blaOXA]_[locus_tag=A7J11_01349]_[protein=class_D_beta-lactamase_OXA-61]_[protein_id=WP_002872036.1]_[locati     AAAATAA---------------CTTTATTT 90
lcl|MK181521.1_cds_AYX80690.1_1_[gene=blaOXA]_[protein=OXA-61_family_class_D_beta-lactamase_OXA-786]_[protein_id=AYX80690.1]_[location=1..744]_[gbkey=     AAAATAA---------------CTTTATTT 90
lcl|NG_049746.1_cds_WP_002788004.1_1_[gene=blaOXA]_[locus_tag=A7J11_01476]_[protein=OXA-61_family_class_D_beta-lactamase_OXA-460]_[protein_id=WP_00278     AAAATAA---------------CTTTATTT 90
lcl|NG_049747.1_cds_WP_038813458.1_1_[gene=blaOXA]_[locus_tag=A7J11_03397]_[protein=OXA-61_family_class_D_beta-lactamase_OXA-461]_[protein_id=WP_03881     AAAATAA---------------CTTTATTT 90
lcl|MK181519.1_cds_AYX80688.1_1_[gene=blaOXA]_[protein=OXA-61_family_class_D_beta-lactamase_OXA-784]_[protein_id=AYX80688.1]_[location=1..774]_[gbkey=     AAAATAA---------------CTTTATTT 90
lcl|NG_049736.1_cds_WP_042962442.1_1_[gene=blaOXA]_[locus_tag=A7J11_03430]_[protein=OXA-61_family_class_D_beta-lactamase_OXA-450]_[protein_id=WP_04296     AAAATAA---------------CTTTATTT 90
lcl|NG_049737.1_cds_WP_052805187.1_1_[gene=blaOXA]_[locus_tag=A7J11_03478]_[protein=OXA-61_family_class_D_beta-lactamase_OXA-451]_[protein_id=WP_05280     AAAATAA---------------CTTTATTT 90
lcl|NG_049738.1_cds_WP_020836977.1_1_[gene=blaOXA]_[locus_tag=A7J11_03057]_[protein=OXA-61_family_class_D_beta-lactamase_OXA-452]_[protein_id=WP_02083     AAAATAA---------------CTTTATTT 90
lcl|NG_049739.1_cds_WP_038851696.1_1_[gene=blaOXA]_[locus_tag=A7J11_03398]_[protein=OXA-61_family_class_D_beta-lactamase_OXA-453]_[protein_id=WP_03885     AAAATAA---------------CTTTATTT 90
lcl|NG_049769.1_cds_WP_002791310.1_1_[gene=blaOXA]_[locus_tag=A7J11_02800]_[protein=OXA-61_family_class_D_beta-lactamase_OXA-489]_[protein_id=WP_00279     AAAATAA---------------CTTTATTT 90
lcl|NG_063885.1_cds_WP_065980086.1_1_[gene=blaOXA]_[locus_tag=A7J11_06096]_[protein=OXA-61_family_class_D_beta-lactamase_OXA-784]_[protein_id=WP_06598     AAAATAA---------------CTTTATTT 90
lcl|NG_061407.1_cds_WP_114699279.1_1_[gene=blaOXA]_[locus_tag=A7J11_05812]_[protein=OXA-61_family_class_D_beta-lactamase_OXA-660]_[protein_id=WP_11469     AAAATAA---------------CTTTATTT 90
lcl|NG_057542.1_cds_WP_109545108.1_1_[gene=blaOXA]_[locus_tag=A7J11_05543]_[protein=OXA-61_family_class_D_beta-lactamase_OXA-605]_[protein_id=WP_10954     AAAATAA---------------CTTTATTT 90
lcl|NG_057541.1_cds_WP_109545107.1_1_[gene=blaOXA]_[locus_tag=A7J11_05542]_[protein=OXA-61_family_class_D_beta-lactamase_OXA-582]_[protein_id=WP_10954     AAAATAA---------------CTTTATTT 90
lcl|NG_057540.1_cds_WP_109545106.1_1_[gene=blaOXA]_[locus_tag=A7J11_05541]_[protein=OXA-61_family_class_D_beta-lactamase_OXA-606]_[protein_id=WP_10954     AAAATAA---------------CTTTATTT 90
lcl|NG_057539.1_cds_WP_109545105.1_1_[gene=blaOXA]_[locus_tag=A7J11_05540]_[protein=OXA-61_family_class_D_beta-lactamase_OXA-602]_[protein_id=WP_10954     AAAATAA---------------CTTTATTT 90
lcl|NG_057538.1_cds_WP_109545104.1_1_[gene=blaOXA]_[locus_tag=A7J11_05539]_[protein=OXA-61_family_class_D_beta-lactamase_OXA-604]_[protein_id=WP_10954     AAAATAA---------------CTTTATTT 90
lcl|NG_057537.1_cds_WP_109545103.1_1_[gene=blaOXA]_[locus_tag=A7J11_05538]_[protein=OXA-61_family_class_D_beta-lactamase_OXA-590]_[protein_id=WP_10954     AAAATAA---------------CTTTATTT 90
lcl|NG_057536.1_cds_WP_109545102.1_1_[gene=blaOXA]_[locus_tag=A7J11_05537]_[protein=OXA-61_family_class_D_beta-lactamase_OXA-607]_[protein_id=WP_10954     AAAATAA---------------CTTTATTT 90
lcl|NG_057535.1_cds_WP_109545101.1_1_[gene=blaOXA]_[locus_tag=A7J11_05536]_[protein=OXA-61_family_class_D_beta-lactamase_OXA-598]_[protein_id=WP_10954     AAAATAA---------------CTTTATTT 90
lcl|NG_057534.1_cds_WP_109545100.1_1_[gene=blaOXA]_[locus_tag=A7J11_05535]_[protein=OXA-61_family_class_D_beta-lactamase_OXA-612]_[protein_id=WP_10954     AAAATAA---------------CTTTATTT 90
lcl|NG_057533.1_cds_WP_109545099.1_1_[gene=blaOXA]_[locus_tag=A7J11_05534]_[protein=OXA-61_family_class_D_beta-lactamase_OXA-610]_[protein_id=WP_10954     AAAATAA---------------CTTTATTT 90
lcl|NG_057532.1_cds_WP_109545098.1_1_[gene=blaOXA]_[locus_tag=A7J11_05533]_[protein=OXA-61_family_class_D_beta-lactamase_OXA-599]_[protein_id=WP_10954     AAAATAA---------------CTTTATTT 90
lcl|NG_057531.1_cds_WP_109545097.1_1_[gene=blaOXA]_[locus_tag=A7J11_05532]_[protein=OXA-61_family_class_D_beta-lactamase_OXA-593]_[protein_id=WP_10954     AAAATAA---------------CTTTATTT 90
lcl|NG_057530.1_cds_WP_109545096.1_1_[gene=blaOXA]_[locus_tag=A7J11_05531]_[protein=OXA-61_family_class_D_beta-lactamase_OXA-589]_[protein_id=WP_10954     AAAATAA---------------CTTTATTT 90
lcl|NG_057529.1_cds_WP_109545095.1_1_[gene=blaOXA]_[locus_tag=A7J11_05530]_[protein=OXA-61_family_class_D_beta-lactamase_OXA-588]_[protein_id=WP_10954     AAAATAA---------------CTTTATTT 90
lcl|NG_057528.1_cds_WP_109545094.1_1_[gene=blaOXA]_[locus_tag=A7J11_05529]_[protein=OXA-61_family_class_D_beta-lactamase_OXA-600]_[protein_id=WP_10954     AAAATAA---------------CTTTATTT 90
lcl|NG_057527.1_cds_WP_109545093.1_1_[gene=blaOXA]_[locus_tag=A7J11_05528]_[protein=OXA-61_family_class_D_beta-lactamase_OXA-596]_[protein_id=WP_10954     AAAATAA---------------CTTTATTT 90
lcl|NG_057526.1_cds_WP_109545092.1_1_[gene=blaOXA]_[locus_tag=A7J11_05527]_[protein=OXA-61_family_class_D_beta-lactamase_OXA-587]_[protein_id=WP_10954     AAAATAA---------------CTTTATTT 90
lcl|NG_057525.1_cds_WP_109545091.1_1_[gene=blaOXA]_[locus_tag=A7J11_05526]_[protein=OXA-61_family_class_D_beta-lactamase_OXA-577]_[protein_id=WP_10954     AAAATAA---------------CTTTATTT 90
lcl|NG_057524.1_cds_WP_109545090.1_1_[gene=blaOXA]_[locus_tag=A7J11_05525]_[protein=OXA-61_family_class_D_beta-lactamase_OXA-586]_[protein_id=WP_10954     AAAATAA---------------CTTTATTT 90
lcl|NG_057523.1_cds_WP_109545089.1_1_[gene=blaOXA]_[locus_tag=A7J11_05524]_[protein=OXA-61_family_class_D_beta-lactamase_OXA-585]_[protein_id=WP_10954     AAAATAA---------------CTTTATTT 90
lcl|NG_057522.1_cds_WP_109545088.1_1_[gene=blaOXA]_[locus_tag=A7J11_05523]_[protein=OXA-61_family_class_D_beta-lactamase_OXA-584]_[protein_id=WP_10954     AAAATAA---------------CTTTATTT 90
lcl|NG_057521.1_cds_WP_052803794.1_1_[gene=blaOXA]_[locus_tag=A7J11_05522]_[protein=OXA-61_family_class_D_beta-lactamase_OXA-601]_[protein_id=WP_05280     AAAATAA---------------CTTTATTT 90
lcl|NG_057520.1_cds_WP_052800105.1_1_[gene=blaOXA]_[locus_tag=A7J11_05521]_[protein=OXA-61_family_class_D_beta-lactamase_OXA-597]_[protein_id=WP_05280     AAAATAA---------------CTTTATTT 90
lcl|NG_057519.1_cds_WP_052781249.1_1_[gene=blaOXA]_[locus_tag=A7J11_05520]_[protein=OXA-61_family_class_D_beta-lactamase_OXA-583]_[protein_id=WP_05278     AAAATAA---------------CTTTATTT 90
lcl|NG_057518.1_cds_WP_052798312.1_1_[gene=blaOXA]_[locus_tag=A7J11_05519]_[protein=OXA-61_family_class_D_beta-lactamase_OXA-609]_[protein_id=WP_05279     AAAATAA---------------CTTTATTT 90
lcl|NG_057517.1_cds_WP_052788887.1_1_[gene=blaOXA]_[locus_tag=A7J11_05518]_[protein=OXA-61_family_class_D_beta-lactamase_OXA-581]_[protein_id=WP_05278     AAAATAA---------------CTTTATTT 90
lcl|NG_057516.1_cds_WP_025006557.1_1_[gene=blaOXA]_[locus_tag=A7J11_05517]_[protein=OXA-61_family_class_D_beta-lactamase_OXA-580]_[protein_id=WP_02500     AAAATAA---------------CTTTATTT 90
lcl|NG_057515.1_cds_WP_002857546.1_1_[gene=blaOXA]_[locus_tag=A7J11_05516]_[protein=OXA-61_family_class_D_beta-lactamase_OXA-592]_[protein_id=WP_00285     AAAATAA---------------CTTTATTT 90
lcl|NG_057514.1_cds_WP_002837769.1_1_[gene=blaOXA]_[locus_tag=A7J11_05515]_[protein=OXA-61_family_class_D_beta-lactamase_OXA-579]_[protein_id=WP_00283     AAAATAA---------------CTTTATTT 90
lcl|NG_057513.1_cds_WP_002824679.1_1_[gene=blaOXA]_[locus_tag=A7J11_05514]_[protein=OXA-61_family_class_D_beta-lactamase_OXA-595]_[protein_id=WP_00282     AAAATAA---------------CTTTATTT 90
lcl|NG_057512.1_cds_WP_002812372.1_1_[gene=blaOXA]_[locus_tag=A7J11_05513]_[protein=OXA-61_family_class_D_beta-lactamase_OXA-578]_[protein_id=WP_00281     AAAATAA---------------CTTTATTT 90
lcl|NG_057511.1_cds_WP_002889704.1_1_[gene=blaOXA]_[locus_tag=A7J11_05512]_[protein=OXA-61_family_class_D_beta-lactamase_OXA-591]_[protein_id=WP_00288     AAAATAA---------------CTTTATTT 90
lcl|NG_057510.1_cds_WP_052788483.1_1_[gene=blaOXA]_[locus_tag=A7J11_05511]_[protein=OXA-61_family_class_D_beta-lactamase_OXA-611]_[protein_id=WP_05278     AAAATAA---------------CTTTATTT 90
lcl|NG_057509.1_cds_WP_109545087.1_1_[gene=blaOXA]_[locus_tag=A7J11_05510]_[protein=OXA-61_family_class_D_beta-lactamase_OXA-608]_[protein_id=WP_10954     AAAATAA---------------CTTTATTT 90
lcl|NG_057508.1_cds_WP_044600959.1_1_[gene=blaOXA]_[locus_tag=A7J11_05509]_[protein=OXA-61_family_class_D_beta-lactamase_OXA-594]_[protein_id=WP_04460     AAAATAA---------------CTTTATTT 90
lcl|NG_057507.1_cds_WP_053921012.1_1_[gene=blaOXA]_[locus_tag=A7J11_05508]_[protein=OXA-61_family_class_D_beta-lactamase_OXA-603]_[protein_id=WP_05392     AAAATAA---------------CTTTATTT 90
lcl|MH085549.1_cds_AWD39714.1_1_[gene=blaOXA]_[protein=OXA-61_family_class_D_beta-lactamase_OXA-606]_[protein_id=AWD39714.1]_[location=1..774]_[gbkey=     AAAATAA---------------CTTTATTT 90
lcl|MH085548.1_cds_AWD39713.1_1_[gene=blaOXA]_[protein=OXA-61_family_class_D_beta-lactamase_OXA-602]_[protein_id=AWD39713.1]_[location=1..762]_[gbkey=     AAAATAA---------------CTTTATTT 90
lcl|MH085547.1_cds_AWD39712.1_1_[gene=blaOXA]_[protein=OXA-61_family_class_D_beta-lactamase_OXA-604]_[protein_id=AWD39712.1]_[location=1..762]_[gbkey=     AAAATAA---------------CTTTATTT 90
lcl|MH085546.1_cds_AWD39711.1_1_[gene=blaOXA]_[protein=OXA-61_family_class_D_beta-lactamase_OXA-590]_[protein_id=AWD39711.1]_[location=1..774]_[gbkey=     AAAATAA---------------CTTTATTT 90
lcl|MH085545.1_cds_AWD39710.1_1_[gene=blaOXA]_[protein=OXA-61_family_class_D_beta-lactamase_OXA-607]_[protein_id=AWD39710.1]_[location=1..759]_[gbkey=     AAAATAA---------------CTTTATTT 90
lcl|MH085544.1_cds_AWD39709.1_1_[gene=blaOXA]_[protein=OXA-61_family_class_D_beta-lactamase_OXA-598]_[protein_id=AWD39709.1]_[location=1..771]_[gbkey=     AAAATAA---------------CTTTATTT 90
lcl|MH085543.1_cds_AWD39708.1_1_[gene=blaOXA]_[protein=OXA-61_family_class_D_beta-lactamase_OXA-612]_[protein_id=AWD39708.1]_[location=1..774]_[gbkey=     AAAATAA---------------CTTTATTT 90
lcl|MH085542.1_cds_AWD39707.1_1_[gene=blaOXA]_[protein=OXA-61_family_class_D_beta-lactamase_OXA-610]_[protein_id=AWD39707.1]_[location=1..774]_[gbkey=     AAAATAA---------------CTTTATTT 90
lcl|MH085541.1_cds_AWD39706.1_1_[gene=blaOXA]_[protein=OXA-61_family_class_D_beta-lactamase_OXA-577]_[protein_id=AWD39706.1]_[location=1..774]_[gbkey=     AAAATAA---------------CTTTATTT 90
lcl|MH085540.1_cds_AWD39705.1_1_[gene=blaOXA]_[protein=OXA-61_family_class_D_beta-lactamase_OXA-599]_[protein_id=AWD39705.1]_[location=1..774]_[gbkey=     AAAATAA---------------CTTTATTT 90
lcl|MH085539.1_cds_AWD39704.1_1_[gene=blaOXA]_[protein=OXA-61_family_class_D_beta-lactamase_OXA-593]_[protein_id=AWD39704.1]_[location=1..774]_[gbkey=     AAAATAA---------------CTTTATTT 90
lcl|MH085538.1_cds_AWD39703.1_1_[gene=blaOXA]_[protein=OXA-61_family_class_D_beta-lactamase_OXA-589]_[protein_id=AWD39703.1]_[location=1..774]_[gbkey=     AAAATAA---------------CTTTATTT 90
lcl|MH085537.1_cds_AWD39702.1_1_[gene=blaOXA]_[protein=OXA-61_family_class_D_beta-lactamase_OXA-588]_[protein_id=AWD39702.1]_[location=1..774]_[gbkey=     AAAATAA---------------CTTTATTT 90
lcl|MH085536.1_cds_AWD39701.1_1_[gene=blaOXA]_[protein=OXA-61_family_class_D_beta-lactamase_OXA-600]_[protein_id=AWD39701.1]_[location=1..774]_[gbkey=     AAAATAA---------------CTTTATTT 90
lcl|MH085535.1_cds_AWD39700.1_1_[gene=blaOXA]_[protein=OXA-61_family_class_D_beta-lactamase_OXA-596]_[protein_id=AWD39700.1]_[location=1..774]_[gbkey=     AAAATAA---------------CTTTATTT 90
lcl|MH085534.1_cds_AWD39699.1_1_[gene=blaOXA]_[protein=OXA-61_family_class_D_beta-lactamase_OXA-587]_[protein_id=AWD39699.1]_[location=1..774]_[gbkey=     AAAATAA---------------CTTTATTT 90
lcl|MH085533.1_cds_AWD39698.1_1_[gene=blaOXA]_[protein=OXA-61_family_class_D_beta-lactamase_OXA-577]_[protein_id=AWD39698.1]_[location=1..774]_[gbkey=     AAAATAA---------------CTTTATTT 90
lcl|MH085532.1_cds_AWD39697.1_1_[gene=blaOXA]_[protein=OXA-61_family_class_D_beta-lactamase_OXA-586]_[protein_id=AWD39697.1]_[location=1..774]_[gbkey=     AAAATAA---------------CTTTATTT 90
lcl|MH085531.1_cds_AWD39696.1_1_[gene=blaOXA]_[protein=OXA-61_family_class_D_beta-lactamase_OXA-585]_[protein_id=AWD39696.1]_[location=1..774]_[gbkey=     AAAATAA---------------CTTTATTT 90
lcl|MH085530.1_cds_AWD39695.1_1_[gene=blaOXA]_[protein=OXA-61_family_class_D_beta-lactamase_OXA-584]_[protein_id=AWD39695.1]_[location=1..774]_[gbkey=     AAAATAA---------------CTTTATTT 90
lcl|MH085529.1_cds_AWD39694.1_1_[gene=blaOXA]_[protein=OXA-61_family_class_D_beta-lactamase_OXA-601]_[protein_id=AWD39694.1]_[location=1..762]_[gbkey=     AAAATAA---------------CTTTATTT 90
lcl|MH085528.1_cds_AWD39693.1_1_[gene=blaOXA]_[protein=OXA-61_family_class_D_beta-lactamase_OXA-597]_[protein_id=AWD39693.1]_[location=1..774]_[gbkey=     AAAATAA---------------CTTTATTT 90
lcl|MH085527.1_cds_AWD39692.1_1_[gene=blaOXA]_[protein=OXA-61_family_class_D_beta-lactamase_OXA-583]_[protein_id=AWD39692.1]_[location=1..774]_[gbkey=     AAAATAA---------------CTTTATTT 90
lcl|MH085526.1_cds_AWD39691.1_1_[gene=blaOXA]_[protein=OXA-61_family_class_D_beta-lactamase_OXA-609]_[protein_id=AWD39691.1]_[location=1..774]_[gbkey=     AAAATAA---------------CTTTATTT 90
lcl|MH085525.1_cds_AWD39690.1_1_[gene=blaOXA]_[protein=OXA-61_family_class_D_beta-lactamase_OXA-581]_[protein_id=AWD39690.1]_[location=1..774]_[gbkey=     AAAATAA---------------CTTTATTT 90
lcl|MH085524.1_cds_AWD39689.1_1_[gene=blaOXA]_[protein=OXA-61_family_class_D_beta-lactamase_OXA-580]_[protein_id=AWD39689.1]_[location=1..774]_[gbkey=     AAAATAA---------------CTTTATTT 90
lcl|MH085523.1_cds_AWD39688.1_1_[gene=blaOXA]_[protein=OXA-61_family_class_D_beta-lactamase_OXA-592]_[protein_id=AWD39688.1]_[location=1..774]_[gbkey=     AAAATAA---------------CTTTATTT 90
lcl|MH085522.1_cds_AWD39687.1_1_[gene=blaOXA]_[protein=OXA-61_family_class_D_beta-lactamase_OXA-579]_[protein_id=AWD39687.1]_[location=1..774]_[gbkey=     AAAATAA---------------CTTTATTT 90
lcl|MH085521.1_cds_AWD39686.1_1_[gene=blaOXA]_[protein=OXA-61_family_class_D_beta-lactamase_OXA-595]_[protein_id=AWD39686.1]_[location=1..774]_[gbkey=     AAAATAA---------------CTTTATTT 90
lcl|MH085520.1_cds_AWD39685.1_1_[gene=blaOXA]_[protein=OXA-61_family_class_D_beta-lactamase_OXA-578]_[protein_id=AWD39685.1]_[location=1..774]_[gbkey=     AAAATAA---------------CTTTATTT 90
lcl|MH085519.1_cds_AWD39684.1_1_[gene=blaOXA]_[protein=OXA-61_family_class_D_beta-lactamase_OXA-591]_[protein_id=AWD39684.1]_[location=1..774]_[gbkey=     AAAATAA---------------CTTTATTT 90
lcl|MH085518.1_cds_AWD39683.1_1_[gene=blaOXA]_[protein=OXA-61_family_class_D_beta-lactamase_OXA-611]_[protein_id=AWD39683.1]_[location=1..774]_[gbkey=     AAAATAA---------------CTTTATTT 90
lcl|MH085517.1_cds_AWD39682.1_1_[gene=blaOXA]_[protein=OXA-61_family_class_D_beta-lactamase_OXA-608]_[protein_id=AWD39682.1]_[location=1..774]_[gbkey=     AAAATAA---------------CTTTATTT 90
lcl|MH085516.1_cds_AWD39681.1_1_[gene=blaOXA]_[protein=OXA-61_family_class_D_beta-lactamase_OXA-594]_[protein_id=AWD39681.1]_[location=1..774]_[gbkey=     AAAATAA---------------CTTTATTT 90
lcl|MH085515.1_cds_AWD39680.1_1_[gene=blaOXA]_[protein=OXA-61_family_class_D_beta-lactamase_OXA-603]_[protein_id=AWD39680.1]_[location=1..762]_[gbkey=     AAAATAA---------------CTTTATTT 90
                                                                                                                                                                                         

OXA-1_consensus                                                                                                                                            TTAATAATTGCAAATATTATCTACAGCAGC 120
OXA01_crRNA                                                                                                                                                ------------------------------ 120
Forward_primer                                                                                                                                             ------------------------------ 120
Reverse_primer                                                                                                                                             ------------------------------ 120
lcl|NG_063887.1_cds_WP_128268279.1_1_[gene=blaOXA]_[locus_tag=A7J11_06098]_[protein=OXA-61_family_class_D_beta-lactamase_OXA-786]_[protein_id=WP_12826     TTACTTTTCTTAAATTTAGTGTTTGGGCAA 120
lcl|NG_049489.1_cds_WP_002783228.1_1_[gene=blaOXA]_[locus_tag=A7J11_00739]_[protein=OXA-61_family_class_D_beta-lactamase_OXA-193]_[protein_id=WP_00278     TTACTTTTCTTAAATTTAGTGTTTGGGCAA 120
lcl|MH085562.1_cds_AWD39738.1_1_[gene=blaOXA]_[protein=OXA-61_family_class_D_beta-lactamase_OXA-660]_[protein_id=AWD39738.1]_[location=1..720]_[gbkey=     TTACTTTTCTTAAATTTAGTGTTTGGGCAA 120
lcl|MH085560.1_cds_AWD39737.1_1_[gene=blaOXA]_[protein=OXA-61_family_class_D_beta-lactamase_OXA-659]_[protein_id=AWD39737.1]_[location=1..828]_[gbkey=     TTACTTTTCTTAAATTTAGTGTTTGGGCAA 120
lcl|MH085558.1_cds_AWD39736.1_1_[gene=blaOXA]_[protein=OXA-61_family_class_D_beta-lactamase]_[protein_id=AWD39736.1]_[location=1..762]_[gbkey=CDS]         TTACTTTTCTTAAATTTAGTGTTTGGGCAA 120
lcl|MH085557.1_cds_AWD39735.1_1_[gene=blaOXA]_[protein=OXA-61_family_class_D_beta-lactamase]_[protein_id=AWD39735.1]_[location=1..675]_[gbkey=CDS]         TTACTTTTCTTAAATTTAGTGTTTGGGCAA 120
lcl|MH085553.1_cds_AWD39716.1_1_[gene=blaOXA]_[protein=OXA-61_family_class_D_beta-lactamase_OXA-582]_[protein_id=AWD39716.1]_[location=1..774]_[gbkey=     TTACTTTTCTTAAATTTAGTGTTTGGGCAA 120
lcl|MH085559.1_cds_AWD39717.1_1_[gene=blaOXA]_[protein=OXA-61_family_class_D_beta-lactamase_OXA-461]_[protein_id=AWD39717.1]_[location=1..762]_[gbkey=     TTACTTTTCTTAAATTTAGTGTTTGGGCAA 120
lcl|MH085561.1_cds_AWD39718.1_1_[gene=blaOXA]_[protein=OXA-61_family_class_D_beta-lactamase_OXA-605]_[protein_id=AWD39718.1]_[location=1..807]_[gbkey=     TTACTTTTCTTAAATTTAGTGTTTGGGCAA 120
lcl|MH085556.1_cds_AWD39734.1_1_[gene=blaOXA]_[protein=OXA-61_family_class_D_beta-lactamase]_[protein_id=AWD39734.1]_[location=1..774]_[gbkey=CDS]         TTACTTTTCTTAAATTTAGTGTTTGGGCAA 120
lcl|MH085555.1_cds_AWD39733.1_1_[gene=blaOXA]_[protein=OXA-61_family_class_D_beta-lactamase]_[protein_id=AWD39733.1]_[location=1..774]_[gbkey=CDS]         TTACTTTTCTTAAATTTAGTGTTTGGGCAA 120
lcl|MH085554.1_cds_AWD39732.1_1_[gene=blaOXA]_[protein=OXA-61_family_class_D_beta-lactamase]_[protein_id=AWD39732.1]_[location=1..774]_[gbkey=CDS]         TTACTTTTCTTAAATTTAGTGTTTGGGCAA 120
lcl|MH085552.1_cds_AWD39731.1_1_[gene=blaOXA]_[protein=OXA-61_family_class_D_beta-lactamase]_[protein_id=AWD39731.1]_[location=1..675]_[gbkey=CDS]         TTACTTTTCTTAAATTTAGTGTTTGGGCAA 120
lcl|MH085551.1_cds_AWD39730.1_1_[gene=blaOXA]_[protein=OXA-61_family_class_D_beta-lactamase]_[protein_id=AWD39730.1]_[location=1..675]_[gbkey=CDS]         TTACTTTTCTTAAATTTAGTGTTTGGGCAA 120
lcl|NG_049801.1_cds_WP_002872036.1_1_[gene=blaOXA]_[locus_tag=A7J11_01349]_[protein=class_D_beta-lactamase_OXA-61]_[protein_id=WP_002872036.1]_[locati     TTACTTTTCTTAAATTTAGTGTTTGGGCAA 120
lcl|MK181521.1_cds_AYX80690.1_1_[gene=blaOXA]_[protein=OXA-61_family_class_D_beta-lactamase_OXA-786]_[protein_id=AYX80690.1]_[location=1..744]_[gbkey=     TTACTTTTCTTAAATTTAGTGTTTGGGCAA 120
lcl|NG_049746.1_cds_WP_002788004.1_1_[gene=blaOXA]_[locus_tag=A7J11_01476]_[protein=OXA-61_family_class_D_beta-lactamase_OXA-460]_[protein_id=WP_00278     TTACTTTTCTTAAATTTAGTGTTTGGGCAA 120
lcl|NG_049747.1_cds_WP_038813458.1_1_[gene=blaOXA]_[locus_tag=A7J11_03397]_[protein=OXA-61_family_class_D_beta-lactamase_OXA-461]_[protein_id=WP_03881     TTACTTTTCTTAAATTTAGTGTTTGGGCAA 120
lcl|MK181519.1_cds_AYX80688.1_1_[gene=blaOXA]_[protein=OXA-61_family_class_D_beta-lactamase_OXA-784]_[protein_id=AYX80688.1]_[location=1..774]_[gbkey=     TTACTTTTCTTAAATTTAGTGTTTGGGCAA 120
lcl|NG_049736.1_cds_WP_042962442.1_1_[gene=blaOXA]_[locus_tag=A7J11_03430]_[protein=OXA-61_family_class_D_beta-lactamase_OXA-450]_[protein_id=WP_04296     TTACTTTTCTTAAATTTAGTGTTTGGGCAA 120
lcl|NG_049737.1_cds_WP_052805187.1_1_[gene=blaOXA]_[locus_tag=A7J11_03478]_[protein=OXA-61_family_class_D_beta-lactamase_OXA-451]_[protein_id=WP_05280     TTACTTTTCTTAAATTTAGTGTTTGGGCAA 120
lcl|NG_049738.1_cds_WP_020836977.1_1_[gene=blaOXA]_[locus_tag=A7J11_03057]_[protein=OXA-61_family_class_D_beta-lactamase_OXA-452]_[protein_id=WP_02083     TTACTTTTCTTAAATTTAGTGTTTGGGCAA 120
lcl|NG_049739.1_cds_WP_038851696.1_1_[gene=blaOXA]_[locus_tag=A7J11_03398]_[protein=OXA-61_family_class_D_beta-lactamase_OXA-453]_[protein_id=WP_03885     TTACTTTTCTTAAATTTAGTGTTTGGGCAA 120
lcl|NG_049769.1_cds_WP_002791310.1_1_[gene=blaOXA]_[locus_tag=A7J11_02800]_[protein=OXA-61_family_class_D_beta-lactamase_OXA-489]_[protein_id=WP_00279     TTACTTTTCTTAAATTTAGTGTTTGGGCAA 120
lcl|NG_063885.1_cds_WP_065980086.1_1_[gene=blaOXA]_[locus_tag=A7J11_06096]_[protein=OXA-61_family_class_D_beta-lactamase_OXA-784]_[protein_id=WP_06598     TTACTTTTCTTAAATTTAGTGTTTGGGCAA 120
lcl|NG_061407.1_cds_WP_114699279.1_1_[gene=blaOXA]_[locus_tag=A7J11_05812]_[protein=OXA-61_family_class_D_beta-lactamase_OXA-660]_[protein_id=WP_11469     TTACTTTTCTTAAATTTAGTGTTTGGGCAA 120
lcl|NG_057542.1_cds_WP_109545108.1_1_[gene=blaOXA]_[locus_tag=A7J11_05543]_[protein=OXA-61_family_class_D_beta-lactamase_OXA-605]_[protein_id=WP_10954     TTACTTTTCTTAAATTTAGTGTTTGGGCAA 120
lcl|NG_057541.1_cds_WP_109545107.1_1_[gene=blaOXA]_[locus_tag=A7J11_05542]_[protein=OXA-61_family_class_D_beta-lactamase_OXA-582]_[protein_id=WP_10954     TTACTTTTCTTAAATTTAGTGTTTGGGCAA 120
lcl|NG_057540.1_cds_WP_109545106.1_1_[gene=blaOXA]_[locus_tag=A7J11_05541]_[protein=OXA-61_family_class_D_beta-lactamase_OXA-606]_[protein_id=WP_10954     TTACTTTTCTTAAATTTAGTGTTTGGGCAA 120
lcl|NG_057539.1_cds_WP_109545105.1_1_[gene=blaOXA]_[locus_tag=A7J11_05540]_[protein=OXA-61_family_class_D_beta-lactamase_OXA-602]_[protein_id=WP_10954     TTACTTTTCTTAAATTTAGTGTTTGGGCAA 120
lcl|NG_057538.1_cds_WP_109545104.1_1_[gene=blaOXA]_[locus_tag=A7J11_05539]_[protein=OXA-61_family_class_D_beta-lactamase_OXA-604]_[protein_id=WP_10954     TTACTTTTCTTAAATTTAGTGTTTGGGCAA 120
lcl|NG_057537.1_cds_WP_109545103.1_1_[gene=blaOXA]_[locus_tag=A7J11_05538]_[protein=OXA-61_family_class_D_beta-lactamase_OXA-590]_[protein_id=WP_10954     TTACTTTTCTTAAATTTAGTGTTTGGGCAA 120
lcl|NG_057536.1_cds_WP_109545102.1_1_[gene=blaOXA]_[locus_tag=A7J11_05537]_[protein=OXA-61_family_class_D_beta-lactamase_OXA-607]_[protein_id=WP_10954     TTACTTTTCTTAAATTTA------------ 120
lcl|NG_057535.1_cds_WP_109545101.1_1_[gene=blaOXA]_[locus_tag=A7J11_05536]_[protein=OXA-61_family_class_D_beta-lactamase_OXA-598]_[protein_id=WP_10954     TTACTTTTCTTAAATTTAGTGTTTGGGCAA 120
lcl|NG_057534.1_cds_WP_109545100.1_1_[gene=blaOXA]_[locus_tag=A7J11_05535]_[protein=OXA-61_family_class_D_beta-lactamase_OXA-612]_[protein_id=WP_10954     TTACTTTTCTTAAATTTAGTGTTTGGGCAA 120
lcl|NG_057533.1_cds_WP_109545099.1_1_[gene=blaOXA]_[locus_tag=A7J11_05534]_[protein=OXA-61_family_class_D_beta-lactamase_OXA-610]_[protein_id=WP_10954     TTACTTTTCTTAAATTTAGTGTTTGGGCAA 120
lcl|NG_057532.1_cds_WP_109545098.1_1_[gene=blaOXA]_[locus_tag=A7J11_05533]_[protein=OXA-61_family_class_D_beta-lactamase_OXA-599]_[protein_id=WP_10954     TTACTTTTCTTAAATTTAGTGTTTGGGCAA 120
lcl|NG_057531.1_cds_WP_109545097.1_1_[gene=blaOXA]_[locus_tag=A7J11_05532]_[protein=OXA-61_family_class_D_beta-lactamase_OXA-593]_[protein_id=WP_10954     TTACTTTTCTTAAATTTAGTGTTTGGGCAA 120
lcl|NG_057530.1_cds_WP_109545096.1_1_[gene=blaOXA]_[locus_tag=A7J11_05531]_[protein=OXA-61_family_class_D_beta-lactamase_OXA-589]_[protein_id=WP_10954     TTACTTTTCTTAAATTTAGTGTTTGGGCAA 120
lcl|NG_057529.1_cds_WP_109545095.1_1_[gene=blaOXA]_[locus_tag=A7J11_05530]_[protein=OXA-61_family_class_D_beta-lactamase_OXA-588]_[protein_id=WP_10954     TTACTTTTCTTAAATTTAGTGTTTGGGCAA 120
lcl|NG_057528.1_cds_WP_109545094.1_1_[gene=blaOXA]_[locus_tag=A7J11_05529]_[protein=OXA-61_family_class_D_beta-lactamase_OXA-600]_[protein_id=WP_10954     TTACTTTTCTTAAATTTAGTGTTTGGGCAA 120
lcl|NG_057527.1_cds_WP_109545093.1_1_[gene=blaOXA]_[locus_tag=A7J11_05528]_[protein=OXA-61_family_class_D_beta-lactamase_OXA-596]_[protein_id=WP_10954     TTACTTTTCTTAAATTTAGTGTTTGGGCAA 120
lcl|NG_057526.1_cds_WP_109545092.1_1_[gene=blaOXA]_[locus_tag=A7J11_05527]_[protein=OXA-61_family_class_D_beta-lactamase_OXA-587]_[protein_id=WP_10954     TTACTTTTCTTAAATTTAGTGTTTGGGCAA 120
lcl|NG_057525.1_cds_WP_109545091.1_1_[gene=blaOXA]_[locus_tag=A7J11_05526]_[protein=OXA-61_family_class_D_beta-lactamase_OXA-577]_[protein_id=WP_10954     TTACTTTTCTTAAATTTAGTGTTTGGGCAA 120
lcl|NG_057524.1_cds_WP_109545090.1_1_[gene=blaOXA]_[locus_tag=A7J11_05525]_[protein=OXA-61_family_class_D_beta-lactamase_OXA-586]_[protein_id=WP_10954     TTACTTTTCTTAAATTTAGTGTTTGGGCAA 120
lcl|NG_057523.1_cds_WP_109545089.1_1_[gene=blaOXA]_[locus_tag=A7J11_05524]_[protein=OXA-61_family_class_D_beta-lactamase_OXA-585]_[protein_id=WP_10954     TTACTTTTCTTAAATTTAGTGTTTGGGCAA 120
lcl|NG_057522.1_cds_WP_109545088.1_1_[gene=blaOXA]_[locus_tag=A7J11_05523]_[protein=OXA-61_family_class_D_beta-lactamase_OXA-584]_[protein_id=WP_10954     TTACTTTTCTTAAATTTAGTGTTTGGGCAA 120
lcl|NG_057521.1_cds_WP_052803794.1_1_[gene=blaOXA]_[locus_tag=A7J11_05522]_[protein=OXA-61_family_class_D_beta-lactamase_OXA-601]_[protein_id=WP_05280     TTACTTTTCTTAAATTTAGTGTTTGGGCAA 120
lcl|NG_057520.1_cds_WP_052800105.1_1_[gene=blaOXA]_[locus_tag=A7J11_05521]_[protein=OXA-61_family_class_D_beta-lactamase_OXA-597]_[protein_id=WP_05280     TTACTTTTCTTAAATTTAGTGTTTGGGCAA 120
lcl|NG_057519.1_cds_WP_052781249.1_1_[gene=blaOXA]_[locus_tag=A7J11_05520]_[protein=OXA-61_family_class_D_beta-lactamase_OXA-583]_[protein_id=WP_05278     TTACTTTTCTTAAATTTAGTGTTTGGGCAA 120
lcl|NG_057518.1_cds_WP_052798312.1_1_[gene=blaOXA]_[locus_tag=A7J11_05519]_[protein=OXA-61_family_class_D_beta-lactamase_OXA-609]_[protein_id=WP_05279     TTACTTTTCTTAAATTTAGTGTTTGGGCAA 120
lcl|NG_057517.1_cds_WP_052788887.1_1_[gene=blaOXA]_[locus_tag=A7J11_05518]_[protein=OXA-61_family_class_D_beta-lactamase_OXA-581]_[protein_id=WP_05278     TTACTTTTCTTAAATTTAGTGTTTGGGCAA 120
lcl|NG_057516.1_cds_WP_025006557.1_1_[gene=blaOXA]_[locus_tag=A7J11_05517]_[protein=OXA-61_family_class_D_beta-lactamase_OXA-580]_[protein_id=WP_02500     TTACTTTTCTTAAATTTAGTGTTTGGGCAA 120
lcl|NG_057515.1_cds_WP_002857546.1_1_[gene=blaOXA]_[locus_tag=A7J11_05516]_[protein=OXA-61_family_class_D_beta-lactamase_OXA-592]_[protein_id=WP_00285     TTACTTTTCTTAAATTTAGTGTTTGGGCAA 120
lcl|NG_057514.1_cds_WP_002837769.1_1_[gene=blaOXA]_[locus_tag=A7J11_05515]_[protein=OXA-61_family_class_D_beta-lactamase_OXA-579]_[protein_id=WP_00283     TTACTTTTCTTAAATTTAGTGTTTGGGCAA 120
lcl|NG_057513.1_cds_WP_002824679.1_1_[gene=blaOXA]_[locus_tag=A7J11_05514]_[protein=OXA-61_family_class_D_beta-lactamase_OXA-595]_[protein_id=WP_00282     TTACTTTTCTTAAATTTAGTGTTTGGGCAA 120
lcl|NG_057512.1_cds_WP_002812372.1_1_[gene=blaOXA]_[locus_tag=A7J11_05513]_[protein=OXA-61_family_class_D_beta-lactamase_OXA-578]_[protein_id=WP_00281     TTACTTTTCTTAAATTTAGTGTTTGGGCAA 120
lcl|NG_057511.1_cds_WP_002889704.1_1_[gene=blaOXA]_[locus_tag=A7J11_05512]_[protein=OXA-61_family_class_D_beta-lactamase_OXA-591]_[protein_id=WP_00288     TTACTTTTCTTAAATTTAGTGTTTGGGCAA 120
lcl|NG_057510.1_cds_WP_052788483.1_1_[gene=blaOXA]_[locus_tag=A7J11_05511]_[protein=OXA-61_family_class_D_beta-lactamase_OXA-611]_[protein_id=WP_05278     TTACTTTTCTTAAATTTAGTGTTTGGGCAA 120
lcl|NG_057509.1_cds_WP_109545087.1_1_[gene=blaOXA]_[locus_tag=A7J11_05510]_[protein=OXA-61_family_class_D_beta-lactamase_OXA-608]_[protein_id=WP_10954     TTACTTTTCTTAAATTTAGTGTTTGGGCAA 120
lcl|NG_057508.1_cds_WP_044600959.1_1_[gene=blaOXA]_[locus_tag=A7J11_05509]_[protein=OXA-61_family_class_D_beta-lactamase_OXA-594]_[protein_id=WP_04460     TTACTTTTCTTAAATTTAGTGTTTGGGCAA 120
lcl|NG_057507.1_cds_WP_053921012.1_1_[gene=blaOXA]_[locus_tag=A7J11_05508]_[protein=OXA-61_family_class_D_beta-lactamase_OXA-603]_[protein_id=WP_05392     TTACTTTTCTTAAATTTAGTGTTTGGGCAA 120
lcl|MH085549.1_cds_AWD39714.1_1_[gene=blaOXA]_[protein=OXA-61_family_class_D_beta-lactamase_OXA-606]_[protein_id=AWD39714.1]_[location=1..774]_[gbkey=     TTACTTTTCTTAAATTTAGTGTTTGGGCAA 120
lcl|MH085548.1_cds_AWD39713.1_1_[gene=blaOXA]_[protein=OXA-61_family_class_D_beta-lactamase_OXA-602]_[protein_id=AWD39713.1]_[location=1..762]_[gbkey=     TTACTTTTCTTAAATTTAGTGTTTGGGCAA 120
lcl|MH085547.1_cds_AWD39712.1_1_[gene=blaOXA]_[protein=OXA-61_family_class_D_beta-lactamase_OXA-604]_[protein_id=AWD39712.1]_[location=1..762]_[gbkey=     TTACTTTTCTTAAATTTAGTGTTTGGGCAA 120
lcl|MH085546.1_cds_AWD39711.1_1_[gene=blaOXA]_[protein=OXA-61_family_class_D_beta-lactamase_OXA-590]_[protein_id=AWD39711.1]_[location=1..774]_[gbkey=     TTACTTTTCTTAAATTTAGTGTTTGGGCAA 120
lcl|MH085545.1_cds_AWD39710.1_1_[gene=blaOXA]_[protein=OXA-61_family_class_D_beta-lactamase_OXA-607]_[protein_id=AWD39710.1]_[location=1..759]_[gbkey=     TTACTTTTCTTAAATTTA------------ 120
lcl|MH085544.1_cds_AWD39709.1_1_[gene=blaOXA]_[protein=OXA-61_family_class_D_beta-lactamase_OXA-598]_[protein_id=AWD39709.1]_[location=1..771]_[gbkey=     TTACTTTTCTTAAATTTAGTGTTTGGGCAA 120
lcl|MH085543.1_cds_AWD39708.1_1_[gene=blaOXA]_[protein=OXA-61_family_class_D_beta-lactamase_OXA-612]_[protein_id=AWD39708.1]_[location=1..774]_[gbkey=     TTACTTTTCTTAAATTTAGTGTTTGGGCAA 120
lcl|MH085542.1_cds_AWD39707.1_1_[gene=blaOXA]_[protein=OXA-61_family_class_D_beta-lactamase_OXA-610]_[protein_id=AWD39707.1]_[location=1..774]_[gbkey=     TTACTTTTCTTAAATTTAGTGTTTGGGCAA 120
lcl|MH085541.1_cds_AWD39706.1_1_[gene=blaOXA]_[protein=OXA-61_family_class_D_beta-lactamase_OXA-577]_[protein_id=AWD39706.1]_[location=1..774]_[gbkey=     TTACTTTTCTTAAATTTAGTGTTTGGGCAA 120
lcl|MH085540.1_cds_AWD39705.1_1_[gene=blaOXA]_[protein=OXA-61_family_class_D_beta-lactamase_OXA-599]_[protein_id=AWD39705.1]_[location=1..774]_[gbkey=     TTACTTTTCTTAAATTTAGTGTTTGGGCAA 120
lcl|MH085539.1_cds_AWD39704.1_1_[gene=blaOXA]_[protein=OXA-61_family_class_D_beta-lactamase_OXA-593]_[protein_id=AWD39704.1]_[location=1..774]_[gbkey=     TTACTTTTCTTAAATTTAGTGTTTGGGCAA 120
lcl|MH085538.1_cds_AWD39703.1_1_[gene=blaOXA]_[protein=OXA-61_family_class_D_beta-lactamase_OXA-589]_[protein_id=AWD39703.1]_[location=1..774]_[gbkey=     TTACTTTTCTTAAATTTAGTGTTTGGGCAA 120
lcl|MH085537.1_cds_AWD39702.1_1_[gene=blaOXA]_[protein=OXA-61_family_class_D_beta-lactamase_OXA-588]_[protein_id=AWD39702.1]_[location=1..774]_[gbkey=     TTACTTTTCTTAAATTTAGTGTTTGGGCAA 120
lcl|MH085536.1_cds_AWD39701.1_1_[gene=blaOXA]_[protein=OXA-61_family_class_D_beta-lactamase_OXA-600]_[protein_id=AWD39701.1]_[location=1..774]_[gbkey=     TTACTTTTCTTAAATTTAGTGTTTGGGCAA 120
lcl|MH085535.1_cds_AWD39700.1_1_[gene=blaOXA]_[protein=OXA-61_family_class_D_beta-lactamase_OXA-596]_[protein_id=AWD39700.1]_[location=1..774]_[gbkey=     TTACTTTTCTTAAATTTAGTGTTTGGGCAA 120
lcl|MH085534.1_cds_AWD39699.1_1_[gene=blaOXA]_[protein=OXA-61_family_class_D_beta-lactamase_OXA-587]_[protein_id=AWD39699.1]_[location=1..774]_[gbkey=     TTACTTTTCTTAAATTTAGTGTTTGGGCAA 120
lcl|MH085533.1_cds_AWD39698.1_1_[gene=blaOXA]_[protein=OXA-61_family_class_D_beta-lactamase_OXA-577]_[protein_id=AWD39698.1]_[location=1..774]_[gbkey=     TTACTTTTCTTAAATTTAGTGTTTGGGCAA 120
lcl|MH085532.1_cds_AWD39697.1_1_[gene=blaOXA]_[protein=OXA-61_family_class_D_beta-lactamase_OXA-586]_[protein_id=AWD39697.1]_[location=1..774]_[gbkey=     TTACTTTTCTTAAATTTAGTGTTTGGGCAA 120
lcl|MH085531.1_cds_AWD39696.1_1_[gene=blaOXA]_[protein=OXA-61_family_class_D_beta-lactamase_OXA-585]_[protein_id=AWD39696.1]_[location=1..774]_[gbkey=     TTACTTTTCTTAAATTTAGTGTTTGGGCAA 120
lcl|MH085530.1_cds_AWD39695.1_1_[gene=blaOXA]_[protein=OXA-61_family_class_D_beta-lactamase_OXA-584]_[protein_id=AWD39695.1]_[location=1..774]_[gbkey=     TTACTTTTCTTAAATTTAGTGTTTGGGCAA 120
lcl|MH085529.1_cds_AWD39694.1_1_[gene=blaOXA]_[protein=OXA-61_family_class_D_beta-lactamase_OXA-601]_[protein_id=AWD39694.1]_[location=1..762]_[gbkey=     TTACTTTTCTTAAATTTAGTGTTTGGGCAA 120
lcl|MH085528.1_cds_AWD39693.1_1_[gene=blaOXA]_[protein=OXA-61_family_class_D_beta-lactamase_OXA-597]_[protein_id=AWD39693.1]_[location=1..774]_[gbkey=     TTACTTTTCTTAAATTTAGTGTTTGGGCAA 120
lcl|MH085527.1_cds_AWD39692.1_1_[gene=blaOXA]_[protein=OXA-61_family_class_D_beta-lactamase_OXA-583]_[protein_id=AWD39692.1]_[location=1..774]_[gbkey=     TTACTTTTCTTAAATTTAGTGTTTGGGCAA 120
lcl|MH085526.1_cds_AWD39691.1_1_[gene=blaOXA]_[protein=OXA-61_family_class_D_beta-lactamase_OXA-609]_[protein_id=AWD39691.1]_[location=1..774]_[gbkey=     TTACTTTTCTTAAATTTAGTGTTTGGGCAA 120
lcl|MH085525.1_cds_AWD39690.1_1_[gene=blaOXA]_[protein=OXA-61_family_class_D_beta-lactamase_OXA-581]_[protein_id=AWD39690.1]_[location=1..774]_[gbkey=     TTACTTTTCTTAAATTTAGTGTTTGGGCAA 120
lcl|MH085524.1_cds_AWD39689.1_1_[gene=blaOXA]_[protein=OXA-61_family_class_D_beta-lactamase_OXA-580]_[protein_id=AWD39689.1]_[location=1..774]_[gbkey=     TTACTTTTCTTAAATTTAGTGTTTGGGCAA 120
lcl|MH085523.1_cds_AWD39688.1_1_[gene=blaOXA]_[protein=OXA-61_family_class_D_beta-lactamase_OXA-592]_[protein_id=AWD39688.1]_[location=1..774]_[gbkey=     TTACTTTTCTTAAATTTAGTGTTTGGGCAA 120
lcl|MH085522.1_cds_AWD39687.1_1_[gene=blaOXA]_[protein=OXA-61_family_class_D_beta-lactamase_OXA-579]_[protein_id=AWD39687.1]_[location=1..774]_[gbkey=     TTACTTTTCTTAAATTTAGTGTTTGGGCAA 120
lcl|MH085521.1_cds_AWD39686.1_1_[gene=blaOXA]_[protein=OXA-61_family_class_D_beta-lactamase_OXA-595]_[protein_id=AWD39686.1]_[location=1..774]_[gbkey=     TTACTTTTCTTAAATTTAGTGTTTGGGCAA 120
lcl|MH085520.1_cds_AWD39685.1_1_[gene=blaOXA]_[protein=OXA-61_family_class_D_beta-lactamase_OXA-578]_[protein_id=AWD39685.1]_[location=1..774]_[gbkey=     TTACTTTTCTTAAATTTAGTGTTTGGGCAA 120
lcl|MH085519.1_cds_AWD39684.1_1_[gene=blaOXA]_[protein=OXA-61_family_class_D_beta-lactamase_OXA-591]_[protein_id=AWD39684.1]_[location=1..774]_[gbkey=     TTACTTTTCTTAAATTTAGTGTTTGGGCAA 120
lcl|MH085518.1_cds_AWD39683.1_1_[gene=blaOXA]_[protein=OXA-61_family_class_D_beta-lactamase_OXA-611]_[protein_id=AWD39683.1]_[location=1..774]_[gbkey=     TTACTTTTCTTAAATTTAGTGTTTGGGCAA 120
lcl|MH085517.1_cds_AWD39682.1_1_[gene=blaOXA]_[protein=OXA-61_family_class_D_beta-lactamase_OXA-608]_[protein_id=AWD39682.1]_[location=1..774]_[gbkey=     TTACTTTTCTTAAATTTAGTGTTTGGGCAA 120
lcl|MH085516.1_cds_AWD39681.1_1_[gene=blaOXA]_[protein=OXA-61_family_class_D_beta-lactamase_OXA-594]_[protein_id=AWD39681.1]_[location=1..774]_[gbkey=     TTACTTTTCTTAAATTTAGTGTTTGGGCAA 120
lcl|MH085515.1_cds_AWD39680.1_1_[gene=blaOXA]_[protein=OXA-61_family_class_D_beta-lactamase_OXA-603]_[protein_id=AWD39680.1]_[location=1..762]_[gbkey=     TTACTTTTCTTAAATTTAGTGTTTGGGCAA 120
                                                                                                                                                                                         

OXA-1_consensus                                                                                                                                            GCCAGTGCATCAACAGATATCTCTACTGTT 150
OXA01_crRNA                                                                                                                                                ------------------------------ 150
Forward_primer                                                                                                                                             ------------------------------ 150
Reverse_primer                                                                                                                                             ------------------------------ 150
lcl|NG_063887.1_cds_WP_128268279.1_1_[gene=blaOXA]_[locus_tag=A7J11_06098]_[protein=OXA-61_family_class_D_beta-lactamase_OXA-786]_[protein_id=WP_12826     GATAAGATATTAAATAATTGGTTTAA---- 150
lcl|NG_049489.1_cds_WP_002783228.1_1_[gene=blaOXA]_[locus_tag=A7J11_00739]_[protein=OXA-61_family_class_D_beta-lactamase_OXA-193]_[protein_id=WP_00278     GATAAGATATTAAATAATTGGTTTAA---- 150
lcl|MH085562.1_cds_AWD39738.1_1_[gene=blaOXA]_[protein=OXA-61_family_class_D_beta-lactamase_OXA-660]_[protein_id=AWD39738.1]_[location=1..720]_[gbkey=     GATAAGATATTAAATAATTGGTTTAA---- 150
lcl|MH085560.1_cds_AWD39737.1_1_[gene=blaOXA]_[protein=OXA-61_family_class_D_beta-lactamase_OXA-659]_[protein_id=AWD39737.1]_[location=1..828]_[gbkey=     GATAAGATATTAAATAATTGGTTTAA---- 150
lcl|MH085558.1_cds_AWD39736.1_1_[gene=blaOXA]_[protein=OXA-61_family_class_D_beta-lactamase]_[protein_id=AWD39736.1]_[location=1..762]_[gbkey=CDS]         GATAAGATATTAAATAATTGGTTTAA---- 150
lcl|MH085557.1_cds_AWD39735.1_1_[gene=blaOXA]_[protein=OXA-61_family_class_D_beta-lactamase]_[protein_id=AWD39735.1]_[location=1..675]_[gbkey=CDS]         GATAAGATATTAAATAATTGGTTTAA---- 150
lcl|MH085553.1_cds_AWD39716.1_1_[gene=blaOXA]_[protein=OXA-61_family_class_D_beta-lactamase_OXA-582]_[protein_id=AWD39716.1]_[location=1..774]_[gbkey=     GATAAGATATTAAATAATTGGTTTAA---- 150
lcl|MH085559.1_cds_AWD39717.1_1_[gene=blaOXA]_[protein=OXA-61_family_class_D_beta-lactamase_OXA-461]_[protein_id=AWD39717.1]_[location=1..762]_[gbkey=     GATAAGATATTAAATAATTGGTTTAA---- 150
lcl|MH085561.1_cds_AWD39718.1_1_[gene=blaOXA]_[protein=OXA-61_family_class_D_beta-lactamase_OXA-605]_[protein_id=AWD39718.1]_[location=1..807]_[gbkey=     GATAAGATATTAAATAATTGGTTTAA---- 150
lcl|MH085556.1_cds_AWD39734.1_1_[gene=blaOXA]_[protein=OXA-61_family_class_D_beta-lactamase]_[protein_id=AWD39734.1]_[location=1..774]_[gbkey=CDS]         GATAAGATATTAAATAATTGGTTTAA---- 150
lcl|MH085555.1_cds_AWD39733.1_1_[gene=blaOXA]_[protein=OXA-61_family_class_D_beta-lactamase]_[protein_id=AWD39733.1]_[location=1..774]_[gbkey=CDS]         GATAAGATATTAAATAATTGGTTTAA---- 150
lcl|MH085554.1_cds_AWD39732.1_1_[gene=blaOXA]_[protein=OXA-61_family_class_D_beta-lactamase]_[protein_id=AWD39732.1]_[location=1..774]_[gbkey=CDS]         GATAAGATATYAAATAATTGGTTTAA---- 150
lcl|MH085552.1_cds_AWD39731.1_1_[gene=blaOXA]_[protein=OXA-61_family_class_D_beta-lactamase]_[protein_id=AWD39731.1]_[location=1..675]_[gbkey=CDS]         GATAAGATATTAAATAATTGGTTTAA---- 150
lcl|MH085551.1_cds_AWD39730.1_1_[gene=blaOXA]_[protein=OXA-61_family_class_D_beta-lactamase]_[protein_id=AWD39730.1]_[location=1..675]_[gbkey=CDS]         GATAAGATATTAAATAATTGGTTTAA---- 150
lcl|NG_049801.1_cds_WP_002872036.1_1_[gene=blaOXA]_[locus_tag=A7J11_01349]_[protein=class_D_beta-lactamase_OXA-61]_[protein_id=WP_002872036.1]_[locati     GATAAGATATTAAATAATTGGTTTAA---- 150
lcl|MK181521.1_cds_AYX80690.1_1_[gene=blaOXA]_[protein=OXA-61_family_class_D_beta-lactamase_OXA-786]_[protein_id=AYX80690.1]_[location=1..744]_[gbkey=     GATAAGATATTAAATAATTGGTTTAA---- 150
lcl|NG_049746.1_cds_WP_002788004.1_1_[gene=blaOXA]_[locus_tag=A7J11_01476]_[protein=OXA-61_family_class_D_beta-lactamase_OXA-460]_[protein_id=WP_00278     GATAAGATATTAAATAATTGGTTTAA---- 150
lcl|NG_049747.1_cds_WP_038813458.1_1_[gene=blaOXA]_[locus_tag=A7J11_03397]_[protein=OXA-61_family_class_D_beta-lactamase_OXA-461]_[protein_id=WP_03881     GATAAGATATTAAATAATTGGTTTAA---- 150
lcl|MK181519.1_cds_AYX80688.1_1_[gene=blaOXA]_[protein=OXA-61_family_class_D_beta-lactamase_OXA-784]_[protein_id=AYX80688.1]_[location=1..774]_[gbkey=     GATAAGATATTAAATAATTGGTTTAA---- 150
lcl|NG_049736.1_cds_WP_042962442.1_1_[gene=blaOXA]_[locus_tag=A7J11_03430]_[protein=OXA-61_family_class_D_beta-lactamase_OXA-450]_[protein_id=WP_04296     GATAAGATATTAAATAATTGGTTTAA---- 150
lcl|NG_049737.1_cds_WP_052805187.1_1_[gene=blaOXA]_[locus_tag=A7J11_03478]_[protein=OXA-61_family_class_D_beta-lactamase_OXA-451]_[protein_id=WP_05280     GATAAGATATTAAATAATTGGTTTAA---- 150
lcl|NG_049738.1_cds_WP_020836977.1_1_[gene=blaOXA]_[locus_tag=A7J11_03057]_[protein=OXA-61_family_class_D_beta-lactamase_OXA-452]_[protein_id=WP_02083     GATAAGATATTAAATAATTGGTTTAA---- 150
lcl|NG_049739.1_cds_WP_038851696.1_1_[gene=blaOXA]_[locus_tag=A7J11_03398]_[protein=OXA-61_family_class_D_beta-lactamase_OXA-453]_[protein_id=WP_03885     GATAAGATATTAAATAATTGGTTTAA---- 150
lcl|NG_049769.1_cds_WP_002791310.1_1_[gene=blaOXA]_[locus_tag=A7J11_02800]_[protein=OXA-61_family_class_D_beta-lactamase_OXA-489]_[protein_id=WP_00279     GATAAGATATTAAATAATTGGTTTAA---- 150
lcl|NG_063885.1_cds_WP_065980086.1_1_[gene=blaOXA]_[locus_tag=A7J11_06096]_[protein=OXA-61_family_class_D_beta-lactamase_OXA-784]_[protein_id=WP_06598     GATAAGATATTAAATAATTGGTTTAA---- 150
lcl|NG_061407.1_cds_WP_114699279.1_1_[gene=blaOXA]_[locus_tag=A7J11_05812]_[protein=OXA-61_family_class_D_beta-lactamase_OXA-660]_[protein_id=WP_11469     GATAAGATATTAAATAATTGGTTTAA---- 150
lcl|NG_057542.1_cds_WP_109545108.1_1_[gene=blaOXA]_[locus_tag=A7J11_05543]_[protein=OXA-61_family_class_D_beta-lactamase_OXA-605]_[protein_id=WP_10954     GATAAGATATTAAATAATTGGTTTAA---- 150
lcl|NG_057541.1_cds_WP_109545107.1_1_[gene=blaOXA]_[locus_tag=A7J11_05542]_[protein=OXA-61_family_class_D_beta-lactamase_OXA-582]_[protein_id=WP_10954     GATAAGATATTAAATAATTGGTTTAA---- 150
lcl|NG_057540.1_cds_WP_109545106.1_1_[gene=blaOXA]_[locus_tag=A7J11_05541]_[protein=OXA-61_family_class_D_beta-lactamase_OXA-606]_[protein_id=WP_10954     GATAAGATATTAAATAATTGGTTTAA---- 150
lcl|NG_057539.1_cds_WP_109545105.1_1_[gene=blaOXA]_[locus_tag=A7J11_05540]_[protein=OXA-61_family_class_D_beta-lactamase_OXA-602]_[protein_id=WP_10954     GATAAGATATTAAATAATTGGTTTAA---- 150
lcl|NG_057538.1_cds_WP_109545104.1_1_[gene=blaOXA]_[locus_tag=A7J11_05539]_[protein=OXA-61_family_class_D_beta-lactamase_OXA-604]_[protein_id=WP_10954     GATAAGATATTAAATAATTGGTTTAA---- 150
lcl|NG_057537.1_cds_WP_109545103.1_1_[gene=blaOXA]_[locus_tag=A7J11_05538]_[protein=OXA-61_family_class_D_beta-lactamase_OXA-590]_[protein_id=WP_10954     GATAAGATATTAAATAATTGGTTTAA---- 150
lcl|NG_057536.1_cds_WP_109545102.1_1_[gene=blaOXA]_[locus_tag=A7J11_05537]_[protein=OXA-61_family_class_D_beta-lactamase_OXA-607]_[protein_id=WP_10954     ---AAGATATTAAATAATTGGTTTAA---- 150
lcl|NG_057535.1_cds_WP_109545101.1_1_[gene=blaOXA]_[locus_tag=A7J11_05536]_[protein=OXA-61_family_class_D_beta-lactamase_OXA-598]_[protein_id=WP_10954     GATAAGATATTAAATAATTGGTTTAA---- 150
lcl|NG_057534.1_cds_WP_109545100.1_1_[gene=blaOXA]_[locus_tag=A7J11_05535]_[protein=OXA-61_family_class_D_beta-lactamase_OXA-612]_[protein_id=WP_10954     GATAAGATATTAAATAATTGGTTTAA---- 150
lcl|NG_057533.1_cds_WP_109545099.1_1_[gene=blaOXA]_[locus_tag=A7J11_05534]_[protein=OXA-61_family_class_D_beta-lactamase_OXA-610]_[protein_id=WP_10954     GATAAGATATTAAATAATTGGTTTAA---- 150
lcl|NG_057532.1_cds_WP_109545098.1_1_[gene=blaOXA]_[locus_tag=A7J11_05533]_[protein=OXA-61_family_class_D_beta-lactamase_OXA-599]_[protein_id=WP_10954     GATAAGATATTAAATAATTGGTTTAA---- 150
lcl|NG_057531.1_cds_WP_109545097.1_1_[gene=blaOXA]_[locus_tag=A7J11_05532]_[protein=OXA-61_family_class_D_beta-lactamase_OXA-593]_[protein_id=WP_10954     GATAAGATATTAAATAATTGGTTTAA---- 150
lcl|NG_057530.1_cds_WP_109545096.1_1_[gene=blaOXA]_[locus_tag=A7J11_05531]_[protein=OXA-61_family_class_D_beta-lactamase_OXA-589]_[protein_id=WP_10954     GATAAGATATTAAATAATTGGTTTAA---- 150
lcl|NG_057529.1_cds_WP_109545095.1_1_[gene=blaOXA]_[locus_tag=A7J11_05530]_[protein=OXA-61_family_class_D_beta-lactamase_OXA-588]_[protein_id=WP_10954     GATAAGATATTAAATAATTGGTTTAA---- 150
lcl|NG_057528.1_cds_WP_109545094.1_1_[gene=blaOXA]_[locus_tag=A7J11_05529]_[protein=OXA-61_family_class_D_beta-lactamase_OXA-600]_[protein_id=WP_10954     GATAAGATATTAAATAATTGGTTTAA---- 150
lcl|NG_057527.1_cds_WP_109545093.1_1_[gene=blaOXA]_[locus_tag=A7J11_05528]_[protein=OXA-61_family_class_D_beta-lactamase_OXA-596]_[protein_id=WP_10954     GATAAGATATTAAATAATTGGTTTAA---- 150
lcl|NG_057526.1_cds_WP_109545092.1_1_[gene=blaOXA]_[locus_tag=A7J11_05527]_[protein=OXA-61_family_class_D_beta-lactamase_OXA-587]_[protein_id=WP_10954     GATAAGATATTAAATAATTGGTTTAA---- 150
lcl|NG_057525.1_cds_WP_109545091.1_1_[gene=blaOXA]_[locus_tag=A7J11_05526]_[protein=OXA-61_family_class_D_beta-lactamase_OXA-577]_[protein_id=WP_10954     GATAAGATATTAAATAATTGGTTTAA---- 150
lcl|NG_057524.1_cds_WP_109545090.1_1_[gene=blaOXA]_[locus_tag=A7J11_05525]_[protein=OXA-61_family_class_D_beta-lactamase_OXA-586]_[protein_id=WP_10954     GATAAGATATTAAATAATTGGTTTAA---- 150
lcl|NG_057523.1_cds_WP_109545089.1_1_[gene=blaOXA]_[locus_tag=A7J11_05524]_[protein=OXA-61_family_class_D_beta-lactamase_OXA-585]_[protein_id=WP_10954     GATAAGATATTAAATAATTGGTTTAA---- 150
lcl|NG_057522.1_cds_WP_109545088.1_1_[gene=blaOXA]_[locus_tag=A7J11_05523]_[protein=OXA-61_family_class_D_beta-lactamase_OXA-584]_[protein_id=WP_10954     GATAAGATATTAAATAATTGGTTTAA---- 150
lcl|NG_057521.1_cds_WP_052803794.1_1_[gene=blaOXA]_[locus_tag=A7J11_05522]_[protein=OXA-61_family_class_D_beta-lactamase_OXA-601]_[protein_id=WP_05280     GATAAGATATTAAATAATTGGTTTAA---- 150
lcl|NG_057520.1_cds_WP_052800105.1_1_[gene=blaOXA]_[locus_tag=A7J11_05521]_[protein=OXA-61_family_class_D_beta-lactamase_OXA-597]_[protein_id=WP_05280     GATAAGGTATTAAATAATTGGTTTAA---- 150
lcl|NG_057519.1_cds_WP_052781249.1_1_[gene=blaOXA]_[locus_tag=A7J11_05520]_[protein=OXA-61_family_class_D_beta-lactamase_OXA-583]_[protein_id=WP_05278     GATAAGATATTAAATAATTGGTTTAA---- 150
lcl|NG_057518.1_cds_WP_052798312.1_1_[gene=blaOXA]_[locus_tag=A7J11_05519]_[protein=OXA-61_family_class_D_beta-lactamase_OXA-609]_[protein_id=WP_05279     GATAAGATATTAAATAATTGGTTTAA---- 150
lcl|NG_057517.1_cds_WP_052788887.1_1_[gene=blaOXA]_[locus_tag=A7J11_05518]_[protein=OXA-61_family_class_D_beta-lactamase_OXA-581]_[protein_id=WP_05278     GATAAGATATTAAATAATTGGTTTAA---- 150
lcl|NG_057516.1_cds_WP_025006557.1_1_[gene=blaOXA]_[locus_tag=A7J11_05517]_[protein=OXA-61_family_class_D_beta-lactamase_OXA-580]_[protein_id=WP_02500     GATAAGATATTAAATAATTGGTTTAA---- 150
lcl|NG_057515.1_cds_WP_002857546.1_1_[gene=blaOXA]_[locus_tag=A7J11_05516]_[protein=OXA-61_family_class_D_beta-lactamase_OXA-592]_[protein_id=WP_00285     GATAAGGTATTAAATAATTGGTTTAA---- 150
lcl|NG_057514.1_cds_WP_002837769.1_1_[gene=blaOXA]_[locus_tag=A7J11_05515]_[protein=OXA-61_family_class_D_beta-lactamase_OXA-579]_[protein_id=WP_00283     GATAAGATATTAAATAATTGGTTTAA---- 150
lcl|NG_057513.1_cds_WP_002824679.1_1_[gene=blaOXA]_[locus_tag=A7J11_05514]_[protein=OXA-61_family_class_D_beta-lactamase_OXA-595]_[protein_id=WP_00282     GATAAGATATTAAATAATTGGTTTAA---- 150
lcl|NG_057512.1_cds_WP_002812372.1_1_[gene=blaOXA]_[locus_tag=A7J11_05513]_[protein=OXA-61_family_class_D_beta-lactamase_OXA-578]_[protein_id=WP_00281     GATAAGATATTAAATAATTGGTTTAA---- 150
lcl|NG_057511.1_cds_WP_002889704.1_1_[gene=blaOXA]_[locus_tag=A7J11_05512]_[protein=OXA-61_family_class_D_beta-lactamase_OXA-591]_[protein_id=WP_00288     GATAAGATATTAAATAATTGGTTTAA---- 150
lcl|NG_057510.1_cds_WP_052788483.1_1_[gene=blaOXA]_[locus_tag=A7J11_05511]_[protein=OXA-61_family_class_D_beta-lactamase_OXA-611]_[protein_id=WP_05278     GATAAGATATTAAATAATTGGTTTAA---- 150
lcl|NG_057509.1_cds_WP_109545087.1_1_[gene=blaOXA]_[locus_tag=A7J11_05510]_[protein=OXA-61_family_class_D_beta-lactamase_OXA-608]_[protein_id=WP_10954     GATAAGATATTAAATAATTGGTTTAA---- 150
lcl|NG_057508.1_cds_WP_044600959.1_1_[gene=blaOXA]_[locus_tag=A7J11_05509]_[protein=OXA-61_family_class_D_beta-lactamase_OXA-594]_[protein_id=WP_04460     GATAAGATATTAAATAATTGGTTTAA---- 150
lcl|NG_057507.1_cds_WP_053921012.1_1_[gene=blaOXA]_[locus_tag=A7J11_05508]_[protein=OXA-61_family_class_D_beta-lactamase_OXA-603]_[protein_id=WP_05392     GATAAGATATTAAATAATTGGTTTAA---- 150
lcl|MH085549.1_cds_AWD39714.1_1_[gene=blaOXA]_[protein=OXA-61_family_class_D_beta-lactamase_OXA-606]_[protein_id=AWD39714.1]_[location=1..774]_[gbkey=     GATAAGATATTAAATAATTGGTTTAA---- 150
lcl|MH085548.1_cds_AWD39713.1_1_[gene=blaOXA]_[protein=OXA-61_family_class_D_beta-lactamase_OXA-602]_[protein_id=AWD39713.1]_[location=1..762]_[gbkey=     GATAAGATATTAAATAATTGGTTTAA---- 150
lcl|MH085547.1_cds_AWD39712.1_1_[gene=blaOXA]_[protein=OXA-61_family_class_D_beta-lactamase_OXA-604]_[protein_id=AWD39712.1]_[location=1..762]_[gbkey=     GATAAGATATTAAATAATTGGTTTAA---- 150
lcl|MH085546.1_cds_AWD39711.1_1_[gene=blaOXA]_[protein=OXA-61_family_class_D_beta-lactamase_OXA-590]_[protein_id=AWD39711.1]_[location=1..774]_[gbkey=     GATAAGATATTAAATAATTGGTTTAA---- 150
lcl|MH085545.1_cds_AWD39710.1_1_[gene=blaOXA]_[protein=OXA-61_family_class_D_beta-lactamase_OXA-607]_[protein_id=AWD39710.1]_[location=1..759]_[gbkey=     ---AAGATATTAAATAATTGGTTTAA---- 150
lcl|MH085544.1_cds_AWD39709.1_1_[gene=blaOXA]_[protein=OXA-61_family_class_D_beta-lactamase_OXA-598]_[protein_id=AWD39709.1]_[location=1..771]_[gbkey=     GATAAGATATTAAATAATTGGTTTAA---- 150
lcl|MH085543.1_cds_AWD39708.1_1_[gene=blaOXA]_[protein=OXA-61_family_class_D_beta-lactamase_OXA-612]_[protein_id=AWD39708.1]_[location=1..774]_[gbkey=     GATAAGATATTAAATAATTGGTTTAA---- 150
lcl|MH085542.1_cds_AWD39707.1_1_[gene=blaOXA]_[protein=OXA-61_family_class_D_beta-lactamase_OXA-610]_[protein_id=AWD39707.1]_[location=1..774]_[gbkey=     GATAAGATATTAAATAATTGGTTTAA---- 150
lcl|MH085541.1_cds_AWD39706.1_1_[gene=blaOXA]_[protein=OXA-61_family_class_D_beta-lactamase_OXA-577]_[protein_id=AWD39706.1]_[location=1..774]_[gbkey=     GATAAGATATTAAATAATTGGTTTAA---- 150
lcl|MH085540.1_cds_AWD39705.1_1_[gene=blaOXA]_[protein=OXA-61_family_class_D_beta-lactamase_OXA-599]_[protein_id=AWD39705.1]_[location=1..774]_[gbkey=     GATAAGATATTAAATAATTGGTTTAA---- 150
lcl|MH085539.1_cds_AWD39704.1_1_[gene=blaOXA]_[protein=OXA-61_family_class_D_beta-lactamase_OXA-593]_[protein_id=AWD39704.1]_[location=1..774]_[gbkey=     GATAAGATATTAAATAATTGGTTTAA---- 150
lcl|MH085538.1_cds_AWD39703.1_1_[gene=blaOXA]_[protein=OXA-61_family_class_D_beta-lactamase_OXA-589]_[protein_id=AWD39703.1]_[location=1..774]_[gbkey=     GATAAGATATTAAATAATTGGTTTAA---- 150
lcl|MH085537.1_cds_AWD39702.1_1_[gene=blaOXA]_[protein=OXA-61_family_class_D_beta-lactamase_OXA-588]_[protein_id=AWD39702.1]_[location=1..774]_[gbkey=     GATAAGATATTAAATAATTGGTTTAA---- 150
lcl|MH085536.1_cds_AWD39701.1_1_[gene=blaOXA]_[protein=OXA-61_family_class_D_beta-lactamase_OXA-600]_[protein_id=AWD39701.1]_[location=1..774]_[gbkey=     GATAAGATATTAAATAATTGGTTTAA---- 150
lcl|MH085535.1_cds_AWD39700.1_1_[gene=blaOXA]_[protein=OXA-61_family_class_D_beta-lactamase_OXA-596]_[protein_id=AWD39700.1]_[location=1..774]_[gbkey=     GATAAGATATTAAATAATTGGTTTAA---- 150
lcl|MH085534.1_cds_AWD39699.1_1_[gene=blaOXA]_[protein=OXA-61_family_class_D_beta-lactamase_OXA-587]_[protein_id=AWD39699.1]_[location=1..774]_[gbkey=     GATAAGATATTAAATAATTGGTTTAA---- 150
lcl|MH085533.1_cds_AWD39698.1_1_[gene=blaOXA]_[protein=OXA-61_family_class_D_beta-lactamase_OXA-577]_[protein_id=AWD39698.1]_[location=1..774]_[gbkey=     GATAAGATATTAAATAATTGGTTTAA---- 150
lcl|MH085532.1_cds_AWD39697.1_1_[gene=blaOXA]_[protein=OXA-61_family_class_D_beta-lactamase_OXA-586]_[protein_id=AWD39697.1]_[location=1..774]_[gbkey=     GATAAGATATTAAATAATTGGTTTAA---- 150
lcl|MH085531.1_cds_AWD39696.1_1_[gene=blaOXA]_[protein=OXA-61_family_class_D_beta-lactamase_OXA-585]_[protein_id=AWD39696.1]_[location=1..774]_[gbkey=     GATAAGATATTAAATAATTGGTTTAA---- 150
lcl|MH085530.1_cds_AWD39695.1_1_[gene=blaOXA]_[protein=OXA-61_family_class_D_beta-lactamase_OXA-584]_[protein_id=AWD39695.1]_[location=1..774]_[gbkey=     GATAAGATATTAAATAATTGGTTTAA---- 150
lcl|MH085529.1_cds_AWD39694.1_1_[gene=blaOXA]_[protein=OXA-61_family_class_D_beta-lactamase_OXA-601]_[protein_id=AWD39694.1]_[location=1..762]_[gbkey=     GATAAGATATTAAATAATTGGTTTAA---- 150
lcl|MH085528.1_cds_AWD39693.1_1_[gene=blaOXA]_[protein=OXA-61_family_class_D_beta-lactamase_OXA-597]_[protein_id=AWD39693.1]_[location=1..774]_[gbkey=     GATAAGGTATTAAATAATTGGTTTAA---- 150
lcl|MH085527.1_cds_AWD39692.1_1_[gene=blaOXA]_[protein=OXA-61_family_class_D_beta-lactamase_OXA-583]_[protein_id=AWD39692.1]_[location=1..774]_[gbkey=     GATAAGATATTAAATAATTGGTTTAA---- 150
lcl|MH085526.1_cds_AWD39691.1_1_[gene=blaOXA]_[protein=OXA-61_family_class_D_beta-lactamase_OXA-609]_[protein_id=AWD39691.1]_[location=1..774]_[gbkey=     GATAAGATATTAAATAATTGGTTTAA---- 150
lcl|MH085525.1_cds_AWD39690.1_1_[gene=blaOXA]_[protein=OXA-61_family_class_D_beta-lactamase_OXA-581]_[protein_id=AWD39690.1]_[location=1..774]_[gbkey=     GATAAGATATTAAATAATTGGTTTAA---- 150
lcl|MH085524.1_cds_AWD39689.1_1_[gene=blaOXA]_[protein=OXA-61_family_class_D_beta-lactamase_OXA-580]_[protein_id=AWD39689.1]_[location=1..774]_[gbkey=     GATAAGATATTAAATAATTGGTTTAA---- 150
lcl|MH085523.1_cds_AWD39688.1_1_[gene=blaOXA]_[protein=OXA-61_family_class_D_beta-lactamase_OXA-592]_[protein_id=AWD39688.1]_[location=1..774]_[gbkey=     GATAAGGTATTAAATAATTGGTTTAA---- 150
lcl|MH085522.1_cds_AWD39687.1_1_[gene=blaOXA]_[protein=OXA-61_family_class_D_beta-lactamase_OXA-579]_[protein_id=AWD39687.1]_[location=1..774]_[gbkey=     GATAAGATATTAAATAATTGGTTTAA---- 150
lcl|MH085521.1_cds_AWD39686.1_1_[gene=blaOXA]_[protein=OXA-61_family_class_D_beta-lactamase_OXA-595]_[protein_id=AWD39686.1]_[location=1..774]_[gbkey=     GATAAGATATTAAATAATTGGTTTAA---- 150
lcl|MH085520.1_cds_AWD39685.1_1_[gene=blaOXA]_[protein=OXA-61_family_class_D_beta-lactamase_OXA-578]_[protein_id=AWD39685.1]_[location=1..774]_[gbkey=     GATAAGATATTAAATAATTGGTTTAA---- 150
lcl|MH085519.1_cds_AWD39684.1_1_[gene=blaOXA]_[protein=OXA-61_family_class_D_beta-lactamase_OXA-591]_[protein_id=AWD39684.1]_[location=1..774]_[gbkey=     GATAAGATATTAAATAATTGGTTTAA---- 150
lcl|MH085518.1_cds_AWD39683.1_1_[gene=blaOXA]_[protein=OXA-61_family_class_D_beta-lactamase_OXA-611]_[protein_id=AWD39683.1]_[location=1..774]_[gbkey=     GATAAGATATTAAATAATTGGTTTAA---- 150
lcl|MH085517.1_cds_AWD39682.1_1_[gene=blaOXA]_[protein=OXA-61_family_class_D_beta-lactamase_OXA-608]_[protein_id=AWD39682.1]_[location=1..774]_[gbkey=     GATAAGATATTAAATAATTGGTTTAA---- 150
lcl|MH085516.1_cds_AWD39681.1_1_[gene=blaOXA]_[protein=OXA-61_family_class_D_beta-lactamase_OXA-594]_[protein_id=AWD39681.1]_[location=1..774]_[gbkey=     GATAAGATATTAAATAATTGGTTTAA---- 150
lcl|MH085515.1_cds_AWD39680.1_1_[gene=blaOXA]_[protein=OXA-61_family_class_D_beta-lactamase_OXA-603]_[protein_id=AWD39680.1]_[location=1..762]_[gbkey=     GATAAGATATTAAATAATTGGTTTAA---- 150
                                                                                                                                                                                         

OXA-1_consensus                                                                                                                                            GCATCTCCATTATTTGAAGGAACTGAAGGT 180
OXA01_crRNA                                                                                                                                                ------------------------------ 180
Forward_primer                                                                                                                                             ------------------------------ 180
Reverse_primer                                                                                                                                             ------------------------------ 180
lcl|NG_063887.1_cds_WP_128268279.1_1_[gene=blaOXA]_[locus_tag=A7J11_06098]_[protein=OXA-61_family_class_D_beta-lactamase_OXA-786]_[protein_id=WP_12826     -----------AGAGTATAATACAAGCGGC 180
lcl|NG_049489.1_cds_WP_002783228.1_1_[gene=blaOXA]_[locus_tag=A7J11_00739]_[protein=OXA-61_family_class_D_beta-lactamase_OXA-193]_[protein_id=WP_00278     -----------AGAGTATAATACAAGCGGC 180
lcl|MH085562.1_cds_AWD39738.1_1_[gene=blaOXA]_[protein=OXA-61_family_class_D_beta-lactamase_OXA-660]_[protein_id=AWD39738.1]_[location=1..720]_[gbkey=     -----------AGAGTATAATACAAGCGGC 180
lcl|MH085560.1_cds_AWD39737.1_1_[gene=blaOXA]_[protein=OXA-61_family_class_D_beta-lactamase_OXA-659]_[protein_id=AWD39737.1]_[location=1..828]_[gbkey=     -----------AGAGTATAATACAAGCGGC 180
lcl|MH085558.1_cds_AWD39736.1_1_[gene=blaOXA]_[protein=OXA-61_family_class_D_beta-lactamase]_[protein_id=AWD39736.1]_[location=1..762]_[gbkey=CDS]         -----------AGAGTATAATACAAGCGGC 180
lcl|MH085557.1_cds_AWD39735.1_1_[gene=blaOXA]_[protein=OXA-61_family_class_D_beta-lactamase]_[protein_id=AWD39735.1]_[location=1..675]_[gbkey=CDS]         -----------AGAGTATAATACAAGCGGC 180
lcl|MH085553.1_cds_AWD39716.1_1_[gene=blaOXA]_[protein=OXA-61_family_class_D_beta-lactamase_OXA-582]_[protein_id=AWD39716.1]_[location=1..774]_[gbkey=     -----------AGAGTATAATACAAGCGGC 180
lcl|MH085559.1_cds_AWD39717.1_1_[gene=blaOXA]_[protein=OXA-61_family_class_D_beta-lactamase_OXA-461]_[protein_id=AWD39717.1]_[location=1..762]_[gbkey=     -----------AGAGTATAATACAAGCGGC 180
lcl|MH085561.1_cds_AWD39718.1_1_[gene=blaOXA]_[protein=OXA-61_family_class_D_beta-lactamase_OXA-605]_[protein_id=AWD39718.1]_[location=1..807]_[gbkey=     -----------AGAGTATAATACAAGCGGC 180
lcl|MH085556.1_cds_AWD39734.1_1_[gene=blaOXA]_[protein=OXA-61_family_class_D_beta-lactamase]_[protein_id=AWD39734.1]_[location=1..774]_[gbkey=CDS]         -----------AGAGTATAATACAAGAGGC 180
lcl|MH085555.1_cds_AWD39733.1_1_[gene=blaOXA]_[protein=OXA-61_family_class_D_beta-lactamase]_[protein_id=AWD39733.1]_[location=1..774]_[gbkey=CDS]         -----------AGAGTATAATACAAGCGGC 180
lcl|MH085554.1_cds_AWD39732.1_1_[gene=blaOXA]_[protein=OXA-61_family_class_D_beta-lactamase]_[protein_id=AWD39732.1]_[location=1..774]_[gbkey=CDS]         -----------AGAGTATAATACAAGCGGC 180
lcl|MH085552.1_cds_AWD39731.1_1_[gene=blaOXA]_[protein=OXA-61_family_class_D_beta-lactamase]_[protein_id=AWD39731.1]_[location=1..675]_[gbkey=CDS]         -----------AGAGTATAATACAAGCGGC 180
lcl|MH085551.1_cds_AWD39730.1_1_[gene=blaOXA]_[protein=OXA-61_family_class_D_beta-lactamase]_[protein_id=AWD39730.1]_[location=1..675]_[gbkey=CDS]         -----------AGAGTATAATACAAGCGGC 180
lcl|NG_049801.1_cds_WP_002872036.1_1_[gene=blaOXA]_[locus_tag=A7J11_01349]_[protein=class_D_beta-lactamase_OXA-61]_[protein_id=WP_002872036.1]_[locati     -----------AGAGTATAATACAAGCGGC 180
lcl|MK181521.1_cds_AYX80690.1_1_[gene=blaOXA]_[protein=OXA-61_family_class_D_beta-lactamase_OXA-786]_[protein_id=AYX80690.1]_[location=1..744]_[gbkey=     -----------AGAGTATAATACAAGCGGC 180
lcl|NG_049746.1_cds_WP_002788004.1_1_[gene=blaOXA]_[locus_tag=A7J11_01476]_[protein=OXA-61_family_class_D_beta-lactamase_OXA-460]_[protein_id=WP_00278     -----------AGAGTATAATACAAGCGGC 180
lcl|NG_049747.1_cds_WP_038813458.1_1_[gene=blaOXA]_[locus_tag=A7J11_03397]_[protein=OXA-61_family_class_D_beta-lactamase_OXA-461]_[protein_id=WP_03881     -----------AGAGTATAATACAAGCGGC 180
lcl|MK181519.1_cds_AYX80688.1_1_[gene=blaOXA]_[protein=OXA-61_family_class_D_beta-lactamase_OXA-784]_[protein_id=AYX80688.1]_[location=1..774]_[gbkey=     -----------AGAGTATAATACAAGCGGC 180
lcl|NG_049736.1_cds_WP_042962442.1_1_[gene=blaOXA]_[locus_tag=A7J11_03430]_[protein=OXA-61_family_class_D_beta-lactamase_OXA-450]_[protein_id=WP_04296     -----------AGAGTATAATACAAGCGGC 180
lcl|NG_049737.1_cds_WP_052805187.1_1_[gene=blaOXA]_[locus_tag=A7J11_03478]_[protein=OXA-61_family_class_D_beta-lactamase_OXA-451]_[protein_id=WP_05280     -----------AGAGTATAATACAAGCGGC 180
lcl|NG_049738.1_cds_WP_020836977.1_1_[gene=blaOXA]_[locus_tag=A7J11_03057]_[protein=OXA-61_family_class_D_beta-lactamase_OXA-452]_[protein_id=WP_02083     -----------AGAGTATAATATAAGCGGC 180
lcl|NG_049739.1_cds_WP_038851696.1_1_[gene=blaOXA]_[locus_tag=A7J11_03398]_[protein=OXA-61_family_class_D_beta-lactamase_OXA-453]_[protein_id=WP_03885     -----------AGAGTATAATACAAGCGGC 180
lcl|NG_049769.1_cds_WP_002791310.1_1_[gene=blaOXA]_[locus_tag=A7J11_02800]_[protein=OXA-61_family_class_D_beta-lactamase_OXA-489]_[protein_id=WP_00279     -----------AGAGTATAATACAAGCGGC 180
lcl|NG_063885.1_cds_WP_065980086.1_1_[gene=blaOXA]_[locus_tag=A7J11_06096]_[protein=OXA-61_family_class_D_beta-lactamase_OXA-784]_[protein_id=WP_06598     -----------AGAGTATAATACAAGCGGC 180
lcl|NG_061407.1_cds_WP_114699279.1_1_[gene=blaOXA]_[locus_tag=A7J11_05812]_[protein=OXA-61_family_class_D_beta-lactamase_OXA-660]_[protein_id=WP_11469     -----------AGAGTATAATACAAGCGGC 180
lcl|NG_057542.1_cds_WP_109545108.1_1_[gene=blaOXA]_[locus_tag=A7J11_05543]_[protein=OXA-61_family_class_D_beta-lactamase_OXA-605]_[protein_id=WP_10954     -----------AGAGTATAATACAAGCGGC 180
lcl|NG_057541.1_cds_WP_109545107.1_1_[gene=blaOXA]_[locus_tag=A7J11_05542]_[protein=OXA-61_family_class_D_beta-lactamase_OXA-582]_[protein_id=WP_10954     -----------AGAGTATAATACAAGCGGC 180
lcl|NG_057540.1_cds_WP_109545106.1_1_[gene=blaOXA]_[locus_tag=A7J11_05541]_[protein=OXA-61_family_class_D_beta-lactamase_OXA-606]_[protein_id=WP_10954     -----------AGAGTATAATACAAGCGGC 180
lcl|NG_057539.1_cds_WP_109545105.1_1_[gene=blaOXA]_[locus_tag=A7J11_05540]_[protein=OXA-61_family_class_D_beta-lactamase_OXA-602]_[protein_id=WP_10954     -----------AGAGTATAATACAAGCGGC 180
lcl|NG_057538.1_cds_WP_109545104.1_1_[gene=blaOXA]_[locus_tag=A7J11_05539]_[protein=OXA-61_family_class_D_beta-lactamase_OXA-604]_[protein_id=WP_10954     -----------AGAGTATAATACAAGCGGC 180
lcl|NG_057537.1_cds_WP_109545103.1_1_[gene=blaOXA]_[locus_tag=A7J11_05538]_[protein=OXA-61_family_class_D_beta-lactamase_OXA-590]_[protein_id=WP_10954     -----------AGAGTATAATACAAGAGGC 180
lcl|NG_057536.1_cds_WP_109545102.1_1_[gene=blaOXA]_[locus_tag=A7J11_05537]_[protein=OXA-61_family_class_D_beta-lactamase_OXA-607]_[protein_id=WP_10954     -----------AGAGTATAATACAAGCGGC 180
lcl|NG_057535.1_cds_WP_109545101.1_1_[gene=blaOXA]_[locus_tag=A7J11_05536]_[protein=OXA-61_family_class_D_beta-lactamase_OXA-598]_[protein_id=WP_10954     -----------AGAGTATAATACAAGCGGC 180
lcl|NG_057534.1_cds_WP_109545100.1_1_[gene=blaOXA]_[locus_tag=A7J11_05535]_[protein=OXA-61_family_class_D_beta-lactamase_OXA-612]_[protein_id=WP_10954     -----------AGAGTATAATACAAGCGGC 180
lcl|NG_057533.1_cds_WP_109545099.1_1_[gene=blaOXA]_[locus_tag=A7J11_05534]_[protein=OXA-61_family_class_D_beta-lactamase_OXA-610]_[protein_id=WP_10954     -----------AGAGTATAATACAAGCGGC 180
lcl|NG_057532.1_cds_WP_109545098.1_1_[gene=blaOXA]_[locus_tag=A7J11_05533]_[protein=OXA-61_family_class_D_beta-lactamase_OXA-599]_[protein_id=WP_10954     -----------AGAGTATAATACAAGCGGC 180
lcl|NG_057531.1_cds_WP_109545097.1_1_[gene=blaOXA]_[locus_tag=A7J11_05532]_[protein=OXA-61_family_class_D_beta-lactamase_OXA-593]_[protein_id=WP_10954     -----------AGAGTATAATACAAGCGGC 180
lcl|NG_057530.1_cds_WP_109545096.1_1_[gene=blaOXA]_[locus_tag=A7J11_05531]_[protein=OXA-61_family_class_D_beta-lactamase_OXA-589]_[protein_id=WP_10954     -----------AGAGTATAATACAAGCGGC 180
lcl|NG_057529.1_cds_WP_109545095.1_1_[gene=blaOXA]_[locus_tag=A7J11_05530]_[protein=OXA-61_family_class_D_beta-lactamase_OXA-588]_[protein_id=WP_10954     -----------AGAGTATAATACAAGCGGC 180
lcl|NG_057528.1_cds_WP_109545094.1_1_[gene=blaOXA]_[locus_tag=A7J11_05529]_[protein=OXA-61_family_class_D_beta-lactamase_OXA-600]_[protein_id=WP_10954     -----------AGAGTATAATACAAGCGGC 180
lcl|NG_057527.1_cds_WP_109545093.1_1_[gene=blaOXA]_[locus_tag=A7J11_05528]_[protein=OXA-61_family_class_D_beta-lactamase_OXA-596]_[protein_id=WP_10954     -----------AGAGTATAATACAAGCGGC 180
lcl|NG_057526.1_cds_WP_109545092.1_1_[gene=blaOXA]_[locus_tag=A7J11_05527]_[protein=OXA-61_family_class_D_beta-lactamase_OXA-587]_[protein_id=WP_10954     -----------AGAGTATAATACAAGCGGC 180
lcl|NG_057525.1_cds_WP_109545091.1_1_[gene=blaOXA]_[locus_tag=A7J11_05526]_[protein=OXA-61_family_class_D_beta-lactamase_OXA-577]_[protein_id=WP_10954     -----------AGAGTATAATACAAGCGGC 180
lcl|NG_057524.1_cds_WP_109545090.1_1_[gene=blaOXA]_[locus_tag=A7J11_05525]_[protein=OXA-61_family_class_D_beta-lactamase_OXA-586]_[protein_id=WP_10954     -----------AGAGTATAATACAAGCGGC 180
lcl|NG_057523.1_cds_WP_109545089.1_1_[gene=blaOXA]_[locus_tag=A7J11_05524]_[protein=OXA-61_family_class_D_beta-lactamase_OXA-585]_[protein_id=WP_10954     -----------AGAGTATAATACAAGCGGC 180
lcl|NG_057522.1_cds_WP_109545088.1_1_[gene=blaOXA]_[locus_tag=A7J11_05523]_[protein=OXA-61_family_class_D_beta-lactamase_OXA-584]_[protein_id=WP_10954     -----------AGAGTATAATACAAGCGGC 180
lcl|NG_057521.1_cds_WP_052803794.1_1_[gene=blaOXA]_[locus_tag=A7J11_05522]_[protein=OXA-61_family_class_D_beta-lactamase_OXA-601]_[protein_id=WP_05280     -----------AGAGTATAATACAAGCGGC 180
lcl|NG_057520.1_cds_WP_052800105.1_1_[gene=blaOXA]_[locus_tag=A7J11_05521]_[protein=OXA-61_family_class_D_beta-lactamase_OXA-597]_[protein_id=WP_05280     -----------AGAGTATAATACAAGCGGC 180
lcl|NG_057519.1_cds_WP_052781249.1_1_[gene=blaOXA]_[locus_tag=A7J11_05520]_[protein=OXA-61_family_class_D_beta-lactamase_OXA-583]_[protein_id=WP_05278     -----------AGAGTATAATACAAGCGGC 180
lcl|NG_057518.1_cds_WP_052798312.1_1_[gene=blaOXA]_[locus_tag=A7J11_05519]_[protein=OXA-61_family_class_D_beta-lactamase_OXA-609]_[protein_id=WP_05279     -----------AGAGTATAATACAAGCGGC 180
lcl|NG_057517.1_cds_WP_052788887.1_1_[gene=blaOXA]_[locus_tag=A7J11_05518]_[protein=OXA-61_family_class_D_beta-lactamase_OXA-581]_[protein_id=WP_05278     -----------AGAGTATAATACAAGCGGC 180
lcl|NG_057516.1_cds_WP_025006557.1_1_[gene=blaOXA]_[locus_tag=A7J11_05517]_[protein=OXA-61_family_class_D_beta-lactamase_OXA-580]_[protein_id=WP_02500     -----------AGAGTATAATACAAGCGGC 180
lcl|NG_057515.1_cds_WP_002857546.1_1_[gene=blaOXA]_[locus_tag=A7J11_05516]_[protein=OXA-61_family_class_D_beta-lactamase_OXA-592]_[protein_id=WP_00285     -----------AGAGTATAATACAAGCGGC 180
lcl|NG_057514.1_cds_WP_002837769.1_1_[gene=blaOXA]_[locus_tag=A7J11_05515]_[protein=OXA-61_family_class_D_beta-lactamase_OXA-579]_[protein_id=WP_00283     -----------AGAGTATAATACAAGCGGC 180
lcl|NG_057513.1_cds_WP_002824679.1_1_[gene=blaOXA]_[locus_tag=A7J11_05514]_[protein=OXA-61_family_class_D_beta-lactamase_OXA-595]_[protein_id=WP_00282     -----------AGAGTATAATACAAGCGGC 180
lcl|NG_057512.1_cds_WP_002812372.1_1_[gene=blaOXA]_[locus_tag=A7J11_05513]_[protein=OXA-61_family_class_D_beta-lactamase_OXA-578]_[protein_id=WP_00281     -----------AGAGTATAATACAAGCGGC 180
lcl|NG_057511.1_cds_WP_002889704.1_1_[gene=blaOXA]_[locus_tag=A7J11_05512]_[protein=OXA-61_family_class_D_beta-lactamase_OXA-591]_[protein_id=WP_00288     -----------AGAGTATAATACAAGCGGC 180
lcl|NG_057510.1_cds_WP_052788483.1_1_[gene=blaOXA]_[locus_tag=A7J11_05511]_[protein=OXA-61_family_class_D_beta-lactamase_OXA-611]_[protein_id=WP_05278     -----------AGAGTATAATACAAGCGGC 180
lcl|NG_057509.1_cds_WP_109545087.1_1_[gene=blaOXA]_[locus_tag=A7J11_05510]_[protein=OXA-61_family_class_D_beta-lactamase_OXA-608]_[protein_id=WP_10954     -----------AGAGTATAATACAAGCGGC 180
lcl|NG_057508.1_cds_WP_044600959.1_1_[gene=blaOXA]_[locus_tag=A7J11_05509]_[protein=OXA-61_family_class_D_beta-lactamase_OXA-594]_[protein_id=WP_04460     -----------AGAGTATAATACAAGCGGC 180
lcl|NG_057507.1_cds_WP_053921012.1_1_[gene=blaOXA]_[locus_tag=A7J11_05508]_[protein=OXA-61_family_class_D_beta-lactamase_OXA-603]_[protein_id=WP_05392     -----------AGAGTATAATACAAGCGGC 180
lcl|MH085549.1_cds_AWD39714.1_1_[gene=blaOXA]_[protein=OXA-61_family_class_D_beta-lactamase_OXA-606]_[protein_id=AWD39714.1]_[location=1..774]_[gbkey=     -----------AGAGTATAATACAAGCGGC 180
lcl|MH085548.1_cds_AWD39713.1_1_[gene=blaOXA]_[protein=OXA-61_family_class_D_beta-lactamase_OXA-602]_[protein_id=AWD39713.1]_[location=1..762]_[gbkey=     -----------AGAGTATAATACAAGCGGC 180
lcl|MH085547.1_cds_AWD39712.1_1_[gene=blaOXA]_[protein=OXA-61_family_class_D_beta-lactamase_OXA-604]_[protein_id=AWD39712.1]_[location=1..762]_[gbkey=     -----------AGAGTATAATACAAGCGGC 180
lcl|MH085546.1_cds_AWD39711.1_1_[gene=blaOXA]_[protein=OXA-61_family_class_D_beta-lactamase_OXA-590]_[protein_id=AWD39711.1]_[location=1..774]_[gbkey=     -----------AGAGTATAATACAAGAGGC 180
lcl|MH085545.1_cds_AWD39710.1_1_[gene=blaOXA]_[protein=OXA-61_family_class_D_beta-lactamase_OXA-607]_[protein_id=AWD39710.1]_[location=1..759]_[gbkey=     -----------AGAGTATAATACAAGCGGC 180
lcl|MH085544.1_cds_AWD39709.1_1_[gene=blaOXA]_[protein=OXA-61_family_class_D_beta-lactamase_OXA-598]_[protein_id=AWD39709.1]_[location=1..771]_[gbkey=     -----------AGAGTATAATACAAGCGGC 180
lcl|MH085543.1_cds_AWD39708.1_1_[gene=blaOXA]_[protein=OXA-61_family_class_D_beta-lactamase_OXA-612]_[protein_id=AWD39708.1]_[location=1..774]_[gbkey=     -----------AGAGTATAATACAAGCGGC 180
lcl|MH085542.1_cds_AWD39707.1_1_[gene=blaOXA]_[protein=OXA-61_family_class_D_beta-lactamase_OXA-610]_[protein_id=AWD39707.1]_[location=1..774]_[gbkey=     -----------AGAGTATAATACAAGCGGC 180
lcl|MH085541.1_cds_AWD39706.1_1_[gene=blaOXA]_[protein=OXA-61_family_class_D_beta-lactamase_OXA-577]_[protein_id=AWD39706.1]_[location=1..774]_[gbkey=     -----------AGAGTATAATACAAGCGGC 180
lcl|MH085540.1_cds_AWD39705.1_1_[gene=blaOXA]_[protein=OXA-61_family_class_D_beta-lactamase_OXA-599]_[protein_id=AWD39705.1]_[location=1..774]_[gbkey=     -----------AGAGTATAATACAAGCGGC 180
lcl|MH085539.1_cds_AWD39704.1_1_[gene=blaOXA]_[protein=OXA-61_family_class_D_beta-lactamase_OXA-593]_[protein_id=AWD39704.1]_[location=1..774]_[gbkey=     -----------AGAGTATAATACAAGCGGC 180
lcl|MH085538.1_cds_AWD39703.1_1_[gene=blaOXA]_[protein=OXA-61_family_class_D_beta-lactamase_OXA-589]_[protein_id=AWD39703.1]_[location=1..774]_[gbkey=     -----------AGAGTATAATACAAGCGGC 180
lcl|MH085537.1_cds_AWD39702.1_1_[gene=blaOXA]_[protein=OXA-61_family_class_D_beta-lactamase_OXA-588]_[protein_id=AWD39702.1]_[location=1..774]_[gbkey=     -----------AGAGTATAATACAAGCGGC 180
lcl|MH085536.1_cds_AWD39701.1_1_[gene=blaOXA]_[protein=OXA-61_family_class_D_beta-lactamase_OXA-600]_[protein_id=AWD39701.1]_[location=1..774]_[gbkey=     -----------AGAGTATAATACAAGCGGC 180
lcl|MH085535.1_cds_AWD39700.1_1_[gene=blaOXA]_[protein=OXA-61_family_class_D_beta-lactamase_OXA-596]_[protein_id=AWD39700.1]_[location=1..774]_[gbkey=     -----------AGAGTATAATACAAGCGGC 180
lcl|MH085534.1_cds_AWD39699.1_1_[gene=blaOXA]_[protein=OXA-61_family_class_D_beta-lactamase_OXA-587]_[protein_id=AWD39699.1]_[location=1..774]_[gbkey=     -----------AGAGTATAATACAAGCGGC 180
lcl|MH085533.1_cds_AWD39698.1_1_[gene=blaOXA]_[protein=OXA-61_family_class_D_beta-lactamase_OXA-577]_[protein_id=AWD39698.1]_[location=1..774]_[gbkey=     -----------AGAGTATAATACAAGCGGC 180
lcl|MH085532.1_cds_AWD39697.1_1_[gene=blaOXA]_[protein=OXA-61_family_class_D_beta-lactamase_OXA-586]_[protein_id=AWD39697.1]_[location=1..774]_[gbkey=     -----------AGAGTATAATACAAGCGGC 180
lcl|MH085531.1_cds_AWD39696.1_1_[gene=blaOXA]_[protein=OXA-61_family_class_D_beta-lactamase_OXA-585]_[protein_id=AWD39696.1]_[location=1..774]_[gbkey=     -----------AGAGTATAATACAAGCGGC 180
lcl|MH085530.1_cds_AWD39695.1_1_[gene=blaOXA]_[protein=OXA-61_family_class_D_beta-lactamase_OXA-584]_[protein_id=AWD39695.1]_[location=1..774]_[gbkey=     -----------AGAGTATAATACAAGCGGC 180
lcl|MH085529.1_cds_AWD39694.1_1_[gene=blaOXA]_[protein=OXA-61_family_class_D_beta-lactamase_OXA-601]_[protein_id=AWD39694.1]_[location=1..762]_[gbkey=     -----------AGAGTATAATACAAGCGGC 180
lcl|MH085528.1_cds_AWD39693.1_1_[gene=blaOXA]_[protein=OXA-61_family_class_D_beta-lactamase_OXA-597]_[protein_id=AWD39693.1]_[location=1..774]_[gbkey=     -----------AGAGTATAATACAAGCGGC 180
lcl|MH085527.1_cds_AWD39692.1_1_[gene=blaOXA]_[protein=OXA-61_family_class_D_beta-lactamase_OXA-583]_[protein_id=AWD39692.1]_[location=1..774]_[gbkey=     -----------AGAGTATAATACAAGCGGC 180
lcl|MH085526.1_cds_AWD39691.1_1_[gene=blaOXA]_[protein=OXA-61_family_class_D_beta-lactamase_OXA-609]_[protein_id=AWD39691.1]_[location=1..774]_[gbkey=     -----------AGAGTATAATACAAGCGGC 180
lcl|MH085525.1_cds_AWD39690.1_1_[gene=blaOXA]_[protein=OXA-61_family_class_D_beta-lactamase_OXA-581]_[protein_id=AWD39690.1]_[location=1..774]_[gbkey=     -----------AGAGTATAATACAAGCGGC 180
lcl|MH085524.1_cds_AWD39689.1_1_[gene=blaOXA]_[protein=OXA-61_family_class_D_beta-lactamase_OXA-580]_[protein_id=AWD39689.1]_[location=1..774]_[gbkey=     -----------AGAGTATAATACAAGCGGC 180
lcl|MH085523.1_cds_AWD39688.1_1_[gene=blaOXA]_[protein=OXA-61_family_class_D_beta-lactamase_OXA-592]_[protein_id=AWD39688.1]_[location=1..774]_[gbkey=     -----------AGAGTATAATACAAGCGGC 180
lcl|MH085522.1_cds_AWD39687.1_1_[gene=blaOXA]_[protein=OXA-61_family_class_D_beta-lactamase_OXA-579]_[protein_id=AWD39687.1]_[location=1..774]_[gbkey=     -----------AGAGTATAATACAAGCGGC 180
lcl|MH085521.1_cds_AWD39686.1_1_[gene=blaOXA]_[protein=OXA-61_family_class_D_beta-lactamase_OXA-595]_[protein_id=AWD39686.1]_[location=1..774]_[gbkey=     -----------AGAGTATAATACAAGCGGC 180
lcl|MH085520.1_cds_AWD39685.1_1_[gene=blaOXA]_[protein=OXA-61_family_class_D_beta-lactamase_OXA-578]_[protein_id=AWD39685.1]_[location=1..774]_[gbkey=     -----------AGAGTATAATACAAGCGGC 180
lcl|MH085519.1_cds_AWD39684.1_1_[gene=blaOXA]_[protein=OXA-61_family_class_D_beta-lactamase_OXA-591]_[protein_id=AWD39684.1]_[location=1..774]_[gbkey=     -----------AGAGTATAATACAAGCGGC 180
lcl|MH085518.1_cds_AWD39683.1_1_[gene=blaOXA]_[protein=OXA-61_family_class_D_beta-lactamase_OXA-611]_[protein_id=AWD39683.1]_[location=1..774]_[gbkey=     -----------AGAGTATAATACAAGCGGC 180
lcl|MH085517.1_cds_AWD39682.1_1_[gene=blaOXA]_[protein=OXA-61_family_class_D_beta-lactamase_OXA-608]_[protein_id=AWD39682.1]_[location=1..774]_[gbkey=     -----------AGAGTATAATACAAGCGGC 180
lcl|MH085516.1_cds_AWD39681.1_1_[gene=blaOXA]_[protein=OXA-61_family_class_D_beta-lactamase_OXA-594]_[protein_id=AWD39681.1]_[location=1..774]_[gbkey=     -----------AGAGTATAATACAAGCGGC 180
lcl|MH085515.1_cds_AWD39680.1_1_[gene=blaOXA]_[protein=OXA-61_family_class_D_beta-lactamase_OXA-603]_[protein_id=AWD39680.1]_[location=1..762]_[gbkey=     -----------AGAGTATAATACAAGCGGC 180
                                                                                                                                                                                         

OXA-1_consensus                                                                                                                                            TGTTTTTTACTTTACGATGCATCCACAAAC 210
OXA01_crRNA                                                                                                                                                ------------------------------ 210
Forward_primer                                                                                                                                             ------------------------------ 210
Reverse_primer                                                                                                                                             ------------------------------ 210
lcl|NG_063887.1_cds_WP_128268279.1_1_[gene=blaOXA]_[locus_tag=A7J11_06098]_[protein=OXA-61_family_class_D_beta-lactamase_OXA-786]_[protein_id=WP_12826     ACTTTTGTTTTTTATGATGGAAAAACTTGG 210
lcl|NG_049489.1_cds_WP_002783228.1_1_[gene=blaOXA]_[locus_tag=A7J11_00739]_[protein=OXA-61_family_class_D_beta-lactamase_OXA-193]_[protein_id=WP_00278     ACTTTTGTTTTTTATGATGGAAAAACTTGG 210
lcl|MH085562.1_cds_AWD39738.1_1_[gene=blaOXA]_[protein=OXA-61_family_class_D_beta-lactamase_OXA-660]_[protein_id=AWD39738.1]_[location=1..720]_[gbkey=     ACTTTTGTTTTTTATGATGGAAAAACTTGG 210
lcl|MH085560.1_cds_AWD39737.1_1_[gene=blaOXA]_[protein=OXA-61_family_class_D_beta-lactamase_OXA-659]_[protein_id=AWD39737.1]_[location=1..828]_[gbkey=     ACTTTTGTTTTTTATGATGGAAAAACTTGG 210
lcl|MH085558.1_cds_AWD39736.1_1_[gene=blaOXA]_[protein=OXA-61_family_class_D_beta-lactamase]_[protein_id=AWD39736.1]_[location=1..762]_[gbkey=CDS]         ACTTTTGTTTTTTATGATGGAAAAACTTGG 210
lcl|MH085557.1_cds_AWD39735.1_1_[gene=blaOXA]_[protein=OXA-61_family_class_D_beta-lactamase]_[protein_id=AWD39735.1]_[location=1..675]_[gbkey=CDS]         ACTTTTGTTTTTTATGATGGAAAAACTTGG 210
lcl|MH085553.1_cds_AWD39716.1_1_[gene=blaOXA]_[protein=OXA-61_family_class_D_beta-lactamase_OXA-582]_[protein_id=AWD39716.1]_[location=1..774]_[gbkey=     ACTTTTGTTTTTTATGATGGAAAAACTTGG 210
lcl|MH085559.1_cds_AWD39717.1_1_[gene=blaOXA]_[protein=OXA-61_family_class_D_beta-lactamase_OXA-461]_[protein_id=AWD39717.1]_[location=1..762]_[gbkey=     ACTTTTGTTTTTTATGATGGAAAAACTTGG 210
lcl|MH085561.1_cds_AWD39718.1_1_[gene=blaOXA]_[protein=OXA-61_family_class_D_beta-lactamase_OXA-605]_[protein_id=AWD39718.1]_[location=1..807]_[gbkey=     ACTTTTGTTTTTTATGATGGAAAAACTTGG 210
lcl|MH085556.1_cds_AWD39734.1_1_[gene=blaOXA]_[protein=OXA-61_family_class_D_beta-lactamase]_[protein_id=AWD39734.1]_[location=1..774]_[gbkey=CDS]         ACTTTTGTTTTTTATGATGGAAAAACTTGG 210
lcl|MH085555.1_cds_AWD39733.1_1_[gene=blaOXA]_[protein=OXA-61_family_class_D_beta-lactamase]_[protein_id=AWD39733.1]_[location=1..774]_[gbkey=CDS]         ACTTTTGTTTTTTATGATGGAAAAACTTGG 210
lcl|MH085554.1_cds_AWD39732.1_1_[gene=blaOXA]_[protein=OXA-61_family_class_D_beta-lactamase]_[protein_id=AWD39732.1]_[location=1..774]_[gbkey=CDS]         ACTTTTGTTTTTTATGATGGAAAAACTTGG 210
lcl|MH085552.1_cds_AWD39731.1_1_[gene=blaOXA]_[protein=OXA-61_family_class_D_beta-lactamase]_[protein_id=AWD39731.1]_[location=1..675]_[gbkey=CDS]         ACTTTTGTTTTTTATGATGGAAAAACTTGG 210
lcl|MH085551.1_cds_AWD39730.1_1_[gene=blaOXA]_[protein=OXA-61_family_class_D_beta-lactamase]_[protein_id=AWD39730.1]_[location=1..675]_[gbkey=CDS]         ACTTTTGTTTTTTATGATGGAAAAACTTGG 210
lcl|NG_049801.1_cds_WP_002872036.1_1_[gene=blaOXA]_[locus_tag=A7J11_01349]_[protein=class_D_beta-lactamase_OXA-61]_[protein_id=WP_002872036.1]_[locati     ACTTTTGTTTTTTATGATGGAAAAACTTGG 210
lcl|MK181521.1_cds_AYX80690.1_1_[gene=blaOXA]_[protein=OXA-61_family_class_D_beta-lactamase_OXA-786]_[protein_id=AYX80690.1]_[location=1..744]_[gbkey=     ACTTTTGTTTTTTATGATGGAAAAACTTGG 210
lcl|NG_049746.1_cds_WP_002788004.1_1_[gene=blaOXA]_[locus_tag=A7J11_01476]_[protein=OXA-61_family_class_D_beta-lactamase_OXA-460]_[protein_id=WP_00278     ACTTTTGTTTTTTATGATGGAAAAACTTGG 210
lcl|NG_049747.1_cds_WP_038813458.1_1_[gene=blaOXA]_[locus_tag=A7J11_03397]_[protein=OXA-61_family_class_D_beta-lactamase_OXA-461]_[protein_id=WP_03881     ACTTTTGTTTTTTATGATGGAAAAACTTGG 210
lcl|MK181519.1_cds_AYX80688.1_1_[gene=blaOXA]_[protein=OXA-61_family_class_D_beta-lactamase_OXA-784]_[protein_id=AYX80688.1]_[location=1..774]_[gbkey=     ACTTTTGTTTTTTATGATGGAAAAACTTGG 210
lcl|NG_049736.1_cds_WP_042962442.1_1_[gene=blaOXA]_[locus_tag=A7J11_03430]_[protein=OXA-61_family_class_D_beta-lactamase_OXA-450]_[protein_id=WP_04296     ACTTTTGTTTTTTATGATGGAAAAACTTGG 210
lcl|NG_049737.1_cds_WP_052805187.1_1_[gene=blaOXA]_[locus_tag=A7J11_03478]_[protein=OXA-61_family_class_D_beta-lactamase_OXA-451]_[protein_id=WP_05280     ACTTTTGTTTTTTATGATGGAAAAACTTGG 210
lcl|NG_049738.1_cds_WP_020836977.1_1_[gene=blaOXA]_[locus_tag=A7J11_03057]_[protein=OXA-61_family_class_D_beta-lactamase_OXA-452]_[protein_id=WP_02083     ACTTTTGTTTTTTATGATGGAAAAACTTGG 210
lcl|NG_049739.1_cds_WP_038851696.1_1_[gene=blaOXA]_[locus_tag=A7J11_03398]_[protein=OXA-61_family_class_D_beta-lactamase_OXA-453]_[protein_id=WP_03885     ACTTTTGTTTTTTATGATGGAAAAACTTGG 210
lcl|NG_049769.1_cds_WP_002791310.1_1_[gene=blaOXA]_[locus_tag=A7J11_02800]_[protein=OXA-61_family_class_D_beta-lactamase_OXA-489]_[protein_id=WP_00279     ACTTTTGTTTTTTATGATGGAAAAACTTGG 210
lcl|NG_063885.1_cds_WP_065980086.1_1_[gene=blaOXA]_[locus_tag=A7J11_06096]_[protein=OXA-61_family_class_D_beta-lactamase_OXA-784]_[protein_id=WP_06598     ACTTTTGTTTTTTATGATGGAAAAACTTGG 210
lcl|NG_061407.1_cds_WP_114699279.1_1_[gene=blaOXA]_[locus_tag=A7J11_05812]_[protein=OXA-61_family_class_D_beta-lactamase_OXA-660]_[protein_id=WP_11469     ACTTTTGTTTTTTATGATGGAAAAACTTGG 210
lcl|NG_057542.1_cds_WP_109545108.1_1_[gene=blaOXA]_[locus_tag=A7J11_05543]_[protein=OXA-61_family_class_D_beta-lactamase_OXA-605]_[protein_id=WP_10954     ACTTTTGTTTTTTATGATGGAAAAACTTGG 210
lcl|NG_057541.1_cds_WP_109545107.1_1_[gene=blaOXA]_[locus_tag=A7J11_05542]_[protein=OXA-61_family_class_D_beta-lactamase_OXA-582]_[protein_id=WP_10954     ACTTTTGTTTTTTATGATGGAAAAACTTGG 210
lcl|NG_057540.1_cds_WP_109545106.1_1_[gene=blaOXA]_[locus_tag=A7J11_05541]_[protein=OXA-61_family_class_D_beta-lactamase_OXA-606]_[protein_id=WP_10954     ACTTTTGTTTTTTATGATGGAAAAACTTGG 210
lcl|NG_057539.1_cds_WP_109545105.1_1_[gene=blaOXA]_[locus_tag=A7J11_05540]_[protein=OXA-61_family_class_D_beta-lactamase_OXA-602]_[protein_id=WP_10954     ACTTTTGTTTTTTATGATGGAAAAACTTGG 210
lcl|NG_057538.1_cds_WP_109545104.1_1_[gene=blaOXA]_[locus_tag=A7J11_05539]_[protein=OXA-61_family_class_D_beta-lactamase_OXA-604]_[protein_id=WP_10954     ACTTTTGTTTTTTATGATGGAAAAACTTGG 210
lcl|NG_057537.1_cds_WP_109545103.1_1_[gene=blaOXA]_[locus_tag=A7J11_05538]_[protein=OXA-61_family_class_D_beta-lactamase_OXA-590]_[protein_id=WP_10954     ACTTTTGTTTTTTATGATGGAAAAACTTGG 210
lcl|NG_057536.1_cds_WP_109545102.1_1_[gene=blaOXA]_[locus_tag=A7J11_05537]_[protein=OXA-61_family_class_D_beta-lactamase_OXA-607]_[protein_id=WP_10954     ACTTTTGTTTTTTATGATGGAAAAACTTGG 210
lcl|NG_057535.1_cds_WP_109545101.1_1_[gene=blaOXA]_[locus_tag=A7J11_05536]_[protein=OXA-61_family_class_D_beta-lactamase_OXA-598]_[protein_id=WP_10954     ACTTTTGTTTTTTATGATGGAAAAACTTGG 210
lcl|NG_057534.1_cds_WP_109545100.1_1_[gene=blaOXA]_[locus_tag=A7J11_05535]_[protein=OXA-61_family_class_D_beta-lactamase_OXA-612]_[protein_id=WP_10954     ACTTTTGTTTTTTATGATGGAAAAACTTGG 210
lcl|NG_057533.1_cds_WP_109545099.1_1_[gene=blaOXA]_[locus_tag=A7J11_05534]_[protein=OXA-61_family_class_D_beta-lactamase_OXA-610]_[protein_id=WP_10954     ACTTTTGTTTTTTATGATGGAAAAACTTGG 210
lcl|NG_057532.1_cds_WP_109545098.1_1_[gene=blaOXA]_[locus_tag=A7J11_05533]_[protein=OXA-61_family_class_D_beta-lactamase_OXA-599]_[protein_id=WP_10954     ACTTTTGTTTTTTATGATGGAAAAACTTGG 210
lcl|NG_057531.1_cds_WP_109545097.1_1_[gene=blaOXA]_[locus_tag=A7J11_05532]_[protein=OXA-61_family_class_D_beta-lactamase_OXA-593]_[protein_id=WP_10954     ACTTTTGTTTTTTATGATGGAAAAACTTGG 210
lcl|NG_057530.1_cds_WP_109545096.1_1_[gene=blaOXA]_[locus_tag=A7J11_05531]_[protein=OXA-61_family_class_D_beta-lactamase_OXA-589]_[protein_id=WP_10954     ACTTTTGTTTTTTATGATGGAAAAACTTGG 210
lcl|NG_057529.1_cds_WP_109545095.1_1_[gene=blaOXA]_[locus_tag=A7J11_05530]_[protein=OXA-61_family_class_D_beta-lactamase_OXA-588]_[protein_id=WP_10954     ACTTTTGTTTTTTATGATGGAAAAACTTGG 210
lcl|NG_057528.1_cds_WP_109545094.1_1_[gene=blaOXA]_[locus_tag=A7J11_05529]_[protein=OXA-61_family_class_D_beta-lactamase_OXA-600]_[protein_id=WP_10954     ACTTTTGTTTTTTATGATGGAAAAACTTGG 210
lcl|NG_057527.1_cds_WP_109545093.1_1_[gene=blaOXA]_[locus_tag=A7J11_05528]_[protein=OXA-61_family_class_D_beta-lactamase_OXA-596]_[protein_id=WP_10954     ACTTTTGTTTTTTATGATGGAAAAACTTGG 210
lcl|NG_057526.1_cds_WP_109545092.1_1_[gene=blaOXA]_[locus_tag=A7J11_05527]_[protein=OXA-61_family_class_D_beta-lactamase_OXA-587]_[protein_id=WP_10954     ACTTTTGTTTTTTATGATGGAAAAACTTGG 210
lcl|NG_057525.1_cds_WP_109545091.1_1_[gene=blaOXA]_[locus_tag=A7J11_05526]_[protein=OXA-61_family_class_D_beta-lactamase_OXA-577]_[protein_id=WP_10954     ACTTTTGTTTTTTATGATGGAAAAACTTGG 210
lcl|NG_057524.1_cds_WP_109545090.1_1_[gene=blaOXA]_[locus_tag=A7J11_05525]_[protein=OXA-61_family_class_D_beta-lactamase_OXA-586]_[protein_id=WP_10954     ACTTTTGTTTTTTATGATGGAAAAACTTGG 210
lcl|NG_057523.1_cds_WP_109545089.1_1_[gene=blaOXA]_[locus_tag=A7J11_05524]_[protein=OXA-61_family_class_D_beta-lactamase_OXA-585]_[protein_id=WP_10954     ACTTTTGTTTTTTATGATGGAAAAACTTGG 210
lcl|NG_057522.1_cds_WP_109545088.1_1_[gene=blaOXA]_[locus_tag=A7J11_05523]_[protein=OXA-61_family_class_D_beta-lactamase_OXA-584]_[protein_id=WP_10954     ACTTTTGTTTTTTATGATGGAAAAACTTGG 210
lcl|NG_057521.1_cds_WP_052803794.1_1_[gene=blaOXA]_[locus_tag=A7J11_05522]_[protein=OXA-61_family_class_D_beta-lactamase_OXA-601]_[protein_id=WP_05280     ACTTTTGTTTTTTATGATGGAAAAACTTGG 210
lcl|NG_057520.1_cds_WP_052800105.1_1_[gene=blaOXA]_[locus_tag=A7J11_05521]_[protein=OXA-61_family_class_D_beta-lactamase_OXA-597]_[protein_id=WP_05280     ACTTTTGTTTTTTATGATGGAAAAACTTGG 210
lcl|NG_057519.1_cds_WP_052781249.1_1_[gene=blaOXA]_[locus_tag=A7J11_05520]_[protein=OXA-61_family_class_D_beta-lactamase_OXA-583]_[protein_id=WP_05278     ACTTTTGTTTTTTATGATGGAAAAACTTGG 210
lcl|NG_057518.1_cds_WP_052798312.1_1_[gene=blaOXA]_[locus_tag=A7J11_05519]_[protein=OXA-61_family_class_D_beta-lactamase_OXA-609]_[protein_id=WP_05279     ACTTTTGTTTTTTATGATGGAAAAACTTGG 210
lcl|NG_057517.1_cds_WP_052788887.1_1_[gene=blaOXA]_[locus_tag=A7J11_05518]_[protein=OXA-61_family_class_D_beta-lactamase_OXA-581]_[protein_id=WP_05278     ACTTTTGTTTTTTATGATGGAAAAACTTGG 210
lcl|NG_057516.1_cds_WP_025006557.1_1_[gene=blaOXA]_[locus_tag=A7J11_05517]_[protein=OXA-61_family_class_D_beta-lactamase_OXA-580]_[protein_id=WP_02500     ACTTTTGTTTTTTATGATGGAAAAACTTGG 210
lcl|NG_057515.1_cds_WP_002857546.1_1_[gene=blaOXA]_[locus_tag=A7J11_05516]_[protein=OXA-61_family_class_D_beta-lactamase_OXA-592]_[protein_id=WP_00285     ACTTTTGTTTTTTATGATGGAAAAACTTGG 210
lcl|NG_057514.1_cds_WP_002837769.1_1_[gene=blaOXA]_[locus_tag=A7J11_05515]_[protein=OXA-61_family_class_D_beta-lactamase_OXA-579]_[protein_id=WP_00283     ACTTTTGTTTTTTATGATGGAAAAACTTGG 210
lcl|NG_057513.1_cds_WP_002824679.1_1_[gene=blaOXA]_[locus_tag=A7J11_05514]_[protein=OXA-61_family_class_D_beta-lactamase_OXA-595]_[protein_id=WP_00282     ACTTTTGTTTTTTATGATGGAAAAACTTGG 210
lcl|NG_057512.1_cds_WP_002812372.1_1_[gene=blaOXA]_[locus_tag=A7J11_05513]_[protein=OXA-61_family_class_D_beta-lactamase_OXA-578]_[protein_id=WP_00281     ACTTTTGTTTTTTATGATGGAAAAACTTGG 210
lcl|NG_057511.1_cds_WP_002889704.1_1_[gene=blaOXA]_[locus_tag=A7J11_05512]_[protein=OXA-61_family_class_D_beta-lactamase_OXA-591]_[protein_id=WP_00288     ACTTTTGTTTTTTATGATGGAAAAACTTGG 210
lcl|NG_057510.1_cds_WP_052788483.1_1_[gene=blaOXA]_[locus_tag=A7J11_05511]_[protein=OXA-61_family_class_D_beta-lactamase_OXA-611]_[protein_id=WP_05278     ACTTTTGTTTTTTATGATGGAAAAACTTGG 210
lcl|NG_057509.1_cds_WP_109545087.1_1_[gene=blaOXA]_[locus_tag=A7J11_05510]_[protein=OXA-61_family_class_D_beta-lactamase_OXA-608]_[protein_id=WP_10954     ACTTTTGTTTTTTATGATGGAAAAACTTGG 210
lcl|NG_057508.1_cds_WP_044600959.1_1_[gene=blaOXA]_[locus_tag=A7J11_05509]_[protein=OXA-61_family_class_D_beta-lactamase_OXA-594]_[protein_id=WP_04460     ACTTTTGTTTTTTATGATGGAAAAACTTGG 210
lcl|NG_057507.1_cds_WP_053921012.1_1_[gene=blaOXA]_[locus_tag=A7J11_05508]_[protein=OXA-61_family_class_D_beta-lactamase_OXA-603]_[protein_id=WP_05392     ACTTTTGTTTTTTATGATGGAAAAACTTGG 210
lcl|MH085549.1_cds_AWD39714.1_1_[gene=blaOXA]_[protein=OXA-61_family_class_D_beta-lactamase_OXA-606]_[protein_id=AWD39714.1]_[location=1..774]_[gbkey=     ACTTTTGTTTTTTATGATGGAAAAACTTGG 210
lcl|MH085548.1_cds_AWD39713.1_1_[gene=blaOXA]_[protein=OXA-61_family_class_D_beta-lactamase_OXA-602]_[protein_id=AWD39713.1]_[location=1..762]_[gbkey=     ACTTTTGTTTTTTATGATGGAAAAACTTGG 210
lcl|MH085547.1_cds_AWD39712.1_1_[gene=blaOXA]_[protein=OXA-61_family_class_D_beta-lactamase_OXA-604]_[protein_id=AWD39712.1]_[location=1..762]_[gbkey=     ACTTTTGTTTTTTATGATGGAAAAACTTGG 210
lcl|MH085546.1_cds_AWD39711.1_1_[gene=blaOXA]_[protein=OXA-61_family_class_D_beta-lactamase_OXA-590]_[protein_id=AWD39711.1]_[location=1..774]_[gbkey=     ACTTTTGTTTTTTATGATGGAAAAACTTGG 210
lcl|MH085545.1_cds_AWD39710.1_1_[gene=blaOXA]_[protein=OXA-61_family_class_D_beta-lactamase_OXA-607]_[protein_id=AWD39710.1]_[location=1..759]_[gbkey=     ACTTTTGTTTTTTATGATGGAAAAACTTGG 210
lcl|MH085544.1_cds_AWD39709.1_1_[gene=blaOXA]_[protein=OXA-61_family_class_D_beta-lactamase_OXA-598]_[protein_id=AWD39709.1]_[location=1..771]_[gbkey=     ACTTTTGTTTTTTATGATGGAAAAACTTGG 210
lcl|MH085543.1_cds_AWD39708.1_1_[gene=blaOXA]_[protein=OXA-61_family_class_D_beta-lactamase_OXA-612]_[protein_id=AWD39708.1]_[location=1..774]_[gbkey=     ACTTTTGTTTTTTATGATGGAAAAACTTGG 210
lcl|MH085542.1_cds_AWD39707.1_1_[gene=blaOXA]_[protein=OXA-61_family_class_D_beta-lactamase_OXA-610]_[protein_id=AWD39707.1]_[location=1..774]_[gbkey=     ACTTTTGTTTTTTATGATGGAAAAACTTGG 210
lcl|MH085541.1_cds_AWD39706.1_1_[gene=blaOXA]_[protein=OXA-61_family_class_D_beta-lactamase_OXA-577]_[protein_id=AWD39706.1]_[location=1..774]_[gbkey=     ACTTTTGTTTTTTATGATGGAAAAACTTGG 210
lcl|MH085540.1_cds_AWD39705.1_1_[gene=blaOXA]_[protein=OXA-61_family_class_D_beta-lactamase_OXA-599]_[protein_id=AWD39705.1]_[location=1..774]_[gbkey=     ACTTTTGTTTTTTATGATGGAAAAACTTGG 210
lcl|MH085539.1_cds_AWD39704.1_1_[gene=blaOXA]_[protein=OXA-61_family_class_D_beta-lactamase_OXA-593]_[protein_id=AWD39704.1]_[location=1..774]_[gbkey=     ACTTTTGTTTTTTATGATGGAAAAACTTGG 210
lcl|MH085538.1_cds_AWD39703.1_1_[gene=blaOXA]_[protein=OXA-61_family_class_D_beta-lactamase_OXA-589]_[protein_id=AWD39703.1]_[location=1..774]_[gbkey=     ACTTTTGTTTTTTATGATGGAAAAACTTGG 210
lcl|MH085537.1_cds_AWD39702.1_1_[gene=blaOXA]_[protein=OXA-61_family_class_D_beta-lactamase_OXA-588]_[protein_id=AWD39702.1]_[location=1..774]_[gbkey=     ACTTTTGTTTTTTATGATGGAAAAACTTGG 210
lcl|MH085536.1_cds_AWD39701.1_1_[gene=blaOXA]_[protein=OXA-61_family_class_D_beta-lactamase_OXA-600]_[protein_id=AWD39701.1]_[location=1..774]_[gbkey=     ACTTTTGTTTTTTATGATGGAAAAACTTGG 210
lcl|MH085535.1_cds_AWD39700.1_1_[gene=blaOXA]_[protein=OXA-61_family_class_D_beta-lactamase_OXA-596]_[protein_id=AWD39700.1]_[location=1..774]_[gbkey=     ACTTTTGTTTTTTATGATGGAAAAACTTGG 210
lcl|MH085534.1_cds_AWD39699.1_1_[gene=blaOXA]_[protein=OXA-61_family_class_D_beta-lactamase_OXA-587]_[protein_id=AWD39699.1]_[location=1..774]_[gbkey=     ACTTTTGTTTTTTATGATGGAAAAACTTGG 210
lcl|MH085533.1_cds_AWD39698.1_1_[gene=blaOXA]_[protein=OXA-61_family_class_D_beta-lactamase_OXA-577]_[protein_id=AWD39698.1]_[location=1..774]_[gbkey=     ACTTTTGTTTTTTATGATGGAAAAACTTGG 210
lcl|MH085532.1_cds_AWD39697.1_1_[gene=blaOXA]_[protein=OXA-61_family_class_D_beta-lactamase_OXA-586]_[protein_id=AWD39697.1]_[location=1..774]_[gbkey=     ACTTTTGTTTTTTATGATGGAAAAACTTGG 210
lcl|MH085531.1_cds_AWD39696.1_1_[gene=blaOXA]_[protein=OXA-61_family_class_D_beta-lactamase_OXA-585]_[protein_id=AWD39696.1]_[location=1..774]_[gbkey=     ACTTTTGTTTTTTATGATGGAAAAACTTGG 210
lcl|MH085530.1_cds_AWD39695.1_1_[gene=blaOXA]_[protein=OXA-61_family_class_D_beta-lactamase_OXA-584]_[protein_id=AWD39695.1]_[location=1..774]_[gbkey=     ACTTTTGTTTTTTATGATGGAAAAACTTGG 210
lcl|MH085529.1_cds_AWD39694.1_1_[gene=blaOXA]_[protein=OXA-61_family_class_D_beta-lactamase_OXA-601]_[protein_id=AWD39694.1]_[location=1..762]_[gbkey=     ACTTTTGTTTTTTATGATGGAAAAACTTGG 210
lcl|MH085528.1_cds_AWD39693.1_1_[gene=blaOXA]_[protein=OXA-61_family_class_D_beta-lactamase_OXA-597]_[protein_id=AWD39693.1]_[location=1..774]_[gbkey=     ACTTTTGTTTTTTATGATGGAAAAACTTGG 210
lcl|MH085527.1_cds_AWD39692.1_1_[gene=blaOXA]_[protein=OXA-61_family_class_D_beta-lactamase_OXA-583]_[protein_id=AWD39692.1]_[location=1..774]_[gbkey=     ACTTTTGTTTTTTATGATGGAAAAACTTGG 210
lcl|MH085526.1_cds_AWD39691.1_1_[gene=blaOXA]_[protein=OXA-61_family_class_D_beta-lactamase_OXA-609]_[protein_id=AWD39691.1]_[location=1..774]_[gbkey=     ACTTTTGTTTTTTATGATGGAAAAACTTGG 210
lcl|MH085525.1_cds_AWD39690.1_1_[gene=blaOXA]_[protein=OXA-61_family_class_D_beta-lactamase_OXA-581]_[protein_id=AWD39690.1]_[location=1..774]_[gbkey=     ACTTTTGTTTTTTATGATGGAAAAACTTGG 210
lcl|MH085524.1_cds_AWD39689.1_1_[gene=blaOXA]_[protein=OXA-61_family_class_D_beta-lactamase_OXA-580]_[protein_id=AWD39689.1]_[location=1..774]_[gbkey=     ACTTTTGTTTTTTATGATGGAAAAACTTGG 210
lcl|MH085523.1_cds_AWD39688.1_1_[gene=blaOXA]_[protein=OXA-61_family_class_D_beta-lactamase_OXA-592]_[protein_id=AWD39688.1]_[location=1..774]_[gbkey=     ACTTTTGTTTTTTATGATGGAAAAACTTGG 210
lcl|MH085522.1_cds_AWD39687.1_1_[gene=blaOXA]_[protein=OXA-61_family_class_D_beta-lactamase_OXA-579]_[protein_id=AWD39687.1]_[location=1..774]_[gbkey=     ACTTTTGTTTTTTATGATGGAAAAACTTGG 210
lcl|MH085521.1_cds_AWD39686.1_1_[gene=blaOXA]_[protein=OXA-61_family_class_D_beta-lactamase_OXA-595]_[protein_id=AWD39686.1]_[location=1..774]_[gbkey=     ACTTTTGTTTTTTATGATGGAAAAACTTGG 210
lcl|MH085520.1_cds_AWD39685.1_1_[gene=blaOXA]_[protein=OXA-61_family_class_D_beta-lactamase_OXA-578]_[protein_id=AWD39685.1]_[location=1..774]_[gbkey=     ACTTTTGTTTTTTATGATGGAAAAACTTGG 210
lcl|MH085519.1_cds_AWD39684.1_1_[gene=blaOXA]_[protein=OXA-61_family_class_D_beta-lactamase_OXA-591]_[protein_id=AWD39684.1]_[location=1..774]_[gbkey=     ACTTTTGTTTTTTATGATGGAAAAACTTGG 210
lcl|MH085518.1_cds_AWD39683.1_1_[gene=blaOXA]_[protein=OXA-61_family_class_D_beta-lactamase_OXA-611]_[protein_id=AWD39683.1]_[location=1..774]_[gbkey=     ACTTTTGTTTTTTATGATGGAAAAACTTGG 210
lcl|MH085517.1_cds_AWD39682.1_1_[gene=blaOXA]_[protein=OXA-61_family_class_D_beta-lactamase_OXA-608]_[protein_id=AWD39682.1]_[location=1..774]_[gbkey=     ACTTTTGTTTTTTATGATGGAAAAACTTGG 210
lcl|MH085516.1_cds_AWD39681.1_1_[gene=blaOXA]_[protein=OXA-61_family_class_D_beta-lactamase_OXA-594]_[protein_id=AWD39681.1]_[location=1..774]_[gbkey=     ACTTTTGTTTTTTATGATGGAAAAACTTGG 210
lcl|MH085515.1_cds_AWD39680.1_1_[gene=blaOXA]_[protein=OXA-61_family_class_D_beta-lactamase_OXA-603]_[protein_id=AWD39680.1]_[location=1..762]_[gbkey=     ACTTTTGTTTTTTATGATGGAAAAACTTGG 210
                                                                                                                                                                                         

OXA-1_consensus                                                                                                                                            GCTGAAATTGCTCAATTCAATAAAGCAAAG 240
OXA01_crRNA                                                                                                                                                ------------------------------ 240
Forward_primer                                                                                                                                             ------------------------------ 240
Reverse_primer                                                                                                                                             ------------------------------ 240
lcl|NG_063887.1_cds_WP_128268279.1_1_[gene=blaOXA]_[locus_tag=A7J11_06098]_[protein=OXA-61_family_class_D_beta-lactamase_OXA-786]_[protein_id=WP_12826     GCGAGTAACGACTTTT---------CAAGG 240
lcl|NG_049489.1_cds_WP_002783228.1_1_[gene=blaOXA]_[locus_tag=A7J11_00739]_[protein=OXA-61_family_class_D_beta-lactamase_OXA-193]_[protein_id=WP_00278     GCGAGTAACGACTTTT---------CAAGG 240
lcl|MH085562.1_cds_AWD39738.1_1_[gene=blaOXA]_[protein=OXA-61_family_class_D_beta-lactamase_OXA-660]_[protein_id=AWD39738.1]_[location=1..720]_[gbkey=     GCGAGTAACGACTTTT---------CAAGG 240
lcl|MH085560.1_cds_AWD39737.1_1_[gene=blaOXA]_[protein=OXA-61_family_class_D_beta-lactamase_OXA-659]_[protein_id=AWD39737.1]_[location=1..828]_[gbkey=     GCGAGTAACGACTTTT---------CAAGG 240
lcl|MH085558.1_cds_AWD39736.1_1_[gene=blaOXA]_[protein=OXA-61_family_class_D_beta-lactamase]_[protein_id=AWD39736.1]_[location=1..762]_[gbkey=CDS]         GCGAGTAACGACTTTT---------TAAGG 240
lcl|MH085557.1_cds_AWD39735.1_1_[gene=blaOXA]_[protein=OXA-61_family_class_D_beta-lactamase]_[protein_id=AWD39735.1]_[location=1..675]_[gbkey=CDS]         GCGAGTAACGACTTTT---------CAAGG 240
lcl|MH085553.1_cds_AWD39716.1_1_[gene=blaOXA]_[protein=OXA-61_family_class_D_beta-lactamase_OXA-582]_[protein_id=AWD39716.1]_[location=1..774]_[gbkey=     GCGAGTAACGACTTTT---------CAAGG 240
lcl|MH085559.1_cds_AWD39717.1_1_[gene=blaOXA]_[protein=OXA-61_family_class_D_beta-lactamase_OXA-461]_[protein_id=AWD39717.1]_[location=1..762]_[gbkey=     GCGAGTAACGACTTTT---------TAAGG 240
lcl|MH085561.1_cds_AWD39718.1_1_[gene=blaOXA]_[protein=OXA-61_family_class_D_beta-lactamase_OXA-605]_[protein_id=AWD39718.1]_[location=1..807]_[gbkey=     GCGAGTAACGACTTTT---------CAAGG 240
lcl|MH085556.1_cds_AWD39734.1_1_[gene=blaOXA]_[protein=OXA-61_family_class_D_beta-lactamase]_[protein_id=AWD39734.1]_[location=1..774]_[gbkey=CDS]         GCGAGTAACGACTTTT---------CAAGG 240
lcl|MH085555.1_cds_AWD39733.1_1_[gene=blaOXA]_[protein=OXA-61_family_class_D_beta-lactamase]_[protein_id=AWD39733.1]_[location=1..774]_[gbkey=CDS]         GCGAGTAACGACTTTT---------YAAGG 240
lcl|MH085554.1_cds_AWD39732.1_1_[gene=blaOXA]_[protein=OXA-61_family_class_D_beta-lactamase]_[protein_id=AWD39732.1]_[location=1..774]_[gbkey=CDS]         GCGAGTAACGACTTTT---------CAAGG 240
lcl|MH085552.1_cds_AWD39731.1_1_[gene=blaOXA]_[protein=OXA-61_family_class_D_beta-lactamase]_[protein_id=AWD39731.1]_[location=1..675]_[gbkey=CDS]         GCGAGTAACGACTTTT---------CAAGG 240
lcl|MH085551.1_cds_AWD39730.1_1_[gene=blaOXA]_[protein=OXA-61_family_class_D_beta-lactamase]_[protein_id=AWD39730.1]_[location=1..675]_[gbkey=CDS]         GCGAGTAACGACTTTT---------CAAGG 240
lcl|NG_049801.1_cds_WP_002872036.1_1_[gene=blaOXA]_[locus_tag=A7J11_01349]_[protein=class_D_beta-lactamase_OXA-61]_[protein_id=WP_002872036.1]_[locati     GCGAGTAACGACTTTT---------CAAGG 240
lcl|MK181521.1_cds_AYX80690.1_1_[gene=blaOXA]_[protein=OXA-61_family_class_D_beta-lactamase_OXA-786]_[protein_id=AYX80690.1]_[location=1..744]_[gbkey=     GCGAGTAACGACTTTT---------CAAGG 240
lcl|NG_049746.1_cds_WP_002788004.1_1_[gene=blaOXA]_[locus_tag=A7J11_01476]_[protein=OXA-61_family_class_D_beta-lactamase_OXA-460]_[protein_id=WP_00278     GCGAGTAACGACTTTT---------CAAGG 240
lcl|NG_049747.1_cds_WP_038813458.1_1_[gene=blaOXA]_[locus_tag=A7J11_03397]_[protein=OXA-61_family_class_D_beta-lactamase_OXA-461]_[protein_id=WP_03881     GCGAGTAACGACTTTT---------TAAGG 240
lcl|MK181519.1_cds_AYX80688.1_1_[gene=blaOXA]_[protein=OXA-61_family_class_D_beta-lactamase_OXA-784]_[protein_id=AYX80688.1]_[location=1..774]_[gbkey=     GCGAGTAACGACTTTT---------CAAGG 240
lcl|NG_049736.1_cds_WP_042962442.1_1_[gene=blaOXA]_[locus_tag=A7J11_03430]_[protein=OXA-61_family_class_D_beta-lactamase_OXA-450]_[protein_id=WP_04296     GCGAGTAACGACTTTT---------CAAGG 240
lcl|NG_049737.1_cds_WP_052805187.1_1_[gene=blaOXA]_[locus_tag=A7J11_03478]_[protein=OXA-61_family_class_D_beta-lactamase_OXA-451]_[protein_id=WP_05280     GCGAGTAACGACTTTT---------CAAGG 240
lcl|NG_049738.1_cds_WP_020836977.1_1_[gene=blaOXA]_[locus_tag=A7J11_03057]_[protein=OXA-61_family_class_D_beta-lactamase_OXA-452]_[protein_id=WP_02083     GCGAGTAACGACTTTT---------CAAGG 240
lcl|NG_049739.1_cds_WP_038851696.1_1_[gene=blaOXA]_[locus_tag=A7J11_03398]_[protein=OXA-61_family_class_D_beta-lactamase_OXA-453]_[protein_id=WP_03885     GCGAGTAACGACTTTT---------CAAGG 240
lcl|NG_049769.1_cds_WP_002791310.1_1_[gene=blaOXA]_[locus_tag=A7J11_02800]_[protein=OXA-61_family_class_D_beta-lactamase_OXA-489]_[protein_id=WP_00279     GCGAGTAACGACTTTT---------CAAGG 240
lcl|NG_063885.1_cds_WP_065980086.1_1_[gene=blaOXA]_[locus_tag=A7J11_06096]_[protein=OXA-61_family_class_D_beta-lactamase_OXA-784]_[protein_id=WP_06598     GCGAGTAACGACTTTT---------CAAGG 240
lcl|NG_061407.1_cds_WP_114699279.1_1_[gene=blaOXA]_[locus_tag=A7J11_05812]_[protein=OXA-61_family_class_D_beta-lactamase_OXA-660]_[protein_id=WP_11469     GCGAGTAACGACTTTT---------CAAGG 240
lcl|NG_057542.1_cds_WP_109545108.1_1_[gene=blaOXA]_[locus_tag=A7J11_05543]_[protein=OXA-61_family_class_D_beta-lactamase_OXA-605]_[protein_id=WP_10954     GCGAGTAACGACTTTT---------CAAGG 240
lcl|NG_057541.1_cds_WP_109545107.1_1_[gene=blaOXA]_[locus_tag=A7J11_05542]_[protein=OXA-61_family_class_D_beta-lactamase_OXA-582]_[protein_id=WP_10954     GCGAGTAACGACTTTT---------CAAGG 240
lcl|NG_057540.1_cds_WP_109545106.1_1_[gene=blaOXA]_[locus_tag=A7J11_05541]_[protein=OXA-61_family_class_D_beta-lactamase_OXA-606]_[protein_id=WP_10954     GCGAGTAACGACTTTT---------CAAGG 240
lcl|NG_057539.1_cds_WP_109545105.1_1_[gene=blaOXA]_[locus_tag=A7J11_05540]_[protein=OXA-61_family_class_D_beta-lactamase_OXA-602]_[protein_id=WP_10954     GCGAGTAACGACTTTT---------CAAGG 240
lcl|NG_057538.1_cds_WP_109545104.1_1_[gene=blaOXA]_[locus_tag=A7J11_05539]_[protein=OXA-61_family_class_D_beta-lactamase_OXA-604]_[protein_id=WP_10954     GCGAGTAACGACTTTT---------CAAGG 240
lcl|NG_057537.1_cds_WP_109545103.1_1_[gene=blaOXA]_[locus_tag=A7J11_05538]_[protein=OXA-61_family_class_D_beta-lactamase_OXA-590]_[protein_id=WP_10954     GCGAGTAACGACTTTT---------CAAGG 240
lcl|NG_057536.1_cds_WP_109545102.1_1_[gene=blaOXA]_[locus_tag=A7J11_05537]_[protein=OXA-61_family_class_D_beta-lactamase_OXA-607]_[protein_id=WP_10954     GCGAGTAACGACTTTT---------CAAGG 240
lcl|NG_057535.1_cds_WP_109545101.1_1_[gene=blaOXA]_[locus_tag=A7J11_05536]_[protein=OXA-61_family_class_D_beta-lactamase_OXA-598]_[protein_id=WP_10954     GCGAGTAACGACTTTT---------CAAGG 240
lcl|NG_057534.1_cds_WP_109545100.1_1_[gene=blaOXA]_[locus_tag=A7J11_05535]_[protein=OXA-61_family_class_D_beta-lactamase_OXA-612]_[protein_id=WP_10954     GGGAGTAACGACTTTT---------CAAGG 240
lcl|NG_057533.1_cds_WP_109545099.1_1_[gene=blaOXA]_[locus_tag=A7J11_05534]_[protein=OXA-61_family_class_D_beta-lactamase_OXA-610]_[protein_id=WP_10954     GCGAGTAACGACTTTT---------CAAGG 240
lcl|NG_057532.1_cds_WP_109545098.1_1_[gene=blaOXA]_[locus_tag=A7J11_05533]_[protein=OXA-61_family_class_D_beta-lactamase_OXA-599]_[protein_id=WP_10954     GCGAGTAACGACTTTT---------CAAGG 240
lcl|NG_057531.1_cds_WP_109545097.1_1_[gene=blaOXA]_[locus_tag=A7J11_05532]_[protein=OXA-61_family_class_D_beta-lactamase_OXA-593]_[protein_id=WP_10954     GCGAGTAACGACTTTT---------CAAGG 240
lcl|NG_057530.1_cds_WP_109545096.1_1_[gene=blaOXA]_[locus_tag=A7J11_05531]_[protein=OXA-61_family_class_D_beta-lactamase_OXA-589]_[protein_id=WP_10954     GCGAGTAACGACTTTT---------CAAGG 240
lcl|NG_057529.1_cds_WP_109545095.1_1_[gene=blaOXA]_[locus_tag=A7J11_05530]_[protein=OXA-61_family_class_D_beta-lactamase_OXA-588]_[protein_id=WP_10954     GCGAGTAACGACTTTT---------CAAGG 240
lcl|NG_057528.1_cds_WP_109545094.1_1_[gene=blaOXA]_[locus_tag=A7J11_05529]_[protein=OXA-61_family_class_D_beta-lactamase_OXA-600]_[protein_id=WP_10954     GCGAGTAACGACTTTT---------CAAGG 240
lcl|NG_057527.1_cds_WP_109545093.1_1_[gene=blaOXA]_[locus_tag=A7J11_05528]_[protein=OXA-61_family_class_D_beta-lactamase_OXA-596]_[protein_id=WP_10954     GCGAGTAACGACTTTT---------CAAGG 240
lcl|NG_057526.1_cds_WP_109545092.1_1_[gene=blaOXA]_[locus_tag=A7J11_05527]_[protein=OXA-61_family_class_D_beta-lactamase_OXA-587]_[protein_id=WP_10954     GCGAGTAACGACTTTT---------CAAGG 240
lcl|NG_057525.1_cds_WP_109545091.1_1_[gene=blaOXA]_[locus_tag=A7J11_05526]_[protein=OXA-61_family_class_D_beta-lactamase_OXA-577]_[protein_id=WP_10954     GCGAGTAACGACTTTT---------CAAGG 240
lcl|NG_057524.1_cds_WP_109545090.1_1_[gene=blaOXA]_[locus_tag=A7J11_05525]_[protein=OXA-61_family_class_D_beta-lactamase_OXA-586]_[protein_id=WP_10954     GCGAGTAACGACTTTT---------CAAGG 240
lcl|NG_057523.1_cds_WP_109545089.1_1_[gene=blaOXA]_[locus_tag=A7J11_05524]_[protein=OXA-61_family_class_D_beta-lactamase_OXA-585]_[protein_id=WP_10954     GCGAGTAACGACTTTT---------CAAGG 240
lcl|NG_057522.1_cds_WP_109545088.1_1_[gene=blaOXA]_[locus_tag=A7J11_05523]_[protein=OXA-61_family_class_D_beta-lactamase_OXA-584]_[protein_id=WP_10954     GCGAGTAACGACTTTT---------CAAGG 240
lcl|NG_057521.1_cds_WP_052803794.1_1_[gene=blaOXA]_[locus_tag=A7J11_05522]_[protein=OXA-61_family_class_D_beta-lactamase_OXA-601]_[protein_id=WP_05280     GCGAGTAACGACTTTT---------CAAGG 240
lcl|NG_057520.1_cds_WP_052800105.1_1_[gene=blaOXA]_[locus_tag=A7J11_05521]_[protein=OXA-61_family_class_D_beta-lactamase_OXA-597]_[protein_id=WP_05280     GCGAGTAACGACTTTT---------CAAGG 240
lcl|NG_057519.1_cds_WP_052781249.1_1_[gene=blaOXA]_[locus_tag=A7J11_05520]_[protein=OXA-61_family_class_D_beta-lactamase_OXA-583]_[protein_id=WP_05278     GCGAGTAACGACTTTT---------CAAGG 240
lcl|NG_057518.1_cds_WP_052798312.1_1_[gene=blaOXA]_[locus_tag=A7J11_05519]_[protein=OXA-61_family_class_D_beta-lactamase_OXA-609]_[protein_id=WP_05279     GCGAGTAACGACTTTT---------CAAGG 240
lcl|NG_057517.1_cds_WP_052788887.1_1_[gene=blaOXA]_[locus_tag=A7J11_05518]_[protein=OXA-61_family_class_D_beta-lactamase_OXA-581]_[protein_id=WP_05278     GCGAGTAACGACTTTT---------CAAGG 240
lcl|NG_057516.1_cds_WP_025006557.1_1_[gene=blaOXA]_[locus_tag=A7J11_05517]_[protein=OXA-61_family_class_D_beta-lactamase_OXA-580]_[protein_id=WP_02500     GCGAGTAACGACTTTT---------CAAGG 240
lcl|NG_057515.1_cds_WP_002857546.1_1_[gene=blaOXA]_[locus_tag=A7J11_05516]_[protein=OXA-61_family_class_D_beta-lactamase_OXA-592]_[protein_id=WP_00285     GCGAGTAACGACTTTT---------CAAGG 240
lcl|NG_057514.1_cds_WP_002837769.1_1_[gene=blaOXA]_[locus_tag=A7J11_05515]_[protein=OXA-61_family_class_D_beta-lactamase_OXA-579]_[protein_id=WP_00283     GCGAGTAACGACTTTT---------CAAGG 240
lcl|NG_057513.1_cds_WP_002824679.1_1_[gene=blaOXA]_[locus_tag=A7J11_05514]_[protein=OXA-61_family_class_D_beta-lactamase_OXA-595]_[protein_id=WP_00282     GCGAGTAACGACTTTT---------CAAGG 240
lcl|NG_057512.1_cds_WP_002812372.1_1_[gene=blaOXA]_[locus_tag=A7J11_05513]_[protein=OXA-61_family_class_D_beta-lactamase_OXA-578]_[protein_id=WP_00281     GCGAGTAACGACTTTT---------CAAGG 240
lcl|NG_057511.1_cds_WP_002889704.1_1_[gene=blaOXA]_[locus_tag=A7J11_05512]_[protein=OXA-61_family_class_D_beta-lactamase_OXA-591]_[protein_id=WP_00288     GCGAGTAACGACTTTT---------CAAGG 240
lcl|NG_057510.1_cds_WP_052788483.1_1_[gene=blaOXA]_[locus_tag=A7J11_05511]_[protein=OXA-61_family_class_D_beta-lactamase_OXA-611]_[protein_id=WP_05278     GTGAGTAACGACTTTT---------CAAGG 240
lcl|NG_057509.1_cds_WP_109545087.1_1_[gene=blaOXA]_[locus_tag=A7J11_05510]_[protein=OXA-61_family_class_D_beta-lactamase_OXA-608]_[protein_id=WP_10954     GCGAGTAACGACTTTT---------CAAGG 240
lcl|NG_057508.1_cds_WP_044600959.1_1_[gene=blaOXA]_[locus_tag=A7J11_05509]_[protein=OXA-61_family_class_D_beta-lactamase_OXA-594]_[protein_id=WP_04460     GCGAGTAACGACTTTT---------CAAGG 240
lcl|NG_057507.1_cds_WP_053921012.1_1_[gene=blaOXA]_[locus_tag=A7J11_05508]_[protein=OXA-61_family_class_D_beta-lactamase_OXA-603]_[protein_id=WP_05392     GCGAGTAACGACTTTT---------CAAGG 240
lcl|MH085549.1_cds_AWD39714.1_1_[gene=blaOXA]_[protein=OXA-61_family_class_D_beta-lactamase_OXA-606]_[protein_id=AWD39714.1]_[location=1..774]_[gbkey=     GCGAGTAACGACTTTT---------CAAGG 240
lcl|MH085548.1_cds_AWD39713.1_1_[gene=blaOXA]_[protein=OXA-61_family_class_D_beta-lactamase_OXA-602]_[protein_id=AWD39713.1]_[location=1..762]_[gbkey=     GCGAGTAACGACTTTT---------CAAGG 240
lcl|MH085547.1_cds_AWD39712.1_1_[gene=blaOXA]_[protein=OXA-61_family_class_D_beta-lactamase_OXA-604]_[protein_id=AWD39712.1]_[location=1..762]_[gbkey=     GCGAGTAACGACTTTT---------CAAGG 240
lcl|MH085546.1_cds_AWD39711.1_1_[gene=blaOXA]_[protein=OXA-61_family_class_D_beta-lactamase_OXA-590]_[protein_id=AWD39711.1]_[location=1..774]_[gbkey=     GCGAGTAACGACTTTT---------CAAGG 240
lcl|MH085545.1_cds_AWD39710.1_1_[gene=blaOXA]_[protein=OXA-61_family_class_D_beta-lactamase_OXA-607]_[protein_id=AWD39710.1]_[location=1..759]_[gbkey=     GCGAGTAACGACTTTT---------CAAGG 240
lcl|MH085544.1_cds_AWD39709.1_1_[gene=blaOXA]_[protein=OXA-61_family_class_D_beta-lactamase_OXA-598]_[protein_id=AWD39709.1]_[location=1..771]_[gbkey=     GCGAGTAACGACTTTT---------CAAGG 240
lcl|MH085543.1_cds_AWD39708.1_1_[gene=blaOXA]_[protein=OXA-61_family_class_D_beta-lactamase_OXA-612]_[protein_id=AWD39708.1]_[location=1..774]_[gbkey=     GGGAGTAACGACTTTT---------CAAGG 240
lcl|MH085542.1_cds_AWD39707.1_1_[gene=blaOXA]_[protein=OXA-61_family_class_D_beta-lactamase_OXA-610]_[protein_id=AWD39707.1]_[location=1..774]_[gbkey=     GCGAGTAACGACTTTT---------CAAGG 240
lcl|MH085541.1_cds_AWD39706.1_1_[gene=blaOXA]_[protein=OXA-61_family_class_D_beta-lactamase_OXA-577]_[protein_id=AWD39706.1]_[location=1..774]_[gbkey=     GCGAGTAACGACTTTT---------CAAGG 240
lcl|MH085540.1_cds_AWD39705.1_1_[gene=blaOXA]_[protein=OXA-61_family_class_D_beta-lactamase_OXA-599]_[protein_id=AWD39705.1]_[location=1..774]_[gbkey=     GCGAGTAACGACTTTT---------CAAGG 240
lcl|MH085539.1_cds_AWD39704.1_1_[gene=blaOXA]_[protein=OXA-61_family_class_D_beta-lactamase_OXA-593]_[protein_id=AWD39704.1]_[location=1..774]_[gbkey=     GCGAGTAACGACTTTT---------CAAGG 240
lcl|MH085538.1_cds_AWD39703.1_1_[gene=blaOXA]_[protein=OXA-61_family_class_D_beta-lactamase_OXA-589]_[protein_id=AWD39703.1]_[location=1..774]_[gbkey=     GCGAGTAACGACTTTT---------CAAGG 240
lcl|MH085537.1_cds_AWD39702.1_1_[gene=blaOXA]_[protein=OXA-61_family_class_D_beta-lactamase_OXA-588]_[protein_id=AWD39702.1]_[location=1..774]_[gbkey=     GCGAGTAACGACTTTT---------CAAGG 240
lcl|MH085536.1_cds_AWD39701.1_1_[gene=blaOXA]_[protein=OXA-61_family_class_D_beta-lactamase_OXA-600]_[protein_id=AWD39701.1]_[location=1..774]_[gbkey=     GCGAGTAACGACTTTT---------CAAGG 240
lcl|MH085535.1_cds_AWD39700.1_1_[gene=blaOXA]_[protein=OXA-61_family_class_D_beta-lactamase_OXA-596]_[protein_id=AWD39700.1]_[location=1..774]_[gbkey=     GCGAGTAACGACTTTT---------CAAGG 240
lcl|MH085534.1_cds_AWD39699.1_1_[gene=blaOXA]_[protein=OXA-61_family_class_D_beta-lactamase_OXA-587]_[protein_id=AWD39699.1]_[location=1..774]_[gbkey=     GCGAGTAACGACTTTT---------CAAGG 240
lcl|MH085533.1_cds_AWD39698.1_1_[gene=blaOXA]_[protein=OXA-61_family_class_D_beta-lactamase_OXA-577]_[protein_id=AWD39698.1]_[location=1..774]_[gbkey=     GCGAGTAACGACTTTT---------CAAGG 240
lcl|MH085532.1_cds_AWD39697.1_1_[gene=blaOXA]_[protein=OXA-61_family_class_D_beta-lactamase_OXA-586]_[protein_id=AWD39697.1]_[location=1..774]_[gbkey=     GCGAGTAACGACTTTT---------CAAGG 240
lcl|MH085531.1_cds_AWD39696.1_1_[gene=blaOXA]_[protein=OXA-61_family_class_D_beta-lactamase_OXA-585]_[protein_id=AWD39696.1]_[location=1..774]_[gbkey=     GCGAGTAACGACTTTT---------CAAGG 240
lcl|MH085530.1_cds_AWD39695.1_1_[gene=blaOXA]_[protein=OXA-61_family_class_D_beta-lactamase_OXA-584]_[protein_id=AWD39695.1]_[location=1..774]_[gbkey=     GCGAGTAACGACTTTT---------CAAGG 240
lcl|MH085529.1_cds_AWD39694.1_1_[gene=blaOXA]_[protein=OXA-61_family_class_D_beta-lactamase_OXA-601]_[protein_id=AWD39694.1]_[location=1..762]_[gbkey=     GCGAGTAACGACTTTT---------CAAGG 240
lcl|MH085528.1_cds_AWD39693.1_1_[gene=blaOXA]_[protein=OXA-61_family_class_D_beta-lactamase_OXA-597]_[protein_id=AWD39693.1]_[location=1..774]_[gbkey=     GCGAGTAACGACTTTT---------CAAGG 240
lcl|MH085527.1_cds_AWD39692.1_1_[gene=blaOXA]_[protein=OXA-61_family_class_D_beta-lactamase_OXA-583]_[protein_id=AWD39692.1]_[location=1..774]_[gbkey=     GCGAGTAACGACTTTT---------CAAGG 240
lcl|MH085526.1_cds_AWD39691.1_1_[gene=blaOXA]_[protein=OXA-61_family_class_D_beta-lactamase_OXA-609]_[protein_id=AWD39691.1]_[location=1..774]_[gbkey=     GCGAGTAACGACTTTT---------CAAGG 240
lcl|MH085525.1_cds_AWD39690.1_1_[gene=blaOXA]_[protein=OXA-61_family_class_D_beta-lactamase_OXA-581]_[protein_id=AWD39690.1]_[location=1..774]_[gbkey=     GCGAGTAACGACTTTT---------CAAGG 240
lcl|MH085524.1_cds_AWD39689.1_1_[gene=blaOXA]_[protein=OXA-61_family_class_D_beta-lactamase_OXA-580]_[protein_id=AWD39689.1]_[location=1..774]_[gbkey=     GCGAGTAACGACTTTT---------CAAGG 240
lcl|MH085523.1_cds_AWD39688.1_1_[gene=blaOXA]_[protein=OXA-61_family_class_D_beta-lactamase_OXA-592]_[protein_id=AWD39688.1]_[location=1..774]_[gbkey=     GCGAGTAACGACTTTT---------CAAGG 240
lcl|MH085522.1_cds_AWD39687.1_1_[gene=blaOXA]_[protein=OXA-61_family_class_D_beta-lactamase_OXA-579]_[protein_id=AWD39687.1]_[location=1..774]_[gbkey=     GCGAGTAACGACTTTT---------CAAGG 240
lcl|MH085521.1_cds_AWD39686.1_1_[gene=blaOXA]_[protein=OXA-61_family_class_D_beta-lactamase_OXA-595]_[protein_id=AWD39686.1]_[location=1..774]_[gbkey=     GCGAGTAACGACTTTT---------CAAGG 240
lcl|MH085520.1_cds_AWD39685.1_1_[gene=blaOXA]_[protein=OXA-61_family_class_D_beta-lactamase_OXA-578]_[protein_id=AWD39685.1]_[location=1..774]_[gbkey=     GCGAGTAACGACTTTT---------CAAGG 240
lcl|MH085519.1_cds_AWD39684.1_1_[gene=blaOXA]_[protein=OXA-61_family_class_D_beta-lactamase_OXA-591]_[protein_id=AWD39684.1]_[location=1..774]_[gbkey=     GCGAGTAACGACTTTT---------CAAGG 240
lcl|MH085518.1_cds_AWD39683.1_1_[gene=blaOXA]_[protein=OXA-61_family_class_D_beta-lactamase_OXA-611]_[protein_id=AWD39683.1]_[location=1..774]_[gbkey=     GTGAGTAACGACTTTT---------CAAGG 240
lcl|MH085517.1_cds_AWD39682.1_1_[gene=blaOXA]_[protein=OXA-61_family_class_D_beta-lactamase_OXA-608]_[protein_id=AWD39682.1]_[location=1..774]_[gbkey=     GCGAGTAACGACTTTT---------CAAGG 240
lcl|MH085516.1_cds_AWD39681.1_1_[gene=blaOXA]_[protein=OXA-61_family_class_D_beta-lactamase_OXA-594]_[protein_id=AWD39681.1]_[location=1..774]_[gbkey=     GCGAGTAACGACTTTT---------CAAGG 240
lcl|MH085515.1_cds_AWD39680.1_1_[gene=blaOXA]_[protein=OXA-61_family_class_D_beta-lactamase_OXA-603]_[protein_id=AWD39680.1]_[location=1..762]_[gbkey=     GCGAGTAACGACTTTT---------CAAGG 240
                                                                                                                                                                                         

OXA-1_consensus                                                                                                                                            TGTGCAACGCAAATGGCACCAGATTCAACT 270
OXA01_crRNA                                                                                                                                                ------------------------------ 270
Forward_primer                                                                                                                                             ------------------------------ 270
Reverse_primer                                                                                                                                             ------------------------------ 270
lcl|NG_063887.1_cds_WP_128268279.1_1_[gene=blaOXA]_[locus_tag=A7J11_06098]_[protein=OXA-61_family_class_D_beta-lactamase_OXA-786]_[protein_id=WP_12826     GCTATGGAGACTTTCTCTCCCGCTTCCACT 270
lcl|NG_049489.1_cds_WP_002783228.1_1_[gene=blaOXA]_[locus_tag=A7J11_00739]_[protein=OXA-61_family_class_D_beta-lactamase_OXA-193]_[protein_id=WP_00278     GCTATGGAGACTTTCTCTCCCGCTTCCACT 270
lcl|MH085562.1_cds_AWD39738.1_1_[gene=blaOXA]_[protein=OXA-61_family_class_D_beta-lactamase_OXA-660]_[protein_id=AWD39738.1]_[location=1..720]_[gbkey=     GCTATGGAGACTTTCTCTCCCGCTTCCACT 270
lcl|MH085560.1_cds_AWD39737.1_1_[gene=blaOXA]_[protein=OXA-61_family_class_D_beta-lactamase_OXA-659]_[protein_id=AWD39737.1]_[location=1..828]_[gbkey=     GCTATGGAGACTTTCTCTCCCGCTTCCACT 270
lcl|MH085558.1_cds_AWD39736.1_1_[gene=blaOXA]_[protein=OXA-61_family_class_D_beta-lactamase]_[protein_id=AWD39736.1]_[location=1..762]_[gbkey=CDS]         GCTATGGAGACTTTCTCTCCCGCTTCCACT 270
lcl|MH085557.1_cds_AWD39735.1_1_[gene=blaOXA]_[protein=OXA-61_family_class_D_beta-lactamase]_[protein_id=AWD39735.1]_[location=1..675]_[gbkey=CDS]         GCTATGGAGACTTTCTCTCCCGCTTCCACT 270
lcl|MH085553.1_cds_AWD39716.1_1_[gene=blaOXA]_[protein=OXA-61_family_class_D_beta-lactamase_OXA-582]_[protein_id=AWD39716.1]_[location=1..774]_[gbkey=     GCTATGGAGACTTTCTCTCCCGCTTCCACT 270
lcl|MH085559.1_cds_AWD39717.1_1_[gene=blaOXA]_[protein=OXA-61_family_class_D_beta-lactamase_OXA-461]_[protein_id=AWD39717.1]_[location=1..762]_[gbkey=     GCTATGGAGACTTTCTCTCCCGCTTCCACT 270
lcl|MH085561.1_cds_AWD39718.1_1_[gene=blaOXA]_[protein=OXA-61_family_class_D_beta-lactamase_OXA-605]_[protein_id=AWD39718.1]_[location=1..807]_[gbkey=     GCTATGGAGACTTTCTCTCCCGCTTCCACT 270
lcl|MH085556.1_cds_AWD39734.1_1_[gene=blaOXA]_[protein=OXA-61_family_class_D_beta-lactamase]_[protein_id=AWD39734.1]_[location=1..774]_[gbkey=CDS]         GCTATGGAGACTTTCTCTCCCGCTTCCACT 270
lcl|MH085555.1_cds_AWD39733.1_1_[gene=blaOXA]_[protein=OXA-61_family_class_D_beta-lactamase]_[protein_id=AWD39733.1]_[location=1..774]_[gbkey=CDS]         GCTATGGAGACTTTCTCTCCCGCTTCCACT 270
lcl|MH085554.1_cds_AWD39732.1_1_[gene=blaOXA]_[protein=OXA-61_family_class_D_beta-lactamase]_[protein_id=AWD39732.1]_[location=1..774]_[gbkey=CDS]         GCTATGGAGACTTTCTCTCCCGCTTCCACT 270
lcl|MH085552.1_cds_AWD39731.1_1_[gene=blaOXA]_[protein=OXA-61_family_class_D_beta-lactamase]_[protein_id=AWD39731.1]_[location=1..675]_[gbkey=CDS]         GCTATGGAGACTTTCTCTCCCGCTTCCACT 270
lcl|MH085551.1_cds_AWD39730.1_1_[gene=blaOXA]_[protein=OXA-61_family_class_D_beta-lactamase]_[protein_id=AWD39730.1]_[location=1..675]_[gbkey=CDS]         GCTATGGAGACTTTCTCTCCCGCTTCCACT 270
lcl|NG_049801.1_cds_WP_002872036.1_1_[gene=blaOXA]_[locus_tag=A7J11_01349]_[protein=class_D_beta-lactamase_OXA-61]_[protein_id=WP_002872036.1]_[locati     GCTATGGAGACTTTCTCTCCCGCTTCCACT 270
lcl|MK181521.1_cds_AYX80690.1_1_[gene=blaOXA]_[protein=OXA-61_family_class_D_beta-lactamase_OXA-786]_[protein_id=AYX80690.1]_[location=1..744]_[gbkey=     GCTATGGAGACTTTCTCTCCCGCTTCCACT 270
lcl|NG_049746.1_cds_WP_002788004.1_1_[gene=blaOXA]_[locus_tag=A7J11_01476]_[protein=OXA-61_family_class_D_beta-lactamase_OXA-460]_[protein_id=WP_00278     GCTATGGAGACTTTCTCTCCCGCTTCCACT 270
lcl|NG_049747.1_cds_WP_038813458.1_1_[gene=blaOXA]_[locus_tag=A7J11_03397]_[protein=OXA-61_family_class_D_beta-lactamase_OXA-461]_[protein_id=WP_03881     GCTATGGAGACTTTCTCTCCCGCTTCCACT 270
lcl|MK181519.1_cds_AYX80688.1_1_[gene=blaOXA]_[protein=OXA-61_family_class_D_beta-lactamase_OXA-784]_[protein_id=AYX80688.1]_[location=1..774]_[gbkey=     ACTATGGAGACTTTCTCTCCCGCTTCCACT 270
lcl|NG_049736.1_cds_WP_042962442.1_1_[gene=blaOXA]_[locus_tag=A7J11_03430]_[protein=OXA-61_family_class_D_beta-lactamase_OXA-450]_[protein_id=WP_04296     ACTATGGAGACTTTCTCTCCCGCTTCCACT 270
lcl|NG_049737.1_cds_WP_052805187.1_1_[gene=blaOXA]_[locus_tag=A7J11_03478]_[protein=OXA-61_family_class_D_beta-lactamase_OXA-451]_[protein_id=WP_05280     GCTATGGAGACTTTCTCTCCCGCTTCCACT 270
lcl|NG_049738.1_cds_WP_020836977.1_1_[gene=blaOXA]_[locus_tag=A7J11_03057]_[protein=OXA-61_family_class_D_beta-lactamase_OXA-452]_[protein_id=WP_02083     GCTATGGAGACTTTCTCTCCCGCTTCCACT 270
lcl|NG_049739.1_cds_WP_038851696.1_1_[gene=blaOXA]_[locus_tag=A7J11_03398]_[protein=OXA-61_family_class_D_beta-lactamase_OXA-453]_[protein_id=WP_03885     GCTATGGAGACTTTCTCTCCCGCTTCCACT 270
lcl|NG_049769.1_cds_WP_002791310.1_1_[gene=blaOXA]_[locus_tag=A7J11_02800]_[protein=OXA-61_family_class_D_beta-lactamase_OXA-489]_[protein_id=WP_00279     GCTATGGAGACTTTCTCTCCCGCTTCCACT 270
lcl|NG_063885.1_cds_WP_065980086.1_1_[gene=blaOXA]_[locus_tag=A7J11_06096]_[protein=OXA-61_family_class_D_beta-lactamase_OXA-784]_[protein_id=WP_06598     ACTATGGAGACTTTCTCTCCCGCTTCCACT 270
lcl|NG_061407.1_cds_WP_114699279.1_1_[gene=blaOXA]_[locus_tag=A7J11_05812]_[protein=OXA-61_family_class_D_beta-lactamase_OXA-660]_[protein_id=WP_11469     GCTATGGAGACTTTCTCTCCCGCTTCCACT 270
lcl|NG_057542.1_cds_WP_109545108.1_1_[gene=blaOXA]_[locus_tag=A7J11_05543]_[protein=OXA-61_family_class_D_beta-lactamase_OXA-605]_[protein_id=WP_10954     GCTATGGAGACTTTCTCTCCCGCTTCCACT 270
lcl|NG_057541.1_cds_WP_109545107.1_1_[gene=blaOXA]_[locus_tag=A7J11_05542]_[protein=OXA-61_family_class_D_beta-lactamase_OXA-582]_[protein_id=WP_10954     GCTATGGAGACTTTCTCTCCCGCTTCCACT 270
lcl|NG_057540.1_cds_WP_109545106.1_1_[gene=blaOXA]_[locus_tag=A7J11_05541]_[protein=OXA-61_family_class_D_beta-lactamase_OXA-606]_[protein_id=WP_10954     GCTATGGAGACTTTCTCTCCCGCTTCCACT 270
lcl|NG_057539.1_cds_WP_109545105.1_1_[gene=blaOXA]_[locus_tag=A7J11_05540]_[protein=OXA-61_family_class_D_beta-lactamase_OXA-602]_[protein_id=WP_10954     GCTATGGAGACTTTCTCTCCCGCTTCCACT 270
lcl|NG_057538.1_cds_WP_109545104.1_1_[gene=blaOXA]_[locus_tag=A7J11_05539]_[protein=OXA-61_family_class_D_beta-lactamase_OXA-604]_[protein_id=WP_10954     GCTATGGAGACTTTCTCTCCCGCTTCCACT 270
lcl|NG_057537.1_cds_WP_109545103.1_1_[gene=blaOXA]_[locus_tag=A7J11_05538]_[protein=OXA-61_family_class_D_beta-lactamase_OXA-590]_[protein_id=WP_10954     GCTATGGAGACTTTCTCTCCCGCTTCCACT 270
lcl|NG_057536.1_cds_WP_109545102.1_1_[gene=blaOXA]_[locus_tag=A7J11_05537]_[protein=OXA-61_family_class_D_beta-lactamase_OXA-607]_[protein_id=WP_10954     GCTATGGAGACTTTCTCTCCCGCTTCCACT 270
lcl|NG_057535.1_cds_WP_109545101.1_1_[gene=blaOXA]_[locus_tag=A7J11_05536]_[protein=OXA-61_family_class_D_beta-lactamase_OXA-598]_[protein_id=WP_10954     GCTATGGAGACTTTCTCTCCCGCTTCCACT 270
lcl|NG_057534.1_cds_WP_109545100.1_1_[gene=blaOXA]_[locus_tag=A7J11_05535]_[protein=OXA-61_family_class_D_beta-lactamase_OXA-612]_[protein_id=WP_10954     GCTATGGAGACTTTCTCTCCCGCTTCCACT 270
lcl|NG_057533.1_cds_WP_109545099.1_1_[gene=blaOXA]_[locus_tag=A7J11_05534]_[protein=OXA-61_family_class_D_beta-lactamase_OXA-610]_[protein_id=WP_10954     GCTATGGAGACTTTCTCTCCCGCTTCCACT 270
lcl|NG_057532.1_cds_WP_109545098.1_1_[gene=blaOXA]_[locus_tag=A7J11_05533]_[protein=OXA-61_family_class_D_beta-lactamase_OXA-599]_[protein_id=WP_10954     GCTATGGAGACTTTCTCTCCCGCTTCCACT 270
lcl|NG_057531.1_cds_WP_109545097.1_1_[gene=blaOXA]_[locus_tag=A7J11_05532]_[protein=OXA-61_family_class_D_beta-lactamase_OXA-593]_[protein_id=WP_10954     GCTATGGAGACTTTCTCTCCCGCTTCCACT 270
lcl|NG_057530.1_cds_WP_109545096.1_1_[gene=blaOXA]_[locus_tag=A7J11_05531]_[protein=OXA-61_family_class_D_beta-lactamase_OXA-589]_[protein_id=WP_10954     GCTATGGAGACTTTCTCTCCCGCTTCCACT 270
lcl|NG_057529.1_cds_WP_109545095.1_1_[gene=blaOXA]_[locus_tag=A7J11_05530]_[protein=OXA-61_family_class_D_beta-lactamase_OXA-588]_[protein_id=WP_10954     GCTATGGAGACTTTCTCTCCCGCTTCCACT 270
lcl|NG_057528.1_cds_WP_109545094.1_1_[gene=blaOXA]_[locus_tag=A7J11_05529]_[protein=OXA-61_family_class_D_beta-lactamase_OXA-600]_[protein_id=WP_10954     GCTATGGAGACTTTCTCTCCCGCTTCCACT 270
lcl|NG_057527.1_cds_WP_109545093.1_1_[gene=blaOXA]_[locus_tag=A7J11_05528]_[protein=OXA-61_family_class_D_beta-lactamase_OXA-596]_[protein_id=WP_10954     ACTATGGAGACTTTCTCTCCCGCTTCCACT 270
lcl|NG_057526.1_cds_WP_109545092.1_1_[gene=blaOXA]_[locus_tag=A7J11_05527]_[protein=OXA-61_family_class_D_beta-lactamase_OXA-587]_[protein_id=WP_10954     GCTATGGAGACTTTCTCTCCCGCTTCCACT 270
lcl|NG_057525.1_cds_WP_109545091.1_1_[gene=blaOXA]_[locus_tag=A7J11_05526]_[protein=OXA-61_family_class_D_beta-lactamase_OXA-577]_[protein_id=WP_10954     GCTATGGAGACTTTCTCTCCCGCTTCCACT 270
lcl|NG_057524.1_cds_WP_109545090.1_1_[gene=blaOXA]_[locus_tag=A7J11_05525]_[protein=OXA-61_family_class_D_beta-lactamase_OXA-586]_[protein_id=WP_10954     GCTATGGAGACTTTCTCTCCCGCTTCCACT 270
lcl|NG_057523.1_cds_WP_109545089.1_1_[gene=blaOXA]_[locus_tag=A7J11_05524]_[protein=OXA-61_family_class_D_beta-lactamase_OXA-585]_[protein_id=WP_10954     GCTATGGAGACTTTCTCTCCCGCTTCCACT 270
lcl|NG_057522.1_cds_WP_109545088.1_1_[gene=blaOXA]_[locus_tag=A7J11_05523]_[protein=OXA-61_family_class_D_beta-lactamase_OXA-584]_[protein_id=WP_10954     GCTATGGAGACTTTCTCTCCCGCTTCCACT 270
lcl|NG_057521.1_cds_WP_052803794.1_1_[gene=blaOXA]_[locus_tag=A7J11_05522]_[protein=OXA-61_family_class_D_beta-lactamase_OXA-601]_[protein_id=WP_05280     GCTATGGAGACTTTCTCTCCCGCTTCCACT 270
lcl|NG_057520.1_cds_WP_052800105.1_1_[gene=blaOXA]_[locus_tag=A7J11_05521]_[protein=OXA-61_family_class_D_beta-lactamase_OXA-597]_[protein_id=WP_05280     GCTATGGAGACTTTCTCTCCCGCTTCCACT 270
lcl|NG_057519.1_cds_WP_052781249.1_1_[gene=blaOXA]_[locus_tag=A7J11_05520]_[protein=OXA-61_family_class_D_beta-lactamase_OXA-583]_[protein_id=WP_05278     GCTATGGAGACTTTCTCTCCCGCTTCCACT 270
lcl|NG_057518.1_cds_WP_052798312.1_1_[gene=blaOXA]_[locus_tag=A7J11_05519]_[protein=OXA-61_family_class_D_beta-lactamase_OXA-609]_[protein_id=WP_05279     GCTATGGAGACTTTCTCTCCCGCTTCCACT 270
lcl|NG_057517.1_cds_WP_052788887.1_1_[gene=blaOXA]_[locus_tag=A7J11_05518]_[protein=OXA-61_family_class_D_beta-lactamase_OXA-581]_[protein_id=WP_05278     GCTATGGAGACTTTCTCTCCCGCTTCCACT 270
lcl|NG_057516.1_cds_WP_025006557.1_1_[gene=blaOXA]_[locus_tag=A7J11_05517]_[protein=OXA-61_family_class_D_beta-lactamase_OXA-580]_[protein_id=WP_02500     GCTATGGAGACTTTCTCTCCCACTTCCACT 270
lcl|NG_057515.1_cds_WP_002857546.1_1_[gene=blaOXA]_[locus_tag=A7J11_05516]_[protein=OXA-61_family_class_D_beta-lactamase_OXA-592]_[protein_id=WP_00285     GCTATGGAGACTTTCTCTCCCGCTTCCACT 270
lcl|NG_057514.1_cds_WP_002837769.1_1_[gene=blaOXA]_[locus_tag=A7J11_05515]_[protein=OXA-61_family_class_D_beta-lactamase_OXA-579]_[protein_id=WP_00283     GCTATGGAGACTTTCTCTCCCGCTTCCACT 270
lcl|NG_057513.1_cds_WP_002824679.1_1_[gene=blaOXA]_[locus_tag=A7J11_05514]_[protein=OXA-61_family_class_D_beta-lactamase_OXA-595]_[protein_id=WP_00282     GCTATGGAGACTTTCTCTCCCGCTTCCACT 270
lcl|NG_057512.1_cds_WP_002812372.1_1_[gene=blaOXA]_[locus_tag=A7J11_05513]_[protein=OXA-61_family_class_D_beta-lactamase_OXA-578]_[protein_id=WP_00281     GCTATGGAGACTTTCTCTCCCGCTTCCACT 270
lcl|NG_057511.1_cds_WP_002889704.1_1_[gene=blaOXA]_[locus_tag=A7J11_05512]_[protein=OXA-61_family_class_D_beta-lactamase_OXA-591]_[protein_id=WP_00288     GCTATGGAGACTTTCTCTCCCGCTTCCACT 270
lcl|NG_057510.1_cds_WP_052788483.1_1_[gene=blaOXA]_[locus_tag=A7J11_05511]_[protein=OXA-61_family_class_D_beta-lactamase_OXA-611]_[protein_id=WP_05278     GCTATGGAGACTTTCTCTCCCGCTTCCACT 270
lcl|NG_057509.1_cds_WP_109545087.1_1_[gene=blaOXA]_[locus_tag=A7J11_05510]_[protein=OXA-61_family_class_D_beta-lactamase_OXA-608]_[protein_id=WP_10954     GCTATGGAGACTTTCTCTCCCGCTTCCACT 270
lcl|NG_057508.1_cds_WP_044600959.1_1_[gene=blaOXA]_[locus_tag=A7J11_05509]_[protein=OXA-61_family_class_D_beta-lactamase_OXA-594]_[protein_id=WP_04460     GCTATGGAGACTTTCTCTCCCGCTTCCACT 270
lcl|NG_057507.1_cds_WP_053921012.1_1_[gene=blaOXA]_[locus_tag=A7J11_05508]_[protein=OXA-61_family_class_D_beta-lactamase_OXA-603]_[protein_id=WP_05392     GCTATGGAGACTTTCTCTCCCGCTTCCACT 270
lcl|MH085549.1_cds_AWD39714.1_1_[gene=blaOXA]_[protein=OXA-61_family_class_D_beta-lactamase_OXA-606]_[protein_id=AWD39714.1]_[location=1..774]_[gbkey=     GCTATGGAGACTTTCTCTCCCGCTTCCACT 270
lcl|MH085548.1_cds_AWD39713.1_1_[gene=blaOXA]_[protein=OXA-61_family_class_D_beta-lactamase_OXA-602]_[protein_id=AWD39713.1]_[location=1..762]_[gbkey=     GCTATGGAGACTTTCTCTCCCGCTTCCACT 270
lcl|MH085547.1_cds_AWD39712.1_1_[gene=blaOXA]_[protein=OXA-61_family_class_D_beta-lactamase_OXA-604]_[protein_id=AWD39712.1]_[location=1..762]_[gbkey=     GCTATGGAGACTTTCTCTCCCGCTTCCACT 270
lcl|MH085546.1_cds_AWD39711.1_1_[gene=blaOXA]_[protein=OXA-61_family_class_D_beta-lactamase_OXA-590]_[protein_id=AWD39711.1]_[location=1..774]_[gbkey=     GCTATGGAGACTTTCTCTCCCGCTTCCACT 270
lcl|MH085545.1_cds_AWD39710.1_1_[gene=blaOXA]_[protein=OXA-61_family_class_D_beta-lactamase_OXA-607]_[protein_id=AWD39710.1]_[location=1..759]_[gbkey=     GCTATGGAGACTTTCTCTCCCGCTTCCACT 270
lcl|MH085544.1_cds_AWD39709.1_1_[gene=blaOXA]_[protein=OXA-61_family_class_D_beta-lactamase_OXA-598]_[protein_id=AWD39709.1]_[location=1..771]_[gbkey=     GCTATGGAGACTTTCTCTCCCGCTTCCACT 270
lcl|MH085543.1_cds_AWD39708.1_1_[gene=blaOXA]_[protein=OXA-61_family_class_D_beta-lactamase_OXA-612]_[protein_id=AWD39708.1]_[location=1..774]_[gbkey=     GCTATGGAGACTTTCTCTCCCGCTTCCACT 270
lcl|MH085542.1_cds_AWD39707.1_1_[gene=blaOXA]_[protein=OXA-61_family_class_D_beta-lactamase_OXA-610]_[protein_id=AWD39707.1]_[location=1..774]_[gbkey=     GCTATGGAGACTTTCTCTCCCGCTTCCACT 270
lcl|MH085541.1_cds_AWD39706.1_1_[gene=blaOXA]_[protein=OXA-61_family_class_D_beta-lactamase_OXA-577]_[protein_id=AWD39706.1]_[location=1..774]_[gbkey=     GCTATGGAGACTTTCTCTCCCGCTTCCACT 270
lcl|MH085540.1_cds_AWD39705.1_1_[gene=blaOXA]_[protein=OXA-61_family_class_D_beta-lactamase_OXA-599]_[protein_id=AWD39705.1]_[location=1..774]_[gbkey=     GCTATGGAGACTTTCTCTCCCGCTTCCACT 270
lcl|MH085539.1_cds_AWD39704.1_1_[gene=blaOXA]_[protein=OXA-61_family_class_D_beta-lactamase_OXA-593]_[protein_id=AWD39704.1]_[location=1..774]_[gbkey=     GCTATGGAGACTTTCTCTCCCGCTTCCACT 270
lcl|MH085538.1_cds_AWD39703.1_1_[gene=blaOXA]_[protein=OXA-61_family_class_D_beta-lactamase_OXA-589]_[protein_id=AWD39703.1]_[location=1..774]_[gbkey=     GCTATGGAGACTTTCTCTCCCGCTTCCACT 270
lcl|MH085537.1_cds_AWD39702.1_1_[gene=blaOXA]_[protein=OXA-61_family_class_D_beta-lactamase_OXA-588]_[protein_id=AWD39702.1]_[location=1..774]_[gbkey=     GCTATGGAGACTTTCTCTCCCGCTTCCACT 270
lcl|MH085536.1_cds_AWD39701.1_1_[gene=blaOXA]_[protein=OXA-61_family_class_D_beta-lactamase_OXA-600]_[protein_id=AWD39701.1]_[location=1..774]_[gbkey=     GCTATGGAGACTTTCTCTCCCGCTTCCACT 270
lcl|MH085535.1_cds_AWD39700.1_1_[gene=blaOXA]_[protein=OXA-61_family_class_D_beta-lactamase_OXA-596]_[protein_id=AWD39700.1]_[location=1..774]_[gbkey=     ACTATGGAGACTTTCTCTCCCGCTTCCACT 270
lcl|MH085534.1_cds_AWD39699.1_1_[gene=blaOXA]_[protein=OXA-61_family_class_D_beta-lactamase_OXA-587]_[protein_id=AWD39699.1]_[location=1..774]_[gbkey=     GCTATGGAGACTTTCTCTCCCGCTTCCACT 270
lcl|MH085533.1_cds_AWD39698.1_1_[gene=blaOXA]_[protein=OXA-61_family_class_D_beta-lactamase_OXA-577]_[protein_id=AWD39698.1]_[location=1..774]_[gbkey=     GCTATGGAGACTTTCTCTCCCGCTTCCACT 270
lcl|MH085532.1_cds_AWD39697.1_1_[gene=blaOXA]_[protein=OXA-61_family_class_D_beta-lactamase_OXA-586]_[protein_id=AWD39697.1]_[location=1..774]_[gbkey=     GCTATGGAGACTTTCTCTCCCGCTTCCACT 270
lcl|MH085531.1_cds_AWD39696.1_1_[gene=blaOXA]_[protein=OXA-61_family_class_D_beta-lactamase_OXA-585]_[protein_id=AWD39696.1]_[location=1..774]_[gbkey=     GCTATGGAGACTTTCTCTCCCGCTTCCACT 270
lcl|MH085530.1_cds_AWD39695.1_1_[gene=blaOXA]_[protein=OXA-61_family_class_D_beta-lactamase_OXA-584]_[protein_id=AWD39695.1]_[location=1..774]_[gbkey=     GCTATGGAGACTTTCTCTCCCGCTTCCACT 270
lcl|MH085529.1_cds_AWD39694.1_1_[gene=blaOXA]_[protein=OXA-61_family_class_D_beta-lactamase_OXA-601]_[protein_id=AWD39694.1]_[location=1..762]_[gbkey=     GCTATGGAGACTTTCTCTCCCGCTTCCACT 270
lcl|MH085528.1_cds_AWD39693.1_1_[gene=blaOXA]_[protein=OXA-61_family_class_D_beta-lactamase_OXA-597]_[protein_id=AWD39693.1]_[location=1..774]_[gbkey=     GCTATGGAGACTTTCTCTCCCGCTTCCACT 270
lcl|MH085527.1_cds_AWD39692.1_1_[gene=blaOXA]_[protein=OXA-61_family_class_D_beta-lactamase_OXA-583]_[protein_id=AWD39692.1]_[location=1..774]_[gbkey=     GCTATGGAGACTTTCTCTCCCGCTTCCACT 270
lcl|MH085526.1_cds_AWD39691.1_1_[gene=blaOXA]_[protein=OXA-61_family_class_D_beta-lactamase_OXA-609]_[protein_id=AWD39691.1]_[location=1..774]_[gbkey=     GCTATGGAGACTTTCTCTCCCGCTTCCACT 270
lcl|MH085525.1_cds_AWD39690.1_1_[gene=blaOXA]_[protein=OXA-61_family_class_D_beta-lactamase_OXA-581]_[protein_id=AWD39690.1]_[location=1..774]_[gbkey=     GCTATGGAGACTTTCTCTCCCGCTTCCACT 270
lcl|MH085524.1_cds_AWD39689.1_1_[gene=blaOXA]_[protein=OXA-61_family_class_D_beta-lactamase_OXA-580]_[protein_id=AWD39689.1]_[location=1..774]_[gbkey=     GCTATGGAGACTTTCTCTCCCACTTCCACT 270
lcl|MH085523.1_cds_AWD39688.1_1_[gene=blaOXA]_[protein=OXA-61_family_class_D_beta-lactamase_OXA-592]_[protein_id=AWD39688.1]_[location=1..774]_[gbkey=     GCTATGGAGACTTTCTCTCCCGCTTCCACT 270
lcl|MH085522.1_cds_AWD39687.1_1_[gene=blaOXA]_[protein=OXA-61_family_class_D_beta-lactamase_OXA-579]_[protein_id=AWD39687.1]_[location=1..774]_[gbkey=     GCTATGGAGACTTTCTCTCCCGCTTCCACT 270
lcl|MH085521.1_cds_AWD39686.1_1_[gene=blaOXA]_[protein=OXA-61_family_class_D_beta-lactamase_OXA-595]_[protein_id=AWD39686.1]_[location=1..774]_[gbkey=     GCTATGGAGACTTTCTCTCCCGCTTCCACT 270
lcl|MH085520.1_cds_AWD39685.1_1_[gene=blaOXA]_[protein=OXA-61_family_class_D_beta-lactamase_OXA-578]_[protein_id=AWD39685.1]_[location=1..774]_[gbkey=     GCTATGGAGACTTTCTCTCCCGCTTCCACT 270
lcl|MH085519.1_cds_AWD39684.1_1_[gene=blaOXA]_[protein=OXA-61_family_class_D_beta-lactamase_OXA-591]_[protein_id=AWD39684.1]_[location=1..774]_[gbkey=     GCTATGGAGACTTTCTCTCCCGCTTCCACT 270
lcl|MH085518.1_cds_AWD39683.1_1_[gene=blaOXA]_[protein=OXA-61_family_class_D_beta-lactamase_OXA-611]_[protein_id=AWD39683.1]_[location=1..774]_[gbkey=     GCTATGGAGACTTTCTCTCCCGCTTCCACT 270
lcl|MH085517.1_cds_AWD39682.1_1_[gene=blaOXA]_[protein=OXA-61_family_class_D_beta-lactamase_OXA-608]_[protein_id=AWD39682.1]_[location=1..774]_[gbkey=     GCTATGGAGACTTTCTCTCCCGCTTCCACT 270
lcl|MH085516.1_cds_AWD39681.1_1_[gene=blaOXA]_[protein=OXA-61_family_class_D_beta-lactamase_OXA-594]_[protein_id=AWD39681.1]_[location=1..774]_[gbkey=     GCTATGGAGACTTTCTCTCCCGCTTCCACT 270
lcl|MH085515.1_cds_AWD39680.1_1_[gene=blaOXA]_[protein=OXA-61_family_class_D_beta-lactamase_OXA-603]_[protein_id=AWD39680.1]_[location=1..762]_[gbkey=     GCTATGGAGACTTTCTCTCCCGCTTCCACT 270
                                                                                                                                                                                         

OXA-1_consensus                                                                                                                                            TTCAAGATCGCATTATCACTTATGGCATTT 300
OXA01_crRNA                                                                                                                                                ------------------------------ 300
Forward_primer                                                                                                                                             ------------------------------ 300
Reverse_primer                                                                                                                                             ------------------------------ 300
lcl|NG_063887.1_cds_WP_128268279.1_1_[gene=blaOXA]_[locus_tag=A7J11_06098]_[protein=OXA-61_family_class_D_beta-lactamase_OXA-786]_[protein_id=WP_12826     TTTAAAATTTTTAATGCTCTAATTGCACTT 300
lcl|NG_049489.1_cds_WP_002783228.1_1_[gene=blaOXA]_[locus_tag=A7J11_00739]_[protein=OXA-61_family_class_D_beta-lactamase_OXA-193]_[protein_id=WP_00278     TTTAAAATTTTTAATGCTCTAATTGCACTT 300
lcl|MH085562.1_cds_AWD39738.1_1_[gene=blaOXA]_[protein=OXA-61_family_class_D_beta-lactamase_OXA-660]_[protein_id=AWD39738.1]_[location=1..720]_[gbkey=     TTTAAAATTTTTAATGCTCTAATTGCACTT 300
lcl|MH085560.1_cds_AWD39737.1_1_[gene=blaOXA]_[protein=OXA-61_family_class_D_beta-lactamase_OXA-659]_[protein_id=AWD39737.1]_[location=1..828]_[gbkey=     TTTAAAATTTTTAATGCTCTAATTGCACTT 300
lcl|MH085558.1_cds_AWD39736.1_1_[gene=blaOXA]_[protein=OXA-61_family_class_D_beta-lactamase]_[protein_id=AWD39736.1]_[location=1..762]_[gbkey=CDS]         TTTAAAATTTTTAATGCTCTAATTGCACTT 300
lcl|MH085557.1_cds_AWD39735.1_1_[gene=blaOXA]_[protein=OXA-61_family_class_D_beta-lactamase]_[protein_id=AWD39735.1]_[location=1..675]_[gbkey=CDS]         TTTAAAATTTTTAATGCTCTAATTGCACTT 300
lcl|MH085553.1_cds_AWD39716.1_1_[gene=blaOXA]_[protein=OXA-61_family_class_D_beta-lactamase_OXA-582]_[protein_id=AWD39716.1]_[location=1..774]_[gbkey=     TTTAAAATTTTTAATGCTCTAATTGCACTT 300
lcl|MH085559.1_cds_AWD39717.1_1_[gene=blaOXA]_[protein=OXA-61_family_class_D_beta-lactamase_OXA-461]_[protein_id=AWD39717.1]_[location=1..762]_[gbkey=     TTTAAAATTTTTAATGCTCTAATTGCACTT 300
lcl|MH085561.1_cds_AWD39718.1_1_[gene=blaOXA]_[protein=OXA-61_family_class_D_beta-lactamase_OXA-605]_[protein_id=AWD39718.1]_[location=1..807]_[gbkey=     TTTAAAATTTTTAATGCTCTAATTGCACTT 300
lcl|MH085556.1_cds_AWD39734.1_1_[gene=blaOXA]_[protein=OXA-61_family_class_D_beta-lactamase]_[protein_id=AWD39734.1]_[location=1..774]_[gbkey=CDS]         TTTAAAATTTTTAATGCTCTAATTGCACTT 300
lcl|MH085555.1_cds_AWD39733.1_1_[gene=blaOXA]_[protein=OXA-61_family_class_D_beta-lactamase]_[protein_id=AWD39733.1]_[location=1..774]_[gbkey=CDS]         TTTAAAATTTTTAATGCTCTAATTGCACTT 300
lcl|MH085554.1_cds_AWD39732.1_1_[gene=blaOXA]_[protein=OXA-61_family_class_D_beta-lactamase]_[protein_id=AWD39732.1]_[location=1..774]_[gbkey=CDS]         TTTAAAATTTTTAATGCTCTAATTGCACTT 300
lcl|MH085552.1_cds_AWD39731.1_1_[gene=blaOXA]_[protein=OXA-61_family_class_D_beta-lactamase]_[protein_id=AWD39731.1]_[location=1..675]_[gbkey=CDS]         TTTAAAATTTTTAATGCTCTAATTGCACTT 300
lcl|MH085551.1_cds_AWD39730.1_1_[gene=blaOXA]_[protein=OXA-61_family_class_D_beta-lactamase]_[protein_id=AWD39730.1]_[location=1..675]_[gbkey=CDS]         TTTAAAATTTTTAATGCTCTAATTGCACTT 300
lcl|NG_049801.1_cds_WP_002872036.1_1_[gene=blaOXA]_[locus_tag=A7J11_01349]_[protein=class_D_beta-lactamase_OXA-61]_[protein_id=WP_002872036.1]_[locati     TTTAAAATTTTTAATGCTCTAATTGCACTT 300
lcl|MK181521.1_cds_AYX80690.1_1_[gene=blaOXA]_[protein=OXA-61_family_class_D_beta-lactamase_OXA-786]_[protein_id=AYX80690.1]_[location=1..744]_[gbkey=     TTTAAAATTTTTAATGCTCTAATTGCACTT 300
lcl|NG_049746.1_cds_WP_002788004.1_1_[gene=blaOXA]_[locus_tag=A7J11_01476]_[protein=OXA-61_family_class_D_beta-lactamase_OXA-460]_[protein_id=WP_00278     TTTAAAATTTTTAATGCTCTAATTGCACTT 300
lcl|NG_049747.1_cds_WP_038813458.1_1_[gene=blaOXA]_[locus_tag=A7J11_03397]_[protein=OXA-61_family_class_D_beta-lactamase_OXA-461]_[protein_id=WP_03881     TTTAAAATTTTTAATGCTCTAATTGCACTT 300
lcl|MK181519.1_cds_AYX80688.1_1_[gene=blaOXA]_[protein=OXA-61_family_class_D_beta-lactamase_OXA-784]_[protein_id=AYX80688.1]_[location=1..774]_[gbkey=     TTTAAAATTTTTAATGCTCTAATTGCACTT 300
lcl|NG_049736.1_cds_WP_042962442.1_1_[gene=blaOXA]_[locus_tag=A7J11_03430]_[protein=OXA-61_family_class_D_beta-lactamase_OXA-450]_[protein_id=WP_04296     TTTAAAATTTTTAATGCTCTAATTGCACTT 300
lcl|NG_049737.1_cds_WP_052805187.1_1_[gene=blaOXA]_[locus_tag=A7J11_03478]_[protein=OXA-61_family_class_D_beta-lactamase_OXA-451]_[protein_id=WP_05280     TTTAAAATTTTTAATGCTCTAATTGTACTT 300
lcl|NG_049738.1_cds_WP_020836977.1_1_[gene=blaOXA]_[locus_tag=A7J11_03057]_[protein=OXA-61_family_class_D_beta-lactamase_OXA-452]_[protein_id=WP_02083     TTTAAAATTTTTAATGCTCTAATTGCACTT 300
lcl|NG_049739.1_cds_WP_038851696.1_1_[gene=blaOXA]_[locus_tag=A7J11_03398]_[protein=OXA-61_family_class_D_beta-lactamase_OXA-453]_[protein_id=WP_03885     TTTAAAATTTTTAATGCTCTAATTGCACTT 300
lcl|NG_049769.1_cds_WP_002791310.1_1_[gene=blaOXA]_[locus_tag=A7J11_02800]_[protein=OXA-61_family_class_D_beta-lactamase_OXA-489]_[protein_id=WP_00279     TTTAAAATTTTTAATGCTCTAATTGCACTT 300
lcl|NG_063885.1_cds_WP_065980086.1_1_[gene=blaOXA]_[locus_tag=A7J11_06096]_[protein=OXA-61_family_class_D_beta-lactamase_OXA-784]_[protein_id=WP_06598     TTTAAAATTTTTAATGCTCTAATTGCACTT 300
lcl|NG_061407.1_cds_WP_114699279.1_1_[gene=blaOXA]_[locus_tag=A7J11_05812]_[protein=OXA-61_family_class_D_beta-lactamase_OXA-660]_[protein_id=WP_11469     TTTAAAATTTTTAATGCTCTAATTGCACTT 300
lcl|NG_057542.1_cds_WP_109545108.1_1_[gene=blaOXA]_[locus_tag=A7J11_05543]_[protein=OXA-61_family_class_D_beta-lactamase_OXA-605]_[protein_id=WP_10954     TTTAAAATTTTTAATGCTCTAATTGCACTT 300
lcl|NG_057541.1_cds_WP_109545107.1_1_[gene=blaOXA]_[locus_tag=A7J11_05542]_[protein=OXA-61_family_class_D_beta-lactamase_OXA-582]_[protein_id=WP_10954     TTTAAAATTTTTAATGCTCTAATTGCACTT 300
lcl|NG_057540.1_cds_WP_109545106.1_1_[gene=blaOXA]_[locus_tag=A7J11_05541]_[protein=OXA-61_family_class_D_beta-lactamase_OXA-606]_[protein_id=WP_10954     TTTAAAATTTTTAATGCTCTAATTGCACTT 300
lcl|NG_057539.1_cds_WP_109545105.1_1_[gene=blaOXA]_[locus_tag=A7J11_05540]_[protein=OXA-61_family_class_D_beta-lactamase_OXA-602]_[protein_id=WP_10954     TTTAAAATTTTTAATGCTTTAATTGCACTT 300
lcl|NG_057538.1_cds_WP_109545104.1_1_[gene=blaOXA]_[locus_tag=A7J11_05539]_[protein=OXA-61_family_class_D_beta-lactamase_OXA-604]_[protein_id=WP_10954     TTTAAAATTTTTAATGCTCTAATTGCACTT 300
lcl|NG_057537.1_cds_WP_109545103.1_1_[gene=blaOXA]_[locus_tag=A7J11_05538]_[protein=OXA-61_family_class_D_beta-lactamase_OXA-590]_[protein_id=WP_10954     TTTAAAATTTTTAATGCTCTAATTGCACTT 300
lcl|NG_057536.1_cds_WP_109545102.1_1_[gene=blaOXA]_[locus_tag=A7J11_05537]_[protein=OXA-61_family_class_D_beta-lactamase_OXA-607]_[protein_id=WP_10954     TTTAAAATTTTTAATGCTCTAATTGCACTT 300
lcl|NG_057535.1_cds_WP_109545101.1_1_[gene=blaOXA]_[locus_tag=A7J11_05536]_[protein=OXA-61_family_class_D_beta-lactamase_OXA-598]_[protein_id=WP_10954     TTTAAAATTTTTAATGCTCTAATTGCACTT 300
lcl|NG_057534.1_cds_WP_109545100.1_1_[gene=blaOXA]_[locus_tag=A7J11_05535]_[protein=OXA-61_family_class_D_beta-lactamase_OXA-612]_[protein_id=WP_10954     TTTAAAATTTTTAATGCTCTAATTGCACTT 300
lcl|NG_057533.1_cds_WP_109545099.1_1_[gene=blaOXA]_[locus_tag=A7J11_05534]_[protein=OXA-61_family_class_D_beta-lactamase_OXA-610]_[protein_id=WP_10954     TTTAAAATTTTTAATGCTCTAATTGCACTT 300
lcl|NG_057532.1_cds_WP_109545098.1_1_[gene=blaOXA]_[locus_tag=A7J11_05533]_[protein=OXA-61_family_class_D_beta-lactamase_OXA-599]_[protein_id=WP_10954     TTTAAAATTTTTAATGCTCTAATTGCACTT 300
lcl|NG_057531.1_cds_WP_109545097.1_1_[gene=blaOXA]_[locus_tag=A7J11_05532]_[protein=OXA-61_family_class_D_beta-lactamase_OXA-593]_[protein_id=WP_10954     TTTAAAATTTTTAATGCTCTAATTGCACTT 300
lcl|NG_057530.1_cds_WP_109545096.1_1_[gene=blaOXA]_[locus_tag=A7J11_05531]_[protein=OXA-61_family_class_D_beta-lactamase_OXA-589]_[protein_id=WP_10954     TTTAAAATTTTTAATGCTCTAATTGCACTT 300
lcl|NG_057529.1_cds_WP_109545095.1_1_[gene=blaOXA]_[locus_tag=A7J11_05530]_[protein=OXA-61_family_class_D_beta-lactamase_OXA-588]_[protein_id=WP_10954     TTTAAAATTTTTAATACTCTAATTGCACTT 300
lcl|NG_057528.1_cds_WP_109545094.1_1_[gene=blaOXA]_[locus_tag=A7J11_05529]_[protein=OXA-61_family_class_D_beta-lactamase_OXA-600]_[protein_id=WP_10954     TTTAAAATTTTTAATGCTCTAATTGCACTT 300
lcl|NG_057527.1_cds_WP_109545093.1_1_[gene=blaOXA]_[locus_tag=A7J11_05528]_[protein=OXA-61_family_class_D_beta-lactamase_OXA-596]_[protein_id=WP_10954     TTTAAAATTTTTAATGCTCTAATTGCACTT 300
lcl|NG_057526.1_cds_WP_109545092.1_1_[gene=blaOXA]_[locus_tag=A7J11_05527]_[protein=OXA-61_family_class_D_beta-lactamase_OXA-587]_[protein_id=WP_10954     TTTAAAATTTTTAATGCTCTAATTGCACTT 300
lcl|NG_057525.1_cds_WP_109545091.1_1_[gene=blaOXA]_[locus_tag=A7J11_05526]_[protein=OXA-61_family_class_D_beta-lactamase_OXA-577]_[protein_id=WP_10954     TTTAAAATTTTTAATGCTCTAATTGCACTT 300
lcl|NG_057524.1_cds_WP_109545090.1_1_[gene=blaOXA]_[locus_tag=A7J11_05525]_[protein=OXA-61_family_class_D_beta-lactamase_OXA-586]_[protein_id=WP_10954     TTTAAAATTTTTAATGCTCTAATTGCACTT 300
lcl|NG_057523.1_cds_WP_109545089.1_1_[gene=blaOXA]_[locus_tag=A7J11_05524]_[protein=OXA-61_family_class_D_beta-lactamase_OXA-585]_[protein_id=WP_10954     TTTAAAATTTTTAATGCTCTAATTGCACTT 300
lcl|NG_057522.1_cds_WP_109545088.1_1_[gene=blaOXA]_[locus_tag=A7J11_05523]_[protein=OXA-61_family_class_D_beta-lactamase_OXA-584]_[protein_id=WP_10954     TTTAAAATTTTTAATGCTCTAATTGCACTT 300
lcl|NG_057521.1_cds_WP_052803794.1_1_[gene=blaOXA]_[locus_tag=A7J11_05522]_[protein=OXA-61_family_class_D_beta-lactamase_OXA-601]_[protein_id=WP_05280     TTTAAAATTTTTAATGCTCTAATTGCACTT 300
lcl|NG_057520.1_cds_WP_052800105.1_1_[gene=blaOXA]_[locus_tag=A7J11_05521]_[protein=OXA-61_family_class_D_beta-lactamase_OXA-597]_[protein_id=WP_05280     TTTAAAATTTTTAATGCTCTAATTGCACTT 300
lcl|NG_057519.1_cds_WP_052781249.1_1_[gene=blaOXA]_[locus_tag=A7J11_05520]_[protein=OXA-61_family_class_D_beta-lactamase_OXA-583]_[protein_id=WP_05278     TTTAAAATTTTTAATGCTCTAATTGCACTT 300
lcl|NG_057518.1_cds_WP_052798312.1_1_[gene=blaOXA]_[locus_tag=A7J11_05519]_[protein=OXA-61_family_class_D_beta-lactamase_OXA-609]_[protein_id=WP_05279     TTTAAAATTTTTAATGCTCTAATTGCACTT 300
lcl|NG_057517.1_cds_WP_052788887.1_1_[gene=blaOXA]_[locus_tag=A7J11_05518]_[protein=OXA-61_family_class_D_beta-lactamase_OXA-581]_[protein_id=WP_05278     TTTAAAATTTTTAATGCTCTAATTGCACTT 300
lcl|NG_057516.1_cds_WP_025006557.1_1_[gene=blaOXA]_[locus_tag=A7J11_05517]_[protein=OXA-61_family_class_D_beta-lactamase_OXA-580]_[protein_id=WP_02500     TTTAAAATTTTTAATGCTCTAATTGCACTT 300
lcl|NG_057515.1_cds_WP_002857546.1_1_[gene=blaOXA]_[locus_tag=A7J11_05516]_[protein=OXA-61_family_class_D_beta-lactamase_OXA-592]_[protein_id=WP_00285     TTTAAAATTTTTAATGCTCTAATTGCACTT 300
lcl|NG_057514.1_cds_WP_002837769.1_1_[gene=blaOXA]_[locus_tag=A7J11_05515]_[protein=OXA-61_family_class_D_beta-lactamase_OXA-579]_[protein_id=WP_00283     TTTAAAATTTTTAATGCTCTAATTGCACTT 300
lcl|NG_057513.1_cds_WP_002824679.1_1_[gene=blaOXA]_[locus_tag=A7J11_05514]_[protein=OXA-61_family_class_D_beta-lactamase_OXA-595]_[protein_id=WP_00282     TTTAAAATTTTTAATGCTCTAATTGCACTT 300
lcl|NG_057512.1_cds_WP_002812372.1_1_[gene=blaOXA]_[locus_tag=A7J11_05513]_[protein=OXA-61_family_class_D_beta-lactamase_OXA-578]_[protein_id=WP_00281     TTTAAAATTTTTAATGCTCTAATTGCACTT 300
lcl|NG_057511.1_cds_WP_002889704.1_1_[gene=blaOXA]_[locus_tag=A7J11_05512]_[protein=OXA-61_family_class_D_beta-lactamase_OXA-591]_[protein_id=WP_00288     TTTAAAATTTTTAATGCTCTAATTGCACTT 300
lcl|NG_057510.1_cds_WP_052788483.1_1_[gene=blaOXA]_[locus_tag=A7J11_05511]_[protein=OXA-61_family_class_D_beta-lactamase_OXA-611]_[protein_id=WP_05278     TTTAAAATTTTTAATGCTCTAATTGCACTT 300
lcl|NG_057509.1_cds_WP_109545087.1_1_[gene=blaOXA]_[locus_tag=A7J11_05510]_[protein=OXA-61_family_class_D_beta-lactamase_OXA-608]_[protein_id=WP_10954     TTTAAAATTTTTAATGCTCTAATTGCACTT 300
lcl|NG_057508.1_cds_WP_044600959.1_1_[gene=blaOXA]_[locus_tag=A7J11_05509]_[protein=OXA-61_family_class_D_beta-lactamase_OXA-594]_[protein_id=WP_04460     TTTAAAATTTTTAATGCTCTAATTGCACTT 300
lcl|NG_057507.1_cds_WP_053921012.1_1_[gene=blaOXA]_[locus_tag=A7J11_05508]_[protein=OXA-61_family_class_D_beta-lactamase_OXA-603]_[protein_id=WP_05392     TTTAAAATTTTTAATGCTCTAATTGCACTT 300
lcl|MH085549.1_cds_AWD39714.1_1_[gene=blaOXA]_[protein=OXA-61_family_class_D_beta-lactamase_OXA-606]_[protein_id=AWD39714.1]_[location=1..774]_[gbkey=     TTTAAAATTTTTAATGCTCTAATTGCACTT 300
lcl|MH085548.1_cds_AWD39713.1_1_[gene=blaOXA]_[protein=OXA-61_family_class_D_beta-lactamase_OXA-602]_[protein_id=AWD39713.1]_[location=1..762]_[gbkey=     TTTAAAATTTTTAATGCTTTAATTGCACTT 300
lcl|MH085547.1_cds_AWD39712.1_1_[gene=blaOXA]_[protein=OXA-61_family_class_D_beta-lactamase_OXA-604]_[protein_id=AWD39712.1]_[location=1..762]_[gbkey=     TTTAAAATTTTTAATGCTCTAATTGCACTT 300
lcl|MH085546.1_cds_AWD39711.1_1_[gene=blaOXA]_[protein=OXA-61_family_class_D_beta-lactamase_OXA-590]_[protein_id=AWD39711.1]_[location=1..774]_[gbkey=     TTTAAAATTTTTAATGCTCTAATTGCACTT 300
lcl|MH085545.1_cds_AWD39710.1_1_[gene=blaOXA]_[protein=OXA-61_family_class_D_beta-lactamase_OXA-607]_[protein_id=AWD39710.1]_[location=1..759]_[gbkey=     TTTAAAATTTTTAATGCTCTAATTGCACTT 300
lcl|MH085544.1_cds_AWD39709.1_1_[gene=blaOXA]_[protein=OXA-61_family_class_D_beta-lactamase_OXA-598]_[protein_id=AWD39709.1]_[location=1..771]_[gbkey=     TTTAAAATTTTTAATGCTCTAATTGCACTT 300
lcl|MH085543.1_cds_AWD39708.1_1_[gene=blaOXA]_[protein=OXA-61_family_class_D_beta-lactamase_OXA-612]_[protein_id=AWD39708.1]_[location=1..774]_[gbkey=     TTTAAAATTTTTAATGCTCTAATTGCACTT 300
lcl|MH085542.1_cds_AWD39707.1_1_[gene=blaOXA]_[protein=OXA-61_family_class_D_beta-lactamase_OXA-610]_[protein_id=AWD39707.1]_[location=1..774]_[gbkey=     TTTAAAATTTTTAATGCTCTAATTGCACTT 300
lcl|MH085541.1_cds_AWD39706.1_1_[gene=blaOXA]_[protein=OXA-61_family_class_D_beta-lactamase_OXA-577]_[protein_id=AWD39706.1]_[location=1..774]_[gbkey=     TTTAAAATTTTTAATGCTCTAATTGCACTT 300
lcl|MH085540.1_cds_AWD39705.1_1_[gene=blaOXA]_[protein=OXA-61_family_class_D_beta-lactamase_OXA-599]_[protein_id=AWD39705.1]_[location=1..774]_[gbkey=     TTTAAAATTTTTAATGCTCTAATTGCACTT 300
lcl|MH085539.1_cds_AWD39704.1_1_[gene=blaOXA]_[protein=OXA-61_family_class_D_beta-lactamase_OXA-593]_[protein_id=AWD39704.1]_[location=1..774]_[gbkey=     TTTAAAATTTTTAATGCTCTAATTGCACTT 300
lcl|MH085538.1_cds_AWD39703.1_1_[gene=blaOXA]_[protein=OXA-61_family_class_D_beta-lactamase_OXA-589]_[protein_id=AWD39703.1]_[location=1..774]_[gbkey=     TTTAAAATTTTTAATGCTCTAATTGCACTT 300
lcl|MH085537.1_cds_AWD39702.1_1_[gene=blaOXA]_[protein=OXA-61_family_class_D_beta-lactamase_OXA-588]_[protein_id=AWD39702.1]_[location=1..774]_[gbkey=     TTTAAAATTTTTAATACTCTAATTGCACTT 300
lcl|MH085536.1_cds_AWD39701.1_1_[gene=blaOXA]_[protein=OXA-61_family_class_D_beta-lactamase_OXA-600]_[protein_id=AWD39701.1]_[location=1..774]_[gbkey=     TTTAAAATTTTTAATGCTCTAATTGCACTT 300
lcl|MH085535.1_cds_AWD39700.1_1_[gene=blaOXA]_[protein=OXA-61_family_class_D_beta-lactamase_OXA-596]_[protein_id=AWD39700.1]_[location=1..774]_[gbkey=     TTTAAAATTTTTAATGCTCTAATTGCACTT 300
lcl|MH085534.1_cds_AWD39699.1_1_[gene=blaOXA]_[protein=OXA-61_family_class_D_beta-lactamase_OXA-587]_[protein_id=AWD39699.1]_[location=1..774]_[gbkey=     TTTAAAATTTTTAATGCTCTAATTGCACTT 300
lcl|MH085533.1_cds_AWD39698.1_1_[gene=blaOXA]_[protein=OXA-61_family_class_D_beta-lactamase_OXA-577]_[protein_id=AWD39698.1]_[location=1..774]_[gbkey=     TTTAAAATTTTTAATGCTCTAATTGCACTT 300
lcl|MH085532.1_cds_AWD39697.1_1_[gene=blaOXA]_[protein=OXA-61_family_class_D_beta-lactamase_OXA-586]_[protein_id=AWD39697.1]_[location=1..774]_[gbkey=     TTTAAAATTTTTAATGCTCTAATTGCACTT 300
lcl|MH085531.1_cds_AWD39696.1_1_[gene=blaOXA]_[protein=OXA-61_family_class_D_beta-lactamase_OXA-585]_[protein_id=AWD39696.1]_[location=1..774]_[gbkey=     TTTAAAATTTTTAATGCTCTAATTGCACTT 300
lcl|MH085530.1_cds_AWD39695.1_1_[gene=blaOXA]_[protein=OXA-61_family_class_D_beta-lactamase_OXA-584]_[protein_id=AWD39695.1]_[location=1..774]_[gbkey=     TTTAAAATTTTTAATGCTCTAATTGCACTT 300
lcl|MH085529.1_cds_AWD39694.1_1_[gene=blaOXA]_[protein=OXA-61_family_class_D_beta-lactamase_OXA-601]_[protein_id=AWD39694.1]_[location=1..762]_[gbkey=     TTTAAAATTTTTAATGCTCTAATTGCACTT 300
lcl|MH085528.1_cds_AWD39693.1_1_[gene=blaOXA]_[protein=OXA-61_family_class_D_beta-lactamase_OXA-597]_[protein_id=AWD39693.1]_[location=1..774]_[gbkey=     TTTAAAATTTTTAATGCTCTAATTGCACTT 300
lcl|MH085527.1_cds_AWD39692.1_1_[gene=blaOXA]_[protein=OXA-61_family_class_D_beta-lactamase_OXA-583]_[protein_id=AWD39692.1]_[location=1..774]_[gbkey=     TTTAAAATTTTTAATGCTCTAATTGCACTT 300
lcl|MH085526.1_cds_AWD39691.1_1_[gene=blaOXA]_[protein=OXA-61_family_class_D_beta-lactamase_OXA-609]_[protein_id=AWD39691.1]_[location=1..774]_[gbkey=     TTTAAAATTTTTAATGCTCTAATTGCACTT 300
lcl|MH085525.1_cds_AWD39690.1_1_[gene=blaOXA]_[protein=OXA-61_family_class_D_beta-lactamase_OXA-581]_[protein_id=AWD39690.1]_[location=1..774]_[gbkey=     TTTAAAATTTTTAATGCTCTAATTGCACTT 300
lcl|MH085524.1_cds_AWD39689.1_1_[gene=blaOXA]_[protein=OXA-61_family_class_D_beta-lactamase_OXA-580]_[protein_id=AWD39689.1]_[location=1..774]_[gbkey=     TTTAAAATTTTTAATGCTCTAATTGCACTT 300
lcl|MH085523.1_cds_AWD39688.1_1_[gene=blaOXA]_[protein=OXA-61_family_class_D_beta-lactamase_OXA-592]_[protein_id=AWD39688.1]_[location=1..774]_[gbkey=     TTTAAAATTTTTAATGCTCTAATTGCACTT 300
lcl|MH085522.1_cds_AWD39687.1_1_[gene=blaOXA]_[protein=OXA-61_family_class_D_beta-lactamase_OXA-579]_[protein_id=AWD39687.1]_[location=1..774]_[gbkey=     TTTAAAATTTTTAATGCTCTAATTGCACTT 300
lcl|MH085521.1_cds_AWD39686.1_1_[gene=blaOXA]_[protein=OXA-61_family_class_D_beta-lactamase_OXA-595]_[protein_id=AWD39686.1]_[location=1..774]_[gbkey=     TTTAAAATTTTTAATGCTCTAATTGCACTT 300
lcl|MH085520.1_cds_AWD39685.1_1_[gene=blaOXA]_[protein=OXA-61_family_class_D_beta-lactamase_OXA-578]_[protein_id=AWD39685.1]_[location=1..774]_[gbkey=     TTTAAAATTTTTAATGCTCTAATTGCACTT 300
lcl|MH085519.1_cds_AWD39684.1_1_[gene=blaOXA]_[protein=OXA-61_family_class_D_beta-lactamase_OXA-591]_[protein_id=AWD39684.1]_[location=1..774]_[gbkey=     TTTAAAATTTTTAATGCTCTAATTGCACTT 300
lcl|MH085518.1_cds_AWD39683.1_1_[gene=blaOXA]_[protein=OXA-61_family_class_D_beta-lactamase_OXA-611]_[protein_id=AWD39683.1]_[location=1..774]_[gbkey=     TTTAAAATTTTTAATGCTCTAATTGCACTT 300
lcl|MH085517.1_cds_AWD39682.1_1_[gene=blaOXA]_[protein=OXA-61_family_class_D_beta-lactamase_OXA-608]_[protein_id=AWD39682.1]_[location=1..774]_[gbkey=     TTTAAAATTTTTAATGCTCTAATTGCACTT 300
lcl|MH085516.1_cds_AWD39681.1_1_[gene=blaOXA]_[protein=OXA-61_family_class_D_beta-lactamase_OXA-594]_[protein_id=AWD39681.1]_[location=1..774]_[gbkey=     TTTAAAATTTTTAATGCTCTAATTGCACTT 300
lcl|MH085515.1_cds_AWD39680.1_1_[gene=blaOXA]_[protein=OXA-61_family_class_D_beta-lactamase_OXA-603]_[protein_id=AWD39680.1]_[location=1..762]_[gbkey=     TTTAAAATTTTTAATGCTCTAATTGCACTT 300
                                                                                                                                                                                         

OXA-1_consensus                                                                                                                                            GATGCGGAAATAATAGATCAGAAAACCATA 330
OXA01_crRNA                                                                                                                                                ------------------------------ 330
Forward_primer                                                                                                                                             ------------------------------ 330
Reverse_primer                                                                                                                                             ------------------------------ 330
lcl|NG_063887.1_cds_WP_128268279.1_1_[gene=blaOXA]_[locus_tag=A7J11_06098]_[protein=OXA-61_family_class_D_beta-lactamase_OXA-786]_[protein_id=WP_12826     GATAGTGGTGTGATAAAAACTAAAA----- 330
lcl|NG_049489.1_cds_WP_002783228.1_1_[gene=blaOXA]_[locus_tag=A7J11_00739]_[protein=OXA-61_family_class_D_beta-lactamase_OXA-193]_[protein_id=WP_00278     GATAGTGGTGTGATAAAAACTAAAA----- 330
lcl|MH085562.1_cds_AWD39738.1_1_[gene=blaOXA]_[protein=OXA-61_family_class_D_beta-lactamase_OXA-660]_[protein_id=AWD39738.1]_[location=1..720]_[gbkey=     GATAGTGGTGTGATAAAAACTAAAA----- 330
lcl|MH085560.1_cds_AWD39737.1_1_[gene=blaOXA]_[protein=OXA-61_family_class_D_beta-lactamase_OXA-659]_[protein_id=AWD39737.1]_[location=1..828]_[gbkey=     GATAGTGGTGTGATAAAAACTAAAA----- 330
lcl|MH085558.1_cds_AWD39736.1_1_[gene=blaOXA]_[protein=OXA-61_family_class_D_beta-lactamase]_[protein_id=AWD39736.1]_[location=1..762]_[gbkey=CDS]         GATAGTGGTGTGATAAAAACTAAAA----- 330
lcl|MH085557.1_cds_AWD39735.1_1_[gene=blaOXA]_[protein=OXA-61_family_class_D_beta-lactamase]_[protein_id=AWD39735.1]_[location=1..675]_[gbkey=CDS]         GATAGTGGTGTGATAAAAACTAAAA----- 330
lcl|MH085553.1_cds_AWD39716.1_1_[gene=blaOXA]_[protein=OXA-61_family_class_D_beta-lactamase_OXA-582]_[protein_id=AWD39716.1]_[location=1..774]_[gbkey=     GATAGTGGTGTGATAAAAACTAAAA----- 330
lcl|MH085559.1_cds_AWD39717.1_1_[gene=blaOXA]_[protein=OXA-61_family_class_D_beta-lactamase_OXA-461]_[protein_id=AWD39717.1]_[location=1..762]_[gbkey=     GATAGTGGTGTGATAAAAACTAAAA----- 330
lcl|MH085561.1_cds_AWD39718.1_1_[gene=blaOXA]_[protein=OXA-61_family_class_D_beta-lactamase_OXA-605]_[protein_id=AWD39718.1]_[location=1..807]_[gbkey=     GATAGTGGTGTGATAAAAACTAAAA----- 330
lcl|MH085556.1_cds_AWD39734.1_1_[gene=blaOXA]_[protein=OXA-61_family_class_D_beta-lactamase]_[protein_id=AWD39734.1]_[location=1..774]_[gbkey=CDS]         GATAGTGGTGTGATAAAAACTAAAA----- 330
lcl|MH085555.1_cds_AWD39733.1_1_[gene=blaOXA]_[protein=OXA-61_family_class_D_beta-lactamase]_[protein_id=AWD39733.1]_[location=1..774]_[gbkey=CDS]         GATAGTGGTGTGATAAAAACTAAAA----- 330
lcl|MH085554.1_cds_AWD39732.1_1_[gene=blaOXA]_[protein=OXA-61_family_class_D_beta-lactamase]_[protein_id=AWD39732.1]_[location=1..774]_[gbkey=CDS]         GATAGTGGTGTGATAAAAACTAAAA----- 330
lcl|MH085552.1_cds_AWD39731.1_1_[gene=blaOXA]_[protein=OXA-61_family_class_D_beta-lactamase]_[protein_id=AWD39731.1]_[location=1..675]_[gbkey=CDS]         GATAGTGGTGTGATAAAAACTAAAA----- 330
lcl|MH085551.1_cds_AWD39730.1_1_[gene=blaOXA]_[protein=OXA-61_family_class_D_beta-lactamase]_[protein_id=AWD39730.1]_[location=1..675]_[gbkey=CDS]         GATAGTGGTGTGATAAAAACTAAAA----- 330
lcl|NG_049801.1_cds_WP_002872036.1_1_[gene=blaOXA]_[locus_tag=A7J11_01349]_[protein=class_D_beta-lactamase_OXA-61]_[protein_id=WP_002872036.1]_[locati     GATAGTGGTGTGATAAAAACTAAAA----- 330
lcl|MK181521.1_cds_AYX80690.1_1_[gene=blaOXA]_[protein=OXA-61_family_class_D_beta-lactamase_OXA-786]_[protein_id=AYX80690.1]_[location=1..744]_[gbkey=     GATAGTGGTGTGATAAAAACTAAAA----- 330
lcl|NG_049746.1_cds_WP_002788004.1_1_[gene=blaOXA]_[locus_tag=A7J11_01476]_[protein=OXA-61_family_class_D_beta-lactamase_OXA-460]_[protein_id=WP_00278     GATAGTGGTGTGATAAAAACTAAAA----- 330
lcl|NG_049747.1_cds_WP_038813458.1_1_[gene=blaOXA]_[locus_tag=A7J11_03397]_[protein=OXA-61_family_class_D_beta-lactamase_OXA-461]_[protein_id=WP_03881     GATAGTGGTGTGATAAAAACTAAAA----- 330
lcl|MK181519.1_cds_AYX80688.1_1_[gene=blaOXA]_[protein=OXA-61_family_class_D_beta-lactamase_OXA-784]_[protein_id=AYX80688.1]_[location=1..774]_[gbkey=     GATAGTGGTGTGATAAAAACTAAAA----- 330
lcl|NG_049736.1_cds_WP_042962442.1_1_[gene=blaOXA]_[locus_tag=A7J11_03430]_[protein=OXA-61_family_class_D_beta-lactamase_OXA-450]_[protein_id=WP_04296     GATAGTGGTGTGATAAAAACTAAAA----- 330
lcl|NG_049737.1_cds_WP_052805187.1_1_[gene=blaOXA]_[locus_tag=A7J11_03478]_[protein=OXA-61_family_class_D_beta-lactamase_OXA-451]_[protein_id=WP_05280     GATAGTGGTGTGATAAAAACTAAAA----- 330
lcl|NG_049738.1_cds_WP_020836977.1_1_[gene=blaOXA]_[locus_tag=A7J11_03057]_[protein=OXA-61_family_class_D_beta-lactamase_OXA-452]_[protein_id=WP_02083     GATAGTGGTGTGATAAAAACTAAAA----- 330
lcl|NG_049739.1_cds_WP_038851696.1_1_[gene=blaOXA]_[locus_tag=A7J11_03398]_[protein=OXA-61_family_class_D_beta-lactamase_OXA-453]_[protein_id=WP_03885     GATAGTGGTGTGATAAAAACTAAAA----- 330
lcl|NG_049769.1_cds_WP_002791310.1_1_[gene=blaOXA]_[locus_tag=A7J11_02800]_[protein=OXA-61_family_class_D_beta-lactamase_OXA-489]_[protein_id=WP_00279     GATAGTGGTGTGATAAAAACTAAAA----- 330
lcl|NG_063885.1_cds_WP_065980086.1_1_[gene=blaOXA]_[locus_tag=A7J11_06096]_[protein=OXA-61_family_class_D_beta-lactamase_OXA-784]_[protein_id=WP_06598     GATAGTGGTGTGATAAAAACTAAAA----- 330
lcl|NG_061407.1_cds_WP_114699279.1_1_[gene=blaOXA]_[locus_tag=A7J11_05812]_[protein=OXA-61_family_class_D_beta-lactamase_OXA-660]_[protein_id=WP_11469     GATAGTGGTGTGATAAAAACTAAAA----- 330
lcl|NG_057542.1_cds_WP_109545108.1_1_[gene=blaOXA]_[locus_tag=A7J11_05543]_[protein=OXA-61_family_class_D_beta-lactamase_OXA-605]_[protein_id=WP_10954     GATAGTGGTGTGATAAAAACTAAAA----- 330
lcl|NG_057541.1_cds_WP_109545107.1_1_[gene=blaOXA]_[locus_tag=A7J11_05542]_[protein=OXA-61_family_class_D_beta-lactamase_OXA-582]_[protein_id=WP_10954     GATAGTGGTGTGATAAAAACTAAAA----- 330
lcl|NG_057540.1_cds_WP_109545106.1_1_[gene=blaOXA]_[locus_tag=A7J11_05541]_[protein=OXA-61_family_class_D_beta-lactamase_OXA-606]_[protein_id=WP_10954     GATAGTGGTGTGATAAAAACTAAAA----- 330
lcl|NG_057539.1_cds_WP_109545105.1_1_[gene=blaOXA]_[locus_tag=A7J11_05540]_[protein=OXA-61_family_class_D_beta-lactamase_OXA-602]_[protein_id=WP_10954     GATAGTGGTGTGATAAAAACTAAAA----- 330
lcl|NG_057538.1_cds_WP_109545104.1_1_[gene=blaOXA]_[locus_tag=A7J11_05539]_[protein=OXA-61_family_class_D_beta-lactamase_OXA-604]_[protein_id=WP_10954     GATAGTGGTGTGATAAAAACTAAAA----- 330
lcl|NG_057537.1_cds_WP_109545103.1_1_[gene=blaOXA]_[locus_tag=A7J11_05538]_[protein=OXA-61_family_class_D_beta-lactamase_OXA-590]_[protein_id=WP_10954     GATAGTGGTGTGATAAAAACTAAAA----- 330
lcl|NG_057536.1_cds_WP_109545102.1_1_[gene=blaOXA]_[locus_tag=A7J11_05537]_[protein=OXA-61_family_class_D_beta-lactamase_OXA-607]_[protein_id=WP_10954     GATAGTGGTGTGATAAAAACTAAAA----- 330
lcl|NG_057535.1_cds_WP_109545101.1_1_[gene=blaOXA]_[locus_tag=A7J11_05536]_[protein=OXA-61_family_class_D_beta-lactamase_OXA-598]_[protein_id=WP_10954     GATAGTGGTGTGATAAAAACTAAAA----- 330
lcl|NG_057534.1_cds_WP_109545100.1_1_[gene=blaOXA]_[locus_tag=A7J11_05535]_[protein=OXA-61_family_class_D_beta-lactamase_OXA-612]_[protein_id=WP_10954     GATAGTGGTGTGATAAAAACTAAAA----- 330
lcl|NG_057533.1_cds_WP_109545099.1_1_[gene=blaOXA]_[locus_tag=A7J11_05534]_[protein=OXA-61_family_class_D_beta-lactamase_OXA-610]_[protein_id=WP_10954     GATAGTGGTGTGATAAAAACTAAAA----- 330
lcl|NG_057532.1_cds_WP_109545098.1_1_[gene=blaOXA]_[locus_tag=A7J11_05533]_[protein=OXA-61_family_class_D_beta-lactamase_OXA-599]_[protein_id=WP_10954     GATAGTGGTGTGATAAAAACTAAAA----- 330
lcl|NG_057531.1_cds_WP_109545097.1_1_[gene=blaOXA]_[locus_tag=A7J11_05532]_[protein=OXA-61_family_class_D_beta-lactamase_OXA-593]_[protein_id=WP_10954     GATAGTGGTGTGATAAAAACTAAAA----- 330
lcl|NG_057530.1_cds_WP_109545096.1_1_[gene=blaOXA]_[locus_tag=A7J11_05531]_[protein=OXA-61_family_class_D_beta-lactamase_OXA-589]_[protein_id=WP_10954     GATAGTGGTGTGATAAAAACTAAAA----- 330
lcl|NG_057529.1_cds_WP_109545095.1_1_[gene=blaOXA]_[locus_tag=A7J11_05530]_[protein=OXA-61_family_class_D_beta-lactamase_OXA-588]_[protein_id=WP_10954     GATAGTGGTGTGATAAAAACTAAAA----- 330
lcl|NG_057528.1_cds_WP_109545094.1_1_[gene=blaOXA]_[locus_tag=A7J11_05529]_[protein=OXA-61_family_class_D_beta-lactamase_OXA-600]_[protein_id=WP_10954     GATAGTGGTGTGATAAAAACTAAAA----- 330
lcl|NG_057527.1_cds_WP_109545093.1_1_[gene=blaOXA]_[locus_tag=A7J11_05528]_[protein=OXA-61_family_class_D_beta-lactamase_OXA-596]_[protein_id=WP_10954     GATAGTGGTGTGATAAAAACTAAAA----- 330
lcl|NG_057526.1_cds_WP_109545092.1_1_[gene=blaOXA]_[locus_tag=A7J11_05527]_[protein=OXA-61_family_class_D_beta-lactamase_OXA-587]_[protein_id=WP_10954     GATAGTGGTGTGATAAAAACTAAAA----- 330
lcl|NG_057525.1_cds_WP_109545091.1_1_[gene=blaOXA]_[locus_tag=A7J11_05526]_[protein=OXA-61_family_class_D_beta-lactamase_OXA-577]_[protein_id=WP_10954     GATAGTGGTGTGATAAAAACTAAAA----- 330
lcl|NG_057524.1_cds_WP_109545090.1_1_[gene=blaOXA]_[locus_tag=A7J11_05525]_[protein=OXA-61_family_class_D_beta-lactamase_OXA-586]_[protein_id=WP_10954     GATAGTGGTGTGATAAAAACTAAAA----- 330
lcl|NG_057523.1_cds_WP_109545089.1_1_[gene=blaOXA]_[locus_tag=A7J11_05524]_[protein=OXA-61_family_class_D_beta-lactamase_OXA-585]_[protein_id=WP_10954     GATAGTGGTGTGATAAAAACTAAAA----- 330
lcl|NG_057522.1_cds_WP_109545088.1_1_[gene=blaOXA]_[locus_tag=A7J11_05523]_[protein=OXA-61_family_class_D_beta-lactamase_OXA-584]_[protein_id=WP_10954     GATAGTGGTGTGATAAAAACTAAAA----- 330
lcl|NG_057521.1_cds_WP_052803794.1_1_[gene=blaOXA]_[locus_tag=A7J11_05522]_[protein=OXA-61_family_class_D_beta-lactamase_OXA-601]_[protein_id=WP_05280     GATAGTGGTGTGATAAAAACTAAAA----- 330
lcl|NG_057520.1_cds_WP_052800105.1_1_[gene=blaOXA]_[locus_tag=A7J11_05521]_[protein=OXA-61_family_class_D_beta-lactamase_OXA-597]_[protein_id=WP_05280     GATAGTGGTGTGATAAAAACTAAAA----- 330
lcl|NG_057519.1_cds_WP_052781249.1_1_[gene=blaOXA]_[locus_tag=A7J11_05520]_[protein=OXA-61_family_class_D_beta-lactamase_OXA-583]_[protein_id=WP_05278     GATAGTGGTGTGATAAAAACTAAAA----- 330
lcl|NG_057518.1_cds_WP_052798312.1_1_[gene=blaOXA]_[locus_tag=A7J11_05519]_[protein=OXA-61_family_class_D_beta-lactamase_OXA-609]_[protein_id=WP_05279     GATAGTGGTGTGATAAAAACTAAAA----- 330
lcl|NG_057517.1_cds_WP_052788887.1_1_[gene=blaOXA]_[locus_tag=A7J11_05518]_[protein=OXA-61_family_class_D_beta-lactamase_OXA-581]_[protein_id=WP_05278     GATAGTGGTGTGATAAAAACTAAAA----- 330
lcl|NG_057516.1_cds_WP_025006557.1_1_[gene=blaOXA]_[locus_tag=A7J11_05517]_[protein=OXA-61_family_class_D_beta-lactamase_OXA-580]_[protein_id=WP_02500     GATAGTGGTGTGATAAAAACTAAAA----- 330
lcl|NG_057515.1_cds_WP_002857546.1_1_[gene=blaOXA]_[locus_tag=A7J11_05516]_[protein=OXA-61_family_class_D_beta-lactamase_OXA-592]_[protein_id=WP_00285     GATAGTGGTGTGATAAAAACTAAAA----- 330
lcl|NG_057514.1_cds_WP_002837769.1_1_[gene=blaOXA]_[locus_tag=A7J11_05515]_[protein=OXA-61_family_class_D_beta-lactamase_OXA-579]_[protein_id=WP_00283     GATAGTTGTGTGATAAAAACTAAAA----- 330
lcl|NG_057513.1_cds_WP_002824679.1_1_[gene=blaOXA]_[locus_tag=A7J11_05514]_[protein=OXA-61_family_class_D_beta-lactamase_OXA-595]_[protein_id=WP_00282     GATAGTGGTGTGATAAAAACTAAAA----- 330
lcl|NG_057512.1_cds_WP_002812372.1_1_[gene=blaOXA]_[locus_tag=A7J11_05513]_[protein=OXA-61_family_class_D_beta-lactamase_OXA-578]_[protein_id=WP_00281     GATAGTGGTGTGATAAAAACTAAAA----- 330
lcl|NG_057511.1_cds_WP_002889704.1_1_[gene=blaOXA]_[locus_tag=A7J11_05512]_[protein=OXA-61_family_class_D_beta-lactamase_OXA-591]_[protein_id=WP_00288     GATAGTGGTGTGATAAAAACTAAAA----- 330
lcl|NG_057510.1_cds_WP_052788483.1_1_[gene=blaOXA]_[locus_tag=A7J11_05511]_[protein=OXA-61_family_class_D_beta-lactamase_OXA-611]_[protein_id=WP_05278     GATAGTGGTGTGATAAAAACTAAAA----- 330
lcl|NG_057509.1_cds_WP_109545087.1_1_[gene=blaOXA]_[locus_tag=A7J11_05510]_[protein=OXA-61_family_class_D_beta-lactamase_OXA-608]_[protein_id=WP_10954     GATAGTGGTGTGATAAAAACTAAAA----- 330
lcl|NG_057508.1_cds_WP_044600959.1_1_[gene=blaOXA]_[locus_tag=A7J11_05509]_[protein=OXA-61_family_class_D_beta-lactamase_OXA-594]_[protein_id=WP_04460     GATAGTGGTGTGATAAAAACTAAAA----- 330
lcl|NG_057507.1_cds_WP_053921012.1_1_[gene=blaOXA]_[locus_tag=A7J11_05508]_[protein=OXA-61_family_class_D_beta-lactamase_OXA-603]_[protein_id=WP_05392     GATAGTGGTGTGATAAAAACTAAAA----- 330
lcl|MH085549.1_cds_AWD39714.1_1_[gene=blaOXA]_[protein=OXA-61_family_class_D_beta-lactamase_OXA-606]_[protein_id=AWD39714.1]_[location=1..774]_[gbkey=     GATAGTGGTGTGATAAAAACTAAAA----- 330
lcl|MH085548.1_cds_AWD39713.1_1_[gene=blaOXA]_[protein=OXA-61_family_class_D_beta-lactamase_OXA-602]_[protein_id=AWD39713.1]_[location=1..762]_[gbkey=     GATAGTGGTGTGATAAAAACTAAAA----- 330
lcl|MH085547.1_cds_AWD39712.1_1_[gene=blaOXA]_[protein=OXA-61_family_class_D_beta-lactamase_OXA-604]_[protein_id=AWD39712.1]_[location=1..762]_[gbkey=     GATAGTGGTGTGATAAAAACTAAAA----- 330
lcl|MH085546.1_cds_AWD39711.1_1_[gene=blaOXA]_[protein=OXA-61_family_class_D_beta-lactamase_OXA-590]_[protein_id=AWD39711.1]_[location=1..774]_[gbkey=     GATAGTGGTGTGATAAAAACTAAAA----- 330
lcl|MH085545.1_cds_AWD39710.1_1_[gene=blaOXA]_[protein=OXA-61_family_class_D_beta-lactamase_OXA-607]_[protein_id=AWD39710.1]_[location=1..759]_[gbkey=     GATAGTGGTGTGATAAAAACTAAAA----- 330
lcl|MH085544.1_cds_AWD39709.1_1_[gene=blaOXA]_[protein=OXA-61_family_class_D_beta-lactamase_OXA-598]_[protein_id=AWD39709.1]_[location=1..771]_[gbkey=     GATAGTGGTGTGATAAAAACTAAAA----- 330
lcl|MH085543.1_cds_AWD39708.1_1_[gene=blaOXA]_[protein=OXA-61_family_class_D_beta-lactamase_OXA-612]_[protein_id=AWD39708.1]_[location=1..774]_[gbkey=     GATAGTGGTGTGATAAAAACTAAAA----- 330
lcl|MH085542.1_cds_AWD39707.1_1_[gene=blaOXA]_[protein=OXA-61_family_class_D_beta-lactamase_OXA-610]_[protein_id=AWD39707.1]_[location=1..774]_[gbkey=     GATAGTGGTGTGATAAAAACTAAAA----- 330
lcl|MH085541.1_cds_AWD39706.1_1_[gene=blaOXA]_[protein=OXA-61_family_class_D_beta-lactamase_OXA-577]_[protein_id=AWD39706.1]_[location=1..774]_[gbkey=     GATAGTGGTGTGATAAAAACTAAAA----- 330
lcl|MH085540.1_cds_AWD39705.1_1_[gene=blaOXA]_[protein=OXA-61_family_class_D_beta-lactamase_OXA-599]_[protein_id=AWD39705.1]_[location=1..774]_[gbkey=     GATAGTGGTGTGATAAAAACTAAAA----- 330
lcl|MH085539.1_cds_AWD39704.1_1_[gene=blaOXA]_[protein=OXA-61_family_class_D_beta-lactamase_OXA-593]_[protein_id=AWD39704.1]_[location=1..774]_[gbkey=     GATAGTGGTGTGATAAAAACTAAAA----- 330
lcl|MH085538.1_cds_AWD39703.1_1_[gene=blaOXA]_[protein=OXA-61_family_class_D_beta-lactamase_OXA-589]_[protein_id=AWD39703.1]_[location=1..774]_[gbkey=     GATAGTGGTGTGATAAAAACTAAAA----- 330
lcl|MH085537.1_cds_AWD39702.1_1_[gene=blaOXA]_[protein=OXA-61_family_class_D_beta-lactamase_OXA-588]_[protein_id=AWD39702.1]_[location=1..774]_[gbkey=     GATAGTGGTGTGATAAAAACTAAAA----- 330
lcl|MH085536.1_cds_AWD39701.1_1_[gene=blaOXA]_[protein=OXA-61_family_class_D_beta-lactamase_OXA-600]_[protein_id=AWD39701.1]_[location=1..774]_[gbkey=     GATAGTGGTGTGATAAAAACTAAAA----- 330
lcl|MH085535.1_cds_AWD39700.1_1_[gene=blaOXA]_[protein=OXA-61_family_class_D_beta-lactamase_OXA-596]_[protein_id=AWD39700.1]_[location=1..774]_[gbkey=     GATAGTGGTGTGATAAAAACTAAAA----- 330
lcl|MH085534.1_cds_AWD39699.1_1_[gene=blaOXA]_[protein=OXA-61_family_class_D_beta-lactamase_OXA-587]_[protein_id=AWD39699.1]_[location=1..774]_[gbkey=     GATAGTGGTGTGATAAAAACTAAAA----- 330
lcl|MH085533.1_cds_AWD39698.1_1_[gene=blaOXA]_[protein=OXA-61_family_class_D_beta-lactamase_OXA-577]_[protein_id=AWD39698.1]_[location=1..774]_[gbkey=     GATAGTGGTGTGATAAAAACTAAAA----- 330
lcl|MH085532.1_cds_AWD39697.1_1_[gene=blaOXA]_[protein=OXA-61_family_class_D_beta-lactamase_OXA-586]_[protein_id=AWD39697.1]_[location=1..774]_[gbkey=     GATAGTGGTGTGATAAAAACTAAAA----- 330
lcl|MH085531.1_cds_AWD39696.1_1_[gene=blaOXA]_[protein=OXA-61_family_class_D_beta-lactamase_OXA-585]_[protein_id=AWD39696.1]_[location=1..774]_[gbkey=     GATAGTGGTGTGATAAAAACTAAAA----- 330
lcl|MH085530.1_cds_AWD39695.1_1_[gene=blaOXA]_[protein=OXA-61_family_class_D_beta-lactamase_OXA-584]_[protein_id=AWD39695.1]_[location=1..774]_[gbkey=     GATAGTGGTGTGATAAAAACTAAAA----- 330
lcl|MH085529.1_cds_AWD39694.1_1_[gene=blaOXA]_[protein=OXA-61_family_class_D_beta-lactamase_OXA-601]_[protein_id=AWD39694.1]_[location=1..762]_[gbkey=     GATAGTGGTGTGATAAAAACTAAAA----- 330
lcl|MH085528.1_cds_AWD39693.1_1_[gene=blaOXA]_[protein=OXA-61_family_class_D_beta-lactamase_OXA-597]_[protein_id=AWD39693.1]_[location=1..774]_[gbkey=     GATAGTGGTGTGATAAAAACTAAAA----- 330
lcl|MH085527.1_cds_AWD39692.1_1_[gene=blaOXA]_[protein=OXA-61_family_class_D_beta-lactamase_OXA-583]_[protein_id=AWD39692.1]_[location=1..774]_[gbkey=     GATAGTGGTGTGATAAAAACTAAAA----- 330
lcl|MH085526.1_cds_AWD39691.1_1_[gene=blaOXA]_[protein=OXA-61_family_class_D_beta-lactamase_OXA-609]_[protein_id=AWD39691.1]_[location=1..774]_[gbkey=     GATAGTGGTGTGATAAAAACTAAAA----- 330
lcl|MH085525.1_cds_AWD39690.1_1_[gene=blaOXA]_[protein=OXA-61_family_class_D_beta-lactamase_OXA-581]_[protein_id=AWD39690.1]_[location=1..774]_[gbkey=     GATAGTGGTGTGATAAAAACTAAAA----- 330
lcl|MH085524.1_cds_AWD39689.1_1_[gene=blaOXA]_[protein=OXA-61_family_class_D_beta-lactamase_OXA-580]_[protein_id=AWD39689.1]_[location=1..774]_[gbkey=     GATAGTGGTGTGATAAAAACTAAAA----- 330
lcl|MH085523.1_cds_AWD39688.1_1_[gene=blaOXA]_[protein=OXA-61_family_class_D_beta-lactamase_OXA-592]_[protein_id=AWD39688.1]_[location=1..774]_[gbkey=     GATAGTGGTGTGATAAAAACTAAAA----- 330
lcl|MH085522.1_cds_AWD39687.1_1_[gene=blaOXA]_[protein=OXA-61_family_class_D_beta-lactamase_OXA-579]_[protein_id=AWD39687.1]_[location=1..774]_[gbkey=     GATAGTTGTGTGATAAAAACTAAAA----- 330
lcl|MH085521.1_cds_AWD39686.1_1_[gene=blaOXA]_[protein=OXA-61_family_class_D_beta-lactamase_OXA-595]_[protein_id=AWD39686.1]_[location=1..774]_[gbkey=     GATAGTGGTGTGATAAAAACTAAAA----- 330
lcl|MH085520.1_cds_AWD39685.1_1_[gene=blaOXA]_[protein=OXA-61_family_class_D_beta-lactamase_OXA-578]_[protein_id=AWD39685.1]_[location=1..774]_[gbkey=     GATAGTGGTGTGATAAAAACTAAAA----- 330
lcl|MH085519.1_cds_AWD39684.1_1_[gene=blaOXA]_[protein=OXA-61_family_class_D_beta-lactamase_OXA-591]_[protein_id=AWD39684.1]_[location=1..774]_[gbkey=     GATAGTGGTGTGATAAAAACTAAAA----- 330
lcl|MH085518.1_cds_AWD39683.1_1_[gene=blaOXA]_[protein=OXA-61_family_class_D_beta-lactamase_OXA-611]_[protein_id=AWD39683.1]_[location=1..774]_[gbkey=     GATAGTGGTGTGATAAAAACTAAAA----- 330
lcl|MH085517.1_cds_AWD39682.1_1_[gene=blaOXA]_[protein=OXA-61_family_class_D_beta-lactamase_OXA-608]_[protein_id=AWD39682.1]_[location=1..774]_[gbkey=     GATAGTGGTGTGATAAAAACTAAAA----- 330
lcl|MH085516.1_cds_AWD39681.1_1_[gene=blaOXA]_[protein=OXA-61_family_class_D_beta-lactamase_OXA-594]_[protein_id=AWD39681.1]_[location=1..774]_[gbkey=     GATAGTGGTGTGATAAAAACTAAAA----- 330
lcl|MH085515.1_cds_AWD39680.1_1_[gene=blaOXA]_[protein=OXA-61_family_class_D_beta-lactamase_OXA-603]_[protein_id=AWD39680.1]_[location=1..762]_[gbkey=     GATAGTGGTGTGATAAAAACTAAAA----- 330
                                                                                                                                                                                         

OXA-1_consensus                                                                                                                                            TTCAAATGGGATAAAACCCCCAAAGGAATG 360
OXA01_crRNA                                                                                                                                                ------------------------------ 360
Forward_primer                                                                                                                                             ------------------------------ 360
Reverse_primer                                                                                                                                             ------------------------------ 360
lcl|NG_063887.1_cds_WP_128268279.1_1_[gene=blaOXA]_[locus_tag=A7J11_06098]_[protein=OXA-61_family_class_D_beta-lactamase_OXA-786]_[protein_id=WP_12826     ---AAGAAATTTTTTATCACTATAGAGGTG 360
lcl|NG_049489.1_cds_WP_002783228.1_1_[gene=blaOXA]_[locus_tag=A7J11_00739]_[protein=OXA-61_family_class_D_beta-lactamase_OXA-193]_[protein_id=WP_00278     ---AAGAAATTTTTTATCACTATAGAGGTG 360
lcl|MH085562.1_cds_AWD39738.1_1_[gene=blaOXA]_[protein=OXA-61_family_class_D_beta-lactamase_OXA-660]_[protein_id=AWD39738.1]_[location=1..720]_[gbkey=     ---AAGAAATTTTTTATCACTATAGAGGTG 360
lcl|MH085560.1_cds_AWD39737.1_1_[gene=blaOXA]_[protein=OXA-61_family_class_D_beta-lactamase_OXA-659]_[protein_id=AWD39737.1]_[location=1..828]_[gbkey=     ---AAGAAATTTTTTATCACTATAGAGGTG 360
lcl|MH085558.1_cds_AWD39736.1_1_[gene=blaOXA]_[protein=OXA-61_family_class_D_beta-lactamase]_[protein_id=AWD39736.1]_[location=1..762]_[gbkey=CDS]         ---AAGAAATTTTTTATCACTATAGAGGTG 360
lcl|MH085557.1_cds_AWD39735.1_1_[gene=blaOXA]_[protein=OXA-61_family_class_D_beta-lactamase]_[protein_id=AWD39735.1]_[location=1..675]_[gbkey=CDS]         ---AAGAAATTTTTTATCACTATAGAGGTG 360
lcl|MH085553.1_cds_AWD39716.1_1_[gene=blaOXA]_[protein=OXA-61_family_class_D_beta-lactamase_OXA-582]_[protein_id=AWD39716.1]_[location=1..774]_[gbkey=     ---AAGAAATTTTTTATCACTATAGAGGTG 360
lcl|MH085559.1_cds_AWD39717.1_1_[gene=blaOXA]_[protein=OXA-61_family_class_D_beta-lactamase_OXA-461]_[protein_id=AWD39717.1]_[location=1..762]_[gbkey=     ---AAGAAATTTTTTATCACTATAGAGGTG 360
lcl|MH085561.1_cds_AWD39718.1_1_[gene=blaOXA]_[protein=OXA-61_family_class_D_beta-lactamase_OXA-605]_[protein_id=AWD39718.1]_[location=1..807]_[gbkey=     ---AAGAAATTTTTTATCACTATAGAGGTG 360
lcl|MH085556.1_cds_AWD39734.1_1_[gene=blaOXA]_[protein=OXA-61_family_class_D_beta-lactamase]_[protein_id=AWD39734.1]_[location=1..774]_[gbkey=CDS]         ---AAGAAATTTTTTATCACTATAGAGGTG 360
lcl|MH085555.1_cds_AWD39733.1_1_[gene=blaOXA]_[protein=OXA-61_family_class_D_beta-lactamase]_[protein_id=AWD39733.1]_[location=1..774]_[gbkey=CDS]         ---AAGAAATTTTTTATCACTATAGAGGTG 360
lcl|MH085554.1_cds_AWD39732.1_1_[gene=blaOXA]_[protein=OXA-61_family_class_D_beta-lactamase]_[protein_id=AWD39732.1]_[location=1..774]_[gbkey=CDS]         ---AAGAAATTTTTTATCACTATAGAGGTG 360
lcl|MH085552.1_cds_AWD39731.1_1_[gene=blaOXA]_[protein=OXA-61_family_class_D_beta-lactamase]_[protein_id=AWD39731.1]_[location=1..675]_[gbkey=CDS]         ---AAGAAATTTTTTATCACTATAGAGGTG 360
lcl|MH085551.1_cds_AWD39730.1_1_[gene=blaOXA]_[protein=OXA-61_family_class_D_beta-lactamase]_[protein_id=AWD39730.1]_[location=1..675]_[gbkey=CDS]         ---AAGAAATTTTTTATCACTATAGAGGTG 360
lcl|NG_049801.1_cds_WP_002872036.1_1_[gene=blaOXA]_[locus_tag=A7J11_01349]_[protein=class_D_beta-lactamase_OXA-61]_[protein_id=WP_002872036.1]_[locati     ---AAGAAATTTTTTATCACTATAGAGGTG 360
lcl|MK181521.1_cds_AYX80690.1_1_[gene=blaOXA]_[protein=OXA-61_family_class_D_beta-lactamase_OXA-786]_[protein_id=AYX80690.1]_[location=1..744]_[gbkey=     ---AAGAAATTTTTTATCACTATAGAGGTG 360
lcl|NG_049746.1_cds_WP_002788004.1_1_[gene=blaOXA]_[locus_tag=A7J11_01476]_[protein=OXA-61_family_class_D_beta-lactamase_OXA-460]_[protein_id=WP_00278     ---AAGAAATTTTTTATCACTATAGAGGTG 360
lcl|NG_049747.1_cds_WP_038813458.1_1_[gene=blaOXA]_[locus_tag=A7J11_03397]_[protein=OXA-61_family_class_D_beta-lactamase_OXA-461]_[protein_id=WP_03881     ---AAGAAATTTTTTATCACTATAGAGGTG 360
lcl|MK181519.1_cds_AYX80688.1_1_[gene=blaOXA]_[protein=OXA-61_family_class_D_beta-lactamase_OXA-784]_[protein_id=AYX80688.1]_[location=1..774]_[gbkey=     ---AAGAAATTTTTTATCACTATAGAGGTG 360
lcl|NG_049736.1_cds_WP_042962442.1_1_[gene=blaOXA]_[locus_tag=A7J11_03430]_[protein=OXA-61_family_class_D_beta-lactamase_OXA-450]_[protein_id=WP_04296     ---AAGAAATTTTTTATCACTATAGAGGTG 360
lcl|NG_049737.1_cds_WP_052805187.1_1_[gene=blaOXA]_[locus_tag=A7J11_03478]_[protein=OXA-61_family_class_D_beta-lactamase_OXA-451]_[protein_id=WP_05280     ---AAGAAATTTTTTATCACTATAGAGGTG 360
lcl|NG_049738.1_cds_WP_020836977.1_1_[gene=blaOXA]_[locus_tag=A7J11_03057]_[protein=OXA-61_family_class_D_beta-lactamase_OXA-452]_[protein_id=WP_02083     ---AAGAAATTTTTTATCACTATAGAGGTG 360
lcl|NG_049739.1_cds_WP_038851696.1_1_[gene=blaOXA]_[locus_tag=A7J11_03398]_[protein=OXA-61_family_class_D_beta-lactamase_OXA-453]_[protein_id=WP_03885     ---AAGAAATTTTTTATCACTATAGAGGTG 360
lcl|NG_049769.1_cds_WP_002791310.1_1_[gene=blaOXA]_[locus_tag=A7J11_02800]_[protein=OXA-61_family_class_D_beta-lactamase_OXA-489]_[protein_id=WP_00279     ---AAGAAATTTTTTATCACTATAGAGGTG 360
lcl|NG_063885.1_cds_WP_065980086.1_1_[gene=blaOXA]_[locus_tag=A7J11_06096]_[protein=OXA-61_family_class_D_beta-lactamase_OXA-784]_[protein_id=WP_06598     ---AAGAAATTTTTTATCACTATAGAGGTG 360
lcl|NG_061407.1_cds_WP_114699279.1_1_[gene=blaOXA]_[locus_tag=A7J11_05812]_[protein=OXA-61_family_class_D_beta-lactamase_OXA-660]_[protein_id=WP_11469     ---AAGAAATTTTTTATCACTATAGAGGTG 360
lcl|NG_057542.1_cds_WP_109545108.1_1_[gene=blaOXA]_[locus_tag=A7J11_05543]_[protein=OXA-61_family_class_D_beta-lactamase_OXA-605]_[protein_id=WP_10954     ---AAGAAATTTTTTATCACTATAGAGGTG 360
lcl|NG_057541.1_cds_WP_109545107.1_1_[gene=blaOXA]_[locus_tag=A7J11_05542]_[protein=OXA-61_family_class_D_beta-lactamase_OXA-582]_[protein_id=WP_10954     ---AAGAAATTTTTTATCACTATAGAGGTG 360
lcl|NG_057540.1_cds_WP_109545106.1_1_[gene=blaOXA]_[locus_tag=A7J11_05541]_[protein=OXA-61_family_class_D_beta-lactamase_OXA-606]_[protein_id=WP_10954     ---AAGAAATTTTTTATCACTATAGAGGTG 360
lcl|NG_057539.1_cds_WP_109545105.1_1_[gene=blaOXA]_[locus_tag=A7J11_05540]_[protein=OXA-61_family_class_D_beta-lactamase_OXA-602]_[protein_id=WP_10954     ---AAGAAATTTTTTATCACTATAGAGGTG 360
lcl|NG_057538.1_cds_WP_109545104.1_1_[gene=blaOXA]_[locus_tag=A7J11_05539]_[protein=OXA-61_family_class_D_beta-lactamase_OXA-604]_[protein_id=WP_10954     ---AAGAAATTTTTTATCACTATAGAGGTG 360
lcl|NG_057537.1_cds_WP_109545103.1_1_[gene=blaOXA]_[locus_tag=A7J11_05538]_[protein=OXA-61_family_class_D_beta-lactamase_OXA-590]_[protein_id=WP_10954     ---AAGAAATTTTTTATCACTATAGAGGTG 360
lcl|NG_057536.1_cds_WP_109545102.1_1_[gene=blaOXA]_[locus_tag=A7J11_05537]_[protein=OXA-61_family_class_D_beta-lactamase_OXA-607]_[protein_id=WP_10954     ---AAGAAATTTTTTATCACTATAGAGGTG 360
lcl|NG_057535.1_cds_WP_109545101.1_1_[gene=blaOXA]_[locus_tag=A7J11_05536]_[protein=OXA-61_family_class_D_beta-lactamase_OXA-598]_[protein_id=WP_10954     ---AAGAAATTTTTTATCACTATAGAGGTG 360
lcl|NG_057534.1_cds_WP_109545100.1_1_[gene=blaOXA]_[locus_tag=A7J11_05535]_[protein=OXA-61_family_class_D_beta-lactamase_OXA-612]_[protein_id=WP_10954     ---AAGAAATTTTTTATCACTATAGAGGTG 360
lcl|NG_057533.1_cds_WP_109545099.1_1_[gene=blaOXA]_[locus_tag=A7J11_05534]_[protein=OXA-61_family_class_D_beta-lactamase_OXA-610]_[protein_id=WP_10954     ---AAGAAATTTTTTATCACTATAGAGGTG 360
lcl|NG_057532.1_cds_WP_109545098.1_1_[gene=blaOXA]_[locus_tag=A7J11_05533]_[protein=OXA-61_family_class_D_beta-lactamase_OXA-599]_[protein_id=WP_10954     ---AAGAAATTTTTTATCACTATAGAGGTG 360
lcl|NG_057531.1_cds_WP_109545097.1_1_[gene=blaOXA]_[locus_tag=A7J11_05532]_[protein=OXA-61_family_class_D_beta-lactamase_OXA-593]_[protein_id=WP_10954     ---AAGAAATTTTTTATCACTATAGAGGTG 360
lcl|NG_057530.1_cds_WP_109545096.1_1_[gene=blaOXA]_[locus_tag=A7J11_05531]_[protein=OXA-61_family_class_D_beta-lactamase_OXA-589]_[protein_id=WP_10954     ---AAGAAATTTTTTATCACTATAGAGGTG 360
lcl|NG_057529.1_cds_WP_109545095.1_1_[gene=blaOXA]_[locus_tag=A7J11_05530]_[protein=OXA-61_family_class_D_beta-lactamase_OXA-588]_[protein_id=WP_10954     ---AAGAAATTTTTTATCACTATAGAGGTG 360
lcl|NG_057528.1_cds_WP_109545094.1_1_[gene=blaOXA]_[locus_tag=A7J11_05529]_[protein=OXA-61_family_class_D_beta-lactamase_OXA-600]_[protein_id=WP_10954     ---AAGAAATTTTTTATCACTATACAGGTG 360
lcl|NG_057527.1_cds_WP_109545093.1_1_[gene=blaOXA]_[locus_tag=A7J11_05528]_[protein=OXA-61_family_class_D_beta-lactamase_OXA-596]_[protein_id=WP_10954     ---AAGAAATTTTTTATCACTATAGAGGTG 360
lcl|NG_057526.1_cds_WP_109545092.1_1_[gene=blaOXA]_[locus_tag=A7J11_05527]_[protein=OXA-61_family_class_D_beta-lactamase_OXA-587]_[protein_id=WP_10954     ---AAGAAATTTTTTATCACTATAGAGGTG 360
lcl|NG_057525.1_cds_WP_109545091.1_1_[gene=blaOXA]_[locus_tag=A7J11_05526]_[protein=OXA-61_family_class_D_beta-lactamase_OXA-577]_[protein_id=WP_10954     ---AAGAAATTTTTTATCACTATAGAGGTG 360
lcl|NG_057524.1_cds_WP_109545090.1_1_[gene=blaOXA]_[locus_tag=A7J11_05525]_[protein=OXA-61_family_class_D_beta-lactamase_OXA-586]_[protein_id=WP_10954     ---AAGAAATTTTTTATCACTATAGAGGTG 360
lcl|NG_057523.1_cds_WP_109545089.1_1_[gene=blaOXA]_[locus_tag=A7J11_05524]_[protein=OXA-61_family_class_D_beta-lactamase_OXA-585]_[protein_id=WP_10954     ---AAGAAATTTTTTATCACTATAGAGGTG 360
lcl|NG_057522.1_cds_WP_109545088.1_1_[gene=blaOXA]_[locus_tag=A7J11_05523]_[protein=OXA-61_family_class_D_beta-lactamase_OXA-584]_[protein_id=WP_10954     ---AAGAAATTTTTTATCACTATAGAGGTG 360
lcl|NG_057521.1_cds_WP_052803794.1_1_[gene=blaOXA]_[locus_tag=A7J11_05522]_[protein=OXA-61_family_class_D_beta-lactamase_OXA-601]_[protein_id=WP_05280     ---AAGAAATTTTTTATCACTATAGAGGTG 360
lcl|NG_057520.1_cds_WP_052800105.1_1_[gene=blaOXA]_[locus_tag=A7J11_05521]_[protein=OXA-61_family_class_D_beta-lactamase_OXA-597]_[protein_id=WP_05280     ---AAGAAATTTTTTATCACTATAGAGGTG 360
lcl|NG_057519.1_cds_WP_052781249.1_1_[gene=blaOXA]_[locus_tag=A7J11_05520]_[protein=OXA-61_family_class_D_beta-lactamase_OXA-583]_[protein_id=WP_05278     ---AAGAAATTTTTTATCACTATAGAGGTG 360
lcl|NG_057518.1_cds_WP_052798312.1_1_[gene=blaOXA]_[locus_tag=A7J11_05519]_[protein=OXA-61_family_class_D_beta-lactamase_OXA-609]_[protein_id=WP_05279     ---AAGAAATTTTTTATCACTATAGAGGTG 360
lcl|NG_057517.1_cds_WP_052788887.1_1_[gene=blaOXA]_[locus_tag=A7J11_05518]_[protein=OXA-61_family_class_D_beta-lactamase_OXA-581]_[protein_id=WP_05278     ---AAGAAATTTTTTATCACTATAGAGGTG 360
lcl|NG_057516.1_cds_WP_025006557.1_1_[gene=blaOXA]_[locus_tag=A7J11_05517]_[protein=OXA-61_family_class_D_beta-lactamase_OXA-580]_[protein_id=WP_02500     ---AAGAAATTTTTTATCACTATAGAGGTG 360
lcl|NG_057515.1_cds_WP_002857546.1_1_[gene=blaOXA]_[locus_tag=A7J11_05516]_[protein=OXA-61_family_class_D_beta-lactamase_OXA-592]_[protein_id=WP_00285     ---AAGAAATTTTTTATCACTATAGAGGTG 360
lcl|NG_057514.1_cds_WP_002837769.1_1_[gene=blaOXA]_[locus_tag=A7J11_05515]_[protein=OXA-61_family_class_D_beta-lactamase_OXA-579]_[protein_id=WP_00283     ---AAGAAATTTTTTATCACTATAGAGGTG 360
lcl|NG_057513.1_cds_WP_002824679.1_1_[gene=blaOXA]_[locus_tag=A7J11_05514]_[protein=OXA-61_family_class_D_beta-lactamase_OXA-595]_[protein_id=WP_00282     ---AAGAAATTTTTTATCACTATAGAGGTG 360
lcl|NG_057512.1_cds_WP_002812372.1_1_[gene=blaOXA]_[locus_tag=A7J11_05513]_[protein=OXA-61_family_class_D_beta-lactamase_OXA-578]_[protein_id=WP_00281     ---AAGAAATTTTTTATCACTATAGAGGTG 360
lcl|NG_057511.1_cds_WP_002889704.1_1_[gene=blaOXA]_[locus_tag=A7J11_05512]_[protein=OXA-61_family_class_D_beta-lactamase_OXA-591]_[protein_id=WP_00288     ---AAGAAATTTTTTATCACTATAGAGGTG 360
lcl|NG_057510.1_cds_WP_052788483.1_1_[gene=blaOXA]_[locus_tag=A7J11_05511]_[protein=OXA-61_family_class_D_beta-lactamase_OXA-611]_[protein_id=WP_05278     ---AAGAAATTTTTTATCACTATAGAGGTG 360
lcl|NG_057509.1_cds_WP_109545087.1_1_[gene=blaOXA]_[locus_tag=A7J11_05510]_[protein=OXA-61_family_class_D_beta-lactamase_OXA-608]_[protein_id=WP_10954     ---AAGAAATTTTTTATCACTATAGAGGTG 360
lcl|NG_057508.1_cds_WP_044600959.1_1_[gene=blaOXA]_[locus_tag=A7J11_05509]_[protein=OXA-61_family_class_D_beta-lactamase_OXA-594]_[protein_id=WP_04460     ---AAGAAATTTTTTATCACTATAGAGGTG 360
lcl|NG_057507.1_cds_WP_053921012.1_1_[gene=blaOXA]_[locus_tag=A7J11_05508]_[protein=OXA-61_family_class_D_beta-lactamase_OXA-603]_[protein_id=WP_05392     ---AAGAAATTTTTTATCACTATAGAGGTG 360
lcl|MH085549.1_cds_AWD39714.1_1_[gene=blaOXA]_[protein=OXA-61_family_class_D_beta-lactamase_OXA-606]_[protein_id=AWD39714.1]_[location=1..774]_[gbkey=     ---AAGAAATTTTTTATCACTATAGAGGTG 360
lcl|MH085548.1_cds_AWD39713.1_1_[gene=blaOXA]_[protein=OXA-61_family_class_D_beta-lactamase_OXA-602]_[protein_id=AWD39713.1]_[location=1..762]_[gbkey=     ---AAGAAATTTTTTATCACTATAGAGGTG 360
lcl|MH085547.1_cds_AWD39712.1_1_[gene=blaOXA]_[protein=OXA-61_family_class_D_beta-lactamase_OXA-604]_[protein_id=AWD39712.1]_[location=1..762]_[gbkey=     ---AAGAAATTTTTTATCACTATAGAGGTG 360
lcl|MH085546.1_cds_AWD39711.1_1_[gene=blaOXA]_[protein=OXA-61_family_class_D_beta-lactamase_OXA-590]_[protein_id=AWD39711.1]_[location=1..774]_[gbkey=     ---AAGAAATTTTTTATCACTATAGAGGTG 360
lcl|MH085545.1_cds_AWD39710.1_1_[gene=blaOXA]_[protein=OXA-61_family_class_D_beta-lactamase_OXA-607]_[protein_id=AWD39710.1]_[location=1..759]_[gbkey=     ---AAGAAATTTTTTATCACTATAGAGGTG 360
lcl|MH085544.1_cds_AWD39709.1_1_[gene=blaOXA]_[protein=OXA-61_family_class_D_beta-lactamase_OXA-598]_[protein_id=AWD39709.1]_[location=1..771]_[gbkey=     ---AAGAAATTTTTTATCACTATAGAGGTG 360
lcl|MH085543.1_cds_AWD39708.1_1_[gene=blaOXA]_[protein=OXA-61_family_class_D_beta-lactamase_OXA-612]_[protein_id=AWD39708.1]_[location=1..774]_[gbkey=     ---AAGAAATTTTTTATCACTATAGAGGTG 360
lcl|MH085542.1_cds_AWD39707.1_1_[gene=blaOXA]_[protein=OXA-61_family_class_D_beta-lactamase_OXA-610]_[protein_id=AWD39707.1]_[location=1..774]_[gbkey=     ---AAGAAATTTTTTATCACTATAGAGGTG 360
lcl|MH085541.1_cds_AWD39706.1_1_[gene=blaOXA]_[protein=OXA-61_family_class_D_beta-lactamase_OXA-577]_[protein_id=AWD39706.1]_[location=1..774]_[gbkey=     ---AAGAAATTTTTTATCATTATAGAGGTG 360
lcl|MH085540.1_cds_AWD39705.1_1_[gene=blaOXA]_[protein=OXA-61_family_class_D_beta-lactamase_OXA-599]_[protein_id=AWD39705.1]_[location=1..774]_[gbkey=     ---AAGAAATTTTTTATCACTATAGAGGTG 360
lcl|MH085539.1_cds_AWD39704.1_1_[gene=blaOXA]_[protein=OXA-61_family_class_D_beta-lactamase_OXA-593]_[protein_id=AWD39704.1]_[location=1..774]_[gbkey=     ---AAGAAATTTTTTATCACTATAGAGGTG 360
lcl|MH085538.1_cds_AWD39703.1_1_[gene=blaOXA]_[protein=OXA-61_family_class_D_beta-lactamase_OXA-589]_[protein_id=AWD39703.1]_[location=1..774]_[gbkey=     ---AAGAAATTTTTTATCACTATAGAGGTG 360
lcl|MH085537.1_cds_AWD39702.1_1_[gene=blaOXA]_[protein=OXA-61_family_class_D_beta-lactamase_OXA-588]_[protein_id=AWD39702.1]_[location=1..774]_[gbkey=     ---AAGAAATTTTTTATCACTATAGAGGTG 360
lcl|MH085536.1_cds_AWD39701.1_1_[gene=blaOXA]_[protein=OXA-61_family_class_D_beta-lactamase_OXA-600]_[protein_id=AWD39701.1]_[location=1..774]_[gbkey=     ---AAGAAATTTTTTATCACTATACAGGTG 360
lcl|MH085535.1_cds_AWD39700.1_1_[gene=blaOXA]_[protein=OXA-61_family_class_D_beta-lactamase_OXA-596]_[protein_id=AWD39700.1]_[location=1..774]_[gbkey=     ---AAGAAATTTTTTATCACTATAGAGGTG 360
lcl|MH085534.1_cds_AWD39699.1_1_[gene=blaOXA]_[protein=OXA-61_family_class_D_beta-lactamase_OXA-587]_[protein_id=AWD39699.1]_[location=1..774]_[gbkey=     ---AAGAAATTTTTTATCACTATAGAGGTG 360
lcl|MH085533.1_cds_AWD39698.1_1_[gene=blaOXA]_[protein=OXA-61_family_class_D_beta-lactamase_OXA-577]_[protein_id=AWD39698.1]_[location=1..774]_[gbkey=     ---AAGAAATTTTTTATCACTATAGAGGTG 360
lcl|MH085532.1_cds_AWD39697.1_1_[gene=blaOXA]_[protein=OXA-61_family_class_D_beta-lactamase_OXA-586]_[protein_id=AWD39697.1]_[location=1..774]_[gbkey=     ---AAGAAATTTTTTATCACTATAGAGGTG 360
lcl|MH085531.1_cds_AWD39696.1_1_[gene=blaOXA]_[protein=OXA-61_family_class_D_beta-lactamase_OXA-585]_[protein_id=AWD39696.1]_[location=1..774]_[gbkey=     ---AAGAAATTTTTTATCACTATAGAGGTG 360
lcl|MH085530.1_cds_AWD39695.1_1_[gene=blaOXA]_[protein=OXA-61_family_class_D_beta-lactamase_OXA-584]_[protein_id=AWD39695.1]_[location=1..774]_[gbkey=     ---AAGAAATTTTTTATCACTATAGAGGTG 360
lcl|MH085529.1_cds_AWD39694.1_1_[gene=blaOXA]_[protein=OXA-61_family_class_D_beta-lactamase_OXA-601]_[protein_id=AWD39694.1]_[location=1..762]_[gbkey=     ---AAGAAATTTTTTATCACTATAGAGGTG 360
lcl|MH085528.1_cds_AWD39693.1_1_[gene=blaOXA]_[protein=OXA-61_family_class_D_beta-lactamase_OXA-597]_[protein_id=AWD39693.1]_[location=1..774]_[gbkey=     ---AAGAAATTTTTTATCACTATAGAGGTG 360
lcl|MH085527.1_cds_AWD39692.1_1_[gene=blaOXA]_[protein=OXA-61_family_class_D_beta-lactamase_OXA-583]_[protein_id=AWD39692.1]_[location=1..774]_[gbkey=     ---AAGAAATTTTTTATCACTATAGAGGTG 360
lcl|MH085526.1_cds_AWD39691.1_1_[gene=blaOXA]_[protein=OXA-61_family_class_D_beta-lactamase_OXA-609]_[protein_id=AWD39691.1]_[location=1..774]_[gbkey=     ---AAGAAATTTTTTATCACTATAGAGGTG 360
lcl|MH085525.1_cds_AWD39690.1_1_[gene=blaOXA]_[protein=OXA-61_family_class_D_beta-lactamase_OXA-581]_[protein_id=AWD39690.1]_[location=1..774]_[gbkey=     ---AAGAAATTTTTTATCACTATAGAGGTG 360
lcl|MH085524.1_cds_AWD39689.1_1_[gene=blaOXA]_[protein=OXA-61_family_class_D_beta-lactamase_OXA-580]_[protein_id=AWD39689.1]_[location=1..774]_[gbkey=     ---AAGAAATTTTTTATCACTATAGAGGTG 360
lcl|MH085523.1_cds_AWD39688.1_1_[gene=blaOXA]_[protein=OXA-61_family_class_D_beta-lactamase_OXA-592]_[protein_id=AWD39688.1]_[location=1..774]_[gbkey=     ---AAGAAATTTTTTATCACTATAGAGGTG 360
lcl|MH085522.1_cds_AWD39687.1_1_[gene=blaOXA]_[protein=OXA-61_family_class_D_beta-lactamase_OXA-579]_[protein_id=AWD39687.1]_[location=1..774]_[gbkey=     ---AAGAAATTTTTTATCACTATAGAGGTG 360
lcl|MH085521.1_cds_AWD39686.1_1_[gene=blaOXA]_[protein=OXA-61_family_class_D_beta-lactamase_OXA-595]_[protein_id=AWD39686.1]_[location=1..774]_[gbkey=     ---AAGAAATTTTTTATCACTATAGAGGTG 360
lcl|MH085520.1_cds_AWD39685.1_1_[gene=blaOXA]_[protein=OXA-61_family_class_D_beta-lactamase_OXA-578]_[protein_id=AWD39685.1]_[location=1..774]_[gbkey=     ---AAGAAATTTTTTATCACTATAGAGGTG 360
lcl|MH085519.1_cds_AWD39684.1_1_[gene=blaOXA]_[protein=OXA-61_family_class_D_beta-lactamase_OXA-591]_[protein_id=AWD39684.1]_[location=1..774]_[gbkey=     ---AAGAAATTTTTTATCACTATAGAGGTG 360
lcl|MH085518.1_cds_AWD39683.1_1_[gene=blaOXA]_[protein=OXA-61_family_class_D_beta-lactamase_OXA-611]_[protein_id=AWD39683.1]_[location=1..774]_[gbkey=     ---AAGAAATTTTTTATCACTATAGAGGTG 360
lcl|MH085517.1_cds_AWD39682.1_1_[gene=blaOXA]_[protein=OXA-61_family_class_D_beta-lactamase_OXA-608]_[protein_id=AWD39682.1]_[location=1..774]_[gbkey=     ---AAGAAATTTTTTATCACTATAGAGGTG 360
lcl|MH085516.1_cds_AWD39681.1_1_[gene=blaOXA]_[protein=OXA-61_family_class_D_beta-lactamase_OXA-594]_[protein_id=AWD39681.1]_[location=1..774]_[gbkey=     ---AAGAAATTTTTTATCACTATAGAGGTG 360
lcl|MH085515.1_cds_AWD39680.1_1_[gene=blaOXA]_[protein=OXA-61_family_class_D_beta-lactamase_OXA-603]_[protein_id=AWD39680.1]_[location=1..762]_[gbkey=     ---AAGAAATTTTTTATCACTATAGAGGTG 360
                                                                                                                                                                                         

OXA-1_consensus                                                                                                                                            GAGATCTGGAACAGCAATCATACACCAAAG 390
OXA01_crRNA                                                                                                                                                ------------------------------ 390
Forward_primer                                                                                                                                             ------------------------------ 390
Reverse_primer                                                                                                                                             ------------------------------ 390
lcl|NG_063887.1_cds_WP_128268279.1_1_[gene=blaOXA]_[locus_tag=A7J11_06098]_[protein=OXA-61_family_class_D_beta-lactamase_OXA-786]_[protein_id=WP_12826     AAAAAGTATTTTTATCTTCTTGGGCGCAAG 390
lcl|NG_049489.1_cds_WP_002783228.1_1_[gene=blaOXA]_[locus_tag=A7J11_00739]_[protein=OXA-61_family_class_D_beta-lactamase_OXA-193]_[protein_id=WP_00278     AAAAAGTATTTTTATCTTCTTGGGCGCAAG 390
lcl|MH085562.1_cds_AWD39738.1_1_[gene=blaOXA]_[protein=OXA-61_family_class_D_beta-lactamase_OXA-660]_[protein_id=AWD39738.1]_[location=1..720]_[gbkey=     AAAAAGTATTTTTATCTTCTTGGGCGCAAG 390
lcl|MH085560.1_cds_AWD39737.1_1_[gene=blaOXA]_[protein=OXA-61_family_class_D_beta-lactamase_OXA-659]_[protein_id=AWD39737.1]_[location=1..828]_[gbkey=     AAAAAGTATTTTTATCTTCTTGGGCGCAAG 390
lcl|MH085558.1_cds_AWD39736.1_1_[gene=blaOXA]_[protein=OXA-61_family_class_D_beta-lactamase]_[protein_id=AWD39736.1]_[location=1..762]_[gbkey=CDS]         AAAAAGTATTTTTATCTTCTTGGGCGCAAG 390
lcl|MH085557.1_cds_AWD39735.1_1_[gene=blaOXA]_[protein=OXA-61_family_class_D_beta-lactamase]_[protein_id=AWD39735.1]_[location=1..675]_[gbkey=CDS]         AAAAAGTATTTTTATCTTCTTGGGCGCAAG 390
lcl|MH085553.1_cds_AWD39716.1_1_[gene=blaOXA]_[protein=OXA-61_family_class_D_beta-lactamase_OXA-582]_[protein_id=AWD39716.1]_[location=1..774]_[gbkey=     AAAAAGTATTTTTATCTTCTTGGGCGCAAG 390
lcl|MH085559.1_cds_AWD39717.1_1_[gene=blaOXA]_[protein=OXA-61_family_class_D_beta-lactamase_OXA-461]_[protein_id=AWD39717.1]_[location=1..762]_[gbkey=     AAAAAGTATTTTTATCTTCTTGGGCGCAAG 390
lcl|MH085561.1_cds_AWD39718.1_1_[gene=blaOXA]_[protein=OXA-61_family_class_D_beta-lactamase_OXA-605]_[protein_id=AWD39718.1]_[location=1..807]_[gbkey=     AAAAAGTATTTTTATCTTCTTGGGCGCAAG 390
lcl|MH085556.1_cds_AWD39734.1_1_[gene=blaOXA]_[protein=OXA-61_family_class_D_beta-lactamase]_[protein_id=AWD39734.1]_[location=1..774]_[gbkey=CDS]         AAAAAGTATTTTTATCTTCTTGGGCGCAAG 390
lcl|MH085555.1_cds_AWD39733.1_1_[gene=blaOXA]_[protein=OXA-61_family_class_D_beta-lactamase]_[protein_id=AWD39733.1]_[location=1..774]_[gbkey=CDS]         AAAAAGTATTTTTATCTTCTTGGGCGCAAG 390
lcl|MH085554.1_cds_AWD39732.1_1_[gene=blaOXA]_[protein=OXA-61_family_class_D_beta-lactamase]_[protein_id=AWD39732.1]_[location=1..774]_[gbkey=CDS]         AAAAAGTATTTTTATCTTCTTGGGCGCAAG 390
lcl|MH085552.1_cds_AWD39731.1_1_[gene=blaOXA]_[protein=OXA-61_family_class_D_beta-lactamase]_[protein_id=AWD39731.1]_[location=1..675]_[gbkey=CDS]         AAAAAGTATTTTTATCTTCTTGGGCGCAAG 390
lcl|MH085551.1_cds_AWD39730.1_1_[gene=blaOXA]_[protein=OXA-61_family_class_D_beta-lactamase]_[protein_id=AWD39730.1]_[location=1..675]_[gbkey=CDS]         AAAAAGTATTTTTATCTTCTTGGGCGCAAG 390
lcl|NG_049801.1_cds_WP_002872036.1_1_[gene=blaOXA]_[locus_tag=A7J11_01349]_[protein=class_D_beta-lactamase_OXA-61]_[protein_id=WP_002872036.1]_[locati     AAAAAGTATTTTTATCTTCTTGGGCGCAAG 390
lcl|MK181521.1_cds_AYX80690.1_1_[gene=blaOXA]_[protein=OXA-61_family_class_D_beta-lactamase_OXA-786]_[protein_id=AYX80690.1]_[location=1..744]_[gbkey=     AAAAAGTATTTTTATCTTCTTGGGCGCAAG 390
lcl|NG_049746.1_cds_WP_002788004.1_1_[gene=blaOXA]_[locus_tag=A7J11_01476]_[protein=OXA-61_family_class_D_beta-lactamase_OXA-460]_[protein_id=WP_00278     AAAAAGTATTTTTATCTTCTTGGGCGCAAG 390
lcl|NG_049747.1_cds_WP_038813458.1_1_[gene=blaOXA]_[locus_tag=A7J11_03397]_[protein=OXA-61_family_class_D_beta-lactamase_OXA-461]_[protein_id=WP_03881     AAAAAGTATTTTTATCTTCTTGGGCGCAAG 390
lcl|MK181519.1_cds_AYX80688.1_1_[gene=blaOXA]_[protein=OXA-61_family_class_D_beta-lactamase_OXA-784]_[protein_id=AYX80688.1]_[location=1..774]_[gbkey=     AAAAAGTATTTTTATCTTCTTGGGCGCAAG 390
lcl|NG_049736.1_cds_WP_042962442.1_1_[gene=blaOXA]_[locus_tag=A7J11_03430]_[protein=OXA-61_family_class_D_beta-lactamase_OXA-450]_[protein_id=WP_04296     AAAAAGTATTTTTATCTTCTTGGGCGCAAG 390
lcl|NG_049737.1_cds_WP_052805187.1_1_[gene=blaOXA]_[locus_tag=A7J11_03478]_[protein=OXA-61_family_class_D_beta-lactamase_OXA-451]_[protein_id=WP_05280     AAAAAGTATTTTTATCTTCTTGGGCGCAAG 390
lcl|NG_049738.1_cds_WP_020836977.1_1_[gene=blaOXA]_[locus_tag=A7J11_03057]_[protein=OXA-61_family_class_D_beta-lactamase_OXA-452]_[protein_id=WP_02083     AAAAAGTATTTTTATCTTCTTGGGCGCAAG 390
lcl|NG_049739.1_cds_WP_038851696.1_1_[gene=blaOXA]_[locus_tag=A7J11_03398]_[protein=OXA-61_family_class_D_beta-lactamase_OXA-453]_[protein_id=WP_03885     GAAAAGTATTTTTATCTTCTTGGGCGCAAG 390
lcl|NG_049769.1_cds_WP_002791310.1_1_[gene=blaOXA]_[locus_tag=A7J11_02800]_[protein=OXA-61_family_class_D_beta-lactamase_OXA-489]_[protein_id=WP_00279     AAAAAGTATTTTTATCTTCTTGGGCGCAAG 390
lcl|NG_063885.1_cds_WP_065980086.1_1_[gene=blaOXA]_[locus_tag=A7J11_06096]_[protein=OXA-61_family_class_D_beta-lactamase_OXA-784]_[protein_id=WP_06598     AAAAAGTATTTTTATCTTCTTGGGCGCAAG 390
lcl|NG_061407.1_cds_WP_114699279.1_1_[gene=blaOXA]_[locus_tag=A7J11_05812]_[protein=OXA-61_family_class_D_beta-lactamase_OXA-660]_[protein_id=WP_11469     AAAAAGTATTTTTATCTTCTTGGGCGCAAG 390
lcl|NG_057542.1_cds_WP_109545108.1_1_[gene=blaOXA]_[locus_tag=A7J11_05543]_[protein=OXA-61_family_class_D_beta-lactamase_OXA-605]_[protein_id=WP_10954     AAAAAGTATTTTTATCTTCTTGGGCGCAAG 390
lcl|NG_057541.1_cds_WP_109545107.1_1_[gene=blaOXA]_[locus_tag=A7J11_05542]_[protein=OXA-61_family_class_D_beta-lactamase_OXA-582]_[protein_id=WP_10954     AAAAAGTATTTTTATCTTCTTGGGCGCAAG 390
lcl|NG_057540.1_cds_WP_109545106.1_1_[gene=blaOXA]_[locus_tag=A7J11_05541]_[protein=OXA-61_family_class_D_beta-lactamase_OXA-606]_[protein_id=WP_10954     AAAAAGTATTTTTATCTTCTTGGGCGCAAG 390
lcl|NG_057539.1_cds_WP_109545105.1_1_[gene=blaOXA]_[locus_tag=A7J11_05540]_[protein=OXA-61_family_class_D_beta-lactamase_OXA-602]_[protein_id=WP_10954     AAAAAGTATTTTTATCTTCTTGGGCGCAAG 390
lcl|NG_057538.1_cds_WP_109545104.1_1_[gene=blaOXA]_[locus_tag=A7J11_05539]_[protein=OXA-61_family_class_D_beta-lactamase_OXA-604]_[protein_id=WP_10954     GAAAAGTATTTTTATCTTCTTGGGCGCAAG 390
lcl|NG_057537.1_cds_WP_109545103.1_1_[gene=blaOXA]_[locus_tag=A7J11_05538]_[protein=OXA-61_family_class_D_beta-lactamase_OXA-590]_[protein_id=WP_10954     AAAAAGTATTTTTATCTTCTTGGGCGCAAG 390
lcl|NG_057536.1_cds_WP_109545102.1_1_[gene=blaOXA]_[locus_tag=A7J11_05537]_[protein=OXA-61_family_class_D_beta-lactamase_OXA-607]_[protein_id=WP_10954     AAAAAGTATTTTTATCTTCTTGGGCGCAAG 390
lcl|NG_057535.1_cds_WP_109545101.1_1_[gene=blaOXA]_[locus_tag=A7J11_05536]_[protein=OXA-61_family_class_D_beta-lactamase_OXA-598]_[protein_id=WP_10954     AAAAAGTATTTTTATCTTCTTGGGCGCAAG 390
lcl|NG_057534.1_cds_WP_109545100.1_1_[gene=blaOXA]_[locus_tag=A7J11_05535]_[protein=OXA-61_family_class_D_beta-lactamase_OXA-612]_[protein_id=WP_10954     AAAAAGTATTTTTATCTTCTTGGGCGCAAG 390
lcl|NG_057533.1_cds_WP_109545099.1_1_[gene=blaOXA]_[locus_tag=A7J11_05534]_[protein=OXA-61_family_class_D_beta-lactamase_OXA-610]_[protein_id=WP_10954     AAAAAGTATTTTTATCTTCTTGGGCGCAAG 390
lcl|NG_057532.1_cds_WP_109545098.1_1_[gene=blaOXA]_[locus_tag=A7J11_05533]_[protein=OXA-61_family_class_D_beta-lactamase_OXA-599]_[protein_id=WP_10954     AAAAAGTATTTTTATCTTCTTGGGCGCAAG 390
lcl|NG_057531.1_cds_WP_109545097.1_1_[gene=blaOXA]_[locus_tag=A7J11_05532]_[protein=OXA-61_family_class_D_beta-lactamase_OXA-593]_[protein_id=WP_10954     AAAAAGTATTTTTATCTTCTTGGGCGCAAG 390
lcl|NG_057530.1_cds_WP_109545096.1_1_[gene=blaOXA]_[locus_tag=A7J11_05531]_[protein=OXA-61_family_class_D_beta-lactamase_OXA-589]_[protein_id=WP_10954     AAAAAGTATTTTTATCTTCTTGGGCGCAAG 390
lcl|NG_057529.1_cds_WP_109545095.1_1_[gene=blaOXA]_[locus_tag=A7J11_05530]_[protein=OXA-61_family_class_D_beta-lactamase_OXA-588]_[protein_id=WP_10954     AAAAAGTATTTTTATCTTCTTGGGCGCAAG 390
lcl|NG_057528.1_cds_WP_109545094.1_1_[gene=blaOXA]_[locus_tag=A7J11_05529]_[protein=OXA-61_family_class_D_beta-lactamase_OXA-600]_[protein_id=WP_10954     AAAAAGTATTTTTATCTTCTTGGGCGCAAG 390
lcl|NG_057527.1_cds_WP_109545093.1_1_[gene=blaOXA]_[locus_tag=A7J11_05528]_[protein=OXA-61_family_class_D_beta-lactamase_OXA-596]_[protein_id=WP_10954     AAAAAGTATTTTTATCTTCTTGGGCGCAAG 390
lcl|NG_057526.1_cds_WP_109545092.1_1_[gene=blaOXA]_[locus_tag=A7J11_05527]_[protein=OXA-61_family_class_D_beta-lactamase_OXA-587]_[protein_id=WP_10954     AAAAAGTATTTTTATCTTCTTGGGCGCAAG 390
lcl|NG_057525.1_cds_WP_109545091.1_1_[gene=blaOXA]_[locus_tag=A7J11_05526]_[protein=OXA-61_family_class_D_beta-lactamase_OXA-577]_[protein_id=WP_10954     AAAAAGTATTTTTATCTTCTTGGGCGCAAG 390
lcl|NG_057524.1_cds_WP_109545090.1_1_[gene=blaOXA]_[locus_tag=A7J11_05525]_[protein=OXA-61_family_class_D_beta-lactamase_OXA-586]_[protein_id=WP_10954     AAAAAGTATTTTTATCTTCTTGGGCGCAAG 390
lcl|NG_057523.1_cds_WP_109545089.1_1_[gene=blaOXA]_[locus_tag=A7J11_05524]_[protein=OXA-61_family_class_D_beta-lactamase_OXA-585]_[protein_id=WP_10954     AAAAAGTATTTTTATCTTCTTGGGCGCAAG 390
lcl|NG_057522.1_cds_WP_109545088.1_1_[gene=blaOXA]_[locus_tag=A7J11_05523]_[protein=OXA-61_family_class_D_beta-lactamase_OXA-584]_[protein_id=WP_10954     AAAAAGTATTTTTATCTTCTTGGGCGCAAG 390
lcl|NG_057521.1_cds_WP_052803794.1_1_[gene=blaOXA]_[locus_tag=A7J11_05522]_[protein=OXA-61_family_class_D_beta-lactamase_OXA-601]_[protein_id=WP_05280     AAAAAGTATTTTTATCTTCTTGGGCGCAAG 390
lcl|NG_057520.1_cds_WP_052800105.1_1_[gene=blaOXA]_[locus_tag=A7J11_05521]_[protein=OXA-61_family_class_D_beta-lactamase_OXA-597]_[protein_id=WP_05280     AAAAAGTATTTTTATCTTCTTGGGCGCAAG 390
lcl|NG_057519.1_cds_WP_052781249.1_1_[gene=blaOXA]_[locus_tag=A7J11_05520]_[protein=OXA-61_family_class_D_beta-lactamase_OXA-583]_[protein_id=WP_05278     AAAAAGTATTTTTATCTTCTTGGGCGCAAG 390
lcl|NG_057518.1_cds_WP_052798312.1_1_[gene=blaOXA]_[locus_tag=A7J11_05519]_[protein=OXA-61_family_class_D_beta-lactamase_OXA-609]_[protein_id=WP_05279     AAAAAGTATTTTTATCTTCTTGGGCGCAAG 390
lcl|NG_057517.1_cds_WP_052788887.1_1_[gene=blaOXA]_[locus_tag=A7J11_05518]_[protein=OXA-61_family_class_D_beta-lactamase_OXA-581]_[protein_id=WP_05278     AAAAAGTATTTTTATCTTCTTGGGCGCAAG 390
lcl|NG_057516.1_cds_WP_025006557.1_1_[gene=blaOXA]_[locus_tag=A7J11_05517]_[protein=OXA-61_family_class_D_beta-lactamase_OXA-580]_[protein_id=WP_02500     AAAAAGTATTTTTATCTTCTTGGGCGCAAG 390
lcl|NG_057515.1_cds_WP_002857546.1_1_[gene=blaOXA]_[locus_tag=A7J11_05516]_[protein=OXA-61_family_class_D_beta-lactamase_OXA-592]_[protein_id=WP_00285     AAAAAGTATTTTTATCTTCTTGGGCGCAAG 390
lcl|NG_057514.1_cds_WP_002837769.1_1_[gene=blaOXA]_[locus_tag=A7J11_05515]_[protein=OXA-61_family_class_D_beta-lactamase_OXA-579]_[protein_id=WP_00283     AAAAAGTATTTTTATCTTCTTGGGCGCAAG 390
lcl|NG_057513.1_cds_WP_002824679.1_1_[gene=blaOXA]_[locus_tag=A7J11_05514]_[protein=OXA-61_family_class_D_beta-lactamase_OXA-595]_[protein_id=WP_00282     AAAAAGTATTTTTATCTTCTTGGGCGCAAG 390
lcl|NG_057512.1_cds_WP_002812372.1_1_[gene=blaOXA]_[locus_tag=A7J11_05513]_[protein=OXA-61_family_class_D_beta-lactamase_OXA-578]_[protein_id=WP_00281     AAAAAGTATTTTTATCTTCTTGGGTGCAAG 390
lcl|NG_057511.1_cds_WP_002889704.1_1_[gene=blaOXA]_[locus_tag=A7J11_05512]_[protein=OXA-61_family_class_D_beta-lactamase_OXA-591]_[protein_id=WP_00288     AAAAAGTATTTTTATCTTCTTGGGCGCAAG 390
lcl|NG_057510.1_cds_WP_052788483.1_1_[gene=blaOXA]_[locus_tag=A7J11_05511]_[protein=OXA-61_family_class_D_beta-lactamase_OXA-611]_[protein_id=WP_05278     AAAAAGTATTTTTATCTTCTTGGGCGCAAG 390
lcl|NG_057509.1_cds_WP_109545087.1_1_[gene=blaOXA]_[locus_tag=A7J11_05510]_[protein=OXA-61_family_class_D_beta-lactamase_OXA-608]_[protein_id=WP_10954     AAAAAGTATTTTTATCTTCTTGGGCGCAAG 390
lcl|NG_057508.1_cds_WP_044600959.1_1_[gene=blaOXA]_[locus_tag=A7J11_05509]_[protein=OXA-61_family_class_D_beta-lactamase_OXA-594]_[protein_id=WP_04460     AAAAAGTATTTTTATCTTCTTGGGCGCAAG 390
lcl|NG_057507.1_cds_WP_053921012.1_1_[gene=blaOXA]_[locus_tag=A7J11_05508]_[protein=OXA-61_family_class_D_beta-lactamase_OXA-603]_[protein_id=WP_05392     AAAAAGTATTTTTATCTTCTTGGGCGCAAG 390
lcl|MH085549.1_cds_AWD39714.1_1_[gene=blaOXA]_[protein=OXA-61_family_class_D_beta-lactamase_OXA-606]_[protein_id=AWD39714.1]_[location=1..774]_[gbkey=     AAAAAGTATTTTTATCTTCTTGGGCGCAAG 390
lcl|MH085548.1_cds_AWD39713.1_1_[gene=blaOXA]_[protein=OXA-61_family_class_D_beta-lactamase_OXA-602]_[protein_id=AWD39713.1]_[location=1..762]_[gbkey=     AAAAAGTATTTTTATCTTCTTGGGCGCAAG 390
lcl|MH085547.1_cds_AWD39712.1_1_[gene=blaOXA]_[protein=OXA-61_family_class_D_beta-lactamase_OXA-604]_[protein_id=AWD39712.1]_[location=1..762]_[gbkey=     GAAAAGTATTTTTATCTTCTTGGGCGCAAG 390
lcl|MH085546.1_cds_AWD39711.1_1_[gene=blaOXA]_[protein=OXA-61_family_class_D_beta-lactamase_OXA-590]_[protein_id=AWD39711.1]_[location=1..774]_[gbkey=     AAAAAGTATTTTTATCTTCTTGGGCGCAAG 390
lcl|MH085545.1_cds_AWD39710.1_1_[gene=blaOXA]_[protein=OXA-61_family_class_D_beta-lactamase_OXA-607]_[protein_id=AWD39710.1]_[location=1..759]_[gbkey=     AAAAAGTATTTTTATCTTCTTGGGCGCAAG 390
lcl|MH085544.1_cds_AWD39709.1_1_[gene=blaOXA]_[protein=OXA-61_family_class_D_beta-lactamase_OXA-598]_[protein_id=AWD39709.1]_[location=1..771]_[gbkey=     AAAAAGTATTTTTATCTTCTTGGGCGCAAG 390
lcl|MH085543.1_cds_AWD39708.1_1_[gene=blaOXA]_[protein=OXA-61_family_class_D_beta-lactamase_OXA-612]_[protein_id=AWD39708.1]_[location=1..774]_[gbkey=     AAAAAGTATTTTTATCTTCTTGGGCGCAAG 390
lcl|MH085542.1_cds_AWD39707.1_1_[gene=blaOXA]_[protein=OXA-61_family_class_D_beta-lactamase_OXA-610]_[protein_id=AWD39707.1]_[location=1..774]_[gbkey=     AAAAAGTATTTTTATCTTCTTGGGCGCAAG 390
lcl|MH085541.1_cds_AWD39706.1_1_[gene=blaOXA]_[protein=OXA-61_family_class_D_beta-lactamase_OXA-577]_[protein_id=AWD39706.1]_[location=1..774]_[gbkey=     AAAAAGTATTTTTATCTTCTTGGGCGCAAG 390
lcl|MH085540.1_cds_AWD39705.1_1_[gene=blaOXA]_[protein=OXA-61_family_class_D_beta-lactamase_OXA-599]_[protein_id=AWD39705.1]_[location=1..774]_[gbkey=     AAAAAGTATTTTTATCTTCTTGGGCGCAAG 390
lcl|MH085539.1_cds_AWD39704.1_1_[gene=blaOXA]_[protein=OXA-61_family_class_D_beta-lactamase_OXA-593]_[protein_id=AWD39704.1]_[location=1..774]_[gbkey=     AAAAAGTATTTTTATCTTCTTGGGCGCAAG 390
lcl|MH085538.1_cds_AWD39703.1_1_[gene=blaOXA]_[protein=OXA-61_family_class_D_beta-lactamase_OXA-589]_[protein_id=AWD39703.1]_[location=1..774]_[gbkey=     AAAAAGTATTTTTATCTTCTTGGGCGCAAG 390
lcl|MH085537.1_cds_AWD39702.1_1_[gene=blaOXA]_[protein=OXA-61_family_class_D_beta-lactamase_OXA-588]_[protein_id=AWD39702.1]_[location=1..774]_[gbkey=     AAAAAGTATTTTTATCTTCTTGGGCGCAAG 390
lcl|MH085536.1_cds_AWD39701.1_1_[gene=blaOXA]_[protein=OXA-61_family_class_D_beta-lactamase_OXA-600]_[protein_id=AWD39701.1]_[location=1..774]_[gbkey=     AAAAAGTATTTTTATCTTCTTGGGCGCAAG 390
lcl|MH085535.1_cds_AWD39700.1_1_[gene=blaOXA]_[protein=OXA-61_family_class_D_beta-lactamase_OXA-596]_[protein_id=AWD39700.1]_[location=1..774]_[gbkey=     AAAAAGTATTTTTATCTTCTTGGGCGCAAG 390
lcl|MH085534.1_cds_AWD39699.1_1_[gene=blaOXA]_[protein=OXA-61_family_class_D_beta-lactamase_OXA-587]_[protein_id=AWD39699.1]_[location=1..774]_[gbkey=     AAAAAGTATTTTTATCTTCTTGGGCGCAAG 390
lcl|MH085533.1_cds_AWD39698.1_1_[gene=blaOXA]_[protein=OXA-61_family_class_D_beta-lactamase_OXA-577]_[protein_id=AWD39698.1]_[location=1..774]_[gbkey=     AAAAAGTATTTTTATCTTCTTGGGCGCAAG 390
lcl|MH085532.1_cds_AWD39697.1_1_[gene=blaOXA]_[protein=OXA-61_family_class_D_beta-lactamase_OXA-586]_[protein_id=AWD39697.1]_[location=1..774]_[gbkey=     AAAAAGTATTTTTATCTTCTTGGGCGCAAG 390
lcl|MH085531.1_cds_AWD39696.1_1_[gene=blaOXA]_[protein=OXA-61_family_class_D_beta-lactamase_OXA-585]_[protein_id=AWD39696.1]_[location=1..774]_[gbkey=     AAAAAGTATTTTTATCTTCTTGGGCGCAAG 390
lcl|MH085530.1_cds_AWD39695.1_1_[gene=blaOXA]_[protein=OXA-61_family_class_D_beta-lactamase_OXA-584]_[protein_id=AWD39695.1]_[location=1..774]_[gbkey=     AAAAAGTATTTTTATCTTCTTGGGCGCAAG 390
lcl|MH085529.1_cds_AWD39694.1_1_[gene=blaOXA]_[protein=OXA-61_family_class_D_beta-lactamase_OXA-601]_[protein_id=AWD39694.1]_[location=1..762]_[gbkey=     AAAAAGTATTTTTATCTTCTTGGGCGCAAG 390
lcl|MH085528.1_cds_AWD39693.1_1_[gene=blaOXA]_[protein=OXA-61_family_class_D_beta-lactamase_OXA-597]_[protein_id=AWD39693.1]_[location=1..774]_[gbkey=     AAAAAGTATTTTTATCTTCTTGGGCGCAAG 390
lcl|MH085527.1_cds_AWD39692.1_1_[gene=blaOXA]_[protein=OXA-61_family_class_D_beta-lactamase_OXA-583]_[protein_id=AWD39692.1]_[location=1..774]_[gbkey=     AAAAAGTATTTTTATCTTCTTGGGCGCAAG 390
lcl|MH085526.1_cds_AWD39691.1_1_[gene=blaOXA]_[protein=OXA-61_family_class_D_beta-lactamase_OXA-609]_[protein_id=AWD39691.1]_[location=1..774]_[gbkey=     AAAAAGTATTTTTATCTTCTTGGGCGCAAG 390
lcl|MH085525.1_cds_AWD39690.1_1_[gene=blaOXA]_[protein=OXA-61_family_class_D_beta-lactamase_OXA-581]_[protein_id=AWD39690.1]_[location=1..774]_[gbkey=     AAAAAGTATTTTTATCTTCTTGGGCGCAAG 390
lcl|MH085524.1_cds_AWD39689.1_1_[gene=blaOXA]_[protein=OXA-61_family_class_D_beta-lactamase_OXA-580]_[protein_id=AWD39689.1]_[location=1..774]_[gbkey=     AAAAAGTATTTTTATCTTCTTGGGCGCAAG 390
lcl|MH085523.1_cds_AWD39688.1_1_[gene=blaOXA]_[protein=OXA-61_family_class_D_beta-lactamase_OXA-592]_[protein_id=AWD39688.1]_[location=1..774]_[gbkey=     AAAAAGTATTTTTATCTTCTTGGGCGCAAG 390
lcl|MH085522.1_cds_AWD39687.1_1_[gene=blaOXA]_[protein=OXA-61_family_class_D_beta-lactamase_OXA-579]_[protein_id=AWD39687.1]_[location=1..774]_[gbkey=     AAAAAGTATTTTTATCTTCTTGGGCGCAAG 390
lcl|MH085521.1_cds_AWD39686.1_1_[gene=blaOXA]_[protein=OXA-61_family_class_D_beta-lactamase_OXA-595]_[protein_id=AWD39686.1]_[location=1..774]_[gbkey=     AAAAAGTATTTTTATCTTCTTGGGCGCAAG 390
lcl|MH085520.1_cds_AWD39685.1_1_[gene=blaOXA]_[protein=OXA-61_family_class_D_beta-lactamase_OXA-578]_[protein_id=AWD39685.1]_[location=1..774]_[gbkey=     AAAAAGTATTTTTATCTTCTTGGGTGCAAG 390
lcl|MH085519.1_cds_AWD39684.1_1_[gene=blaOXA]_[protein=OXA-61_family_class_D_beta-lactamase_OXA-591]_[protein_id=AWD39684.1]_[location=1..774]_[gbkey=     AAAAAGTATTTTTATCTTCTTGGGCGCAAG 390
lcl|MH085518.1_cds_AWD39683.1_1_[gene=blaOXA]_[protein=OXA-61_family_class_D_beta-lactamase_OXA-611]_[protein_id=AWD39683.1]_[location=1..774]_[gbkey=     AAAAAGTATTTTTATCTTCTTGGGCGCAAG 390
lcl|MH085517.1_cds_AWD39682.1_1_[gene=blaOXA]_[protein=OXA-61_family_class_D_beta-lactamase_OXA-608]_[protein_id=AWD39682.1]_[location=1..774]_[gbkey=     AAAAAGTATTTTTATCTTCTTGGGCGCAAG 390
lcl|MH085516.1_cds_AWD39681.1_1_[gene=blaOXA]_[protein=OXA-61_family_class_D_beta-lactamase_OXA-594]_[protein_id=AWD39681.1]_[location=1..774]_[gbkey=     AAAAAGTATTTTTATCTTCTTGGGCGCAAG 390
lcl|MH085515.1_cds_AWD39680.1_1_[gene=blaOXA]_[protein=OXA-61_family_class_D_beta-lactamase_OXA-603]_[protein_id=AWD39680.1]_[location=1..762]_[gbkey=     AAAAAGTATTTTTATCTTCTTGGGCGCAAG 390
                                                                                                                                                                                         

OXA-1_consensus                                                                                                                                            ACGTGGATGCAATT--------------TT 420
OXA01_crRNA                                                                                                                                                ------------------------------ 420
Forward_primer                                                                                                                                             ------------------------------ 420
Reverse_primer                                                                                                                                             ------------------------------ 420
lcl|NG_063887.1_cds_WP_128268279.1_1_[gene=blaOXA]_[locus_tag=A7J11_06098]_[protein=OXA-61_family_class_D_beta-lactamase_OXA-786]_[protein_id=WP_12826     ATATGAATTTAAGTTCAGCTATAAAATATT 420
lcl|NG_049489.1_cds_WP_002783228.1_1_[gene=blaOXA]_[locus_tag=A7J11_00739]_[protein=OXA-61_family_class_D_beta-lactamase_OXA-193]_[protein_id=WP_00278     ATATGAATTTAAGTTCAGCTATAAAATATT 420
lcl|MH085562.1_cds_AWD39738.1_1_[gene=blaOXA]_[protein=OXA-61_family_class_D_beta-lactamase_OXA-660]_[protein_id=AWD39738.1]_[location=1..720]_[gbkey=     ATATGAATTTAAGTTCAGCTATAAAATATT 420
lcl|MH085560.1_cds_AWD39737.1_1_[gene=blaOXA]_[protein=OXA-61_family_class_D_beta-lactamase_OXA-659]_[protein_id=AWD39737.1]_[location=1..828]_[gbkey=     ATATGAATTTAAGTTCAGCTATAAAATATT 420
lcl|MH085558.1_cds_AWD39736.1_1_[gene=blaOXA]_[protein=OXA-61_family_class_D_beta-lactamase]_[protein_id=AWD39736.1]_[location=1..762]_[gbkey=CDS]         ATATGAATTTAAGTTCAGCTATAAAATATT 420
lcl|MH085557.1_cds_AWD39735.1_1_[gene=blaOXA]_[protein=OXA-61_family_class_D_beta-lactamase]_[protein_id=AWD39735.1]_[location=1..675]_[gbkey=CDS]         ATATGAATTTAAGTTCAGCTATAAAATATT 420
lcl|MH085553.1_cds_AWD39716.1_1_[gene=blaOXA]_[protein=OXA-61_family_class_D_beta-lactamase_OXA-582]_[protein_id=AWD39716.1]_[location=1..774]_[gbkey=     ATATGAATTTAAGTTCAGCTATAAAATATT 420
lcl|MH085559.1_cds_AWD39717.1_1_[gene=blaOXA]_[protein=OXA-61_family_class_D_beta-lactamase_OXA-461]_[protein_id=AWD39717.1]_[location=1..762]_[gbkey=     ATATGAATTTAAGTTCAGCTATAAAATATT 420
lcl|MH085561.1_cds_AWD39718.1_1_[gene=blaOXA]_[protein=OXA-61_family_class_D_beta-lactamase_OXA-605]_[protein_id=AWD39718.1]_[location=1..807]_[gbkey=     ATATGAATTTAAGTTCAGCTATAAAATATT 420
lcl|MH085556.1_cds_AWD39734.1_1_[gene=blaOXA]_[protein=OXA-61_family_class_D_beta-lactamase]_[protein_id=AWD39734.1]_[location=1..774]_[gbkey=CDS]         ATATGAATTTAAGTTCAGCTATAAAATATT 420
lcl|MH085555.1_cds_AWD39733.1_1_[gene=blaOXA]_[protein=OXA-61_family_class_D_beta-lactamase]_[protein_id=AWD39733.1]_[location=1..774]_[gbkey=CDS]         ATATGAATTTAAGTTCAGCTATAAAATATT 420
lcl|MH085554.1_cds_AWD39732.1_1_[gene=blaOXA]_[protein=OXA-61_family_class_D_beta-lactamase]_[protein_id=AWD39732.1]_[location=1..774]_[gbkey=CDS]         ATATGAATTTAAGTTCAGCTATAAAATATT 420
lcl|MH085552.1_cds_AWD39731.1_1_[gene=blaOXA]_[protein=OXA-61_family_class_D_beta-lactamase]_[protein_id=AWD39731.1]_[location=1..675]_[gbkey=CDS]         ATATGAATTTAAGTTCAGCTATAAAATATT 420
lcl|MH085551.1_cds_AWD39730.1_1_[gene=blaOXA]_[protein=OXA-61_family_class_D_beta-lactamase]_[protein_id=AWD39730.1]_[location=1..675]_[gbkey=CDS]         ATATGAATTTAAGTTCAGCTATAAAATATT 420
lcl|NG_049801.1_cds_WP_002872036.1_1_[gene=blaOXA]_[locus_tag=A7J11_01349]_[protein=class_D_beta-lactamase_OXA-61]_[protein_id=WP_002872036.1]_[locati     ATATGAATTTAAGTTCAGCTATAAAATATT 420
lcl|MK181521.1_cds_AYX80690.1_1_[gene=blaOXA]_[protein=OXA-61_family_class_D_beta-lactamase_OXA-786]_[protein_id=AYX80690.1]_[location=1..744]_[gbkey=     ATATGAATTTAAGTTCAGCTATAAAATATT 420
lcl|NG_049746.1_cds_WP_002788004.1_1_[gene=blaOXA]_[locus_tag=A7J11_01476]_[protein=OXA-61_family_class_D_beta-lactamase_OXA-460]_[protein_id=WP_00278     ATATGAATTTAAGTTCAGCTATAAAATATT 420
lcl|NG_049747.1_cds_WP_038813458.1_1_[gene=blaOXA]_[locus_tag=A7J11_03397]_[protein=OXA-61_family_class_D_beta-lactamase_OXA-461]_[protein_id=WP_03881     ATATGAATTTAAGTTCAGCTATAAAATATT 420
lcl|MK181519.1_cds_AYX80688.1_1_[gene=blaOXA]_[protein=OXA-61_family_class_D_beta-lactamase_OXA-784]_[protein_id=AYX80688.1]_[location=1..774]_[gbkey=     ATATGAATTTAAGTTCAGCTATAAAATATT 420
lcl|NG_049736.1_cds_WP_042962442.1_1_[gene=blaOXA]_[locus_tag=A7J11_03430]_[protein=OXA-61_family_class_D_beta-lactamase_OXA-450]_[protein_id=WP_04296     ATATGAATTTAAGTTCAGCTATAAAATATT 420
lcl|NG_049737.1_cds_WP_052805187.1_1_[gene=blaOXA]_[locus_tag=A7J11_03478]_[protein=OXA-61_family_class_D_beta-lactamase_OXA-451]_[protein_id=WP_05280     ATATGAATTTAAGTTCAGCTATAAAATATT 420
lcl|NG_049738.1_cds_WP_020836977.1_1_[gene=blaOXA]_[locus_tag=A7J11_03057]_[protein=OXA-61_family_class_D_beta-lactamase_OXA-452]_[protein_id=WP_02083     ATATGAATTTAAGTTCAGCTATAAAATATT 420
lcl|NG_049739.1_cds_WP_038851696.1_1_[gene=blaOXA]_[locus_tag=A7J11_03398]_[protein=OXA-61_family_class_D_beta-lactamase_OXA-453]_[protein_id=WP_03885     ATATGAATTTAAGTTCAGCTATAAAATATT 420
lcl|NG_049769.1_cds_WP_002791310.1_1_[gene=blaOXA]_[locus_tag=A7J11_02800]_[protein=OXA-61_family_class_D_beta-lactamase_OXA-489]_[protein_id=WP_00279     ATATGAATTTAAGTTCAGCTATAAAATATT 420
lcl|NG_063885.1_cds_WP_065980086.1_1_[gene=blaOXA]_[locus_tag=A7J11_06096]_[protein=OXA-61_family_class_D_beta-lactamase_OXA-784]_[protein_id=WP_06598     ATATGAATTTAAGTTCAGCTATAAAATATT 420
lcl|NG_061407.1_cds_WP_114699279.1_1_[gene=blaOXA]_[locus_tag=A7J11_05812]_[protein=OXA-61_family_class_D_beta-lactamase_OXA-660]_[protein_id=WP_11469     ATATGAATTTAAGTTCAGCTATAAAATATT 420
lcl|NG_057542.1_cds_WP_109545108.1_1_[gene=blaOXA]_[locus_tag=A7J11_05543]_[protein=OXA-61_family_class_D_beta-lactamase_OXA-605]_[protein_id=WP_10954     ATATGAATTTAAGTTCAGCTATAAAATATT 420
lcl|NG_057541.1_cds_WP_109545107.1_1_[gene=blaOXA]_[locus_tag=A7J11_05542]_[protein=OXA-61_family_class_D_beta-lactamase_OXA-582]_[protein_id=WP_10954     ATATGAATTTAAGTTCAGCTATAAAATATT 420
lcl|NG_057540.1_cds_WP_109545106.1_1_[gene=blaOXA]_[locus_tag=A7J11_05541]_[protein=OXA-61_family_class_D_beta-lactamase_OXA-606]_[protein_id=WP_10954     ATATGAATTTAAGTTCAGCTATAAAATATT 420
lcl|NG_057539.1_cds_WP_109545105.1_1_[gene=blaOXA]_[locus_tag=A7J11_05540]_[protein=OXA-61_family_class_D_beta-lactamase_OXA-602]_[protein_id=WP_10954     ATATGAATTTAAGTTCAGCTATAAAATATT 420
lcl|NG_057538.1_cds_WP_109545104.1_1_[gene=blaOXA]_[locus_tag=A7J11_05539]_[protein=OXA-61_family_class_D_beta-lactamase_OXA-604]_[protein_id=WP_10954     ATATGAATTTAAGTTCAGCTATAAAATATT 420
lcl|NG_057537.1_cds_WP_109545103.1_1_[gene=blaOXA]_[locus_tag=A7J11_05538]_[protein=OXA-61_family_class_D_beta-lactamase_OXA-590]_[protein_id=WP_10954     ATATGAATTTAAGTTCAGCTATAAAATATT 420
lcl|NG_057536.1_cds_WP_109545102.1_1_[gene=blaOXA]_[locus_tag=A7J11_05537]_[protein=OXA-61_family_class_D_beta-lactamase_OXA-607]_[protein_id=WP_10954     ATATGAATTTAAGTTCAGCTATAAAATATT 420
lcl|NG_057535.1_cds_WP_109545101.1_1_[gene=blaOXA]_[locus_tag=A7J11_05536]_[protein=OXA-61_family_class_D_beta-lactamase_OXA-598]_[protein_id=WP_10954     ATATGAATTTAAGTTCAGCTATAAAATATT 420
lcl|NG_057534.1_cds_WP_109545100.1_1_[gene=blaOXA]_[locus_tag=A7J11_05535]_[protein=OXA-61_family_class_D_beta-lactamase_OXA-612]_[protein_id=WP_10954     ATATGAATTTAAGTTCAGCTATAAAATATT 420
lcl|NG_057533.1_cds_WP_109545099.1_1_[gene=blaOXA]_[locus_tag=A7J11_05534]_[protein=OXA-61_family_class_D_beta-lactamase_OXA-610]_[protein_id=WP_10954     ATATGAATTTAAGTTCAGCTATAAAATATT 420
lcl|NG_057532.1_cds_WP_109545098.1_1_[gene=blaOXA]_[locus_tag=A7J11_05533]_[protein=OXA-61_family_class_D_beta-lactamase_OXA-599]_[protein_id=WP_10954     ATATGAATTTAAGTTCAGCTATAAAATATT 420
lcl|NG_057531.1_cds_WP_109545097.1_1_[gene=blaOXA]_[locus_tag=A7J11_05532]_[protein=OXA-61_family_class_D_beta-lactamase_OXA-593]_[protein_id=WP_10954     ATATGAATTTAAGTTCAGCTATAAAATATT 420
lcl|NG_057530.1_cds_WP_109545096.1_1_[gene=blaOXA]_[locus_tag=A7J11_05531]_[protein=OXA-61_family_class_D_beta-lactamase_OXA-589]_[protein_id=WP_10954     ATATGAATTTAAGTTCAGCTATAAAATATT 420
lcl|NG_057529.1_cds_WP_109545095.1_1_[gene=blaOXA]_[locus_tag=A7J11_05530]_[protein=OXA-61_family_class_D_beta-lactamase_OXA-588]_[protein_id=WP_10954     ATATGAATTTAAGTTCAGCTATAAAATATT 420
lcl|NG_057528.1_cds_WP_109545094.1_1_[gene=blaOXA]_[locus_tag=A7J11_05529]_[protein=OXA-61_family_class_D_beta-lactamase_OXA-600]_[protein_id=WP_10954     ATATGAATTTAAGTTCAGCTATAAAATATT 420
lcl|NG_057527.1_cds_WP_109545093.1_1_[gene=blaOXA]_[locus_tag=A7J11_05528]_[protein=OXA-61_family_class_D_beta-lactamase_OXA-596]_[protein_id=WP_10954     ATATGAATTTAAGTTCAGCTATAAAATATT 420
lcl|NG_057526.1_cds_WP_109545092.1_1_[gene=blaOXA]_[locus_tag=A7J11_05527]_[protein=OXA-61_family_class_D_beta-lactamase_OXA-587]_[protein_id=WP_10954     ATATGAATTTAAGTTCAGCTATAAAATATT 420
lcl|NG_057525.1_cds_WP_109545091.1_1_[gene=blaOXA]_[locus_tag=A7J11_05526]_[protein=OXA-61_family_class_D_beta-lactamase_OXA-577]_[protein_id=WP_10954     ATATGAATTTAAGTTCAGCTATAAAATATT 420
lcl|NG_057524.1_cds_WP_109545090.1_1_[gene=blaOXA]_[locus_tag=A7J11_05525]_[protein=OXA-61_family_class_D_beta-lactamase_OXA-586]_[protein_id=WP_10954     ATATGAATTTAAGTTCAGCTATAAAATATT 420
lcl|NG_057523.1_cds_WP_109545089.1_1_[gene=blaOXA]_[locus_tag=A7J11_05524]_[protein=OXA-61_family_class_D_beta-lactamase_OXA-585]_[protein_id=WP_10954     ATATGAATTTAAGTTCAGCTATAAAATATT 420
lcl|NG_057522.1_cds_WP_109545088.1_1_[gene=blaOXA]_[locus_tag=A7J11_05523]_[protein=OXA-61_family_class_D_beta-lactamase_OXA-584]_[protein_id=WP_10954     ATATGAATTTAAGTTCAGCTATAAAATATT 420
lcl|NG_057521.1_cds_WP_052803794.1_1_[gene=blaOXA]_[locus_tag=A7J11_05522]_[protein=OXA-61_family_class_D_beta-lactamase_OXA-601]_[protein_id=WP_05280     ATATGAATTTAAGTTCAGCTATAAAATATT 420
lcl|NG_057520.1_cds_WP_052800105.1_1_[gene=blaOXA]_[locus_tag=A7J11_05521]_[protein=OXA-61_family_class_D_beta-lactamase_OXA-597]_[protein_id=WP_05280     ATATAAATTTAAGTTCAGCTATAAAATATT 420
lcl|NG_057519.1_cds_WP_052781249.1_1_[gene=blaOXA]_[locus_tag=A7J11_05520]_[protein=OXA-61_family_class_D_beta-lactamase_OXA-583]_[protein_id=WP_05278     ATATGAATTTAAGTTCAGCTATAAAATATT 420
lcl|NG_057518.1_cds_WP_052798312.1_1_[gene=blaOXA]_[locus_tag=A7J11_05519]_[protein=OXA-61_family_class_D_beta-lactamase_OXA-609]_[protein_id=WP_05279     ATATGAATTTAAGTTCAGCTATAAAATATT 420
lcl|NG_057517.1_cds_WP_052788887.1_1_[gene=blaOXA]_[locus_tag=A7J11_05518]_[protein=OXA-61_family_class_D_beta-lactamase_OXA-581]_[protein_id=WP_05278     ATATGAATTTAAGTTCAGCTATAAAATATT 420
lcl|NG_057516.1_cds_WP_025006557.1_1_[gene=blaOXA]_[locus_tag=A7J11_05517]_[protein=OXA-61_family_class_D_beta-lactamase_OXA-580]_[protein_id=WP_02500     ATATGAATTTAAGTTCAGCTATAAAATATT 420
lcl|NG_057515.1_cds_WP_002857546.1_1_[gene=blaOXA]_[locus_tag=A7J11_05516]_[protein=OXA-61_family_class_D_beta-lactamase_OXA-592]_[protein_id=WP_00285     ATATGAATTTAAGTTCAGCTATAAAATATT 420
lcl|NG_057514.1_cds_WP_002837769.1_1_[gene=blaOXA]_[locus_tag=A7J11_05515]_[protein=OXA-61_family_class_D_beta-lactamase_OXA-579]_[protein_id=WP_00283     ATATGAATTTAAGTTCAGCTATAAAATATT 420
lcl|NG_057513.1_cds_WP_002824679.1_1_[gene=blaOXA]_[locus_tag=A7J11_05514]_[protein=OXA-61_family_class_D_beta-lactamase_OXA-595]_[protein_id=WP_00282     ATATGAATTTAAGTTCAGCTATAAAATATT 420
lcl|NG_057512.1_cds_WP_002812372.1_1_[gene=blaOXA]_[locus_tag=A7J11_05513]_[protein=OXA-61_family_class_D_beta-lactamase_OXA-578]_[protein_id=WP_00281     ATATGAATTTAAGTTCAGCTATAAAATATT 420
lcl|NG_057511.1_cds_WP_002889704.1_1_[gene=blaOXA]_[locus_tag=A7J11_05512]_[protein=OXA-61_family_class_D_beta-lactamase_OXA-591]_[protein_id=WP_00288     ATATGAATTTAAGTTCAGCTATAAAATATT 420
lcl|NG_057510.1_cds_WP_052788483.1_1_[gene=blaOXA]_[locus_tag=A7J11_05511]_[protein=OXA-61_family_class_D_beta-lactamase_OXA-611]_[protein_id=WP_05278     ATATGAATTTAAGTTCAGCTATAAAATATT 420
lcl|NG_057509.1_cds_WP_109545087.1_1_[gene=blaOXA]_[locus_tag=A7J11_05510]_[protein=OXA-61_family_class_D_beta-lactamase_OXA-608]_[protein_id=WP_10954     ATATGAATTTAAGTTCAGCTATAAAATATT 420
lcl|NG_057508.1_cds_WP_044600959.1_1_[gene=blaOXA]_[locus_tag=A7J11_05509]_[protein=OXA-61_family_class_D_beta-lactamase_OXA-594]_[protein_id=WP_04460     ATATGAATTTAAGTTCAGCTATAAAATATT 420
lcl|NG_057507.1_cds_WP_053921012.1_1_[gene=blaOXA]_[locus_tag=A7J11_05508]_[protein=OXA-61_family_class_D_beta-lactamase_OXA-603]_[protein_id=WP_05392     ATATGAATTTAAGTTCAGCTATAAAATATT 420
lcl|MH085549.1_cds_AWD39714.1_1_[gene=blaOXA]_[protein=OXA-61_family_class_D_beta-lactamase_OXA-606]_[protein_id=AWD39714.1]_[location=1..774]_[gbkey=     ATATGAATTTAAGTTCAGCTATAAAATATT 420
lcl|MH085548.1_cds_AWD39713.1_1_[gene=blaOXA]_[protein=OXA-61_family_class_D_beta-lactamase_OXA-602]_[protein_id=AWD39713.1]_[location=1..762]_[gbkey=     ATATGAATTTAAGTTCAGCTATAAAATATT 420
lcl|MH085547.1_cds_AWD39712.1_1_[gene=blaOXA]_[protein=OXA-61_family_class_D_beta-lactamase_OXA-604]_[protein_id=AWD39712.1]_[location=1..762]_[gbkey=     ATATGAATTTAAGTTCAGCTATAAAATATT 420
lcl|MH085546.1_cds_AWD39711.1_1_[gene=blaOXA]_[protein=OXA-61_family_class_D_beta-lactamase_OXA-590]_[protein_id=AWD39711.1]_[location=1..774]_[gbkey=     ATATGAATTTAAGTTCAGCTATAAAATATT 420
lcl|MH085545.1_cds_AWD39710.1_1_[gene=blaOXA]_[protein=OXA-61_family_class_D_beta-lactamase_OXA-607]_[protein_id=AWD39710.1]_[location=1..759]_[gbkey=     ATATGAATTTAAGTTCAGCTATAAAATATT 420
lcl|MH085544.1_cds_AWD39709.1_1_[gene=blaOXA]_[protein=OXA-61_family_class_D_beta-lactamase_OXA-598]_[protein_id=AWD39709.1]_[location=1..771]_[gbkey=     ATATGAATTTAAGTTCAGCTATAAAATATT 420
lcl|MH085543.1_cds_AWD39708.1_1_[gene=blaOXA]_[protein=OXA-61_family_class_D_beta-lactamase_OXA-612]_[protein_id=AWD39708.1]_[location=1..774]_[gbkey=     ATATGAATTTAAGTTCAGCTATAAAATATT 420
lcl|MH085542.1_cds_AWD39707.1_1_[gene=blaOXA]_[protein=OXA-61_family_class_D_beta-lactamase_OXA-610]_[protein_id=AWD39707.1]_[location=1..774]_[gbkey=     ATATGAATTTAAGTTCAGCTATAAAATATT 420
lcl|MH085541.1_cds_AWD39706.1_1_[gene=blaOXA]_[protein=OXA-61_family_class_D_beta-lactamase_OXA-577]_[protein_id=AWD39706.1]_[location=1..774]_[gbkey=     ATATGAATTTAAGTTCAGCTATAAAATATT 420
lcl|MH085540.1_cds_AWD39705.1_1_[gene=blaOXA]_[protein=OXA-61_family_class_D_beta-lactamase_OXA-599]_[protein_id=AWD39705.1]_[location=1..774]_[gbkey=     ATATGAATTTAAGTTCAGCTATAAAATATT 420
lcl|MH085539.1_cds_AWD39704.1_1_[gene=blaOXA]_[protein=OXA-61_family_class_D_beta-lactamase_OXA-593]_[protein_id=AWD39704.1]_[location=1..774]_[gbkey=     ATATGAATTTAAGTTCAGCTATAAAATATT 420
lcl|MH085538.1_cds_AWD39703.1_1_[gene=blaOXA]_[protein=OXA-61_family_class_D_beta-lactamase_OXA-589]_[protein_id=AWD39703.1]_[location=1..774]_[gbkey=     ATATGAATTTAAGTTCAGCTATAAAATATT 420
lcl|MH085537.1_cds_AWD39702.1_1_[gene=blaOXA]_[protein=OXA-61_family_class_D_beta-lactamase_OXA-588]_[protein_id=AWD39702.1]_[location=1..774]_[gbkey=     ATATGAATTTAAGTTCAGCTATAAAATATT 420
lcl|MH085536.1_cds_AWD39701.1_1_[gene=blaOXA]_[protein=OXA-61_family_class_D_beta-lactamase_OXA-600]_[protein_id=AWD39701.1]_[location=1..774]_[gbkey=     ATATGAATTTAAGTTCAGCTATAAAATATT 420
lcl|MH085535.1_cds_AWD39700.1_1_[gene=blaOXA]_[protein=OXA-61_family_class_D_beta-lactamase_OXA-596]_[protein_id=AWD39700.1]_[location=1..774]_[gbkey=     ATATGAATTTAAGTTCAGCTATAAAATATT 420
lcl|MH085534.1_cds_AWD39699.1_1_[gene=blaOXA]_[protein=OXA-61_family_class_D_beta-lactamase_OXA-587]_[protein_id=AWD39699.1]_[location=1..774]_[gbkey=     ATATGAATTTAAGTTCAGCTATAAAATATT 420
lcl|MH085533.1_cds_AWD39698.1_1_[gene=blaOXA]_[protein=OXA-61_family_class_D_beta-lactamase_OXA-577]_[protein_id=AWD39698.1]_[location=1..774]_[gbkey=     ATATGAATTTAAGTTCAGCTATAAAATATT 420
lcl|MH085532.1_cds_AWD39697.1_1_[gene=blaOXA]_[protein=OXA-61_family_class_D_beta-lactamase_OXA-586]_[protein_id=AWD39697.1]_[location=1..774]_[gbkey=     ATATGAATTTAAGTTCAGCTATAAAATATT 420
lcl|MH085531.1_cds_AWD39696.1_1_[gene=blaOXA]_[protein=OXA-61_family_class_D_beta-lactamase_OXA-585]_[protein_id=AWD39696.1]_[location=1..774]_[gbkey=     ATATGAATTTAAGTTCAGCTATAAAATATT 420
lcl|MH085530.1_cds_AWD39695.1_1_[gene=blaOXA]_[protein=OXA-61_family_class_D_beta-lactamase_OXA-584]_[protein_id=AWD39695.1]_[location=1..774]_[gbkey=     ATATGAATTTAAGTTCAGCTATAAAATATT 420
lcl|MH085529.1_cds_AWD39694.1_1_[gene=blaOXA]_[protein=OXA-61_family_class_D_beta-lactamase_OXA-601]_[protein_id=AWD39694.1]_[location=1..762]_[gbkey=     ATATGAATTTAAGTTCAGCTATAAAATATT 420
lcl|MH085528.1_cds_AWD39693.1_1_[gene=blaOXA]_[protein=OXA-61_family_class_D_beta-lactamase_OXA-597]_[protein_id=AWD39693.1]_[location=1..774]_[gbkey=     ATATAAATTTAAGTTCAGCTATAAAATATT 420
lcl|MH085527.1_cds_AWD39692.1_1_[gene=blaOXA]_[protein=OXA-61_family_class_D_beta-lactamase_OXA-583]_[protein_id=AWD39692.1]_[location=1..774]_[gbkey=     ATATGAATTTAAGTTCAGCTATAAAATATT 420
lcl|MH085526.1_cds_AWD39691.1_1_[gene=blaOXA]_[protein=OXA-61_family_class_D_beta-lactamase_OXA-609]_[protein_id=AWD39691.1]_[location=1..774]_[gbkey=     ATATGAATTTAAGTTCAGCTATAAAATATT 420
lcl|MH085525.1_cds_AWD39690.1_1_[gene=blaOXA]_[protein=OXA-61_family_class_D_beta-lactamase_OXA-581]_[protein_id=AWD39690.1]_[location=1..774]_[gbkey=     ATATGAATTTAAGTTCAGCTATAAAATATT 420
lcl|MH085524.1_cds_AWD39689.1_1_[gene=blaOXA]_[protein=OXA-61_family_class_D_beta-lactamase_OXA-580]_[protein_id=AWD39689.1]_[location=1..774]_[gbkey=     ATATGAATTTAAGTTCAGCTATAAAATATT 420
lcl|MH085523.1_cds_AWD39688.1_1_[gene=blaOXA]_[protein=OXA-61_family_class_D_beta-lactamase_OXA-592]_[protein_id=AWD39688.1]_[location=1..774]_[gbkey=     ATATGAATTTAAGTTCAGCTATAAAATATT 420
lcl|MH085522.1_cds_AWD39687.1_1_[gene=blaOXA]_[protein=OXA-61_family_class_D_beta-lactamase_OXA-579]_[protein_id=AWD39687.1]_[location=1..774]_[gbkey=     ATATGAATTTAAGTTCAGCTATAAAATATT 420
lcl|MH085521.1_cds_AWD39686.1_1_[gene=blaOXA]_[protein=OXA-61_family_class_D_beta-lactamase_OXA-595]_[protein_id=AWD39686.1]_[location=1..774]_[gbkey=     ATATGAATTTAAGTTCAGCTATAAAATATT 420
lcl|MH085520.1_cds_AWD39685.1_1_[gene=blaOXA]_[protein=OXA-61_family_class_D_beta-lactamase_OXA-578]_[protein_id=AWD39685.1]_[location=1..774]_[gbkey=     ATATGAATTTAAGTTCAGCTATAAAATATT 420
lcl|MH085519.1_cds_AWD39684.1_1_[gene=blaOXA]_[protein=OXA-61_family_class_D_beta-lactamase_OXA-591]_[protein_id=AWD39684.1]_[location=1..774]_[gbkey=     ATATGAATTTAAGTTCAGCTATAAAATATT 420
lcl|MH085518.1_cds_AWD39683.1_1_[gene=blaOXA]_[protein=OXA-61_family_class_D_beta-lactamase_OXA-611]_[protein_id=AWD39683.1]_[location=1..774]_[gbkey=     ATATGAATTTAAGTTCAGCTATAAAATATT 420
lcl|MH085517.1_cds_AWD39682.1_1_[gene=blaOXA]_[protein=OXA-61_family_class_D_beta-lactamase_OXA-608]_[protein_id=AWD39682.1]_[location=1..774]_[gbkey=     ATATGAATTTAAGTTCAGCTATAAAATATT 420
lcl|MH085516.1_cds_AWD39681.1_1_[gene=blaOXA]_[protein=OXA-61_family_class_D_beta-lactamase_OXA-594]_[protein_id=AWD39681.1]_[location=1..774]_[gbkey=     ATATGAATTTAAGTTCAGCTATAAAATATT 420
lcl|MH085515.1_cds_AWD39680.1_1_[gene=blaOXA]_[protein=OXA-61_family_class_D_beta-lactamase_OXA-603]_[protein_id=AWD39680.1]_[location=1..762]_[gbkey=     ATATGAATTTAAGTTCAGCTATAAAATATT 420
                                                                                                                                                                                         

OXA-1_consensus                                                                                                                                            CTGTTGTTTGGGTTTCGCAAGAAATAACCC 450
OXA01_crRNA                                                                                                                                                ------------------------------ 450
Forward_primer                                                                                                                                             ------------------------------ 450
Reverse_primer                                                                                                                                             ------------------------------ 450
lcl|NG_063887.1_cds_WP_128268279.1_1_[gene=blaOXA]_[locus_tag=A7J11_06098]_[protein=OXA-61_family_class_D_beta-lactamase_OXA-786]_[protein_id=WP_12826     CTAATGTTCTTGCTTTTAAAGAAGTGGCAA 450
lcl|NG_049489.1_cds_WP_002783228.1_1_[gene=blaOXA]_[locus_tag=A7J11_00739]_[protein=OXA-61_family_class_D_beta-lactamase_OXA-193]_[protein_id=WP_00278     CTAATGTTCTTGCTTTTAAAGAAGTGGCAA 450
lcl|MH085562.1_cds_AWD39738.1_1_[gene=blaOXA]_[protein=OXA-61_family_class_D_beta-lactamase_OXA-660]_[protein_id=AWD39738.1]_[location=1..720]_[gbkey=     CTAATGTTCTTGCTTTTAAAGAAGTGGCAA 450
lcl|MH085560.1_cds_AWD39737.1_1_[gene=blaOXA]_[protein=OXA-61_family_class_D_beta-lactamase_OXA-659]_[protein_id=AWD39737.1]_[location=1..828]_[gbkey=     CTAATGTTCTTGCTTTTAAAGAAGTGGCAA 450
lcl|MH085558.1_cds_AWD39736.1_1_[gene=blaOXA]_[protein=OXA-61_family_class_D_beta-lactamase]_[protein_id=AWD39736.1]_[location=1..762]_[gbkey=CDS]         CTAATGTTCTTGCTTTTAAAGAAGTGGCAA 450
lcl|MH085557.1_cds_AWD39735.1_1_[gene=blaOXA]_[protein=OXA-61_family_class_D_beta-lactamase]_[protein_id=AWD39735.1]_[location=1..675]_[gbkey=CDS]         CTAATGTTCTTGCTTTTAAAGAAGTGGCAA 450
lcl|MH085553.1_cds_AWD39716.1_1_[gene=blaOXA]_[protein=OXA-61_family_class_D_beta-lactamase_OXA-582]_[protein_id=AWD39716.1]_[location=1..774]_[gbkey=     CTAATGTTCTTGCTTTTAAAGAAGTGGCAA 450
lcl|MH085559.1_cds_AWD39717.1_1_[gene=blaOXA]_[protein=OXA-61_family_class_D_beta-lactamase_OXA-461]_[protein_id=AWD39717.1]_[location=1..762]_[gbkey=     CTAATGTTCTTGCTTTTAAAGAAGTGGCAA 450
lcl|MH085561.1_cds_AWD39718.1_1_[gene=blaOXA]_[protein=OXA-61_family_class_D_beta-lactamase_OXA-605]_[protein_id=AWD39718.1]_[location=1..807]_[gbkey=     CTAATGTTCTTGCTTTTAAAGAAGTGACAA 450
lcl|MH085556.1_cds_AWD39734.1_1_[gene=blaOXA]_[protein=OXA-61_family_class_D_beta-lactamase]_[protein_id=AWD39734.1]_[location=1..774]_[gbkey=CDS]         CTAATGTTCTTGCTTTTAAAGAAGTGGCAA 450
lcl|MH085555.1_cds_AWD39733.1_1_[gene=blaOXA]_[protein=OXA-61_family_class_D_beta-lactamase]_[protein_id=AWD39733.1]_[location=1..774]_[gbkey=CDS]         CTAATGTTCTTGCTTTTAAAGAAGTGGCAA 450
lcl|MH085554.1_cds_AWD39732.1_1_[gene=blaOXA]_[protein=OXA-61_family_class_D_beta-lactamase]_[protein_id=AWD39732.1]_[location=1..774]_[gbkey=CDS]         CTAATGTTCTTGCTTTTAAAGAAGTGGCAA 450
lcl|MH085552.1_cds_AWD39731.1_1_[gene=blaOXA]_[protein=OXA-61_family_class_D_beta-lactamase]_[protein_id=AWD39731.1]_[location=1..675]_[gbkey=CDS]         CTAATGTTCTTGCTTTTAAAGAAGTGGCAA 450
lcl|MH085551.1_cds_AWD39730.1_1_[gene=blaOXA]_[protein=OXA-61_family_class_D_beta-lactamase]_[protein_id=AWD39730.1]_[location=1..675]_[gbkey=CDS]         CTAATGTTCTTGCTTTTAAAGAAGTGGCAA 450
lcl|NG_049801.1_cds_WP_002872036.1_1_[gene=blaOXA]_[locus_tag=A7J11_01349]_[protein=class_D_beta-lactamase_OXA-61]_[protein_id=WP_002872036.1]_[locati     CTAATGTTCTTGCTTTTAAAGAAGTGGCAA 450
lcl|MK181521.1_cds_AYX80690.1_1_[gene=blaOXA]_[protein=OXA-61_family_class_D_beta-lactamase_OXA-786]_[protein_id=AYX80690.1]_[location=1..744]_[gbkey=     CTAATGTTCTTGCTTTTAAAGAAGTGGCAA 450
lcl|NG_049746.1_cds_WP_002788004.1_1_[gene=blaOXA]_[locus_tag=A7J11_01476]_[protein=OXA-61_family_class_D_beta-lactamase_OXA-460]_[protein_id=WP_00278     CTAATGTTCTTGCTTTTAAAGAAGTGACAA 450
lcl|NG_049747.1_cds_WP_038813458.1_1_[gene=blaOXA]_[locus_tag=A7J11_03397]_[protein=OXA-61_family_class_D_beta-lactamase_OXA-461]_[protein_id=WP_03881     CTAATGTTCTTGCTTTTAAAGAAGTGGCAA 450
lcl|MK181519.1_cds_AYX80688.1_1_[gene=blaOXA]_[protein=OXA-61_family_class_D_beta-lactamase_OXA-784]_[protein_id=AYX80688.1]_[location=1..774]_[gbkey=     CTAATGTTCTTGCTTTTAAAGAAGTGGCAA 450
lcl|NG_049736.1_cds_WP_042962442.1_1_[gene=blaOXA]_[locus_tag=A7J11_03430]_[protein=OXA-61_family_class_D_beta-lactamase_OXA-450]_[protein_id=WP_04296     CTAATGTTCTTGCTTTTAAAGAAGTGGCAA 450
lcl|NG_049737.1_cds_WP_052805187.1_1_[gene=blaOXA]_[locus_tag=A7J11_03478]_[protein=OXA-61_family_class_D_beta-lactamase_OXA-451]_[protein_id=WP_05280     CTAATGTTCTTGCTTTTAAAGAAGTGGCAA 450
lcl|NG_049738.1_cds_WP_020836977.1_1_[gene=blaOXA]_[locus_tag=A7J11_03057]_[protein=OXA-61_family_class_D_beta-lactamase_OXA-452]_[protein_id=WP_02083     CTAATGTTCTTGCTTTTAAAGAAGTGGCAA 450
lcl|NG_049739.1_cds_WP_038851696.1_1_[gene=blaOXA]_[locus_tag=A7J11_03398]_[protein=OXA-61_family_class_D_beta-lactamase_OXA-453]_[protein_id=WP_03885     CTAATGTTCTTGCTTTTAAAGAAGTGGCAA 450
lcl|NG_049769.1_cds_WP_002791310.1_1_[gene=blaOXA]_[locus_tag=A7J11_02800]_[protein=OXA-61_family_class_D_beta-lactamase_OXA-489]_[protein_id=WP_00279     CTAATGTTCTTGCTTTTAAAGAAGTGGCAA 450
lcl|NG_063885.1_cds_WP_065980086.1_1_[gene=blaOXA]_[locus_tag=A7J11_06096]_[protein=OXA-61_family_class_D_beta-lactamase_OXA-784]_[protein_id=WP_06598     CTAATGTTCTTGCTTTTAAAGAAGTGGCAA 450
lcl|NG_061407.1_cds_WP_114699279.1_1_[gene=blaOXA]_[locus_tag=A7J11_05812]_[protein=OXA-61_family_class_D_beta-lactamase_OXA-660]_[protein_id=WP_11469     CTAATGTTCTTGCTTTTAAAGAAGTGGCAA 450
lcl|NG_057542.1_cds_WP_109545108.1_1_[gene=blaOXA]_[locus_tag=A7J11_05543]_[protein=OXA-61_family_class_D_beta-lactamase_OXA-605]_[protein_id=WP_10954     CTAATGTTCTTGCTTTTAAAGAAGTGACAA 450
lcl|NG_057541.1_cds_WP_109545107.1_1_[gene=blaOXA]_[locus_tag=A7J11_05542]_[protein=OXA-61_family_class_D_beta-lactamase_OXA-582]_[protein_id=WP_10954     CTAATGTTCTTGCTTTTAAAGAAGTGGCAA 450
lcl|NG_057540.1_cds_WP_109545106.1_1_[gene=blaOXA]_[locus_tag=A7J11_05541]_[protein=OXA-61_family_class_D_beta-lactamase_OXA-606]_[protein_id=WP_10954     CTAATGTTCTTGCTTTTAAAGAAGTGGCAA 450
lcl|NG_057539.1_cds_WP_109545105.1_1_[gene=blaOXA]_[locus_tag=A7J11_05540]_[protein=OXA-61_family_class_D_beta-lactamase_OXA-602]_[protein_id=WP_10954     CTAATGTTCTTGCTTTTAAAGAAGTGGCAA 450
lcl|NG_057538.1_cds_WP_109545104.1_1_[gene=blaOXA]_[locus_tag=A7J11_05539]_[protein=OXA-61_family_class_D_beta-lactamase_OXA-604]_[protein_id=WP_10954     CTAATGTTCTTGCTTTTAAAGAAGTGGCAA 450
lcl|NG_057537.1_cds_WP_109545103.1_1_[gene=blaOXA]_[locus_tag=A7J11_05538]_[protein=OXA-61_family_class_D_beta-lactamase_OXA-590]_[protein_id=WP_10954     CTAATGTTCTTGCTTTTAAAGAAGTGGCAA 450
lcl|NG_057536.1_cds_WP_109545102.1_1_[gene=blaOXA]_[locus_tag=A7J11_05537]_[protein=OXA-61_family_class_D_beta-lactamase_OXA-607]_[protein_id=WP_10954     CTAATGTTCTTGCTTTTAAAGAAGTGGCAA 450
lcl|NG_057535.1_cds_WP_109545101.1_1_[gene=blaOXA]_[locus_tag=A7J11_05536]_[protein=OXA-61_family_class_D_beta-lactamase_OXA-598]_[protein_id=WP_10954     CTAATGTTCTTGCTTTTAAAGAAGTGGCAA 450
lcl|NG_057534.1_cds_WP_109545100.1_1_[gene=blaOXA]_[locus_tag=A7J11_05535]_[protein=OXA-61_family_class_D_beta-lactamase_OXA-612]_[protein_id=WP_10954     CTAATGTTCTTGCTTTTAAAGAAGTGGCAA 450
lcl|NG_057533.1_cds_WP_109545099.1_1_[gene=blaOXA]_[locus_tag=A7J11_05534]_[protein=OXA-61_family_class_D_beta-lactamase_OXA-610]_[protein_id=WP_10954     CTAATGTTCTTGCTTTTAAAGAAGTGGCAA 450
lcl|NG_057532.1_cds_WP_109545098.1_1_[gene=blaOXA]_[locus_tag=A7J11_05533]_[protein=OXA-61_family_class_D_beta-lactamase_OXA-599]_[protein_id=WP_10954     CTAATGTTCTTGCTTTTAAAGAAGTGGCAA 450
lcl|NG_057531.1_cds_WP_109545097.1_1_[gene=blaOXA]_[locus_tag=A7J11_05532]_[protein=OXA-61_family_class_D_beta-lactamase_OXA-593]_[protein_id=WP_10954     CTAATGTTCTTGCTTTTAAAGAAGTGGTAA 450
lcl|NG_057530.1_cds_WP_109545096.1_1_[gene=blaOXA]_[locus_tag=A7J11_05531]_[protein=OXA-61_family_class_D_beta-lactamase_OXA-589]_[protein_id=WP_10954     CTAATGTTCTTGCTTTTAAAGAAGTGGCAA 450
lcl|NG_057529.1_cds_WP_109545095.1_1_[gene=blaOXA]_[locus_tag=A7J11_05530]_[protein=OXA-61_family_class_D_beta-lactamase_OXA-588]_[protein_id=WP_10954     CTAATGTTCTTGCTTTTAAAGAAGTGGCAA 450
lcl|NG_057528.1_cds_WP_109545094.1_1_[gene=blaOXA]_[locus_tag=A7J11_05529]_[protein=OXA-61_family_class_D_beta-lactamase_OXA-600]_[protein_id=WP_10954     CTAATGTTCTTGCTTTTAAAGAAGTGGCAA 450
lcl|NG_057527.1_cds_WP_109545093.1_1_[gene=blaOXA]_[locus_tag=A7J11_05528]_[protein=OXA-61_family_class_D_beta-lactamase_OXA-596]_[protein_id=WP_10954     CTAATGTTCTTGCTTTTAAAGAAGTGGCAA 450
lcl|NG_057526.1_cds_WP_109545092.1_1_[gene=blaOXA]_[locus_tag=A7J11_05527]_[protein=OXA-61_family_class_D_beta-lactamase_OXA-587]_[protein_id=WP_10954     CTAATGTTCTTGCTTTTAAAGAAGTGGCAA 450
lcl|NG_057525.1_cds_WP_109545091.1_1_[gene=blaOXA]_[locus_tag=A7J11_05526]_[protein=OXA-61_family_class_D_beta-lactamase_OXA-577]_[protein_id=WP_10954     CTAATGTTCTTGCTTTTAAAGAAGTGACAA 450
lcl|NG_057524.1_cds_WP_109545090.1_1_[gene=blaOXA]_[locus_tag=A7J11_05525]_[protein=OXA-61_family_class_D_beta-lactamase_OXA-586]_[protein_id=WP_10954     CTAATGTTCTTGCTTTTAAAGAAGTGGCAA 450
lcl|NG_057523.1_cds_WP_109545089.1_1_[gene=blaOXA]_[locus_tag=A7J11_05524]_[protein=OXA-61_family_class_D_beta-lactamase_OXA-585]_[protein_id=WP_10954     CTAATGTTCTTGCTTTTAAAGAAGTGGCAA 450
lcl|NG_057522.1_cds_WP_109545088.1_1_[gene=blaOXA]_[locus_tag=A7J11_05523]_[protein=OXA-61_family_class_D_beta-lactamase_OXA-584]_[protein_id=WP_10954     CTAATGTTCTTGCTTTTAAAGAAGTGGCAA 450
lcl|NG_057521.1_cds_WP_052803794.1_1_[gene=blaOXA]_[locus_tag=A7J11_05522]_[protein=OXA-61_family_class_D_beta-lactamase_OXA-601]_[protein_id=WP_05280     CTAATGTTCTTGCTTTTAAAGAAGTGGCAA 450
lcl|NG_057520.1_cds_WP_052800105.1_1_[gene=blaOXA]_[locus_tag=A7J11_05521]_[protein=OXA-61_family_class_D_beta-lactamase_OXA-597]_[protein_id=WP_05280     CTAATGTTCTTGCTTTTAAAGAAGTGGCAA 450
lcl|NG_057519.1_cds_WP_052781249.1_1_[gene=blaOXA]_[locus_tag=A7J11_05520]_[protein=OXA-61_family_class_D_beta-lactamase_OXA-583]_[protein_id=WP_05278     CTAATGTTCTTGCTTTTAAAGAAGTGGCAA 450
lcl|NG_057518.1_cds_WP_052798312.1_1_[gene=blaOXA]_[locus_tag=A7J11_05519]_[protein=OXA-61_family_class_D_beta-lactamase_OXA-609]_[protein_id=WP_05279     CTAATGTTCTTGCTTTTAAAGAAGTGGCAA 450
lcl|NG_057517.1_cds_WP_052788887.1_1_[gene=blaOXA]_[locus_tag=A7J11_05518]_[protein=OXA-61_family_class_D_beta-lactamase_OXA-581]_[protein_id=WP_05278     CTAATGTTCTTGCTTTTAAAGAAGTGGCAA 450
lcl|NG_057516.1_cds_WP_025006557.1_1_[gene=blaOXA]_[locus_tag=A7J11_05517]_[protein=OXA-61_family_class_D_beta-lactamase_OXA-580]_[protein_id=WP_02500     CTAATGTTCTTGCTTTTAAAGAAGTGGCAA 450
lcl|NG_057515.1_cds_WP_002857546.1_1_[gene=blaOXA]_[locus_tag=A7J11_05516]_[protein=OXA-61_family_class_D_beta-lactamase_OXA-592]_[protein_id=WP_00285     CTAATGTTCTTGCTTTTAAAGAAGTGGCAA 450
lcl|NG_057514.1_cds_WP_002837769.1_1_[gene=blaOXA]_[locus_tag=A7J11_05515]_[protein=OXA-61_family_class_D_beta-lactamase_OXA-579]_[protein_id=WP_00283     CTAATGTTCTTGCTTTTAAAGAAGTGGCAA 450
lcl|NG_057513.1_cds_WP_002824679.1_1_[gene=blaOXA]_[locus_tag=A7J11_05514]_[protein=OXA-61_family_class_D_beta-lactamase_OXA-595]_[protein_id=WP_00282     CTAATGTTCTTGCTTTCAAAGAAGTGGCAA 450
lcl|NG_057512.1_cds_WP_002812372.1_1_[gene=blaOXA]_[locus_tag=A7J11_05513]_[protein=OXA-61_family_class_D_beta-lactamase_OXA-578]_[protein_id=WP_00281     CTAATGTTCTTGCTTTTAAAGAAGTGGCAA 450
lcl|NG_057511.1_cds_WP_002889704.1_1_[gene=blaOXA]_[locus_tag=A7J11_05512]_[protein=OXA-61_family_class_D_beta-lactamase_OXA-591]_[protein_id=WP_00288     CTAATGTTCTTGCTTTTAAAGAAGTGGCAA 450
lcl|NG_057510.1_cds_WP_052788483.1_1_[gene=blaOXA]_[locus_tag=A7J11_05511]_[protein=OXA-61_family_class_D_beta-lactamase_OXA-611]_[protein_id=WP_05278     CTAATGTTCTTGCTTTTAAAGAAGTGGCAA 450
lcl|NG_057509.1_cds_WP_109545087.1_1_[gene=blaOXA]_[locus_tag=A7J11_05510]_[protein=OXA-61_family_class_D_beta-lactamase_OXA-608]_[protein_id=WP_10954     CTAATGTTCTTGCTTTTAAAGAAGTGGCAA 450
lcl|NG_057508.1_cds_WP_044600959.1_1_[gene=blaOXA]_[locus_tag=A7J11_05509]_[protein=OXA-61_family_class_D_beta-lactamase_OXA-594]_[protein_id=WP_04460     CTAATGTTCTTGCTTTTAAAGAAGTGGCAA 450
lcl|NG_057507.1_cds_WP_053921012.1_1_[gene=blaOXA]_[locus_tag=A7J11_05508]_[protein=OXA-61_family_class_D_beta-lactamase_OXA-603]_[protein_id=WP_05392     CTAATGTTCTTGCTTTTAAAGAAGTGGCAA 450
lcl|MH085549.1_cds_AWD39714.1_1_[gene=blaOXA]_[protein=OXA-61_family_class_D_beta-lactamase_OXA-606]_[protein_id=AWD39714.1]_[location=1..774]_[gbkey=     CTAATGTTCTTGCTTTTAAAGAAGTGGCAA 450
lcl|MH085548.1_cds_AWD39713.1_1_[gene=blaOXA]_[protein=OXA-61_family_class_D_beta-lactamase_OXA-602]_[protein_id=AWD39713.1]_[location=1..762]_[gbkey=     CTAATGTTCTTGCTTTTAAAGAAGTGGCAA 450
lcl|MH085547.1_cds_AWD39712.1_1_[gene=blaOXA]_[protein=OXA-61_family_class_D_beta-lactamase_OXA-604]_[protein_id=AWD39712.1]_[location=1..762]_[gbkey=     CTAATGTTCTTGCTTTTAAAGAAGTGGCAA 450
lcl|MH085546.1_cds_AWD39711.1_1_[gene=blaOXA]_[protein=OXA-61_family_class_D_beta-lactamase_OXA-590]_[protein_id=AWD39711.1]_[location=1..774]_[gbkey=     CTAATGTTCTTGCTTTTAAAGAAGTGGCAA 450
lcl|MH085545.1_cds_AWD39710.1_1_[gene=blaOXA]_[protein=OXA-61_family_class_D_beta-lactamase_OXA-607]_[protein_id=AWD39710.1]_[location=1..759]_[gbkey=     CTAATGTTCTTGCTTTTAAAGAAGTGGCAA 450
lcl|MH085544.1_cds_AWD39709.1_1_[gene=blaOXA]_[protein=OXA-61_family_class_D_beta-lactamase_OXA-598]_[protein_id=AWD39709.1]_[location=1..771]_[gbkey=     CTAATGTTCTTGCTTTTAAAGAAGTGGCAA 450
lcl|MH085543.1_cds_AWD39708.1_1_[gene=blaOXA]_[protein=OXA-61_family_class_D_beta-lactamase_OXA-612]_[protein_id=AWD39708.1]_[location=1..774]_[gbkey=     CTAATGTTCTTGCTTTTAAAGAAGTGGCAA 450
lcl|MH085542.1_cds_AWD39707.1_1_[gene=blaOXA]_[protein=OXA-61_family_class_D_beta-lactamase_OXA-610]_[protein_id=AWD39707.1]_[location=1..774]_[gbkey=     CTAATGTTCTTGCTTTTAAAGAAGTGGCAA 450
lcl|MH085541.1_cds_AWD39706.1_1_[gene=blaOXA]_[protein=OXA-61_family_class_D_beta-lactamase_OXA-577]_[protein_id=AWD39706.1]_[location=1..774]_[gbkey=     CTAATGTTCTTGCTTTTAAAGAAGTGACAA 450
lcl|MH085540.1_cds_AWD39705.1_1_[gene=blaOXA]_[protein=OXA-61_family_class_D_beta-lactamase_OXA-599]_[protein_id=AWD39705.1]_[location=1..774]_[gbkey=     CTAATGTTCTTGCTTTTAAAGAAGTGGCAA 450
lcl|MH085539.1_cds_AWD39704.1_1_[gene=blaOXA]_[protein=OXA-61_family_class_D_beta-lactamase_OXA-593]_[protein_id=AWD39704.1]_[location=1..774]_[gbkey=     CTAATGTTCTTGCTTTTAAAGAAGTGGTAA 450
lcl|MH085538.1_cds_AWD39703.1_1_[gene=blaOXA]_[protein=OXA-61_family_class_D_beta-lactamase_OXA-589]_[protein_id=AWD39703.1]_[location=1..774]_[gbkey=     CTAATGTTCTTGCTTTTAAAGAAGTGGCAA 450
lcl|MH085537.1_cds_AWD39702.1_1_[gene=blaOXA]_[protein=OXA-61_family_class_D_beta-lactamase_OXA-588]_[protein_id=AWD39702.1]_[location=1..774]_[gbkey=     CTAATGTTCTTGCTTTTAAAGAAGTGGCAA 450
lcl|MH085536.1_cds_AWD39701.1_1_[gene=blaOXA]_[protein=OXA-61_family_class_D_beta-lactamase_OXA-600]_[protein_id=AWD39701.1]_[location=1..774]_[gbkey=     CTAATGTTCTTGCTTTTAAAGAAGTGGCAA 450
lcl|MH085535.1_cds_AWD39700.1_1_[gene=blaOXA]_[protein=OXA-61_family_class_D_beta-lactamase_OXA-596]_[protein_id=AWD39700.1]_[location=1..774]_[gbkey=     CTAATGTTCTTGCTTTTAAAGAAGTGGCAA 450
lcl|MH085534.1_cds_AWD39699.1_1_[gene=blaOXA]_[protein=OXA-61_family_class_D_beta-lactamase_OXA-587]_[protein_id=AWD39699.1]_[location=1..774]_[gbkey=     CTAATGTTCTTGCTTTTAAAGAAGTGGCAA 450
lcl|MH085533.1_cds_AWD39698.1_1_[gene=blaOXA]_[protein=OXA-61_family_class_D_beta-lactamase_OXA-577]_[protein_id=AWD39698.1]_[location=1..774]_[gbkey=     CTAATGTTCTTGCTTTTAAAGAAGTGACAA 450
lcl|MH085532.1_cds_AWD39697.1_1_[gene=blaOXA]_[protein=OXA-61_family_class_D_beta-lactamase_OXA-586]_[protein_id=AWD39697.1]_[location=1..774]_[gbkey=     CTAATGTTCTTGCTTTTAAAGAAGTGGCAA 450
lcl|MH085531.1_cds_AWD39696.1_1_[gene=blaOXA]_[protein=OXA-61_family_class_D_beta-lactamase_OXA-585]_[protein_id=AWD39696.1]_[location=1..774]_[gbkey=     CTAATGTTCTTGCTTTTAAAGAAGTGGCAA 450
lcl|MH085530.1_cds_AWD39695.1_1_[gene=blaOXA]_[protein=OXA-61_family_class_D_beta-lactamase_OXA-584]_[protein_id=AWD39695.1]_[location=1..774]_[gbkey=     CTAATGTTCTTGCTTTTAAAGAAGTGGCAA 450
lcl|MH085529.1_cds_AWD39694.1_1_[gene=blaOXA]_[protein=OXA-61_family_class_D_beta-lactamase_OXA-601]_[protein_id=AWD39694.1]_[location=1..762]_[gbkey=     CTAATGTTCTTGCTTTTAAAGAAGTGGCAA 450
lcl|MH085528.1_cds_AWD39693.1_1_[gene=blaOXA]_[protein=OXA-61_family_class_D_beta-lactamase_OXA-597]_[protein_id=AWD39693.1]_[location=1..774]_[gbkey=     CTAATGTTCTTGCTTTTAAAGAAGTGGCAA 450
lcl|MH085527.1_cds_AWD39692.1_1_[gene=blaOXA]_[protein=OXA-61_family_class_D_beta-lactamase_OXA-583]_[protein_id=AWD39692.1]_[location=1..774]_[gbkey=     CTAATGTTCTTGCTTTTAAAGAAGTGGCAA 450
lcl|MH085526.1_cds_AWD39691.1_1_[gene=blaOXA]_[protein=OXA-61_family_class_D_beta-lactamase_OXA-609]_[protein_id=AWD39691.1]_[location=1..774]_[gbkey=     CTAATGTTCTTGCTTTTAAAGAAGTGGCAA 450
lcl|MH085525.1_cds_AWD39690.1_1_[gene=blaOXA]_[protein=OXA-61_family_class_D_beta-lactamase_OXA-581]_[protein_id=AWD39690.1]_[location=1..774]_[gbkey=     CTAATGTTCTTGCTTTTAAAGAAGTGGCAA 450
lcl|MH085524.1_cds_AWD39689.1_1_[gene=blaOXA]_[protein=OXA-61_family_class_D_beta-lactamase_OXA-580]_[protein_id=AWD39689.1]_[location=1..774]_[gbkey=     CTAATGTTCTTGCTTTTAAAGAAGTGGCAA 450
lcl|MH085523.1_cds_AWD39688.1_1_[gene=blaOXA]_[protein=OXA-61_family_class_D_beta-lactamase_OXA-592]_[protein_id=AWD39688.1]_[location=1..774]_[gbkey=     CTAATGTTCTTGCTTTTAAAGAAGTGGCAA 450
lcl|MH085522.1_cds_AWD39687.1_1_[gene=blaOXA]_[protein=OXA-61_family_class_D_beta-lactamase_OXA-579]_[protein_id=AWD39687.1]_[location=1..774]_[gbkey=     CTAATGTTCTTGCTTTTAAAGAAGTGGCAA 450
lcl|MH085521.1_cds_AWD39686.1_1_[gene=blaOXA]_[protein=OXA-61_family_class_D_beta-lactamase_OXA-595]_[protein_id=AWD39686.1]_[location=1..774]_[gbkey=     CTAATGTTCTTGCTTTCAAAGAAGTGGCAA 450
lcl|MH085520.1_cds_AWD39685.1_1_[gene=blaOXA]_[protein=OXA-61_family_class_D_beta-lactamase_OXA-578]_[protein_id=AWD39685.1]_[location=1..774]_[gbkey=     CTAATGTTCTTGCTTTTAAAGAAGTGGCAA 450
lcl|MH085519.1_cds_AWD39684.1_1_[gene=blaOXA]_[protein=OXA-61_family_class_D_beta-lactamase_OXA-591]_[protein_id=AWD39684.1]_[location=1..774]_[gbkey=     CTAATGTTCTTGCTTTTAAAGAAGTGGCAA 450
lcl|MH085518.1_cds_AWD39683.1_1_[gene=blaOXA]_[protein=OXA-61_family_class_D_beta-lactamase_OXA-611]_[protein_id=AWD39683.1]_[location=1..774]_[gbkey=     CTAATGTTCTTGCTTTTAAAGAAGTGGCAA 450
lcl|MH085517.1_cds_AWD39682.1_1_[gene=blaOXA]_[protein=OXA-61_family_class_D_beta-lactamase_OXA-608]_[protein_id=AWD39682.1]_[location=1..774]_[gbkey=     CTAATGTTCTTGCTTTTAAAGAAGTGGCAA 450
lcl|MH085516.1_cds_AWD39681.1_1_[gene=blaOXA]_[protein=OXA-61_family_class_D_beta-lactamase_OXA-594]_[protein_id=AWD39681.1]_[location=1..774]_[gbkey=     CTAATGTTCTTGCTTTTAAAGAAGTGGCAA 450
lcl|MH085515.1_cds_AWD39680.1_1_[gene=blaOXA]_[protein=OXA-61_family_class_D_beta-lactamase_OXA-603]_[protein_id=AWD39680.1]_[location=1..762]_[gbkey=     CTAATGTTCTTGCTTTTAAAGAAGTGGCAA 450
                                                                                                                                                                                         

OXA-1_consensus                                                                                                                                            AAAAAATTGGATTAAATAAAATCAAGAATT 480
OXA01_crRNA                                                                                                                                                ------------------------------ 480
Forward_primer                                                                                                                                             ------------------------------ 480
Reverse_primer                                                                                                                                             ------------------------------ 480
lcl|NG_063887.1_cds_WP_128268279.1_1_[gene=blaOXA]_[locus_tag=A7J11_06098]_[protein=OXA-61_family_class_D_beta-lactamase_OXA-786]_[protein_id=WP_12826     GAAGAATTGGTATCAAAACTATGCAAGAAT 480
lcl|NG_049489.1_cds_WP_002783228.1_1_[gene=blaOXA]_[locus_tag=A7J11_00739]_[protein=OXA-61_family_class_D_beta-lactamase_OXA-193]_[protein_id=WP_00278     GAAGAATTGGTATCAAAACTATGCAAGAAT 480
lcl|MH085562.1_cds_AWD39738.1_1_[gene=blaOXA]_[protein=OXA-61_family_class_D_beta-lactamase_OXA-660]_[protein_id=AWD39738.1]_[location=1..720]_[gbkey=     GAAGAATTGGTATCAAAACTATGCAAGAAT 480
lcl|MH085560.1_cds_AWD39737.1_1_[gene=blaOXA]_[protein=OXA-61_family_class_D_beta-lactamase_OXA-659]_[protein_id=AWD39737.1]_[location=1..828]_[gbkey=     GAAGAATTGGTATCAAAACTATGCAAGAAT 480
lcl|MH085558.1_cds_AWD39736.1_1_[gene=blaOXA]_[protein=OXA-61_family_class_D_beta-lactamase]_[protein_id=AWD39736.1]_[location=1..762]_[gbkey=CDS]         GAAGAATTGGTATCAAAACTATGCAAGAAT 480
lcl|MH085557.1_cds_AWD39735.1_1_[gene=blaOXA]_[protein=OXA-61_family_class_D_beta-lactamase]_[protein_id=AWD39735.1]_[location=1..675]_[gbkey=CDS]         GAAGAATTGGTATCAAAACTATGCAAGAAT 480
lcl|MH085553.1_cds_AWD39716.1_1_[gene=blaOXA]_[protein=OXA-61_family_class_D_beta-lactamase_OXA-582]_[protein_id=AWD39716.1]_[location=1..774]_[gbkey=     GAAGAATTGGTATCAAAACTATGCAAGAAT 480
lcl|MH085559.1_cds_AWD39717.1_1_[gene=blaOXA]_[protein=OXA-61_family_class_D_beta-lactamase_OXA-461]_[protein_id=AWD39717.1]_[location=1..762]_[gbkey=     GAAGAATTGGTATCAAAACTATGCAAGAAT 480
lcl|MH085561.1_cds_AWD39718.1_1_[gene=blaOXA]_[protein=OXA-61_family_class_D_beta-lactamase_OXA-605]_[protein_id=AWD39718.1]_[location=1..807]_[gbkey=     GAAGAATTGGTATCAAAACTATGCAAGAAT 480
lcl|MH085556.1_cds_AWD39734.1_1_[gene=blaOXA]_[protein=OXA-61_family_class_D_beta-lactamase]_[protein_id=AWD39734.1]_[location=1..774]_[gbkey=CDS]         GAAGAATTGGTATCAAAACTATGCAAGAAT 480
lcl|MH085555.1_cds_AWD39733.1_1_[gene=blaOXA]_[protein=OXA-61_family_class_D_beta-lactamase]_[protein_id=AWD39733.1]_[location=1..774]_[gbkey=CDS]         GAAGAATTGGTATCAAAACTATGCAAGAAT 480
lcl|MH085554.1_cds_AWD39732.1_1_[gene=blaOXA]_[protein=OXA-61_family_class_D_beta-lactamase]_[protein_id=AWD39732.1]_[location=1..774]_[gbkey=CDS]         GAAGAATTGGTATCAAAACTATGCAAGAAT 480
lcl|MH085552.1_cds_AWD39731.1_1_[gene=blaOXA]_[protein=OXA-61_family_class_D_beta-lactamase]_[protein_id=AWD39731.1]_[location=1..675]_[gbkey=CDS]         GAAGAATTGGTATCAAAACTATGCAAGAAT 480
lcl|MH085551.1_cds_AWD39730.1_1_[gene=blaOXA]_[protein=OXA-61_family_class_D_beta-lactamase]_[protein_id=AWD39730.1]_[location=1..675]_[gbkey=CDS]         GAAGAATTGGTATCAAAACTATGCAAGAAT 480
lcl|NG_049801.1_cds_WP_002872036.1_1_[gene=blaOXA]_[locus_tag=A7J11_01349]_[protein=class_D_beta-lactamase_OXA-61]_[protein_id=WP_002872036.1]_[locati     GAAGAATTGGTATCAAAACTATGCAAGAAT 480
lcl|MK181521.1_cds_AYX80690.1_1_[gene=blaOXA]_[protein=OXA-61_family_class_D_beta-lactamase_OXA-786]_[protein_id=AYX80690.1]_[location=1..744]_[gbkey=     GAAGAATTGGTATCAAAACTATGCAAGAAT 480
lcl|NG_049746.1_cds_WP_002788004.1_1_[gene=blaOXA]_[locus_tag=A7J11_01476]_[protein=OXA-61_family_class_D_beta-lactamase_OXA-460]_[protein_id=WP_00278     GAAGAATTGGTATCAAAACTATGCAAGAAT 480
lcl|NG_049747.1_cds_WP_038813458.1_1_[gene=blaOXA]_[locus_tag=A7J11_03397]_[protein=OXA-61_family_class_D_beta-lactamase_OXA-461]_[protein_id=WP_03881     GAAGAATTGGTATCAAAACTATGCAAGAAT 480
lcl|MK181519.1_cds_AYX80688.1_1_[gene=blaOXA]_[protein=OXA-61_family_class_D_beta-lactamase_OXA-784]_[protein_id=AYX80688.1]_[location=1..774]_[gbkey=     GAAGAATTGGTATCAAAACTATGCAAGAAT 480
lcl|NG_049736.1_cds_WP_042962442.1_1_[gene=blaOXA]_[locus_tag=A7J11_03430]_[protein=OXA-61_family_class_D_beta-lactamase_OXA-450]_[protein_id=WP_04296     GAAGAATTGGTATCAAAACTATGCAAGAAT 480
lcl|NG_049737.1_cds_WP_052805187.1_1_[gene=blaOXA]_[locus_tag=A7J11_03478]_[protein=OXA-61_family_class_D_beta-lactamase_OXA-451]_[protein_id=WP_05280     GAAGAATTGGTATCAAAACTATGCAAGAAT 480
lcl|NG_049738.1_cds_WP_020836977.1_1_[gene=blaOXA]_[locus_tag=A7J11_03057]_[protein=OXA-61_family_class_D_beta-lactamase_OXA-452]_[protein_id=WP_02083     GAAGAATTGGTATCAAAACTATGCAAGAAT 480
lcl|NG_049739.1_cds_WP_038851696.1_1_[gene=blaOXA]_[locus_tag=A7J11_03398]_[protein=OXA-61_family_class_D_beta-lactamase_OXA-453]_[protein_id=WP_03885     GAAGAATTGGTATCAAAACTATGCAAGAAT 480
lcl|NG_049769.1_cds_WP_002791310.1_1_[gene=blaOXA]_[locus_tag=A7J11_02800]_[protein=OXA-61_family_class_D_beta-lactamase_OXA-489]_[protein_id=WP_00279     GAAGAATTGGTATCAAAACTATGCAAGAAT 480
lcl|NG_063885.1_cds_WP_065980086.1_1_[gene=blaOXA]_[locus_tag=A7J11_06096]_[protein=OXA-61_family_class_D_beta-lactamase_OXA-784]_[protein_id=WP_06598     GAAGAATTGGTATCAAAACTATGCAAGAAT 480
lcl|NG_061407.1_cds_WP_114699279.1_1_[gene=blaOXA]_[locus_tag=A7J11_05812]_[protein=OXA-61_family_class_D_beta-lactamase_OXA-660]_[protein_id=WP_11469     GAAGAATTGGTATCAAAACTATGCAAGAAT 480
lcl|NG_057542.1_cds_WP_109545108.1_1_[gene=blaOXA]_[locus_tag=A7J11_05543]_[protein=OXA-61_family_class_D_beta-lactamase_OXA-605]_[protein_id=WP_10954     GAAGAATTGGTATCAAAACTATGCAAGAAT 480
lcl|NG_057541.1_cds_WP_109545107.1_1_[gene=blaOXA]_[locus_tag=A7J11_05542]_[protein=OXA-61_family_class_D_beta-lactamase_OXA-582]_[protein_id=WP_10954     GAAGAATTGGTATCAAAACTATGCAAGAAT 480
lcl|NG_057540.1_cds_WP_109545106.1_1_[gene=blaOXA]_[locus_tag=A7J11_05541]_[protein=OXA-61_family_class_D_beta-lactamase_OXA-606]_[protein_id=WP_10954     GAAGAATTGGTATCAAAACTATGCAAGAAT 480
lcl|NG_057539.1_cds_WP_109545105.1_1_[gene=blaOXA]_[locus_tag=A7J11_05540]_[protein=OXA-61_family_class_D_beta-lactamase_OXA-602]_[protein_id=WP_10954     GAAGAATTGGTATCAAAACTATGCAAGAAT 480
lcl|NG_057538.1_cds_WP_109545104.1_1_[gene=blaOXA]_[locus_tag=A7J11_05539]_[protein=OXA-61_family_class_D_beta-lactamase_OXA-604]_[protein_id=WP_10954     GAAGAATTGGTATCAAAACTATGCAAGAAT 480
lcl|NG_057537.1_cds_WP_109545103.1_1_[gene=blaOXA]_[locus_tag=A7J11_05538]_[protein=OXA-61_family_class_D_beta-lactamase_OXA-590]_[protein_id=WP_10954     GAAGAATTGGTATCAAAACTATGCAAGAAT 480
lcl|NG_057536.1_cds_WP_109545102.1_1_[gene=blaOXA]_[locus_tag=A7J11_05537]_[protein=OXA-61_family_class_D_beta-lactamase_OXA-607]_[protein_id=WP_10954     GAAGAATTGGTATCAAAACTATGCAAGAAT 480
lcl|NG_057535.1_cds_WP_109545101.1_1_[gene=blaOXA]_[locus_tag=A7J11_05536]_[protein=OXA-61_family_class_D_beta-lactamase_OXA-598]_[protein_id=WP_10954     GAAGAATTGGTATCAAAACTATGCAAGAAT 480
lcl|NG_057534.1_cds_WP_109545100.1_1_[gene=blaOXA]_[locus_tag=A7J11_05535]_[protein=OXA-61_family_class_D_beta-lactamase_OXA-612]_[protein_id=WP_10954     GAAGAATTGGTATCAAAACTATGCAAGAAT 480
lcl|NG_057533.1_cds_WP_109545099.1_1_[gene=blaOXA]_[locus_tag=A7J11_05534]_[protein=OXA-61_family_class_D_beta-lactamase_OXA-610]_[protein_id=WP_10954     GAAGAATTGGTATCAAAACTATGCAAGAAT 480
lcl|NG_057532.1_cds_WP_109545098.1_1_[gene=blaOXA]_[locus_tag=A7J11_05533]_[protein=OXA-61_family_class_D_beta-lactamase_OXA-599]_[protein_id=WP_10954     GAAGAATTGGTATCAAAACTATGCAAGAAT 480
lcl|NG_057531.1_cds_WP_109545097.1_1_[gene=blaOXA]_[locus_tag=A7J11_05532]_[protein=OXA-61_family_class_D_beta-lactamase_OXA-593]_[protein_id=WP_10954     GAAGAATTGGTATCAAAACTATGCAAGAAT 480
lcl|NG_057530.1_cds_WP_109545096.1_1_[gene=blaOXA]_[locus_tag=A7J11_05531]_[protein=OXA-61_family_class_D_beta-lactamase_OXA-589]_[protein_id=WP_10954     GAAGAATTGGTATCAAAACTATGCAAGAAT 480
lcl|NG_057529.1_cds_WP_109545095.1_1_[gene=blaOXA]_[locus_tag=A7J11_05530]_[protein=OXA-61_family_class_D_beta-lactamase_OXA-588]_[protein_id=WP_10954     GAAGAATTGGTATCAAAACTATGCAAGAAT 480
lcl|NG_057528.1_cds_WP_109545094.1_1_[gene=blaOXA]_[locus_tag=A7J11_05529]_[protein=OXA-61_family_class_D_beta-lactamase_OXA-600]_[protein_id=WP_10954     GAAGAATTGGTATCAAAACTATGCAAGAAT 480
lcl|NG_057527.1_cds_WP_109545093.1_1_[gene=blaOXA]_[locus_tag=A7J11_05528]_[protein=OXA-61_family_class_D_beta-lactamase_OXA-596]_[protein_id=WP_10954     GAAGAATTGGTATCAAAACTATGCAAGAAT 480
lcl|NG_057526.1_cds_WP_109545092.1_1_[gene=blaOXA]_[locus_tag=A7J11_05527]_[protein=OXA-61_family_class_D_beta-lactamase_OXA-587]_[protein_id=WP_10954     GAAGAATTGGTATCAAAACTATGCAAGAAT 480
lcl|NG_057525.1_cds_WP_109545091.1_1_[gene=blaOXA]_[locus_tag=A7J11_05526]_[protein=OXA-61_family_class_D_beta-lactamase_OXA-577]_[protein_id=WP_10954     GAAGAATTGGTATCAAAACTATGCAAGAAT 480
lcl|NG_057524.1_cds_WP_109545090.1_1_[gene=blaOXA]_[locus_tag=A7J11_05525]_[protein=OXA-61_family_class_D_beta-lactamase_OXA-586]_[protein_id=WP_10954     GAAGAATTGGTATCAAAACTATGCAAGAAT 480
lcl|NG_057523.1_cds_WP_109545089.1_1_[gene=blaOXA]_[locus_tag=A7J11_05524]_[protein=OXA-61_family_class_D_beta-lactamase_OXA-585]_[protein_id=WP_10954     GAAGAATTGGTATCAAAACTATGCAAGAAT 480
lcl|NG_057522.1_cds_WP_109545088.1_1_[gene=blaOXA]_[locus_tag=A7J11_05523]_[protein=OXA-61_family_class_D_beta-lactamase_OXA-584]_[protein_id=WP_10954     GAAGAATTGGTATCAAAACTATGCAAGAAT 480
lcl|NG_057521.1_cds_WP_052803794.1_1_[gene=blaOXA]_[locus_tag=A7J11_05522]_[protein=OXA-61_family_class_D_beta-lactamase_OXA-601]_[protein_id=WP_05280     GAAGAATTGGTATCAAAACTATGCAAGAAT 480
lcl|NG_057520.1_cds_WP_052800105.1_1_[gene=blaOXA]_[locus_tag=A7J11_05521]_[protein=OXA-61_family_class_D_beta-lactamase_OXA-597]_[protein_id=WP_05280     GAAGAATTGGTATCAAAACTATGCAAGAAT 480
lcl|NG_057519.1_cds_WP_052781249.1_1_[gene=blaOXA]_[locus_tag=A7J11_05520]_[protein=OXA-61_family_class_D_beta-lactamase_OXA-583]_[protein_id=WP_05278     GAAGAATTGGTATCAAAACTATGCAAGAAT 480
lcl|NG_057518.1_cds_WP_052798312.1_1_[gene=blaOXA]_[locus_tag=A7J11_05519]_[protein=OXA-61_family_class_D_beta-lactamase_OXA-609]_[protein_id=WP_05279     GAAGAATTGGTATCAAAACTATGCAAGAAT 480
lcl|NG_057517.1_cds_WP_052788887.1_1_[gene=blaOXA]_[locus_tag=A7J11_05518]_[protein=OXA-61_family_class_D_beta-lactamase_OXA-581]_[protein_id=WP_05278     GAAGAATTGGTATCAAAACTATGCAAGAAT 480
lcl|NG_057516.1_cds_WP_025006557.1_1_[gene=blaOXA]_[locus_tag=A7J11_05517]_[protein=OXA-61_family_class_D_beta-lactamase_OXA-580]_[protein_id=WP_02500     GAAGAATTGGTATCAAAACTATGCAAGAAT 480
lcl|NG_057515.1_cds_WP_002857546.1_1_[gene=blaOXA]_[locus_tag=A7J11_05516]_[protein=OXA-61_family_class_D_beta-lactamase_OXA-592]_[protein_id=WP_00285     GAAGAATTGGTATCAAAACTATGCAAGAAT 480
lcl|NG_057514.1_cds_WP_002837769.1_1_[gene=blaOXA]_[locus_tag=A7J11_05515]_[protein=OXA-61_family_class_D_beta-lactamase_OXA-579]_[protein_id=WP_00283     GAAGAATTGGTATCAAAACTATGCAAGAAT 480
lcl|NG_057513.1_cds_WP_002824679.1_1_[gene=blaOXA]_[locus_tag=A7J11_05514]_[protein=OXA-61_family_class_D_beta-lactamase_OXA-595]_[protein_id=WP_00282     GAAGAATTGGTATCAAAACTATGCAAGAAT 480
lcl|NG_057512.1_cds_WP_002812372.1_1_[gene=blaOXA]_[locus_tag=A7J11_05513]_[protein=OXA-61_family_class_D_beta-lactamase_OXA-578]_[protein_id=WP_00281     GAAGAATTGGTATCAAAACTATGCAAGAAT 480
lcl|NG_057511.1_cds_WP_002889704.1_1_[gene=blaOXA]_[locus_tag=A7J11_05512]_[protein=OXA-61_family_class_D_beta-lactamase_OXA-591]_[protein_id=WP_00288     GAAGAATTGGTATCAAAACTATGCAAGAAT 480
lcl|NG_057510.1_cds_WP_052788483.1_1_[gene=blaOXA]_[locus_tag=A7J11_05511]_[protein=OXA-61_family_class_D_beta-lactamase_OXA-611]_[protein_id=WP_05278     GAAGAATTGGTATCAAAACTATGCAAGAAT 480
lcl|NG_057509.1_cds_WP_109545087.1_1_[gene=blaOXA]_[locus_tag=A7J11_05510]_[protein=OXA-61_family_class_D_beta-lactamase_OXA-608]_[protein_id=WP_10954     GAAGAATTGGTATCAAAACTATGCAAGAAT 480
lcl|NG_057508.1_cds_WP_044600959.1_1_[gene=blaOXA]_[locus_tag=A7J11_05509]_[protein=OXA-61_family_class_D_beta-lactamase_OXA-594]_[protein_id=WP_04460     GAAGAATTGGTATCAAAACTATGCAAGAAT 480
lcl|NG_057507.1_cds_WP_053921012.1_1_[gene=blaOXA]_[locus_tag=A7J11_05508]_[protein=OXA-61_family_class_D_beta-lactamase_OXA-603]_[protein_id=WP_05392     GAAGAATTGGTATCAAAACTATGCAAGAAT 480
lcl|MH085549.1_cds_AWD39714.1_1_[gene=blaOXA]_[protein=OXA-61_family_class_D_beta-lactamase_OXA-606]_[protein_id=AWD39714.1]_[location=1..774]_[gbkey=     GAAGAATTGGTATCAAAACTATGCAAGAAT 480
lcl|MH085548.1_cds_AWD39713.1_1_[gene=blaOXA]_[protein=OXA-61_family_class_D_beta-lactamase_OXA-602]_[protein_id=AWD39713.1]_[location=1..762]_[gbkey=     GAAGAATTGGTATCAAAACTATGCAAGAAT 480
lcl|MH085547.1_cds_AWD39712.1_1_[gene=blaOXA]_[protein=OXA-61_family_class_D_beta-lactamase_OXA-604]_[protein_id=AWD39712.1]_[location=1..762]_[gbkey=     GAAGAATTGGTATCAAAACTATGCAAGAAT 480
lcl|MH085546.1_cds_AWD39711.1_1_[gene=blaOXA]_[protein=OXA-61_family_class_D_beta-lactamase_OXA-590]_[protein_id=AWD39711.1]_[location=1..774]_[gbkey=     GAAGAATTGGTATCAAAACTATGCAAGAAT 480
lcl|MH085545.1_cds_AWD39710.1_1_[gene=blaOXA]_[protein=OXA-61_family_class_D_beta-lactamase_OXA-607]_[protein_id=AWD39710.1]_[location=1..759]_[gbkey=     GAAGAATTGGTATCAAAACTATGCAAGAAT 480
lcl|MH085544.1_cds_AWD39709.1_1_[gene=blaOXA]_[protein=OXA-61_family_class_D_beta-lactamase_OXA-598]_[protein_id=AWD39709.1]_[location=1..771]_[gbkey=     GAAGAATTGGTATCAAAACTATGCAAGAAT 480
lcl|MH085543.1_cds_AWD39708.1_1_[gene=blaOXA]_[protein=OXA-61_family_class_D_beta-lactamase_OXA-612]_[protein_id=AWD39708.1]_[location=1..774]_[gbkey=     GAAGAATTGGTATCAAAACTATGCAAGAAT 480
lcl|MH085542.1_cds_AWD39707.1_1_[gene=blaOXA]_[protein=OXA-61_family_class_D_beta-lactamase_OXA-610]_[protein_id=AWD39707.1]_[location=1..774]_[gbkey=     GAAGAATTGGTATCAAAACTATGCAAGAAT 480
lcl|MH085541.1_cds_AWD39706.1_1_[gene=blaOXA]_[protein=OXA-61_family_class_D_beta-lactamase_OXA-577]_[protein_id=AWD39706.1]_[location=1..774]_[gbkey=     GAAGAATTGGTATCAAAACTATGCAAGAAT 480
lcl|MH085540.1_cds_AWD39705.1_1_[gene=blaOXA]_[protein=OXA-61_family_class_D_beta-lactamase_OXA-599]_[protein_id=AWD39705.1]_[location=1..774]_[gbkey=     GAAGAATTGGTATCAAAACTATGCAAGAAT 480
lcl|MH085539.1_cds_AWD39704.1_1_[gene=blaOXA]_[protein=OXA-61_family_class_D_beta-lactamase_OXA-593]_[protein_id=AWD39704.1]_[location=1..774]_[gbkey=     GAAGAATTGGTATCAAAACTATGCAAGAAT 480
lcl|MH085538.1_cds_AWD39703.1_1_[gene=blaOXA]_[protein=OXA-61_family_class_D_beta-lactamase_OXA-589]_[protein_id=AWD39703.1]_[location=1..774]_[gbkey=     GAAGAATTGGTATCAAAACTATGCAAGAAT 480
lcl|MH085537.1_cds_AWD39702.1_1_[gene=blaOXA]_[protein=OXA-61_family_class_D_beta-lactamase_OXA-588]_[protein_id=AWD39702.1]_[location=1..774]_[gbkey=     GAAGAATTGGTATCAAAACTATGCAAGAAT 480
lcl|MH085536.1_cds_AWD39701.1_1_[gene=blaOXA]_[protein=OXA-61_family_class_D_beta-lactamase_OXA-600]_[protein_id=AWD39701.1]_[location=1..774]_[gbkey=     GAAGAATTGGTATCAAAACTATGCAAGAAT 480
lcl|MH085535.1_cds_AWD39700.1_1_[gene=blaOXA]_[protein=OXA-61_family_class_D_beta-lactamase_OXA-596]_[protein_id=AWD39700.1]_[location=1..774]_[gbkey=     GAAGAATTGGTATCAAAACTATGCAAGAAT 480
lcl|MH085534.1_cds_AWD39699.1_1_[gene=blaOXA]_[protein=OXA-61_family_class_D_beta-lactamase_OXA-587]_[protein_id=AWD39699.1]_[location=1..774]_[gbkey=     GAAGAATTGGTATCAAAACTATGCAAGAAT 480
lcl|MH085533.1_cds_AWD39698.1_1_[gene=blaOXA]_[protein=OXA-61_family_class_D_beta-lactamase_OXA-577]_[protein_id=AWD39698.1]_[location=1..774]_[gbkey=     GAAGAATTGGTATCAAAACTATGCAAGAAT 480
lcl|MH085532.1_cds_AWD39697.1_1_[gene=blaOXA]_[protein=OXA-61_family_class_D_beta-lactamase_OXA-586]_[protein_id=AWD39697.1]_[location=1..774]_[gbkey=     GAAGAATTGGTATCAAAACTATGCAAGAAT 480
lcl|MH085531.1_cds_AWD39696.1_1_[gene=blaOXA]_[protein=OXA-61_family_class_D_beta-lactamase_OXA-585]_[protein_id=AWD39696.1]_[location=1..774]_[gbkey=     GAAGAATTGGTATCAAAACTATGCAAGAAT 480
lcl|MH085530.1_cds_AWD39695.1_1_[gene=blaOXA]_[protein=OXA-61_family_class_D_beta-lactamase_OXA-584]_[protein_id=AWD39695.1]_[location=1..774]_[gbkey=     GAAGAATTGGTATCAAAACTATGCAAGAAT 480
lcl|MH085529.1_cds_AWD39694.1_1_[gene=blaOXA]_[protein=OXA-61_family_class_D_beta-lactamase_OXA-601]_[protein_id=AWD39694.1]_[location=1..762]_[gbkey=     GAAGAATTGGTATCAAAACTATGCAAGAAT 480
lcl|MH085528.1_cds_AWD39693.1_1_[gene=blaOXA]_[protein=OXA-61_family_class_D_beta-lactamase_OXA-597]_[protein_id=AWD39693.1]_[location=1..774]_[gbkey=     GAAGAATTGGTATCAAAACTATGCAAGAAT 480
lcl|MH085527.1_cds_AWD39692.1_1_[gene=blaOXA]_[protein=OXA-61_family_class_D_beta-lactamase_OXA-583]_[protein_id=AWD39692.1]_[location=1..774]_[gbkey=     GAAGAATTGGTATCAAAACTATGCAAGAAT 480
lcl|MH085526.1_cds_AWD39691.1_1_[gene=blaOXA]_[protein=OXA-61_family_class_D_beta-lactamase_OXA-609]_[protein_id=AWD39691.1]_[location=1..774]_[gbkey=     GAAGAATTGGTATCAAAACTATGCAAGAAT 480
lcl|MH085525.1_cds_AWD39690.1_1_[gene=blaOXA]_[protein=OXA-61_family_class_D_beta-lactamase_OXA-581]_[protein_id=AWD39690.1]_[location=1..774]_[gbkey=     GAAGAATTGGTATCAAAACTATGCAAGAAT 480
lcl|MH085524.1_cds_AWD39689.1_1_[gene=blaOXA]_[protein=OXA-61_family_class_D_beta-lactamase_OXA-580]_[protein_id=AWD39689.1]_[location=1..774]_[gbkey=     GAAGAATTGGTATCAAAACTATGCAAGAAT 480
lcl|MH085523.1_cds_AWD39688.1_1_[gene=blaOXA]_[protein=OXA-61_family_class_D_beta-lactamase_OXA-592]_[protein_id=AWD39688.1]_[location=1..774]_[gbkey=     GAAGAATTGGTATCAAAACTATGCAAGAAT 480
lcl|MH085522.1_cds_AWD39687.1_1_[gene=blaOXA]_[protein=OXA-61_family_class_D_beta-lactamase_OXA-579]_[protein_id=AWD39687.1]_[location=1..774]_[gbkey=     GAAGAATTGGTATCAAAACTATGCAAGAAT 480
lcl|MH085521.1_cds_AWD39686.1_1_[gene=blaOXA]_[protein=OXA-61_family_class_D_beta-lactamase_OXA-595]_[protein_id=AWD39686.1]_[location=1..774]_[gbkey=     GAAGAATTGGTATCAAAACTATGCAAGAAT 480
lcl|MH085520.1_cds_AWD39685.1_1_[gene=blaOXA]_[protein=OXA-61_family_class_D_beta-lactamase_OXA-578]_[protein_id=AWD39685.1]_[location=1..774]_[gbkey=     GAAGAATTGGTATCAAAACTATGCAAGAAT 480
lcl|MH085519.1_cds_AWD39684.1_1_[gene=blaOXA]_[protein=OXA-61_family_class_D_beta-lactamase_OXA-591]_[protein_id=AWD39684.1]_[location=1..774]_[gbkey=     GAAGAATTGGTATCAAAACTATGCAAGAAT 480
lcl|MH085518.1_cds_AWD39683.1_1_[gene=blaOXA]_[protein=OXA-61_family_class_D_beta-lactamase_OXA-611]_[protein_id=AWD39683.1]_[location=1..774]_[gbkey=     GAAGAATTGGTATCAAAACTATGCAAGAAT 480
lcl|MH085517.1_cds_AWD39682.1_1_[gene=blaOXA]_[protein=OXA-61_family_class_D_beta-lactamase_OXA-608]_[protein_id=AWD39682.1]_[location=1..774]_[gbkey=     GAAGAATTGGTATCAAAACTATGCAAGAAT 480
lcl|MH085516.1_cds_AWD39681.1_1_[gene=blaOXA]_[protein=OXA-61_family_class_D_beta-lactamase_OXA-594]_[protein_id=AWD39681.1]_[location=1..774]_[gbkey=     GAAGAATTGGTATCAAAACTATGCAAGAAT 480
lcl|MH085515.1_cds_AWD39680.1_1_[gene=blaOXA]_[protein=OXA-61_family_class_D_beta-lactamase_OXA-603]_[protein_id=AWD39680.1]_[location=1..762]_[gbkey=     GAAGAATTGGTATCAAAACTATGCAAGAAT 480
                                                                                                                                                                                         

OXA-1_consensus                                                                                                                                            ATCTCAAAGATTTTGATTATGGAAATCAAG 510
OXA01_crRNA                                                                                                                                                ------------------------------ 510
Forward_primer                                                                                                                                             ------------------------------ 510
Reverse_primer                                                                                                                                             ------------------------------ 510
lcl|NG_063887.1_cds_WP_128268279.1_1_[gene=blaOXA]_[locus_tag=A7J11_06098]_[protein=OXA-61_family_class_D_beta-lactamase_OXA-786]_[protein_id=WP_12826     ATTTAAACAAGCTTCATTATGGTAATGCTA 510
lcl|NG_049489.1_cds_WP_002783228.1_1_[gene=blaOXA]_[locus_tag=A7J11_00739]_[protein=OXA-61_family_class_D_beta-lactamase_OXA-193]_[protein_id=WP_00278     ATTTAAACAAGCTTCATTATGGTAATGCTA 510
lcl|MH085562.1_cds_AWD39738.1_1_[gene=blaOXA]_[protein=OXA-61_family_class_D_beta-lactamase_OXA-660]_[protein_id=AWD39738.1]_[location=1..720]_[gbkey=     ATTTAAACAAGCTTCATTATGGTAATGCTA 510
lcl|MH085560.1_cds_AWD39737.1_1_[gene=blaOXA]_[protein=OXA-61_family_class_D_beta-lactamase_OXA-659]_[protein_id=AWD39737.1]_[location=1..828]_[gbkey=     ATTTAAACAAGCTTCATTATGGTAATGCTA 510
lcl|MH085558.1_cds_AWD39736.1_1_[gene=blaOXA]_[protein=OXA-61_family_class_D_beta-lactamase]_[protein_id=AWD39736.1]_[location=1..762]_[gbkey=CDS]         ATTTAAACAAGCTTCATTATGGTAATGCTA 510
lcl|MH085557.1_cds_AWD39735.1_1_[gene=blaOXA]_[protein=OXA-61_family_class_D_beta-lactamase]_[protein_id=AWD39735.1]_[location=1..675]_[gbkey=CDS]         ATTTAAACAAGCTTCATTATGGTAATGCTA 510
lcl|MH085553.1_cds_AWD39716.1_1_[gene=blaOXA]_[protein=OXA-61_family_class_D_beta-lactamase_OXA-582]_[protein_id=AWD39716.1]_[location=1..774]_[gbkey=     ATTTAAACAAGCTTCATTATGGTAATGCTA 510
lcl|MH085559.1_cds_AWD39717.1_1_[gene=blaOXA]_[protein=OXA-61_family_class_D_beta-lactamase_OXA-461]_[protein_id=AWD39717.1]_[location=1..762]_[gbkey=     ATTTAAACAAGCTTCATTATGGTAATGCTA 510
lcl|MH085561.1_cds_AWD39718.1_1_[gene=blaOXA]_[protein=OXA-61_family_class_D_beta-lactamase_OXA-605]_[protein_id=AWD39718.1]_[location=1..807]_[gbkey=     ATTTAAACAAGCTTCATTATGGTAATGCTA 510
lcl|MH085556.1_cds_AWD39734.1_1_[gene=blaOXA]_[protein=OXA-61_family_class_D_beta-lactamase]_[protein_id=AWD39734.1]_[location=1..774]_[gbkey=CDS]         ATTTAAACAAGCTTCATTATGGTAATGCTA 510
lcl|MH085555.1_cds_AWD39733.1_1_[gene=blaOXA]_[protein=OXA-61_family_class_D_beta-lactamase]_[protein_id=AWD39733.1]_[location=1..774]_[gbkey=CDS]         ATTTAAACAAGCTTCATTATGGTAATGCTA 510
lcl|MH085554.1_cds_AWD39732.1_1_[gene=blaOXA]_[protein=OXA-61_family_class_D_beta-lactamase]_[protein_id=AWD39732.1]_[location=1..774]_[gbkey=CDS]         ATTTAAACAAGCTTCATTATGGTAATGCTA 510
lcl|MH085552.1_cds_AWD39731.1_1_[gene=blaOXA]_[protein=OXA-61_family_class_D_beta-lactamase]_[protein_id=AWD39731.1]_[location=1..675]_[gbkey=CDS]         ATTTAAACAAGCTTCATTATGGTAATGCTA 510
lcl|MH085551.1_cds_AWD39730.1_1_[gene=blaOXA]_[protein=OXA-61_family_class_D_beta-lactamase]_[protein_id=AWD39730.1]_[location=1..675]_[gbkey=CDS]         ATTTAAACAAGCTTCATTATGGTAATGCTA 510
lcl|NG_049801.1_cds_WP_002872036.1_1_[gene=blaOXA]_[locus_tag=A7J11_01349]_[protein=class_D_beta-lactamase_OXA-61]_[protein_id=WP_002872036.1]_[locati     ATTTAAACAAGCTTCATTATGGTAATGCTA 510
lcl|MK181521.1_cds_AYX80690.1_1_[gene=blaOXA]_[protein=OXA-61_family_class_D_beta-lactamase_OXA-786]_[protein_id=AYX80690.1]_[location=1..744]_[gbkey=     ATTTAAACAAGCTTCATTATGGTAATGCTA 510
lcl|NG_049746.1_cds_WP_002788004.1_1_[gene=blaOXA]_[locus_tag=A7J11_01476]_[protein=OXA-61_family_class_D_beta-lactamase_OXA-460]_[protein_id=WP_00278     ATTTAAACAAGCTTCATTATGGTAATGCTA 510
lcl|NG_049747.1_cds_WP_038813458.1_1_[gene=blaOXA]_[locus_tag=A7J11_03397]_[protein=OXA-61_family_class_D_beta-lactamase_OXA-461]_[protein_id=WP_03881     ATTTAAACAAGCTTCATTATGGTAATGCTA 510
lcl|MK181519.1_cds_AYX80688.1_1_[gene=blaOXA]_[protein=OXA-61_family_class_D_beta-lactamase_OXA-784]_[protein_id=AYX80688.1]_[location=1..774]_[gbkey=     ATTTAAACAAGCTTCATTATGGTAATGCTA 510
lcl|NG_049736.1_cds_WP_042962442.1_1_[gene=blaOXA]_[locus_tag=A7J11_03430]_[protein=OXA-61_family_class_D_beta-lactamase_OXA-450]_[protein_id=WP_04296     ATTTAAACAAGCTTCATTATGGTAATGCTA 510
lcl|NG_049737.1_cds_WP_052805187.1_1_[gene=blaOXA]_[locus_tag=A7J11_03478]_[protein=OXA-61_family_class_D_beta-lactamase_OXA-451]_[protein_id=WP_05280     ATTTAAACAAGCTTCATTATGGTAATGCTA 510
lcl|NG_049738.1_cds_WP_020836977.1_1_[gene=blaOXA]_[locus_tag=A7J11_03057]_[protein=OXA-61_family_class_D_beta-lactamase_OXA-452]_[protein_id=WP_02083     ATTTAAACAAGCTTCATTATGGTAATGCTA 510
lcl|NG_049739.1_cds_WP_038851696.1_1_[gene=blaOXA]_[locus_tag=A7J11_03398]_[protein=OXA-61_family_class_D_beta-lactamase_OXA-453]_[protein_id=WP_03885     ATTTAAACAAGCTTCATTATGGTAATGCTA 510
lcl|NG_049769.1_cds_WP_002791310.1_1_[gene=blaOXA]_[locus_tag=A7J11_02800]_[protein=OXA-61_family_class_D_beta-lactamase_OXA-489]_[protein_id=WP_00279     ATTTAGACAAGCTTCATTATGGTAATGCTA 510
lcl|NG_063885.1_cds_WP_065980086.1_1_[gene=blaOXA]_[locus_tag=A7J11_06096]_[protein=OXA-61_family_class_D_beta-lactamase_OXA-784]_[protein_id=WP_06598     ATTTAAACAAGCTTCATTATGGTAATGCTA 510
lcl|NG_061407.1_cds_WP_114699279.1_1_[gene=blaOXA]_[locus_tag=A7J11_05812]_[protein=OXA-61_family_class_D_beta-lactamase_OXA-660]_[protein_id=WP_11469     ATTTAAACAAGCTTCATTATGGTAATGCTA 510
lcl|NG_057542.1_cds_WP_109545108.1_1_[gene=blaOXA]_[locus_tag=A7J11_05543]_[protein=OXA-61_family_class_D_beta-lactamase_OXA-605]_[protein_id=WP_10954     ATTTAAACAAGCTTCATTATGGTAATGCTA 510
lcl|NG_057541.1_cds_WP_109545107.1_1_[gene=blaOXA]_[locus_tag=A7J11_05542]_[protein=OXA-61_family_class_D_beta-lactamase_OXA-582]_[protein_id=WP_10954     ATTTAAACAAGCTTCATTATGGTAATGCTA 510
lcl|NG_057540.1_cds_WP_109545106.1_1_[gene=blaOXA]_[locus_tag=A7J11_05541]_[protein=OXA-61_family_class_D_beta-lactamase_OXA-606]_[protein_id=WP_10954     ATTTAAACAAGCTTCATTATGGTAATGCTA 510
lcl|NG_057539.1_cds_WP_109545105.1_1_[gene=blaOXA]_[locus_tag=A7J11_05540]_[protein=OXA-61_family_class_D_beta-lactamase_OXA-602]_[protein_id=WP_10954     ATTTAAACAAGCTTCATTATGGTAATGCTA 510
lcl|NG_057538.1_cds_WP_109545104.1_1_[gene=blaOXA]_[locus_tag=A7J11_05539]_[protein=OXA-61_family_class_D_beta-lactamase_OXA-604]_[protein_id=WP_10954     ATTTAAACAAGCTTCATTATGGTAATGCTA 510
lcl|NG_057537.1_cds_WP_109545103.1_1_[gene=blaOXA]_[locus_tag=A7J11_05538]_[protein=OXA-61_family_class_D_beta-lactamase_OXA-590]_[protein_id=WP_10954     ATTTAAACAAGCTTCATTATGGTAATGCTA 510
lcl|NG_057536.1_cds_WP_109545102.1_1_[gene=blaOXA]_[locus_tag=A7J11_05537]_[protein=OXA-61_family_class_D_beta-lactamase_OXA-607]_[protein_id=WP_10954     ATTTAAACAAGCTTCATTATGGTAATGCTA 510
lcl|NG_057535.1_cds_WP_109545101.1_1_[gene=blaOXA]_[locus_tag=A7J11_05536]_[protein=OXA-61_family_class_D_beta-lactamase_OXA-598]_[protein_id=WP_10954     ATTTAAACAAGCTTCATTATGGTAATGCTA 510
lcl|NG_057534.1_cds_WP_109545100.1_1_[gene=blaOXA]_[locus_tag=A7J11_05535]_[protein=OXA-61_family_class_D_beta-lactamase_OXA-612]_[protein_id=WP_10954     ATTTAAACAAGCTTCATTATGGTAATGCTA 510
lcl|NG_057533.1_cds_WP_109545099.1_1_[gene=blaOXA]_[locus_tag=A7J11_05534]_[protein=OXA-61_family_class_D_beta-lactamase_OXA-610]_[protein_id=WP_10954     ATTTAAACAAGCTTCATTATGGTAATGCTA 510
lcl|NG_057532.1_cds_WP_109545098.1_1_[gene=blaOXA]_[locus_tag=A7J11_05533]_[protein=OXA-61_family_class_D_beta-lactamase_OXA-599]_[protein_id=WP_10954     ATTTAGACAAGCTTCATTATGGTAATGCTA 510
lcl|NG_057531.1_cds_WP_109545097.1_1_[gene=blaOXA]_[locus_tag=A7J11_05532]_[protein=OXA-61_family_class_D_beta-lactamase_OXA-593]_[protein_id=WP_10954     ATTTAGACAAGCTTCATTATGGTAATGCTA 510
lcl|NG_057530.1_cds_WP_109545096.1_1_[gene=blaOXA]_[locus_tag=A7J11_05531]_[protein=OXA-61_family_class_D_beta-lactamase_OXA-589]_[protein_id=WP_10954     ATTTAAACAAGCTTCATTATGGTAATGCTA 510
lcl|NG_057529.1_cds_WP_109545095.1_1_[gene=blaOXA]_[locus_tag=A7J11_05530]_[protein=OXA-61_family_class_D_beta-lactamase_OXA-588]_[protein_id=WP_10954     ATTTAAACAAGCTTCATTATGGTAATGCTA 510
lcl|NG_057528.1_cds_WP_109545094.1_1_[gene=blaOXA]_[locus_tag=A7J11_05529]_[protein=OXA-61_family_class_D_beta-lactamase_OXA-600]_[protein_id=WP_10954     ATTTAAACAAGCTTCATTATGGTAATGCTA 510
lcl|NG_057527.1_cds_WP_109545093.1_1_[gene=blaOXA]_[locus_tag=A7J11_05528]_[protein=OXA-61_family_class_D_beta-lactamase_OXA-596]_[protein_id=WP_10954     ATTTAAACAAGCTTCATTATGGTAATGCTA 510
lcl|NG_057526.1_cds_WP_109545092.1_1_[gene=blaOXA]_[locus_tag=A7J11_05527]_[protein=OXA-61_family_class_D_beta-lactamase_OXA-587]_[protein_id=WP_10954     ATTTAAACAAGCTTCATTATGGTAATGCTA 510
lcl|NG_057525.1_cds_WP_109545091.1_1_[gene=blaOXA]_[locus_tag=A7J11_05526]_[protein=OXA-61_family_class_D_beta-lactamase_OXA-577]_[protein_id=WP_10954     ATTTAAACAAGCTTCATTATGGTAATGCTA 510
lcl|NG_057524.1_cds_WP_109545090.1_1_[gene=blaOXA]_[locus_tag=A7J11_05525]_[protein=OXA-61_family_class_D_beta-lactamase_OXA-586]_[protein_id=WP_10954     ATTTAAACAAGCTTCATTATGATAATGCTA 510
lcl|NG_057523.1_cds_WP_109545089.1_1_[gene=blaOXA]_[locus_tag=A7J11_05524]_[protein=OXA-61_family_class_D_beta-lactamase_OXA-585]_[protein_id=WP_10954     ATTTAAACAAGCTTCATTATGGTAATGCTA 510
lcl|NG_057522.1_cds_WP_109545088.1_1_[gene=blaOXA]_[locus_tag=A7J11_05523]_[protein=OXA-61_family_class_D_beta-lactamase_OXA-584]_[protein_id=WP_10954     ATTTAAACAAGCTTCATTATGGTAATGCTA 510
lcl|NG_057521.1_cds_WP_052803794.1_1_[gene=blaOXA]_[locus_tag=A7J11_05522]_[protein=OXA-61_family_class_D_beta-lactamase_OXA-601]_[protein_id=WP_05280     ATTTAAACAAGCTTCATTATGGTAATGCTA 510
lcl|NG_057520.1_cds_WP_052800105.1_1_[gene=blaOXA]_[locus_tag=A7J11_05521]_[protein=OXA-61_family_class_D_beta-lactamase_OXA-597]_[protein_id=WP_05280     ATTTAAACAAGCTTCATTATGGTAATGCTA 510
lcl|NG_057519.1_cds_WP_052781249.1_1_[gene=blaOXA]_[locus_tag=A7J11_05520]_[protein=OXA-61_family_class_D_beta-lactamase_OXA-583]_[protein_id=WP_05278     ATTTAAACAAGCTTCATTATGGTAATGCTA 510
lcl|NG_057518.1_cds_WP_052798312.1_1_[gene=blaOXA]_[locus_tag=A7J11_05519]_[protein=OXA-61_family_class_D_beta-lactamase_OXA-609]_[protein_id=WP_05279     ATTTAAACAAGCTTCATTATGGTAATGCTA 510
lcl|NG_057517.1_cds_WP_052788887.1_1_[gene=blaOXA]_[locus_tag=A7J11_05518]_[protein=OXA-61_family_class_D_beta-lactamase_OXA-581]_[protein_id=WP_05278     ATTTAAACAAGCTTCATTATGGTAATGCTA 510
lcl|NG_057516.1_cds_WP_025006557.1_1_[gene=blaOXA]_[locus_tag=A7J11_05517]_[protein=OXA-61_family_class_D_beta-lactamase_OXA-580]_[protein_id=WP_02500     ATTTAAACAAGCTTCATTATGGTAATGCTA 510
lcl|NG_057515.1_cds_WP_002857546.1_1_[gene=blaOXA]_[locus_tag=A7J11_05516]_[protein=OXA-61_family_class_D_beta-lactamase_OXA-592]_[protein_id=WP_00285     ATTTAAACAAGCTTCATTATGGTAATGCTA 510
lcl|NG_057514.1_cds_WP_002837769.1_1_[gene=blaOXA]_[locus_tag=A7J11_05515]_[protein=OXA-61_family_class_D_beta-lactamase_OXA-579]_[protein_id=WP_00283     ATTTAAACAAGCTTCATTATGGTAATGCTA 510
lcl|NG_057513.1_cds_WP_002824679.1_1_[gene=blaOXA]_[locus_tag=A7J11_05514]_[protein=OXA-61_family_class_D_beta-lactamase_OXA-595]_[protein_id=WP_00282     ATTTAAACAAGCTTCATTATGGTAATGCTA 510
lcl|NG_057512.1_cds_WP_002812372.1_1_[gene=blaOXA]_[locus_tag=A7J11_05513]_[protein=OXA-61_family_class_D_beta-lactamase_OXA-578]_[protein_id=WP_00281     ATTTAAACAAGCTTCATTATGGTAATGCTA 510
lcl|NG_057511.1_cds_WP_002889704.1_1_[gene=blaOXA]_[locus_tag=A7J11_05512]_[protein=OXA-61_family_class_D_beta-lactamase_OXA-591]_[protein_id=WP_00288     ATTTAAACAAGCTTCATTATGGTAATGCTA 510
lcl|NG_057510.1_cds_WP_052788483.1_1_[gene=blaOXA]_[locus_tag=A7J11_05511]_[protein=OXA-61_family_class_D_beta-lactamase_OXA-611]_[protein_id=WP_05278     ATTTAAACAAGCTTCATTATGGTAATGCTA 510
lcl|NG_057509.1_cds_WP_109545087.1_1_[gene=blaOXA]_[locus_tag=A7J11_05510]_[protein=OXA-61_family_class_D_beta-lactamase_OXA-608]_[protein_id=WP_10954     ATTTAAACAAGCTTCATTATGGTAATGCTA 510
lcl|NG_057508.1_cds_WP_044600959.1_1_[gene=blaOXA]_[locus_tag=A7J11_05509]_[protein=OXA-61_family_class_D_beta-lactamase_OXA-594]_[protein_id=WP_04460     ATTTAAACAAGCTTCATTATGGTAATGCTA 510
lcl|NG_057507.1_cds_WP_053921012.1_1_[gene=blaOXA]_[locus_tag=A7J11_05508]_[protein=OXA-61_family_class_D_beta-lactamase_OXA-603]_[protein_id=WP_05392     ATTTAAACAAGCTTCATTATGGTAATGCTA 510
lcl|MH085549.1_cds_AWD39714.1_1_[gene=blaOXA]_[protein=OXA-61_family_class_D_beta-lactamase_OXA-606]_[protein_id=AWD39714.1]_[location=1..774]_[gbkey=     ATTTAAACAAGCTTCATTATGGTAATGCTA 510
lcl|MH085548.1_cds_AWD39713.1_1_[gene=blaOXA]_[protein=OXA-61_family_class_D_beta-lactamase_OXA-602]_[protein_id=AWD39713.1]_[location=1..762]_[gbkey=     ATTTAAACAAGCTTCATTATGGTAATGCTA 510
lcl|MH085547.1_cds_AWD39712.1_1_[gene=blaOXA]_[protein=OXA-61_family_class_D_beta-lactamase_OXA-604]_[protein_id=AWD39712.1]_[location=1..762]_[gbkey=     ATTTAAACAAGCTTCATTATGGTAATGCTA 510
lcl|MH085546.1_cds_AWD39711.1_1_[gene=blaOXA]_[protein=OXA-61_family_class_D_beta-lactamase_OXA-590]_[protein_id=AWD39711.1]_[location=1..774]_[gbkey=     ATTTAAACAAGCTTCATTATGGTAATGCTA 510
lcl|MH085545.1_cds_AWD39710.1_1_[gene=blaOXA]_[protein=OXA-61_family_class_D_beta-lactamase_OXA-607]_[protein_id=AWD39710.1]_[location=1..759]_[gbkey=     ATTTAAACAAGCTTCATTATGGTAATGCTA 510
lcl|MH085544.1_cds_AWD39709.1_1_[gene=blaOXA]_[protein=OXA-61_family_class_D_beta-lactamase_OXA-598]_[protein_id=AWD39709.1]_[location=1..771]_[gbkey=     ATTTAAACAAGCTTCATTATGGTAATGCTA 510
lcl|MH085543.1_cds_AWD39708.1_1_[gene=blaOXA]_[protein=OXA-61_family_class_D_beta-lactamase_OXA-612]_[protein_id=AWD39708.1]_[location=1..774]_[gbkey=     ATTTAAACAAGCTTCATTATGGTAATGCTA 510
lcl|MH085542.1_cds_AWD39707.1_1_[gene=blaOXA]_[protein=OXA-61_family_class_D_beta-lactamase_OXA-610]_[protein_id=AWD39707.1]_[location=1..774]_[gbkey=     ATTTAAACAAGCTTCATTATGGTAATGCTA 510
lcl|MH085541.1_cds_AWD39706.1_1_[gene=blaOXA]_[protein=OXA-61_family_class_D_beta-lactamase_OXA-577]_[protein_id=AWD39706.1]_[location=1..774]_[gbkey=     ATTTAAACAAGCTTCATTATGGTAATGCTA 510
lcl|MH085540.1_cds_AWD39705.1_1_[gene=blaOXA]_[protein=OXA-61_family_class_D_beta-lactamase_OXA-599]_[protein_id=AWD39705.1]_[location=1..774]_[gbkey=     ATTTAGACAAGCTTCATTATGGTAATGCTA 510
lcl|MH085539.1_cds_AWD39704.1_1_[gene=blaOXA]_[protein=OXA-61_family_class_D_beta-lactamase_OXA-593]_[protein_id=AWD39704.1]_[location=1..774]_[gbkey=     ATTTAGACAAGCTTCATTATGGTAATGCTA 510
lcl|MH085538.1_cds_AWD39703.1_1_[gene=blaOXA]_[protein=OXA-61_family_class_D_beta-lactamase_OXA-589]_[protein_id=AWD39703.1]_[location=1..774]_[gbkey=     ATTTAAACAAGCTTCATTATGGTAATGCTA 510
lcl|MH085537.1_cds_AWD39702.1_1_[gene=blaOXA]_[protein=OXA-61_family_class_D_beta-lactamase_OXA-588]_[protein_id=AWD39702.1]_[location=1..774]_[gbkey=     ATTTAAACAAGCTTCATTATGGTAATGCTA 510
lcl|MH085536.1_cds_AWD39701.1_1_[gene=blaOXA]_[protein=OXA-61_family_class_D_beta-lactamase_OXA-600]_[protein_id=AWD39701.1]_[location=1..774]_[gbkey=     ATTTAAACAAGCTTCATTATGGTAATGCTA 510
lcl|MH085535.1_cds_AWD39700.1_1_[gene=blaOXA]_[protein=OXA-61_family_class_D_beta-lactamase_OXA-596]_[protein_id=AWD39700.1]_[location=1..774]_[gbkey=     ATTTAAACAAGCTTCATTATGGTAATGCTA 510
lcl|MH085534.1_cds_AWD39699.1_1_[gene=blaOXA]_[protein=OXA-61_family_class_D_beta-lactamase_OXA-587]_[protein_id=AWD39699.1]_[location=1..774]_[gbkey=     ATTTAAACAAGCTTCATTATGGTAATGCTA 510
lcl|MH085533.1_cds_AWD39698.1_1_[gene=blaOXA]_[protein=OXA-61_family_class_D_beta-lactamase_OXA-577]_[protein_id=AWD39698.1]_[location=1..774]_[gbkey=     ATTTAAACAAGCTTCATTATGGTAATGCTA 510
lcl|MH085532.1_cds_AWD39697.1_1_[gene=blaOXA]_[protein=OXA-61_family_class_D_beta-lactamase_OXA-586]_[protein_id=AWD39697.1]_[location=1..774]_[gbkey=     ATTTAAACAAGCTTCATTATGATAATGCTA 510
lcl|MH085531.1_cds_AWD39696.1_1_[gene=blaOXA]_[protein=OXA-61_family_class_D_beta-lactamase_OXA-585]_[protein_id=AWD39696.1]_[location=1..774]_[gbkey=     ATTTAAACAAGCTTCATTATGGTAATGCTA 510
lcl|MH085530.1_cds_AWD39695.1_1_[gene=blaOXA]_[protein=OXA-61_family_class_D_beta-lactamase_OXA-584]_[protein_id=AWD39695.1]_[location=1..774]_[gbkey=     ATTTAAACAAGCTTCATTATGGTAATGCTA 510
lcl|MH085529.1_cds_AWD39694.1_1_[gene=blaOXA]_[protein=OXA-61_family_class_D_beta-lactamase_OXA-601]_[protein_id=AWD39694.1]_[location=1..762]_[gbkey=     ATTTAAACAAGCTTCATTATGGTAATGCTA 510
lcl|MH085528.1_cds_AWD39693.1_1_[gene=blaOXA]_[protein=OXA-61_family_class_D_beta-lactamase_OXA-597]_[protein_id=AWD39693.1]_[location=1..774]_[gbkey=     ATTTAAACAAGCTTCATTATGGTAATGCTA 510
lcl|MH085527.1_cds_AWD39692.1_1_[gene=blaOXA]_[protein=OXA-61_family_class_D_beta-lactamase_OXA-583]_[protein_id=AWD39692.1]_[location=1..774]_[gbkey=     ATTTAAACAAGCTTCATTATGGTAATGCTA 510
lcl|MH085526.1_cds_AWD39691.1_1_[gene=blaOXA]_[protein=OXA-61_family_class_D_beta-lactamase_OXA-609]_[protein_id=AWD39691.1]_[location=1..774]_[gbkey=     ATTTAAACAAGCTTCATTATGGTAATGCTA 510
lcl|MH085525.1_cds_AWD39690.1_1_[gene=blaOXA]_[protein=OXA-61_family_class_D_beta-lactamase_OXA-581]_[protein_id=AWD39690.1]_[location=1..774]_[gbkey=     ATTTAAACAAGCTTCATTATGGTAATGCTA 510
lcl|MH085524.1_cds_AWD39689.1_1_[gene=blaOXA]_[protein=OXA-61_family_class_D_beta-lactamase_OXA-580]_[protein_id=AWD39689.1]_[location=1..774]_[gbkey=     ATTTAAACAAGCTTCATTATGGTAATGCTA 510
lcl|MH085523.1_cds_AWD39688.1_1_[gene=blaOXA]_[protein=OXA-61_family_class_D_beta-lactamase_OXA-592]_[protein_id=AWD39688.1]_[location=1..774]_[gbkey=     ATTTAAACAAGCTTCATTATGGTAATGCTA 510
lcl|MH085522.1_cds_AWD39687.1_1_[gene=blaOXA]_[protein=OXA-61_family_class_D_beta-lactamase_OXA-579]_[protein_id=AWD39687.1]_[location=1..774]_[gbkey=     ATTTAAACAAGCTTCATTATGGTAATGCTA 510
lcl|MH085521.1_cds_AWD39686.1_1_[gene=blaOXA]_[protein=OXA-61_family_class_D_beta-lactamase_OXA-595]_[protein_id=AWD39686.1]_[location=1..774]_[gbkey=     ATTTAAACAAGCTTCATTATGGTAATGCTA 510
lcl|MH085520.1_cds_AWD39685.1_1_[gene=blaOXA]_[protein=OXA-61_family_class_D_beta-lactamase_OXA-578]_[protein_id=AWD39685.1]_[location=1..774]_[gbkey=     ATTTAAACAAGCTTCATTATGGTAATGCTA 510
lcl|MH085519.1_cds_AWD39684.1_1_[gene=blaOXA]_[protein=OXA-61_family_class_D_beta-lactamase_OXA-591]_[protein_id=AWD39684.1]_[location=1..774]_[gbkey=     ATTTAAACAAGCTTCATTATGGTAATGCTA 510
lcl|MH085518.1_cds_AWD39683.1_1_[gene=blaOXA]_[protein=OXA-61_family_class_D_beta-lactamase_OXA-611]_[protein_id=AWD39683.1]_[location=1..774]_[gbkey=     ATTTAAACAAGCTTCATTATGGTAATGCTA 510
lcl|MH085517.1_cds_AWD39682.1_1_[gene=blaOXA]_[protein=OXA-61_family_class_D_beta-lactamase_OXA-608]_[protein_id=AWD39682.1]_[location=1..774]_[gbkey=     ATTTAAACAAGCTTCATTATGGTAATGCTA 510
lcl|MH085516.1_cds_AWD39681.1_1_[gene=blaOXA]_[protein=OXA-61_family_class_D_beta-lactamase_OXA-594]_[protein_id=AWD39681.1]_[location=1..774]_[gbkey=     ATTTAAACAAGCTTCATTATGGTAATGCTA 510
lcl|MH085515.1_cds_AWD39680.1_1_[gene=blaOXA]_[protein=OXA-61_family_class_D_beta-lactamase_OXA-603]_[protein_id=AWD39680.1]_[location=1..762]_[gbkey=     ATTTAAACAAGCTTCATTATGGTAATGCTA 510
                                                                                                                                                                                         

OXA-1_consensus                                                                                                                                            ACTTCTCTGGAGATAAAGAAAGAAACAACG 540
OXA01_crRNA                                                                                                                                                ------------------------------ 540
Forward_primer                                                                                                                                             ------------------------------ 540
Reverse_primer                                                                                                                                             ------------------------------ 540
lcl|NG_063887.1_cds_WP_128268279.1_1_[gene=blaOXA]_[locus_tag=A7J11_06098]_[protein=OXA-61_family_class_D_beta-lactamase_OXA-786]_[protein_id=WP_12826     AAATTTCCAAGATCGA-------------- 540
lcl|NG_049489.1_cds_WP_002783228.1_1_[gene=blaOXA]_[locus_tag=A7J11_00739]_[protein=OXA-61_family_class_D_beta-lactamase_OXA-193]_[protein_id=WP_00278     AAATTTCCAAGATCGA-------------- 540
lcl|MH085562.1_cds_AWD39738.1_1_[gene=blaOXA]_[protein=OXA-61_family_class_D_beta-lactamase_OXA-660]_[protein_id=AWD39738.1]_[location=1..720]_[gbkey=     AAATTTCCAAGATCGA-------------- 540
lcl|MH085560.1_cds_AWD39737.1_1_[gene=blaOXA]_[protein=OXA-61_family_class_D_beta-lactamase_OXA-659]_[protein_id=AWD39737.1]_[location=1..828]_[gbkey=     AAATTTCCAAGATCGA-------------- 540
lcl|MH085558.1_cds_AWD39736.1_1_[gene=blaOXA]_[protein=OXA-61_family_class_D_beta-lactamase]_[protein_id=AWD39736.1]_[location=1..762]_[gbkey=CDS]         AAATTTCCAAGATCGA-------------- 540
lcl|MH085557.1_cds_AWD39735.1_1_[gene=blaOXA]_[protein=OXA-61_family_class_D_beta-lactamase]_[protein_id=AWD39735.1]_[location=1..675]_[gbkey=CDS]         AAATTTCCAAGATCGA-------------- 540
lcl|MH085553.1_cds_AWD39716.1_1_[gene=blaOXA]_[protein=OXA-61_family_class_D_beta-lactamase_OXA-582]_[protein_id=AWD39716.1]_[location=1..774]_[gbkey=     AAATTTCCAAGATCGA-------------- 540
lcl|MH085559.1_cds_AWD39717.1_1_[gene=blaOXA]_[protein=OXA-61_family_class_D_beta-lactamase_OXA-461]_[protein_id=AWD39717.1]_[location=1..762]_[gbkey=     AAATTTCCAAGATCGA-------------- 540
lcl|MH085561.1_cds_AWD39718.1_1_[gene=blaOXA]_[protein=OXA-61_family_class_D_beta-lactamase_OXA-605]_[protein_id=AWD39718.1]_[location=1..807]_[gbkey=     AAATTTCCAAGATCGA-------------- 540
lcl|MH085556.1_cds_AWD39734.1_1_[gene=blaOXA]_[protein=OXA-61_family_class_D_beta-lactamase]_[protein_id=AWD39734.1]_[location=1..774]_[gbkey=CDS]         AAATTTCCAAGATCGA-------------- 540
lcl|MH085555.1_cds_AWD39733.1_1_[gene=blaOXA]_[protein=OXA-61_family_class_D_beta-lactamase]_[protein_id=AWD39733.1]_[location=1..774]_[gbkey=CDS]         AAATTTCCAAGATCGA-------------- 540
lcl|MH085554.1_cds_AWD39732.1_1_[gene=blaOXA]_[protein=OXA-61_family_class_D_beta-lactamase]_[protein_id=AWD39732.1]_[location=1..774]_[gbkey=CDS]         AAATTTCCAAGATCGA-------------- 540
lcl|MH085552.1_cds_AWD39731.1_1_[gene=blaOXA]_[protein=OXA-61_family_class_D_beta-lactamase]_[protein_id=AWD39731.1]_[location=1..675]_[gbkey=CDS]         AAATTTCCAAGATCGA-------------- 540
lcl|MH085551.1_cds_AWD39730.1_1_[gene=blaOXA]_[protein=OXA-61_family_class_D_beta-lactamase]_[protein_id=AWD39730.1]_[location=1..675]_[gbkey=CDS]         AAATTTCCAAGATCGA-------------- 540
lcl|NG_049801.1_cds_WP_002872036.1_1_[gene=blaOXA]_[locus_tag=A7J11_01349]_[protein=class_D_beta-lactamase_OXA-61]_[protein_id=WP_002872036.1]_[locati     AAATTTCCAAGATCGA-------------- 540
lcl|MK181521.1_cds_AYX80690.1_1_[gene=blaOXA]_[protein=OXA-61_family_class_D_beta-lactamase_OXA-786]_[protein_id=AYX80690.1]_[location=1..744]_[gbkey=     AAATTTCCAAGATCGA-------------- 540
lcl|NG_049746.1_cds_WP_002788004.1_1_[gene=blaOXA]_[locus_tag=A7J11_01476]_[protein=OXA-61_family_class_D_beta-lactamase_OXA-460]_[protein_id=WP_00278     AAATTTCCAAGATCGA-------------- 540
lcl|NG_049747.1_cds_WP_038813458.1_1_[gene=blaOXA]_[locus_tag=A7J11_03397]_[protein=OXA-61_family_class_D_beta-lactamase_OXA-461]_[protein_id=WP_03881     AAATTTCCAAGATCGA-------------- 540
lcl|MK181519.1_cds_AYX80688.1_1_[gene=blaOXA]_[protein=OXA-61_family_class_D_beta-lactamase_OXA-784]_[protein_id=AYX80688.1]_[location=1..774]_[gbkey=     AAATTTCCAAGATCGA-------------- 540
lcl|NG_049736.1_cds_WP_042962442.1_1_[gene=blaOXA]_[locus_tag=A7J11_03430]_[protein=OXA-61_family_class_D_beta-lactamase_OXA-450]_[protein_id=WP_04296     AAATTTCCAAGATCGA-------------- 540
lcl|NG_049737.1_cds_WP_052805187.1_1_[gene=blaOXA]_[locus_tag=A7J11_03478]_[protein=OXA-61_family_class_D_beta-lactamase_OXA-451]_[protein_id=WP_05280     AAATTTCCAAGATCGA-------------- 540
lcl|NG_049738.1_cds_WP_020836977.1_1_[gene=blaOXA]_[locus_tag=A7J11_03057]_[protein=OXA-61_family_class_D_beta-lactamase_OXA-452]_[protein_id=WP_02083     AAATTTCCAAGATCGA-------------- 540
lcl|NG_049739.1_cds_WP_038851696.1_1_[gene=blaOXA]_[locus_tag=A7J11_03398]_[protein=OXA-61_family_class_D_beta-lactamase_OXA-453]_[protein_id=WP_03885     AAATTTCCAAGATCGA-------------- 540
lcl|NG_049769.1_cds_WP_002791310.1_1_[gene=blaOXA]_[locus_tag=A7J11_02800]_[protein=OXA-61_family_class_D_beta-lactamase_OXA-489]_[protein_id=WP_00279     AAATTTCCAAGATCGA-------------- 540
lcl|NG_063885.1_cds_WP_065980086.1_1_[gene=blaOXA]_[locus_tag=A7J11_06096]_[protein=OXA-61_family_class_D_beta-lactamase_OXA-784]_[protein_id=WP_06598     AAATTTCCAAGATCGA-------------- 540
lcl|NG_061407.1_cds_WP_114699279.1_1_[gene=blaOXA]_[locus_tag=A7J11_05812]_[protein=OXA-61_family_class_D_beta-lactamase_OXA-660]_[protein_id=WP_11469     AAATTTCCAAGATCGA-------------- 540
lcl|NG_057542.1_cds_WP_109545108.1_1_[gene=blaOXA]_[locus_tag=A7J11_05543]_[protein=OXA-61_family_class_D_beta-lactamase_OXA-605]_[protein_id=WP_10954     AAATTTCCAAGATCGA-------------- 540
lcl|NG_057541.1_cds_WP_109545107.1_1_[gene=blaOXA]_[locus_tag=A7J11_05542]_[protein=OXA-61_family_class_D_beta-lactamase_OXA-582]_[protein_id=WP_10954     AAATTTCCAAGATCGA-------------- 540
lcl|NG_057540.1_cds_WP_109545106.1_1_[gene=blaOXA]_[locus_tag=A7J11_05541]_[protein=OXA-61_family_class_D_beta-lactamase_OXA-606]_[protein_id=WP_10954     AAATTTCCAAGATCGA-------------- 540
lcl|NG_057539.1_cds_WP_109545105.1_1_[gene=blaOXA]_[locus_tag=A7J11_05540]_[protein=OXA-61_family_class_D_beta-lactamase_OXA-602]_[protein_id=WP_10954     AAATTTCCAAGATCGA-------------- 540
lcl|NG_057538.1_cds_WP_109545104.1_1_[gene=blaOXA]_[locus_tag=A7J11_05539]_[protein=OXA-61_family_class_D_beta-lactamase_OXA-604]_[protein_id=WP_10954     AAATTTCCAAGATCGA-------------- 540
lcl|NG_057537.1_cds_WP_109545103.1_1_[gene=blaOXA]_[locus_tag=A7J11_05538]_[protein=OXA-61_family_class_D_beta-lactamase_OXA-590]_[protein_id=WP_10954     AAATTTCCAAGATCGA-------------- 540
lcl|NG_057536.1_cds_WP_109545102.1_1_[gene=blaOXA]_[locus_tag=A7J11_05537]_[protein=OXA-61_family_class_D_beta-lactamase_OXA-607]_[protein_id=WP_10954     AAATTTCCAAGATCGA-------------- 540
lcl|NG_057535.1_cds_WP_109545101.1_1_[gene=blaOXA]_[locus_tag=A7J11_05536]_[protein=OXA-61_family_class_D_beta-lactamase_OXA-598]_[protein_id=WP_10954     AAATTTCCAAGATCGA-------------- 540
lcl|NG_057534.1_cds_WP_109545100.1_1_[gene=blaOXA]_[locus_tag=A7J11_05535]_[protein=OXA-61_family_class_D_beta-lactamase_OXA-612]_[protein_id=WP_10954     AAATTTCCAAGATCGA-------------- 540
lcl|NG_057533.1_cds_WP_109545099.1_1_[gene=blaOXA]_[locus_tag=A7J11_05534]_[protein=OXA-61_family_class_D_beta-lactamase_OXA-610]_[protein_id=WP_10954     AAATTTCCAAGATCGA-------------- 540
lcl|NG_057532.1_cds_WP_109545098.1_1_[gene=blaOXA]_[locus_tag=A7J11_05533]_[protein=OXA-61_family_class_D_beta-lactamase_OXA-599]_[protein_id=WP_10954     AAATTTCCAAGATCGA-------------- 540
lcl|NG_057531.1_cds_WP_109545097.1_1_[gene=blaOXA]_[locus_tag=A7J11_05532]_[protein=OXA-61_family_class_D_beta-lactamase_OXA-593]_[protein_id=WP_10954     AAATTTCCAAGATCGA-------------- 540
lcl|NG_057530.1_cds_WP_109545096.1_1_[gene=blaOXA]_[locus_tag=A7J11_05531]_[protein=OXA-61_family_class_D_beta-lactamase_OXA-589]_[protein_id=WP_10954     AAATTTCCAAGATCGA-------------- 540
lcl|NG_057529.1_cds_WP_109545095.1_1_[gene=blaOXA]_[locus_tag=A7J11_05530]_[protein=OXA-61_family_class_D_beta-lactamase_OXA-588]_[protein_id=WP_10954     AAATTTCCAAGATCGA-------------- 540
lcl|NG_057528.1_cds_WP_109545094.1_1_[gene=blaOXA]_[locus_tag=A7J11_05529]_[protein=OXA-61_family_class_D_beta-lactamase_OXA-600]_[protein_id=WP_10954     AAATTTCCAAGATCGA-------------- 540
lcl|NG_057527.1_cds_WP_109545093.1_1_[gene=blaOXA]_[locus_tag=A7J11_05528]_[protein=OXA-61_family_class_D_beta-lactamase_OXA-596]_[protein_id=WP_10954     AAATTTCCAAGATCGA-------------- 540
lcl|NG_057526.1_cds_WP_109545092.1_1_[gene=blaOXA]_[locus_tag=A7J11_05527]_[protein=OXA-61_family_class_D_beta-lactamase_OXA-587]_[protein_id=WP_10954     AAATTTCCAAGATCGA-------------- 540
lcl|NG_057525.1_cds_WP_109545091.1_1_[gene=blaOXA]_[locus_tag=A7J11_05526]_[protein=OXA-61_family_class_D_beta-lactamase_OXA-577]_[protein_id=WP_10954     AAATTTCCAAGATCGA-------------- 540
lcl|NG_057524.1_cds_WP_109545090.1_1_[gene=blaOXA]_[locus_tag=A7J11_05525]_[protein=OXA-61_family_class_D_beta-lactamase_OXA-586]_[protein_id=WP_10954     AAATTTCCAAGATCGA-------------- 540
lcl|NG_057523.1_cds_WP_109545089.1_1_[gene=blaOXA]_[locus_tag=A7J11_05524]_[protein=OXA-61_family_class_D_beta-lactamase_OXA-585]_[protein_id=WP_10954     AAATTTCCAAGATCGA-------------- 540
lcl|NG_057522.1_cds_WP_109545088.1_1_[gene=blaOXA]_[locus_tag=A7J11_05523]_[protein=OXA-61_family_class_D_beta-lactamase_OXA-584]_[protein_id=WP_10954     AAATTTCCAAGATCGA-------------- 540
lcl|NG_057521.1_cds_WP_052803794.1_1_[gene=blaOXA]_[locus_tag=A7J11_05522]_[protein=OXA-61_family_class_D_beta-lactamase_OXA-601]_[protein_id=WP_05280     AAATTTCCAAGATCGA-------------- 540
lcl|NG_057520.1_cds_WP_052800105.1_1_[gene=blaOXA]_[locus_tag=A7J11_05521]_[protein=OXA-61_family_class_D_beta-lactamase_OXA-597]_[protein_id=WP_05280     AAATTTCCAAGATCGA-------------- 540
lcl|NG_057519.1_cds_WP_052781249.1_1_[gene=blaOXA]_[locus_tag=A7J11_05520]_[protein=OXA-61_family_class_D_beta-lactamase_OXA-583]_[protein_id=WP_05278     AAATTTCCAAGATCGA-------------- 540
lcl|NG_057518.1_cds_WP_052798312.1_1_[gene=blaOXA]_[locus_tag=A7J11_05519]_[protein=OXA-61_family_class_D_beta-lactamase_OXA-609]_[protein_id=WP_05279     AAATTTCCAAGATCGA-------------- 540
lcl|NG_057517.1_cds_WP_052788887.1_1_[gene=blaOXA]_[locus_tag=A7J11_05518]_[protein=OXA-61_family_class_D_beta-lactamase_OXA-581]_[protein_id=WP_05278     AAATTTCCAAGATCGA-------------- 540
lcl|NG_057516.1_cds_WP_025006557.1_1_[gene=blaOXA]_[locus_tag=A7J11_05517]_[protein=OXA-61_family_class_D_beta-lactamase_OXA-580]_[protein_id=WP_02500     AAATTTCCAAGATCGA-------------- 540
lcl|NG_057515.1_cds_WP_002857546.1_1_[gene=blaOXA]_[locus_tag=A7J11_05516]_[protein=OXA-61_family_class_D_beta-lactamase_OXA-592]_[protein_id=WP_00285     AAATTTCCAAGATCGA-------------- 540
lcl|NG_057514.1_cds_WP_002837769.1_1_[gene=blaOXA]_[locus_tag=A7J11_05515]_[protein=OXA-61_family_class_D_beta-lactamase_OXA-579]_[protein_id=WP_00283     AAATTTCCAAGATCGA-------------- 540
lcl|NG_057513.1_cds_WP_002824679.1_1_[gene=blaOXA]_[locus_tag=A7J11_05514]_[protein=OXA-61_family_class_D_beta-lactamase_OXA-595]_[protein_id=WP_00282     AAATTTCCAAGATCGA-------------- 540
lcl|NG_057512.1_cds_WP_002812372.1_1_[gene=blaOXA]_[locus_tag=A7J11_05513]_[protein=OXA-61_family_class_D_beta-lactamase_OXA-578]_[protein_id=WP_00281     AAATTTCCAAGATCGA-------------- 540
lcl|NG_057511.1_cds_WP_002889704.1_1_[gene=blaOXA]_[locus_tag=A7J11_05512]_[protein=OXA-61_family_class_D_beta-lactamase_OXA-591]_[protein_id=WP_00288     AAATTTCCAAGATCGA-------------- 540
lcl|NG_057510.1_cds_WP_052788483.1_1_[gene=blaOXA]_[locus_tag=A7J11_05511]_[protein=OXA-61_family_class_D_beta-lactamase_OXA-611]_[protein_id=WP_05278     AAATTTCCAAGATCGA-------------- 540
lcl|NG_057509.1_cds_WP_109545087.1_1_[gene=blaOXA]_[locus_tag=A7J11_05510]_[protein=OXA-61_family_class_D_beta-lactamase_OXA-608]_[protein_id=WP_10954     AAATTTCCAAGATCGA-------------- 540
lcl|NG_057508.1_cds_WP_044600959.1_1_[gene=blaOXA]_[locus_tag=A7J11_05509]_[protein=OXA-61_family_class_D_beta-lactamase_OXA-594]_[protein_id=WP_04460     AAATTTCCAAGATCGA-------------- 540
lcl|NG_057507.1_cds_WP_053921012.1_1_[gene=blaOXA]_[locus_tag=A7J11_05508]_[protein=OXA-61_family_class_D_beta-lactamase_OXA-603]_[protein_id=WP_05392     AAATTTCCAAGATCGA-------------- 540
lcl|MH085549.1_cds_AWD39714.1_1_[gene=blaOXA]_[protein=OXA-61_family_class_D_beta-lactamase_OXA-606]_[protein_id=AWD39714.1]_[location=1..774]_[gbkey=     AAATTTCCAAGATCGA-------------- 540
lcl|MH085548.1_cds_AWD39713.1_1_[gene=blaOXA]_[protein=OXA-61_family_class_D_beta-lactamase_OXA-602]_[protein_id=AWD39713.1]_[location=1..762]_[gbkey=     AAATTTCCAAGATCGA-------------- 540
lcl|MH085547.1_cds_AWD39712.1_1_[gene=blaOXA]_[protein=OXA-61_family_class_D_beta-lactamase_OXA-604]_[protein_id=AWD39712.1]_[location=1..762]_[gbkey=     AAATTTCCAAGATCGA-------------- 540
lcl|MH085546.1_cds_AWD39711.1_1_[gene=blaOXA]_[protein=OXA-61_family_class_D_beta-lactamase_OXA-590]_[protein_id=AWD39711.1]_[location=1..774]_[gbkey=     AAATTTCCAAGATCGA-------------- 540
lcl|MH085545.1_cds_AWD39710.1_1_[gene=blaOXA]_[protein=OXA-61_family_class_D_beta-lactamase_OXA-607]_[protein_id=AWD39710.1]_[location=1..759]_[gbkey=     AAATTTCCAAGATCGA-------------- 540
lcl|MH085544.1_cds_AWD39709.1_1_[gene=blaOXA]_[protein=OXA-61_family_class_D_beta-lactamase_OXA-598]_[protein_id=AWD39709.1]_[location=1..771]_[gbkey=     AAATTTCCAAGATCGA-------------- 540
lcl|MH085543.1_cds_AWD39708.1_1_[gene=blaOXA]_[protein=OXA-61_family_class_D_beta-lactamase_OXA-612]_[protein_id=AWD39708.1]_[location=1..774]_[gbkey=     AAATTTCCAAGATCGA-------------- 540
lcl|MH085542.1_cds_AWD39707.1_1_[gene=blaOXA]_[protein=OXA-61_family_class_D_beta-lactamase_OXA-610]_[protein_id=AWD39707.1]_[location=1..774]_[gbkey=     AAATTTCCAAGATCGA-------------- 540
lcl|MH085541.1_cds_AWD39706.1_1_[gene=blaOXA]_[protein=OXA-61_family_class_D_beta-lactamase_OXA-577]_[protein_id=AWD39706.1]_[location=1..774]_[gbkey=     AAATTTCCAAGATCGA-------------- 540
lcl|MH085540.1_cds_AWD39705.1_1_[gene=blaOXA]_[protein=OXA-61_family_class_D_beta-lactamase_OXA-599]_[protein_id=AWD39705.1]_[location=1..774]_[gbkey=     AAATTTCCAAGATCGA-------------- 540
lcl|MH085539.1_cds_AWD39704.1_1_[gene=blaOXA]_[protein=OXA-61_family_class_D_beta-lactamase_OXA-593]_[protein_id=AWD39704.1]_[location=1..774]_[gbkey=     AAATTTCCAAGATCGA-------------- 540
lcl|MH085538.1_cds_AWD39703.1_1_[gene=blaOXA]_[protein=OXA-61_family_class_D_beta-lactamase_OXA-589]_[protein_id=AWD39703.1]_[location=1..774]_[gbkey=     AAATTTCCAAGATCGA-------------- 540
lcl|MH085537.1_cds_AWD39702.1_1_[gene=blaOXA]_[protein=OXA-61_family_class_D_beta-lactamase_OXA-588]_[protein_id=AWD39702.1]_[location=1..774]_[gbkey=     AAATTTCCAAGATCGA-------------- 540
lcl|MH085536.1_cds_AWD39701.1_1_[gene=blaOXA]_[protein=OXA-61_family_class_D_beta-lactamase_OXA-600]_[protein_id=AWD39701.1]_[location=1..774]_[gbkey=     AAATTTCCAAGATCGA-------------- 540
lcl|MH085535.1_cds_AWD39700.1_1_[gene=blaOXA]_[protein=OXA-61_family_class_D_beta-lactamase_OXA-596]_[protein_id=AWD39700.1]_[location=1..774]_[gbkey=     AAATTTCCAAGATCGA-------------- 540
lcl|MH085534.1_cds_AWD39699.1_1_[gene=blaOXA]_[protein=OXA-61_family_class_D_beta-lactamase_OXA-587]_[protein_id=AWD39699.1]_[location=1..774]_[gbkey=     AAATTTCCAAGATCGA-------------- 540
lcl|MH085533.1_cds_AWD39698.1_1_[gene=blaOXA]_[protein=OXA-61_family_class_D_beta-lactamase_OXA-577]_[protein_id=AWD39698.1]_[location=1..774]_[gbkey=     AAATTTCCAAGATCGA-------------- 540
lcl|MH085532.1_cds_AWD39697.1_1_[gene=blaOXA]_[protein=OXA-61_family_class_D_beta-lactamase_OXA-586]_[protein_id=AWD39697.1]_[location=1..774]_[gbkey=     AAATTTCCAAGATCGA-------------- 540
lcl|MH085531.1_cds_AWD39696.1_1_[gene=blaOXA]_[protein=OXA-61_family_class_D_beta-lactamase_OXA-585]_[protein_id=AWD39696.1]_[location=1..774]_[gbkey=     AAATTTCCAAGATCGA-------------- 540
lcl|MH085530.1_cds_AWD39695.1_1_[gene=blaOXA]_[protein=OXA-61_family_class_D_beta-lactamase_OXA-584]_[protein_id=AWD39695.1]_[location=1..774]_[gbkey=     AAATTTCCAAGATCGA-------------- 540
lcl|MH085529.1_cds_AWD39694.1_1_[gene=blaOXA]_[protein=OXA-61_family_class_D_beta-lactamase_OXA-601]_[protein_id=AWD39694.1]_[location=1..762]_[gbkey=     AAATTTCCAAGATCGA-------------- 540
lcl|MH085528.1_cds_AWD39693.1_1_[gene=blaOXA]_[protein=OXA-61_family_class_D_beta-lactamase_OXA-597]_[protein_id=AWD39693.1]_[location=1..774]_[gbkey=     AAATTTCCAAGATCGA-------------- 540
lcl|MH085527.1_cds_AWD39692.1_1_[gene=blaOXA]_[protein=OXA-61_family_class_D_beta-lactamase_OXA-583]_[protein_id=AWD39692.1]_[location=1..774]_[gbkey=     AAATTTCCAAGATCGA-------------- 540
lcl|MH085526.1_cds_AWD39691.1_1_[gene=blaOXA]_[protein=OXA-61_family_class_D_beta-lactamase_OXA-609]_[protein_id=AWD39691.1]_[location=1..774]_[gbkey=     AAATTTCCAAGATCGA-------------- 540
lcl|MH085525.1_cds_AWD39690.1_1_[gene=blaOXA]_[protein=OXA-61_family_class_D_beta-lactamase_OXA-581]_[protein_id=AWD39690.1]_[location=1..774]_[gbkey=     AAATTTCCAAGATCGA-------------- 540
lcl|MH085524.1_cds_AWD39689.1_1_[gene=blaOXA]_[protein=OXA-61_family_class_D_beta-lactamase_OXA-580]_[protein_id=AWD39689.1]_[location=1..774]_[gbkey=     AAATTTCCAAGATCGA-------------- 540
lcl|MH085523.1_cds_AWD39688.1_1_[gene=blaOXA]_[protein=OXA-61_family_class_D_beta-lactamase_OXA-592]_[protein_id=AWD39688.1]_[location=1..774]_[gbkey=     AAATTTCCAAGATCGA-------------- 540
lcl|MH085522.1_cds_AWD39687.1_1_[gene=blaOXA]_[protein=OXA-61_family_class_D_beta-lactamase_OXA-579]_[protein_id=AWD39687.1]_[location=1..774]_[gbkey=     AAATTTCCAAGATCGA-------------- 540
lcl|MH085521.1_cds_AWD39686.1_1_[gene=blaOXA]_[protein=OXA-61_family_class_D_beta-lactamase_OXA-595]_[protein_id=AWD39686.1]_[location=1..774]_[gbkey=     AAATTTCCAAGATCGA-------------- 540
lcl|MH085520.1_cds_AWD39685.1_1_[gene=blaOXA]_[protein=OXA-61_family_class_D_beta-lactamase_OXA-578]_[protein_id=AWD39685.1]_[location=1..774]_[gbkey=     AAATTTCCAAGATCGA-------------- 540
lcl|MH085519.1_cds_AWD39684.1_1_[gene=blaOXA]_[protein=OXA-61_family_class_D_beta-lactamase_OXA-591]_[protein_id=AWD39684.1]_[location=1..774]_[gbkey=     AAATTTCCAAGATCGA-------------- 540
lcl|MH085518.1_cds_AWD39683.1_1_[gene=blaOXA]_[protein=OXA-61_family_class_D_beta-lactamase_OXA-611]_[protein_id=AWD39683.1]_[location=1..774]_[gbkey=     AAATTTCCAAGATCGA-------------- 540
lcl|MH085517.1_cds_AWD39682.1_1_[gene=blaOXA]_[protein=OXA-61_family_class_D_beta-lactamase_OXA-608]_[protein_id=AWD39682.1]_[location=1..774]_[gbkey=     AAATTTCCAAGATCGA-------------- 540
lcl|MH085516.1_cds_AWD39681.1_1_[gene=blaOXA]_[protein=OXA-61_family_class_D_beta-lactamase_OXA-594]_[protein_id=AWD39681.1]_[location=1..774]_[gbkey=     AAATTTCCAAGATCGA-------------- 540
lcl|MH085515.1_cds_AWD39680.1_1_[gene=blaOXA]_[protein=OXA-61_family_class_D_beta-lactamase_OXA-603]_[protein_id=AWD39680.1]_[location=1..762]_[gbkey=     AAATTTCCAAGATCGA-------------- 540
                                                                                                                                                                                         

OXA-1_consensus                                                                                                                                            GATTAACAGAAGCATGGCTCGAAAGTAGCT 570
OXA01_crRNA                                                                                                                                                ------------------------------ 570
Forward_primer                                                                                                                                             ----------AGCATGGCTCGAAAGTAGCT 570
Reverse_primer                                                                                                                                             ------------------------------ 570
lcl|NG_063887.1_cds_WP_128268279.1_1_[gene=blaOXA]_[locus_tag=A7J11_06098]_[protein=OXA-61_family_class_D_beta-lactamase_OXA-786]_[protein_id=WP_12826     -------TACTTTTTGGCTTGACAACTCAC 570
lcl|NG_049489.1_cds_WP_002783228.1_1_[gene=blaOXA]_[locus_tag=A7J11_00739]_[protein=OXA-61_family_class_D_beta-lactamase_OXA-193]_[protein_id=WP_00278     -------TACTTTTTGGCTTGACAACTCAC 570
lcl|MH085562.1_cds_AWD39738.1_1_[gene=blaOXA]_[protein=OXA-61_family_class_D_beta-lactamase_OXA-660]_[protein_id=AWD39738.1]_[location=1..720]_[gbkey=     -------TACTTTTTGGCTTGACAACTCAC 570
lcl|MH085560.1_cds_AWD39737.1_1_[gene=blaOXA]_[protein=OXA-61_family_class_D_beta-lactamase_OXA-659]_[protein_id=AWD39737.1]_[location=1..828]_[gbkey=     -------TACTTTTTGGCTTGACAACTCAC 570
lcl|MH085558.1_cds_AWD39736.1_1_[gene=blaOXA]_[protein=OXA-61_family_class_D_beta-lactamase]_[protein_id=AWD39736.1]_[location=1..762]_[gbkey=CDS]         -------TACTTTTTGGCTTGACAACTCAC 570
lcl|MH085557.1_cds_AWD39735.1_1_[gene=blaOXA]_[protein=OXA-61_family_class_D_beta-lactamase]_[protein_id=AWD39735.1]_[location=1..675]_[gbkey=CDS]         -------TACTTTTTGGCTTGACAACTCAC 570
lcl|MH085553.1_cds_AWD39716.1_1_[gene=blaOXA]_[protein=OXA-61_family_class_D_beta-lactamase_OXA-582]_[protein_id=AWD39716.1]_[location=1..774]_[gbkey=     -------TACTTTTTGGCTTGACAACTCAC 570
lcl|MH085559.1_cds_AWD39717.1_1_[gene=blaOXA]_[protein=OXA-61_family_class_D_beta-lactamase_OXA-461]_[protein_id=AWD39717.1]_[location=1..762]_[gbkey=     -------TACTTTTTGGCTTGACAACTCAC 570
lcl|MH085561.1_cds_AWD39718.1_1_[gene=blaOXA]_[protein=OXA-61_family_class_D_beta-lactamase_OXA-605]_[protein_id=AWD39718.1]_[location=1..807]_[gbkey=     -------TACTTTTTGGCTTGACAACTCAC 570
lcl|MH085556.1_cds_AWD39734.1_1_[gene=blaOXA]_[protein=OXA-61_family_class_D_beta-lactamase]_[protein_id=AWD39734.1]_[location=1..774]_[gbkey=CDS]         -------TACTTTTTGGCTTGACAACTCAC 570
lcl|MH085555.1_cds_AWD39733.1_1_[gene=blaOXA]_[protein=OXA-61_family_class_D_beta-lactamase]_[protein_id=AWD39733.1]_[location=1..774]_[gbkey=CDS]         -------TACTTTTTGGCTTGACAACTCAC 570
lcl|MH085554.1_cds_AWD39732.1_1_[gene=blaOXA]_[protein=OXA-61_family_class_D_beta-lactamase]_[protein_id=AWD39732.1]_[location=1..774]_[gbkey=CDS]         -------TACTTTTTGGCTTGACAACTCAC 570
lcl|MH085552.1_cds_AWD39731.1_1_[gene=blaOXA]_[protein=OXA-61_family_class_D_beta-lactamase]_[protein_id=AWD39731.1]_[location=1..675]_[gbkey=CDS]         -------TACTTTTTGGCTTGACAACTCAC 570
lcl|MH085551.1_cds_AWD39730.1_1_[gene=blaOXA]_[protein=OXA-61_family_class_D_beta-lactamase]_[protein_id=AWD39730.1]_[location=1..675]_[gbkey=CDS]         -------TACTTTTTGGCTTGACAACTCAC 570
lcl|NG_049801.1_cds_WP_002872036.1_1_[gene=blaOXA]_[locus_tag=A7J11_01349]_[protein=class_D_beta-lactamase_OXA-61]_[protein_id=WP_002872036.1]_[locati     -------TACTTTTTGGCTTGACAACTCAC 570
lcl|MK181521.1_cds_AYX80690.1_1_[gene=blaOXA]_[protein=OXA-61_family_class_D_beta-lactamase_OXA-786]_[protein_id=AYX80690.1]_[location=1..744]_[gbkey=     -------TACTTTTTGGCTTGACAACTCAC 570
lcl|NG_049746.1_cds_WP_002788004.1_1_[gene=blaOXA]_[locus_tag=A7J11_01476]_[protein=OXA-61_family_class_D_beta-lactamase_OXA-460]_[protein_id=WP_00278     -------TACTTTTTGGCTTGACAACTCAC 570
lcl|NG_049747.1_cds_WP_038813458.1_1_[gene=blaOXA]_[locus_tag=A7J11_03397]_[protein=OXA-61_family_class_D_beta-lactamase_OXA-461]_[protein_id=WP_03881     -------TACTTTTTGGCTTGACAACTCAC 570
lcl|MK181519.1_cds_AYX80688.1_1_[gene=blaOXA]_[protein=OXA-61_family_class_D_beta-lactamase_OXA-784]_[protein_id=AYX80688.1]_[location=1..774]_[gbkey=     -------TACTTTTTGGCTTGACAACTCAC 570
lcl|NG_049736.1_cds_WP_042962442.1_1_[gene=blaOXA]_[locus_tag=A7J11_03430]_[protein=OXA-61_family_class_D_beta-lactamase_OXA-450]_[protein_id=WP_04296     -------TACTTTTTGGCTTGACAACTCAC 570
lcl|NG_049737.1_cds_WP_052805187.1_1_[gene=blaOXA]_[locus_tag=A7J11_03478]_[protein=OXA-61_family_class_D_beta-lactamase_OXA-451]_[protein_id=WP_05280     -------TACTTTTTGGCTTGACAACTCAC 570
lcl|NG_049738.1_cds_WP_020836977.1_1_[gene=blaOXA]_[locus_tag=A7J11_03057]_[protein=OXA-61_family_class_D_beta-lactamase_OXA-452]_[protein_id=WP_02083     -------TACTTTTTGGCTTGACAACTCAC 570
lcl|NG_049739.1_cds_WP_038851696.1_1_[gene=blaOXA]_[locus_tag=A7J11_03398]_[protein=OXA-61_family_class_D_beta-lactamase_OXA-453]_[protein_id=WP_03885     -------TACTTTTTGGCTTGACAACTCAC 570
lcl|NG_049769.1_cds_WP_002791310.1_1_[gene=blaOXA]_[locus_tag=A7J11_02800]_[protein=OXA-61_family_class_D_beta-lactamase_OXA-489]_[protein_id=WP_00279     -------TACTTTTTGGCTTGACAACTCAC 570
lcl|NG_063885.1_cds_WP_065980086.1_1_[gene=blaOXA]_[locus_tag=A7J11_06096]_[protein=OXA-61_family_class_D_beta-lactamase_OXA-784]_[protein_id=WP_06598     -------TACTTTTTGGCTTGACAACTCAC 570
lcl|NG_061407.1_cds_WP_114699279.1_1_[gene=blaOXA]_[locus_tag=A7J11_05812]_[protein=OXA-61_family_class_D_beta-lactamase_OXA-660]_[protein_id=WP_11469     -------TACTTTTTGGCTTGACAACTCAC 570
lcl|NG_057542.1_cds_WP_109545108.1_1_[gene=blaOXA]_[locus_tag=A7J11_05543]_[protein=OXA-61_family_class_D_beta-lactamase_OXA-605]_[protein_id=WP_10954     -------TACTTTTTGGCTTGACAACTCAC 570
lcl|NG_057541.1_cds_WP_109545107.1_1_[gene=blaOXA]_[locus_tag=A7J11_05542]_[protein=OXA-61_family_class_D_beta-lactamase_OXA-582]_[protein_id=WP_10954     -------TACTTTTTGGCTTGACAACTCAC 570
lcl|NG_057540.1_cds_WP_109545106.1_1_[gene=blaOXA]_[locus_tag=A7J11_05541]_[protein=OXA-61_family_class_D_beta-lactamase_OXA-606]_[protein_id=WP_10954     -------TACTTTTTGGCTTGACAACTCAC 570
lcl|NG_057539.1_cds_WP_109545105.1_1_[gene=blaOXA]_[locus_tag=A7J11_05540]_[protein=OXA-61_family_class_D_beta-lactamase_OXA-602]_[protein_id=WP_10954     -------TACTTTTTGGCTTGACAACTCAC 570
lcl|NG_057538.1_cds_WP_109545104.1_1_[gene=blaOXA]_[locus_tag=A7J11_05539]_[protein=OXA-61_family_class_D_beta-lactamase_OXA-604]_[protein_id=WP_10954     -------TACTTTTTGGCTTGACAACTCAC 570
lcl|NG_057537.1_cds_WP_109545103.1_1_[gene=blaOXA]_[locus_tag=A7J11_05538]_[protein=OXA-61_family_class_D_beta-lactamase_OXA-590]_[protein_id=WP_10954     -------TACTTTTTGGCTTGACAACTCAC 570
lcl|NG_057536.1_cds_WP_109545102.1_1_[gene=blaOXA]_[locus_tag=A7J11_05537]_[protein=OXA-61_family_class_D_beta-lactamase_OXA-607]_[protein_id=WP_10954     -------TACTTTTTGGCTTGACAACTCAC 570
lcl|NG_057535.1_cds_WP_109545101.1_1_[gene=blaOXA]_[locus_tag=A7J11_05536]_[protein=OXA-61_family_class_D_beta-lactamase_OXA-598]_[protein_id=WP_10954     -------TACTTTTTGGCTTGACAACTCAC 570
lcl|NG_057534.1_cds_WP_109545100.1_1_[gene=blaOXA]_[locus_tag=A7J11_05535]_[protein=OXA-61_family_class_D_beta-lactamase_OXA-612]_[protein_id=WP_10954     -------TACTTTTTGGCTTGACAACTCAC 570
lcl|NG_057533.1_cds_WP_109545099.1_1_[gene=blaOXA]_[locus_tag=A7J11_05534]_[protein=OXA-61_family_class_D_beta-lactamase_OXA-610]_[protein_id=WP_10954     -------TACTTTTTGGCTTGACAACTCAC 570
lcl|NG_057532.1_cds_WP_109545098.1_1_[gene=blaOXA]_[locus_tag=A7J11_05533]_[protein=OXA-61_family_class_D_beta-lactamase_OXA-599]_[protein_id=WP_10954     -------TACTTTTTGGCTTGACAACTCAC 570
lcl|NG_057531.1_cds_WP_109545097.1_1_[gene=blaOXA]_[locus_tag=A7J11_05532]_[protein=OXA-61_family_class_D_beta-lactamase_OXA-593]_[protein_id=WP_10954     -------TACTTTTTGGCTTGACAACTCAC 570
lcl|NG_057530.1_cds_WP_109545096.1_1_[gene=blaOXA]_[locus_tag=A7J11_05531]_[protein=OXA-61_family_class_D_beta-lactamase_OXA-589]_[protein_id=WP_10954     -------TACTTTTTGGCTTGACAACTCAC 570
lcl|NG_057529.1_cds_WP_109545095.1_1_[gene=blaOXA]_[locus_tag=A7J11_05530]_[protein=OXA-61_family_class_D_beta-lactamase_OXA-588]_[protein_id=WP_10954     -------TACTTTTTGGCTTGACAACTCAC 570
lcl|NG_057528.1_cds_WP_109545094.1_1_[gene=blaOXA]_[locus_tag=A7J11_05529]_[protein=OXA-61_family_class_D_beta-lactamase_OXA-600]_[protein_id=WP_10954     -------TACTTTTTGGCTTGACAACTCAC 570
lcl|NG_057527.1_cds_WP_109545093.1_1_[gene=blaOXA]_[locus_tag=A7J11_05528]_[protein=OXA-61_family_class_D_beta-lactamase_OXA-596]_[protein_id=WP_10954     -------TACTTTTTGGCTTGACAACTCAC 570
lcl|NG_057526.1_cds_WP_109545092.1_1_[gene=blaOXA]_[locus_tag=A7J11_05527]_[protein=OXA-61_family_class_D_beta-lactamase_OXA-587]_[protein_id=WP_10954     -------TACTTTTTGGCTTGACAACTCAC 570
lcl|NG_057525.1_cds_WP_109545091.1_1_[gene=blaOXA]_[locus_tag=A7J11_05526]_[protein=OXA-61_family_class_D_beta-lactamase_OXA-577]_[protein_id=WP_10954     -------TACTTTTTGGCTTGACAACTCAC 570
lcl|NG_057524.1_cds_WP_109545090.1_1_[gene=blaOXA]_[locus_tag=A7J11_05525]_[protein=OXA-61_family_class_D_beta-lactamase_OXA-586]_[protein_id=WP_10954     -------TACTTTTTGGCTTGACAACTCAC 570
lcl|NG_057523.1_cds_WP_109545089.1_1_[gene=blaOXA]_[locus_tag=A7J11_05524]_[protein=OXA-61_family_class_D_beta-lactamase_OXA-585]_[protein_id=WP_10954     -------TACTTTTTGGCTTGACAACTCAC 570
lcl|NG_057522.1_cds_WP_109545088.1_1_[gene=blaOXA]_[locus_tag=A7J11_05523]_[protein=OXA-61_family_class_D_beta-lactamase_OXA-584]_[protein_id=WP_10954     -------TACTTTTTGGCTTGACAACTCAC 570
lcl|NG_057521.1_cds_WP_052803794.1_1_[gene=blaOXA]_[locus_tag=A7J11_05522]_[protein=OXA-61_family_class_D_beta-lactamase_OXA-601]_[protein_id=WP_05280     -------TACTTTTTGGCTTGACAACTCAC 570
lcl|NG_057520.1_cds_WP_052800105.1_1_[gene=blaOXA]_[locus_tag=A7J11_05521]_[protein=OXA-61_family_class_D_beta-lactamase_OXA-597]_[protein_id=WP_05280     -------TACTTTTTGGCTTGACAACTCAC 570
lcl|NG_057519.1_cds_WP_052781249.1_1_[gene=blaOXA]_[locus_tag=A7J11_05520]_[protein=OXA-61_family_class_D_beta-lactamase_OXA-583]_[protein_id=WP_05278     -------TACTTTTTGGCTTGATAACTCAC 570
lcl|NG_057518.1_cds_WP_052798312.1_1_[gene=blaOXA]_[locus_tag=A7J11_05519]_[protein=OXA-61_family_class_D_beta-lactamase_OXA-609]_[protein_id=WP_05279     -------TACTTTTTGGCTTGACAACTCAC 570
lcl|NG_057517.1_cds_WP_052788887.1_1_[gene=blaOXA]_[locus_tag=A7J11_05518]_[protein=OXA-61_family_class_D_beta-lactamase_OXA-581]_[protein_id=WP_05278     -------TACTTTTTGGCTTGACAACTCAC 570
lcl|NG_057516.1_cds_WP_025006557.1_1_[gene=blaOXA]_[locus_tag=A7J11_05517]_[protein=OXA-61_family_class_D_beta-lactamase_OXA-580]_[protein_id=WP_02500     -------TACTTTTTGGCTTGACAACTCAC 570
lcl|NG_057515.1_cds_WP_002857546.1_1_[gene=blaOXA]_[locus_tag=A7J11_05516]_[protein=OXA-61_family_class_D_beta-lactamase_OXA-592]_[protein_id=WP_00285     -------TACTTTTTGGCTTGACAACTCAC 570
lcl|NG_057514.1_cds_WP_002837769.1_1_[gene=blaOXA]_[locus_tag=A7J11_05515]_[protein=OXA-61_family_class_D_beta-lactamase_OXA-579]_[protein_id=WP_00283     -------TACTTTTTGGCTTGACAACTCAC 570
lcl|NG_057513.1_cds_WP_002824679.1_1_[gene=blaOXA]_[locus_tag=A7J11_05514]_[protein=OXA-61_family_class_D_beta-lactamase_OXA-595]_[protein_id=WP_00282     -------TACTTTTTGGCTTGACAACTCAC 570
lcl|NG_057512.1_cds_WP_002812372.1_1_[gene=blaOXA]_[locus_tag=A7J11_05513]_[protein=OXA-61_family_class_D_beta-lactamase_OXA-578]_[protein_id=WP_00281     -------TACTTTTTGGCTTGACAACTCAC 570
lcl|NG_057511.1_cds_WP_002889704.1_1_[gene=blaOXA]_[locus_tag=A7J11_05512]_[protein=OXA-61_family_class_D_beta-lactamase_OXA-591]_[protein_id=WP_00288     -------TACTTTTTGGCTTGACAACTCAC 570
lcl|NG_057510.1_cds_WP_052788483.1_1_[gene=blaOXA]_[locus_tag=A7J11_05511]_[protein=OXA-61_family_class_D_beta-lactamase_OXA-611]_[protein_id=WP_05278     -------TACTTTTTGGCTTGACAACTCAC 570
lcl|NG_057509.1_cds_WP_109545087.1_1_[gene=blaOXA]_[locus_tag=A7J11_05510]_[protein=OXA-61_family_class_D_beta-lactamase_OXA-608]_[protein_id=WP_10954     -------TACTTTTTGGCTTGACAACTCAC 570
lcl|NG_057508.1_cds_WP_044600959.1_1_[gene=blaOXA]_[locus_tag=A7J11_05509]_[protein=OXA-61_family_class_D_beta-lactamase_OXA-594]_[protein_id=WP_04460     -------TACTTTTTGGCTTGACAACTCAC 570
lcl|NG_057507.1_cds_WP_053921012.1_1_[gene=blaOXA]_[locus_tag=A7J11_05508]_[protein=OXA-61_family_class_D_beta-lactamase_OXA-603]_[protein_id=WP_05392     -------TACTTTTTGGCTTGACAACTCAC 570
lcl|MH085549.1_cds_AWD39714.1_1_[gene=blaOXA]_[protein=OXA-61_family_class_D_beta-lactamase_OXA-606]_[protein_id=AWD39714.1]_[location=1..774]_[gbkey=     -------TACTTTTTGGCTTGACAACTCAC 570
lcl|MH085548.1_cds_AWD39713.1_1_[gene=blaOXA]_[protein=OXA-61_family_class_D_beta-lactamase_OXA-602]_[protein_id=AWD39713.1]_[location=1..762]_[gbkey=     -------TACTTTTTGGCTTGACAACTCAC 570
lcl|MH085547.1_cds_AWD39712.1_1_[gene=blaOXA]_[protein=OXA-61_family_class_D_beta-lactamase_OXA-604]_[protein_id=AWD39712.1]_[location=1..762]_[gbkey=     -------TACTTTTTGGCTTGACAACTCAC 570
lcl|MH085546.1_cds_AWD39711.1_1_[gene=blaOXA]_[protein=OXA-61_family_class_D_beta-lactamase_OXA-590]_[protein_id=AWD39711.1]_[location=1..774]_[gbkey=     -------TACTTTTTGGCTTGACAACTCAC 570
lcl|MH085545.1_cds_AWD39710.1_1_[gene=blaOXA]_[protein=OXA-61_family_class_D_beta-lactamase_OXA-607]_[protein_id=AWD39710.1]_[location=1..759]_[gbkey=     -------TACTTTTTGGCTTGACAACTCAC 570
lcl|MH085544.1_cds_AWD39709.1_1_[gene=blaOXA]_[protein=OXA-61_family_class_D_beta-lactamase_OXA-598]_[protein_id=AWD39709.1]_[location=1..771]_[gbkey=     -------TACTTTTTGGCTTGACAACTCAC 570
lcl|MH085543.1_cds_AWD39708.1_1_[gene=blaOXA]_[protein=OXA-61_family_class_D_beta-lactamase_OXA-612]_[protein_id=AWD39708.1]_[location=1..774]_[gbkey=     -------TACTTTTTGGCTTGACAACTCAC 570
lcl|MH085542.1_cds_AWD39707.1_1_[gene=blaOXA]_[protein=OXA-61_family_class_D_beta-lactamase_OXA-610]_[protein_id=AWD39707.1]_[location=1..774]_[gbkey=     -------TACTTTTTGGCTTGACAACTCAC 570
lcl|MH085541.1_cds_AWD39706.1_1_[gene=blaOXA]_[protein=OXA-61_family_class_D_beta-lactamase_OXA-577]_[protein_id=AWD39706.1]_[location=1..774]_[gbkey=     -------TACTTTTTGGCTTGACAACTCAC 570
lcl|MH085540.1_cds_AWD39705.1_1_[gene=blaOXA]_[protein=OXA-61_family_class_D_beta-lactamase_OXA-599]_[protein_id=AWD39705.1]_[location=1..774]_[gbkey=     -------TACTTTTTGGCTTGACAACTCAC 570
lcl|MH085539.1_cds_AWD39704.1_1_[gene=blaOXA]_[protein=OXA-61_family_class_D_beta-lactamase_OXA-593]_[protein_id=AWD39704.1]_[location=1..774]_[gbkey=     -------TACTTTTTGGCTTGACAACTCAC 570
lcl|MH085538.1_cds_AWD39703.1_1_[gene=blaOXA]_[protein=OXA-61_family_class_D_beta-lactamase_OXA-589]_[protein_id=AWD39703.1]_[location=1..774]_[gbkey=     -------TACTTTTTGGCTTGACAACTCAC 570
lcl|MH085537.1_cds_AWD39702.1_1_[gene=blaOXA]_[protein=OXA-61_family_class_D_beta-lactamase_OXA-588]_[protein_id=AWD39702.1]_[location=1..774]_[gbkey=     -------TACTTTTTGGCTTGACAACTCAC 570
lcl|MH085536.1_cds_AWD39701.1_1_[gene=blaOXA]_[protein=OXA-61_family_class_D_beta-lactamase_OXA-600]_[protein_id=AWD39701.1]_[location=1..774]_[gbkey=     -------TACTTTTTGGCTTGACAACTCAC 570
lcl|MH085535.1_cds_AWD39700.1_1_[gene=blaOXA]_[protein=OXA-61_family_class_D_beta-lactamase_OXA-596]_[protein_id=AWD39700.1]_[location=1..774]_[gbkey=     -------TACTTTTTGGCTTGACAACTCAC 570
lcl|MH085534.1_cds_AWD39699.1_1_[gene=blaOXA]_[protein=OXA-61_family_class_D_beta-lactamase_OXA-587]_[protein_id=AWD39699.1]_[location=1..774]_[gbkey=     -------TACTTTTTGGCTTGACAACTCAC 570
lcl|MH085533.1_cds_AWD39698.1_1_[gene=blaOXA]_[protein=OXA-61_family_class_D_beta-lactamase_OXA-577]_[protein_id=AWD39698.1]_[location=1..774]_[gbkey=     -------TACTTTTTGGCTTGACAACTCAC 570
lcl|MH085532.1_cds_AWD39697.1_1_[gene=blaOXA]_[protein=OXA-61_family_class_D_beta-lactamase_OXA-586]_[protein_id=AWD39697.1]_[location=1..774]_[gbkey=     -------TACTTTTTGGCTTGACAACTCAC 570
lcl|MH085531.1_cds_AWD39696.1_1_[gene=blaOXA]_[protein=OXA-61_family_class_D_beta-lactamase_OXA-585]_[protein_id=AWD39696.1]_[location=1..774]_[gbkey=     -------TACTTTTTGGCTTGACAACTCAC 570
lcl|MH085530.1_cds_AWD39695.1_1_[gene=blaOXA]_[protein=OXA-61_family_class_D_beta-lactamase_OXA-584]_[protein_id=AWD39695.1]_[location=1..774]_[gbkey=     -------TACTTTTTGGCTTGACAACTCAC 570
lcl|MH085529.1_cds_AWD39694.1_1_[gene=blaOXA]_[protein=OXA-61_family_class_D_beta-lactamase_OXA-601]_[protein_id=AWD39694.1]_[location=1..762]_[gbkey=     -------TACTTTTTGGCTTGACAACTCAC 570
lcl|MH085528.1_cds_AWD39693.1_1_[gene=blaOXA]_[protein=OXA-61_family_class_D_beta-lactamase_OXA-597]_[protein_id=AWD39693.1]_[location=1..774]_[gbkey=     -------TACTTTTTGGCTTGACAACTCAC 570
lcl|MH085527.1_cds_AWD39692.1_1_[gene=blaOXA]_[protein=OXA-61_family_class_D_beta-lactamase_OXA-583]_[protein_id=AWD39692.1]_[location=1..774]_[gbkey=     -------TACTTTTTGGCTTGATAACTCAC 570
lcl|MH085526.1_cds_AWD39691.1_1_[gene=blaOXA]_[protein=OXA-61_family_class_D_beta-lactamase_OXA-609]_[protein_id=AWD39691.1]_[location=1..774]_[gbkey=     -------TACTTTTTGGCTTGACAACTCAC 570
lcl|MH085525.1_cds_AWD39690.1_1_[gene=blaOXA]_[protein=OXA-61_family_class_D_beta-lactamase_OXA-581]_[protein_id=AWD39690.1]_[location=1..774]_[gbkey=     -------TACTTTTTGGCTTGACAACTCAC 570
lcl|MH085524.1_cds_AWD39689.1_1_[gene=blaOXA]_[protein=OXA-61_family_class_D_beta-lactamase_OXA-580]_[protein_id=AWD39689.1]_[location=1..774]_[gbkey=     -------TACTTTTTGGCTTGACAACTCAC 570
lcl|MH085523.1_cds_AWD39688.1_1_[gene=blaOXA]_[protein=OXA-61_family_class_D_beta-lactamase_OXA-592]_[protein_id=AWD39688.1]_[location=1..774]_[gbkey=     -------TACTTTTTGGCTTGACAACTCAC 570
lcl|MH085522.1_cds_AWD39687.1_1_[gene=blaOXA]_[protein=OXA-61_family_class_D_beta-lactamase_OXA-579]_[protein_id=AWD39687.1]_[location=1..774]_[gbkey=     -------TACTTTTTGGCTTGACAACTCAC 570
lcl|MH085521.1_cds_AWD39686.1_1_[gene=blaOXA]_[protein=OXA-61_family_class_D_beta-lactamase_OXA-595]_[protein_id=AWD39686.1]_[location=1..774]_[gbkey=     -------TACTTTTTGGCTTGACAACTCAC 570
lcl|MH085520.1_cds_AWD39685.1_1_[gene=blaOXA]_[protein=OXA-61_family_class_D_beta-lactamase_OXA-578]_[protein_id=AWD39685.1]_[location=1..774]_[gbkey=     -------TACTTTTTGGCTTGACAACTCAC 570
lcl|MH085519.1_cds_AWD39684.1_1_[gene=blaOXA]_[protein=OXA-61_family_class_D_beta-lactamase_OXA-591]_[protein_id=AWD39684.1]_[location=1..774]_[gbkey=     -------TACTTTTTGGCTTGACAACTCAC 570
lcl|MH085518.1_cds_AWD39683.1_1_[gene=blaOXA]_[protein=OXA-61_family_class_D_beta-lactamase_OXA-611]_[protein_id=AWD39683.1]_[location=1..774]_[gbkey=     -------TACTTTTTGGCTTGACAACTCAC 570
lcl|MH085517.1_cds_AWD39682.1_1_[gene=blaOXA]_[protein=OXA-61_family_class_D_beta-lactamase_OXA-608]_[protein_id=AWD39682.1]_[location=1..774]_[gbkey=     -------TACTTTTTGGCTTGACAACTCAC 570
lcl|MH085516.1_cds_AWD39681.1_1_[gene=blaOXA]_[protein=OXA-61_family_class_D_beta-lactamase_OXA-594]_[protein_id=AWD39681.1]_[location=1..774]_[gbkey=     -------TACTTTTTGGCTTGACAACTCAC 570
lcl|MH085515.1_cds_AWD39680.1_1_[gene=blaOXA]_[protein=OXA-61_family_class_D_beta-lactamase_OXA-603]_[protein_id=AWD39680.1]_[location=1..762]_[gbkey=     -------TACTTTTTGGCTTGACAACTCAC 570
                                                                                                                                                                                         

OXA-1_consensus                                                                                                                                            TAAAAATTTCACCAGAAGAACAAATTCAAT 600
OXA01_crRNA                                                                                                                                                ----------ACCAGAAGAACAAATTCAAT 600
Forward_primer                                                                                                                                             TA---------------------------- 600
Reverse_primer                                                                                                                                             ------------------------------ 600
lcl|NG_063887.1_cds_WP_128268279.1_1_[gene=blaOXA]_[locus_tag=A7J11_06098]_[protein=OXA-61_family_class_D_beta-lactamase_OXA-786]_[protein_id=WP_12826     TAAAAATAAGCGCTAAAGAACAAGCAATTT 600
lcl|NG_049489.1_cds_WP_002783228.1_1_[gene=blaOXA]_[locus_tag=A7J11_00739]_[protein=OXA-61_family_class_D_beta-lactamase_OXA-193]_[protein_id=WP_00278     TAAAAATAAGCGCTAAAGAACAAGCAATTT 600
lcl|MH085562.1_cds_AWD39738.1_1_[gene=blaOXA]_[protein=OXA-61_family_class_D_beta-lactamase_OXA-660]_[protein_id=AWD39738.1]_[location=1..720]_[gbkey=     TAAAAATAAGCGCTAAAGAACAAGCAATTT 600
lcl|MH085560.1_cds_AWD39737.1_1_[gene=blaOXA]_[protein=OXA-61_family_class_D_beta-lactamase_OXA-659]_[protein_id=AWD39737.1]_[location=1..828]_[gbkey=     TAAAAATAAGCGCTAAAGAACAAGCAATTT 600
lcl|MH085558.1_cds_AWD39736.1_1_[gene=blaOXA]_[protein=OXA-61_family_class_D_beta-lactamase]_[protein_id=AWD39736.1]_[location=1..762]_[gbkey=CDS]         TAAAAATAAGCGCTAAAGAACAAGCAATTT 600
lcl|MH085557.1_cds_AWD39735.1_1_[gene=blaOXA]_[protein=OXA-61_family_class_D_beta-lactamase]_[protein_id=AWD39735.1]_[location=1..675]_[gbkey=CDS]         TAAAAATAAGCGCTAAAGAACAAGCAATTT 600
lcl|MH085553.1_cds_AWD39716.1_1_[gene=blaOXA]_[protein=OXA-61_family_class_D_beta-lactamase_OXA-582]_[protein_id=AWD39716.1]_[location=1..774]_[gbkey=     TAAAAATAAGCGCTAAAGAACAAGCAATTT 600
lcl|MH085559.1_cds_AWD39717.1_1_[gene=blaOXA]_[protein=OXA-61_family_class_D_beta-lactamase_OXA-461]_[protein_id=AWD39717.1]_[location=1..762]_[gbkey=     TAAAAATAAGCGCTAAAGAACAAGCAATTT 600
lcl|MH085561.1_cds_AWD39718.1_1_[gene=blaOXA]_[protein=OXA-61_family_class_D_beta-lactamase_OXA-605]_[protein_id=AWD39718.1]_[location=1..807]_[gbkey=     TAAAAATAAGCGCTAAAGAACAAGCAATTT 600
lcl|MH085556.1_cds_AWD39734.1_1_[gene=blaOXA]_[protein=OXA-61_family_class_D_beta-lactamase]_[protein_id=AWD39734.1]_[location=1..774]_[gbkey=CDS]         TAAAAATAAGCGCTAAAGAACAAGCAATTT 600
lcl|MH085555.1_cds_AWD39733.1_1_[gene=blaOXA]_[protein=OXA-61_family_class_D_beta-lactamase]_[protein_id=AWD39733.1]_[location=1..774]_[gbkey=CDS]         TAAAAATAAGCGCTAAAGAACAAGCAATTT 600
lcl|MH085554.1_cds_AWD39732.1_1_[gene=blaOXA]_[protein=OXA-61_family_class_D_beta-lactamase]_[protein_id=AWD39732.1]_[location=1..774]_[gbkey=CDS]         TAAAAATAAGCGCTAAAGAACAAGCAATTT 600
lcl|MH085552.1_cds_AWD39731.1_1_[gene=blaOXA]_[protein=OXA-61_family_class_D_beta-lactamase]_[protein_id=AWD39731.1]_[location=1..675]_[gbkey=CDS]         TAAAAATAAGCGCTAAAGAACAAGCAATTT 600
lcl|MH085551.1_cds_AWD39730.1_1_[gene=blaOXA]_[protein=OXA-61_family_class_D_beta-lactamase]_[protein_id=AWD39730.1]_[location=1..675]_[gbkey=CDS]         TAAAAATAAGCGCTAAAGAACAAGCAATTT 600
lcl|NG_049801.1_cds_WP_002872036.1_1_[gene=blaOXA]_[locus_tag=A7J11_01349]_[protein=class_D_beta-lactamase_OXA-61]_[protein_id=WP_002872036.1]_[locati     TAAAAATAAGCGCTAAAGAACAAGCAATTT 600
lcl|MK181521.1_cds_AYX80690.1_1_[gene=blaOXA]_[protein=OXA-61_family_class_D_beta-lactamase_OXA-786]_[protein_id=AYX80690.1]_[location=1..744]_[gbkey=     TAAAAATAAGCGCTAAAGAACAAGCAATTT 600
lcl|NG_049746.1_cds_WP_002788004.1_1_[gene=blaOXA]_[locus_tag=A7J11_01476]_[protein=OXA-61_family_class_D_beta-lactamase_OXA-460]_[protein_id=WP_00278     TAAAAATAAGCGCTAAAGAACAAGCAATTT 600
lcl|NG_049747.1_cds_WP_038813458.1_1_[gene=blaOXA]_[locus_tag=A7J11_03397]_[protein=OXA-61_family_class_D_beta-lactamase_OXA-461]_[protein_id=WP_03881     TAAAAATAAGCGCTAAAGAACAAGCAATTT 600
lcl|MK181519.1_cds_AYX80688.1_1_[gene=blaOXA]_[protein=OXA-61_family_class_D_beta-lactamase_OXA-784]_[protein_id=AYX80688.1]_[location=1..774]_[gbkey=     TAAAAATAAGCGCTAAAGAACAAGCAATTT 600
lcl|NG_049736.1_cds_WP_042962442.1_1_[gene=blaOXA]_[locus_tag=A7J11_03430]_[protein=OXA-61_family_class_D_beta-lactamase_OXA-450]_[protein_id=WP_04296     TAAAAATAAGCGCTAAAGAACAAGCAATTT 600
lcl|NG_049737.1_cds_WP_052805187.1_1_[gene=blaOXA]_[locus_tag=A7J11_03478]_[protein=OXA-61_family_class_D_beta-lactamase_OXA-451]_[protein_id=WP_05280     TAAAAATAAGCGCTAAAGAACAAGCAATTT 600
lcl|NG_049738.1_cds_WP_020836977.1_1_[gene=blaOXA]_[locus_tag=A7J11_03057]_[protein=OXA-61_family_class_D_beta-lactamase_OXA-452]_[protein_id=WP_02083     TAAAAATAAGCGCTAAAGAACAAGCAATTT 600
lcl|NG_049739.1_cds_WP_038851696.1_1_[gene=blaOXA]_[locus_tag=A7J11_03398]_[protein=OXA-61_family_class_D_beta-lactamase_OXA-453]_[protein_id=WP_03885     TAAAAATAAGCGCTAAAGAACAAGCAATTT 600
lcl|NG_049769.1_cds_WP_002791310.1_1_[gene=blaOXA]_[locus_tag=A7J11_02800]_[protein=OXA-61_family_class_D_beta-lactamase_OXA-489]_[protein_id=WP_00279     TAAAAATAAGCGCTAAAGAACAAGCAATTT 600
lcl|NG_063885.1_cds_WP_065980086.1_1_[gene=blaOXA]_[locus_tag=A7J11_06096]_[protein=OXA-61_family_class_D_beta-lactamase_OXA-784]_[protein_id=WP_06598     TAAAAATAAGCGCTAAAGAACAAGCAATTT 600
lcl|NG_061407.1_cds_WP_114699279.1_1_[gene=blaOXA]_[locus_tag=A7J11_05812]_[protein=OXA-61_family_class_D_beta-lactamase_OXA-660]_[protein_id=WP_11469     TAAAAATAAGCGCTAAAGAACAAGCAATTT 600
lcl|NG_057542.1_cds_WP_109545108.1_1_[gene=blaOXA]_[locus_tag=A7J11_05543]_[protein=OXA-61_family_class_D_beta-lactamase_OXA-605]_[protein_id=WP_10954     TAAAAATAAGCGCTAAAGAACAAGCAATTT 600
lcl|NG_057541.1_cds_WP_109545107.1_1_[gene=blaOXA]_[locus_tag=A7J11_05542]_[protein=OXA-61_family_class_D_beta-lactamase_OXA-582]_[protein_id=WP_10954     TAAAAATAAGCGCTAAAGAACAAGCAATTT 600
lcl|NG_057540.1_cds_WP_109545106.1_1_[gene=blaOXA]_[locus_tag=A7J11_05541]_[protein=OXA-61_family_class_D_beta-lactamase_OXA-606]_[protein_id=WP_10954     TAAAAATAAGCGCTAAAGAACAAGCAATTT 600
lcl|NG_057539.1_cds_WP_109545105.1_1_[gene=blaOXA]_[locus_tag=A7J11_05540]_[protein=OXA-61_family_class_D_beta-lactamase_OXA-602]_[protein_id=WP_10954     TAAAAATAAGCGCTAAAGAACAAGCAATTT 600
lcl|NG_057538.1_cds_WP_109545104.1_1_[gene=blaOXA]_[locus_tag=A7J11_05539]_[protein=OXA-61_family_class_D_beta-lactamase_OXA-604]_[protein_id=WP_10954     TAAAAATAAGCGCTAAAGAACAAGCAATTT 600
lcl|NG_057537.1_cds_WP_109545103.1_1_[gene=blaOXA]_[locus_tag=A7J11_05538]_[protein=OXA-61_family_class_D_beta-lactamase_OXA-590]_[protein_id=WP_10954     TAAAAATAAGCGCTAAAGAACAAGCAATTT 600
lcl|NG_057536.1_cds_WP_109545102.1_1_[gene=blaOXA]_[locus_tag=A7J11_05537]_[protein=OXA-61_family_class_D_beta-lactamase_OXA-607]_[protein_id=WP_10954     TAAAAATAAGCGCTAAAGAACAAGCAATTT 600
lcl|NG_057535.1_cds_WP_109545101.1_1_[gene=blaOXA]_[locus_tag=A7J11_05536]_[protein=OXA-61_family_class_D_beta-lactamase_OXA-598]_[protein_id=WP_10954     TAAAAATAAGCGCTAAAGAACAAGCAATTT 600
lcl|NG_057534.1_cds_WP_109545100.1_1_[gene=blaOXA]_[locus_tag=A7J11_05535]_[protein=OXA-61_family_class_D_beta-lactamase_OXA-612]_[protein_id=WP_10954     TAAAAATAAGCGCTAAAGAACAAGCAATTT 600
lcl|NG_057533.1_cds_WP_109545099.1_1_[gene=blaOXA]_[locus_tag=A7J11_05534]_[protein=OXA-61_family_class_D_beta-lactamase_OXA-610]_[protein_id=WP_10954     TAAAAATAAGCGCTAAAGAACAAGCAATTT 600
lcl|NG_057532.1_cds_WP_109545098.1_1_[gene=blaOXA]_[locus_tag=A7J11_05533]_[protein=OXA-61_family_class_D_beta-lactamase_OXA-599]_[protein_id=WP_10954     TAAAAATAAGCGCTAAAGAACAAGCAACTT 600
lcl|NG_057531.1_cds_WP_109545097.1_1_[gene=blaOXA]_[locus_tag=A7J11_05532]_[protein=OXA-61_family_class_D_beta-lactamase_OXA-593]_[protein_id=WP_10954     TAAAAATAAGCGCTAAAGAACAAGCAATTT 600
lcl|NG_057530.1_cds_WP_109545096.1_1_[gene=blaOXA]_[locus_tag=A7J11_05531]_[protein=OXA-61_family_class_D_beta-lactamase_OXA-589]_[protein_id=WP_10954     TAAAAATAAGCGCTAAAGAACAAGCAATTT 600
lcl|NG_057529.1_cds_WP_109545095.1_1_[gene=blaOXA]_[locus_tag=A7J11_05530]_[protein=OXA-61_family_class_D_beta-lactamase_OXA-588]_[protein_id=WP_10954     TAAAAATAAGCGCTAAAGAACAAGCAATTT 600
lcl|NG_057528.1_cds_WP_109545094.1_1_[gene=blaOXA]_[locus_tag=A7J11_05529]_[protein=OXA-61_family_class_D_beta-lactamase_OXA-600]_[protein_id=WP_10954     TAAAAATAAGCGCTAAAGAACAAGCAATTT 600
lcl|NG_057527.1_cds_WP_109545093.1_1_[gene=blaOXA]_[locus_tag=A7J11_05528]_[protein=OXA-61_family_class_D_beta-lactamase_OXA-596]_[protein_id=WP_10954     TAAAAATAAGCGCTAAAGAACAAGCAATTT 600
lcl|NG_057526.1_cds_WP_109545092.1_1_[gene=blaOXA]_[locus_tag=A7J11_05527]_[protein=OXA-61_family_class_D_beta-lactamase_OXA-587]_[protein_id=WP_10954     CAAAAATAAGCGCTAAAGAACAAGCAATTT 600
lcl|NG_057525.1_cds_WP_109545091.1_1_[gene=blaOXA]_[locus_tag=A7J11_05526]_[protein=OXA-61_family_class_D_beta-lactamase_OXA-577]_[protein_id=WP_10954     TAAAAATAAGCGCTAAAGAACAAGCAATTT 600
lcl|NG_057524.1_cds_WP_109545090.1_1_[gene=blaOXA]_[locus_tag=A7J11_05525]_[protein=OXA-61_family_class_D_beta-lactamase_OXA-586]_[protein_id=WP_10954     TAAAAATAAGCGCTAAAGAACAAGCAATTT 600
lcl|NG_057523.1_cds_WP_109545089.1_1_[gene=blaOXA]_[locus_tag=A7J11_05524]_[protein=OXA-61_family_class_D_beta-lactamase_OXA-585]_[protein_id=WP_10954     TAAAAATAAGCGCTAAAGAACAAGCAATTT 600
lcl|NG_057522.1_cds_WP_109545088.1_1_[gene=blaOXA]_[locus_tag=A7J11_05523]_[protein=OXA-61_family_class_D_beta-lactamase_OXA-584]_[protein_id=WP_10954     TAAAAATAAGCGCTAAAGAACAAGCAATTT 600
lcl|NG_057521.1_cds_WP_052803794.1_1_[gene=blaOXA]_[locus_tag=A7J11_05522]_[protein=OXA-61_family_class_D_beta-lactamase_OXA-601]_[protein_id=WP_05280     TAAAAATAAGCGTTAAAGAACAAGCAATTT 600
lcl|NG_057520.1_cds_WP_052800105.1_1_[gene=blaOXA]_[locus_tag=A7J11_05521]_[protein=OXA-61_family_class_D_beta-lactamase_OXA-597]_[protein_id=WP_05280     TAAAAATAAGCGCTAAAGAACAAGCAATTT 600
lcl|NG_057519.1_cds_WP_052781249.1_1_[gene=blaOXA]_[locus_tag=A7J11_05520]_[protein=OXA-61_family_class_D_beta-lactamase_OXA-583]_[protein_id=WP_05278     TAAAAATAAGCGCTAAAGAACAAGCAATTT 600
lcl|NG_057518.1_cds_WP_052798312.1_1_[gene=blaOXA]_[locus_tag=A7J11_05519]_[protein=OXA-61_family_class_D_beta-lactamase_OXA-609]_[protein_id=WP_05279     TAAAAATAAGCGCTAAAGAACAAGCAATTT 600
lcl|NG_057517.1_cds_WP_052788887.1_1_[gene=blaOXA]_[locus_tag=A7J11_05518]_[protein=OXA-61_family_class_D_beta-lactamase_OXA-581]_[protein_id=WP_05278     TAAAAATAAGCGCTAAAGAACAAGCAATTT 600
lcl|NG_057516.1_cds_WP_025006557.1_1_[gene=blaOXA]_[locus_tag=A7J11_05517]_[protein=OXA-61_family_class_D_beta-lactamase_OXA-580]_[protein_id=WP_02500     TAAAAATAAGCGCTAAAGAACAAGCAATTT 600
lcl|NG_057515.1_cds_WP_002857546.1_1_[gene=blaOXA]_[locus_tag=A7J11_05516]_[protein=OXA-61_family_class_D_beta-lactamase_OXA-592]_[protein_id=WP_00285     TAAAAATAAGCGCTAAAGAACAAGCAATTT 600
lcl|NG_057514.1_cds_WP_002837769.1_1_[gene=blaOXA]_[locus_tag=A7J11_05515]_[protein=OXA-61_family_class_D_beta-lactamase_OXA-579]_[protein_id=WP_00283     TAAAAATAAGCGCTAAAGAACAAGCAATTT 600
lcl|NG_057513.1_cds_WP_002824679.1_1_[gene=blaOXA]_[locus_tag=A7J11_05514]_[protein=OXA-61_family_class_D_beta-lactamase_OXA-595]_[protein_id=WP_00282     TAAAAATAAGCGTTAAAGAACAAGCAATTT 600
lcl|NG_057512.1_cds_WP_002812372.1_1_[gene=blaOXA]_[locus_tag=A7J11_05513]_[protein=OXA-61_family_class_D_beta-lactamase_OXA-578]_[protein_id=WP_00281     TAAAAATAAGCGCTAAAGAACAAGCAATTT 600
lcl|NG_057511.1_cds_WP_002889704.1_1_[gene=blaOXA]_[locus_tag=A7J11_05512]_[protein=OXA-61_family_class_D_beta-lactamase_OXA-591]_[protein_id=WP_00288     TAAAAATAAGCGCTAAAGAACAAGCAATTT 600
lcl|NG_057510.1_cds_WP_052788483.1_1_[gene=blaOXA]_[locus_tag=A7J11_05511]_[protein=OXA-61_family_class_D_beta-lactamase_OXA-611]_[protein_id=WP_05278     TAAAAATAAGCGCTAAAGAACAAGCAATTT 600
lcl|NG_057509.1_cds_WP_109545087.1_1_[gene=blaOXA]_[locus_tag=A7J11_05510]_[protein=OXA-61_family_class_D_beta-lactamase_OXA-608]_[protein_id=WP_10954     TAAAAATAAGCGCTAAAGAACAAGCAATTT 600
lcl|NG_057508.1_cds_WP_044600959.1_1_[gene=blaOXA]_[locus_tag=A7J11_05509]_[protein=OXA-61_family_class_D_beta-lactamase_OXA-594]_[protein_id=WP_04460     TAAAAATAAGCACTAAAGAACAAGCAATTT 600
lcl|NG_057507.1_cds_WP_053921012.1_1_[gene=blaOXA]_[locus_tag=A7J11_05508]_[protein=OXA-61_family_class_D_beta-lactamase_OXA-603]_[protein_id=WP_05392     TAAAAATAAGCGCTAAAGAACAAGCAATTT 600
lcl|MH085549.1_cds_AWD39714.1_1_[gene=blaOXA]_[protein=OXA-61_family_class_D_beta-lactamase_OXA-606]_[protein_id=AWD39714.1]_[location=1..774]_[gbkey=     TAAAAATAAGCGCTAAAGAACAAGCAATTT 600
lcl|MH085548.1_cds_AWD39713.1_1_[gene=blaOXA]_[protein=OXA-61_family_class_D_beta-lactamase_OXA-602]_[protein_id=AWD39713.1]_[location=1..762]_[gbkey=     TAAAAATAAGCGCTAAAGAACAAGCAATTT 600
lcl|MH085547.1_cds_AWD39712.1_1_[gene=blaOXA]_[protein=OXA-61_family_class_D_beta-lactamase_OXA-604]_[protein_id=AWD39712.1]_[location=1..762]_[gbkey=     TAAAAATAAGCGCTAAAGAACAAGCAATTT 600
lcl|MH085546.1_cds_AWD39711.1_1_[gene=blaOXA]_[protein=OXA-61_family_class_D_beta-lactamase_OXA-590]_[protein_id=AWD39711.1]_[location=1..774]_[gbkey=     TAAAAATAAGCGCTAAAGAACAAGCAATTT 600
lcl|MH085545.1_cds_AWD39710.1_1_[gene=blaOXA]_[protein=OXA-61_family_class_D_beta-lactamase_OXA-607]_[protein_id=AWD39710.1]_[location=1..759]_[gbkey=     TAAAAATAAGCGCTAAAGAACAAGCAATTT 600
lcl|MH085544.1_cds_AWD39709.1_1_[gene=blaOXA]_[protein=OXA-61_family_class_D_beta-lactamase_OXA-598]_[protein_id=AWD39709.1]_[location=1..771]_[gbkey=     TAAAAATAAGCGCTAAAGAACAAGCAATTT 600
lcl|MH085543.1_cds_AWD39708.1_1_[gene=blaOXA]_[protein=OXA-61_family_class_D_beta-lactamase_OXA-612]_[protein_id=AWD39708.1]_[location=1..774]_[gbkey=     TAAAAATAAGCGCTAAAGAACAAGCAATTT 600
lcl|MH085542.1_cds_AWD39707.1_1_[gene=blaOXA]_[protein=OXA-61_family_class_D_beta-lactamase_OXA-610]_[protein_id=AWD39707.1]_[location=1..774]_[gbkey=     TAAAAATAAGCGCTAAAGAACAAGCAATTT 600
lcl|MH085541.1_cds_AWD39706.1_1_[gene=blaOXA]_[protein=OXA-61_family_class_D_beta-lactamase_OXA-577]_[protein_id=AWD39706.1]_[location=1..774]_[gbkey=     TAAAAATAAGCGCTAAAGAACAAGCAATTT 600
lcl|MH085540.1_cds_AWD39705.1_1_[gene=blaOXA]_[protein=OXA-61_family_class_D_beta-lactamase_OXA-599]_[protein_id=AWD39705.1]_[location=1..774]_[gbkey=     TAAAAATAAGCGCTAAAGAACAAGCAACTT 600
lcl|MH085539.1_cds_AWD39704.1_1_[gene=blaOXA]_[protein=OXA-61_family_class_D_beta-lactamase_OXA-593]_[protein_id=AWD39704.1]_[location=1..774]_[gbkey=     TAAAAATAAGCGCTAAAGAACAAGCAATTT 600
lcl|MH085538.1_cds_AWD39703.1_1_[gene=blaOXA]_[protein=OXA-61_family_class_D_beta-lactamase_OXA-589]_[protein_id=AWD39703.1]_[location=1..774]_[gbkey=     TAAAAATAAGCGCTAAAGAACAAGCAATTT 600
lcl|MH085537.1_cds_AWD39702.1_1_[gene=blaOXA]_[protein=OXA-61_family_class_D_beta-lactamase_OXA-588]_[protein_id=AWD39702.1]_[location=1..774]_[gbkey=     TAAAAATAAGCGCTAAAGAACAAGCAATTT 600
lcl|MH085536.1_cds_AWD39701.1_1_[gene=blaOXA]_[protein=OXA-61_family_class_D_beta-lactamase_OXA-600]_[protein_id=AWD39701.1]_[location=1..774]_[gbkey=     TAAAAATAAGCGCTAAAGAACAAGCAATTT 600
lcl|MH085535.1_cds_AWD39700.1_1_[gene=blaOXA]_[protein=OXA-61_family_class_D_beta-lactamase_OXA-596]_[protein_id=AWD39700.1]_[location=1..774]_[gbkey=     TAAAAATAAGCGCTAAAGAACAAGCAATTT 600
lcl|MH085534.1_cds_AWD39699.1_1_[gene=blaOXA]_[protein=OXA-61_family_class_D_beta-lactamase_OXA-587]_[protein_id=AWD39699.1]_[location=1..774]_[gbkey=     CAAAAATAAGCGCTAAAGAACAAGCAATTT 600
lcl|MH085533.1_cds_AWD39698.1_1_[gene=blaOXA]_[protein=OXA-61_family_class_D_beta-lactamase_OXA-577]_[protein_id=AWD39698.1]_[location=1..774]_[gbkey=     TAAAAATAAGCGCTAAAGAACAAGCAATTT 600
lcl|MH085532.1_cds_AWD39697.1_1_[gene=blaOXA]_[protein=OXA-61_family_class_D_beta-lactamase_OXA-586]_[protein_id=AWD39697.1]_[location=1..774]_[gbkey=     TAAAAATAAGCGCTAAAGAACAAGCAATTT 600
lcl|MH085531.1_cds_AWD39696.1_1_[gene=blaOXA]_[protein=OXA-61_family_class_D_beta-lactamase_OXA-585]_[protein_id=AWD39696.1]_[location=1..774]_[gbkey=     TAAAAATAAGCGCTAAAGAACAAGCAATTT 600
lcl|MH085530.1_cds_AWD39695.1_1_[gene=blaOXA]_[protein=OXA-61_family_class_D_beta-lactamase_OXA-584]_[protein_id=AWD39695.1]_[location=1..774]_[gbkey=     TAAAAATAAGCGCTAAAGAACAAGCAATTT 600
lcl|MH085529.1_cds_AWD39694.1_1_[gene=blaOXA]_[protein=OXA-61_family_class_D_beta-lactamase_OXA-601]_[protein_id=AWD39694.1]_[location=1..762]_[gbkey=     TAAAAATAAGCGTTAAAGAACAAGCAATTT 600
lcl|MH085528.1_cds_AWD39693.1_1_[gene=blaOXA]_[protein=OXA-61_family_class_D_beta-lactamase_OXA-597]_[protein_id=AWD39693.1]_[location=1..774]_[gbkey=     TAAAAATAAGCGCTAAAGAACAAGCAATTT 600
lcl|MH085527.1_cds_AWD39692.1_1_[gene=blaOXA]_[protein=OXA-61_family_class_D_beta-lactamase_OXA-583]_[protein_id=AWD39692.1]_[location=1..774]_[gbkey=     TAAAAATAAGCGCTAAAGAACAAGCAATTT 600
lcl|MH085526.1_cds_AWD39691.1_1_[gene=blaOXA]_[protein=OXA-61_family_class_D_beta-lactamase_OXA-609]_[protein_id=AWD39691.1]_[location=1..774]_[gbkey=     TAAAAATAAGCGCTAAAGAACAAGCAATTT 600
lcl|MH085525.1_cds_AWD39690.1_1_[gene=blaOXA]_[protein=OXA-61_family_class_D_beta-lactamase_OXA-581]_[protein_id=AWD39690.1]_[location=1..774]_[gbkey=     TAAAAATAAGCGCTAAAGAACAAGCAATTT 600
lcl|MH085524.1_cds_AWD39689.1_1_[gene=blaOXA]_[protein=OXA-61_family_class_D_beta-lactamase_OXA-580]_[protein_id=AWD39689.1]_[location=1..774]_[gbkey=     TAAAAATAAGCGCTAAAGAACAAGCAATTT 600
lcl|MH085523.1_cds_AWD39688.1_1_[gene=blaOXA]_[protein=OXA-61_family_class_D_beta-lactamase_OXA-592]_[protein_id=AWD39688.1]_[location=1..774]_[gbkey=     TAAAAATAAGCGCTAAAGAACAAGCAATTT 600
lcl|MH085522.1_cds_AWD39687.1_1_[gene=blaOXA]_[protein=OXA-61_family_class_D_beta-lactamase_OXA-579]_[protein_id=AWD39687.1]_[location=1..774]_[gbkey=     TAAAAATAAGCGCTAAAGAACAAGCAATTT 600
lcl|MH085521.1_cds_AWD39686.1_1_[gene=blaOXA]_[protein=OXA-61_family_class_D_beta-lactamase_OXA-595]_[protein_id=AWD39686.1]_[location=1..774]_[gbkey=     TAAAAATAAGCGTTAAAGAACAAGCAATTT 600
lcl|MH085520.1_cds_AWD39685.1_1_[gene=blaOXA]_[protein=OXA-61_family_class_D_beta-lactamase_OXA-578]_[protein_id=AWD39685.1]_[location=1..774]_[gbkey=     TAAAAATAAGCGCTAAAGAACAAGCAATTT 600
lcl|MH085519.1_cds_AWD39684.1_1_[gene=blaOXA]_[protein=OXA-61_family_class_D_beta-lactamase_OXA-591]_[protein_id=AWD39684.1]_[location=1..774]_[gbkey=     TAAAAATAAGCGCTAAAGAACAAGCAATTT 600
lcl|MH085518.1_cds_AWD39683.1_1_[gene=blaOXA]_[protein=OXA-61_family_class_D_beta-lactamase_OXA-611]_[protein_id=AWD39683.1]_[location=1..774]_[gbkey=     TAAAAATAAGCGCTAAAGAACAAGCAATTT 600
lcl|MH085517.1_cds_AWD39682.1_1_[gene=blaOXA]_[protein=OXA-61_family_class_D_beta-lactamase_OXA-608]_[protein_id=AWD39682.1]_[location=1..774]_[gbkey=     TAAAAATAAGCGCTAAAGAACAAGCAATTT 600
lcl|MH085516.1_cds_AWD39681.1_1_[gene=blaOXA]_[protein=OXA-61_family_class_D_beta-lactamase_OXA-594]_[protein_id=AWD39681.1]_[location=1..774]_[gbkey=     TAAAAATAAGCACTAAAGAACAAGCAATTT 600
lcl|MH085515.1_cds_AWD39680.1_1_[gene=blaOXA]_[protein=OXA-61_family_class_D_beta-lactamase_OXA-603]_[protein_id=AWD39680.1]_[location=1..762]_[gbkey=     TAAAAATAAGCGCTAAAGAACAAGCAATTT 600
                                                                                                                                                                                         

OXA-1_consensus                                                                                                                                            TCCTGCGTAAAATTATTAATCACAATCTCC 630
OXA01_crRNA                                                                                                                                                TCCT-------------------------- 630
Forward_primer                                                                                                                                             ------------------------------ 630
Reverse_primer                                                                                                                                             ------------------------------ 630
lcl|NG_063887.1_cds_WP_128268279.1_1_[gene=blaOXA]_[locus_tag=A7J11_06098]_[protein=OXA-61_family_class_D_beta-lactamase_OXA-786]_[protein_id=WP_12826     TGCTTTTTAGACTTTCACAAAATAGCTTAC 630
lcl|NG_049489.1_cds_WP_002783228.1_1_[gene=blaOXA]_[locus_tag=A7J11_00739]_[protein=OXA-61_family_class_D_beta-lactamase_OXA-193]_[protein_id=WP_00278     TGCTTTTTAGACTTTCACAAAATAGCTTAC 630
lcl|MH085562.1_cds_AWD39738.1_1_[gene=blaOXA]_[protein=OXA-61_family_class_D_beta-lactamase_OXA-660]_[protein_id=AWD39738.1]_[location=1..720]_[gbkey=     TGCTTTTTAGACTTTCACAAAATAGCTTAC 630
lcl|MH085560.1_cds_AWD39737.1_1_[gene=blaOXA]_[protein=OXA-61_family_class_D_beta-lactamase_OXA-659]_[protein_id=AWD39737.1]_[location=1..828]_[gbkey=     TGCTTTTTAGACTTTCACAAAATAGCTTAC 630
lcl|MH085558.1_cds_AWD39736.1_1_[gene=blaOXA]_[protein=OXA-61_family_class_D_beta-lactamase]_[protein_id=AWD39736.1]_[location=1..762]_[gbkey=CDS]         TGCTTTTTAGACTTTCACAAAATAGCTTAC 630
lcl|MH085557.1_cds_AWD39735.1_1_[gene=blaOXA]_[protein=OXA-61_family_class_D_beta-lactamase]_[protein_id=AWD39735.1]_[location=1..675]_[gbkey=CDS]         TGCTTTTTAGACTTTCACAAAATAGCTTAC 630
lcl|MH085553.1_cds_AWD39716.1_1_[gene=blaOXA]_[protein=OXA-61_family_class_D_beta-lactamase_OXA-582]_[protein_id=AWD39716.1]_[location=1..774]_[gbkey=     TGCTTTTTAGACTTTCACAAAATATCTTAC 630
lcl|MH085559.1_cds_AWD39717.1_1_[gene=blaOXA]_[protein=OXA-61_family_class_D_beta-lactamase_OXA-461]_[protein_id=AWD39717.1]_[location=1..762]_[gbkey=     TGCTTTTTAGACTTTCACAAAATAGCTTAC 630
lcl|MH085561.1_cds_AWD39718.1_1_[gene=blaOXA]_[protein=OXA-61_family_class_D_beta-lactamase_OXA-605]_[protein_id=AWD39718.1]_[location=1..807]_[gbkey=     TGCTTTTTAGACTTTCACAAAATAGCTTAC 630
lcl|MH085556.1_cds_AWD39734.1_1_[gene=blaOXA]_[protein=OXA-61_family_class_D_beta-lactamase]_[protein_id=AWD39734.1]_[location=1..774]_[gbkey=CDS]         TGCTTTTTAGACTTTCACAAAATAGCTTAC 630
lcl|MH085555.1_cds_AWD39733.1_1_[gene=blaOXA]_[protein=OXA-61_family_class_D_beta-lactamase]_[protein_id=AWD39733.1]_[location=1..774]_[gbkey=CDS]         TGCTTTTTAGACTTTCACAAAATAGCTTAC 630
lcl|MH085554.1_cds_AWD39732.1_1_[gene=blaOXA]_[protein=OXA-61_family_class_D_beta-lactamase]_[protein_id=AWD39732.1]_[location=1..774]_[gbkey=CDS]         TGCTTTTTAGACTTTCACAAAATAGCTTAC 630
lcl|MH085552.1_cds_AWD39731.1_1_[gene=blaOXA]_[protein=OXA-61_family_class_D_beta-lactamase]_[protein_id=AWD39731.1]_[location=1..675]_[gbkey=CDS]         TGCTTTTTAGACTTTCACAAAATAGCTTAC 630
lcl|MH085551.1_cds_AWD39730.1_1_[gene=blaOXA]_[protein=OXA-61_family_class_D_beta-lactamase]_[protein_id=AWD39730.1]_[location=1..675]_[gbkey=CDS]         TGCTTTTTAGACTTTCACAAAATAGCTTAC 630
lcl|NG_049801.1_cds_WP_002872036.1_1_[gene=blaOXA]_[locus_tag=A7J11_01349]_[protein=class_D_beta-lactamase_OXA-61]_[protein_id=WP_002872036.1]_[locati     TGCTTTTTAGACTTTCACAAAATAGCTTAC 630
lcl|MK181521.1_cds_AYX80690.1_1_[gene=blaOXA]_[protein=OXA-61_family_class_D_beta-lactamase_OXA-786]_[protein_id=AYX80690.1]_[location=1..744]_[gbkey=     TGCTTTTTAGACTTTCACAAAATAGCTTAC 630
lcl|NG_049746.1_cds_WP_002788004.1_1_[gene=blaOXA]_[locus_tag=A7J11_01476]_[protein=OXA-61_family_class_D_beta-lactamase_OXA-460]_[protein_id=WP_00278     TGCTTTTTAGACTTTCACAAAATAGCTTAC 630
lcl|NG_049747.1_cds_WP_038813458.1_1_[gene=blaOXA]_[locus_tag=A7J11_03397]_[protein=OXA-61_family_class_D_beta-lactamase_OXA-461]_[protein_id=WP_03881     TGCTTTTTAGACTTTCACAAAATAGCTTAC 630
lcl|MK181519.1_cds_AYX80688.1_1_[gene=blaOXA]_[protein=OXA-61_family_class_D_beta-lactamase_OXA-784]_[protein_id=AYX80688.1]_[location=1..774]_[gbkey=     TGCTTTTTAGACTTTCACAAAATAGCTTAC 630
lcl|NG_049736.1_cds_WP_042962442.1_1_[gene=blaOXA]_[locus_tag=A7J11_03430]_[protein=OXA-61_family_class_D_beta-lactamase_OXA-450]_[protein_id=WP_04296     TGCTTTTTAGACTTTCACAAAATAGCTTAC 630
lcl|NG_049737.1_cds_WP_052805187.1_1_[gene=blaOXA]_[locus_tag=A7J11_03478]_[protein=OXA-61_family_class_D_beta-lactamase_OXA-451]_[protein_id=WP_05280     TGCTTTTTAGACTTTCACAAAATAGCTTAC 630
lcl|NG_049738.1_cds_WP_020836977.1_1_[gene=blaOXA]_[locus_tag=A7J11_03057]_[protein=OXA-61_family_class_D_beta-lactamase_OXA-452]_[protein_id=WP_02083     TGCTTTTTAGACTTTCACAAAATAGCTTAC 630
lcl|NG_049739.1_cds_WP_038851696.1_1_[gene=blaOXA]_[locus_tag=A7J11_03398]_[protein=OXA-61_family_class_D_beta-lactamase_OXA-453]_[protein_id=WP_03885     TGCTTTTTAGACTTTCACAAAATAGCTTAC 630
lcl|NG_049769.1_cds_WP_002791310.1_1_[gene=blaOXA]_[locus_tag=A7J11_02800]_[protein=OXA-61_family_class_D_beta-lactamase_OXA-489]_[protein_id=WP_00279     TGCTTTTTAGACTTTCACAAAATAGCTTAC 630
lcl|NG_063885.1_cds_WP_065980086.1_1_[gene=blaOXA]_[locus_tag=A7J11_06096]_[protein=OXA-61_family_class_D_beta-lactamase_OXA-784]_[protein_id=WP_06598     TGCTTTTTAGACTTTCACAAAATAGCTTAC 630
lcl|NG_061407.1_cds_WP_114699279.1_1_[gene=blaOXA]_[locus_tag=A7J11_05812]_[protein=OXA-61_family_class_D_beta-lactamase_OXA-660]_[protein_id=WP_11469     TGCTTTTTAGACTTTCACAAAATAGCTTAC 630
lcl|NG_057542.1_cds_WP_109545108.1_1_[gene=blaOXA]_[locus_tag=A7J11_05543]_[protein=OXA-61_family_class_D_beta-lactamase_OXA-605]_[protein_id=WP_10954     TGCTTTTTAGACTTTCACAAAATAGCTTAC 630
lcl|NG_057541.1_cds_WP_109545107.1_1_[gene=blaOXA]_[locus_tag=A7J11_05542]_[protein=OXA-61_family_class_D_beta-lactamase_OXA-582]_[protein_id=WP_10954     TGCTTTTTAGACTTTCACAAAATATCTTAC 630
lcl|NG_057540.1_cds_WP_109545106.1_1_[gene=blaOXA]_[locus_tag=A7J11_05541]_[protein=OXA-61_family_class_D_beta-lactamase_OXA-606]_[protein_id=WP_10954     TGCTTTTTAGACTTTCACAAAATAGCTTAC 630
lcl|NG_057539.1_cds_WP_109545105.1_1_[gene=blaOXA]_[locus_tag=A7J11_05540]_[protein=OXA-61_family_class_D_beta-lactamase_OXA-602]_[protein_id=WP_10954     TGCTTTTTAGACTTTCACAAAATAGCTTAC 630
lcl|NG_057538.1_cds_WP_109545104.1_1_[gene=blaOXA]_[locus_tag=A7J11_05539]_[protein=OXA-61_family_class_D_beta-lactamase_OXA-604]_[protein_id=WP_10954     TGCTTTTTAGACTTTCACAAAATAGCTTAC 630
lcl|NG_057537.1_cds_WP_109545103.1_1_[gene=blaOXA]_[locus_tag=A7J11_05538]_[protein=OXA-61_family_class_D_beta-lactamase_OXA-590]_[protein_id=WP_10954     TGCTTTTTAGACTTTCACAAAATAGCTTAC 630
lcl|NG_057536.1_cds_WP_109545102.1_1_[gene=blaOXA]_[locus_tag=A7J11_05537]_[protein=OXA-61_family_class_D_beta-lactamase_OXA-607]_[protein_id=WP_10954     TGCTTTTTAGACTTTCACAAAATAGCTTAC 630
lcl|NG_057535.1_cds_WP_109545101.1_1_[gene=blaOXA]_[locus_tag=A7J11_05536]_[protein=OXA-61_family_class_D_beta-lactamase_OXA-598]_[protein_id=WP_10954     TGCTTTTTAGACTTTCACAAAATAGCTTAC 630
lcl|NG_057534.1_cds_WP_109545100.1_1_[gene=blaOXA]_[locus_tag=A7J11_05535]_[protein=OXA-61_family_class_D_beta-lactamase_OXA-612]_[protein_id=WP_10954     TGCTTTTTAGACTTTCACAAAATAGCTTAC 630
lcl|NG_057533.1_cds_WP_109545099.1_1_[gene=blaOXA]_[locus_tag=A7J11_05534]_[protein=OXA-61_family_class_D_beta-lactamase_OXA-610]_[protein_id=WP_10954     TGCTTTTTAGACTTTCACAAAATAGCTTAC 630
lcl|NG_057532.1_cds_WP_109545098.1_1_[gene=blaOXA]_[locus_tag=A7J11_05533]_[protein=OXA-61_family_class_D_beta-lactamase_OXA-599]_[protein_id=WP_10954     TGCTTTTTAGACTTTCACAAAATAGCTTAC 630
lcl|NG_057531.1_cds_WP_109545097.1_1_[gene=blaOXA]_[locus_tag=A7J11_05532]_[protein=OXA-61_family_class_D_beta-lactamase_OXA-593]_[protein_id=WP_10954     TGCTTTTTAGACTTTCACAAAATAGCTTAC 630
lcl|NG_057530.1_cds_WP_109545096.1_1_[gene=blaOXA]_[locus_tag=A7J11_05531]_[protein=OXA-61_family_class_D_beta-lactamase_OXA-589]_[protein_id=WP_10954     TGCTTTTTAGACTTTCACAAAATAGCTTAC 630
lcl|NG_057529.1_cds_WP_109545095.1_1_[gene=blaOXA]_[locus_tag=A7J11_05530]_[protein=OXA-61_family_class_D_beta-lactamase_OXA-588]_[protein_id=WP_10954     TGCTTTTTAGACTTTCACAAAATAGCTTAC 630
lcl|NG_057528.1_cds_WP_109545094.1_1_[gene=blaOXA]_[locus_tag=A7J11_05529]_[protein=OXA-61_family_class_D_beta-lactamase_OXA-600]_[protein_id=WP_10954     TGCTTTTTAGACTTTCACAAAATAGCTTAC 630
lcl|NG_057527.1_cds_WP_109545093.1_1_[gene=blaOXA]_[locus_tag=A7J11_05528]_[protein=OXA-61_family_class_D_beta-lactamase_OXA-596]_[protein_id=WP_10954     TGCTTTTTAGACTTTCACAAAATAGCTTAC 630
lcl|NG_057526.1_cds_WP_109545092.1_1_[gene=blaOXA]_[locus_tag=A7J11_05527]_[protein=OXA-61_family_class_D_beta-lactamase_OXA-587]_[protein_id=WP_10954     TGCTTTTTAGACTTTCACAAAATAGCTTAC 630
lcl|NG_057525.1_cds_WP_109545091.1_1_[gene=blaOXA]_[locus_tag=A7J11_05526]_[protein=OXA-61_family_class_D_beta-lactamase_OXA-577]_[protein_id=WP_10954     TGCTTTTTAGACTTTCACAAAATAGCTTAC 630
lcl|NG_057524.1_cds_WP_109545090.1_1_[gene=blaOXA]_[locus_tag=A7J11_05525]_[protein=OXA-61_family_class_D_beta-lactamase_OXA-586]_[protein_id=WP_10954     TGCTTTTTAGACTTTCACAAAATAGCTTAC 630
lcl|NG_057523.1_cds_WP_109545089.1_1_[gene=blaOXA]_[locus_tag=A7J11_05524]_[protein=OXA-61_family_class_D_beta-lactamase_OXA-585]_[protein_id=WP_10954     TGCTTTTTAGACTTTCACAAAATAGCTTAC 630
lcl|NG_057522.1_cds_WP_109545088.1_1_[gene=blaOXA]_[locus_tag=A7J11_05523]_[protein=OXA-61_family_class_D_beta-lactamase_OXA-584]_[protein_id=WP_10954     TGCTTTTTAGACTTTCACAAAATAGCTTAC 630
lcl|NG_057521.1_cds_WP_052803794.1_1_[gene=blaOXA]_[locus_tag=A7J11_05522]_[protein=OXA-61_family_class_D_beta-lactamase_OXA-601]_[protein_id=WP_05280     TGCTTTTTAGACTTTCACAAAATAGCTTAC 630
lcl|NG_057520.1_cds_WP_052800105.1_1_[gene=blaOXA]_[locus_tag=A7J11_05521]_[protein=OXA-61_family_class_D_beta-lactamase_OXA-597]_[protein_id=WP_05280     TGCTTTTTAGACTTTCACAAAATAGCTTAC 630
lcl|NG_057519.1_cds_WP_052781249.1_1_[gene=blaOXA]_[locus_tag=A7J11_05520]_[protein=OXA-61_family_class_D_beta-lactamase_OXA-583]_[protein_id=WP_05278     TGCTTTTTAAACTTTCACAAAATTCTTTAC 630
lcl|NG_057518.1_cds_WP_052798312.1_1_[gene=blaOXA]_[locus_tag=A7J11_05519]_[protein=OXA-61_family_class_D_beta-lactamase_OXA-609]_[protein_id=WP_05279     TGCTTTTTAGACTTTCACAAAATAGCTTAC 630
lcl|NG_057517.1_cds_WP_052788887.1_1_[gene=blaOXA]_[locus_tag=A7J11_05518]_[protein=OXA-61_family_class_D_beta-lactamase_OXA-581]_[protein_id=WP_05278     TGCTTTTTAGACTTTCACAAAATAGATTAC 630
lcl|NG_057516.1_cds_WP_025006557.1_1_[gene=blaOXA]_[locus_tag=A7J11_05517]_[protein=OXA-61_family_class_D_beta-lactamase_OXA-580]_[protein_id=WP_02500     TGCTTTTTAGACTTTCACAAAATAGCTTAC 630
lcl|NG_057515.1_cds_WP_002857546.1_1_[gene=blaOXA]_[locus_tag=A7J11_05516]_[protein=OXA-61_family_class_D_beta-lactamase_OXA-592]_[protein_id=WP_00285     TGCTTTTTAGACTTTCACAAAATAGCTTAC 630
lcl|NG_057514.1_cds_WP_002837769.1_1_[gene=blaOXA]_[locus_tag=A7J11_05515]_[protein=OXA-61_family_class_D_beta-lactamase_OXA-579]_[protein_id=WP_00283     TGCTTTTTAGACTTTCACAAAATAGCTTAC 630
lcl|NG_057513.1_cds_WP_002824679.1_1_[gene=blaOXA]_[locus_tag=A7J11_05514]_[protein=OXA-61_family_class_D_beta-lactamase_OXA-595]_[protein_id=WP_00282     TGCTTTTTAGACTTTCACAAAATAGCTTAC 630
lcl|NG_057512.1_cds_WP_002812372.1_1_[gene=blaOXA]_[locus_tag=A7J11_05513]_[protein=OXA-61_family_class_D_beta-lactamase_OXA-578]_[protein_id=WP_00281     TACTTTTTAGACTTTCACAAAATAGCTTAC 630
lcl|NG_057511.1_cds_WP_002889704.1_1_[gene=blaOXA]_[locus_tag=A7J11_05512]_[protein=OXA-61_family_class_D_beta-lactamase_OXA-591]_[protein_id=WP_00288     TGCTTTTTAGACTTTCACAAAATAGCTTAC 630
lcl|NG_057510.1_cds_WP_052788483.1_1_[gene=blaOXA]_[locus_tag=A7J11_05511]_[protein=OXA-61_family_class_D_beta-lactamase_OXA-611]_[protein_id=WP_05278     TGCTTTTTAGACTTTCACAAAATAGCTTAC 630
lcl|NG_057509.1_cds_WP_109545087.1_1_[gene=blaOXA]_[locus_tag=A7J11_05510]_[protein=OXA-61_family_class_D_beta-lactamase_OXA-608]_[protein_id=WP_10954     TGCTTTTTAGACTTTCACAAAATAGCTTAC 630
lcl|NG_057508.1_cds_WP_044600959.1_1_[gene=blaOXA]_[locus_tag=A7J11_05509]_[protein=OXA-61_family_class_D_beta-lactamase_OXA-594]_[protein_id=WP_04460     TGCTTTTTAGACTTTCACAAAATAGCTTAC 630
lcl|NG_057507.1_cds_WP_053921012.1_1_[gene=blaOXA]_[locus_tag=A7J11_05508]_[protein=OXA-61_family_class_D_beta-lactamase_OXA-603]_[protein_id=WP_05392     TGCTTTTTAGACTTTCACAAAATAGCTTAC 630
[truncated: 217,129 more chars]
