# Supplementary material for: Thermal optimized PCR coupled to CRISPR-Cas12a for rapid detection of blaOXA-1 resistance gene
Source: PLoS One. 2026 May 15;21(5):e0337675. doi: 10.1371/journal.pone.0337675 (PMC13178884; doi:10.1371/journal.pone.0337675)
Supplement: S2 File [file pone.0337675.s002.zip › Supplementary_file_S2/Aln_OXA1258.aln]

CLUSTAL W 2.0 multiple sequence alignment

OXA-1_consensus                                                                                                                                            ATGAAA--AACACAATACATATCAACTTCG 30
OXA01_crRNA                                                                                                                                                ------------------------------ 30
Forward_primer                                                                                                                                             ------------------------------ 30
Reverse_primer                                                                                                                                             ------------------------------ 30
lcl|NG_243477.1_cds_WP_154772606.1_1_[gene=blaOXA]_[locus_tag=A7J11_08527]_[protein=OXA-1258_family_class_D_beta-lactamase_OXA-1259]_[protein_id=WP_15     ATGAAATTATTTCAATAT---TGTGCTGTG 30
lcl|NG_243478.1_cds_WP_321097101.1_1_[gene=blaOXA]_[locus_tag=A7J11_08526]_[protein=OXA-1258_family_class_D_beta-lactamase_OXA-1260]_[protein_id=WP_32     ATGAAATTATTTCAATAT---TGTGCTGTG 30
lcl|NG_243479.1_cds_WP_321088985.1_1_[gene=blaOXA]_[locus_tag=A7J11_08525]_[protein=OXA-1258_family_class_D_beta-lactamase_OXA-1261]_[protein_id=WP_32     ATGAAATTATTTCAATAT---TGTGCTGTG 30
lcl|NG_243480.1_cds_WP_321093950.1_1_[gene=blaOXA]_[locus_tag=A7J11_08524]_[protein=OXA-1258_family_class_D_beta-lactamase_OXA-1262]_[protein_id=WP_32     ATGAAATTATTTCAATAT---TGTGCTGTG 30
lcl|NG_243481.1_cds_WP_321091447.1_1_[gene=blaOXA]_[locus_tag=A7J11_08523]_[protein=OXA-1258_family_class_D_beta-lactamase_OXA-1263]_[protein_id=WP_32     ATGAAATTATTTCAATAT---TCTGCTGTG 30
                                                                                                                                                                                         

OXA-1_consensus                                                                                                                                            CTATTTTTTTAATAATTGCAAATATTATCT 60
OXA01_crRNA                                                                                                                                                ------------------------------ 60
Forward_primer                                                                                                                                             ------------------------------ 60
Reverse_primer                                                                                                                                             ------------------------------ 60
lcl|NG_243477.1_cds_WP_154772606.1_1_[gene=blaOXA]_[locus_tag=A7J11_08527]_[protein=OXA-1258_family_class_D_beta-lactamase_OXA-1259]_[protein_id=WP_15     ATGCTTTTCAGCATAGGGCTTATGGCATGT 60
lcl|NG_243478.1_cds_WP_321097101.1_1_[gene=blaOXA]_[locus_tag=A7J11_08526]_[protein=OXA-1258_family_class_D_beta-lactamase_OXA-1260]_[protein_id=WP_32     ATGCTTTTCAGCATAGGGCTTATGGCATGT 60
lcl|NG_243479.1_cds_WP_321088985.1_1_[gene=blaOXA]_[locus_tag=A7J11_08525]_[protein=OXA-1258_family_class_D_beta-lactamase_OXA-1261]_[protein_id=WP_32     ATGCTTTTCAGCATGGGGCTTATGGCATGT 60
lcl|NG_243480.1_cds_WP_321093950.1_1_[gene=blaOXA]_[locus_tag=A7J11_08524]_[protein=OXA-1258_family_class_D_beta-lactamase_OXA-1262]_[protein_id=WP_32     ATGCTTTTCAGCATGGGGCTTATGGCATGT 60
lcl|NG_243481.1_cds_WP_321091447.1_1_[gene=blaOXA]_[locus_tag=A7J11_08523]_[protein=OXA-1258_family_class_D_beta-lactamase_OXA-1263]_[protein_id=WP_32     ATGATTCTCAGCATGGGGCTTATGGCATGT 60
                                                                                                                                                                                         

OXA-1_consensus                                                                                                                                            ACAGCAGCGCCAGTGCATCAACAGATATCT 90
OXA01_crRNA                                                                                                                                                ------------------------------ 90
Forward_primer                                                                                                                                             ------------------------------ 90
Reverse_primer                                                                                                                                             ------------------------------ 90
lcl|NG_243477.1_cds_WP_154772606.1_1_[gene=blaOXA]_[locus_tag=A7J11_08527]_[protein=OXA-1258_family_class_D_beta-lactamase_OXA-1259]_[protein_id=WP_15     GCGCCATCTCAAATTAATAACCATCAACCT 90
lcl|NG_243478.1_cds_WP_321097101.1_1_[gene=blaOXA]_[locus_tag=A7J11_08526]_[protein=OXA-1258_family_class_D_beta-lactamase_OXA-1260]_[protein_id=WP_32     GCGCCATCTCAAATTAATAACCATCAACCT 90
lcl|NG_243479.1_cds_WP_321088985.1_1_[gene=blaOXA]_[locus_tag=A7J11_08525]_[protein=OXA-1258_family_class_D_beta-lactamase_OXA-1261]_[protein_id=WP_32     GCGCCATCTCAAATTCAAAACCATCAACCT 90
lcl|NG_243480.1_cds_WP_321093950.1_1_[gene=blaOXA]_[locus_tag=A7J11_08524]_[protein=OXA-1258_family_class_D_beta-lactamase_OXA-1262]_[protein_id=WP_32     GTGCCATCTCAAATTCAAAACCATCAACCT 90
lcl|NG_243481.1_cds_WP_321091447.1_1_[gene=blaOXA]_[locus_tag=A7J11_08523]_[protein=OXA-1258_family_class_D_beta-lactamase_OXA-1263]_[protein_id=WP_32     GCGCCATCTCAAATTCAAAATCATCAACCT 90
                                                                                                                                                                                         

OXA-1_consensus                                                                                                                                            CTACTGTTGCATCTCCATTATTTGAA---G 120
OXA01_crRNA                                                                                                                                                ------------------------------ 120
Forward_primer                                                                                                                                             ------------------------------ 120
Reverse_primer                                                                                                                                             ------------------------------ 120
lcl|NG_243477.1_cds_WP_154772606.1_1_[gene=blaOXA]_[locus_tag=A7J11_08527]_[protein=OXA-1258_family_class_D_beta-lactamase_OXA-1259]_[protein_id=WP_15     GTCACATCTCATTTCAATGCTGTAAATCCG 120
lcl|NG_243478.1_cds_WP_321097101.1_1_[gene=blaOXA]_[locus_tag=A7J11_08526]_[protein=OXA-1258_family_class_D_beta-lactamase_OXA-1260]_[protein_id=WP_32     GTCACATCTCATTTCAATGCTGTAAATCCG 120
lcl|NG_243479.1_cds_WP_321088985.1_1_[gene=blaOXA]_[locus_tag=A7J11_08525]_[protein=OXA-1258_family_class_D_beta-lactamase_OXA-1261]_[protein_id=WP_32     GTCACATCTCATTTCAATGCTGTAAATCCT 120
lcl|NG_243480.1_cds_WP_321093950.1_1_[gene=blaOXA]_[locus_tag=A7J11_08524]_[protein=OXA-1258_family_class_D_beta-lactamase_OXA-1262]_[protein_id=WP_32     GTCACATCTCATTTAAGTGTTGTGAATCCT 120
lcl|NG_243481.1_cds_WP_321091447.1_1_[gene=blaOXA]_[locus_tag=A7J11_08523]_[protein=OXA-1258_family_class_D_beta-lactamase_OXA-1263]_[protein_id=WP_32     GTCACATCTCATTTAAGTGCTGTAAACCCC 120
                                                                                                                                                                                         

OXA-1_consensus                                                                                                                                            GAACTGAAGGTT-GTTTTTTACTTTACGAT 150
OXA01_crRNA                                                                                                                                                ------------------------------ 150
Forward_primer                                                                                                                                             ------------------------------ 150
Reverse_primer                                                                                                                                             ------------------------------ 150
lcl|NG_243477.1_cds_WP_154772606.1_1_[gene=blaOXA]_[locus_tag=A7J11_08527]_[protein=OXA-1258_family_class_D_beta-lactamase_OXA-1259]_[protein_id=WP_15     ACATTAAATATTAAGACTTTGTTTAAAGAA 150
lcl|NG_243478.1_cds_WP_321097101.1_1_[gene=blaOXA]_[locus_tag=A7J11_08526]_[protein=OXA-1258_family_class_D_beta-lactamase_OXA-1260]_[protein_id=WP_32     ACATTAAATATTAAGACTTTGTTTAAAGAA 150
lcl|NG_243479.1_cds_WP_321088985.1_1_[gene=blaOXA]_[locus_tag=A7J11_08525]_[protein=OXA-1258_family_class_D_beta-lactamase_OXA-1261]_[protein_id=WP_32     GCATTAAATATTAAGACTTTGTTTAAAGAA 150
lcl|NG_243480.1_cds_WP_321093950.1_1_[gene=blaOXA]_[locus_tag=A7J11_08524]_[protein=OXA-1258_family_class_D_beta-lactamase_OXA-1262]_[protein_id=WP_32     GCTTTAAAAATTCAGGTTTTATTTAAAGAG 150
lcl|NG_243481.1_cds_WP_321091447.1_1_[gene=blaOXA]_[locus_tag=A7J11_08523]_[protein=OXA-1258_family_class_D_beta-lactamase_OXA-1263]_[protein_id=WP_32     GCTTTAAACATTCAGGCTTTATTTAAAGAA 150
                                                                                                                                                                                         

OXA-1_consensus                                                                                                                                            GCATCCACAAACGCTGAAATTGCTCAATTC 180
OXA01_crRNA                                                                                                                                                ------------------------------ 180
Forward_primer                                                                                                                                             ------------------------------ 180
Reverse_primer                                                                                                                                             ------------------------------ 180
lcl|NG_243477.1_cds_WP_154772606.1_1_[gene=blaOXA]_[locus_tag=A7J11_08527]_[protein=OXA-1258_family_class_D_beta-lactamase_OXA-1259]_[protein_id=WP_15     GTTCATGCAGATGCTGTTTTTGTGACGTTT 180
lcl|NG_243478.1_cds_WP_321097101.1_1_[gene=blaOXA]_[locus_tag=A7J11_08526]_[protein=OXA-1258_family_class_D_beta-lactamase_OXA-1260]_[protein_id=WP_32     GTTCATGCAGATGCTGTTTTTGTGACGTTT 180
lcl|NG_243479.1_cds_WP_321088985.1_1_[gene=blaOXA]_[locus_tag=A7J11_08525]_[protein=OXA-1258_family_class_D_beta-lactamase_OXA-1261]_[protein_id=WP_32     GTTCATGCAGATGTTGTTTTTGTGACGTTT 180
lcl|NG_243480.1_cds_WP_321093950.1_1_[gene=blaOXA]_[locus_tag=A7J11_08524]_[protein=OXA-1258_family_class_D_beta-lactamase_OXA-1262]_[protein_id=WP_32     GTACATGCAGATGCTGTTTTTGTGACTTTC 180
lcl|NG_243481.1_cds_WP_321091447.1_1_[gene=blaOXA]_[locus_tag=A7J11_08523]_[protein=OXA-1258_family_class_D_beta-lactamase_OXA-1263]_[protein_id=WP_32     GTACATGCAGATGCTGTTTTTGTGACTTTC 180
                                                                                                                                                                                         

OXA-1_consensus                                                                                                                                            AATAAAGCAAAGTGTGCAACGCAAATGGCA 210
OXA01_crRNA                                                                                                                                                ------------------------------ 210
Forward_primer                                                                                                                                             ------------------------------ 210
Reverse_primer                                                                                                                                             ------------------------------ 210
lcl|NG_243477.1_cds_WP_154772606.1_1_[gene=blaOXA]_[locus_tag=A7J11_08527]_[protein=OXA-1258_family_class_D_beta-lactamase_OXA-1259]_[protein_id=WP_15     GAT--GGAAAATCATTAAATGAATATGGAA 210
lcl|NG_243478.1_cds_WP_321097101.1_1_[gene=blaOXA]_[locus_tag=A7J11_08526]_[protein=OXA-1258_family_class_D_beta-lactamase_OXA-1260]_[protein_id=WP_32     GAT--GGAAAATCATTAAATGAATATGGAA 210
lcl|NG_243479.1_cds_WP_321088985.1_1_[gene=blaOXA]_[locus_tag=A7J11_08525]_[protein=OXA-1258_family_class_D_beta-lactamase_OXA-1261]_[protein_id=WP_32     GAT--GGAAAATCATTAAATGAATATGGAA 210
lcl|NG_243480.1_cds_WP_321093950.1_1_[gene=blaOXA]_[locus_tag=A7J11_08524]_[protein=OXA-1258_family_class_D_beta-lactamase_OXA-1262]_[protein_id=WP_32     GAT--GGGACAAAACTCAATGCATATGGCA 210
lcl|NG_243481.1_cds_WP_321091447.1_1_[gene=blaOXA]_[locus_tag=A7J11_08523]_[protein=OXA-1258_family_class_D_beta-lactamase_OXA-1263]_[protein_id=WP_32     GAT--GGTACAAAACTCAATGCGTATGGCA 210
                                                                                                                                                                                         

OXA-1_consensus                                                                                                                                            ------------------------------ 240
OXA01_crRNA                                                                                                                                                ------------------------------ 240
Forward_primer                                                                                                                                             ------------------------------ 240
Reverse_primer                                                                                                                                             ------------------------------ 240
lcl|NG_243477.1_cds_WP_154772606.1_1_[gene=blaOXA]_[locus_tag=A7J11_08527]_[protein=OXA-1258_family_class_D_beta-lactamase_OXA-1259]_[protein_id=WP_15     CAAATTTAAACCGTGCCGATACTGCTTATA 240
lcl|NG_243478.1_cds_WP_321097101.1_1_[gene=blaOXA]_[locus_tag=A7J11_08526]_[protein=OXA-1258_family_class_D_beta-lactamase_OXA-1260]_[protein_id=WP_32     CAAATTTAAACCGTGCCGATACTGCTTATA 240
lcl|NG_243479.1_cds_WP_321088985.1_1_[gene=blaOXA]_[locus_tag=A7J11_08525]_[protein=OXA-1258_family_class_D_beta-lactamase_OXA-1261]_[protein_id=WP_32     CAAATTTAAACCGTGCCGATACTGCTTATA 240
lcl|NG_243480.1_cds_WP_321093950.1_1_[gene=blaOXA]_[locus_tag=A7J11_08524]_[protein=OXA-1258_family_class_D_beta-lactamase_OXA-1262]_[protein_id=WP_32     CACATTTGAACCGTGCCGATACTGCTTATA 240
lcl|NG_243481.1_cds_WP_321091447.1_1_[gene=blaOXA]_[locus_tag=A7J11_08523]_[protein=OXA-1258_family_class_D_beta-lactamase_OXA-1263]_[protein_id=WP_32     CACATTTGAACCGTGCCGATACGGCTTATA 240
                                                                                                                                                                                         

OXA-1_consensus                                                                                                                                            --CCAGATTCAACTTTCAAGATCGCATTAT 270
OXA01_crRNA                                                                                                                                                ------------------------------ 270
Forward_primer                                                                                                                                             ------------------------------ 270
Reverse_primer                                                                                                                                             ------------------------------ 270
lcl|NG_243477.1_cds_WP_154772606.1_1_[gene=blaOXA]_[locus_tag=A7J11_08527]_[protein=OXA-1258_family_class_D_beta-lactamase_OXA-1259]_[protein_id=WP_15     TTCCTGCATCAACGTTTAAAATCGTAAATG 270
lcl|NG_243478.1_cds_WP_321097101.1_1_[gene=blaOXA]_[locus_tag=A7J11_08526]_[protein=OXA-1258_family_class_D_beta-lactamase_OXA-1260]_[protein_id=WP_32     TTCCTGCATCAACGTTTAAAATCGTAAATG 270
lcl|NG_243479.1_cds_WP_321088985.1_1_[gene=blaOXA]_[locus_tag=A7J11_08525]_[protein=OXA-1258_family_class_D_beta-lactamase_OXA-1261]_[protein_id=WP_32     TTCCTGCATCAACGTTTAAAATCGTAAATG 270
lcl|NG_243480.1_cds_WP_321093950.1_1_[gene=blaOXA]_[locus_tag=A7J11_08524]_[protein=OXA-1258_family_class_D_beta-lactamase_OXA-1262]_[protein_id=WP_32     TTCCTGCATCAACGTTTAAAATCGTAAATG 270
lcl|NG_243481.1_cds_WP_321091447.1_1_[gene=blaOXA]_[locus_tag=A7J11_08523]_[protein=OXA-1258_family_class_D_beta-lactamase_OXA-1263]_[protein_id=WP_32     TTCCTGCATCAACGTTTAAAATCGTAAATG 270
                                                                                                                                                                                         

OXA-1_consensus                                                                                                                                            CACTTATGGCATTTGATGCGGAAATAATAG 300
OXA01_crRNA                                                                                                                                                ------------------------------ 300
Forward_primer                                                                                                                                             ------------------------------ 300
Reverse_primer                                                                                                                                             CACTTACAGG-------------------- 300
lcl|NG_243477.1_cds_WP_154772606.1_1_[gene=blaOXA]_[locus_tag=A7J11_08527]_[protein=OXA-1258_family_class_D_beta-lactamase_OXA-1259]_[protein_id=WP_15     CGCTTATTGGTTTGCAACATGAAAAAGCTA 300
lcl|NG_243478.1_cds_WP_321097101.1_1_[gene=blaOXA]_[locus_tag=A7J11_08526]_[protein=OXA-1258_family_class_D_beta-lactamase_OXA-1260]_[protein_id=WP_32     CGCTTATTGGTTTGCAACATGAAAAAGCTA 300
lcl|NG_243479.1_cds_WP_321088985.1_1_[gene=blaOXA]_[locus_tag=A7J11_08525]_[protein=OXA-1258_family_class_D_beta-lactamase_OXA-1261]_[protein_id=WP_32     CGCTTATTGGTTTGCAACATGAAAAAGCTA 300
lcl|NG_243480.1_cds_WP_321093950.1_1_[gene=blaOXA]_[locus_tag=A7J11_08524]_[protein=OXA-1258_family_class_D_beta-lactamase_OXA-1262]_[protein_id=WP_32     CGCTTATTGGTTTGCAACATGGAAAAGCCA 300
lcl|NG_243481.1_cds_WP_321091447.1_1_[gene=blaOXA]_[locus_tag=A7J11_08523]_[protein=OXA-1258_family_class_D_beta-lactamase_OXA-1263]_[protein_id=WP_32     TGCTTATTGGTTTGCAACATGGAAAAGCAA 300
                                                                                                                                                                                         

OXA-1_consensus                                                                                                                                            ATCAGAAAACCATATTCAAATGGGATAAAA 330
OXA01_crRNA                                                                                                                                                ------------------------------ 330
Forward_primer                                                                                                                                             ------------------------------ 330
Reverse_primer                                                                                                                                             ------------------------------ 330
lcl|NG_243477.1_cds_WP_154772606.1_1_[gene=blaOXA]_[locus_tag=A7J11_08527]_[protein=OXA-1258_family_class_D_beta-lactamase_OXA-1259]_[protein_id=WP_15     ATACTCAAGAAGTATTTAAATGGGATGGAA 330
lcl|NG_243478.1_cds_WP_321097101.1_1_[gene=blaOXA]_[locus_tag=A7J11_08526]_[protein=OXA-1258_family_class_D_beta-lactamase_OXA-1260]_[protein_id=WP_32     ATACTCAAGAAGTATTTAAATGGGATGGAA 330
lcl|NG_243479.1_cds_WP_321088985.1_1_[gene=blaOXA]_[locus_tag=A7J11_08525]_[protein=OXA-1258_family_class_D_beta-lactamase_OXA-1261]_[protein_id=WP_32     ATACTCAAGAAGTATTTAAATGGGATGGAA 330
lcl|NG_243480.1_cds_WP_321093950.1_1_[gene=blaOXA]_[locus_tag=A7J11_08524]_[protein=OXA-1258_family_class_D_beta-lactamase_OXA-1262]_[protein_id=WP_32     ATACTCAAGAAGTTTTTAAATGGGATGGAA 330
lcl|NG_243481.1_cds_WP_321091447.1_1_[gene=blaOXA]_[locus_tag=A7J11_08523]_[protein=OXA-1258_family_class_D_beta-lactamase_OXA-1263]_[protein_id=WP_32     ATACTCAAGAAGTATTTAAATGGGATGGAA 330
                                                                                                                                                                                         

OXA-1_consensus                                                                                                                                            CCCCCAAAGGAATGGAGATCTGGAACAGCA 360
OXA01_crRNA                                                                                                                                                ------------------------------ 360
Forward_primer                                                                                                                                             ------------------------------ 360
Reverse_primer                                                                                                                                             ------------------------------ 360
lcl|NG_243477.1_cds_WP_154772606.1_1_[gene=blaOXA]_[locus_tag=A7J11_08527]_[protein=OXA-1258_family_class_D_beta-lactamase_OXA-1259]_[protein_id=WP_15     AGCCTAAATTTATTAAGTCTTGGGAACGTG 360
lcl|NG_243478.1_cds_WP_321097101.1_1_[gene=blaOXA]_[locus_tag=A7J11_08526]_[protein=OXA-1258_family_class_D_beta-lactamase_OXA-1260]_[protein_id=WP_32     AGCCTAAATTTATTAAGTCTTGGGAACGTG 360
lcl|NG_243479.1_cds_WP_321088985.1_1_[gene=blaOXA]_[locus_tag=A7J11_08525]_[protein=OXA-1258_family_class_D_beta-lactamase_OXA-1261]_[protein_id=WP_32     AGCCTAAATTTATTAAGTCTTGGGAACGTG 360
lcl|NG_243480.1_cds_WP_321093950.1_1_[gene=blaOXA]_[locus_tag=A7J11_08524]_[protein=OXA-1258_family_class_D_beta-lactamase_OXA-1262]_[protein_id=WP_32     AGCCTAAATTTATTAAGTCTTGGGAACGTG 360
lcl|NG_243481.1_cds_WP_321091447.1_1_[gene=blaOXA]_[locus_tag=A7J11_08523]_[protein=OXA-1258_family_class_D_beta-lactamase_OXA-1263]_[protein_id=WP_32     AGCCTAAATTTATTAAGTCTTGGGAACGTG 360
                                                                                                                                                                                         

OXA-1_consensus                                                                                                                                            ATCATACACCAAAGACGTGGATGCAATTTT 390
OXA01_crRNA                                                                                                                                                ------------------------------ 390
Forward_primer                                                                                                                                             ------------------------------ 390
Reverse_primer                                                                                                                                             ------------------------------ 390
lcl|NG_243477.1_cds_WP_154772606.1_1_[gene=blaOXA]_[locus_tag=A7J11_08527]_[protein=OXA-1258_family_class_D_beta-lactamase_OXA-1259]_[protein_id=WP_15     ACATGACTTTGGCAGAGGCAATGCAAGCAT 390
lcl|NG_243478.1_cds_WP_321097101.1_1_[gene=blaOXA]_[locus_tag=A7J11_08526]_[protein=OXA-1258_family_class_D_beta-lactamase_OXA-1260]_[protein_id=WP_32     ACATGACTTTGGCAGAGGCAATGCAAGCAT 390
lcl|NG_243479.1_cds_WP_321088985.1_1_[gene=blaOXA]_[locus_tag=A7J11_08525]_[protein=OXA-1258_family_class_D_beta-lactamase_OXA-1261]_[protein_id=WP_32     ACATGACTTTGGCAGAGGCAATGCAAGCAT 390
lcl|NG_243480.1_cds_WP_321093950.1_1_[gene=blaOXA]_[locus_tag=A7J11_08524]_[protein=OXA-1258_family_class_D_beta-lactamase_OXA-1262]_[protein_id=WP_32     ACATGACTTTGGCAGAGGCAATGCAAGCAT 390
lcl|NG_243481.1_cds_WP_321091447.1_1_[gene=blaOXA]_[locus_tag=A7J11_08523]_[protein=OXA-1258_family_class_D_beta-lactamase_OXA-1263]_[protein_id=WP_32     ACATGACTTTAGCAGAGGCAATGCAAGCGT 390
                                                                                                                                                                                         

OXA-1_consensus                                                                                                                                            CTGTTGTTTGGGTTTCGCAAGAAATAACCC 420
OXA01_crRNA                                                                                                                                                ------------------------------ 420
Forward_primer                                                                                                                                             ------------------------------ 420
Reverse_primer                                                                                                                                             ------------------------------ 420
lcl|NG_243477.1_cds_WP_154772606.1_1_[gene=blaOXA]_[locus_tag=A7J11_08527]_[protein=OXA-1258_family_class_D_beta-lactamase_OXA-1259]_[protein_id=WP_15     CTGCTGTGCCAGTTTATCAAACTTTGGCGC 420
lcl|NG_243478.1_cds_WP_321097101.1_1_[gene=blaOXA]_[locus_tag=A7J11_08526]_[protein=OXA-1258_family_class_D_beta-lactamase_OXA-1260]_[protein_id=WP_32     CTGCTGTGCCAGTTTATCAAACTTTGGCGC 420
lcl|NG_243479.1_cds_WP_321088985.1_1_[gene=blaOXA]_[locus_tag=A7J11_08525]_[protein=OXA-1258_family_class_D_beta-lactamase_OXA-1261]_[protein_id=WP_32     CTGCTGTGCCAGTTTATCAAACTTTGGCGC 420
lcl|NG_243480.1_cds_WP_321093950.1_1_[gene=blaOXA]_[locus_tag=A7J11_08524]_[protein=OXA-1258_family_class_D_beta-lactamase_OXA-1262]_[protein_id=WP_32     CTGCTGTGCCAGTTTATCAAACTTTGGCGC 420
lcl|NG_243481.1_cds_WP_321091447.1_1_[gene=blaOXA]_[locus_tag=A7J11_08523]_[protein=OXA-1258_family_class_D_beta-lactamase_OXA-1263]_[protein_id=WP_32     CTGCTGTGCCTGTTTATCAAACTTTGGCGC 420
                                                                                                                                                                                         

OXA-1_consensus                                                                                                                                            AAAAAATTGGATTAAATAAAATCAAGAATT 450
OXA01_crRNA                                                                                                                                                ------------------------------ 450
Forward_primer                                                                                                                                             ------------------------------ 450
Reverse_primer                                                                                                                                             ------------------------------ 450
lcl|NG_243477.1_cds_WP_154772606.1_1_[gene=blaOXA]_[locus_tag=A7J11_08527]_[protein=OXA-1258_family_class_D_beta-lactamase_OXA-1259]_[protein_id=WP_15     GTCGAACGGGTTTGCCTTTAATGCAAAAGG 450
lcl|NG_243478.1_cds_WP_321097101.1_1_[gene=blaOXA]_[locus_tag=A7J11_08526]_[protein=OXA-1258_family_class_D_beta-lactamase_OXA-1260]_[protein_id=WP_32     GTCGAACGGGTTTGCCTTTAATGCAAAAGG 450
lcl|NG_243479.1_cds_WP_321088985.1_1_[gene=blaOXA]_[locus_tag=A7J11_08525]_[protein=OXA-1258_family_class_D_beta-lactamase_OXA-1261]_[protein_id=WP_32     GTCGAACGGGTTTGCCTTTAATGCAAAAGG 450
lcl|NG_243480.1_cds_WP_321093950.1_1_[gene=blaOXA]_[locus_tag=A7J11_08524]_[protein=OXA-1258_family_class_D_beta-lactamase_OXA-1262]_[protein_id=WP_32     GTCGAACGGGTTTGCCTTTAATGCAAAAGG 450
lcl|NG_243481.1_cds_WP_321091447.1_1_[gene=blaOXA]_[locus_tag=A7J11_08523]_[protein=OXA-1258_family_class_D_beta-lactamase_OXA-1263]_[protein_id=WP_32     ATCGAACGGGTTTGCCTTTAATGCAAAAGG 450
                                                                                                                                                                                         

OXA-1_consensus                                                                                                                                            ATCTCAAAGATTTTGATTATGGAAATCAAG 480
OXA01_crRNA                                                                                                                                                ------------------------------ 480
Forward_primer                                                                                                                                             ------------------------------ 480
Reverse_primer                                                                                                                                             ------------------------------ 480
lcl|NG_243477.1_cds_WP_154772606.1_1_[gene=blaOXA]_[locus_tag=A7J11_08527]_[protein=OXA-1258_family_class_D_beta-lactamase_OXA-1259]_[protein_id=WP_15     AGTTGGAGCGAATTGGTTATGGCAAT---- 480
lcl|NG_243478.1_cds_WP_321097101.1_1_[gene=blaOXA]_[locus_tag=A7J11_08526]_[protein=OXA-1258_family_class_D_beta-lactamase_OXA-1260]_[protein_id=WP_32     AGTTGGAGCGAATTGGTTATGGCAAT---- 480
lcl|NG_243479.1_cds_WP_321088985.1_1_[gene=blaOXA]_[locus_tag=A7J11_08525]_[protein=OXA-1258_family_class_D_beta-lactamase_OXA-1261]_[protein_id=WP_32     AGTTGGAGCGAATTGGTTATGGCAAT---- 480
lcl|NG_243480.1_cds_WP_321093950.1_1_[gene=blaOXA]_[locus_tag=A7J11_08524]_[protein=OXA-1258_family_class_D_beta-lactamase_OXA-1262]_[protein_id=WP_32     AGTTGGAGCGAATTGGTTATGGCAAT---- 480
lcl|NG_243481.1_cds_WP_321091447.1_1_[gene=blaOXA]_[locus_tag=A7J11_08523]_[protein=OXA-1258_family_class_D_beta-lactamase_OXA-1263]_[protein_id=WP_32     AGTTGGAGCGAATTGGTTATGGCAAT---- 480
                                                                                                                                                                                         

OXA-1_consensus                                                                                                                                            ACTTCTCTGGAGATAAAGAAAGAAACAACG 510
OXA01_crRNA                                                                                                                                                ------------------------------ 510
Forward_primer                                                                                                                                             ------------------------------ 510
Reverse_primer                                                                                                                                             ------------------------------ 510
lcl|NG_243477.1_cds_WP_154772606.1_1_[gene=blaOXA]_[locus_tag=A7J11_08527]_[protein=OXA-1258_family_class_D_beta-lactamase_OXA-1259]_[protein_id=WP_15     ------------ATGCAAGTGTGTGCACAG 510
lcl|NG_243478.1_cds_WP_321097101.1_1_[gene=blaOXA]_[locus_tag=A7J11_08526]_[protein=OXA-1258_family_class_D_beta-lactamase_OXA-1260]_[protein_id=WP_32     ------------ATGCAAGTGTGTGCACAG 510
lcl|NG_243479.1_cds_WP_321088985.1_1_[gene=blaOXA]_[locus_tag=A7J11_08525]_[protein=OXA-1258_family_class_D_beta-lactamase_OXA-1261]_[protein_id=WP_32     ------------ATGCAAGTGGGTGCACAG 510
lcl|NG_243480.1_cds_WP_321093950.1_1_[gene=blaOXA]_[locus_tag=A7J11_08524]_[protein=OXA-1258_family_class_D_beta-lactamase_OXA-1262]_[protein_id=WP_32     ------------ATGCAAGTGGGTGCACAG 510
lcl|NG_243481.1_cds_WP_321091447.1_1_[gene=blaOXA]_[locus_tag=A7J11_08523]_[protein=OXA-1258_family_class_D_beta-lactamase_OXA-1263]_[protein_id=WP_32     ------------ATGCAAGTGGGTTCACAG 510
                                                                                                                                                                                         

OXA-1_consensus                                                                                                                                            GATTAACAGAAGCATGGCTCGAAAGTAGCT 540
OXA01_crRNA                                                                                                                                                ------------------------------ 540
Forward_primer                                                                                                                                             --------A--GCATGGCTCGAAAGTAGCT 540
Reverse_primer                                                                                                                                             ------------------------------ 540
lcl|NG_243477.1_cds_WP_154772606.1_1_[gene=blaOXA]_[locus_tag=A7J11_08527]_[protein=OXA-1258_family_class_D_beta-lactamase_OXA-1259]_[protein_id=WP_15     GTCGATCAG--TTTTGGTTGAAAGGTCCAT 540
lcl|NG_243478.1_cds_WP_321097101.1_1_[gene=blaOXA]_[locus_tag=A7J11_08526]_[protein=OXA-1258_family_class_D_beta-lactamase_OXA-1260]_[protein_id=WP_32     GTCGATCAG--TTTTGGTTGAAAGGTCCAT 540
lcl|NG_243479.1_cds_WP_321088985.1_1_[gene=blaOXA]_[locus_tag=A7J11_08525]_[protein=OXA-1258_family_class_D_beta-lactamase_OXA-1261]_[protein_id=WP_32     GTCGATCAG--TTTTGGTTGAAAGGTCCAT 540
lcl|NG_243480.1_cds_WP_321093950.1_1_[gene=blaOXA]_[locus_tag=A7J11_08524]_[protein=OXA-1258_family_class_D_beta-lactamase_OXA-1262]_[protein_id=WP_32     GTCGATCAG--TTTTGGTTGAAAGGTCCAT 540
lcl|NG_243481.1_cds_WP_321091447.1_1_[gene=blaOXA]_[locus_tag=A7J11_08523]_[protein=OXA-1258_family_class_D_beta-lactamase_OXA-1263]_[protein_id=WP_32     GTCGATCAG--TTTCGGTTGAAAGGTCCAT 540
                                                                                                                                                                                         

OXA-1_consensus                                                                                                                                            TAAAAATTTCACCAGAAGAACAAATTCAAT 570
OXA01_crRNA                                                                                                                                                ----------ACCAGAAGAACAAATTCAAT 570
Forward_primer                                                                                                                                             TA---------------------------- 570
Reverse_primer                                                                                                                                             ------------------------------ 570
lcl|NG_243477.1_cds_WP_154772606.1_1_[gene=blaOXA]_[locus_tag=A7J11_08527]_[protein=OXA-1258_family_class_D_beta-lactamase_OXA-1259]_[protein_id=WP_15     TAACTATTACCCCAAATGAACAAGTGAAAT 570
lcl|NG_243478.1_cds_WP_321097101.1_1_[gene=blaOXA]_[locus_tag=A7J11_08526]_[protein=OXA-1258_family_class_D_beta-lactamase_OXA-1260]_[protein_id=WP_32     TAACTATTACCCCAAATGAACAAGTGAAAT 570
lcl|NG_243479.1_cds_WP_321088985.1_1_[gene=blaOXA]_[locus_tag=A7J11_08525]_[protein=OXA-1258_family_class_D_beta-lactamase_OXA-1261]_[protein_id=WP_32     TAACCATTACCCCAAATGAACAAGTGCAAT 570
lcl|NG_243480.1_cds_WP_321093950.1_1_[gene=blaOXA]_[locus_tag=A7J11_08524]_[protein=OXA-1258_family_class_D_beta-lactamase_OXA-1262]_[protein_id=WP_32     TAACCATTACCCCAAATGAACAAGTGCAAT 570
lcl|NG_243481.1_cds_WP_321091447.1_1_[gene=blaOXA]_[locus_tag=A7J11_08523]_[protein=OXA-1258_family_class_D_beta-lactamase_OXA-1263]_[protein_id=WP_32     TAACTATTACCCCAAATGAACAAGTGAAAT 570
                                                                                                                                                                                         

OXA-1_consensus                                                                                                                                            TCCTGCGTAAAATTATTAATCACAATCTCC 600
OXA01_crRNA                                                                                                                                                TCCT-------------------------- 600
Forward_primer                                                                                                                                             ------------------------------ 600
Reverse_primer                                                                                                                                             ------------------------------ 600
lcl|NG_243477.1_cds_WP_154772606.1_1_[gene=blaOXA]_[locus_tag=A7J11_08527]_[protein=OXA-1258_family_class_D_beta-lactamase_OXA-1259]_[protein_id=WP_15     TTTTATATCAACTTGGTAAAGGGCAGTTGG 600
lcl|NG_243478.1_cds_WP_321097101.1_1_[gene=blaOXA]_[locus_tag=A7J11_08526]_[protein=OXA-1258_family_class_D_beta-lactamase_OXA-1260]_[protein_id=WP_32     TTTTATATCAACTTGGTAAAGGGCAGTTGG 600
lcl|NG_243479.1_cds_WP_321088985.1_1_[gene=blaOXA]_[locus_tag=A7J11_08525]_[protein=OXA-1258_family_class_D_beta-lactamase_OXA-1261]_[protein_id=WP_32     TTTTATATCAACTTGGTAAAGGGCAGTTGG 600
lcl|NG_243480.1_cds_WP_321093950.1_1_[gene=blaOXA]_[locus_tag=A7J11_08524]_[protein=OXA-1258_family_class_D_beta-lactamase_OXA-1262]_[protein_id=WP_32     TTTTATATCAACTTGGTAAAGGGCAGTTGG 600
lcl|NG_243481.1_cds_WP_321091447.1_1_[gene=blaOXA]_[locus_tag=A7J11_08523]_[protein=OXA-1258_family_class_D_beta-lactamase_OXA-1263]_[protein_id=WP_32     TTTTATATCAACTCGGCAAAGGGCAGTTGG 600
                                                                                                                                                                                         

OXA-1_consensus                                                                                                                                            CAGTTAAAAACTCAGCCATAGAAAACACCA 630
OXA01_crRNA                                                                                                                                                ------------------------------ 630
Forward_primer                                                                                                                                             ------------------------------ 630
Reverse_primer                                                                                                                                             -----AAACTTGGGGTC------------- 630
lcl|NG_243477.1_cds_WP_154772606.1_1_[gene=blaOXA]_[locus_tag=A7J11_08527]_[protein=OXA-1258_family_class_D_beta-lactamase_OXA-1259]_[protein_id=WP_15     CATTTAAACCTGAAGTTCAGCAAAAAGTGA 630
lcl|NG_243478.1_cds_WP_321097101.1_1_[gene=blaOXA]_[locus_tag=A7J11_08526]_[protein=OXA-1258_family_class_D_beta-lactamase_OXA-1260]_[protein_id=WP_32     CGTTTAAACCTGAAGTTCAGCAAAAAGTGA 630
lcl|NG_243479.1_cds_WP_321088985.1_1_[gene=blaOXA]_[locus_tag=A7J11_08525]_[protein=OXA-1258_family_class_D_beta-lactamase_OXA-1261]_[protein_id=WP_32     CGTTTAAACCTGAAGTTCAGCAAAAAGTGA 630
lcl|NG_243480.1_cds_WP_321093950.1_1_[gene=blaOXA]_[locus_tag=A7J11_08524]_[protein=OXA-1258_family_class_D_beta-lactamase_OXA-1262]_[protein_id=WP_32     CGTTTAAACCTGAAGTTCAGCAAAAAGTGA 630
lcl|NG_243481.1_cds_WP_321091447.1_1_[gene=blaOXA]_[locus_tag=A7J11_08523]_[protein=OXA-1258_family_class_D_beta-lactamase_OXA-1263]_[protein_id=WP_32     CGTTTAAACCTGAAGTTCAGCAACAAGTGA 630
                                                                                                                                                                                         

OXA-1_consensus                                                                                                                                            TAGAGAACATGTATCTACAAGATCTGGATA 660
OXA01_crRNA                                                                                                                                                ------------------------------ 660
Forward_primer                                                                                                                                             ------------------------------ 660
Reverse_primer                                                                                                                                             ------------------------------ 660
lcl|NG_243477.1_cds_WP_154772606.1_1_[gene=blaOXA]_[locus_tag=A7J11_08527]_[protein=OXA-1258_family_class_D_beta-lactamase_OXA-1259]_[protein_id=WP_15     AAGAAATGTTGTATGTAGAGAGCAGAGGGG 660
lcl|NG_243478.1_cds_WP_321097101.1_1_[gene=blaOXA]_[locus_tag=A7J11_08526]_[protein=OXA-1258_family_class_D_beta-lactamase_OXA-1260]_[protein_id=WP_32     AAGAAATGTTGTATGTAGAGAGCAGAGGGG 660
lcl|NG_243479.1_cds_WP_321088985.1_1_[gene=blaOXA]_[locus_tag=A7J11_08525]_[protein=OXA-1258_family_class_D_beta-lactamase_OXA-1261]_[protein_id=WP_32     AAGAAATGTTGTATGTGGAGCGCAGAGGGG 660
lcl|NG_243480.1_cds_WP_321093950.1_1_[gene=blaOXA]_[locus_tag=A7J11_08524]_[protein=OXA-1258_family_class_D_beta-lactamase_OXA-1262]_[protein_id=WP_32     AAGAAATGTTGTATGTGGAGCGCAGAGGGG 660
lcl|NG_243481.1_cds_WP_321091447.1_1_[gene=blaOXA]_[locus_tag=A7J11_08523]_[protein=OXA-1258_family_class_D_beta-lactamase_OXA-1263]_[protein_id=WP_32     AAGAGATGTTGTATGTGGAGCGTAGAGGAA 660
                                                                                                                                                                                         

OXA-1_consensus                                                                                                                                            ATAGTACAAAACTGTATGGGAAAACTGGTG 690
OXA01_crRNA                                                                                                                                                ------------------------------ 690
Forward_primer                                                                                                                                             ------------------------------ 690
Reverse_primer                                                                                                                                             ------------------------------ 690
lcl|NG_243477.1_cds_WP_154772606.1_1_[gene=blaOXA]_[locus_tag=A7J11_08527]_[protein=OXA-1258_family_class_D_beta-lactamase_OXA-1259]_[protein_id=WP_15     AGAGT---CGTTTATATGCGAAAAGTGGTT 690
lcl|NG_243478.1_cds_WP_321097101.1_1_[gene=blaOXA]_[locus_tag=A7J11_08526]_[protein=OXA-1258_family_class_D_beta-lactamase_OXA-1260]_[protein_id=WP_32     AGAGT---CGTTTATATGCGAAAAGTGGTT 690
lcl|NG_243479.1_cds_WP_321088985.1_1_[gene=blaOXA]_[locus_tag=A7J11_08525]_[protein=OXA-1258_family_class_D_beta-lactamase_OXA-1261]_[protein_id=WP_32     AGAAT---CGTTTATATGCGAAAAGTGGTT 690
lcl|NG_243480.1_cds_WP_321093950.1_1_[gene=blaOXA]_[locus_tag=A7J11_08524]_[protein=OXA-1258_family_class_D_beta-lactamase_OXA-1262]_[protein_id=WP_32     AGAAT---CGTTTATATGCGAAAAGTGGTT 690
lcl|NG_243481.1_cds_WP_321091447.1_1_[gene=blaOXA]_[locus_tag=A7J11_08523]_[protein=OXA-1258_family_class_D_beta-lactamase_OXA-1263]_[protein_id=WP_32     AGAGT---CGTTTATATGCCAAGAGTGGTT 690
                                                                                                                                                                                         

OXA-1_consensus                                                                                                                                            CAGGATTCACAGCAAATAGAACCTTACAAA 720
OXA01_crRNA                                                                                                                                                ------------------------------ 720
Forward_primer                                                                                                                                             ------------------------------ 720
Reverse_primer                                                                                                                                             ------------------------------ 720
lcl|NG_243477.1_cds_WP_154772606.1_1_[gene=blaOXA]_[locus_tag=A7J11_08527]_[protein=OXA-1258_family_class_D_beta-lactamase_OXA-1259]_[protein_id=WP_15     GGGGAAT------GGATGTTGATCCCCAAG 720
lcl|NG_243478.1_cds_WP_321097101.1_1_[gene=blaOXA]_[locus_tag=A7J11_08526]_[protein=OXA-1258_family_class_D_beta-lactamase_OXA-1260]_[protein_id=WP_32     GGGGAAT------GGATGTTGATCCCCAAG 720
lcl|NG_243479.1_cds_WP_321088985.1_1_[gene=blaOXA]_[locus_tag=A7J11_08525]_[protein=OXA-1258_family_class_D_beta-lactamase_OXA-1261]_[protein_id=WP_32     GGGGAAT------GGATGTTGATCCCCAAG 720
lcl|NG_243480.1_cds_WP_321093950.1_1_[gene=blaOXA]_[locus_tag=A7J11_08524]_[protein=OXA-1258_family_class_D_beta-lactamase_OXA-1262]_[protein_id=WP_32     GGGGAAT------GGATGTTGATCCCCAAG 720
lcl|NG_243481.1_cds_WP_321091447.1_1_[gene=blaOXA]_[locus_tag=A7J11_08523]_[protein=OXA-1258_family_class_D_beta-lactamase_OXA-1263]_[protein_id=WP_32     GGGGTAT------GGATGTTGACCCGCAAG 720
                                                                                                                                                                                         

OXA-1_consensus                                                                                                                                            ACGGATGGTTTGAAGGGTTTATTATAAGCA 750
OXA01_crRNA                                                                                                                                                ------------------------------ 750
Forward_primer                                                                                                                                             ------------------------------ 750
Reverse_primer                                                                                                                                             ------------------------------ 750
lcl|NG_243477.1_cds_WP_154772606.1_1_[gene=blaOXA]_[locus_tag=A7J11_08527]_[protein=OXA-1258_family_class_D_beta-lactamase_OXA-1259]_[protein_id=WP_15     TGGGGTGGTATGTGGGTTTTGTTGAAAAGG 750
lcl|NG_243478.1_cds_WP_321097101.1_1_[gene=blaOXA]_[locus_tag=A7J11_08526]_[protein=OXA-1258_family_class_D_beta-lactamase_OXA-1260]_[protein_id=WP_32     TGGGGTGGTATGTGGGTTTTGTTGAAAAGG 750
lcl|NG_243479.1_cds_WP_321088985.1_1_[gene=blaOXA]_[locus_tag=A7J11_08525]_[protein=OXA-1258_family_class_D_beta-lactamase_OXA-1261]_[protein_id=WP_32     TGGGTTGGTATGTAGGTTTTGTTGAAAAGG 750
lcl|NG_243480.1_cds_WP_321093950.1_1_[gene=blaOXA]_[locus_tag=A7J11_08524]_[protein=OXA-1258_family_class_D_beta-lactamase_OXA-1262]_[protein_id=WP_32     TGGGTTGGTATGTAGGTTTTGTTGAAAAGG 750
lcl|NG_243481.1_cds_WP_321091447.1_1_[gene=blaOXA]_[locus_tag=A7J11_08523]_[protein=OXA-1258_family_class_D_beta-lactamase_OXA-1263]_[protein_id=WP_32     TGGGTTGGTATGTGGGTTTTGTTGAGAAGG 750
                                                                                                                                                                                         

OXA-1_consensus                                                                                                                                            AA-----TCAGGACATAAATATGTTTTTGT 780
OXA01_crRNA                                                                                                                                                ------------------------------ 780
Forward_primer                                                                                                                                             ------------------------------ 780
Reverse_primer                                                                                                                                             ------------------------------ 780
lcl|NG_243477.1_cds_WP_154772606.1_1_[gene=blaOXA]_[locus_tag=A7J11_08527]_[protein=OXA-1258_family_class_D_beta-lactamase_OXA-1259]_[protein_id=WP_15     CAAATGGTCAGGTTGTAAGTTTTGCTTTGA 780
lcl|NG_243478.1_cds_WP_321097101.1_1_[gene=blaOXA]_[locus_tag=A7J11_08526]_[protein=OXA-1258_family_class_D_beta-lactamase_OXA-1260]_[protein_id=WP_32     CAAATGTTCAGGTTGTAAGTTTTGCTTTGA 780
lcl|NG_243479.1_cds_WP_321088985.1_1_[gene=blaOXA]_[locus_tag=A7J11_08525]_[protein=OXA-1258_family_class_D_beta-lactamase_OXA-1261]_[protein_id=WP_32     CAGATGGTCAGGTTGTAAGTTTTGCTTTGA 780
lcl|NG_243480.1_cds_WP_321093950.1_1_[gene=blaOXA]_[locus_tag=A7J11_08524]_[protein=OXA-1258_family_class_D_beta-lactamase_OXA-1262]_[protein_id=WP_32     CAGATGGTCAGGTTGTAAGTTTTGCTTTGA 780
lcl|NG_243481.1_cds_WP_321091447.1_1_[gene=blaOXA]_[locus_tag=A7J11_08523]_[protein=OXA-1258_family_class_D_beta-lactamase_OXA-1263]_[protein_id=WP_32     CAGATGGTCAGGTTGTGAGTTTTGCTTTGA 780
                                                                                                                                                                                         

OXA-1_consensus                                                                                                                                            GTCCGCACTTACAGGA-------------A 810
OXA01_crRNA                                                                                                                                                ------------------------------ 810
Forward_primer                                                                                                                                             ------------------------------ 810
Reverse_primer                                                                                                                                             ------------------------------ 810
lcl|NG_243477.1_cds_WP_154772606.1_1_[gene=blaOXA]_[locus_tag=A7J11_08527]_[protein=OXA-1258_family_class_D_beta-lactamase_OXA-1259]_[protein_id=WP_15     ATATGCAAATAAAAGATGGTGATGATGTAA 810
lcl|NG_243478.1_cds_WP_321097101.1_1_[gene=blaOXA]_[locus_tag=A7J11_08526]_[protein=OXA-1258_family_class_D_beta-lactamase_OXA-1260]_[protein_id=WP_32     ATATGCAAATAAAAGATGGTGATGATGTAA 810
lcl|NG_243479.1_cds_WP_321088985.1_1_[gene=blaOXA]_[locus_tag=A7J11_08525]_[protein=OXA-1258_family_class_D_beta-lactamase_OXA-1261]_[protein_id=WP_32     ATATGCAAATGAAAGATGGTGATGATGTAA 810
lcl|NG_243480.1_cds_WP_321093950.1_1_[gene=blaOXA]_[locus_tag=A7J11_08524]_[protein=OXA-1258_family_class_D_beta-lactamase_OXA-1262]_[protein_id=WP_32     ATATGCAAATGAAAGATGGTGATGATGTAA 810
lcl|NG_243481.1_cds_WP_321091447.1_1_[gene=blaOXA]_[locus_tag=A7J11_08523]_[protein=OXA-1258_family_class_D_beta-lactamase_OXA-1263]_[protein_id=WP_32     ATATGCAAATGAAAGAGGGTGATGATGTGA 810
                                                                                                                                                                                         

OXA-1_consensus                                                                                                                                            ACTTGGGGTCGAATTTAACATCAAGCATAA 840
OXA01_crRNA                                                                                                                                                ------------------------------ 840
Forward_primer                                                                                                                                             ------------------------------ 840
Reverse_primer                                                                                                                                             ------------------------------ 840
lcl|NG_243477.1_cds_WP_154772606.1_1_[gene=blaOXA]_[locus_tag=A7J11_08527]_[protein=OXA-1258_family_class_D_beta-lactamase_OXA-1259]_[protein_id=WP_15     ATTTAAGGAAGCAACTTACTTTAGATGCGT 840
lcl|NG_243478.1_cds_WP_321097101.1_1_[gene=blaOXA]_[locus_tag=A7J11_08526]_[protein=OXA-1258_family_class_D_beta-lactamase_OXA-1260]_[protein_id=WP_32     ATTTAAGGAAGCAACTTACTTTAGATGCGT 840
lcl|NG_243479.1_cds_WP_321088985.1_1_[gene=blaOXA]_[locus_tag=A7J11_08525]_[protein=OXA-1258_family_class_D_beta-lactamase_OXA-1261]_[protein_id=WP_32     ATTTACGGAAGCAACTGACTTTAGATGCGT 840
lcl|NG_243480.1_cds_WP_321093950.1_1_[gene=blaOXA]_[locus_tag=A7J11_08524]_[protein=OXA-1258_family_class_D_beta-lactamase_OXA-1262]_[protein_id=WP_32     ATTTACGGAAGCAACTGACTTTAGATGCGT 840
lcl|NG_243481.1_cds_WP_321091447.1_1_[gene=blaOXA]_[locus_tag=A7J11_08523]_[protein=OXA-1258_family_class_D_beta-lactamase_OXA-1263]_[protein_id=WP_32     ATTTGCGGAAGCAACTGACTTTAGATGCGT 840
                                                                                                                                                                                         

OXA-1_consensus                                                                                                                                            AAGCCAAGAAAAATGCGATCACCATTCTAA 870
OXA01_crRNA                                                                                                                                                ------------------------------ 870
Forward_primer                                                                                                                                             ------------------------------ 870
Reverse_primer                                                                                                                                             ------------------------------ 870
lcl|NG_243477.1_cds_WP_154772606.1_1_[gene=blaOXA]_[locus_tag=A7J11_08527]_[protein=OXA-1258_family_class_D_beta-lactamase_OXA-1259]_[protein_id=WP_15     TAGATAAGTTGGGTGT--TTTTCATT---- 870
lcl|NG_243478.1_cds_WP_321097101.1_1_[gene=blaOXA]_[locus_tag=A7J11_08526]_[protein=OXA-1258_family_class_D_beta-lactamase_OXA-1260]_[protein_id=WP_32     TAGATAAGTTGGGTGT--TTTTCATT---- 870
lcl|NG_243479.1_cds_WP_321088985.1_1_[gene=blaOXA]_[locus_tag=A7J11_08525]_[protein=OXA-1258_family_class_D_beta-lactamase_OXA-1261]_[protein_id=WP_32     TAGATAAGTTGGGTGT--TTTTCATT---- 870
lcl|NG_243480.1_cds_WP_321093950.1_1_[gene=blaOXA]_[locus_tag=A7J11_08524]_[protein=OXA-1258_family_class_D_beta-lactamase_OXA-1262]_[protein_id=WP_32     TAGATAAGTTGGGTGT--TTTTCATT---- 870
lcl|NG_243481.1_cds_WP_321091447.1_1_[gene=blaOXA]_[locus_tag=A7J11_08523]_[protein=OXA-1258_family_class_D_beta-lactamase_OXA-1263]_[protein_id=WP_32     TAGATAAGTTGGGTGT--TTTTCATT---- 870
                                                                                                                                                                                         

OXA-1_consensus                                                                                                                                            ACACACTAAATTTATAA 887
OXA01_crRNA                                                                                                                                                ----------------- 887
Forward_primer                                                                                                                                             ----------------- 887
Reverse_primer                                                                                                                                             ----------------- 887
lcl|NG_243477.1_cds_WP_154772606.1_1_[gene=blaOXA]_[locus_tag=A7J11_08527]_[protein=OXA-1258_family_class_D_beta-lactamase_OXA-1259]_[protein_id=WP_15     ---------ATTTGTAA 887
lcl|NG_243478.1_cds_WP_321097101.1_1_[gene=blaOXA]_[locus_tag=A7J11_08526]_[protein=OXA-1258_family_class_D_beta-lactamase_OXA-1260]_[protein_id=WP_32     ---------ATTTGTAA 887
lcl|NG_243479.1_cds_WP_321088985.1_1_[gene=blaOXA]_[locus_tag=A7J11_08525]_[protein=OXA-1258_family_class_D_beta-lactamase_OXA-1261]_[protein_id=WP_32     ---------ATTTGTAA 887
lcl|NG_243480.1_cds_WP_321093950.1_1_[gene=blaOXA]_[locus_tag=A7J11_08524]_[protein=OXA-1258_family_class_D_beta-lactamase_OXA-1262]_[protein_id=WP_32     ---------ATTTGTAA 887
lcl|NG_243481.1_cds_WP_321091447.1_1_[gene=blaOXA]_[locus_tag=A7J11_08523]_[protein=OXA-1258_family_class_D_beta-lactamase_OXA-1263]_[protein_id=WP_32     ---------ATTTGTAA 887
                                                                                                                                                                            
