# Supplementary material for: Thermal optimized PCR coupled to CRISPR-Cas12a for rapid detection of blaOXA-1 resistance gene
Source: PLoS One. 2026 May 15;21(5):e0337675. doi: 10.1371/journal.pone.0337675 (PMC13178884; doi:10.1371/journal.pone.0337675)
Supplement: S2 File [file pone.0337675.s002.zip › Supplementary_file_S2/Aln_OXA46.aln]

CLUSTAL W 2.0 multiple sequence alignment

OXA-1_consensus                                                                                                                                            ATGAAAAACACAATACATATCAACTTCGCT 30
OXA01_crRNA                                                                                                                                                ------------------------------ 30
Forward_primer                                                                                                                                             ------------------------------ 30
Reverse_primer                                                                                                                                             ------------------------------ 30
lcl|MH670655.1_cds_AXH79884.1_1_[gene=blaOXA]_[protein=OXA-46_family_oxacillin-hydrolyzing_class_D_beta-lactamase_OXA-779]_[protein_id=AXH79884.1]_[lo     ATGGCAATCCGATT---------CTTCACC 30
lcl|MN057923.1_cds_QDC28550.1_1_[gene=blaOXA]_[protein=OXA-46_family_oxacillin-hydrolyzing_class_D_beta-lactamase_OXA-835]_[protein_id=QDC28550.1]_[lo     ATGGCAATCCGAAT---------CTTCGCC 30
lcl|NG_049416.1_cds_WP_063861020.1_1_[gene=blaOXA]_[locus_tag=A7J11_00725]_[protein=OXA-46_family_oxacillin-hydrolyzing_class_D_beta-lactamase_OXA-118     ATGGCAATCCGATT---------CCTCACC 30
lcl|NG_049503.1_cds_WP_063861588.1_1_[gene=blaOXA]_[locus_tag=A7J11_02725]_[protein=OXA-46_family_oxacillin-hydrolyzing_class_D_beta-lactamase_OXA-205     ATGGCAATCCGATT---------CCTCACC 30
lcl|NG_062354.1_cds_WP_122634438.1_1_[gene=blaOXA]_[locus_tag=A7J11_06018]_[protein=OXA-46_family_oxacillin-hydrolyzing_class_D_beta-lactamase_OXA-779     ATGGCAATCCGATT---------CTTCACC 30
lcl|NG_064746.1_cds_WP_032490445.1_1_[gene=blaOXA]_[locus_tag=A7J11_06112]_[protein=OXA-46_family_oxacillin-hydrolyzing_class_D_beta-lactamase_OXA-119     ATGGCAATCCGATT---------CCTCACC 30
lcl|NG_065880.1_cds_WP_148044422.1_1_[gene=blaOXA]_[locus_tag=A7J11_06333]_[protein=OXA-46_family_oxacillin-hydrolyzing_class_D_beta-lactamase_OXA-835     ATGGCAATCCGAAT---------CTTCGCC 30
                                                                                                                                                                                         

OXA-1_consensus                                                                                                                                            ATTTTTTTAATAATTGCAAATATTATCTAC 60
OXA01_crRNA                                                                                                                                                ------------------------------ 60
Forward_primer                                                                                                                                             ------------------------------ 60
Reverse_primer                                                                                                                                             ------------------------------ 60
lcl|MH670655.1_cds_AXH79884.1_1_[gene=blaOXA]_[protein=OXA-46_family_oxacillin-hydrolyzing_class_D_beta-lactamase_OXA-779]_[protein_id=AXH79884.1]_[lo     ATACTGCTATCCACCTTCTTTCTTACCT-- 60
lcl|MN057923.1_cds_QDC28550.1_1_[gene=blaOXA]_[protein=OXA-46_family_oxacillin-hydrolyzing_class_D_beta-lactamase_OXA-835]_[protein_id=QDC28550.1]_[lo     ATACTGCTATCCACCTTCTTTCTTACCT-- 60
lcl|NG_049416.1_cds_WP_063861020.1_1_[gene=blaOXA]_[locus_tag=A7J11_00725]_[protein=OXA-46_family_oxacillin-hydrolyzing_class_D_beta-lactamase_OXA-118     ATACTGCTATCTACTTTTTTTCTTACCT-- 60
lcl|NG_049503.1_cds_WP_063861588.1_1_[gene=blaOXA]_[locus_tag=A7J11_02725]_[protein=OXA-46_family_oxacillin-hydrolyzing_class_D_beta-lactamase_OXA-205     ATACTGCTATCTACTTTTTTTCTTACCT-- 60
lcl|NG_062354.1_cds_WP_122634438.1_1_[gene=blaOXA]_[locus_tag=A7J11_06018]_[protein=OXA-46_family_oxacillin-hydrolyzing_class_D_beta-lactamase_OXA-779     ATACTGCTATCCACCTTCTTTCTTACCT-- 60
lcl|NG_064746.1_cds_WP_032490445.1_1_[gene=blaOXA]_[locus_tag=A7J11_06112]_[protein=OXA-46_family_oxacillin-hydrolyzing_class_D_beta-lactamase_OXA-119     ATACTGCTATCTACTTTTTTTCTTACCT-- 60
lcl|NG_065880.1_cds_WP_148044422.1_1_[gene=blaOXA]_[locus_tag=A7J11_06333]_[protein=OXA-46_family_oxacillin-hydrolyzing_class_D_beta-lactamase_OXA-835     ATACTGCTATCCACCTTCTTTCTTACCT-- 60
                                                                                                                                                                                         

OXA-1_consensus                                                                                                                                            AGCAGCGCCAGTGCATCAACAGATATCTCT 90
OXA01_crRNA                                                                                                                                                ------------------------------ 90
Forward_primer                                                                                                                                             ------------------------------ 90
Reverse_primer                                                                                                                                             ------------------------------ 90
lcl|MH670655.1_cds_AXH79884.1_1_[gene=blaOXA]_[protein=OXA-46_family_oxacillin-hydrolyzing_class_D_beta-lactamase_OXA-779]_[protein_id=AXH79884.1]_[lo     -----CATTCGTGTATGCGCAAGAACATGT 90
lcl|MN057923.1_cds_QDC28550.1_1_[gene=blaOXA]_[protein=OXA-46_family_oxacillin-hydrolyzing_class_D_beta-lactamase_OXA-835]_[protein_id=QDC28550.1]_[lo     -----CATTCGTGTATGCGCAAGAACATGT 90
lcl|NG_049416.1_cds_WP_063861020.1_1_[gene=blaOXA]_[locus_tag=A7J11_00725]_[protein=OXA-46_family_oxacillin-hydrolyzing_class_D_beta-lactamase_OXA-118     -----CATTCGTGCATGCGCAAGAACACGT 90
lcl|NG_049503.1_cds_WP_063861588.1_1_[gene=blaOXA]_[locus_tag=A7J11_02725]_[protein=OXA-46_family_oxacillin-hydrolyzing_class_D_beta-lactamase_OXA-205     -----CATTCGTGCATGCGCAAGAACACGT 90
lcl|NG_062354.1_cds_WP_122634438.1_1_[gene=blaOXA]_[locus_tag=A7J11_06018]_[protein=OXA-46_family_oxacillin-hydrolyzing_class_D_beta-lactamase_OXA-779     -----CATTCGTGTATGCGCAAGAACATGT 90
lcl|NG_064746.1_cds_WP_032490445.1_1_[gene=blaOXA]_[locus_tag=A7J11_06112]_[protein=OXA-46_family_oxacillin-hydrolyzing_class_D_beta-lactamase_OXA-119     -----CATTCGTGCATGCGCAAGAACACGT 90
lcl|NG_065880.1_cds_WP_148044422.1_1_[gene=blaOXA]_[locus_tag=A7J11_06333]_[protein=OXA-46_family_oxacillin-hydrolyzing_class_D_beta-lactamase_OXA-835     -----CATTCGTGTATGCGCAAGAACATGT 90
                                                                                                                                                                                         

OXA-1_consensus                                                                                                                                            ACTGTTGCATCTCCATTATTTGAAGGAACT 120
OXA01_crRNA                                                                                                                                                ------------------------------ 120
Forward_primer                                                                                                                                             ------------------------------ 120
Reverse_primer                                                                                                                                             ------------------------------ 120
lcl|MH670655.1_cds_AXH79884.1_1_[gene=blaOXA]_[protein=OXA-46_family_oxacillin-hydrolyzing_class_D_beta-lactamase_OXA-779]_[protein_id=AXH79884.1]_[lo     GGTAATCCGTTC-------------GGACT 120
lcl|MN057923.1_cds_QDC28550.1_1_[gene=blaOXA]_[protein=OXA-46_family_oxacillin-hydrolyzing_class_D_beta-lactamase_OXA-835]_[protein_id=QDC28550.1]_[lo     GGTAATCCGTTC-------------GGACT 120
lcl|NG_049416.1_cds_WP_063861020.1_1_[gene=blaOXA]_[locus_tag=A7J11_00725]_[protein=OXA-46_family_oxacillin-hydrolyzing_class_D_beta-lactamase_OXA-118     GCTAGAGCGTTC-------------TGACT 120
lcl|NG_049503.1_cds_WP_063861588.1_1_[gene=blaOXA]_[locus_tag=A7J11_02725]_[protein=OXA-46_family_oxacillin-hydrolyzing_class_D_beta-lactamase_OXA-205     GGTAGTCCGTTC-------------TGACT 120
lcl|NG_062354.1_cds_WP_122634438.1_1_[gene=blaOXA]_[locus_tag=A7J11_06018]_[protein=OXA-46_family_oxacillin-hydrolyzing_class_D_beta-lactamase_OXA-779     GGTAATCCGTTC-------------GGACT 120
lcl|NG_064746.1_cds_WP_032490445.1_1_[gene=blaOXA]_[locus_tag=A7J11_06112]_[protein=OXA-46_family_oxacillin-hydrolyzing_class_D_beta-lactamase_OXA-119     GCTAGAGCGTTC-------------TGACT 120
lcl|NG_065880.1_cds_WP_148044422.1_1_[gene=blaOXA]_[locus_tag=A7J11_06333]_[protein=OXA-46_family_oxacillin-hydrolyzing_class_D_beta-lactamase_OXA-835     GGTAATCCGTTC-------------GGACT 120
                                                                                                                                                                                         

OXA-1_consensus                                                                                                                                            GAAGGTTGTTTTTTA-----CTTTACGATG 150
OXA01_crRNA                                                                                                                                                ------------------------------ 150
Forward_primer                                                                                                                                             ------------------------------ 150
Reverse_primer                                                                                                                                             ------------------------------ 150
lcl|MH670655.1_cds_AXH79884.1_1_[gene=blaOXA]_[protein=OXA-46_family_oxacillin-hydrolyzing_class_D_beta-lactamase_OXA-779]_[protein_id=AXH79884.1]_[lo     GGAAAAAGTTCTTCAGCGACCTCCAGGCCG 150
lcl|MN057923.1_cds_QDC28550.1_1_[gene=blaOXA]_[protein=OXA-46_family_oxacillin-hydrolyzing_class_D_beta-lactamase_OXA-835]_[protein_id=QDC28550.1]_[lo     GGAAAAAGTTCTTCAGCGACCTCCAGGCCG 150
lcl|NG_049416.1_cds_WP_063861020.1_1_[gene=blaOXA]_[locus_tag=A7J11_00725]_[protein=OXA-46_family_oxacillin-hydrolyzing_class_D_beta-lactamase_OXA-118     GGAAGAAGTTCTTCAGCGACCTCCGGGCCG 150
lcl|NG_049503.1_cds_WP_063861588.1_1_[gene=blaOXA]_[locus_tag=A7J11_02725]_[protein=OXA-46_family_oxacillin-hydrolyzing_class_D_beta-lactamase_OXA-205     GGAAGAAGTTCTTCAGCGACCTCCAGGCCG 150
lcl|NG_062354.1_cds_WP_122634438.1_1_[gene=blaOXA]_[locus_tag=A7J11_06018]_[protein=OXA-46_family_oxacillin-hydrolyzing_class_D_beta-lactamase_OXA-779     GGAAAAAGTTCTTCAGCGACCTCCAGGCCG 150
lcl|NG_064746.1_cds_WP_032490445.1_1_[gene=blaOXA]_[locus_tag=A7J11_06112]_[protein=OXA-46_family_oxacillin-hydrolyzing_class_D_beta-lactamase_OXA-119     GGAAGAAGTTCTTCAGCGACCTCCGGGCCG 150
lcl|NG_065880.1_cds_WP_148044422.1_1_[gene=blaOXA]_[locus_tag=A7J11_06333]_[protein=OXA-46_family_oxacillin-hydrolyzing_class_D_beta-lactamase_OXA-835     GGAAAAAGTTCTTCAGCGACCTCCAGGCCG 150
                                                                                                                                                                                         

OXA-1_consensus                                                                                                                                            CATCCACAAACGCTGAAATTGCTCAATTCA 180
OXA01_crRNA                                                                                                                                                ------------------------------ 180
Forward_primer                                                                                                                                             ------------------------------ 180
Reverse_primer                                                                                                                                             ------------------------------ 180
lcl|MH670655.1_cds_AXH79884.1_1_[gene=blaOXA]_[protein=OXA-46_family_oxacillin-hydrolyzing_class_D_beta-lactamase_OXA-779]_[protein_id=AXH79884.1]_[lo     AAGGTGCAATCGTT---ATTGCAGACGAAC 180
lcl|MN057923.1_cds_QDC28550.1_1_[gene=blaOXA]_[protein=OXA-46_family_oxacillin-hydrolyzing_class_D_beta-lactamase_OXA-835]_[protein_id=QDC28550.1]_[lo     AAGGTGCAATCGTT---ATTGCAGACGAAC 180
lcl|NG_049416.1_cds_WP_063861020.1_1_[gene=blaOXA]_[locus_tag=A7J11_00725]_[protein=OXA-46_family_oxacillin-hydrolyzing_class_D_beta-lactamase_OXA-118     AAGGTGCAATCGTT---ATTTCAGACGAAC 180
lcl|NG_049503.1_cds_WP_063861588.1_1_[gene=blaOXA]_[locus_tag=A7J11_02725]_[protein=OXA-46_family_oxacillin-hydrolyzing_class_D_beta-lactamase_OXA-205     AAGGTGCAATCGTT---ATTGCAGACGAAC 180
lcl|NG_062354.1_cds_WP_122634438.1_1_[gene=blaOXA]_[locus_tag=A7J11_06018]_[protein=OXA-46_family_oxacillin-hydrolyzing_class_D_beta-lactamase_OXA-779     AAGGTGCAATCGTT---ATTGCAGACGAAC 180
lcl|NG_064746.1_cds_WP_032490445.1_1_[gene=blaOXA]_[locus_tag=A7J11_06112]_[protein=OXA-46_family_oxacillin-hydrolyzing_class_D_beta-lactamase_OXA-119     AAGGTGCAATCGTT---ATTTCAGACGAAC 180
lcl|NG_065880.1_cds_WP_148044422.1_1_[gene=blaOXA]_[locus_tag=A7J11_06333]_[protein=OXA-46_family_oxacillin-hydrolyzing_class_D_beta-lactamase_OXA-835     AAGGTGCAATCGTT---ATTGCAGACGAAC 180
                                                                                                                                                                                         

OXA-1_consensus                                                                                                                                            ATAAAGCAAAGTGTGC-------------- 210
OXA01_crRNA                                                                                                                                                ------------------------------ 210
Forward_primer                                                                                                                                             ---------AGCA----------------- 210
Reverse_primer                                                                                                                                             ------------------------------ 210
lcl|MH670655.1_cds_AXH79884.1_1_[gene=blaOXA]_[protein=OXA-46_family_oxacillin-hydrolyzing_class_D_beta-lactamase_OXA-779]_[protein_id=AXH79884.1]_[lo     GTCAAGCGAAGCATACTTTATCGGTTTTTG 210
lcl|MN057923.1_cds_QDC28550.1_1_[gene=blaOXA]_[protein=OXA-46_family_oxacillin-hydrolyzing_class_D_beta-lactamase_OXA-835]_[protein_id=QDC28550.1]_[lo     GTCAAGCGAAGCATACTTTATCGGTTTTTG 210
lcl|NG_049416.1_cds_WP_063861020.1_1_[gene=blaOXA]_[locus_tag=A7J11_00725]_[protein=OXA-46_family_oxacillin-hydrolyzing_class_D_beta-lactamase_OXA-118     GTCAAGCGGAGCATGCTTTATTGGTTTTTG 210
lcl|NG_049503.1_cds_WP_063861588.1_1_[gene=blaOXA]_[locus_tag=A7J11_02725]_[protein=OXA-46_family_oxacillin-hydrolyzing_class_D_beta-lactamase_OXA-205     GTCAAGCGGAGCATGCTTTATTGGTTTTTG 210
lcl|NG_062354.1_cds_WP_122634438.1_1_[gene=blaOXA]_[locus_tag=A7J11_06018]_[protein=OXA-46_family_oxacillin-hydrolyzing_class_D_beta-lactamase_OXA-779     GTCAAGCGAAGCATACTTTATCGGTTTTTG 210
lcl|NG_064746.1_cds_WP_032490445.1_1_[gene=blaOXA]_[locus_tag=A7J11_06112]_[protein=OXA-46_family_oxacillin-hydrolyzing_class_D_beta-lactamase_OXA-119     GTCAAGCGGAGCATGCTTTATTGGTTTTTG 210
lcl|NG_065880.1_cds_WP_148044422.1_1_[gene=blaOXA]_[locus_tag=A7J11_06333]_[protein=OXA-46_family_oxacillin-hydrolyzing_class_D_beta-lactamase_OXA-835     GTCAAGCGAAGCATACTTTATCGGTTTTTG 210
                                                                                                                                                                                         

OXA-1_consensus                                                                                                                                            ----AACGCAAATGGCA------------C 240
OXA01_crRNA                                                                                                                                                ------------------------------ 240
Forward_primer                                                                                                                                             ------------------------------ 240
Reverse_primer                                                                                                                                             ------------------------------ 240
lcl|MH670655.1_cds_AXH79884.1_1_[gene=blaOXA]_[protein=OXA-46_family_oxacillin-hydrolyzing_class_D_beta-lactamase_OXA-779]_[protein_id=AXH79884.1]_[lo     ATCAAGAGCGAGCGGCAAAGCGTTACTCGC 240
lcl|MN057923.1_cds_QDC28550.1_1_[gene=blaOXA]_[protein=OXA-46_family_oxacillin-hydrolyzing_class_D_beta-lactamase_OXA-835]_[protein_id=QDC28550.1]_[lo     ATCAAGAGCGAGCGGCAAAGCGTTACTCGC 240
lcl|NG_049416.1_cds_WP_063861020.1_1_[gene=blaOXA]_[locus_tag=A7J11_00725]_[protein=OXA-46_family_oxacillin-hydrolyzing_class_D_beta-lactamase_OXA-118     GTCAAGAGCGAGCAGCAAAGCGTTACTCGC 240
lcl|NG_049503.1_cds_WP_063861588.1_1_[gene=blaOXA]_[locus_tag=A7J11_02725]_[protein=OXA-46_family_oxacillin-hydrolyzing_class_D_beta-lactamase_OXA-205     GTCAAGAGCGAGCAGCAAAGCGTTACTCGC 240
lcl|NG_062354.1_cds_WP_122634438.1_1_[gene=blaOXA]_[locus_tag=A7J11_06018]_[protein=OXA-46_family_oxacillin-hydrolyzing_class_D_beta-lactamase_OXA-779     ATCAAGAGCGAGCGGCAAAGCGTTACTCGC 240
lcl|NG_064746.1_cds_WP_032490445.1_1_[gene=blaOXA]_[locus_tag=A7J11_06112]_[protein=OXA-46_family_oxacillin-hydrolyzing_class_D_beta-lactamase_OXA-119     GTCAAGAGCGAGCAGCAAAGCGTTACTCGC 240
lcl|NG_065880.1_cds_WP_148044422.1_1_[gene=blaOXA]_[locus_tag=A7J11_06333]_[protein=OXA-46_family_oxacillin-hydrolyzing_class_D_beta-lactamase_OXA-835     ATCAAGAGCGAGCGGCAAAGCGTTACTCGC 240
                                                                                                                                                                                         

OXA-1_consensus                                                                                                                                            CAGATTCAACTTTCAAGATCGCATTATCAC 270
OXA01_crRNA                                                                                                                                                ------------------------------ 270
Forward_primer                                                                                                                                             ------------------------------ 270
Reverse_primer                                                                                                                                             ---------------------------CAC 270
lcl|MH670655.1_cds_AXH79884.1_1_[gene=blaOXA]_[protein=OXA-46_family_oxacillin-hydrolyzing_class_D_beta-lactamase_OXA-779]_[protein_id=AXH79884.1]_[lo     CAGCTTCAACCTTCAAGATACCCCACACAC 270
lcl|MN057923.1_cds_QDC28550.1_1_[gene=blaOXA]_[protein=OXA-46_family_oxacillin-hydrolyzing_class_D_beta-lactamase_OXA-835]_[protein_id=QDC28550.1]_[lo     CAGCTTCAACCTTCAAGATACCCCACACAC 270
lcl|NG_049416.1_cds_WP_063861020.1_1_[gene=blaOXA]_[locus_tag=A7J11_00725]_[protein=OXA-46_family_oxacillin-hydrolyzing_class_D_beta-lactamase_OXA-118     CTGCTTCAACCTTCAAGCTTCCACACACAC 270
lcl|NG_049503.1_cds_WP_063861588.1_1_[gene=blaOXA]_[locus_tag=A7J11_02725]_[protein=OXA-46_family_oxacillin-hydrolyzing_class_D_beta-lactamase_OXA-205     CTGCTTCAACCTTCAAGCTTCCACACACAC 270
lcl|NG_062354.1_cds_WP_122634438.1_1_[gene=blaOXA]_[locus_tag=A7J11_06018]_[protein=OXA-46_family_oxacillin-hydrolyzing_class_D_beta-lactamase_OXA-779     CAGCTTCAACCTTCAAGATACCCCACACAC 270
lcl|NG_064746.1_cds_WP_032490445.1_1_[gene=blaOXA]_[locus_tag=A7J11_06112]_[protein=OXA-46_family_oxacillin-hydrolyzing_class_D_beta-lactamase_OXA-119     CTGCTTCAACCTTCAAGCTTCCACACACAC 270
lcl|NG_065880.1_cds_WP_148044422.1_1_[gene=blaOXA]_[locus_tag=A7J11_06333]_[protein=OXA-46_family_oxacillin-hydrolyzing_class_D_beta-lactamase_OXA-835     CAGCTTCAACCTTCAAGATACCCCACACAC 270
                                                                                                                                                                                         

OXA-1_consensus                                                                                                                                            TTATGGCATTTGATGCGGAAATAATAGATC 300
OXA01_crRNA                                                                                                                                                ------------------------------ 300
Forward_primer                                                                                                                                             ------------------------------ 300
Reverse_primer                                                                                                                                             TT---------------------------- 300
lcl|MH670655.1_cds_AXH79884.1_1_[gene=blaOXA]_[protein=OXA-46_family_oxacillin-hydrolyzing_class_D_beta-lactamase_OXA-779]_[protein_id=AXH79884.1]_[lo     TTTTTGCACTTGATGCAGACGCCGTTCGTG 300
lcl|MN057923.1_cds_QDC28550.1_1_[gene=blaOXA]_[protein=OXA-46_family_oxacillin-hydrolyzing_class_D_beta-lactamase_OXA-835]_[protein_id=QDC28550.1]_[lo     TTTTTGCACTTGATGCAGACGCCGTTCGTG 300
lcl|NG_049416.1_cds_WP_063861020.1_1_[gene=blaOXA]_[locus_tag=A7J11_00725]_[protein=OXA-46_family_oxacillin-hydrolyzing_class_D_beta-lactamase_OXA-118     TTTTTGCACTCGATGCAGACGCCGTTCGTG 300
lcl|NG_049503.1_cds_WP_063861588.1_1_[gene=blaOXA]_[locus_tag=A7J11_02725]_[protein=OXA-46_family_oxacillin-hydrolyzing_class_D_beta-lactamase_OXA-205     TTTTTGCACTCGATGCAGGCGCCGTTCGTG 300
lcl|NG_062354.1_cds_WP_122634438.1_1_[gene=blaOXA]_[locus_tag=A7J11_06018]_[protein=OXA-46_family_oxacillin-hydrolyzing_class_D_beta-lactamase_OXA-779     TTTTTGCACTTGATGCAGACGCCGTTCGTG 300
lcl|NG_064746.1_cds_WP_032490445.1_1_[gene=blaOXA]_[locus_tag=A7J11_06112]_[protein=OXA-46_family_oxacillin-hydrolyzing_class_D_beta-lactamase_OXA-119     TTTTTGCACTCGATGCAGACGCCGTTCGTG 300
lcl|NG_065880.1_cds_WP_148044422.1_1_[gene=blaOXA]_[locus_tag=A7J11_06333]_[protein=OXA-46_family_oxacillin-hydrolyzing_class_D_beta-lactamase_OXA-835     TTTTTGCACTTGATGCAGACGCCGTTCGTG 300
                                                                                                                                                                                         

OXA-1_consensus                                                                                                                                            AGAAAACC---ATATTCAAATGGGATAAAA 330
OXA01_crRNA                                                                                                                                                ------------------------------ 330
Forward_primer                                                                                                                                             ------------------------------ 330
Reverse_primer                                                                                                                                             ------------------------------ 330
lcl|MH670655.1_cds_AXH79884.1_1_[gene=blaOXA]_[protein=OXA-46_family_oxacillin-hydrolyzing_class_D_beta-lactamase_OXA-779]_[protein_id=AXH79884.1]_[lo     ATGAGTTCCAGGTTTTTCGATGGGACGGCG 330
lcl|MN057923.1_cds_QDC28550.1_1_[gene=blaOXA]_[protein=OXA-46_family_oxacillin-hydrolyzing_class_D_beta-lactamase_OXA-835]_[protein_id=QDC28550.1]_[lo     ATGAGTTCCAGGTTTTTCGATGGGACGGCG 330
lcl|NG_049416.1_cds_WP_063861020.1_1_[gene=blaOXA]_[locus_tag=A7J11_00725]_[protein=OXA-46_family_oxacillin-hydrolyzing_class_D_beta-lactamase_OXA-118     ATGAGTTCCAGGTTTTTCGATGGGACGGCG 330
lcl|NG_049503.1_cds_WP_063861588.1_1_[gene=blaOXA]_[locus_tag=A7J11_02725]_[protein=OXA-46_family_oxacillin-hydrolyzing_class_D_beta-lactamase_OXA-205     ATGAGTTCCAGGTTTTTCGATGGGATGGCG 330
lcl|NG_062354.1_cds_WP_122634438.1_1_[gene=blaOXA]_[locus_tag=A7J11_06018]_[protein=OXA-46_family_oxacillin-hydrolyzing_class_D_beta-lactamase_OXA-779     ATGAGTTCCAGGTTTTTCGATGGGACGGCG 330
lcl|NG_064746.1_cds_WP_032490445.1_1_[gene=blaOXA]_[locus_tag=A7J11_06112]_[protein=OXA-46_family_oxacillin-hydrolyzing_class_D_beta-lactamase_OXA-119     ATGAGTTCCAGGTTTTTCGATGGGACGGCG 330
lcl|NG_065880.1_cds_WP_148044422.1_1_[gene=blaOXA]_[locus_tag=A7J11_06333]_[protein=OXA-46_family_oxacillin-hydrolyzing_class_D_beta-lactamase_OXA-835     ATGAGTTCCAGGTTTTTCGATGGGACGGCG 330
                                                                                                                                                                                         

OXA-1_consensus                                                                                                                                            CCCCCAAAGGAATGGAGATCTGGAACAGCA 360
OXA01_crRNA                                                                                                                                                ------------------------------ 360
Forward_primer                                                                                                                                             ------------------------------ 360
Reverse_primer                                                                                                                                             ------------------------------ 360
lcl|MH670655.1_cds_AXH79884.1_1_[gene=blaOXA]_[protein=OXA-46_family_oxacillin-hydrolyzing_class_D_beta-lactamase_OXA-779]_[protein_id=AXH79884.1]_[lo     TTAACCGAAGCTTTGCAGGTCACAATCAAA 360
lcl|MN057923.1_cds_QDC28550.1_1_[gene=blaOXA]_[protein=OXA-46_family_oxacillin-hydrolyzing_class_D_beta-lactamase_OXA-835]_[protein_id=QDC28550.1]_[lo     TTAACCGAAGCTTTGCAGGTCACAATCAAG 360
lcl|NG_049416.1_cds_WP_063861020.1_1_[gene=blaOXA]_[locus_tag=A7J11_00725]_[protein=OXA-46_family_oxacillin-hydrolyzing_class_D_beta-lactamase_OXA-118     TTAAACGGAGCTTTGCGGGCCATAATCAAG 360
lcl|NG_049503.1_cds_WP_063861588.1_1_[gene=blaOXA]_[locus_tag=A7J11_02725]_[protein=OXA-46_family_oxacillin-hydrolyzing_class_D_beta-lactamase_OXA-205     TTAAGCGGAGCTTTGCGGGCCACAATCAAG 360
lcl|NG_062354.1_cds_WP_122634438.1_1_[gene=blaOXA]_[locus_tag=A7J11_06018]_[protein=OXA-46_family_oxacillin-hydrolyzing_class_D_beta-lactamase_OXA-779     TTAACCGAAGCTTTGCAGGTCACAATCAAA 360
lcl|NG_064746.1_cds_WP_032490445.1_1_[gene=blaOXA]_[locus_tag=A7J11_06112]_[protein=OXA-46_family_oxacillin-hydrolyzing_class_D_beta-lactamase_OXA-119     TTAAACGGAGCTTTGCGGGCCATAATCAAG 360
lcl|NG_065880.1_cds_WP_148044422.1_1_[gene=blaOXA]_[locus_tag=A7J11_06333]_[protein=OXA-46_family_oxacillin-hydrolyzing_class_D_beta-lactamase_OXA-835     TTAACCGAAGCTTTGCAGGTCACAATCAAG 360
                                                                                                                                                                                         

OXA-1_consensus                                                                                                                                            ATCATACACCAAAGACGTGGATGCAATTTT 390
OXA01_crRNA                                                                                                                                                ------------------------------ 390
Forward_primer                                                                                                                                             ------------------------------ 390
Reverse_primer                                                                                                                                             ------------------------------ 390
lcl|MH670655.1_cds_AXH79884.1_1_[gene=blaOXA]_[protein=OXA-46_family_oxacillin-hydrolyzing_class_D_beta-lactamase_OXA-779]_[protein_id=AXH79884.1]_[lo     ACCAAGATTTGCGATCAGCGATGCGAAATT 390
lcl|MN057923.1_cds_QDC28550.1_1_[gene=blaOXA]_[protein=OXA-46_family_oxacillin-hydrolyzing_class_D_beta-lactamase_OXA-835]_[protein_id=QDC28550.1]_[lo     ACCAAGATTTGCGATCAGCGATGCGAAATT 390
lcl|NG_049416.1_cds_WP_063861020.1_1_[gene=blaOXA]_[locus_tag=A7J11_00725]_[protein=OXA-46_family_oxacillin-hydrolyzing_class_D_beta-lactamase_OXA-118     ACCAAGACTTGCGATCAGCGATGCGAAATT 390
lcl|NG_049503.1_cds_WP_063861588.1_1_[gene=blaOXA]_[locus_tag=A7J11_02725]_[protein=OXA-46_family_oxacillin-hydrolyzing_class_D_beta-lactamase_OXA-205     ACCAAGACTTGCGATCAGCGATGCGAAATT 390
lcl|NG_062354.1_cds_WP_122634438.1_1_[gene=blaOXA]_[locus_tag=A7J11_06018]_[protein=OXA-46_family_oxacillin-hydrolyzing_class_D_beta-lactamase_OXA-779     ACCAAGATTTGCGATCAGCGATGCGAAATT 390
lcl|NG_064746.1_cds_WP_032490445.1_1_[gene=blaOXA]_[locus_tag=A7J11_06112]_[protein=OXA-46_family_oxacillin-hydrolyzing_class_D_beta-lactamase_OXA-119     ACCAAGACTTGCGATCAGCGATGCGAAATT 390
lcl|NG_065880.1_cds_WP_148044422.1_1_[gene=blaOXA]_[locus_tag=A7J11_06333]_[protein=OXA-46_family_oxacillin-hydrolyzing_class_D_beta-lactamase_OXA-835     ACCAAGATTTGCGATCAGCGATGCGAAATT 390
                                                                                                                                                                                         

OXA-1_consensus                                                                                                                                            CTGTTGTTTGGGTTTCGCAAGAAATAACCC 420
OXA01_crRNA                                                                                                                                                ------------------------------ 420
Forward_primer                                                                                                                                             ------------------------------ 420
Reverse_primer                                                                                                                                             ------------------------------ 420
lcl|MH670655.1_cds_AXH79884.1_1_[gene=blaOXA]_[protein=OXA-46_family_oxacillin-hydrolyzing_class_D_beta-lactamase_OXA-779]_[protein_id=AXH79884.1]_[lo     CTACGGTTTGGGTTTATGAGCTGTTTGCAA 420
lcl|MN057923.1_cds_QDC28550.1_1_[gene=blaOXA]_[protein=OXA-46_family_oxacillin-hydrolyzing_class_D_beta-lactamase_OXA-835]_[protein_id=QDC28550.1]_[lo     CTACGGTTTGGGTTTATGAGCTGTTTGCAA 420
lcl|NG_049416.1_cds_WP_063861020.1_1_[gene=blaOXA]_[locus_tag=A7J11_00725]_[protein=OXA-46_family_oxacillin-hydrolyzing_class_D_beta-lactamase_OXA-118     CTGCGGTCTGGGTTTATGAGCTATTTGCAA 420
lcl|NG_049503.1_cds_WP_063861588.1_1_[gene=blaOXA]_[locus_tag=A7J11_02725]_[protein=OXA-46_family_oxacillin-hydrolyzing_class_D_beta-lactamase_OXA-205     CTGCGGTCTGGGTTTATGAGCTATTTGCAA 420
lcl|NG_062354.1_cds_WP_122634438.1_1_[gene=blaOXA]_[locus_tag=A7J11_06018]_[protein=OXA-46_family_oxacillin-hydrolyzing_class_D_beta-lactamase_OXA-779     CTACGGTTTGGGTTTATGAGCTGTTTGCAA 420
lcl|NG_064746.1_cds_WP_032490445.1_1_[gene=blaOXA]_[locus_tag=A7J11_06112]_[protein=OXA-46_family_oxacillin-hydrolyzing_class_D_beta-lactamase_OXA-119     CTGCGGTCTGGGTTTATGAGCTATTTGCAA 420
lcl|NG_065880.1_cds_WP_148044422.1_1_[gene=blaOXA]_[locus_tag=A7J11_06333]_[protein=OXA-46_family_oxacillin-hydrolyzing_class_D_beta-lactamase_OXA-835     CTACGGTTTGGGTTTATGAGCTGTTTGCAA 420
                                                                                                                                                                                         

OXA-1_consensus                                                                                                                                            AAAAAATTGGATTAAATAAAATCAAGAATT 450
OXA01_crRNA                                                                                                                                                ------------------------------ 450
Forward_primer                                                                                                                                             ------------------------------ 450
Reverse_primer                                                                                                                                             ------------------------------ 450
lcl|MH670655.1_cds_AXH79884.1_1_[gene=blaOXA]_[protein=OXA-46_family_oxacillin-hydrolyzing_class_D_beta-lactamase_OXA-779]_[protein_id=AXH79884.1]_[lo     AAGATATCGGAGAGGACAAAGCAAGACGTT 450
lcl|MN057923.1_cds_QDC28550.1_1_[gene=blaOXA]_[protein=OXA-46_family_oxacillin-hydrolyzing_class_D_beta-lactamase_OXA-835]_[protein_id=QDC28550.1]_[lo     AAGATATCGGAGAGGACAAAGCAAGACGTT 450
lcl|NG_049416.1_cds_WP_063861020.1_1_[gene=blaOXA]_[locus_tag=A7J11_00725]_[protein=OXA-46_family_oxacillin-hydrolyzing_class_D_beta-lactamase_OXA-118     AAGAGATCGGAAAGGACAAAGCAAGACACT 450
lcl|NG_049503.1_cds_WP_063861588.1_1_[gene=blaOXA]_[locus_tag=A7J11_02725]_[protein=OXA-46_family_oxacillin-hydrolyzing_class_D_beta-lactamase_OXA-205     AAGAGATCGGAGAGGACAACGCAAGACGCT 450
lcl|NG_062354.1_cds_WP_122634438.1_1_[gene=blaOXA]_[locus_tag=A7J11_06018]_[protein=OXA-46_family_oxacillin-hydrolyzing_class_D_beta-lactamase_OXA-779     AAGATATCGGAGAGGACAAAGCAAGACGTT 450
lcl|NG_064746.1_cds_WP_032490445.1_1_[gene=blaOXA]_[locus_tag=A7J11_06112]_[protein=OXA-46_family_oxacillin-hydrolyzing_class_D_beta-lactamase_OXA-119     AAGAGATCGGAGAGGACAAAGCAAGACGCT 450
lcl|NG_065880.1_cds_WP_148044422.1_1_[gene=blaOXA]_[locus_tag=A7J11_06333]_[protein=OXA-46_family_oxacillin-hydrolyzing_class_D_beta-lactamase_OXA-835     AAGATATCGGAGAGGACAAAGCAAGACGTT 450
                                                                                                                                                                                         

OXA-1_consensus                                                                                                                                            ATCTCAAAGATTTTGATTATGGAAATCAAG 480
OXA01_crRNA                                                                                                                                                ------------------------------ 480
Forward_primer                                                                                                                                             ------------------------------ 480
Reverse_primer                                                                                                                                             ------------------------------ 480
lcl|MH670655.1_cds_AXH79884.1_1_[gene=blaOXA]_[protein=OXA-46_family_oxacillin-hydrolyzing_class_D_beta-lactamase_OXA-779]_[protein_id=AXH79884.1]_[lo     ATTTAAAGCAAATTGATTATGGCAACGTCG 480
lcl|MN057923.1_cds_QDC28550.1_1_[gene=blaOXA]_[protein=OXA-46_family_oxacillin-hydrolyzing_class_D_beta-lactamase_OXA-835]_[protein_id=QDC28550.1]_[lo     ATTTAAAGCAAATTGATTATGGCAACGTCG 480
lcl|NG_049416.1_cds_WP_063861020.1_1_[gene=blaOXA]_[locus_tag=A7J11_00725]_[protein=OXA-46_family_oxacillin-hydrolyzing_class_D_beta-lactamase_OXA-118     ATTTAAAGCAAATTGATTATGGCAACGCCG 480
lcl|NG_049503.1_cds_WP_063861588.1_1_[gene=blaOXA]_[locus_tag=A7J11_02725]_[protein=OXA-46_family_oxacillin-hydrolyzing_class_D_beta-lactamase_OXA-205     ATTTAAAGCAAATTGACTATGGCAACGCCG 480
lcl|NG_062354.1_cds_WP_122634438.1_1_[gene=blaOXA]_[locus_tag=A7J11_06018]_[protein=OXA-46_family_oxacillin-hydrolyzing_class_D_beta-lactamase_OXA-779     ATTTAAAGCAAATTGATTATGGCAACGTCG 480
lcl|NG_064746.1_cds_WP_032490445.1_1_[gene=blaOXA]_[locus_tag=A7J11_06112]_[protein=OXA-46_family_oxacillin-hydrolyzing_class_D_beta-lactamase_OXA-119     ATTTAAAGCAAATTGATTATGGCAACGCCG 480
lcl|NG_065880.1_cds_WP_148044422.1_1_[gene=blaOXA]_[locus_tag=A7J11_06333]_[protein=OXA-46_family_oxacillin-hydrolyzing_class_D_beta-lactamase_OXA-835     ATTTAAAGCAAATTGATTATGGCAACGTCG 480
                                                                                                                                                                                         

OXA-1_consensus                                                                                                                                            ACTTCTCTGGAGATAAAGAAAGAAACAACG 510
OXA01_crRNA                                                                                                                                                ------------------------------ 510
Forward_primer                                                                                                                                             ------------------------------ 510
Reverse_primer                                                                                                                                             ------------------------------ 510
lcl|MH670655.1_cds_AXH79884.1_1_[gene=blaOXA]_[protein=OXA-46_family_oxacillin-hydrolyzing_class_D_beta-lactamase_OXA-779]_[protein_id=AXH79884.1]_[lo     ATCCTTCGACAATCAAGGGCGATTAC---- 510
lcl|MN057923.1_cds_QDC28550.1_1_[gene=blaOXA]_[protein=OXA-46_family_oxacillin-hydrolyzing_class_D_beta-lactamase_OXA-835]_[protein_id=QDC28550.1]_[lo     ATCCTTCGACAATCAAGGGCGATTAC---- 510
lcl|NG_049416.1_cds_WP_063861020.1_1_[gene=blaOXA]_[locus_tag=A7J11_00725]_[protein=OXA-46_family_oxacillin-hydrolyzing_class_D_beta-lactamase_OXA-118     ACCCTTCGACAATCAAGGGCGATTAC---- 510
lcl|NG_049503.1_cds_WP_063861588.1_1_[gene=blaOXA]_[locus_tag=A7J11_02725]_[protein=OXA-46_family_oxacillin-hydrolyzing_class_D_beta-lactamase_OXA-205     ACCCTTCGACAATTAAGGGCAATTAC---- 510
lcl|NG_062354.1_cds_WP_122634438.1_1_[gene=blaOXA]_[locus_tag=A7J11_06018]_[protein=OXA-46_family_oxacillin-hydrolyzing_class_D_beta-lactamase_OXA-779     ATCCTTCGACAATCAAGGGCGATTAC---- 510
lcl|NG_064746.1_cds_WP_032490445.1_1_[gene=blaOXA]_[locus_tag=A7J11_06112]_[protein=OXA-46_family_oxacillin-hydrolyzing_class_D_beta-lactamase_OXA-119     ACCCTTCGACAATCAAGGGCGATTAC---- 510
lcl|NG_065880.1_cds_WP_148044422.1_1_[gene=blaOXA]_[locus_tag=A7J11_06333]_[protein=OXA-46_family_oxacillin-hydrolyzing_class_D_beta-lactamase_OXA-835     ATCCTTCGACAATCAAGGGCGATTAC---- 510
                                                                                                                                                                                         

OXA-1_consensus                                                                                                                                            GATTAACAGAAGCATGGCTCGAAAGTAGCT 540
OXA01_crRNA                                                                                                                                                ------------------------------ 540
Forward_primer                                                                                                                                             --------------TGGCTCGAAAGTAGCT 540
Reverse_primer                                                                                                                                             ---------------------ACAGGAAAC 540
lcl|MH670655.1_cds_AXH79884.1_1_[gene=blaOXA]_[protein=OXA-46_family_oxacillin-hydrolyzing_class_D_beta-lactamase_OXA-779]_[protein_id=AXH79884.1]_[lo     --------------TGGATAGATGGAAATC 540
lcl|MN057923.1_cds_QDC28550.1_1_[gene=blaOXA]_[protein=OXA-46_family_oxacillin-hydrolyzing_class_D_beta-lactamase_OXA-835]_[protein_id=QDC28550.1]_[lo     --------------TGGATAGATGGAAATC 540
lcl|NG_049416.1_cds_WP_063861020.1_1_[gene=blaOXA]_[locus_tag=A7J11_00725]_[protein=OXA-46_family_oxacillin-hydrolyzing_class_D_beta-lactamase_OXA-118     --------------TGGATAGATGGCAATC 540
lcl|NG_049503.1_cds_WP_063861588.1_1_[gene=blaOXA]_[locus_tag=A7J11_02725]_[protein=OXA-46_family_oxacillin-hydrolyzing_class_D_beta-lactamase_OXA-205     --------------TGGATAGATGGCAATC 540
lcl|NG_062354.1_cds_WP_122634438.1_1_[gene=blaOXA]_[locus_tag=A7J11_06018]_[protein=OXA-46_family_oxacillin-hydrolyzing_class_D_beta-lactamase_OXA-779     --------------TGGATAGATGGAAATC 540
lcl|NG_064746.1_cds_WP_032490445.1_1_[gene=blaOXA]_[locus_tag=A7J11_06112]_[protein=OXA-46_family_oxacillin-hydrolyzing_class_D_beta-lactamase_OXA-119     --------------TGGATAGATGGCAATC 540
lcl|NG_065880.1_cds_WP_148044422.1_1_[gene=blaOXA]_[locus_tag=A7J11_06333]_[protein=OXA-46_family_oxacillin-hydrolyzing_class_D_beta-lactamase_OXA-835     --------------TGGATAGATGGAAATC 540
                                                                                                                                                                                         

OXA-1_consensus                                                                                                                                            TAAAAATTTCACCAGAAGAACAAATTCAAT 570
OXA01_crRNA                                                                                                                                                ----------ACCAGAAGAACAAATTCAAT 570
Forward_primer                                                                                                                                             TA---------------------------- 570
Reverse_primer                                                                                                                                             TTGGGGTC---------------------- 570
lcl|MH670655.1_cds_AXH79884.1_1_[gene=blaOXA]_[protein=OXA-46_family_oxacillin-hydrolyzing_class_D_beta-lactamase_OXA-779]_[protein_id=AXH79884.1]_[lo     TTAAAATCTCAGCGCACGAACAGATTTTGT 570
lcl|MN057923.1_cds_QDC28550.1_1_[gene=blaOXA]_[protein=OXA-46_family_oxacillin-hydrolyzing_class_D_beta-lactamase_OXA-835]_[protein_id=QDC28550.1]_[lo     TTAAAATCTCAGCGCACGAACAGATTTTGT 570
lcl|NG_049416.1_cds_WP_063861020.1_1_[gene=blaOXA]_[locus_tag=A7J11_00725]_[protein=OXA-46_family_oxacillin-hydrolyzing_class_D_beta-lactamase_OXA-118     TTGAAATCTCAGCGCACGAACAGATTTCGT 570
lcl|NG_049503.1_cds_WP_063861588.1_1_[gene=blaOXA]_[locus_tag=A7J11_02725]_[protein=OXA-46_family_oxacillin-hydrolyzing_class_D_beta-lactamase_OXA-205     TTGAAATCTCAGCGCACGAACAGATTTCGT 570
lcl|NG_062354.1_cds_WP_122634438.1_1_[gene=blaOXA]_[locus_tag=A7J11_06018]_[protein=OXA-46_family_oxacillin-hydrolyzing_class_D_beta-lactamase_OXA-779     TTAAAATCTCAGCGCACGAACAGATTTTGT 570
lcl|NG_064746.1_cds_WP_032490445.1_1_[gene=blaOXA]_[locus_tag=A7J11_06112]_[protein=OXA-46_family_oxacillin-hydrolyzing_class_D_beta-lactamase_OXA-119     TTGAAATCTCAGCGCACGAACAGATTTCGT 570
lcl|NG_065880.1_cds_WP_148044422.1_1_[gene=blaOXA]_[locus_tag=A7J11_06333]_[protein=OXA-46_family_oxacillin-hydrolyzing_class_D_beta-lactamase_OXA-835     TTAAAATCTCAGCGCACGAACAGATTTTGT 570
                                                                                                                                                                                         

OXA-1_consensus                                                                                                                                            TCCTGCGTAAAATTATTAATCACAATCTCC 600
OXA01_crRNA                                                                                                                                                TCCT-------------------------- 600
Forward_primer                                                                                                                                             ------------------------------ 600
Reverse_primer                                                                                                                                             ------------------------------ 600
lcl|MH670655.1_cds_AXH79884.1_1_[gene=blaOXA]_[protein=OXA-46_family_oxacillin-hydrolyzing_class_D_beta-lactamase_OXA-779]_[protein_id=AXH79884.1]_[lo     TTCTCAGAAAACTCTATCGAAATCAGTTAC 600
lcl|MN057923.1_cds_QDC28550.1_1_[gene=blaOXA]_[protein=OXA-46_family_oxacillin-hydrolyzing_class_D_beta-lactamase_OXA-835]_[protein_id=QDC28550.1]_[lo     TTCTCAGAAAACTCTATCGAAATCAGTTAC 600
lcl|NG_049416.1_cds_WP_063861020.1_1_[gene=blaOXA]_[locus_tag=A7J11_00725]_[protein=OXA-46_family_oxacillin-hydrolyzing_class_D_beta-lactamase_OXA-118     TTCTCAGAAAACTCTATCGAAATCAGCTGC 600
lcl|NG_049503.1_cds_WP_063861588.1_1_[gene=blaOXA]_[locus_tag=A7J11_02725]_[protein=OXA-46_family_oxacillin-hydrolyzing_class_D_beta-lactamase_OXA-205     TTCTCAGAAAACTTTATCGAAATCAGCTGC 600
lcl|NG_062354.1_cds_WP_122634438.1_1_[gene=blaOXA]_[locus_tag=A7J11_06018]_[protein=OXA-46_family_oxacillin-hydrolyzing_class_D_beta-lactamase_OXA-779     TTCTCAGAAAACTCTATCGAAATCAGTTAC 600
lcl|NG_064746.1_cds_WP_032490445.1_1_[gene=blaOXA]_[locus_tag=A7J11_06112]_[protein=OXA-46_family_oxacillin-hydrolyzing_class_D_beta-lactamase_OXA-119     TTCTCAGAAAACTCTATCGAAATCAGCTGC 600
lcl|NG_065880.1_cds_WP_148044422.1_1_[gene=blaOXA]_[locus_tag=A7J11_06333]_[protein=OXA-46_family_oxacillin-hydrolyzing_class_D_beta-lactamase_OXA-835     TTCTCAGAAAACTCTATCGAAATCAGTTAC 600
                                                                                                                                                                                         

OXA-1_consensus                                                                                                                                            CAGTTAAAAACTCAGCCATAGAAAACACCA 630
OXA01_crRNA                                                                                                                                                ------------------------------ 630
Forward_primer                                                                                                                                             ------------------------------ 630
Reverse_primer                                                                                                                                             ------------------------------ 630
lcl|MH670655.1_cds_AXH79884.1_1_[gene=blaOXA]_[protein=OXA-46_family_oxacillin-hydrolyzing_class_D_beta-lactamase_OXA-779]_[protein_id=AXH79884.1]_[lo     CATTTAAG-----------GTGGAGCACCA 630
lcl|MN057923.1_cds_QDC28550.1_1_[gene=blaOXA]_[protein=OXA-46_family_oxacillin-hydrolyzing_class_D_beta-lactamase_OXA-835]_[protein_id=QDC28550.1]_[lo     CATTTAAG-----------GTGGAGCACCA 630
lcl|NG_049416.1_cds_WP_063861020.1_1_[gene=blaOXA]_[locus_tag=A7J11_00725]_[protein=OXA-46_family_oxacillin-hydrolyzing_class_D_beta-lactamase_OXA-118     CATTTCAG-----------GTGGAACATCA 630
lcl|NG_049503.1_cds_WP_063861588.1_1_[gene=blaOXA]_[locus_tag=A7J11_02725]_[protein=OXA-46_family_oxacillin-hydrolyzing_class_D_beta-lactamase_OXA-205     CATTTCAG-----------GTGGAACACCA 630
lcl|NG_062354.1_cds_WP_122634438.1_1_[gene=blaOXA]_[locus_tag=A7J11_06018]_[protein=OXA-46_family_oxacillin-hydrolyzing_class_D_beta-lactamase_OXA-779     CATTTAAG-----------GTGGAGCACCA 630
lcl|NG_064746.1_cds_WP_032490445.1_1_[gene=blaOXA]_[locus_tag=A7J11_06112]_[protein=OXA-46_family_oxacillin-hydrolyzing_class_D_beta-lactamase_OXA-119     CATTTCAG-----------GTGGAACATCA 630
lcl|NG_065880.1_cds_WP_148044422.1_1_[gene=blaOXA]_[locus_tag=A7J11_06333]_[protein=OXA-46_family_oxacillin-hydrolyzing_class_D_beta-lactamase_OXA-835     CATTTAAG-----------GTGGAGCACCA 630
                                                                                                                                                                                         

OXA-1_consensus                                                                                                                                            ---------TAGAGAACATGTATCTACAAG 660
OXA01_crRNA                                                                                                                                                ------------------------------ 660
Forward_primer                                                                                                                                             ------------------------------ 660
Reverse_primer                                                                                                                                             ------------------------------ 660
lcl|MH670655.1_cds_AXH79884.1_1_[gene=blaOXA]_[protein=OXA-46_family_oxacillin-hydrolyzing_class_D_beta-lactamase_OXA-779]_[protein_id=AXH79884.1]_[lo     GCGCTTGGTGAAAGATCTCATGATTACGGA 660
lcl|MN057923.1_cds_QDC28550.1_1_[gene=blaOXA]_[protein=OXA-46_family_oxacillin-hydrolyzing_class_D_beta-lactamase_OXA-835]_[protein_id=QDC28550.1]_[lo     GCGCTTGGTGAAAGATCTCATGATTACGGA 660
lcl|NG_049416.1_cds_WP_063861020.1_1_[gene=blaOXA]_[locus_tag=A7J11_00725]_[protein=OXA-46_family_oxacillin-hydrolyzing_class_D_beta-lactamase_OXA-118     GCGCTTGGTCAAAGATCTCATGATTACGGA 660
lcl|NG_049503.1_cds_WP_063861588.1_1_[gene=blaOXA]_[locus_tag=A7J11_02725]_[protein=OXA-46_family_oxacillin-hydrolyzing_class_D_beta-lactamase_OXA-205     GCGCTTGGTCAAATATCTCATGATTACGGA 660
lcl|NG_062354.1_cds_WP_122634438.1_1_[gene=blaOXA]_[locus_tag=A7J11_06018]_[protein=OXA-46_family_oxacillin-hydrolyzing_class_D_beta-lactamase_OXA-779     GCGCTTGGTGAAAGATCTCATGATTACGGA 660
lcl|NG_064746.1_cds_WP_032490445.1_1_[gene=blaOXA]_[locus_tag=A7J11_06112]_[protein=OXA-46_family_oxacillin-hydrolyzing_class_D_beta-lactamase_OXA-119     GCGCTTGGTCAAAGATCTCATGATTACGGA 660
lcl|NG_065880.1_cds_WP_148044422.1_1_[gene=blaOXA]_[locus_tag=A7J11_06333]_[protein=OXA-46_family_oxacillin-hydrolyzing_class_D_beta-lactamase_OXA-835     GCGCTTGGTGAAAGATCTCATGATTACGGA 660
                                                                                                                                                                                         

OXA-1_consensus                                                                                                                                            ATCTGGAT-------AATAGTAC-----AA 690
OXA01_crRNA                                                                                                                                                ------------------------------ 690
Forward_primer                                                                                                                                             ------------------------------ 690
Reverse_primer                                                                                                                                             ------------------------------ 690
lcl|MH670655.1_cds_AXH79884.1_1_[gene=blaOXA]_[protein=OXA-46_family_oxacillin-hydrolyzing_class_D_beta-lactamase_OXA-779]_[protein_id=AXH79884.1]_[lo     AGCCGGGCGCAGTTGGATACTACGCGCAAA 690
lcl|MN057923.1_cds_QDC28550.1_1_[gene=blaOXA]_[protein=OXA-46_family_oxacillin-hydrolyzing_class_D_beta-lactamase_OXA-835]_[protein_id=QDC28550.1]_[lo     AGCCGGGCGCAGTTGGATACTACGCGCAAA 690
lcl|NG_049416.1_cds_WP_063861020.1_1_[gene=blaOXA]_[locus_tag=A7J11_00725]_[protein=OXA-46_family_oxacillin-hydrolyzing_class_D_beta-lactamase_OXA-118     AGCCGGGCGCAACTGGATACTACGCGCAAA 690
lcl|NG_049503.1_cds_WP_063861588.1_1_[gene=blaOXA]_[locus_tag=A7J11_02725]_[protein=OXA-46_family_oxacillin-hydrolyzing_class_D_beta-lactamase_OXA-205     AGCCGGGCGCAACTGGATACTACGCGCAAA 690
lcl|NG_062354.1_cds_WP_122634438.1_1_[gene=blaOXA]_[locus_tag=A7J11_06018]_[protein=OXA-46_family_oxacillin-hydrolyzing_class_D_beta-lactamase_OXA-779     AGCCGGGCGCAGTTGGATACTACGCGCAAA 690
lcl|NG_064746.1_cds_WP_032490445.1_1_[gene=blaOXA]_[locus_tag=A7J11_06112]_[protein=OXA-46_family_oxacillin-hydrolyzing_class_D_beta-lactamase_OXA-119     AGCCGGGCGCAACTGGATACTACGCGCAAA 690
lcl|NG_065880.1_cds_WP_148044422.1_1_[gene=blaOXA]_[locus_tag=A7J11_06333]_[protein=OXA-46_family_oxacillin-hydrolyzing_class_D_beta-lactamase_OXA-835     AGCCGGGCGCAGTTGGATACTACGCGCAAA 690
                                                                                                                                                                                         

OXA-1_consensus                                                                                                                                            AACTGTATGGGAAAACTGGTGCAGGATTCA 720
OXA01_crRNA                                                                                                                                                ------------------------------ 720
Forward_primer                                                                                                                                             ------------------------------ 720
Reverse_primer                                                                                                                                             ------------------------------ 720
lcl|MH670655.1_cds_AXH79884.1_1_[gene=blaOXA]_[protein=OXA-46_family_oxacillin-hydrolyzing_class_D_beta-lactamase_OXA-779]_[protein_id=AXH79884.1]_[lo     GACCGGCTGGGAAGGCAGGTT--------- 720
lcl|MN057923.1_cds_QDC28550.1_1_[gene=blaOXA]_[protein=OXA-46_family_oxacillin-hydrolyzing_class_D_beta-lactamase_OXA-835]_[protein_id=QDC28550.1]_[lo     GACCGGCTGGGAAGGCAGGTT--------- 720
lcl|NG_049416.1_cds_WP_063861020.1_1_[gene=blaOXA]_[locus_tag=A7J11_00725]_[protein=OXA-46_family_oxacillin-hydrolyzing_class_D_beta-lactamase_OXA-118     GACCGGCTGGGAAGGCAGGTT--------- 720
lcl|NG_049503.1_cds_WP_063861588.1_1_[gene=blaOXA]_[locus_tag=A7J11_02725]_[protein=OXA-46_family_oxacillin-hydrolyzing_class_D_beta-lactamase_OXA-205     GACTGGCTGGGAAGGCAGGTT--------- 720
lcl|NG_062354.1_cds_WP_122634438.1_1_[gene=blaOXA]_[locus_tag=A7J11_06018]_[protein=OXA-46_family_oxacillin-hydrolyzing_class_D_beta-lactamase_OXA-779     GACCGGCTGGGAAGGCAGGTT--------- 720
lcl|NG_064746.1_cds_WP_032490445.1_1_[gene=blaOXA]_[locus_tag=A7J11_06112]_[protein=OXA-46_family_oxacillin-hydrolyzing_class_D_beta-lactamase_OXA-119     GACCGGCTGGGAAGGCAGGTT--------- 720
lcl|NG_065880.1_cds_WP_148044422.1_1_[gene=blaOXA]_[locus_tag=A7J11_06333]_[protein=OXA-46_family_oxacillin-hydrolyzing_class_D_beta-lactamase_OXA-835     GACCGGCTGGGAAGGCAGGTT--------- 720
                                                                                                                                                                                         

OXA-1_consensus                                                                                                                                            CAGCAAATAGAACCTTACAAAACGGATGGT 750
OXA01_crRNA                                                                                                                                                ------------------------------ 750
Forward_primer                                                                                                                                             ------------------------------ 750
Reverse_primer                                                                                                                                             ------------------------------ 750
lcl|MH670655.1_cds_AXH79884.1_1_[gene=blaOXA]_[protein=OXA-46_family_oxacillin-hydrolyzing_class_D_beta-lactamase_OXA-779]_[protein_id=AXH79884.1]_[lo     ----------------------TGGCTGGT 750
lcl|MN057923.1_cds_QDC28550.1_1_[gene=blaOXA]_[protein=OXA-46_family_oxacillin-hydrolyzing_class_D_beta-lactamase_OXA-835]_[protein_id=QDC28550.1]_[lo     ----------------------TGGCTGGT 750
lcl|NG_049416.1_cds_WP_063861020.1_1_[gene=blaOXA]_[locus_tag=A7J11_00725]_[protein=OXA-46_family_oxacillin-hydrolyzing_class_D_beta-lactamase_OXA-118     ----------------------TGGCTGGT 750
lcl|NG_049503.1_cds_WP_063861588.1_1_[gene=blaOXA]_[locus_tag=A7J11_02725]_[protein=OXA-46_family_oxacillin-hydrolyzing_class_D_beta-lactamase_OXA-205     ----------------------TGGCTGGT 750
lcl|NG_062354.1_cds_WP_122634438.1_1_[gene=blaOXA]_[locus_tag=A7J11_06018]_[protein=OXA-46_family_oxacillin-hydrolyzing_class_D_beta-lactamase_OXA-779     ----------------------TGGCTGGT 750
lcl|NG_064746.1_cds_WP_032490445.1_1_[gene=blaOXA]_[locus_tag=A7J11_06112]_[protein=OXA-46_family_oxacillin-hydrolyzing_class_D_beta-lactamase_OXA-119     ----------------------TGGCTGGT 750
lcl|NG_065880.1_cds_WP_148044422.1_1_[gene=blaOXA]_[locus_tag=A7J11_06333]_[protein=OXA-46_family_oxacillin-hydrolyzing_class_D_beta-lactamase_OXA-835     ----------------------TGGCTGGT 750
                                                                                                                                                                                         

OXA-1_consensus                                                                                                                                            TTGAAGGGTTTATTATAAGCAAATCAGGAC 780
OXA01_crRNA                                                                                                                                                ------------------------------ 780
Forward_primer                                                                                                                                             ------------------------------ 780
Reverse_primer                                                                                                                                             ------------------------------ 780
lcl|MH670655.1_cds_AXH79884.1_1_[gene=blaOXA]_[protein=OXA-46_family_oxacillin-hydrolyzing_class_D_beta-lactamase_OXA-779]_[protein_id=AXH79884.1]_[lo     GGGTAGGGTGGATTGAATGGCCAACAGGCC 780
lcl|MN057923.1_cds_QDC28550.1_1_[gene=blaOXA]_[protein=OXA-46_family_oxacillin-hydrolyzing_class_D_beta-lactamase_OXA-835]_[protein_id=QDC28550.1]_[lo     GGGTAGGGTGGATTGAATGGCCAACAGGCC 780
lcl|NG_049416.1_cds_WP_063861020.1_1_[gene=blaOXA]_[locus_tag=A7J11_00725]_[protein=OXA-46_family_oxacillin-hydrolyzing_class_D_beta-lactamase_OXA-118     GGGTAGGGTGGGTGGAGTGGCCAACCGGTC 780
lcl|NG_049503.1_cds_WP_063861588.1_1_[gene=blaOXA]_[locus_tag=A7J11_02725]_[protein=OXA-46_family_oxacillin-hydrolyzing_class_D_beta-lactamase_OXA-205     GGATAGGGTGGGTTGAATGGCCAACCGGTC 780
lcl|NG_062354.1_cds_WP_122634438.1_1_[gene=blaOXA]_[locus_tag=A7J11_06018]_[protein=OXA-46_family_oxacillin-hydrolyzing_class_D_beta-lactamase_OXA-779     GGGTAGGGTGGATTGAATGGCCAACAGGCC 780
lcl|NG_064746.1_cds_WP_032490445.1_1_[gene=blaOXA]_[locus_tag=A7J11_06112]_[protein=OXA-46_family_oxacillin-hydrolyzing_class_D_beta-lactamase_OXA-119     GGGTAGGGTGGGTGGAGTGGCCAACCGGTC 780
lcl|NG_065880.1_cds_WP_148044422.1_1_[gene=blaOXA]_[locus_tag=A7J11_06333]_[protein=OXA-46_family_oxacillin-hydrolyzing_class_D_beta-lactamase_OXA-835     GGGTAGGGTGGATTGAATGGCCAACAGGCC 780
                                                                                                                                                                                         

OXA-1_consensus                                                                                                                                            ATAAATATGTTTTTGTGTCCGCACTTACAG 810
OXA01_crRNA                                                                                                                                                ------------------------------ 810
Forward_primer                                                                                                                                             ------------------------------ 810
Reverse_primer                                                                                                                                             ------------------------------ 810
lcl|MH670655.1_cds_AXH79884.1_1_[gene=blaOXA]_[protein=OXA-46_family_oxacillin-hydrolyzing_class_D_beta-lactamase_OXA-779]_[protein_id=AXH79884.1]_[lo     ---------------------------CCG 810
lcl|MN057923.1_cds_QDC28550.1_1_[gene=blaOXA]_[protein=OXA-46_family_oxacillin-hydrolyzing_class_D_beta-lactamase_OXA-835]_[protein_id=QDC28550.1]_[lo     ---------------------------CCG 810
lcl|NG_049416.1_cds_WP_063861020.1_1_[gene=blaOXA]_[locus_tag=A7J11_00725]_[protein=OXA-46_family_oxacillin-hydrolyzing_class_D_beta-lactamase_OXA-118     ---------------------------CCG 810
lcl|NG_049503.1_cds_WP_063861588.1_1_[gene=blaOXA]_[locus_tag=A7J11_02725]_[protein=OXA-46_family_oxacillin-hydrolyzing_class_D_beta-lactamase_OXA-205     ---------------------------CCG 810
lcl|NG_062354.1_cds_WP_122634438.1_1_[gene=blaOXA]_[locus_tag=A7J11_06018]_[protein=OXA-46_family_oxacillin-hydrolyzing_class_D_beta-lactamase_OXA-779     ---------------------------CCG 810
lcl|NG_064746.1_cds_WP_032490445.1_1_[gene=blaOXA]_[locus_tag=A7J11_06112]_[protein=OXA-46_family_oxacillin-hydrolyzing_class_D_beta-lactamase_OXA-119     ---------------------------CCG 810
lcl|NG_065880.1_cds_WP_148044422.1_1_[gene=blaOXA]_[locus_tag=A7J11_06333]_[protein=OXA-46_family_oxacillin-hydrolyzing_class_D_beta-lactamase_OXA-835     ---------------------------CCG 810
                                                                                                                                                                                         

OXA-1_consensus                                                                                                                                            GAAACTTGGGGTCGAATTT---AACATCAA 840
OXA01_crRNA                                                                                                                                                ------------------------------ 840
Forward_primer                                                                                                                                             ------------------------------ 840
Reverse_primer                                                                                                                                             ------------------------------ 840
lcl|MH670655.1_cds_AXH79884.1_1_[gene=blaOXA]_[protein=OXA-46_family_oxacillin-hydrolyzing_class_D_beta-lactamase_OXA-779]_[protein_id=AXH79884.1]_[lo     TATTCTTTGCGCTGAATATTGATACGCCAA 840
lcl|MN057923.1_cds_QDC28550.1_1_[gene=blaOXA]_[protein=OXA-46_family_oxacillin-hydrolyzing_class_D_beta-lactamase_OXA-835]_[protein_id=QDC28550.1]_[lo     TATTCTTTGCGCTGAATATTGATACGCCAA 840
lcl|NG_049416.1_cds_WP_063861020.1_1_[gene=blaOXA]_[locus_tag=A7J11_00725]_[protein=OXA-46_family_oxacillin-hydrolyzing_class_D_beta-lactamase_OXA-118     TATTCTTCGCGCTGAATATTGATACGCCAA 840
lcl|NG_049503.1_cds_WP_063861588.1_1_[gene=blaOXA]_[locus_tag=A7J11_02725]_[protein=OXA-46_family_oxacillin-hydrolyzing_class_D_beta-lactamase_OXA-205     TATTCTTCGCGCTGAATATTGATACGCCAA 840
lcl|NG_062354.1_cds_WP_122634438.1_1_[gene=blaOXA]_[locus_tag=A7J11_06018]_[protein=OXA-46_family_oxacillin-hydrolyzing_class_D_beta-lactamase_OXA-779     TATTCTTTGCGCTGAATATTGATACGCCAA 840
lcl|NG_064746.1_cds_WP_032490445.1_1_[gene=blaOXA]_[locus_tag=A7J11_06112]_[protein=OXA-46_family_oxacillin-hydrolyzing_class_D_beta-lactamase_OXA-119     TATTCTTCGCACTGAATATTGATACGCCAA 840
lcl|NG_065880.1_cds_WP_148044422.1_1_[gene=blaOXA]_[locus_tag=A7J11_06333]_[protein=OXA-46_family_oxacillin-hydrolyzing_class_D_beta-lactamase_OXA-835     TATTCTTTGCGCTGAATATTGATACGCCAA 840
                                                                                                                                                                                         

OXA-1_consensus                                                                                                                                            GCATAAAAG---------CCAAGAAAAATG 870
OXA01_crRNA                                                                                                                                                ------------------------------ 870
Forward_primer                                                                                                                                             ------------------------------ 870
Reverse_primer                                                                                                                                             ------------------------------ 870
lcl|MH670655.1_cds_AXH79884.1_1_[gene=blaOXA]_[protein=OXA-46_family_oxacillin-hydrolyzing_class_D_beta-lactamase_OXA-779]_[protein_id=AXH79884.1]_[lo     ACAGAACGGACGATCTTTTCAAAAGAGAGG 870
lcl|MN057923.1_cds_QDC28550.1_1_[gene=blaOXA]_[protein=OXA-46_family_oxacillin-hydrolyzing_class_D_beta-lactamase_OXA-835]_[protein_id=QDC28550.1]_[lo     ACAGAACGGACGATCTTTTCAAAAGAGAGG 870
lcl|NG_049416.1_cds_WP_063861020.1_1_[gene=blaOXA]_[locus_tag=A7J11_00725]_[protein=OXA-46_family_oxacillin-hydrolyzing_class_D_beta-lactamase_OXA-118     ACAGAACGGATGATCTTTTCAAAAGAGAGG 870
lcl|NG_049503.1_cds_WP_063861588.1_1_[gene=blaOXA]_[locus_tag=A7J11_02725]_[protein=OXA-46_family_oxacillin-hydrolyzing_class_D_beta-lactamase_OXA-205     ACAGAACGGATGATCTTTTCAAAAGAGAGG 870
lcl|NG_062354.1_cds_WP_122634438.1_1_[gene=blaOXA]_[locus_tag=A7J11_06018]_[protein=OXA-46_family_oxacillin-hydrolyzing_class_D_beta-lactamase_OXA-779     ACAGAACGGACGATCTTTTCAAAAGAGAGG 870
lcl|NG_064746.1_cds_WP_032490445.1_1_[gene=blaOXA]_[locus_tag=A7J11_06112]_[protein=OXA-46_family_oxacillin-hydrolyzing_class_D_beta-lactamase_OXA-119     ACAGAACGGATGATCTTTTCAAAAGAGAGG 870
lcl|NG_065880.1_cds_WP_148044422.1_1_[gene=blaOXA]_[locus_tag=A7J11_06333]_[protein=OXA-46_family_oxacillin-hydrolyzing_class_D_beta-lactamase_OXA-835     ACAGAACGGACGATCTTTTCAAAAGAGAGG 870
                                                                                                                                                                                         

OXA-1_consensus                                                                                                                                            CGATCAC----------------------- 900
OXA01_crRNA                                                                                                                                                ------------------------------ 900
Forward_primer                                                                                                                                             ------------------------------ 900
Reverse_primer                                                                                                                                             ------------------------------ 900
lcl|MH670655.1_cds_AXH79884.1_1_[gene=blaOXA]_[protein=OXA-46_family_oxacillin-hydrolyzing_class_D_beta-lactamase_OXA-779]_[protein_id=AXH79884.1]_[lo     CCATCGCACGGGCAATCCTTCGTTCTATTG 900
lcl|MN057923.1_cds_QDC28550.1_1_[gene=blaOXA]_[protein=OXA-46_family_oxacillin-hydrolyzing_class_D_beta-lactamase_OXA-835]_[protein_id=QDC28550.1]_[lo     CCATCGCACGGGCAATCCTTCGTTCTATTG 900
lcl|NG_049416.1_cds_WP_063861020.1_1_[gene=blaOXA]_[locus_tag=A7J11_00725]_[protein=OXA-46_family_oxacillin-hydrolyzing_class_D_beta-lactamase_OXA-118     CAATCGCGCGGGCAATCCTTCGCTCTATCG 900
lcl|NG_049503.1_cds_WP_063861588.1_1_[gene=blaOXA]_[locus_tag=A7J11_02725]_[protein=OXA-46_family_oxacillin-hydrolyzing_class_D_beta-lactamase_OXA-205     CAATCGCGCGGGCAATCCTTCGCTCTATCG 900
lcl|NG_062354.1_cds_WP_122634438.1_1_[gene=blaOXA]_[locus_tag=A7J11_06018]_[protein=OXA-46_family_oxacillin-hydrolyzing_class_D_beta-lactamase_OXA-779     CCATCGCACGGGCAATCCTTCGTTCTATTG 900
lcl|NG_064746.1_cds_WP_032490445.1_1_[gene=blaOXA]_[locus_tag=A7J11_06112]_[protein=OXA-46_family_oxacillin-hydrolyzing_class_D_beta-lactamase_OXA-119     CAATCGCGCGGGCAATCCTTCGCTCTATCG 900
lcl|NG_065880.1_cds_WP_148044422.1_1_[gene=blaOXA]_[locus_tag=A7J11_06333]_[protein=OXA-46_family_oxacillin-hydrolyzing_class_D_beta-lactamase_OXA-835     CCATCGCACGGGCAATCCTTCGTTCTATTG 900
                                                                                                                                                                                         

OXA-1_consensus                                                                                                                                            ---CATTCTAAACACACTAAATTTATAA 928
OXA01_crRNA                                                                                                                                                ---------------------------- 928
Forward_primer                                                                                                                                             ---------------------------- 928
Reverse_primer                                                                                                                                             ---------------------------- 928
lcl|MH670655.1_cds_AXH79884.1_1_[gene=blaOXA]_[protein=OXA-46_family_oxacillin-hydrolyzing_class_D_beta-lactamase_OXA-779]_[protein_id=AXH79884.1]_[lo     ACGCATTGCCACCCAACTAA-------- 928
lcl|MN057923.1_cds_QDC28550.1_1_[gene=blaOXA]_[protein=OXA-46_family_oxacillin-hydrolyzing_class_D_beta-lactamase_OXA-835]_[protein_id=QDC28550.1]_[lo     ACGCATTGCCACCCAACTAA-------- 928
lcl|NG_049416.1_cds_WP_063861020.1_1_[gene=blaOXA]_[locus_tag=A7J11_00725]_[protein=OXA-46_family_oxacillin-hydrolyzing_class_D_beta-lactamase_OXA-118     ACGCATTGCCGCCCAACTAA-------- 928
lcl|NG_049503.1_cds_WP_063861588.1_1_[gene=blaOXA]_[locus_tag=A7J11_02725]_[protein=OXA-46_family_oxacillin-hydrolyzing_class_D_beta-lactamase_OXA-205     ACGCGTTGCCGCCCAACTAA-------- 928
lcl|NG_062354.1_cds_WP_122634438.1_1_[gene=blaOXA]_[locus_tag=A7J11_06018]_[protein=OXA-46_family_oxacillin-hydrolyzing_class_D_beta-lactamase_OXA-779     ACGCATTGCCACCCAACTAA-------- 928
lcl|NG_064746.1_cds_WP_032490445.1_1_[gene=blaOXA]_[locus_tag=A7J11_06112]_[protein=OXA-46_family_oxacillin-hydrolyzing_class_D_beta-lactamase_OXA-119     ACGCATTGCCGCCCAACTAA-------- 928
lcl|NG_065880.1_cds_WP_148044422.1_1_[gene=blaOXA]_[locus_tag=A7J11_06333]_[protein=OXA-46_family_oxacillin-hydrolyzing_class_D_beta-lactamase_OXA-835     ACGCATTGCCACCCAACTAA-------- 928
                                                                                                                                                                                       
