# Supplementary material for: Thermal optimized PCR coupled to CRISPR-Cas12a for rapid detection of blaOXA-1 resistance gene
Source: PLoS One. 2026 May 15;21(5):e0337675. doi: 10.1371/journal.pone.0337675 (PMC13178884; doi:10.1371/journal.pone.0337675)
Supplement: S2 File [file pone.0337675.s002.zip › Supplementary_file_S2/Aln_OXA50.aln]

CLUSTAL W 2.0 multiple sequence alignment

OXA-1_consensus                                                                                                                                            ATGAAAAACACAATACATATCAACTTCGCT 30
OXA01_crRNA                                                                                                                                                ------------------------------ 30
Forward_primer                                                                                                                                             ------------------------------ 30
Reverse_primer                                                                                                                                             ------------------------------ 30
lcl|MZ720789.1_cds_QYZ89869.1_1_[gene=blaOXA]_[protein=OXA-50_family_oxacillin-hydrolyzing_class_D_beta-lactamase_OXA-1035]_[protein_id=QYZ89869.1]_[l     ------------ATGCGCCCTCTCCTCTTC 30
lcl|MN370854.1_cds_QEJ80883.1_1_[gene=blaOXA]_[protein=OXA-50_family_oxacillin-hydrolyzing_class_D_beta-lactamase_OXA-846]_[protein_id=QEJ80883.1]_[lo     ------------ATGCGCCCTCTCCTCTTC 30
lcl|MN370855.1_cds_QEJ80884.1_1_[gene=blaOXA]_[protein=OXA-50_family_oxacillin-hydrolyzing_class_D_beta-lactamase_OXA-847]_[protein_id=QEJ80884.1]_[lo     ------------ATGCGCCCCCTCCTCTTC 30
lcl|MN370856.1_cds_QEJ80885.1_1_[gene=blaOXA]_[protein=OXA-50_family_oxacillin-hydrolyzing_class_D_beta-lactamase_OXA-848]_[protein_id=QEJ80885.1]_[lo     ------------ATGCGCCCTCTCCTCTTC 30
lcl|MN370857.1_cds_QEJ80886.1_1_[gene=blaOXA]_[protein=OXA-50_family_oxacillin-hydrolyzing_class_D_beta-lactamase_OXA-849]_[protein_id=QEJ80886.1]_[lo     ------------ATGCGCCCTCTCCTCATC 30
lcl|MN370858.1_cds_QEJ80887.1_1_[gene=blaOXA]_[protein=OXA-50_family_oxacillin-hydrolyzing_class_D_beta-lactamase_OXA-850]_[protein_id=QEJ80887.1]_[lo     ------------ATGCGCCCTCTCCTCTTC 30
lcl|MN370859.1_cds_QEJ80888.1_1_[gene=blaOXA]_[protein=OXA-50_family_oxacillin-hydrolyzing_class_D_beta-lactamase_OXA-851]_[protein_id=QEJ80888.1]_[lo     ------------ATGCGCCCTCTCCTCTTC 30
lcl|MT040739.1_cds_QIC04084.1_1_[gene=blaOXA]_[protein=OXA-50_family_oxacillin-hydrolyzing_class_D_beta-lactamase_OXA-901]_[protein_id=QIC04084.1]_[lo     ------------ATGCGCCCTCTCCTCTTC 30
lcl|MT040740.1_cds_QIC04085.1_1_[gene=blaOXA]_[protein=OXA-50_family_oxacillin-hydrolyzing_class_D_beta-lactamase_OXA-902]_[protein_id=QIC04085.1]_[lo     ------------ATGCGCCCTCTCTTCTTC 30
lcl|MT040741.1_cds_QIC04086.1_1_[gene=blaOXA]_[protein=OXA-50_family_oxacillin-hydrolyzing_class_D_beta-lactamase_OXA-903]_[protein_id=QIC04086.1]_[lo     ------------ATGCGCCCTCTCCTCTTC 30
lcl|MT040742.1_cds_QIC04087.1_1_[gene=blaOXA]_[protein=OXA-50_family_oxacillin-hydrolyzing_class_D_beta-lactamase_OXA-904]_[protein_id=QIC04087.1]_[lo     ------------ATGCGCCCTCTCCTCTTC 30
lcl|MT040743.1_cds_QIC04088.1_1_[gene=blaOXA]_[protein=OXA-50_family_oxacillin-hydrolyzing_class_D_beta-lactamase_OXA-905]_[protein_id=QIC04088.1]_[lo     ------------ATGCGCCCTCTCCTCTTC 30
lcl|MT040744.1_cds_QIC04089.1_1_[gene=blaOXA]_[protein=OXA-50_family_oxacillin-hydrolyzing_class_D_beta-lactamase_OXA-906]_[protein_id=QIC04089.1]_[lo     ------------ATGCGCCCTCTCCTCTTC 30
lcl|NG_049684.1_cds_WP_015649877.1_1_[gene=blaOXA]_[locus_tag=A7J11_01217]_[protein=OXA-50_family_oxacillin-hydrolyzing_class_D_beta-lactamase_OXA-395     ------------ATGCGCCCTCTCCTCTTC 30
lcl|NG_049685.1_cds_WP_016852290.1_1_[gene=blaOXA]_[locus_tag=A7J11_01216]_[protein=OXA-50_family_oxacillin-hydrolyzing_class_D_beta-lactamase_OXA-396     ------------ATGCGCCCTCTCCTCTTG 30
lcl|NG_049768.1_cds_WP_003097028.1_1_[gene=blaOXA]_[locus_tag=A7J11_01218]_[protein=OXA-50_family_oxacillin-hydrolyzing_class_D_beta-lactamase_OXA-488     ------------ATGCGCCCTCTCCTCTTC 30
lcl|NG_049777.1_cds_WP_003099707.1_1_[gene=blaOXA]_[locus_tag=A7J11_00256]_[protein=oxacillin-hydrolyzing_class_D_beta-lactamase_OXA-50]_[protein_id=W     ------------ATGCGCCCTCTCCTCTTC 30
lcl|NG_050612.1_cds_WP_003161965.1_1_[gene=blaOXA]_[locus_tag=A7J11_01358]_[protein=OXA-50_family_oxacillin-hydrolyzing_class_D_beta-lactamase_OXA-486     ------------ATGCGCCCTCTCCTCTTC 30
lcl|NG_066519.1_cds_WP_033989974.1_1_[gene=blaOXA]_[locus_tag=A7J11_06473]_[protein=OXA-50_family_oxacillin-hydrolyzing_class_D_beta-lactamase_OXA-846     ------------ATGCGCCCTCTCCTCTTC 30
lcl|NG_066520.1_cds_WP_010793618.1_1_[gene=blaOXA]_[locus_tag=A7J11_06474]_[protein=OXA-50_family_oxacillin-hydrolyzing_class_D_beta-lactamase_OXA-847     ------------ATGCGCCCCCTCCTCTTC 30
lcl|NG_066521.1_cds_WP_019485147.1_1_[gene=blaOXA]_[locus_tag=A7J11_06475]_[protein=OXA-50_family_oxacillin-hydrolyzing_class_D_beta-lactamase_OXA-848     ------------ATGCGCCCTCTCCTCTTC 30
lcl|NG_066522.1_cds_WP_150823477.1_1_[gene=blaOXA]_[locus_tag=A7J11_06476]_[protein=OXA-50_family_oxacillin-hydrolyzing_class_D_beta-lactamase_OXA-849     ------------ATGCGCCCTCTCCTCATC 30
lcl|NG_066523.1_cds_WP_034006563.1_1_[gene=blaOXA]_[locus_tag=A7J11_06477]_[protein=OXA-50_family_oxacillin-hydrolyzing_class_D_beta-lactamase_OXA-850     ------------ATGCGCCCTCTCCTCTTC 30
lcl|NG_066524.1_cds_WP_014603442.1_1_[gene=blaOXA]_[locus_tag=A7J11_06478]_[protein=OXA-50_family_oxacillin-hydrolyzing_class_D_beta-lactamase_OXA-851     ------------ATGCGCCCTCTCCTCTTC 30
lcl|NG_071209.1_cds_WP_034081711.1_1_[gene=blaOXA]_[locus_tag=A7J11_06968]_[protein=OXA-50_family_oxacillin-hydrolyzing_class_D_beta-lactamase_OXA-937     ------------ATGCGCCCCCTCCTCTTC 30
lcl|NG_081792.1_cds_WP_241469308.1_1_[gene=blaOXA]_[locus_tag=A7J11_07698]_[protein=OXA-50_family_oxacillin-hydrolyzing_class_D_beta-lactamase_OXA-114     ------------ATGCGCCCTCTCCTCTTC 30
lcl|NG_148661.1_cds_WP_057384527.1_1_[gene=blaOXA]_[locus_tag=A7J11_07900]_[protein=OXA-50_family_oxacillin-hydrolyzing_class_D_beta-lactamase_OXA-117     ------------ATGCGCCCTCTCCTCTTC 30
lcl|NG_157033.1_cds_WP_200582679.1_1_[gene=blaOXA]_[locus_tag=A7J11_08060]_[protein=OXA-50_family_oxacillin-hydrolyzing_class_D_beta-lactamase_OXA-118     ------------ATGCGCCCTCTCCTCTTC 30
lcl|NG_157043.1_cds_WP_279240798.1_1_[gene=blaOXA]_[locus_tag=A7J11_08050]_[protein=OXA-50_family_oxacillin-hydrolyzing_class_D_beta-lactamase_OXA-119     ------------ATGCGCCCTCTCCTCTTC 30
lcl|NG_157066.1_cds_WP_034021370.1_1_[gene=blaOXA]_[locus_tag=A7J11_08064]_[protein=OXA-50_family_oxacillin-hydrolyzing_class_D_beta-lactamase_OXA-119     ------------ATGCGCCCTCTCCTCTTG 30
lcl|NG_242753.1_cds_WP_150035346.1_1_[gene=blaOXA]_[locus_tag=A7J11_08503]_[protein=OXA-50_family_oxacillin-hydrolyzing_class_D_beta-lactamase_OXA-125     ------------ATGCGCCCCCTCCTCTTC 30
lcl|NG_242755.1_cds_WP_124213927.1_1_[gene=blaOXA]_[locus_tag=A7J11_08505]_[protein=OXA-50_family_oxacillin-hydrolyzing_class_D_beta-lactamase_OXA-125     ------------ATGCGCCCCCTCCTCTTC 30
lcl|NG_242756.1_cds_WP_034072939.1_1_[gene=blaOXA]_[locus_tag=A7J11_08506]_[protein=OXA-50_family_oxacillin-hydrolyzing_class_D_beta-lactamase_OXA-125     ------------ATGCGCCCTCTCCTCTTC 30
lcl|NG_242757.1_cds_WP_094776403.1_1_[gene=blaOXA]_[locus_tag=A7J11_08507]_[protein=OXA-50_family_oxacillin-hydrolyzing_class_D_beta-lactamase_OXA-125     ------------ATGCGCCCCCTCCTCTTC 30
lcl|NG_242758.1_cds_WP_104052979.1_1_[gene=blaOXA]_[locus_tag=A7J11_08508]_[protein=OXA-50_family_oxacillin-hydrolyzing_class_D_beta-lactamase_OXA-125     ------------ATGCGCCCTCTCCTCTTC 30
lcl|NG_242759.1_cds_WP_367187972.1_1_[gene=blaOXA]_[locus_tag=A7J11_08509]_[protein=OXA-50_family_oxacillin-hydrolyzing_class_D_beta-lactamase_OXA-125     ------------ATGCGCCCTCTCCTCTTC 30
lcl|NG_244551.1_cds_WP_420354119.1_1_[gene=blaOXA]_[locus_tag=A7J11_08792]_[protein=OXA-50_family_oxacillin-hydrolyzing_class_D_beta-lactamase_OXA-133     ------------ATGCGCCCCCTCCTCTTC 30
lcl|OP131857.1_cds_UUM03673.1_1_[gene=blaOXA]_[protein=OXA-50_family_oxacillin-hydrolyzing_class_D_beta-lactamase_OXA-1140]_[protein_id=UUM03673.1]_[l     ------------ATGCGCCCTCTCCTCTTC 30
lcl|OP806901.1_cds_UZQ18801.1_1_[gene=blaOXA]_[protein=OXA-50_family_oxacillin-hydrolyzing_class_D_beta-lactamase_OXA-1174]_[protein_id=UZQ18801.1]_[l     ------------ATGCGCCCTCTCCTCTTC 30
lcl|OQ695552.1_cds_WEY36498.1_1_[gene=blaOXA]_[protein=OXA-50_family_oxacillin-hydrolyzing_class_D_beta-lactamase_OXA-1198]_[protein_id=WEY36498.1]_[l     ------------ATGCGCCCTCTCCTCTTC 30
lcl|OQ709074.1_cds_WFP34012.1_1_[gene=blaOXA]_[protein=OXA-50_family_oxacillin-hydrolyzing_class_D_beta-lactamase_OXA-1199]_[protein_id=WFP34012.1]_[l     ------------ATGCGCCCTCTCCTCTTG 30
lcl|PP766712.1_cds_XAP03053.1_1_[gene=blaOXA]_[protein=OXA-50_family_oxacillin-hydrolyzing_class_D_beta-lactamase_OXA-1244]_[protein_id=XAP03053.1]_[l     ------------ATGCGCCCCCTCCTCTTC 30
lcl|PP766713.1_cds_XAP03054.1_1_[gene=blaOXA]_[protein=OXA-50_family_oxacillin-hydrolyzing_class_D_beta-lactamase_OXA-1245]_[protein_id=XAP03054.1]_[l     ------------ATGCGCCCTCTCCTCTTC 30
lcl|PP766714.1_cds_XAP03055.1_1_[gene=blaOXA]_[protein=OXA-50_family_oxacillin-hydrolyzing_class_D_beta-lactamase_OXA-1246]_[protein_id=XAP03055.1]_[l     ------------ATGCGCCCTCTCCTCTTC 30
lcl|PV184587.1_cds_XPO98268.1_1_[gene=blaOXA]_[protein=OXA-50-var_family_class_D_beta-lactamase_OXA-1284]_[protein_id=XPO98268.1]_[location=1..789]_[g     ------------ATGCGCCTTCTCTTCTTC 30
lcl|PV878576.1_cds_XXP60815.1_1_[gene=blaOXA]_[protein=OXA-50_family_oxacillin-hydrolyzing_class_D_beta-lactamase_OXA-1395]_[protein_id=XXP60815.1]_[l     ------------ATGCGCCCTCTCCTCTTC 30
lcl|MT040745.1_cds_QIC04090.1_1_[gene=blaOXA]_[protein=OXA-50_family_oxacillin-hydrolyzing_class_D_beta-lactamase_OXA-907]_[protein_id=QIC04090.1]_[lo     ------------ATGCGCCCTCTCCTCTTC 30
lcl|MT040746.1_cds_QIC04091.1_1_[gene=blaOXA]_[protein=OXA-50_family_oxacillin-hydrolyzing_class_D_beta-lactamase_OXA-908]_[protein_id=QIC04091.1]_[lo     ------------ATGCGCCCTCTCCTCTTC 30
lcl|MT210600.1_cds_QIM59619.1_1_[gene=blaOXA]_[protein=OXA-50_family_oxacillin-hydrolyzing_class_D_beta-lactamase_OXA-905]_[protein_id=QIM59619.1]_[lo     ------------ATGCGCCCTCTCCTCTTC 30
lcl|MT210601.1_cds_QIM59620.1_1_[gene=blaOXA]_[protein=OXA-50_family_oxacillin-hydrolyzing_class_D_beta-lactamase_OXA-913]_[protein_id=QIM59620.1]_[lo     ------------ATGCGCCCTCTCCTCTTC 30
lcl|MT210602.1_cds_QIM59621.1_1_[gene=blaOXA]_[protein=OXA-50_family_oxacillin-hydrolyzing_class_D_beta-lactamase_OXA-914]_[protein_id=QIM59621.1]_[lo     ------------ATGCGCCCCCTCCTCTTC 30
lcl|MT210603.1_cds_QIM59622.1_1_[gene=blaOXA]_[protein=OXA-50_family_oxacillin-hydrolyzing_class_D_beta-lactamase_OXA-904]_[protein_id=QIM59622.1]_[lo     ------------ATGCGCCCTCTCCTCTTC 30
lcl|MZ449317.1_cds_QWY90351.1_1_[gene=blaOXA]_[protein=OXA-50_family_oxacillin-hydrolyzing_class_D_beta-lactamase_OXA-1014]_[protein_id=QWY90351.1]_[l     ------------ATGCGCCCTCTCCTCTTC 30
lcl|MZ672117.1_cds_QYH55590.1_1_[gene=blaOXA]_[protein=OXA-50_family_oxacillin-hydrolyzing_class_D_beta-lactamase_OXA-1018]_[protein_id=QYH55590.1]_[l     ------------ATGCGCCCTCTCCTCTTC 30
lcl|MZ672118.1_cds_QYH55591.1_1_[gene=blaOXA]_[protein=OXA-50_family_oxacillin-hydrolyzing_class_D_beta-lactamase_OXA-1019]_[protein_id=QYH55591.1]_[l     ------------ATGCGCCCTCTCCTCTTC 30
lcl|MZ672119.1_cds_QYH55592.1_1_[gene=blaOXA]_[protein=OXA-50_family_oxacillin-hydrolyzing_class_D_beta-lactamase_OXA-1020]_[protein_id=QYH55592.1]_[l     ------------ATGCGCCCTCTCCTCTTC 30
lcl|MZ672120.1_cds_QYH55593.1_1_[gene=blaOXA]_[protein=OXA-50_family_oxacillin-hydrolyzing_class_D_beta-lactamase_OXA-1021]_[protein_id=QYH55593.1]_[l     ------------ATGCGCCCTCTCTTCTTC 30
lcl|MZ672121.1_cds_QYH55594.1_1_[gene=blaOXA]_[protein=OXA-50_family_oxacillin-hydrolyzing_class_D_beta-lactamase_OXA-1022]_[protein_id=QYH55594.1]_[l     ------------ATGCGCCCTCTCCTCTTC 30
lcl|MZ672122.1_cds_QYH55595.1_1_[gene=blaOXA]_[protein=OXA-50_family_oxacillin-hydrolyzing_class_D_beta-lactamase_OXA-1023]_[protein_id=QYH55595.1]_[l     ------------ATGCGCCCTCTCCTCTTC 30
lcl|MZ672123.1_cds_QYH55596.1_1_[gene=blaOXA]_[protein=OXA-50_family_oxacillin-hydrolyzing_class_D_beta-lactamase_OXA-1024]_[protein_id=QYH55596.1]_[l     ------------ATGCGCCCTCTCCTCTTC 30
lcl|MZ672124.1_cds_QYH55597.1_1_[gene=blaOXA]_[protein=OXA-50_family_oxacillin-hydrolyzing_class_D_beta-lactamase_OXA-1025]_[protein_id=QYH55597.1]_[l     ------------ATGCGCCCCCTCCTCTTC 30
lcl|MZ672125.1_cds_QYH55598.1_1_[gene=blaOXA]_[protein=OXA-50_family_oxacillin-hydrolyzing_class_D_beta-lactamase_OXA-1026]_[protein_id=QYH55598.1]_[l     ------------ATGCGCCCTCTCCTCTTC 30
lcl|MZ672126.1_cds_QYH55599.1_1_[gene=blaOXA]_[protein=OXA-50_family_oxacillin-hydrolyzing_class_D_beta-lactamase_OXA-1027]_[protein_id=QYH55599.1]_[l     ------------ATGCGCCCTCTCCTCTTC 30
lcl|MZ672127.1_cds_QYH55600.1_1_[gene=blaOXA]_[protein=OXA-50_family_oxacillin-hydrolyzing_class_D_beta-lactamase_OXA-1028]_[protein_id=QYH55600.1]_[l     ------------ATGCGCCCTCTCCTCTTC 30
lcl|MZ672128.1_cds_QYH55601.1_1_[gene=blaOXA]_[protein=OXA-50_family_oxacillin-hydrolyzing_class_D_beta-lactamase_OXA-1029]_[protein_id=QYH55601.1]_[l     ------------ATGCGCCCTCTCCTCTTC 30
lcl|MZ672129.1_cds_QYH55602.1_1_[gene=blaOXA]_[protein=OXA-50_family_oxacillin-hydrolyzing_class_D_beta-lactamase_OXA-1030]_[protein_id=QYH55602.1]_[l     ------------ATGCGCCCTCTCCTCTTC 30
lcl|MZ672130.1_cds_QYH55603.1_1_[gene=blaOXA]_[protein=OXA-50_family_oxacillin-hydrolyzing_class_D_beta-lactamase_OXA-1031]_[protein_id=QYH55603.1]_[l     ------------ATGCGCCCTCTCCTCTTC 30
lcl|MZ672131.1_cds_QYH55604.1_1_[gene=blaOXA]_[protein=OXA-50_family_oxacillin-hydrolyzing_class_D_beta-lactamase_OXA-1032]_[protein_id=QYH55604.1]_[l     ------------ATGCGCCCTCTCCTCTTC 30
lcl|MZ672132.1_cds_QYH55605.1_1_[gene=blaOXA]_[protein=OXA-50_family_oxacillin-hydrolyzing_class_D_beta-lactamase_OXA-1033]_[protein_id=QYH55605.1]_[l     ------------ATGCGCCCTCTCCTCTTG 30
lcl|MZ672133.1_cds_QYH55606.1_1_[gene=blaOXA]_[protein=OXA-50_family_oxacillin-hydrolyzing_class_D_beta-lactamase_OXA-1034]_[protein_id=QYH55606.1]_[l     ------------ATGCGCCCTCTCCTCTTG 30
lcl|NG_049767.1_cds_WP_033954903.1_1_[gene=blaOXA]_[locus_tag=A7J11_03386]_[protein=OXA-50_family_oxacillin-hydrolyzing_class_D_beta-lactamase_OXA-485     ------------ATGCGCCCTCTCCTCTTC 30
lcl|NG_049773.1_cds_WP_003118452.1_1_[gene=blaOXA]_[locus_tag=A7J11_01357]_[protein=OXA-50_family_oxacillin-hydrolyzing_class_D_beta-lactamase_OXA-494     ------------ATGCGCCCCCTCCTCTTC 30
lcl|NG_068020.1_cds_WP_031757092.1_1_[gene=blaOXA]_[locus_tag=A7J11_06728]_[protein=OXA-50_family_oxacillin-hydrolyzing_class_D_beta-lactamase_OXA-901     ------------ATGCGCCCTCTCCTCTTC 30
lcl|NG_068021.1_cds_WP_024916334.1_1_[gene=blaOXA]_[locus_tag=A7J11_06729]_[protein=OXA-50_family_oxacillin-hydrolyzing_class_D_beta-lactamase_OXA-902     ------------ATGCGCCCTCTCTTCTTC 30
lcl|NG_068022.1_cds_WP_164461291.1_1_[gene=blaOXA]_[locus_tag=A7J11_06730]_[protein=OXA-50_family_oxacillin-hydrolyzing_class_D_beta-lactamase_OXA-903     ------------ATGCGCCCTCTCCTCTTC 30
lcl|NG_068023.1_cds_WP_003122322.1_1_[gene=blaOXA]_[locus_tag=A7J11_06731]_[protein=OXA-50_family_oxacillin-hydrolyzing_class_D_beta-lactamase_OXA-904     ------------ATGCGCCCTCTCCTCTTC 30
lcl|NG_068024.1_cds_WP_003161096.1_1_[gene=blaOXA]_[locus_tag=A7J11_06732]_[protein=OXA-50_family_oxacillin-hydrolyzing_class_D_beta-lactamase_OXA-905     ------------ATGCGCCCTCTCCTCTTC 30
lcl|NG_068025.1_cds_WP_034005326.1_1_[gene=blaOXA]_[locus_tag=A7J11_06733]_[protein=OXA-50_family_oxacillin-hydrolyzing_class_D_beta-lactamase_OXA-906     ------------ATGCGCCCTCTCCTCTTC 30
lcl|NG_068026.1_cds_WP_164461292.1_1_[gene=blaOXA]_[locus_tag=A7J11_06734]_[protein=OXA-50_family_oxacillin-hydrolyzing_class_D_beta-lactamase_OXA-907     ------------ATGCGCCCTCTCCTCTTC 30
lcl|NG_068027.1_cds_WP_031694184.1_1_[gene=blaOXA]_[locus_tag=A7J11_06735]_[protein=OXA-50_family_oxacillin-hydrolyzing_class_D_beta-lactamase_OXA-908     ------------ATGCGCCCTCTCCTCTTC 30
lcl|NG_068184.1_cds_WP_031691948.1_1_[gene=blaOXA]_[locus_tag=A7J11_06797]_[protein=OXA-50_family_oxacillin-hydrolyzing_class_D_beta-lactamase_OXA-913     ------------ATGCGCCCTCTCCTCTTC 30
lcl|NG_068185.1_cds_WP_023132404.1_1_[gene=blaOXA]_[locus_tag=A7J11_06798]_[protein=OXA-50_family_oxacillin-hydrolyzing_class_D_beta-lactamase_OXA-914     ------------ATGCGCCCCCTCCTCTTC 30
lcl|NG_076674.1_cds_WP_049291121.1_1_[gene=blaOXA]_[locus_tag=A7J11_07180]_[protein=OXA-50_family_oxacillin-hydrolyzing_class_D_beta-lactamase_OXA-101     ------------ATGCGCCCTCTCCTCTTC 30
lcl|NG_076815.1_cds_WP_223146972.1_1_[gene=blaOXA]_[locus_tag=A7J11_07196]_[protein=OXA-50_family_oxacillin-hydrolyzing_class_D_beta-lactamase_OXA-101     ------------ATGCGCCCTCTCCTCTTC 30
lcl|NG_076816.1_cds_WP_196658681.1_1_[gene=blaOXA]_[locus_tag=A7J11_07197]_[protein=OXA-50_family_oxacillin-hydrolyzing_class_D_beta-lactamase_OXA-101     ------------ATGCGCCCTCTCCTCTTC 30
lcl|NG_076817.1_cds_WP_126584556.1_1_[gene=blaOXA]_[locus_tag=A7J11_07198]_[protein=OXA-50_family_oxacillin-hydrolyzing_class_D_beta-lactamase_OXA-102     ------------ATGCGCCCTCTCCTCTTC 30
lcl|NG_076818.1_cds_WP_121306048.1_1_[gene=blaOXA]_[locus_tag=A7J11_07199]_[protein=OXA-50_family_oxacillin-hydrolyzing_class_D_beta-lactamase_OXA-102     ------------ATGCGCCCTCTCTTCTTC 30
lcl|NG_076819.1_cds_WP_034027761.1_1_[gene=blaOXA]_[locus_tag=A7J11_07200]_[protein=OXA-50_family_oxacillin-hydrolyzing_class_D_beta-lactamase_OXA-102     ------------ATGCGCCCTCTCCTCTTC 30
lcl|NG_076820.1_cds_WP_034033411.1_1_[gene=blaOXA]_[locus_tag=A7J11_07201]_[protein=OXA-50_family_oxacillin-hydrolyzing_class_D_beta-lactamase_OXA-102     ------------ATGCGCCCTCTCCTCTTC 30
lcl|NG_076821.1_cds_WP_058354753.1_1_[gene=blaOXA]_[locus_tag=A7J11_07202]_[protein=OXA-50_family_oxacillin-hydrolyzing_class_D_beta-lactamase_OXA-102     ------------ATGCGCCCTCTCCTCTTC 30
lcl|NG_076822.1_cds_WP_034025854.1_1_[gene=blaOXA]_[locus_tag=A7J11_07203]_[protein=OXA-50_family_oxacillin-hydrolyzing_class_D_beta-lactamase_OXA-102     ------------ATGCGCCCCCTCCTCTTC 30
lcl|NG_076823.1_cds_WP_019396295.1_1_[gene=blaOXA]_[locus_tag=A7J11_07204]_[protein=OXA-50_family_oxacillin-hydrolyzing_class_D_beta-lactamase_OXA-102     ------------ATGCGCCCTCTCCTCTTC 30
lcl|NG_076824.1_cds_WP_058142895.1_1_[gene=blaOXA]_[locus_tag=A7J11_07205]_[protein=OXA-50_family_oxacillin-hydrolyzing_class_D_beta-lactamase_OXA-102     ------------ATGCGCCCTCTCCTCTTC 30
lcl|NG_076825.1_cds_WP_017002439.1_1_[gene=blaOXA]_[locus_tag=A7J11_07206]_[protein=OXA-50_family_oxacillin-hydrolyzing_class_D_beta-lactamase_OXA-102     ------------ATGCGCCCTCTCCTCTTC 30
lcl|NG_076826.1_cds_WP_126861771.1_1_[gene=blaOXA]_[locus_tag=A7J11_07207]_[protein=OXA-50_family_oxacillin-hydrolyzing_class_D_beta-lactamase_OXA-102     ------------ATGCGCCCTCTCCTCTTC 30
lcl|NG_076827.1_cds_WP_023097100.1_1_[gene=blaOXA]_[locus_tag=A7J11_07208]_[protein=OXA-50_family_oxacillin-hydrolyzing_class_D_beta-lactamase_OXA-103     ------------ATGCGCCCTCTCCTCTTC 30
lcl|NG_076828.1_cds_WP_223146973.1_1_[gene=blaOXA]_[locus_tag=A7J11_07209]_[protein=OXA-50_family_oxacillin-hydrolyzing_class_D_beta-lactamase_OXA-103     ------------ATGCGCCCTCTCCTCTTC 30
lcl|NG_076829.1_cds_WP_023107469.1_1_[gene=blaOXA]_[locus_tag=A7J11_07210]_[protein=OXA-50_family_oxacillin-hydrolyzing_class_D_beta-lactamase_OXA-103     ------------ATGCGCCCTCTCCTCTTC 30
lcl|NG_076830.1_cds_WP_033937969.1_1_[gene=blaOXA]_[locus_tag=A7J11_07211]_[protein=OXA-50_family_oxacillin-hydrolyzing_class_D_beta-lactamase_OXA-103     ------------ATGCGCCCTCTCCTCTTG 30
lcl|NG_076831.1_cds_WP_033887259.1_1_[gene=blaOXA]_[locus_tag=A7J11_07212]_[protein=OXA-50_family_oxacillin-hydrolyzing_class_D_beta-lactamase_OXA-103     ------------ATGCGCCCTCTCCTCTTG 30
lcl|NG_076840.1_cds_WP_023096365.1_1_[gene=blaOXA]_[locus_tag=A7J11_07221]_[protein=OXA-50_family_oxacillin-hydrolyzing_class_D_beta-lactamase_OXA-103     ------------ATGCGCCCTCTCCTCTTC 30
lcl|NG_081710.1_cds_WP_124125861.1_1_[gene=blaOXA]_[locus_tag=A7J11_07650]_[protein=OXA-50_family_oxacillin-hydrolyzing_class_D_beta-lactamase_OXA-112     ------------ATGCGCCCTCTCCTCTTC 30
lcl|NG_081711.1_cds_WP_033955867.1_1_[gene=blaOXA]_[locus_tag=A7J11_07651]_[protein=OXA-50_family_oxacillin-hydrolyzing_class_D_beta-lactamase_OXA-112     ------------ATGCGCCCTCTCCTCTTC 30
lcl|NG_081712.1_cds_WP_256875614.1_1_[gene=blaOXA]_[locus_tag=A7J11_07652]_[protein=OXA-50_family_oxacillin-hydrolyzing_class_D_beta-lactamase_OXA-112     ------------ATGCGCCCTCTCCTCTTC 30
lcl|NG_081713.1_cds_WP_023122435.1_1_[gene=blaOXA]_[locus_tag=A7J11_07653]_[protein=OXA-50_family_oxacillin-hydrolyzing_class_D_beta-lactamase_OXA-112     ------------ATGCGCCCTCTCCTCTTC 30
lcl|NG_081714.1_cds_WP_256875615.1_1_[gene=blaOXA]_[locus_tag=A7J11_07654]_[protein=OXA-50_family_oxacillin-hydrolyzing_class_D_beta-lactamase_OXA-112     ------------ATGCGCCCTCTCCTCTTC 30
lcl|NG_081715.1_cds_WP_057387633.1_1_[gene=blaOXA]_[locus_tag=A7J11_07655]_[protein=OXA-50_family_oxacillin-hydrolyzing_class_D_beta-lactamase_OXA-112     ------------ATGCGCCCTCTCCTCTTC 30
lcl|NG_081716.1_cds_WP_256875616.1_1_[gene=blaOXA]_[locus_tag=A7J11_07656]_[protein=OXA-50_family_oxacillin-hydrolyzing_class_D_beta-lactamase_OXA-113     ------------ATGCGCCCTCTCCTCTTG 30
lcl|NG_081717.1_cds_WP_126622689.1_1_[gene=blaOXA]_[locus_tag=A7J11_07657]_[protein=OXA-50_family_oxacillin-hydrolyzing_class_D_beta-lactamase_OXA-113     ------------ATGCGCCCTCTCCTCTTC 30
lcl|NG_081718.1_cds_WP_058017838.1_1_[gene=blaOXA]_[locus_tag=A7J11_07658]_[protein=OXA-50_family_oxacillin-hydrolyzing_class_D_beta-lactamase_OXA-113     ------------ATGCGCCCTCTCCTCTTC 30
lcl|NG_081719.1_cds_WP_033968246.1_1_[gene=blaOXA]_[locus_tag=A7J11_07659]_[protein=OXA-50_family_oxacillin-hydrolyzing_class_D_beta-lactamase_OXA-113     ------------ATGCGCCCTCTCCTCTTC 30
lcl|NG_081720.1_cds_WP_256875617.1_1_[gene=blaOXA]_[locus_tag=A7J11_07660]_[protein=OXA-50_family_oxacillin-hydrolyzing_class_D_beta-lactamase_OXA-113     ------------ATGCGCCCTCTCCTCTTC 30
lcl|NG_081721.1_cds_WP_033978625.1_1_[gene=blaOXA]_[locus_tag=A7J11_07661]_[protein=OXA-50_family_oxacillin-hydrolyzing_class_D_beta-lactamase_OXA-113     ------------ATGCGCCCTCTCCTCTTC 30
lcl|NG_242747.1_cds_WP_367187968.1_1_[gene=blaOXA]_[locus_tag=A7J11_08495]_[protein=OXA-50_family_oxacillin-hydrolyzing_class_D_beta-lactamase_OXA-124     ------------ATGCGCCCCCTCCTCTTC 30
lcl|NG_242748.1_cds_WP_034002900.1_1_[gene=blaOXA]_[locus_tag=A7J11_08496]_[protein=OXA-50_family_oxacillin-hydrolyzing_class_D_beta-lactamase_OXA-124     ------------ATGCGCCCTCTCCTCTTC 30
lcl|NG_242749.1_cds_WP_171889086.1_1_[gene=blaOXA]_[locus_tag=A7J11_08497]_[protein=OXA-50_family_oxacillin-hydrolyzing_class_D_beta-lactamase_OXA-124     ------------ATGCGCCCTCTCCTCTTC 30
lcl|NG_243485.1_cds_WP_126558944.1_1_[gene=blaOXA]_[locus_tag=A7J11_08583]_[protein=OXA-50_family_oxacillin-hydrolyzing_class_D_beta-lactamase_OXA-126     ------------ATGCACCCTCTCCTCTTC 30
lcl|NG_243486.1_cds_WP_058176185.1_1_[gene=blaOXA]_[locus_tag=A7J11_08584]_[protein=OXA-50_family_oxacillin-hydrolyzing_class_D_beta-lactamase_OXA-126     ------------ATGCGCCCTCTCCTCTTC 30
lcl|NG_243487.1_cds_WP_229998008.1_1_[gene=blaOXA]_[locus_tag=A7J11_08585]_[protein=OXA-50_family_oxacillin-hydrolyzing_class_D_beta-lactamase_OXA-126     ------------ATGCGCCCTCTCCTCTTC 30
lcl|NG_243488.1_cds_WP_033984473.1_1_[gene=blaOXA]_[locus_tag=A7J11_08586]_[protein=OXA-50_family_oxacillin-hydrolyzing_class_D_beta-lactamase_OXA-127     ------------ATGCGCCCTCTCCTCTTC 30
lcl|NG_243489.1_cds_WP_128621242.1_1_[gene=blaOXA]_[locus_tag=A7J11_08587]_[protein=OXA-50_family_oxacillin-hydrolyzing_class_D_beta-lactamase_OXA-127     ------------ATGCGCCCCCTCCTCTTC 30
lcl|NG_243490.1_cds_WP_073647622.1_1_[gene=blaOXA]_[locus_tag=A7J11_08588]_[protein=OXA-50_family_oxacillin-hydrolyzing_class_D_beta-lactamase_OXA-127     ------------ATGCGCCCTCTCCTCTTC 30
lcl|NG_243491.1_cds_WP_114230457.1_1_[gene=blaOXA]_[locus_tag=A7J11_08589]_[protein=OXA-50_family_oxacillin-hydrolyzing_class_D_beta-lactamase_OXA-127     ------------ATGCGCCCTCTCCTCTTC 30
lcl|NG_243492.1_cds_WP_058199927.1_1_[gene=blaOXA]_[locus_tag=A7J11_08590]_[protein=OXA-50_family_oxacillin-hydrolyzing_class_D_beta-lactamase_OXA-127     ------------ATGCGCCCTCTCCTCTTC 30
lcl|NG_243493.1_cds_WP_043099627.1_1_[gene=blaOXA]_[locus_tag=A7J11_08591]_[protein=OXA-50-var_family_class_D_beta-lactamase_OXA-1275]_[protein_id=WP_     ------------ATGCGCCTTCTCTTCTTC 30
lcl|NG_243494.1_cds_WP_034022424.1_1_[gene=blaOXA]_[locus_tag=A7J11_08592]_[protein=OXA-50_family_oxacillin-hydrolyzing_class_D_beta-lactamase_OXA-127     ------------ATGCGCCCCCTCCTCTTC 30
lcl|NG_243495.1_cds_WP_375516068.1_1_[gene=blaOXA]_[locus_tag=A7J11_08593]_[protein=OXA-50_family_oxacillin-hydrolyzing_class_D_beta-lactamase_OXA-127     ------------ATGCGCCCTCTCCTCTTC 30
lcl|NG_243496.1_cds_WP_252649526.1_1_[gene=blaOXA]_[locus_tag=A7J11_08594]_[protein=OXA-50_family_oxacillin-hydrolyzing_class_D_beta-lactamase_OXA-127     ------------ATGCGCCCTCTCCTCTTC 30
lcl|NG_243497.1_cds_WP_367086563.1_1_[gene=blaOXA]_[locus_tag=A7J11_08595]_[protein=OXA-50_family_oxacillin-hydrolyzing_class_D_beta-lactamase_OXA-127     ------------ATGCGCCCTCTCCTCTTC 30
lcl|NG_243498.1_cds_WP_375516069.1_1_[gene=blaOXA]_[locus_tag=A7J11_08596]_[protein=OXA-50_family_oxacillin-hydrolyzing_class_D_beta-lactamase_OXA-128     ------------ATGCGCCCTCTCCTCTTC 30
lcl|NG_243499.1_cds_WP_034047652.1_1_[gene=blaOXA]_[locus_tag=A7J11_08597]_[protein=OXA-50_family_oxacillin-hydrolyzing_class_D_beta-lactamase_OXA-128     ------------ATGCGCCCCCTCCTCTTC 30
lcl|NG_243500.1_cds_WP_375516070.1_1_[gene=blaOXA]_[locus_tag=A7J11_08598]_[protein=OXA-50_family_oxacillin-hydrolyzing_class_D_beta-lactamase_OXA-128     ------------ATGCGCCCTCTCCTCTTC 30
lcl|NG_243501.1_cds_WP_375516071.1_1_[gene=blaOXA]_[locus_tag=A7J11_08599]_[protein=OXA-50_family_oxacillin-hydrolyzing_class_D_beta-lactamase_OXA-128     ------------ATGCGCCCTCTCCTCTTC 30
lcl|NG_243502.1_cds_WP_053814856.1_1_[gene=blaOXA]_[locus_tag=A7J11_08600]_[protein=OXA-50-var_family_class_D_beta-lactamase_OXA-1284]_[protein_id=WP_     ------------ATGCGCCTTCTCTTCTTC 30
lcl|NG_243503.1_cds_WP_171892704.1_1_[gene=blaOXA]_[locus_tag=A7J11_08601]_[protein=OXA-50_family_oxacillin-hydrolyzing_class_D_beta-lactamase_OXA-128     ------------ATGCGCCCTCTCCTCTTC 30
lcl|NG_243504.1_cds_WP_194355408.1_1_[gene=blaOXA]_[locus_tag=A7J11_08602]_[protein=OXA-50_family_oxacillin-hydrolyzing_class_D_beta-lactamase_OXA-128     ------------ATGCGCCCTCTCCTCTTC 30
lcl|NG_243505.1_cds_WP_225025027.1_1_[gene=blaOXA]_[locus_tag=A7J11_08603]_[protein=OXA-50_family_oxacillin-hydrolyzing_class_D_beta-lactamase_OXA-128     ------------ATGCGCCCTCTCCTCTTC 30
lcl|NG_243506.1_cds_WP_033949287.1_1_[gene=blaOXA]_[locus_tag=A7J11_08604]_[protein=OXA-50_family_oxacillin-hydrolyzing_class_D_beta-lactamase_OXA-128     ------------ATGCGCCCTCTCCTCTTC 30
lcl|NG_243507.1_cds_WP_034015617.1_1_[gene=blaOXA]_[locus_tag=A7J11_08605]_[protein=OXA-50_family_oxacillin-hydrolyzing_class_D_beta-lactamase_OXA-128     ------------ATGCGCCCTCTCCTCTTC 30
lcl|NG_243508.1_cds_WP_058145768.1_1_[gene=blaOXA]_[locus_tag=A7J11_08606]_[protein=OXA-50-var_family_class_D_beta-lactamase_OXA-1290]_[protein_id=WP_     ------------ATGCGCCTTCTCTTCTTC 30
lcl|NG_243509.1_cds_WP_375516072.1_1_[gene=blaOXA]_[locus_tag=A7J11_08607]_[protein=OXA-50_family_oxacillin-hydrolyzing_class_D_beta-lactamase_OXA-129     ------------ATGCGCCCTCTCCTCTTC 30
lcl|NG_243510.1_cds_WP_100882964.1_1_[gene=blaOXA]_[locus_tag=A7J11_08608]_[protein=OXA-50_family_oxacillin-hydrolyzing_class_D_beta-lactamase_OXA-129     ------------ATGCGCCCCCTCCTCTTC 30
lcl|NG_243511.1_cds_WP_105248276.1_1_[gene=blaOXA]_[locus_tag=A7J11_08609]_[protein=OXA-50_family_oxacillin-hydrolyzing_class_D_beta-lactamase_OXA-129     ------------ATGCGCCCTCTCCTCTTC 30
lcl|NG_243512.1_cds_WP_034080731.1_1_[gene=blaOXA]_[locus_tag=A7J11_08610]_[protein=OXA-50-var_family_class_D_beta-lactamase_OXA-1294]_[protein_id=WP_     ------------ATGCGCCTTCTCTTCTTC 30
lcl|NG_243513.1_cds_WP_331706252.1_1_[gene=blaOXA]_[locus_tag=A7J11_08611]_[protein=OXA-50_family_oxacillin-hydrolyzing_class_D_beta-lactamase_OXA-129     ------------ATGCGCCCTCTCCTCTTC 30
lcl|NG_243514.1_cds_WP_375516073.1_1_[gene=blaOXA]_[locus_tag=A7J11_08612]_[protein=OXA-50_family_oxacillin-hydrolyzing_class_D_beta-lactamase_OXA-129     ------------ATGCGCCCTCTCCTCTTC 30
lcl|NG_243515.1_cds_WP_375516074.1_1_[gene=blaOXA]_[locus_tag=A7J11_08613]_[protein=OXA-50_family_oxacillin-hydrolyzing_class_D_beta-lactamase_OXA-129     ------------ATGCGCCCTCTCCTCTTC 30
lcl|NG_243516.1_cds_WP_074206779.1_1_[gene=blaOXA]_[locus_tag=A7J11_08614]_[protein=OXA-50_family_oxacillin-hydrolyzing_class_D_beta-lactamase_OXA-129     ------------ATGCGCCCTCTCCTCTTC 30
lcl|NG_243517.1_cds_WP_375516075.1_1_[gene=blaOXA]_[locus_tag=A7J11_08615]_[protein=OXA-50_family_oxacillin-hydrolyzing_class_D_beta-lactamase_OXA-129     ------------ATGCGCCCCCTCCTCTTC 30
lcl|NG_243518.1_cds_WP_375516076.1_1_[gene=blaOXA]_[locus_tag=A7J11_08616]_[protein=OXA-50_family_oxacillin-hydrolyzing_class_D_beta-lactamase_OXA-130     ------------ATGCGCCCTCTCCTCTTC 30
lcl|NG_243519.1_cds_WP_375516077.1_1_[gene=blaOXA]_[locus_tag=A7J11_08617]_[protein=OXA-50_family_oxacillin-hydrolyzing_class_D_beta-lactamase_OXA-130     ------------ATGCGCCCTCTCCTCTTC 30
lcl|ON651474.1_cds_UTS94227.1_1_[gene=blaOXA]_[protein=OXA-50_family_oxacillin-hydrolyzing_class_D_beta-lactamase_OXA-1124]_[protein_id=UTS94227.1]_[l     ------------ATGCGCCCTCTCCTCTTC 30
lcl|ON651475.1_cds_UTS94228.1_1_[gene=blaOXA]_[protein=OXA-50_family_oxacillin-hydrolyzing_class_D_beta-lactamase_OXA-1125]_[protein_id=UTS94228.1]_[l     ------------ATGCGCCCTCTCCTCTTC 30
lcl|ON651476.1_cds_UTS94229.1_1_[gene=blaOXA]_[protein=OXA-50_family_oxacillin-hydrolyzing_class_D_beta-lactamase_OXA-1126]_[protein_id=UTS94229.1]_[l     ------------ATGCGCCCTCTCCTCTTC 30
lcl|ON651477.1_cds_UTS94230.1_1_[gene=blaOXA]_[protein=OXA-50_family_oxacillin-hydrolyzing_class_D_beta-lactamase_OXA-1035]_[protein_id=UTS94230.1]_[l     ------------ATGCGCCCTCTCCTCTTC 30
lcl|ON651478.1_cds_UTS94231.1_1_[gene=blaOXA]_[protein=OXA-50_family_oxacillin-hydrolyzing_class_D_beta-lactamase_OXA-1127]_[protein_id=UTS94231.1]_[l     ------------ATGCGCCCTCTCCTCTTC 30
lcl|ON651479.1_cds_UTS94232.1_1_[gene=blaOXA]_[protein=OXA-50_family_oxacillin-hydrolyzing_class_D_beta-lactamase_OXA-1128]_[protein_id=UTS94232.1]_[l     ------------ATGCGCCCTCTCCTCTTC 30
lcl|ON651480.1_cds_UTS94233.1_1_[gene=blaOXA]_[protein=OXA-50_family_oxacillin-hydrolyzing_class_D_beta-lactamase_OXA-1129]_[protein_id=UTS94233.1]_[l     ------------ATGCGCCCTCTCCTCTTC 30
lcl|ON651481.1_cds_UTS94234.1_1_[gene=blaOXA]_[protein=OXA-50_family_oxacillin-hydrolyzing_class_D_beta-lactamase_OXA-1130]_[protein_id=UTS94234.1]_[l     ------------ATGCGCCCTCTCCTCTTG 30
lcl|ON651482.1_cds_UTS94235.1_1_[gene=blaOXA]_[protein=OXA-50_family_oxacillin-hydrolyzing_class_D_beta-lactamase_OXA-1131]_[protein_id=UTS94235.1]_[l     ------------ATGCGCCCTCTCCTCTTC 30
lcl|ON651483.1_cds_UTS94236.1_1_[gene=blaOXA]_[protein=OXA-50_family_oxacillin-hydrolyzing_class_D_beta-lactamase_OXA-1132]_[protein_id=UTS94236.1]_[l     ------------ATGCGCCCTCTCCTCTTC 30
lcl|ON651484.1_cds_UTS94237.1_1_[gene=blaOXA]_[protein=OXA-50_family_oxacillin-hydrolyzing_class_D_beta-lactamase_OXA-1133]_[protein_id=UTS94237.1]_[l     ------------ATGCGCCCTCTCCTCTTC 30
lcl|ON651485.1_cds_UTS94238.1_1_[gene=blaOXA]_[protein=OXA-50_family_oxacillin-hydrolyzing_class_D_beta-lactamase_OXA-1134]_[protein_id=UTS94238.1]_[l     ------------ATGCGCCCTCTCCTCTTC 30
lcl|ON651486.1_cds_UTS94239.1_1_[gene=blaOXA]_[protein=OXA-50_family_oxacillin-hydrolyzing_class_D_beta-lactamase_OXA-1135]_[protein_id=UTS94239.1]_[l     ------------ATGCGCCCTCTCCTCTTC 30
lcl|PP850000.1_cds_XBP46885.1_1_[gene=blaOXA]_[protein=OXA-50_family_oxacillin-hydrolyzing_class_D_beta-lactamase_OXA-1250]_[protein_id=XBP46885.1]_[l     ------------ATGCGCCCCCTCCTCTTC 30
lcl|PP850001.1_cds_XBP46886.1_1_[gene=blaOXA]_[protein=OXA-50_family_oxacillin-hydrolyzing_class_D_beta-lactamase_OXA-1246]_[protein_id=XBP46886.1]_[l     ------------ATGCGCCCTCTCCTCTTC 30
lcl|PP850003.1_cds_XBP46888.1_1_[gene=blaOXA]_[protein=OXA-50_family_oxacillin-hydrolyzing_class_D_beta-lactamase_OXA-1252]_[protein_id=XBP46888.1]_[l     ------------ATGCGCCCCCTCCTCTTC 30
lcl|PP850004.1_cds_XBP46889.1_1_[gene=blaOXA]_[protein=OXA-50_family_oxacillin-hydrolyzing_class_D_beta-lactamase_OXA-1253]_[protein_id=XBP46889.1]_[l     ------------ATGCGCCCTCTCCTCTTC 30
lcl|PP850005.1_cds_XBP46890.1_1_[gene=blaOXA]_[protein=OXA-50_family_oxacillin-hydrolyzing_class_D_beta-lactamase_OXA-1254]_[protein_id=XBP46890.1]_[l     ------------ATGCGCCCCCTCCTCTTC 30
lcl|PP850006.1_cds_XBP46891.1_1_[gene=blaOXA]_[protein=OXA-50_family_oxacillin-hydrolyzing_class_D_beta-lactamase_OXA-1255]_[protein_id=XBP46891.1]_[l     ------------ATGCGCCCTCTCCTCTTC 30
lcl|PP850007.1_cds_XBP46892.1_1_[gene=blaOXA]_[protein=OXA-50_family_oxacillin-hydrolyzing_class_D_beta-lactamase_OXA-1256]_[protein_id=XBP46892.1]_[l     ------------ATGCGCCCTCTCCTCTTC 30
lcl|PV075125.1_cds_XOU30589.1_1_[gene=blaOXA]_[protein=OXA-50_family_oxacillin-hydrolyzing_class_D_beta-lactamase_OXA-1354]_[protein_id=XOU30589.1]_[l     ------------ATGCGCCCTCTCCTCTTC 30
lcl|PV075126.1_cds_XOU30590.1_1_[gene=blaOXA]_[protein=OXA-50_family_oxacillin-hydrolyzing_class_D_beta-lactamase_OXA-1255]_[protein_id=XOU30590.1]_[l     ------------ATGCGCCCTCTCCTCTTC 30
lcl|PV075127.1_cds_XOU30591.1_1_[gene=blaOXA]_[protein=OXA-50_family_oxacillin-hydrolyzing_class_D_beta-lactamase_OXA-1355]_[protein_id=XOU30591.1]_[l     ------------ATGCGCCCTCTCCTCTTC 30
lcl|PV075128.1_cds_XOU30592.1_1_[gene=blaOXA]_[protein=OXA-50_family_oxacillin-hydrolyzing_class_D_beta-lactamase_OXA-1356]_[protein_id=XOU30592.1]_[l     ------------ATGCGCCCTCTCCTCTTC 30
lcl|PV075129.1_cds_XOU30593.1_1_[gene=blaOXA]_[protein=OXA-50_family_oxacillin-hydrolyzing_class_D_beta-lactamase_OXA-1357]_[protein_id=XOU30593.1]_[l     ------------ATGCGCCCCCTCCTCTTC 30
lcl|PV075130.1_cds_XOU30594.1_1_[gene=blaOXA]_[protein=OXA-50_family_oxacillin-hydrolyzing_class_D_beta-lactamase_OXA-1358]_[protein_id=XOU30594.1]_[l     ------------ATGCGCCCCCTCCTCTTC 30
lcl|PV075131.1_cds_XOU30595.1_1_[gene=blaOXA]_[protein=OXA-50_family_oxacillin-hydrolyzing_class_D_beta-lactamase_OXA-1359]_[protein_id=XOU30595.1]_[l     ------------ATGCGCCCTCTCCTCTTC 30
lcl|PV075132.1_cds_XOU30596.1_1_[gene=blaOXA]_[protein=OXA-50_family_oxacillin-hydrolyzing_class_D_beta-lactamase_OXA-1360]_[protein_id=XOU30596.1]_[l     ------------ATGCGCCCTCTCCTCTTC 30
lcl|PV075133.1_cds_XOU30597.1_1_[gene=blaOXA]_[protein=OXA-50_family_oxacillin-hydrolyzing_class_D_beta-lactamase_OXA-1361]_[protein_id=XOU30597.1]_[l     ------------ATGCGCCCTCTCCTCTTC 30
lcl|PV075134.1_cds_XOU30598.1_1_[gene=blaOXA]_[protein=OXA-50_family_oxacillin-hydrolyzing_class_D_beta-lactamase_OXA-1362]_[protein_id=XOU30598.1]_[l     ------------ATGCGCCCTCTCCTCTTC 30
lcl|PV075135.1_cds_XOU30599.1_1_[gene=blaOXA]_[protein=OXA-50_family_oxacillin-hydrolyzing_class_D_beta-lactamase_OXA-1363]_[protein_id=XOU30599.1]_[l     ------------ATGCGCCCTCTCCTCTTC 30
lcl|PV075136.1_cds_XOU30600.1_1_[gene=blaOXA]_[protein=OXA-50_family_oxacillin-hydrolyzing_class_D_beta-lactamase_OXA-1364]_[protein_id=XOU30600.1]_[l     ------------ATGCGCCCTCTCCTCTTC 30
lcl|PV075137.1_cds_XOU30601.1_1_[gene=blaOXA]_[protein=OXA-50_family_oxacillin-hydrolyzing_class_D_beta-lactamase_OXA-1365]_[protein_id=XOU30601.1]_[l     ------------ATGCGCCCTCTCCTCTTC 30
lcl|PQ203856.1_cds_XGB73484.1_1_[gene=blaOXA]_[protein=OXA-50_family_oxacillin-hydrolyzing_class_D_beta-lactamase_OXA-1267]_[protein_id=XGB73484.1]_[l     ------------ATGCACCCTCTCCTCTTC 30
lcl|PQ203857.1_cds_XGB73485.1_1_[gene=blaOXA]_[protein=OXA-50_family_oxacillin-hydrolyzing_class_D_beta-lactamase_OXA-1268]_[protein_id=XGB73485.1]_[l     ------------ATGCGCCCTCTCCTCTTC 30
lcl|PQ203858.1_cds_XGB73486.1_1_[gene=blaOXA]_[protein=OXA-50_family_oxacillin-hydrolyzing_class_D_beta-lactamase_OXA-1269]_[protein_id=XGB73486.1]_[l     ------------ATGCGCCCTCTCCTCTTC 30
lcl|PQ203859.1_cds_XGB73487.1_1_[gene=blaOXA]_[protein=OXA-50_family_oxacillin-hydrolyzing_class_D_beta-lactamase_OXA-1270]_[protein_id=XGB73487.1]_[l     ------------ATGCGCCCTCTCCTCTTC 30
lcl|PQ203860.1_cds_XGB73488.1_1_[gene=blaOXA]_[protein=OXA-50_family_oxacillin-hydrolyzing_class_D_beta-lactamase_OXA-1271]_[protein_id=XGB73488.1]_[l     ------------ATGCGCCCCCTCCTCTTC 30
lcl|PQ203861.1_cds_XGB73489.1_1_[gene=blaOXA]_[protein=OXA-50_family_oxacillin-hydrolyzing_class_D_beta-lactamase_OXA-1272]_[protein_id=XGB73489.1]_[l     ------------ATGCGCCCTCTCCTCTTC 30
lcl|PQ203862.1_cds_XGB73490.1_1_[gene=blaOXA]_[protein=OXA-50_family_oxacillin-hydrolyzing_class_D_beta-lactamase_OXA-1273]_[protein_id=XGB73490.1]_[l     ------------ATGCGCCCTCTCCTCTTC 30
lcl|PQ203863.1_cds_XGB73491.1_1_[gene=blaOXA]_[protein=OXA-50_family_oxacillin-hydrolyzing_class_D_beta-lactamase_OXA-1274]_[protein_id=XGB73491.1]_[l     ------------ATGCGCCCTCTCCTCTTC 30
lcl|PQ203864.1_cds_XGB73492.1_1_[gene=blaOXA]_[protein=OXA-50-var_family_class_D_beta-lactamase_OXA-1275]_[protein_id=XGB73492.1]_[location=1..789]_[g     ------------ATGCGCCTTCTCTTCTTC 30
lcl|PQ203865.1_cds_XGB73493.1_1_[gene=blaOXA]_[protein=OXA-50_family_oxacillin-hydrolyzing_class_D_beta-lactamase_OXA-1276]_[protein_id=XGB73493.1]_[l     ------------ATGCGCCCCCTCCTCTTC 30
lcl|PQ203866.1_cds_XGB73494.1_1_[gene=blaOXA]_[protein=OXA-50_family_oxacillin-hydrolyzing_class_D_beta-lactamase_OXA-1277]_[protein_id=XGB73494.1]_[l     ------------ATGCGCCCTCTCCTCTTC 30
lcl|PQ203867.1_cds_XGB73495.1_1_[gene=blaOXA]_[protein=OXA-50_family_oxacillin-hydrolyzing_class_D_beta-lactamase_OXA-1278]_[protein_id=XGB73495.1]_[l     ------------ATGCGCCCTCTCCTCTTC 30
lcl|PQ203868.1_cds_XGB73496.1_1_[gene=blaOXA]_[protein=OXA-50_family_oxacillin-hydrolyzing_class_D_beta-lactamase_OXA-1279]_[protein_id=XGB73496.1]_[l     ------------ATGCGCCCTCTCCTCTTC 30
lcl|PQ203869.1_cds_XGB73497.1_1_[gene=blaOXA]_[protein=OXA-50_family_oxacillin-hydrolyzing_class_D_beta-lactamase_OXA-1280]_[protein_id=XGB73497.1]_[l     ------------ATGCGCCCTCTCCTCTTC 30
lcl|PQ203870.1_cds_XGB73498.1_1_[gene=blaOXA]_[protein=OXA-50_family_oxacillin-hydrolyzing_class_D_beta-lactamase_OXA-1281]_[protein_id=XGB73498.1]_[l     ------------ATGCGCCCCCTCCTCTTC 30
lcl|PQ203871.1_cds_XGB73499.1_1_[gene=blaOXA]_[protein=OXA-50_family_oxacillin-hydrolyzing_class_D_beta-lactamase_OXA-1282]_[protein_id=XGB73499.1]_[l     ------------ATGCGCCCTCTCCTCTTC 30
lcl|PQ203872.1_cds_XGB73500.1_1_[gene=blaOXA]_[protein=OXA-50_family_oxacillin-hydrolyzing_class_D_beta-lactamase_OXA-1283]_[protein_id=XGB73500.1]_[l     ------------ATGCGCCCTCTCCTCTTC 30
lcl|PQ203873.1_cds_XGB73501.1_1_[gene=blaOXA]_[protein=OXA-50-var_family_class_D_beta-lactamase_OXA-1284]_[protein_id=XGB73501.1]_[location=1..789]_[g     ------------ATGCGCCTTCTCTTCTTC 30
lcl|PQ203874.1_cds_XGB73502.1_1_[gene=blaOXA]_[protein=OXA-50_family_oxacillin-hydrolyzing_class_D_beta-lactamase_OXA-1285]_[protein_id=XGB73502.1]_[l     ------------ATGCGCCCTCTCCTCTTC 30
lcl|PQ203875.1_cds_XGB73503.1_1_[gene=blaOXA]_[protein=OXA-50_family_oxacillin-hydrolyzing_class_D_beta-lactamase_OXA-1286]_[protein_id=XGB73503.1]_[l     ------------ATGCGCCCTCTCCTCTTC 30
lcl|PQ203876.1_cds_XGB73504.1_1_[gene=blaOXA]_[protein=OXA-50_family_oxacillin-hydrolyzing_class_D_beta-lactamase_OXA-1287]_[protein_id=XGB73504.1]_[l     ------------ATGCGCCCTCTCCTCTTC 30
lcl|PQ203877.1_cds_XGB73505.1_1_[gene=blaOXA]_[protein=OXA-50_family_oxacillin-hydrolyzing_class_D_beta-lactamase_OXA-1288]_[protein_id=XGB73505.1]_[l     ------------ATGCGCCCTCTCCTCTTC 30
lcl|PQ203878.1_cds_XGB73506.1_1_[gene=blaOXA]_[protein=OXA-50_family_oxacillin-hydrolyzing_class_D_beta-lactamase_OXA-1289]_[protein_id=XGB73506.1]_[l     ------------ATGCGCCCTCTCCTCTTC 30
lcl|PQ203879.1_cds_XGB73507.1_1_[gene=blaOXA]_[protein=OXA-50-var_family_class_D_beta-lactamase_OXA-1290]_[protein_id=XGB73507.1]_[location=1..789]_[g     ------------ATGCGCCTTCTCTTCTTC 30
lcl|PQ203880.1_cds_XGB73508.1_1_[gene=blaOXA]_[protein=OXA-50_family_oxacillin-hydrolyzing_class_D_beta-lactamase_OXA-1291]_[protein_id=XGB73508.1]_[l     ------------ATGCGCCCTCTCCTCTTC 30
lcl|PQ203881.1_cds_XGB73509.1_1_[gene=blaOXA]_[protein=OXA-50_family_oxacillin-hydrolyzing_class_D_beta-lactamase_OXA-1292]_[protein_id=XGB73509.1]_[l     ------------ATGCGCCCCCTCCTCTTC 30
lcl|PQ203882.1_cds_XGB73510.1_1_[gene=blaOXA]_[protein=OXA-50_family_oxacillin-hydrolyzing_class_D_beta-lactamase_OXA-1293]_[protein_id=XGB73510.1]_[l     ------------ATGCGCCCTCTCCTCTTC 30
lcl|PQ203883.1_cds_XGB73511.1_1_[gene=blaOXA]_[protein=OXA-50-var_family_class_D_beta-lactamase_OXA-1294]_[protein_id=XGB73511.1]_[location=1..789]_[g     ------------ATGCGCCTTCTCTTCTTC 30
lcl|PQ203884.1_cds_XGB73512.1_1_[gene=blaOXA]_[protein=oxacillin-hydrolyzing_class_D_beta-lactamase_OXA-50]_[protein_id=XGB73512.1]_[location=1..789]_     ------------ATGCGCCCCCTCCTCTTC 30
lcl|PQ203885.1_cds_XGB73513.1_1_[gene=blaOXA]_[protein=OXA-50_family_oxacillin-hydrolyzing_class_D_beta-lactamase_OXA-1295]_[protein_id=XGB73513.1]_[l     ------------ATGCGCCCTCTCCTCTTC 30
lcl|PQ203886.1_cds_XGB73514.1_1_[gene=blaOXA]_[protein=OXA-50_family_oxacillin-hydrolyzing_class_D_beta-lactamase_OXA-1296]_[protein_id=XGB73514.1]_[l     ------------ATGCGCCCTCTCCTCTTC 30
lcl|PQ203887.1_cds_XGB73515.1_1_[gene=blaOXA]_[protein=OXA-50_family_oxacillin-hydrolyzing_class_D_beta-lactamase_OXA-1297]_[protein_id=XGB73515.1]_[l     ------------ATGCGCCCTCTCCTCTTC 30
lcl|PQ203888.1_cds_XGB73516.1_1_[gene=blaOXA]_[protein=OXA-50_family_oxacillin-hydrolyzing_class_D_beta-lactamase_OXA-1298]_[protein_id=XGB73516.1]_[l     ------------ATGCGCCCTCTCCTCTTC 30
lcl|PQ203889.1_cds_XGB73517.1_1_[gene=blaOXA]_[protein=OXA-50_family_oxacillin-hydrolyzing_class_D_beta-lactamase_OXA-1299]_[protein_id=XGB73517.1]_[l     ------------ATGCGCCCCCTCCTCTTC 30
lcl|PQ203890.1_cds_XGB73518.1_1_[gene=blaOXA]_[protein=OXA-50_family_oxacillin-hydrolyzing_class_D_beta-lactamase_OXA-1300]_[protein_id=XGB73518.1]_[l     ------------ATGCGCCCTCTCCTCTTC 30
lcl|PQ203891.1_cds_XGB73519.1_1_[gene=blaOXA]_[protein=OXA-50_family_oxacillin-hydrolyzing_class_D_beta-lactamase_OXA-1301]_[protein_id=XGB73519.1]_[l     ------------ATGCGCCCTCTCCTCTTC 30
lcl|PQ203892.1_cds_XGB73520.1_1_[gene=blaOXA]_[protein=OXA-50_family_oxacillin-hydrolyzing_class_D_beta-lactamase_OXA-1255]_[protein_id=XGB73520.1]_[l     ------------ATGCGCCCTCTCCTCTTC 30
                                                                                                                                                                                         

OXA-1_consensus                                                                                                                                            ATTTTTTTAATAATTGCAAATATTATCTAC 60
OXA01_crRNA                                                                                                                                                ------------------------------ 60
Forward_primer                                                                                                                                             ------------------------------ 60
Reverse_primer                                                                                                                                             ------------------------------ 60
lcl|MZ720789.1_cds_QYZ89869.1_1_[gene=blaOXA]_[protein=OXA-50_family_oxacillin-hydrolyzing_class_D_beta-lactamase_OXA-1035]_[protein_id=QYZ89869.1]_[l     AGTACCCTTCTCCTGC---TTTCCGGGCAT 60
lcl|MN370854.1_cds_QEJ80883.1_1_[gene=blaOXA]_[protein=OXA-50_family_oxacillin-hydrolyzing_class_D_beta-lactamase_OXA-846]_[protein_id=QEJ80883.1]_[lo     AGTGCCCTTCTCCTGC---TTTCCGGGCAT 60
lcl|MN370855.1_cds_QEJ80884.1_1_[gene=blaOXA]_[protein=OXA-50_family_oxacillin-hydrolyzing_class_D_beta-lactamase_OXA-847]_[protein_id=QEJ80884.1]_[lo     AGTGCCCTTCTCCTGC---TTTCCGGGCAT 60
lcl|MN370856.1_cds_QEJ80885.1_1_[gene=blaOXA]_[protein=OXA-50_family_oxacillin-hydrolyzing_class_D_beta-lactamase_OXA-848]_[protein_id=QEJ80885.1]_[lo     AGCGCCCTTCTCCTGC---TCTCCGGGCAT 60
lcl|MN370857.1_cds_QEJ80886.1_1_[gene=blaOXA]_[protein=OXA-50_family_oxacillin-hydrolyzing_class_D_beta-lactamase_OXA-849]_[protein_id=QEJ80886.1]_[lo     AGTGCCCTTCTCCTGC---TTTCCGGGCAT 60
lcl|MN370858.1_cds_QEJ80887.1_1_[gene=blaOXA]_[protein=OXA-50_family_oxacillin-hydrolyzing_class_D_beta-lactamase_OXA-850]_[protein_id=QEJ80887.1]_[lo     AGTGCCCTTCTCCTGC---TTTCCGGGCAT 60
lcl|MN370859.1_cds_QEJ80888.1_1_[gene=blaOXA]_[protein=OXA-50_family_oxacillin-hydrolyzing_class_D_beta-lactamase_OXA-851]_[protein_id=QEJ80888.1]_[lo     AGCGCCCTTCTCCTGC---TCTCCGGGCAT 60
lcl|MT040739.1_cds_QIC04084.1_1_[gene=blaOXA]_[protein=OXA-50_family_oxacillin-hydrolyzing_class_D_beta-lactamase_OXA-901]_[protein_id=QIC04084.1]_[lo     AGCGCCCTTCTCCTGC---TCTCCGGGCAT 60
lcl|MT040740.1_cds_QIC04085.1_1_[gene=blaOXA]_[protein=OXA-50_family_oxacillin-hydrolyzing_class_D_beta-lactamase_OXA-902]_[protein_id=QIC04085.1]_[lo     AGCGCCCTTCTCCTACTCTTCTCCGGGCAT 60
lcl|MT040741.1_cds_QIC04086.1_1_[gene=blaOXA]_[protein=OXA-50_family_oxacillin-hydrolyzing_class_D_beta-lactamase_OXA-903]_[protein_id=QIC04086.1]_[lo     AGTGCCCTTCTCCTGC---TTTCCGGGCAT 60
lcl|MT040742.1_cds_QIC04087.1_1_[gene=blaOXA]_[protein=OXA-50_family_oxacillin-hydrolyzing_class_D_beta-lactamase_OXA-904]_[protein_id=QIC04087.1]_[lo     AGTGCCCTTCTCCTGC---TTTCCGGGCAT 60
lcl|MT040743.1_cds_QIC04088.1_1_[gene=blaOXA]_[protein=OXA-50_family_oxacillin-hydrolyzing_class_D_beta-lactamase_OXA-905]_[protein_id=QIC04088.1]_[lo     AGCGCCCTTCTCCTGC---TCTCCGGGCAT 60
lcl|MT040744.1_cds_QIC04089.1_1_[gene=blaOXA]_[protein=OXA-50_family_oxacillin-hydrolyzing_class_D_beta-lactamase_OXA-906]_[protein_id=QIC04089.1]_[lo     AGCGCCCTTCTCCTGC---TCTCCGGGCAT 60
lcl|NG_049684.1_cds_WP_015649877.1_1_[gene=blaOXA]_[locus_tag=A7J11_01217]_[protein=OXA-50_family_oxacillin-hydrolyzing_class_D_beta-lactamase_OXA-395     AGCGCCCTTCTCCTGC---TCTCCGGGCAT 60
lcl|NG_049685.1_cds_WP_016852290.1_1_[gene=blaOXA]_[locus_tag=A7J11_01216]_[protein=OXA-50_family_oxacillin-hydrolyzing_class_D_beta-lactamase_OXA-396     AGTGCCCTTCTCCTGC---TTTCCGGGCAT 60
lcl|NG_049768.1_cds_WP_003097028.1_1_[gene=blaOXA]_[locus_tag=A7J11_01218]_[protein=OXA-50_family_oxacillin-hydrolyzing_class_D_beta-lactamase_OXA-488     AGCGCCCTTCTCCTGC---TCTCCGGGCAT 60
lcl|NG_049777.1_cds_WP_003099707.1_1_[gene=blaOXA]_[locus_tag=A7J11_00256]_[protein=oxacillin-hydrolyzing_class_D_beta-lactamase_OXA-50]_[protein_id=W     AGTGCCCTTCTCCTGC---TTTCCGGGCAT 60
lcl|NG_050612.1_cds_WP_003161965.1_1_[gene=blaOXA]_[locus_tag=A7J11_01358]_[protein=OXA-50_family_oxacillin-hydrolyzing_class_D_beta-lactamase_OXA-486     AGTGCCCTTCTCCTGC---TTTCCGGGCAT 60
lcl|NG_066519.1_cds_WP_033989974.1_1_[gene=blaOXA]_[locus_tag=A7J11_06473]_[protein=OXA-50_family_oxacillin-hydrolyzing_class_D_beta-lactamase_OXA-846     AGTGCCCTTCTCCTGC---TTTCCGGGCAT 60
lcl|NG_066520.1_cds_WP_010793618.1_1_[gene=blaOXA]_[locus_tag=A7J11_06474]_[protein=OXA-50_family_oxacillin-hydrolyzing_class_D_beta-lactamase_OXA-847     AGTGCCCTTCTCCTGC---TTTCCGGGCAT 60
lcl|NG_066521.1_cds_WP_019485147.1_1_[gene=blaOXA]_[locus_tag=A7J11_06475]_[protein=OXA-50_family_oxacillin-hydrolyzing_class_D_beta-lactamase_OXA-848     AGCGCCCTTCTCCTGC---TCTCCGGGCAT 60
lcl|NG_066522.1_cds_WP_150823477.1_1_[gene=blaOXA]_[locus_tag=A7J11_06476]_[protein=OXA-50_family_oxacillin-hydrolyzing_class_D_beta-lactamase_OXA-849     AGTGCCCTTCTCCTGC---TTTCCGGGCAT 60
lcl|NG_066523.1_cds_WP_034006563.1_1_[gene=blaOXA]_[locus_tag=A7J11_06477]_[protein=OXA-50_family_oxacillin-hydrolyzing_class_D_beta-lactamase_OXA-850     AGTGCCCTTCTCCTGC---TTTCCGGGCAT 60
lcl|NG_066524.1_cds_WP_014603442.1_1_[gene=blaOXA]_[locus_tag=A7J11_06478]_[protein=OXA-50_family_oxacillin-hydrolyzing_class_D_beta-lactamase_OXA-851     AGCGCCCTTCTCCTGC---TCTCCGGGCAT 60
lcl|NG_071209.1_cds_WP_034081711.1_1_[gene=blaOXA]_[locus_tag=A7J11_06968]_[protein=OXA-50_family_oxacillin-hydrolyzing_class_D_beta-lactamase_OXA-937     AGTGCCCTTCTCCTGC---TTTCCGGGCAT 60
lcl|NG_081792.1_cds_WP_241469308.1_1_[gene=blaOXA]_[locus_tag=A7J11_07698]_[protein=OXA-50_family_oxacillin-hydrolyzing_class_D_beta-lactamase_OXA-114     AGTGCCCTTCTCCTGC---TTTCCGGGCAT 60
lcl|NG_148661.1_cds_WP_057384527.1_1_[gene=blaOXA]_[locus_tag=A7J11_07900]_[protein=OXA-50_family_oxacillin-hydrolyzing_class_D_beta-lactamase_OXA-117     AGCGCCCTTCTCCTGC---TCTCCGGGCAT 60
lcl|NG_157033.1_cds_WP_200582679.1_1_[gene=blaOXA]_[locus_tag=A7J11_08060]_[protein=OXA-50_family_oxacillin-hydrolyzing_class_D_beta-lactamase_OXA-118     AGCGCCCTTCTCCTGC---TCTCCGGGCAT 60
lcl|NG_157043.1_cds_WP_279240798.1_1_[gene=blaOXA]_[locus_tag=A7J11_08050]_[protein=OXA-50_family_oxacillin-hydrolyzing_class_D_beta-lactamase_OXA-119     AGCGCCCTTCTCCTGC---TCTCCGGGCAT 60
lcl|NG_157066.1_cds_WP_034021370.1_1_[gene=blaOXA]_[locus_tag=A7J11_08064]_[protein=OXA-50_family_oxacillin-hydrolyzing_class_D_beta-lactamase_OXA-119     AGTGCCCTTCTCCTGC---TTTCCGGGCAT 60
lcl|NG_242753.1_cds_WP_150035346.1_1_[gene=blaOXA]_[locus_tag=A7J11_08503]_[protein=OXA-50_family_oxacillin-hydrolyzing_class_D_beta-lactamase_OXA-125     AGTGCCCTTCTCCTGC---TTTCCGGGCAT 60
lcl|NG_242755.1_cds_WP_124213927.1_1_[gene=blaOXA]_[locus_tag=A7J11_08505]_[protein=OXA-50_family_oxacillin-hydrolyzing_class_D_beta-lactamase_OXA-125     AGTGCCCTTCTCCTGC---TTTCCGGGCAT 60
lcl|NG_242756.1_cds_WP_034072939.1_1_[gene=blaOXA]_[locus_tag=A7J11_08506]_[protein=OXA-50_family_oxacillin-hydrolyzing_class_D_beta-lactamase_OXA-125     AGTGCCCTTCTCCTGC---TTTCCGGGCAT 60
lcl|NG_242757.1_cds_WP_094776403.1_1_[gene=blaOXA]_[locus_tag=A7J11_08507]_[protein=OXA-50_family_oxacillin-hydrolyzing_class_D_beta-lactamase_OXA-125     AGTGCCCTTCTCCTGC---TTTCCGGGCAT 60
lcl|NG_242758.1_cds_WP_104052979.1_1_[gene=blaOXA]_[locus_tag=A7J11_08508]_[protein=OXA-50_family_oxacillin-hydrolyzing_class_D_beta-lactamase_OXA-125     AGTGCCCTTCTCCTGC---TTTCCGGGCAT 60
lcl|NG_242759.1_cds_WP_367187972.1_1_[gene=blaOXA]_[locus_tag=A7J11_08509]_[protein=OXA-50_family_oxacillin-hydrolyzing_class_D_beta-lactamase_OXA-125     AGCGCCCTTCTCCTGC---TCTCCGGGCAT 60
lcl|NG_244551.1_cds_WP_420354119.1_1_[gene=blaOXA]_[locus_tag=A7J11_08792]_[protein=OXA-50_family_oxacillin-hydrolyzing_class_D_beta-lactamase_OXA-133     AGTGCCCTTCTCCTGC---TTTCCGGGCAT 60
lcl|OP131857.1_cds_UUM03673.1_1_[gene=blaOXA]_[protein=OXA-50_family_oxacillin-hydrolyzing_class_D_beta-lactamase_OXA-1140]_[protein_id=UUM03673.1]_[l     AGTGCCCTTCTCCTGC---TTTCCGGGCAT 60
lcl|OP806901.1_cds_UZQ18801.1_1_[gene=blaOXA]_[protein=OXA-50_family_oxacillin-hydrolyzing_class_D_beta-lactamase_OXA-1174]_[protein_id=UZQ18801.1]_[l     AGCGCCCTTCTCCTGC---TCTCCGGGCAT 60
lcl|OQ695552.1_cds_WEY36498.1_1_[gene=blaOXA]_[protein=OXA-50_family_oxacillin-hydrolyzing_class_D_beta-lactamase_OXA-1198]_[protein_id=WEY36498.1]_[l     AGCGCCCTTCTCCTGC---TCTCCGGGCAT 60
lcl|OQ709074.1_cds_WFP34012.1_1_[gene=blaOXA]_[protein=OXA-50_family_oxacillin-hydrolyzing_class_D_beta-lactamase_OXA-1199]_[protein_id=WFP34012.1]_[l     AGTGCCCTTCTCCTGC---TTTCCGGGCAT 60
lcl|PP766712.1_cds_XAP03053.1_1_[gene=blaOXA]_[protein=OXA-50_family_oxacillin-hydrolyzing_class_D_beta-lactamase_OXA-1244]_[protein_id=XAP03053.1]_[l     AGTGCCCTTCTCCTGC---TTTCCGGGCAT 60
lcl|PP766713.1_cds_XAP03054.1_1_[gene=blaOXA]_[protein=OXA-50_family_oxacillin-hydrolyzing_class_D_beta-lactamase_OXA-1245]_[protein_id=XAP03054.1]_[l     AGCGCCCTTCTCCTGC---TCTCCGGGCAT 60
lcl|PP766714.1_cds_XAP03055.1_1_[gene=blaOXA]_[protein=OXA-50_family_oxacillin-hydrolyzing_class_D_beta-lactamase_OXA-1246]_[protein_id=XAP03055.1]_[l     AGCGCCCTTCTCCTGC---TCTCCGGGCAT 60
lcl|PV184587.1_cds_XPO98268.1_1_[gene=blaOXA]_[protein=OXA-50-var_family_class_D_beta-lactamase_OXA-1284]_[protein_id=XPO98268.1]_[location=1..789]_[g     AGCGCCCTTCTCCTGC---TCTTCGGACAG 60
lcl|PV878576.1_cds_XXP60815.1_1_[gene=blaOXA]_[protein=OXA-50_family_oxacillin-hydrolyzing_class_D_beta-lactamase_OXA-1395]_[protein_id=XXP60815.1]_[l     AGCGCCCTTCTCCTGC---TCTCCGGGCAT 60
lcl|MT040745.1_cds_QIC04090.1_1_[gene=blaOXA]_[protein=OXA-50_family_oxacillin-hydrolyzing_class_D_beta-lactamase_OXA-907]_[protein_id=QIC04090.1]_[lo     AGCGCCCTTCTCCTGC---TCTCCGGGCAT 60
lcl|MT040746.1_cds_QIC04091.1_1_[gene=blaOXA]_[protein=OXA-50_family_oxacillin-hydrolyzing_class_D_beta-lactamase_OXA-908]_[protein_id=QIC04091.1]_[lo     AGCGCCCTTCTCCTGC---TCTCCGGGCAT 60
lcl|MT210600.1_cds_QIM59619.1_1_[gene=blaOXA]_[protein=OXA-50_family_oxacillin-hydrolyzing_class_D_beta-lactamase_OXA-905]_[protein_id=QIM59619.1]_[lo     AGCGCCCTTCTCCTGC---TCTCCGGGCAT 60
lcl|MT210601.1_cds_QIM59620.1_1_[gene=blaOXA]_[protein=OXA-50_family_oxacillin-hydrolyzing_class_D_beta-lactamase_OXA-913]_[protein_id=QIM59620.1]_[lo     AGCGCCCTTCTCCTGC---TCTCCGGGCAT 60
lcl|MT210602.1_cds_QIM59621.1_1_[gene=blaOXA]_[protein=OXA-50_family_oxacillin-hydrolyzing_class_D_beta-lactamase_OXA-914]_[protein_id=QIM59621.1]_[lo     AGTGCCCTTCTCCTGC---TTTCCGGGCAT 60
lcl|MT210603.1_cds_QIM59622.1_1_[gene=blaOXA]_[protein=OXA-50_family_oxacillin-hydrolyzing_class_D_beta-lactamase_OXA-904]_[protein_id=QIM59622.1]_[lo     AGTGCCCTTCTCCTGC---TTTCCGGGCAT 60
lcl|MZ449317.1_cds_QWY90351.1_1_[gene=blaOXA]_[protein=OXA-50_family_oxacillin-hydrolyzing_class_D_beta-lactamase_OXA-1014]_[protein_id=QWY90351.1]_[l     AGCGCCCTTCTCCTGC---TTTCCGGGCAT 60
lcl|MZ672117.1_cds_QYH55590.1_1_[gene=blaOXA]_[protein=OXA-50_family_oxacillin-hydrolyzing_class_D_beta-lactamase_OXA-1018]_[protein_id=QYH55590.1]_[l     AGTGCCCTTCTCCTGC---TTTTCGGGCAT 60
lcl|MZ672118.1_cds_QYH55591.1_1_[gene=blaOXA]_[protein=OXA-50_family_oxacillin-hydrolyzing_class_D_beta-lactamase_OXA-1019]_[protein_id=QYH55591.1]_[l     AGCGCCCTTCTCCTGC---TCTCCGGGCAT 60
lcl|MZ672119.1_cds_QYH55592.1_1_[gene=blaOXA]_[protein=OXA-50_family_oxacillin-hydrolyzing_class_D_beta-lactamase_OXA-1020]_[protein_id=QYH55592.1]_[l     AGTGCCCTTCTCCTGC---TTTCCGGGCAT 60
lcl|MZ672120.1_cds_QYH55593.1_1_[gene=blaOXA]_[protein=OXA-50_family_oxacillin-hydrolyzing_class_D_beta-lactamase_OXA-1021]_[protein_id=QYH55593.1]_[l     AGCGCCCTTCTCCTACTCTTCTCCGGGCAT 60
lcl|MZ672121.1_cds_QYH55594.1_1_[gene=blaOXA]_[protein=OXA-50_family_oxacillin-hydrolyzing_class_D_beta-lactamase_OXA-1022]_[protein_id=QYH55594.1]_[l     AGCGCCCTTCTCCTGC---TCTCCGGGCAT 60
lcl|MZ672122.1_cds_QYH55595.1_1_[gene=blaOXA]_[protein=OXA-50_family_oxacillin-hydrolyzing_class_D_beta-lactamase_OXA-1023]_[protein_id=QYH55595.1]_[l     AGCGCCCTTCTCCTGC---TCTCCGGGCAT 60
lcl|MZ672123.1_cds_QYH55596.1_1_[gene=blaOXA]_[protein=OXA-50_family_oxacillin-hydrolyzing_class_D_beta-lactamase_OXA-1024]_[protein_id=QYH55596.1]_[l     AGCGCCCTTCTCCTGC---TCTCCGGGCAT 60
lcl|MZ672124.1_cds_QYH55597.1_1_[gene=blaOXA]_[protein=OXA-50_family_oxacillin-hydrolyzing_class_D_beta-lactamase_OXA-1025]_[protein_id=QYH55597.1]_[l     AGTGCCCTTCTCCTGC---TTTCCGGGCAT 60
lcl|MZ672125.1_cds_QYH55598.1_1_[gene=blaOXA]_[protein=OXA-50_family_oxacillin-hydrolyzing_class_D_beta-lactamase_OXA-1026]_[protein_id=QYH55598.1]_[l     AGCGCCCTTCTCCTGC---TCTCCGGGCAT 60
lcl|MZ672126.1_cds_QYH55599.1_1_[gene=blaOXA]_[protein=OXA-50_family_oxacillin-hydrolyzing_class_D_beta-lactamase_OXA-1027]_[protein_id=QYH55599.1]_[l     AGCGCCCTTCTCCTGC---TCTCCGGGCAT 60
lcl|MZ672127.1_cds_QYH55600.1_1_[gene=blaOXA]_[protein=OXA-50_family_oxacillin-hydrolyzing_class_D_beta-lactamase_OXA-1028]_[protein_id=QYH55600.1]_[l     AGTGCCCTTCTCCTGC---TTTCCGGGCAT 60
lcl|MZ672128.1_cds_QYH55601.1_1_[gene=blaOXA]_[protein=OXA-50_family_oxacillin-hydrolyzing_class_D_beta-lactamase_OXA-1029]_[protein_id=QYH55601.1]_[l     AGCGCCCTTCTCCTGC---TCTCCGGGCCT 60
lcl|MZ672129.1_cds_QYH55602.1_1_[gene=blaOXA]_[protein=OXA-50_family_oxacillin-hydrolyzing_class_D_beta-lactamase_OXA-1030]_[protein_id=QYH55602.1]_[l     AGTGCCCTTCTCCTGC---TTTCCGGGCAT 60
lcl|MZ672130.1_cds_QYH55603.1_1_[gene=blaOXA]_[protein=OXA-50_family_oxacillin-hydrolyzing_class_D_beta-lactamase_OXA-1031]_[protein_id=QYH55603.1]_[l     AGCGCCCTTCTCCTGC---TCTCCGGGCAT 60
lcl|MZ672131.1_cds_QYH55604.1_1_[gene=blaOXA]_[protein=OXA-50_family_oxacillin-hydrolyzing_class_D_beta-lactamase_OXA-1032]_[protein_id=QYH55604.1]_[l     AGCGCCCTTCTCCTGC---TCTCCGGGCAT 60
lcl|MZ672132.1_cds_QYH55605.1_1_[gene=blaOXA]_[protein=OXA-50_family_oxacillin-hydrolyzing_class_D_beta-lactamase_OXA-1033]_[protein_id=QYH55605.1]_[l     AGTGCCCTTCTCCTGC---TTTCCGGGCAT 60
lcl|MZ672133.1_cds_QYH55606.1_1_[gene=blaOXA]_[protein=OXA-50_family_oxacillin-hydrolyzing_class_D_beta-lactamase_OXA-1034]_[protein_id=QYH55606.1]_[l     AGTGCCCTTCTCCTGC---TTTCCGGGCAT 60
lcl|NG_049767.1_cds_WP_033954903.1_1_[gene=blaOXA]_[locus_tag=A7J11_03386]_[protein=OXA-50_family_oxacillin-hydrolyzing_class_D_beta-lactamase_OXA-485     AGCGCCCTTCTCCTGC---TCTCCGGGCGT 60
lcl|NG_049773.1_cds_WP_003118452.1_1_[gene=blaOXA]_[locus_tag=A7J11_01357]_[protein=OXA-50_family_oxacillin-hydrolyzing_class_D_beta-lactamase_OXA-494     AGTGCCCTTCTCCTGC---TTTCCGGGCAT 60
lcl|NG_068020.1_cds_WP_031757092.1_1_[gene=blaOXA]_[locus_tag=A7J11_06728]_[protein=OXA-50_family_oxacillin-hydrolyzing_class_D_beta-lactamase_OXA-901     AGCGCCCTTCTCCTGC---TCTCCGGGCAT 60
lcl|NG_068021.1_cds_WP_024916334.1_1_[gene=blaOXA]_[locus_tag=A7J11_06729]_[protein=OXA-50_family_oxacillin-hydrolyzing_class_D_beta-lactamase_OXA-902     AGCGCCCTTCTCCTACTCTTCTCCGGGCAT 60
lcl|NG_068022.1_cds_WP_164461291.1_1_[gene=blaOXA]_[locus_tag=A7J11_06730]_[protein=OXA-50_family_oxacillin-hydrolyzing_class_D_beta-lactamase_OXA-903     AGTGCCCTTCTCCTGC---TTTCCGGGCAT 60
lcl|NG_068023.1_cds_WP_003122322.1_1_[gene=blaOXA]_[locus_tag=A7J11_06731]_[protein=OXA-50_family_oxacillin-hydrolyzing_class_D_beta-lactamase_OXA-904     AGTGCCCTTCTCCTGC---TTTCCGGGCAT 60
lcl|NG_068024.1_cds_WP_003161096.1_1_[gene=blaOXA]_[locus_tag=A7J11_06732]_[protein=OXA-50_family_oxacillin-hydrolyzing_class_D_beta-lactamase_OXA-905     AGCGCCCTTCTCCTGC---TCTCCGGGCAT 60
lcl|NG_068025.1_cds_WP_034005326.1_1_[gene=blaOXA]_[locus_tag=A7J11_06733]_[protein=OXA-50_family_oxacillin-hydrolyzing_class_D_beta-lactamase_OXA-906     AGCGCCCTTCTCCTGC---TCTCCGGGCAT 60
lcl|NG_068026.1_cds_WP_164461292.1_1_[gene=blaOXA]_[locus_tag=A7J11_06734]_[protein=OXA-50_family_oxacillin-hydrolyzing_class_D_beta-lactamase_OXA-907     AGCGCCCTTCTCCTGC---TCTCCGGGCAT 60
lcl|NG_068027.1_cds_WP_031694184.1_1_[gene=blaOXA]_[locus_tag=A7J11_06735]_[protein=OXA-50_family_oxacillin-hydrolyzing_class_D_beta-lactamase_OXA-908     AGCGCCCTTCTCCTGC---TCTCCGGGCAT 60
lcl|NG_068184.1_cds_WP_031691948.1_1_[gene=blaOXA]_[locus_tag=A7J11_06797]_[protein=OXA-50_family_oxacillin-hydrolyzing_class_D_beta-lactamase_OXA-913     AGCGCCCTTCTCCTGC---TCTCCGGGCAT 60
lcl|NG_068185.1_cds_WP_023132404.1_1_[gene=blaOXA]_[locus_tag=A7J11_06798]_[protein=OXA-50_family_oxacillin-hydrolyzing_class_D_beta-lactamase_OXA-914     AGTGCCCTTCTCCTGC---TTTCCGGGCAT 60
lcl|NG_076674.1_cds_WP_049291121.1_1_[gene=blaOXA]_[locus_tag=A7J11_07180]_[protein=OXA-50_family_oxacillin-hydrolyzing_class_D_beta-lactamase_OXA-101     AGCGCCCTTCTCCTGC---TTTCCGGGCAT 60
lcl|NG_076815.1_cds_WP_223146972.1_1_[gene=blaOXA]_[locus_tag=A7J11_07196]_[protein=OXA-50_family_oxacillin-hydrolyzing_class_D_beta-lactamase_OXA-101     AGTGCCCTTCTCCTGC---TTTTCGGGCAT 60
lcl|NG_076816.1_cds_WP_196658681.1_1_[gene=blaOXA]_[locus_tag=A7J11_07197]_[protein=OXA-50_family_oxacillin-hydrolyzing_class_D_beta-lactamase_OXA-101     AGCGCCCTTCTCCTGC---TCTCCGGGCAT 60
lcl|NG_076817.1_cds_WP_126584556.1_1_[gene=blaOXA]_[locus_tag=A7J11_07198]_[protein=OXA-50_family_oxacillin-hydrolyzing_class_D_beta-lactamase_OXA-102     AGTGCCCTTCTCCTGC---TTTCCGGGCAT 60
lcl|NG_076818.1_cds_WP_121306048.1_1_[gene=blaOXA]_[locus_tag=A7J11_07199]_[protein=OXA-50_family_oxacillin-hydrolyzing_class_D_beta-lactamase_OXA-102     AGCGCCCTTCTCCTACTCTTCTCCGGGCAT 60
lcl|NG_076819.1_cds_WP_034027761.1_1_[gene=blaOXA]_[locus_tag=A7J11_07200]_[protein=OXA-50_family_oxacillin-hydrolyzing_class_D_beta-lactamase_OXA-102     AGCGCCCTTCTCCTGC---TCTCCGGGCAT 60
lcl|NG_076820.1_cds_WP_034033411.1_1_[gene=blaOXA]_[locus_tag=A7J11_07201]_[protein=OXA-50_family_oxacillin-hydrolyzing_class_D_beta-lactamase_OXA-102     AGCGCCCTTCTCCTGC---TCTCCGGGCAT 60
lcl|NG_076821.1_cds_WP_058354753.1_1_[gene=blaOXA]_[locus_tag=A7J11_07202]_[protein=OXA-50_family_oxacillin-hydrolyzing_class_D_beta-lactamase_OXA-102     AGCGCCCTTCTCCTGC---TCTCCGGGCAT 60
lcl|NG_076822.1_cds_WP_034025854.1_1_[gene=blaOXA]_[locus_tag=A7J11_07203]_[protein=OXA-50_family_oxacillin-hydrolyzing_class_D_beta-lactamase_OXA-102     AGTGCCCTTCTCCTGC---TTTCCGGGCAT 60
lcl|NG_076823.1_cds_WP_019396295.1_1_[gene=blaOXA]_[locus_tag=A7J11_07204]_[protein=OXA-50_family_oxacillin-hydrolyzing_class_D_beta-lactamase_OXA-102     AGCGCCCTTCTCCTGC---TCTCCGGGCAT 60
lcl|NG_076824.1_cds_WP_058142895.1_1_[gene=blaOXA]_[locus_tag=A7J11_07205]_[protein=OXA-50_family_oxacillin-hydrolyzing_class_D_beta-lactamase_OXA-102     AGCGCCCTTCTCCTGC---TCTCCGGGCAT 60
lcl|NG_076825.1_cds_WP_017002439.1_1_[gene=blaOXA]_[locus_tag=A7J11_07206]_[protein=OXA-50_family_oxacillin-hydrolyzing_class_D_beta-lactamase_OXA-102     AGTGCCCTTCTCCTGC---TTTCCGGGCAT 60
lcl|NG_076826.1_cds_WP_126861771.1_1_[gene=blaOXA]_[locus_tag=A7J11_07207]_[protein=OXA-50_family_oxacillin-hydrolyzing_class_D_beta-lactamase_OXA-102     AGCGCCCTTCTCCTGC---TCTCCGGGCCT 60
lcl|NG_076827.1_cds_WP_023097100.1_1_[gene=blaOXA]_[locus_tag=A7J11_07208]_[protein=OXA-50_family_oxacillin-hydrolyzing_class_D_beta-lactamase_OXA-103     AGTGCCCTTCTCCTGC---TTTCCGGGCAT 60
lcl|NG_076828.1_cds_WP_223146973.1_1_[gene=blaOXA]_[locus_tag=A7J11_07209]_[protein=OXA-50_family_oxacillin-hydrolyzing_class_D_beta-lactamase_OXA-103     AGCGCCCTTCTCCTGC---TCTCCGGGCAT 60
lcl|NG_076829.1_cds_WP_023107469.1_1_[gene=blaOXA]_[locus_tag=A7J11_07210]_[protein=OXA-50_family_oxacillin-hydrolyzing_class_D_beta-lactamase_OXA-103     AGCGCCCTTCTCCTGC---TCTCCGGGCAT 60
lcl|NG_076830.1_cds_WP_033937969.1_1_[gene=blaOXA]_[locus_tag=A7J11_07211]_[protein=OXA-50_family_oxacillin-hydrolyzing_class_D_beta-lactamase_OXA-103     AGTGCCCTTCTCCTGC---TTTCCGGGCAT 60
lcl|NG_076831.1_cds_WP_033887259.1_1_[gene=blaOXA]_[locus_tag=A7J11_07212]_[protein=OXA-50_family_oxacillin-hydrolyzing_class_D_beta-lactamase_OXA-103     AGTGCCCTTCTCCTGC---TTTCCGGGCAT 60
lcl|NG_076840.1_cds_WP_023096365.1_1_[gene=blaOXA]_[locus_tag=A7J11_07221]_[protein=OXA-50_family_oxacillin-hydrolyzing_class_D_beta-lactamase_OXA-103     AGTACCCTTCTCCTGC---TTTCCGGGCAT 60
lcl|NG_081710.1_cds_WP_124125861.1_1_[gene=blaOXA]_[locus_tag=A7J11_07650]_[protein=OXA-50_family_oxacillin-hydrolyzing_class_D_beta-lactamase_OXA-112     AGCGCCCTTCTCCTGC---TCTCCGGGCAT 60
lcl|NG_081711.1_cds_WP_033955867.1_1_[gene=blaOXA]_[locus_tag=A7J11_07651]_[protein=OXA-50_family_oxacillin-hydrolyzing_class_D_beta-lactamase_OXA-112     AGTGCCCTTCTCCTGC---TTTCCGGGCAT 60
lcl|NG_081712.1_cds_WP_256875614.1_1_[gene=blaOXA]_[locus_tag=A7J11_07652]_[protein=OXA-50_family_oxacillin-hydrolyzing_class_D_beta-lactamase_OXA-112     AGTGCCCTTCTCCTGC---TTTCCGGGCAT 60
lcl|NG_081713.1_cds_WP_023122435.1_1_[gene=blaOXA]_[locus_tag=A7J11_07653]_[protein=OXA-50_family_oxacillin-hydrolyzing_class_D_beta-lactamase_OXA-112     AGCGCCCTTCTCCTGC---TCTCCGGGCAT 60
lcl|NG_081714.1_cds_WP_256875615.1_1_[gene=blaOXA]_[locus_tag=A7J11_07654]_[protein=OXA-50_family_oxacillin-hydrolyzing_class_D_beta-lactamase_OXA-112     AGTGCCCTTCTCCTGC---TTTCCGGGCAT 60
lcl|NG_081715.1_cds_WP_057387633.1_1_[gene=blaOXA]_[locus_tag=A7J11_07655]_[protein=OXA-50_family_oxacillin-hydrolyzing_class_D_beta-lactamase_OXA-112     AGCGCCCTTCTCCTGC---TCTCCGGGCAT 60
lcl|NG_081716.1_cds_WP_256875616.1_1_[gene=blaOXA]_[locus_tag=A7J11_07656]_[protein=OXA-50_family_oxacillin-hydrolyzing_class_D_beta-lactamase_OXA-113     AGTGCCCTTCTCCTGC---TTTCCGGGCAT 60
lcl|NG_081717.1_cds_WP_126622689.1_1_[gene=blaOXA]_[locus_tag=A7J11_07657]_[protein=OXA-50_family_oxacillin-hydrolyzing_class_D_beta-lactamase_OXA-113     AGCGCCCTTCTCCTGC---TCTCCGGGCAT 60
lcl|NG_081718.1_cds_WP_058017838.1_1_[gene=blaOXA]_[locus_tag=A7J11_07658]_[protein=OXA-50_family_oxacillin-hydrolyzing_class_D_beta-lactamase_OXA-113     AGCGCCCTTCTCCTGC---TCTCCGGGCAT 60
lcl|NG_081719.1_cds_WP_033968246.1_1_[gene=blaOXA]_[locus_tag=A7J11_07659]_[protein=OXA-50_family_oxacillin-hydrolyzing_class_D_beta-lactamase_OXA-113     AGCGCCCTTCTCCTGC---TCTCCGGGCAT 60
lcl|NG_081720.1_cds_WP_256875617.1_1_[gene=blaOXA]_[locus_tag=A7J11_07660]_[protein=OXA-50_family_oxacillin-hydrolyzing_class_D_beta-lactamase_OXA-113     AGCGCCCTTCTCCTGC---TCTCCGAGCAT 60
lcl|NG_081721.1_cds_WP_033978625.1_1_[gene=blaOXA]_[locus_tag=A7J11_07661]_[protein=OXA-50_family_oxacillin-hydrolyzing_class_D_beta-lactamase_OXA-113     AGCGCCCTTCTCCTGC---TCTCCGGGCAT 60
lcl|NG_242747.1_cds_WP_367187968.1_1_[gene=blaOXA]_[locus_tag=A7J11_08495]_[protein=OXA-50_family_oxacillin-hydrolyzing_class_D_beta-lactamase_OXA-124     AGTGCCCTTCTCCTGC---TTTCCGGGCAT 60
lcl|NG_242748.1_cds_WP_034002900.1_1_[gene=blaOXA]_[locus_tag=A7J11_08496]_[protein=OXA-50_family_oxacillin-hydrolyzing_class_D_beta-lactamase_OXA-124     AGCGCCCTTCTCCTGC---TCTCCGGGCAT 60
lcl|NG_242749.1_cds_WP_171889086.1_1_[gene=blaOXA]_[locus_tag=A7J11_08497]_[protein=OXA-50_family_oxacillin-hydrolyzing_class_D_beta-lactamase_OXA-124     AGCGCCCTTCTCCTGC---TCTCCGGGCAT 60
lcl|NG_243485.1_cds_WP_126558944.1_1_[gene=blaOXA]_[locus_tag=A7J11_08583]_[protein=OXA-50_family_oxacillin-hydrolyzing_class_D_beta-lactamase_OXA-126     AGTGCCCTTCTCCTGC---TTTCCGGGCAT 60
lcl|NG_243486.1_cds_WP_058176185.1_1_[gene=blaOXA]_[locus_tag=A7J11_08584]_[protein=OXA-50_family_oxacillin-hydrolyzing_class_D_beta-lactamase_OXA-126     AGCGCCCTTCTCCTGC---TCTCCGGGCAT 60
lcl|NG_243487.1_cds_WP_229998008.1_1_[gene=blaOXA]_[locus_tag=A7J11_08585]_[protein=OXA-50_family_oxacillin-hydrolyzing_class_D_beta-lactamase_OXA-126     TGTGCCCTTCTCCTGC---TTTCCGGGCAT 60
lcl|NG_243488.1_cds_WP_033984473.1_1_[gene=blaOXA]_[locus_tag=A7J11_08586]_[protein=OXA-50_family_oxacillin-hydrolyzing_class_D_beta-lactamase_OXA-127     AGCGCCCTTCTCCTGC---TCTCCGGGCAT 60
lcl|NG_243489.1_cds_WP_128621242.1_1_[gene=blaOXA]_[locus_tag=A7J11_08587]_[protein=OXA-50_family_oxacillin-hydrolyzing_class_D_beta-lactamase_OXA-127     AGTGCCCTTCTCCTGC---TTTCCGGGCAT 60
lcl|NG_243490.1_cds_WP_073647622.1_1_[gene=blaOXA]_[locus_tag=A7J11_08588]_[protein=OXA-50_family_oxacillin-hydrolyzing_class_D_beta-lactamase_OXA-127     AGCGCCCTTCTCCTGC---TCTCCGGGCAT 60
lcl|NG_243491.1_cds_WP_114230457.1_1_[gene=blaOXA]_[locus_tag=A7J11_08589]_[protein=OXA-50_family_oxacillin-hydrolyzing_class_D_beta-lactamase_OXA-127     AGCGCCCTTCTCCTGC---TCTCCGGGCAT 60
lcl|NG_243492.1_cds_WP_058199927.1_1_[gene=blaOXA]_[locus_tag=A7J11_08590]_[protein=OXA-50_family_oxacillin-hydrolyzing_class_D_beta-lactamase_OXA-127     AGCGCCCTTCTCCTGC---TCTCCGGGCAT 60
lcl|NG_243493.1_cds_WP_043099627.1_1_[gene=blaOXA]_[locus_tag=A7J11_08591]_[protein=OXA-50-var_family_class_D_beta-lactamase_OXA-1275]_[protein_id=WP_     AGCGCCCTTCTCCTGC---TCTTCGGACAG 60
lcl|NG_243494.1_cds_WP_034022424.1_1_[gene=blaOXA]_[locus_tag=A7J11_08592]_[protein=OXA-50_family_oxacillin-hydrolyzing_class_D_beta-lactamase_OXA-127     AGTGCCCTTCTCCTGC---TTTCCGGGCAT 60
lcl|NG_243495.1_cds_WP_375516068.1_1_[gene=blaOXA]_[locus_tag=A7J11_08593]_[protein=OXA-50_family_oxacillin-hydrolyzing_class_D_beta-lactamase_OXA-127     AGCGCCCTTCTCCTGC---TCTCCGGGCAT 60
lcl|NG_243496.1_cds_WP_252649526.1_1_[gene=blaOXA]_[locus_tag=A7J11_08594]_[protein=OXA-50_family_oxacillin-hydrolyzing_class_D_beta-lactamase_OXA-127     AGCGCCCTTCTCCTGC---TCTCCGGGCAT 60
lcl|NG_243497.1_cds_WP_367086563.1_1_[gene=blaOXA]_[locus_tag=A7J11_08595]_[protein=OXA-50_family_oxacillin-hydrolyzing_class_D_beta-lactamase_OXA-127     AGTGCCCTTCTCCTGC---TTTCCGGGCAT 60
lcl|NG_243498.1_cds_WP_375516069.1_1_[gene=blaOXA]_[locus_tag=A7J11_08596]_[protein=OXA-50_family_oxacillin-hydrolyzing_class_D_beta-lactamase_OXA-128     AGCGCCCTTCTCCTGC---TCTCCGGGCAT 60
lcl|NG_243499.1_cds_WP_034047652.1_1_[gene=blaOXA]_[locus_tag=A7J11_08597]_[protein=OXA-50_family_oxacillin-hydrolyzing_class_D_beta-lactamase_OXA-128     AGTGCCCTTCTCCTGC---TTTCCGGGCAT 60
lcl|NG_243500.1_cds_WP_375516070.1_1_[gene=blaOXA]_[locus_tag=A7J11_08598]_[protein=OXA-50_family_oxacillin-hydrolyzing_class_D_beta-lactamase_OXA-128     AGCGCCCTGCTCCTGC---TCTCCGGGCAT 60
lcl|NG_243501.1_cds_WP_375516071.1_1_[gene=blaOXA]_[locus_tag=A7J11_08599]_[protein=OXA-50_family_oxacillin-hydrolyzing_class_D_beta-lactamase_OXA-128     AGTGCCCTTCTCCTGC---TTTCCGGGCAT 60
lcl|NG_243502.1_cds_WP_053814856.1_1_[gene=blaOXA]_[locus_tag=A7J11_08600]_[protein=OXA-50-var_family_class_D_beta-lactamase_OXA-1284]_[protein_id=WP_     AGCGCCCTTCTCCTGC---TCTTCGGACAG 60
lcl|NG_243503.1_cds_WP_171892704.1_1_[gene=blaOXA]_[locus_tag=A7J11_08601]_[protein=OXA-50_family_oxacillin-hydrolyzing_class_D_beta-lactamase_OXA-128     AGCGCCCTTCTCCTGC---TCTCCGGGCAT 60
lcl|NG_243504.1_cds_WP_194355408.1_1_[gene=blaOXA]_[locus_tag=A7J11_08602]_[protein=OXA-50_family_oxacillin-hydrolyzing_class_D_beta-lactamase_OXA-128     AGTGCCCTTCTCCTGC---TTTCCGGGCAT 60
lcl|NG_243505.1_cds_WP_225025027.1_1_[gene=blaOXA]_[locus_tag=A7J11_08603]_[protein=OXA-50_family_oxacillin-hydrolyzing_class_D_beta-lactamase_OXA-128     AGTGCCCTTCTCCTGC---TTTCCGGGCAT 60
lcl|NG_243506.1_cds_WP_033949287.1_1_[gene=blaOXA]_[locus_tag=A7J11_08604]_[protein=OXA-50_family_oxacillin-hydrolyzing_class_D_beta-lactamase_OXA-128     AGTGCCCTTCTCCTGC---TTTCCGGGCAT 60
lcl|NG_243507.1_cds_WP_034015617.1_1_[gene=blaOXA]_[locus_tag=A7J11_08605]_[protein=OXA-50_family_oxacillin-hydrolyzing_class_D_beta-lactamase_OXA-128     AGCGCCCTTCTCCTGC---TCTCCGGGCAT 60
lcl|NG_243508.1_cds_WP_058145768.1_1_[gene=blaOXA]_[locus_tag=A7J11_08606]_[protein=OXA-50-var_family_class_D_beta-lactamase_OXA-1290]_[protein_id=WP_     AGCGCCCTTCTCCTGC---TCTTCGGACAG 60
lcl|NG_243509.1_cds_WP_375516072.1_1_[gene=blaOXA]_[locus_tag=A7J11_08607]_[protein=OXA-50_family_oxacillin-hydrolyzing_class_D_beta-lactamase_OXA-129     AGTGCCCTTCTCCTGC---TTTCCGGGCAT 60
lcl|NG_243510.1_cds_WP_100882964.1_1_[gene=blaOXA]_[locus_tag=A7J11_08608]_[protein=OXA-50_family_oxacillin-hydrolyzing_class_D_beta-lactamase_OXA-129     AGTGCCCTTCTCCTGC---TTTCCGGGCAT 60
lcl|NG_243511.1_cds_WP_105248276.1_1_[gene=blaOXA]_[locus_tag=A7J11_08609]_[protein=OXA-50_family_oxacillin-hydrolyzing_class_D_beta-lactamase_OXA-129     AGTGCCCTTCTCCTGC---TTTCCGGGCAT 60
lcl|NG_243512.1_cds_WP_034080731.1_1_[gene=blaOXA]_[locus_tag=A7J11_08610]_[protein=OXA-50-var_family_class_D_beta-lactamase_OXA-1294]_[protein_id=WP_     AGCGCCCTTCTCCTGC---TCTTCGGACAG 60
lcl|NG_243513.1_cds_WP_331706252.1_1_[gene=blaOXA]_[locus_tag=A7J11_08611]_[protein=OXA-50_family_oxacillin-hydrolyzing_class_D_beta-lactamase_OXA-129     AGCGCCCTTCTCCTGC---TCTCCGGGCAT 60
lcl|NG_243514.1_cds_WP_375516073.1_1_[gene=blaOXA]_[locus_tag=A7J11_08612]_[protein=OXA-50_family_oxacillin-hydrolyzing_class_D_beta-lactamase_OXA-129     AGCGCCCTTCTCCTAC---TCTCCGGGCCT 60
lcl|NG_243515.1_cds_WP_375516074.1_1_[gene=blaOXA]_[locus_tag=A7J11_08613]_[protein=OXA-50_family_oxacillin-hydrolyzing_class_D_beta-lactamase_OXA-129     AGTGCCCTTCTCCTGC---TTTCCGGGCAT 60
lcl|NG_243516.1_cds_WP_074206779.1_1_[gene=blaOXA]_[locus_tag=A7J11_08614]_[protein=OXA-50_family_oxacillin-hydrolyzing_class_D_beta-lactamase_OXA-129     AGCGCCCTTCTCCTGC---TCTCCGGGCAT 60
lcl|NG_243517.1_cds_WP_375516075.1_1_[gene=blaOXA]_[locus_tag=A7J11_08615]_[protein=OXA-50_family_oxacillin-hydrolyzing_class_D_beta-lactamase_OXA-129     AGTGCCCTTCTCCTGC---TTTCCGGGCAT 60
lcl|NG_243518.1_cds_WP_375516076.1_1_[gene=blaOXA]_[locus_tag=A7J11_08616]_[protein=OXA-50_family_oxacillin-hydrolyzing_class_D_beta-lactamase_OXA-130     AGCGCCCTTCTCCTGC---TCTCCGGGCAT 60
lcl|NG_243519.1_cds_WP_375516077.1_1_[gene=blaOXA]_[locus_tag=A7J11_08617]_[protein=OXA-50_family_oxacillin-hydrolyzing_class_D_beta-lactamase_OXA-130     AGTGCCCTTCTCCTGC---TTTCCGGGCAT 60
lcl|ON651474.1_cds_UTS94227.1_1_[gene=blaOXA]_[protein=OXA-50_family_oxacillin-hydrolyzing_class_D_beta-lactamase_OXA-1124]_[protein_id=UTS94227.1]_[l     AGCGCCCTTCTCCTGC---TCTCCGGGCAT 60
lcl|ON651475.1_cds_UTS94228.1_1_[gene=blaOXA]_[protein=OXA-50_family_oxacillin-hydrolyzing_class_D_beta-lactamase_OXA-1125]_[protein_id=UTS94228.1]_[l     AGTGCCCTTCTCCTGC---TTTCCGGGCAT 60
lcl|ON651476.1_cds_UTS94229.1_1_[gene=blaOXA]_[protein=OXA-50_family_oxacillin-hydrolyzing_class_D_beta-lactamase_OXA-1126]_[protein_id=UTS94229.1]_[l     AGTGCCCTTCTCCTGC---TTTCCGGGCAT 60
lcl|ON651477.1_cds_UTS94230.1_1_[gene=blaOXA]_[protein=OXA-50_family_oxacillin-hydrolyzing_class_D_beta-lactamase_OXA-1035]_[protein_id=UTS94230.1]_[l     AGTACCCTTCTCCTGC---TTTCCGGGCAT 60
lcl|ON651478.1_cds_UTS94231.1_1_[gene=blaOXA]_[protein=OXA-50_family_oxacillin-hydrolyzing_class_D_beta-lactamase_OXA-1127]_[protein_id=UTS94231.1]_[l     AGCGCCCTTCTCCTGC---TCTCCGGGCAT 60
lcl|ON651479.1_cds_UTS94232.1_1_[gene=blaOXA]_[protein=OXA-50_family_oxacillin-hydrolyzing_class_D_beta-lactamase_OXA-1128]_[protein_id=UTS94232.1]_[l     AGTGCCCTTCTCCTGC---TTTCCGGGCAT 60
lcl|ON651480.1_cds_UTS94233.1_1_[gene=blaOXA]_[protein=OXA-50_family_oxacillin-hydrolyzing_class_D_beta-lactamase_OXA-1129]_[protein_id=UTS94233.1]_[l     AGCGCCCTTCTCCTGC---TCTCCGGGCAT 60
lcl|ON651481.1_cds_UTS94234.1_1_[gene=blaOXA]_[protein=OXA-50_family_oxacillin-hydrolyzing_class_D_beta-lactamase_OXA-1130]_[protein_id=UTS94234.1]_[l     AGTGCCCTTCTCCTGC---TTTCCGGGCAT 60
lcl|ON651482.1_cds_UTS94235.1_1_[gene=blaOXA]_[protein=OXA-50_family_oxacillin-hydrolyzing_class_D_beta-lactamase_OXA-1131]_[protein_id=UTS94235.1]_[l     AGCGCCCTTCTCCTGC---TCTCCGGGCAT 60
lcl|ON651483.1_cds_UTS94236.1_1_[gene=blaOXA]_[protein=OXA-50_family_oxacillin-hydrolyzing_class_D_beta-lactamase_OXA-1132]_[protein_id=UTS94236.1]_[l     AGCGCCCTTCTCCTGC---TCTCCGGGCAT 60
lcl|ON651484.1_cds_UTS94237.1_1_[gene=blaOXA]_[protein=OXA-50_family_oxacillin-hydrolyzing_class_D_beta-lactamase_OXA-1133]_[protein_id=UTS94237.1]_[l     AGCGCCCTTCTCCTGC---TCTCCGGGCAT 60
lcl|ON651485.1_cds_UTS94238.1_1_[gene=blaOXA]_[protein=OXA-50_family_oxacillin-hydrolyzing_class_D_beta-lactamase_OXA-1134]_[protein_id=UTS94238.1]_[l     AGCGCCCTTCTCCTGC---TCTCCGAGCAT 60
lcl|ON651486.1_cds_UTS94239.1_1_[gene=blaOXA]_[protein=OXA-50_family_oxacillin-hydrolyzing_class_D_beta-lactamase_OXA-1135]_[protein_id=UTS94239.1]_[l     AGCGCCCTTCTCCTGC---TCTCCGGGCAT 60
lcl|PP850000.1_cds_XBP46885.1_1_[gene=blaOXA]_[protein=OXA-50_family_oxacillin-hydrolyzing_class_D_beta-lactamase_OXA-1250]_[protein_id=XBP46885.1]_[l     AGTGCCCTTCTCCTGC---TTTCCGGGCAT 60
lcl|PP850001.1_cds_XBP46886.1_1_[gene=blaOXA]_[protein=OXA-50_family_oxacillin-hydrolyzing_class_D_beta-lactamase_OXA-1246]_[protein_id=XBP46886.1]_[l     AGCGCCCTTCTCCTGC---TCTCCGGGCAT 60
lcl|PP850003.1_cds_XBP46888.1_1_[gene=blaOXA]_[protein=OXA-50_family_oxacillin-hydrolyzing_class_D_beta-lactamase_OXA-1252]_[protein_id=XBP46888.1]_[l     AGTGCCCTTCTCCTGC---TTTCCGGGCAT 60
lcl|PP850004.1_cds_XBP46889.1_1_[gene=blaOXA]_[protein=OXA-50_family_oxacillin-hydrolyzing_class_D_beta-lactamase_OXA-1253]_[protein_id=XBP46889.1]_[l     AGTGCCCTTCTCCTGC---TTTCCGGGCAT 60
lcl|PP850005.1_cds_XBP46890.1_1_[gene=blaOXA]_[protein=OXA-50_family_oxacillin-hydrolyzing_class_D_beta-lactamase_OXA-1254]_[protein_id=XBP46890.1]_[l     AGTGCCCTTCTCCTGC---TTTCCGGGCAT 60
lcl|PP850006.1_cds_XBP46891.1_1_[gene=blaOXA]_[protein=OXA-50_family_oxacillin-hydrolyzing_class_D_beta-lactamase_OXA-1255]_[protein_id=XBP46891.1]_[l     AGTGCCCTTCTCCTGC---TTTCCGGGCAT 60
lcl|PP850007.1_cds_XBP46892.1_1_[gene=blaOXA]_[protein=OXA-50_family_oxacillin-hydrolyzing_class_D_beta-lactamase_OXA-1256]_[protein_id=XBP46892.1]_[l     AGCGCCCTTCTCCTGC---TCTCCGGGCAT 60
lcl|PV075125.1_cds_XOU30589.1_1_[gene=blaOXA]_[protein=OXA-50_family_oxacillin-hydrolyzing_class_D_beta-lactamase_OXA-1354]_[protein_id=XOU30589.1]_[l     AGTGCCCTTCTCCTGC---TTTCCGGGCAT 60
lcl|PV075126.1_cds_XOU30590.1_1_[gene=blaOXA]_[protein=OXA-50_family_oxacillin-hydrolyzing_class_D_beta-lactamase_OXA-1255]_[protein_id=XOU30590.1]_[l     AGTGCCCTTCTCCTGC---TTTCCGGGCAT 60
lcl|PV075127.1_cds_XOU30591.1_1_[gene=blaOXA]_[protein=OXA-50_family_oxacillin-hydrolyzing_class_D_beta-lactamase_OXA-1355]_[protein_id=XOU30591.1]_[l     AGTGCCCTTCTCCTGC---TTTCCGGGCAT 60
lcl|PV075128.1_cds_XOU30592.1_1_[gene=blaOXA]_[protein=OXA-50_family_oxacillin-hydrolyzing_class_D_beta-lactamase_OXA-1356]_[protein_id=XOU30592.1]_[l     AGTGCCCTTCTCCTGC---TTTCCGGGCAT 60
lcl|PV075129.1_cds_XOU30593.1_1_[gene=blaOXA]_[protein=OXA-50_family_oxacillin-hydrolyzing_class_D_beta-lactamase_OXA-1357]_[protein_id=XOU30593.1]_[l     AGTGCCCTTCTCCTGC---TTTCCGGGCAT 60
lcl|PV075130.1_cds_XOU30594.1_1_[gene=blaOXA]_[protein=OXA-50_family_oxacillin-hydrolyzing_class_D_beta-lactamase_OXA-1358]_[protein_id=XOU30594.1]_[l     AGTGCCCTTCTCCTGC---TTTCCGGGCAT 60
lcl|PV075131.1_cds_XOU30595.1_1_[gene=blaOXA]_[protein=OXA-50_family_oxacillin-hydrolyzing_class_D_beta-lactamase_OXA-1359]_[protein_id=XOU30595.1]_[l     AGTGCCCTTCTCCTGC---TTTCCGGGCAT 60
lcl|PV075132.1_cds_XOU30596.1_1_[gene=blaOXA]_[protein=OXA-50_family_oxacillin-hydrolyzing_class_D_beta-lactamase_OXA-1360]_[protein_id=XOU30596.1]_[l     AGCGCCCTTCTCCTGC---TCTCCGGGCAT 60
lcl|PV075133.1_cds_XOU30597.1_1_[gene=blaOXA]_[protein=OXA-50_family_oxacillin-hydrolyzing_class_D_beta-lactamase_OXA-1361]_[protein_id=XOU30597.1]_[l     AGCGCCCTTCTCCTGC---TCTCCGGGCAT 60
lcl|PV075134.1_cds_XOU30598.1_1_[gene=blaOXA]_[protein=OXA-50_family_oxacillin-hydrolyzing_class_D_beta-lactamase_OXA-1362]_[protein_id=XOU30598.1]_[l     AGCGCCCTTCTCCTGC---TCTCCGGGCAT 60
lcl|PV075135.1_cds_XOU30599.1_1_[gene=blaOXA]_[protein=OXA-50_family_oxacillin-hydrolyzing_class_D_beta-lactamase_OXA-1363]_[protein_id=XOU30599.1]_[l     AGCGCCCTTCTCCTGC---TCTCCGGGCAT 60
lcl|PV075136.1_cds_XOU30600.1_1_[gene=blaOXA]_[protein=OXA-50_family_oxacillin-hydrolyzing_class_D_beta-lactamase_OXA-1364]_[protein_id=XOU30600.1]_[l     AGCGCCCTTCTCCTGC---TCTCCGGGCAT 60
lcl|PV075137.1_cds_XOU30601.1_1_[gene=blaOXA]_[protein=OXA-50_family_oxacillin-hydrolyzing_class_D_beta-lactamase_OXA-1365]_[protein_id=XOU30601.1]_[l     AGCGCCCTTCTCCTGC---TCTCCGGGCAT 60
lcl|PQ203856.1_cds_XGB73484.1_1_[gene=blaOXA]_[protein=OXA-50_family_oxacillin-hydrolyzing_class_D_beta-lactamase_OXA-1267]_[protein_id=XGB73484.1]_[l     AGTGCCCTTCTCCTGC---TTTCCGGGCAT 60
lcl|PQ203857.1_cds_XGB73485.1_1_[gene=blaOXA]_[protein=OXA-50_family_oxacillin-hydrolyzing_class_D_beta-lactamase_OXA-1268]_[protein_id=XGB73485.1]_[l     AGCGCCCTTCTCCTGC---TCTCCGGGCAT 60
lcl|PQ203858.1_cds_XGB73486.1_1_[gene=blaOXA]_[protein=OXA-50_family_oxacillin-hydrolyzing_class_D_beta-lactamase_OXA-1269]_[protein_id=XGB73486.1]_[l     TGTGCCCTTCTCCTGC---TTTCCGGGCAT 60
lcl|PQ203859.1_cds_XGB73487.1_1_[gene=blaOXA]_[protein=OXA-50_family_oxacillin-hydrolyzing_class_D_beta-lactamase_OXA-1270]_[protein_id=XGB73487.1]_[l     AGCGCCCTTCTCCTGC---TCTCCGGGCAT 60
lcl|PQ203860.1_cds_XGB73488.1_1_[gene=blaOXA]_[protein=OXA-50_family_oxacillin-hydrolyzing_class_D_beta-lactamase_OXA-1271]_[protein_id=XGB73488.1]_[l     AGTGCCCTTCTCCTGC---TTTCCGGGCAT 60
lcl|PQ203861.1_cds_XGB73489.1_1_[gene=blaOXA]_[protein=OXA-50_family_oxacillin-hydrolyzing_class_D_beta-lactamase_OXA-1272]_[protein_id=XGB73489.1]_[l     AGCGCCCTTCTCCTGC---TCTCCGGGCAT 60
lcl|PQ203862.1_cds_XGB73490.1_1_[gene=blaOXA]_[protein=OXA-50_family_oxacillin-hydrolyzing_class_D_beta-lactamase_OXA-1273]_[protein_id=XGB73490.1]_[l     AGCGCCCTTCTCCTGC---TCTCCGGGCAT 60
lcl|PQ203863.1_cds_XGB73491.1_1_[gene=blaOXA]_[protein=OXA-50_family_oxacillin-hydrolyzing_class_D_beta-lactamase_OXA-1274]_[protein_id=XGB73491.1]_[l     AGCGCCCTTCTCCTGC---TCTCCGGGCAT 60
lcl|PQ203864.1_cds_XGB73492.1_1_[gene=blaOXA]_[protein=OXA-50-var_family_class_D_beta-lactamase_OXA-1275]_[protein_id=XGB73492.1]_[location=1..789]_[g     AGCGCCCTTCTCCTGC---TCTTCGGACAG 60
lcl|PQ203865.1_cds_XGB73493.1_1_[gene=blaOXA]_[protein=OXA-50_family_oxacillin-hydrolyzing_class_D_beta-lactamase_OXA-1276]_[protein_id=XGB73493.1]_[l     AGTGCCCTTCTCCTGC---TTTCCGGGCAT 60
lcl|PQ203866.1_cds_XGB73494.1_1_[gene=blaOXA]_[protein=OXA-50_family_oxacillin-hydrolyzing_class_D_beta-lactamase_OXA-1277]_[protein_id=XGB73494.1]_[l     AGCGCCCTTCTCCTGC---TCTCCGGGCAT 60
lcl|PQ203867.1_cds_XGB73495.1_1_[gene=blaOXA]_[protein=OXA-50_family_oxacillin-hydrolyzing_class_D_beta-lactamase_OXA-1278]_[protein_id=XGB73495.1]_[l     AGCGCCCTTCTCCTGC---TCTCCGGGCAT 60
lcl|PQ203868.1_cds_XGB73496.1_1_[gene=blaOXA]_[protein=OXA-50_family_oxacillin-hydrolyzing_class_D_beta-lactamase_OXA-1279]_[protein_id=XGB73496.1]_[l     AGTGCCCTTCTCCTGC---TTTCCGGGCAT 60
lcl|PQ203869.1_cds_XGB73497.1_1_[gene=blaOXA]_[protein=OXA-50_family_oxacillin-hydrolyzing_class_D_beta-lactamase_OXA-1280]_[protein_id=XGB73497.1]_[l     AGCGCCCTTCTCCTGC---TCTCCGGGCAT 60
lcl|PQ203870.1_cds_XGB73498.1_1_[gene=blaOXA]_[protein=OXA-50_family_oxacillin-hydrolyzing_class_D_beta-lactamase_OXA-1281]_[protein_id=XGB73498.1]_[l     AGTGCCCTTCTCCTGC---TTTCCGGGCAT 60
lcl|PQ203871.1_cds_XGB73499.1_1_[gene=blaOXA]_[protein=OXA-50_family_oxacillin-hydrolyzing_class_D_beta-lactamase_OXA-1282]_[protein_id=XGB73499.1]_[l     AGCGCCCTGCTCCTGC---TCTCCGGGCAT 60
lcl|PQ203872.1_cds_XGB73500.1_1_[gene=blaOXA]_[protein=OXA-50_family_oxacillin-hydrolyzing_class_D_beta-lactamase_OXA-1283]_[protein_id=XGB73500.1]_[l     AGTGCCCTTCTCCTGC---TTTCCGGGCAT 60
lcl|PQ203873.1_cds_XGB73501.1_1_[gene=blaOXA]_[protein=OXA-50-var_family_class_D_beta-lactamase_OXA-1284]_[protein_id=XGB73501.1]_[location=1..789]_[g     AGCGCCCTTCTCCTGC---TCTTCGGACAG 60
lcl|PQ203874.1_cds_XGB73502.1_1_[gene=blaOXA]_[protein=OXA-50_family_oxacillin-hydrolyzing_class_D_beta-lactamase_OXA-1285]_[protein_id=XGB73502.1]_[l     AGCGCCCTTCTCCTGC---TCTCCGGGCAT 60
lcl|PQ203875.1_cds_XGB73503.1_1_[gene=blaOXA]_[protein=OXA-50_family_oxacillin-hydrolyzing_class_D_beta-lactamase_OXA-1286]_[protein_id=XGB73503.1]_[l     AGTGCCCTTCTCCTGC---TTTCCGGGCAT 60
lcl|PQ203876.1_cds_XGB73504.1_1_[gene=blaOXA]_[protein=OXA-50_family_oxacillin-hydrolyzing_class_D_beta-lactamase_OXA-1287]_[protein_id=XGB73504.1]_[l     AGTGCCCTTCTCCTGC---TTTCCGGGCAT 60
lcl|PQ203877.1_cds_XGB73505.1_1_[gene=blaOXA]_[protein=OXA-50_family_oxacillin-hydrolyzing_class_D_beta-lactamase_OXA-1288]_[protein_id=XGB73505.1]_[l     AGTGCCCTTCTCCTGC---TTTCCGGGCAT 60
lcl|PQ203878.1_cds_XGB73506.1_1_[gene=blaOXA]_[protein=OXA-50_family_oxacillin-hydrolyzing_class_D_beta-lactamase_OXA-1289]_[protein_id=XGB73506.1]_[l     AGCGCCCTTCTCCTGC---TCTCCGGGCAT 60
lcl|PQ203879.1_cds_XGB73507.1_1_[gene=blaOXA]_[protein=OXA-50-var_family_class_D_beta-lactamase_OXA-1290]_[protein_id=XGB73507.1]_[location=1..789]_[g     AGCGCCCTTCTCCTGC---TCTTCGGACAG 60
lcl|PQ203880.1_cds_XGB73508.1_1_[gene=blaOXA]_[protein=OXA-50_family_oxacillin-hydrolyzing_class_D_beta-lactamase_OXA-1291]_[protein_id=XGB73508.1]_[l     AGTGCCCTTCTCCTGC---TTTCCGGGCAT 60
lcl|PQ203881.1_cds_XGB73509.1_1_[gene=blaOXA]_[protein=OXA-50_family_oxacillin-hydrolyzing_class_D_beta-lactamase_OXA-1292]_[protein_id=XGB73509.1]_[l     AGTGCCCTTCTCCTGC---TTTCCGGGCAT 60
lcl|PQ203882.1_cds_XGB73510.1_1_[gene=blaOXA]_[protein=OXA-50_family_oxacillin-hydrolyzing_class_D_beta-lactamase_OXA-1293]_[protein_id=XGB73510.1]_[l     AGTGCCCTTCTCCTGC---TTTCCGGGCAT 60
lcl|PQ203883.1_cds_XGB73511.1_1_[gene=blaOXA]_[protein=OXA-50-var_family_class_D_beta-lactamase_OXA-1294]_[protein_id=XGB73511.1]_[location=1..789]_[g     AGCGCCCTTCTCCTGC---TCTTCGGACAG 60
lcl|PQ203884.1_cds_XGB73512.1_1_[gene=blaOXA]_[protein=oxacillin-hydrolyzing_class_D_beta-lactamase_OXA-50]_[protein_id=XGB73512.1]_[location=1..789]_     AGTGCCCTTCTCCTGC---TTTCCGGGCAT 60
lcl|PQ203885.1_cds_XGB73513.1_1_[gene=blaOXA]_[protein=OXA-50_family_oxacillin-hydrolyzing_class_D_beta-lactamase_OXA-1295]_[protein_id=XGB73513.1]_[l     AGCGCCCTTCTCCTGC---TCTCCGGGCAT 60
lcl|PQ203886.1_cds_XGB73514.1_1_[gene=blaOXA]_[protein=OXA-50_family_oxacillin-hydrolyzing_class_D_beta-lactamase_OXA-1296]_[protein_id=XGB73514.1]_[l     AGCGCCCTTCTCCTAC---TCTCCGGGCCT 60
lcl|PQ203887.1_cds_XGB73515.1_1_[gene=blaOXA]_[protein=OXA-50_family_oxacillin-hydrolyzing_class_D_beta-lactamase_OXA-1297]_[protein_id=XGB73515.1]_[l     AGTGCCCTTCTCCTGC---TTTCCGGGCAT 60
lcl|PQ203888.1_cds_XGB73516.1_1_[gene=blaOXA]_[protein=OXA-50_family_oxacillin-hydrolyzing_class_D_beta-lactamase_OXA-1298]_[protein_id=XGB73516.1]_[l     AGCGCCCTTCTCCTGC---TCTCCGGGCAT 60
lcl|PQ203889.1_cds_XGB73517.1_1_[gene=blaOXA]_[protein=OXA-50_family_oxacillin-hydrolyzing_class_D_beta-lactamase_OXA-1299]_[protein_id=XGB73517.1]_[l     AGTGCCCTTCTCCTGC---TTTCCGGGCAT 60
lcl|PQ203890.1_cds_XGB73518.1_1_[gene=blaOXA]_[protein=OXA-50_family_oxacillin-hydrolyzing_class_D_beta-lactamase_OXA-1300]_[protein_id=XGB73518.1]_[l     AGCGCCCTTCTCCTGC---TCTCCGGGCAT 60
lcl|PQ203891.1_cds_XGB73519.1_1_[gene=blaOXA]_[protein=OXA-50_family_oxacillin-hydrolyzing_class_D_beta-lactamase_OXA-1301]_[protein_id=XGB73519.1]_[l     AGTGCCCTTCTCCTGC---TTTCCGGGCAT 60
lcl|PQ203892.1_cds_XGB73520.1_1_[gene=blaOXA]_[protein=OXA-50_family_oxacillin-hydrolyzing_class_D_beta-lactamase_OXA-1255]_[protein_id=XGB73520.1]_[l     AGTGCCCTTCTCCTGC---TTTCCGGGCAT 60
                                                                                                                                                                                         

OXA-1_consensus                                                                                                                                            AGCAGCGCCAGTGCATCAACAGATATCTCT 90
OXA01_crRNA                                                                                                                                                ------------------------------ 90
Forward_primer                                                                                                                                             ------------------------------ 90
Reverse_primer                                                                                                                                             ------------------------------ 90
lcl|MZ720789.1_cds_QYZ89869.1_1_[gene=blaOXA]_[protein=OXA-50_family_oxacillin-hydrolyzing_class_D_beta-lactamase_OXA-1035]_[protein_id=QYZ89869.1]_[l     GCCCAGGCCAGCGAATGGAACGACAGCCAG 90
lcl|MN370854.1_cds_QEJ80883.1_1_[gene=blaOXA]_[protein=OXA-50_family_oxacillin-hydrolyzing_class_D_beta-lactamase_OXA-846]_[protein_id=QEJ80883.1]_[lo     GCCCAGGCCAGCGAATGGAACGACAGCCAG 90
lcl|MN370855.1_cds_QEJ80884.1_1_[gene=blaOXA]_[protein=OXA-50_family_oxacillin-hydrolyzing_class_D_beta-lactamase_OXA-847]_[protein_id=QEJ80884.1]_[lo     ACCCAGGCCAGCGAATGGAACGACAGCCAG 90
lcl|MN370856.1_cds_QEJ80885.1_1_[gene=blaOXA]_[protein=OXA-50_family_oxacillin-hydrolyzing_class_D_beta-lactamase_OXA-848]_[protein_id=QEJ80885.1]_[lo     GCCCAGGCCAGCGAATGGAACGACAGCCGG 90
lcl|MN370857.1_cds_QEJ80886.1_1_[gene=blaOXA]_[protein=OXA-50_family_oxacillin-hydrolyzing_class_D_beta-lactamase_OXA-849]_[protein_id=QEJ80886.1]_[lo     GCCCAGGCCAGCGAATGGAACGACAGCCAG 90
lcl|MN370858.1_cds_QEJ80887.1_1_[gene=blaOXA]_[protein=OXA-50_family_oxacillin-hydrolyzing_class_D_beta-lactamase_OXA-850]_[protein_id=QEJ80887.1]_[lo     ACCCAGGCCAGCGAATGGAACGACAGCCAG 90
lcl|MN370859.1_cds_QEJ80888.1_1_[gene=blaOXA]_[protein=OXA-50_family_oxacillin-hydrolyzing_class_D_beta-lactamase_OXA-851]_[protein_id=QEJ80888.1]_[lo     GCCCAGGCCAGCGAATGGAACGACAGCCAG 90
lcl|MT040739.1_cds_QIC04084.1_1_[gene=blaOXA]_[protein=OXA-50_family_oxacillin-hydrolyzing_class_D_beta-lactamase_OXA-901]_[protein_id=QIC04084.1]_[lo     GCCCAGGCCAGCGAATGGAACAACAGCCGG 90
lcl|MT040740.1_cds_QIC04085.1_1_[gene=blaOXA]_[protein=OXA-50_family_oxacillin-hydrolyzing_class_D_beta-lactamase_OXA-902]_[protein_id=QIC04085.1]_[lo     GCCCAGGCCAGCGAATGGAACGACAGCCAG 90
lcl|MT040741.1_cds_QIC04086.1_1_[gene=blaOXA]_[protein=OXA-50_family_oxacillin-hydrolyzing_class_D_beta-lactamase_OXA-903]_[protein_id=QIC04086.1]_[lo     ACCCAGGCCAGCGAATGGAACGACAGCCAG 90
lcl|MT040742.1_cds_QIC04087.1_1_[gene=blaOXA]_[protein=OXA-50_family_oxacillin-hydrolyzing_class_D_beta-lactamase_OXA-904]_[protein_id=QIC04087.1]_[lo     ACCCAGGCCAGCGAATGGAACGACAGCCAG 90
lcl|MT040743.1_cds_QIC04088.1_1_[gene=blaOXA]_[protein=OXA-50_family_oxacillin-hydrolyzing_class_D_beta-lactamase_OXA-905]_[protein_id=QIC04088.1]_[lo     GCCCAGGCCAGCGAATGGAACGACAGCCAG 90
lcl|MT040744.1_cds_QIC04089.1_1_[gene=blaOXA]_[protein=OXA-50_family_oxacillin-hydrolyzing_class_D_beta-lactamase_OXA-906]_[protein_id=QIC04089.1]_[lo     GCCCAGGCCAGCGAATGGAACGACAGCCAC 90
lcl|NG_049684.1_cds_WP_015649877.1_1_[gene=blaOXA]_[locus_tag=A7J11_01217]_[protein=OXA-50_family_oxacillin-hydrolyzing_class_D_beta-lactamase_OXA-395     GCCCAGGCCAGCGAATGGAACGACAGCCAG 90
lcl|NG_049685.1_cds_WP_016852290.1_1_[gene=blaOXA]_[locus_tag=A7J11_01216]_[protein=OXA-50_family_oxacillin-hydrolyzing_class_D_beta-lactamase_OXA-396     ACCCAGGCCAGCGAATGGAACGACAGCCAG 90
lcl|NG_049768.1_cds_WP_003097028.1_1_[gene=blaOXA]_[locus_tag=A7J11_01218]_[protein=OXA-50_family_oxacillin-hydrolyzing_class_D_beta-lactamase_OXA-488     GCCCAGGCCAGCGAATGGAACGACAGCCGG 90
lcl|NG_049777.1_cds_WP_003099707.1_1_[gene=blaOXA]_[locus_tag=A7J11_00256]_[protein=oxacillin-hydrolyzing_class_D_beta-lactamase_OXA-50]_[protein_id=W     ACCCAGGCCAGCGAATGGAACGACAGCCAG 90
lcl|NG_050612.1_cds_WP_003161965.1_1_[gene=blaOXA]_[locus_tag=A7J11_01358]_[protein=OXA-50_family_oxacillin-hydrolyzing_class_D_beta-lactamase_OXA-486     ACCCAGGCCAGCGAATGGAACGACAGCCAG 90
lcl|NG_066519.1_cds_WP_033989974.1_1_[gene=blaOXA]_[locus_tag=A7J11_06473]_[protein=OXA-50_family_oxacillin-hydrolyzing_class_D_beta-lactamase_OXA-846     GCCCAGGCCAGCGAATGGAACGACAGCCAG 90
lcl|NG_066520.1_cds_WP_010793618.1_1_[gene=blaOXA]_[locus_tag=A7J11_06474]_[protein=OXA-50_family_oxacillin-hydrolyzing_class_D_beta-lactamase_OXA-847     ACCCAGGCCAGCGAATGGAACGACAGCCAG 90
lcl|NG_066521.1_cds_WP_019485147.1_1_[gene=blaOXA]_[locus_tag=A7J11_06475]_[protein=OXA-50_family_oxacillin-hydrolyzing_class_D_beta-lactamase_OXA-848     GCCCAGGCCAGCGAATGGAACGACAGCCGG 90
lcl|NG_066522.1_cds_WP_150823477.1_1_[gene=blaOXA]_[locus_tag=A7J11_06476]_[protein=OXA-50_family_oxacillin-hydrolyzing_class_D_beta-lactamase_OXA-849     GCCCAGGCCAGCGAATGGAACGACAGCCAG 90
lcl|NG_066523.1_cds_WP_034006563.1_1_[gene=blaOXA]_[locus_tag=A7J11_06477]_[protein=OXA-50_family_oxacillin-hydrolyzing_class_D_beta-lactamase_OXA-850     ACCCAGGCCAGCGAATGGAACGACAGCCAG 90
lcl|NG_066524.1_cds_WP_014603442.1_1_[gene=blaOXA]_[locus_tag=A7J11_06478]_[protein=OXA-50_family_oxacillin-hydrolyzing_class_D_beta-lactamase_OXA-851     GCCCAGGCCAGCGAATGGAACGACAGCCAG 90
lcl|NG_071209.1_cds_WP_034081711.1_1_[gene=blaOXA]_[locus_tag=A7J11_06968]_[protein=OXA-50_family_oxacillin-hydrolyzing_class_D_beta-lactamase_OXA-937     ACCCAGGCCAGCGAATGGAACGACAGCCAG 90
lcl|NG_081792.1_cds_WP_241469308.1_1_[gene=blaOXA]_[locus_tag=A7J11_07698]_[protein=OXA-50_family_oxacillin-hydrolyzing_class_D_beta-lactamase_OXA-114     ACCCAGGCCAGCGAATGGAACGACAGCCAG 90
lcl|NG_148661.1_cds_WP_057384527.1_1_[gene=blaOXA]_[locus_tag=A7J11_07900]_[protein=OXA-50_family_oxacillin-hydrolyzing_class_D_beta-lactamase_OXA-117     GCCCAGGCCAGCGAATGGAACGACAGCCAG 90
lcl|NG_157033.1_cds_WP_200582679.1_1_[gene=blaOXA]_[locus_tag=A7J11_08060]_[protein=OXA-50_family_oxacillin-hydrolyzing_class_D_beta-lactamase_OXA-118     GCCCAGGCCAGCGAATGGAACGACAGCCAG 90
lcl|NG_157043.1_cds_WP_279240798.1_1_[gene=blaOXA]_[locus_tag=A7J11_08050]_[protein=OXA-50_family_oxacillin-hydrolyzing_class_D_beta-lactamase_OXA-119     GCCCAGGCCAGCGAATGGAACGACAGCCAG 90
lcl|NG_157066.1_cds_WP_034021370.1_1_[gene=blaOXA]_[locus_tag=A7J11_08064]_[protein=OXA-50_family_oxacillin-hydrolyzing_class_D_beta-lactamase_OXA-119     ACCCAGGCCAGCGAATGGAACGACAGCCAG 90
lcl|NG_242753.1_cds_WP_150035346.1_1_[gene=blaOXA]_[locus_tag=A7J11_08503]_[protein=OXA-50_family_oxacillin-hydrolyzing_class_D_beta-lactamase_OXA-125     ACCCAGGCCAGCGAATGGAACGACAGCCAG 90
lcl|NG_242755.1_cds_WP_124213927.1_1_[gene=blaOXA]_[locus_tag=A7J11_08505]_[protein=OXA-50_family_oxacillin-hydrolyzing_class_D_beta-lactamase_OXA-125     ACCCAGGCCAGCGAATGGAACGACAGCCAG 90
lcl|NG_242756.1_cds_WP_034072939.1_1_[gene=blaOXA]_[locus_tag=A7J11_08506]_[protein=OXA-50_family_oxacillin-hydrolyzing_class_D_beta-lactamase_OXA-125     ACCCAGGCCAGCGAATGGAACGACAGCCAG 90
lcl|NG_242757.1_cds_WP_094776403.1_1_[gene=blaOXA]_[locus_tag=A7J11_08507]_[protein=OXA-50_family_oxacillin-hydrolyzing_class_D_beta-lactamase_OXA-125     ACCCAGGCCAGCGAATGGAACGACAGCCAG 90
lcl|NG_242758.1_cds_WP_104052979.1_1_[gene=blaOXA]_[locus_tag=A7J11_08508]_[protein=OXA-50_family_oxacillin-hydrolyzing_class_D_beta-lactamase_OXA-125     ACCCAGGCCAGCGAATGGAACGACAGCCAG 90
lcl|NG_242759.1_cds_WP_367187972.1_1_[gene=blaOXA]_[locus_tag=A7J11_08509]_[protein=OXA-50_family_oxacillin-hydrolyzing_class_D_beta-lactamase_OXA-125     ACCCAGGCCAGCGAATGGAACGACAGCCAG 90
lcl|NG_244551.1_cds_WP_420354119.1_1_[gene=blaOXA]_[locus_tag=A7J11_08792]_[protein=OXA-50_family_oxacillin-hydrolyzing_class_D_beta-lactamase_OXA-133     ACCCAGGCCAGCGAATGGAACGACAGCCAG 90
lcl|OP131857.1_cds_UUM03673.1_1_[gene=blaOXA]_[protein=OXA-50_family_oxacillin-hydrolyzing_class_D_beta-lactamase_OXA-1140]_[protein_id=UUM03673.1]_[l     ACCCAGGCCAGCGAATGGAACGACAGCCAG 90
lcl|OP806901.1_cds_UZQ18801.1_1_[gene=blaOXA]_[protein=OXA-50_family_oxacillin-hydrolyzing_class_D_beta-lactamase_OXA-1174]_[protein_id=UZQ18801.1]_[l     GCCCAGGCCAGCGAATGGAACGACAGCCAG 90
lcl|OQ695552.1_cds_WEY36498.1_1_[gene=blaOXA]_[protein=OXA-50_family_oxacillin-hydrolyzing_class_D_beta-lactamase_OXA-1198]_[protein_id=WEY36498.1]_[l     GCCCAGGCCAGCGAATGGAACGACAGCCAG 90
lcl|OQ709074.1_cds_WFP34012.1_1_[gene=blaOXA]_[protein=OXA-50_family_oxacillin-hydrolyzing_class_D_beta-lactamase_OXA-1199]_[protein_id=WFP34012.1]_[l     ACCCAGGCCAGCGAATGGAACGACAGCCAG 90
lcl|PP766712.1_cds_XAP03053.1_1_[gene=blaOXA]_[protein=OXA-50_family_oxacillin-hydrolyzing_class_D_beta-lactamase_OXA-1244]_[protein_id=XAP03053.1]_[l     ACCCAGGCCAGCGAATGGAACGACAGCCAG 90
lcl|PP766713.1_cds_XAP03054.1_1_[gene=blaOXA]_[protein=OXA-50_family_oxacillin-hydrolyzing_class_D_beta-lactamase_OXA-1245]_[protein_id=XAP03054.1]_[l     GCCCAGGCCAGCGAATGGAACGACAGCCAG 90
lcl|PP766714.1_cds_XAP03055.1_1_[gene=blaOXA]_[protein=OXA-50_family_oxacillin-hydrolyzing_class_D_beta-lactamase_OXA-1246]_[protein_id=XAP03055.1]_[l     GCCCAGGCCAGCGAATGGAACGACAGCCAG 90
lcl|PV184587.1_cds_XPO98268.1_1_[gene=blaOXA]_[protein=OXA-50-var_family_class_D_beta-lactamase_OXA-1284]_[protein_id=XPO98268.1]_[location=1..789]_[g     GCCCAGGCCAGCGAATGGAACGACAGCCAG 90
lcl|PV878576.1_cds_XXP60815.1_1_[gene=blaOXA]_[protein=OXA-50_family_oxacillin-hydrolyzing_class_D_beta-lactamase_OXA-1395]_[protein_id=XXP60815.1]_[l     GCCCAGGCCAGCGAATGGAACGACAGCCAG 90
lcl|MT040745.1_cds_QIC04090.1_1_[gene=blaOXA]_[protein=OXA-50_family_oxacillin-hydrolyzing_class_D_beta-lactamase_OXA-907]_[protein_id=QIC04090.1]_[lo     GCCCAGGCCAGCGAATGGAACGACAGCCAG 90
lcl|MT040746.1_cds_QIC04091.1_1_[gene=blaOXA]_[protein=OXA-50_family_oxacillin-hydrolyzing_class_D_beta-lactamase_OXA-908]_[protein_id=QIC04091.1]_[lo     GCCCAGGCCAGCGAATGGAACGACAGCCAG 90
lcl|MT210600.1_cds_QIM59619.1_1_[gene=blaOXA]_[protein=OXA-50_family_oxacillin-hydrolyzing_class_D_beta-lactamase_OXA-905]_[protein_id=QIM59619.1]_[lo     GCCCAGGCCAGCGAATGGAACGACAGCCAG 90
lcl|MT210601.1_cds_QIM59620.1_1_[gene=blaOXA]_[protein=OXA-50_family_oxacillin-hydrolyzing_class_D_beta-lactamase_OXA-913]_[protein_id=QIM59620.1]_[lo     GCCCAGGCCAGCGAATGGAACGACAGCCGG 90
lcl|MT210602.1_cds_QIM59621.1_1_[gene=blaOXA]_[protein=OXA-50_family_oxacillin-hydrolyzing_class_D_beta-lactamase_OXA-914]_[protein_id=QIM59621.1]_[lo     ACCCAGGCCAGCGAATGGAACGACAGCCAG 90
lcl|MT210603.1_cds_QIM59622.1_1_[gene=blaOXA]_[protein=OXA-50_family_oxacillin-hydrolyzing_class_D_beta-lactamase_OXA-904]_[protein_id=QIM59622.1]_[lo     ACCCAGGCCAGCGAATGGAACGACAGCCAG 90
lcl|MZ449317.1_cds_QWY90351.1_1_[gene=blaOXA]_[protein=OXA-50_family_oxacillin-hydrolyzing_class_D_beta-lactamase_OXA-1014]_[protein_id=QWY90351.1]_[l     GCCCAGGCCAGCGAATGGAACGACAGCCAG 90
lcl|MZ672117.1_cds_QYH55590.1_1_[gene=blaOXA]_[protein=OXA-50_family_oxacillin-hydrolyzing_class_D_beta-lactamase_OXA-1018]_[protein_id=QYH55590.1]_[l     ACCCAGGCCAGCGAATGGAACGACAGCCAG 90
lcl|MZ672118.1_cds_QYH55591.1_1_[gene=blaOXA]_[protein=OXA-50_family_oxacillin-hydrolyzing_class_D_beta-lactamase_OXA-1019]_[protein_id=QYH55591.1]_[l     ACCCAGGCCAGCGAATGGAACGACAGCCAG 90
lcl|MZ672119.1_cds_QYH55592.1_1_[gene=blaOXA]_[protein=OXA-50_family_oxacillin-hydrolyzing_class_D_beta-lactamase_OXA-1020]_[protein_id=QYH55592.1]_[l     ACCCAGGCCAGCGAATGGAACGACAGCCAG 90
lcl|MZ672120.1_cds_QYH55593.1_1_[gene=blaOXA]_[protein=OXA-50_family_oxacillin-hydrolyzing_class_D_beta-lactamase_OXA-1021]_[protein_id=QYH55593.1]_[l     GCCCAGGCCAGCGAATGGAACGACAGCCAG 90
lcl|MZ672121.1_cds_QYH55594.1_1_[gene=blaOXA]_[protein=OXA-50_family_oxacillin-hydrolyzing_class_D_beta-lactamase_OXA-1022]_[protein_id=QYH55594.1]_[l     GCCCAGGCCAGCGAATGGAACGACAGCCAG 90
lcl|MZ672122.1_cds_QYH55595.1_1_[gene=blaOXA]_[protein=OXA-50_family_oxacillin-hydrolyzing_class_D_beta-lactamase_OXA-1023]_[protein_id=QYH55595.1]_[l     GCCCAGGCCAGCGAATGGAACGACAGCCAG 90
lcl|MZ672123.1_cds_QYH55596.1_1_[gene=blaOXA]_[protein=OXA-50_family_oxacillin-hydrolyzing_class_D_beta-lactamase_OXA-1024]_[protein_id=QYH55596.1]_[l     GCCCAGGCCAGCGAATGGAACGACAGCCAG 90
lcl|MZ672124.1_cds_QYH55597.1_1_[gene=blaOXA]_[protein=OXA-50_family_oxacillin-hydrolyzing_class_D_beta-lactamase_OXA-1025]_[protein_id=QYH55597.1]_[l     ACCCAGGCCAGCGAATGGAACGACAGCCAG 90
lcl|MZ672125.1_cds_QYH55598.1_1_[gene=blaOXA]_[protein=OXA-50_family_oxacillin-hydrolyzing_class_D_beta-lactamase_OXA-1026]_[protein_id=QYH55598.1]_[l     GCCCAGGCCAGCGAATGGAACGACAGCCGG 90
lcl|MZ672126.1_cds_QYH55599.1_1_[gene=blaOXA]_[protein=OXA-50_family_oxacillin-hydrolyzing_class_D_beta-lactamase_OXA-1027]_[protein_id=QYH55599.1]_[l     GCCCAGGCCAGCGAATGGAACGACAGCCAG 90
lcl|MZ672127.1_cds_QYH55600.1_1_[gene=blaOXA]_[protein=OXA-50_family_oxacillin-hydrolyzing_class_D_beta-lactamase_OXA-1028]_[protein_id=QYH55600.1]_[l     ACCCAGGCCAGCGAATGGAACGACAGCCAG 90
lcl|MZ672128.1_cds_QYH55601.1_1_[gene=blaOXA]_[protein=OXA-50_family_oxacillin-hydrolyzing_class_D_beta-lactamase_OXA-1029]_[protein_id=QYH55601.1]_[l     ACCCAGGCCAGCGAATGGAACGACAGCCAG 90
lcl|MZ672129.1_cds_QYH55602.1_1_[gene=blaOXA]_[protein=OXA-50_family_oxacillin-hydrolyzing_class_D_beta-lactamase_OXA-1030]_[protein_id=QYH55602.1]_[l     ACCCAGGCCAGCGAATGGAACGACAGCCGG 90
lcl|MZ672130.1_cds_QYH55603.1_1_[gene=blaOXA]_[protein=OXA-50_family_oxacillin-hydrolyzing_class_D_beta-lactamase_OXA-1031]_[protein_id=QYH55603.1]_[l     GCCCAGGCCAGCGAATGGAACGACAGCCAG 90
lcl|MZ672131.1_cds_QYH55604.1_1_[gene=blaOXA]_[protein=OXA-50_family_oxacillin-hydrolyzing_class_D_beta-lactamase_OXA-1032]_[protein_id=QYH55604.1]_[l     GCCCAGGCCAGCGAATGGAACGACAGCCAG 90
lcl|MZ672132.1_cds_QYH55605.1_1_[gene=blaOXA]_[protein=OXA-50_family_oxacillin-hydrolyzing_class_D_beta-lactamase_OXA-1033]_[protein_id=QYH55605.1]_[l     ACCCAGGCCAGCGAATGGAACGACAGCCAG 90
lcl|MZ672133.1_cds_QYH55606.1_1_[gene=blaOXA]_[protein=OXA-50_family_oxacillin-hydrolyzing_class_D_beta-lactamase_OXA-1034]_[protein_id=QYH55606.1]_[l     ACCCAGGCCAGCGAATGGAACGACAGCCAG 90
lcl|NG_049767.1_cds_WP_033954903.1_1_[gene=blaOXA]_[locus_tag=A7J11_03386]_[protein=OXA-50_family_oxacillin-hydrolyzing_class_D_beta-lactamase_OXA-485     GCCCAGGCCAGCGAATGGAACGACAGCCAG 90
lcl|NG_049773.1_cds_WP_003118452.1_1_[gene=blaOXA]_[locus_tag=A7J11_01357]_[protein=OXA-50_family_oxacillin-hydrolyzing_class_D_beta-lactamase_OXA-494     ACCCAGGCCAGCGAATGGAACGACAGCCAG 90
lcl|NG_068020.1_cds_WP_031757092.1_1_[gene=blaOXA]_[locus_tag=A7J11_06728]_[protein=OXA-50_family_oxacillin-hydrolyzing_class_D_beta-lactamase_OXA-901     GCCCAGGCCAGCGAATGGAACAACAGCCGG 90
lcl|NG_068021.1_cds_WP_024916334.1_1_[gene=blaOXA]_[locus_tag=A7J11_06729]_[protein=OXA-50_family_oxacillin-hydrolyzing_class_D_beta-lactamase_OXA-902     GCCCAGGCCAGCGAATGGAACGACAGCCAG 90
lcl|NG_068022.1_cds_WP_164461291.1_1_[gene=blaOXA]_[locus_tag=A7J11_06730]_[protein=OXA-50_family_oxacillin-hydrolyzing_class_D_beta-lactamase_OXA-903     ACCCAGGCCAGCGAATGGAACGACAGCCAG 90
lcl|NG_068023.1_cds_WP_003122322.1_1_[gene=blaOXA]_[locus_tag=A7J11_06731]_[protein=OXA-50_family_oxacillin-hydrolyzing_class_D_beta-lactamase_OXA-904     ACCCAGGCCAGCGAATGGAACGACAGCCAG 90
lcl|NG_068024.1_cds_WP_003161096.1_1_[gene=blaOXA]_[locus_tag=A7J11_06732]_[protein=OXA-50_family_oxacillin-hydrolyzing_class_D_beta-lactamase_OXA-905     GCCCAGGCCAGCGAATGGAACGACAGCCAG 90
lcl|NG_068025.1_cds_WP_034005326.1_1_[gene=blaOXA]_[locus_tag=A7J11_06733]_[protein=OXA-50_family_oxacillin-hydrolyzing_class_D_beta-lactamase_OXA-906     GCCCAGGCCAGCGAATGGAACGACAGCCAC 90
lcl|NG_068026.1_cds_WP_164461292.1_1_[gene=blaOXA]_[locus_tag=A7J11_06734]_[protein=OXA-50_family_oxacillin-hydrolyzing_class_D_beta-lactamase_OXA-907     GCCCAGGCCAGCGAATGGAACGACAGCCAG 90
lcl|NG_068027.1_cds_WP_031694184.1_1_[gene=blaOXA]_[locus_tag=A7J11_06735]_[protein=OXA-50_family_oxacillin-hydrolyzing_class_D_beta-lactamase_OXA-908     GCCCAGGCCAGCGAATGGAACGACAGCCAG 90
lcl|NG_068184.1_cds_WP_031691948.1_1_[gene=blaOXA]_[locus_tag=A7J11_06797]_[protein=OXA-50_family_oxacillin-hydrolyzing_class_D_beta-lactamase_OXA-913     GCCCAGGCCAGCGAATGGAACGACAGCCGG 90
lcl|NG_068185.1_cds_WP_023132404.1_1_[gene=blaOXA]_[locus_tag=A7J11_06798]_[protein=OXA-50_family_oxacillin-hydrolyzing_class_D_beta-lactamase_OXA-914     ACCCAGGCCAGCGAATGGAACGACAGCCAG 90
lcl|NG_076674.1_cds_WP_049291121.1_1_[gene=blaOXA]_[locus_tag=A7J11_07180]_[protein=OXA-50_family_oxacillin-hydrolyzing_class_D_beta-lactamase_OXA-101     GCCCAGGCCAGCGAATGGAACGACAGCCAG 90
lcl|NG_076815.1_cds_WP_223146972.1_1_[gene=blaOXA]_[locus_tag=A7J11_07196]_[protein=OXA-50_family_oxacillin-hydrolyzing_class_D_beta-lactamase_OXA-101     ACCCAGGCCAGCGAATGGAACGACAGCCAG 90
lcl|NG_076816.1_cds_WP_196658681.1_1_[gene=blaOXA]_[locus_tag=A7J11_07197]_[protein=OXA-50_family_oxacillin-hydrolyzing_class_D_beta-lactamase_OXA-101     ACCCAGGCCAGCGAATGGAACGACAGCCAG 90
lcl|NG_076817.1_cds_WP_126584556.1_1_[gene=blaOXA]_[locus_tag=A7J11_07198]_[protein=OXA-50_family_oxacillin-hydrolyzing_class_D_beta-lactamase_OXA-102     ACCCAGGCCAGCGAATGGAACGACAGCCAG 90
lcl|NG_076818.1_cds_WP_121306048.1_1_[gene=blaOXA]_[locus_tag=A7J11_07199]_[protein=OXA-50_family_oxacillin-hydrolyzing_class_D_beta-lactamase_OXA-102     GCCCAGGCCAGCGAATGGAACGACAGCCAG 90
lcl|NG_076819.1_cds_WP_034027761.1_1_[gene=blaOXA]_[locus_tag=A7J11_07200]_[protein=OXA-50_family_oxacillin-hydrolyzing_class_D_beta-lactamase_OXA-102     GCCCAGGCCAGCGAATGGAACGACAGCCAG 90
lcl|NG_076820.1_cds_WP_034033411.1_1_[gene=blaOXA]_[locus_tag=A7J11_07201]_[protein=OXA-50_family_oxacillin-hydrolyzing_class_D_beta-lactamase_OXA-102     GCCCAGGCCAGCGAATGGAACGACAGCCAG 90
lcl|NG_076821.1_cds_WP_058354753.1_1_[gene=blaOXA]_[locus_tag=A7J11_07202]_[protein=OXA-50_family_oxacillin-hydrolyzing_class_D_beta-lactamase_OXA-102     GCCCAGGCCAGCGAATGGAACGACAGCCAG 90
lcl|NG_076822.1_cds_WP_034025854.1_1_[gene=blaOXA]_[locus_tag=A7J11_07203]_[protein=OXA-50_family_oxacillin-hydrolyzing_class_D_beta-lactamase_OXA-102     ACCCAGGCCAGCGAATGGAACGACAGCCAG 90
lcl|NG_076823.1_cds_WP_019396295.1_1_[gene=blaOXA]_[locus_tag=A7J11_07204]_[protein=OXA-50_family_oxacillin-hydrolyzing_class_D_beta-lactamase_OXA-102     GCCCAGGCCAGCGAATGGAACGACAGCCGG 90
lcl|NG_076824.1_cds_WP_058142895.1_1_[gene=blaOXA]_[locus_tag=A7J11_07205]_[protein=OXA-50_family_oxacillin-hydrolyzing_class_D_beta-lactamase_OXA-102     GCCCAGGCCAGCGAATGGAACGACAGCCAG 90
lcl|NG_076825.1_cds_WP_017002439.1_1_[gene=blaOXA]_[locus_tag=A7J11_07206]_[protein=OXA-50_family_oxacillin-hydrolyzing_class_D_beta-lactamase_OXA-102     ACCCAGGCCAGCGAATGGAACGACAGCCAG 90
lcl|NG_076826.1_cds_WP_126861771.1_1_[gene=blaOXA]_[locus_tag=A7J11_07207]_[protein=OXA-50_family_oxacillin-hydrolyzing_class_D_beta-lactamase_OXA-102     ACCCAGGCCAGCGAATGGAACGACAGCCAG 90
lcl|NG_076827.1_cds_WP_023097100.1_1_[gene=blaOXA]_[locus_tag=A7J11_07208]_[protein=OXA-50_family_oxacillin-hydrolyzing_class_D_beta-lactamase_OXA-103     ACCCAGGCCAGCGAATGGAACGACAGCCGG 90
lcl|NG_076828.1_cds_WP_223146973.1_1_[gene=blaOXA]_[locus_tag=A7J11_07209]_[protein=OXA-50_family_oxacillin-hydrolyzing_class_D_beta-lactamase_OXA-103     GCCCAGGCCAGCGAATGGAACGACAGCCAG 90
lcl|NG_076829.1_cds_WP_023107469.1_1_[gene=blaOXA]_[locus_tag=A7J11_07210]_[protein=OXA-50_family_oxacillin-hydrolyzing_class_D_beta-lactamase_OXA-103     GCCCAGGCCAGCGAATGGAACGACAGCCAG 90
lcl|NG_076830.1_cds_WP_033937969.1_1_[gene=blaOXA]_[locus_tag=A7J11_07211]_[protein=OXA-50_family_oxacillin-hydrolyzing_class_D_beta-lactamase_OXA-103     ACCCAGGCCAGCGAATGGAACGACAGCCAG 90
lcl|NG_076831.1_cds_WP_033887259.1_1_[gene=blaOXA]_[locus_tag=A7J11_07212]_[protein=OXA-50_family_oxacillin-hydrolyzing_class_D_beta-lactamase_OXA-103     ACCCAGGCCAGCGAATGGAACGACAGCCAG 90
lcl|NG_076840.1_cds_WP_023096365.1_1_[gene=blaOXA]_[locus_tag=A7J11_07221]_[protein=OXA-50_family_oxacillin-hydrolyzing_class_D_beta-lactamase_OXA-103     GCCCAGGCCAGCGAATGGAACGACAGCCAG 90
lcl|NG_081710.1_cds_WP_124125861.1_1_[gene=blaOXA]_[locus_tag=A7J11_07650]_[protein=OXA-50_family_oxacillin-hydrolyzing_class_D_beta-lactamase_OXA-112     GCCCAGGCCAGCGAATGGAACGACAGCCAG 90
lcl|NG_081711.1_cds_WP_033955867.1_1_[gene=blaOXA]_[locus_tag=A7J11_07651]_[protein=OXA-50_family_oxacillin-hydrolyzing_class_D_beta-lactamase_OXA-112     ACCCAGGCCAGCGAATGGAACGACAGCCAG 90
lcl|NG_081712.1_cds_WP_256875614.1_1_[gene=blaOXA]_[locus_tag=A7J11_07652]_[protein=OXA-50_family_oxacillin-hydrolyzing_class_D_beta-lactamase_OXA-112     ACCCAGGCCAGCGAATGGAACGACAGCCAG 90
lcl|NG_081713.1_cds_WP_023122435.1_1_[gene=blaOXA]_[locus_tag=A7J11_07653]_[protein=OXA-50_family_oxacillin-hydrolyzing_class_D_beta-lactamase_OXA-112     GCCCAGGCCAGCGAATGGAACGACAGCCAG 90
lcl|NG_081714.1_cds_WP_256875615.1_1_[gene=blaOXA]_[locus_tag=A7J11_07654]_[protein=OXA-50_family_oxacillin-hydrolyzing_class_D_beta-lactamase_OXA-112     ACCCAGGCCAGCGAATGGAACGACAGCCAG 90
lcl|NG_081715.1_cds_WP_057387633.1_1_[gene=blaOXA]_[locus_tag=A7J11_07655]_[protein=OXA-50_family_oxacillin-hydrolyzing_class_D_beta-lactamase_OXA-112     ACCCAGGCCAGCGAATGGAACGACAGCCAG 90
lcl|NG_081716.1_cds_WP_256875616.1_1_[gene=blaOXA]_[locus_tag=A7J11_07656]_[protein=OXA-50_family_oxacillin-hydrolyzing_class_D_beta-lactamase_OXA-113     ACCCAGGCCAGCGAATGGAACGACAGCCAG 90
lcl|NG_081717.1_cds_WP_126622689.1_1_[gene=blaOXA]_[locus_tag=A7J11_07657]_[protein=OXA-50_family_oxacillin-hydrolyzing_class_D_beta-lactamase_OXA-113     GCCCAGGCCAGCGAATGGAACGACAGCCAG 90
lcl|NG_081718.1_cds_WP_058017838.1_1_[gene=blaOXA]_[locus_tag=A7J11_07658]_[protein=OXA-50_family_oxacillin-hydrolyzing_class_D_beta-lactamase_OXA-113     ACCCAGGCCAGCGAATGGAACGACAGCCAG 90
lcl|NG_081719.1_cds_WP_033968246.1_1_[gene=blaOXA]_[locus_tag=A7J11_07659]_[protein=OXA-50_family_oxacillin-hydrolyzing_class_D_beta-lactamase_OXA-113     ACCCAGGCCAGCGAATGGAACGACAGCCAG 90
lcl|NG_081720.1_cds_WP_256875617.1_1_[gene=blaOXA]_[locus_tag=A7J11_07660]_[protein=OXA-50_family_oxacillin-hydrolyzing_class_D_beta-lactamase_OXA-113     ACCCAGGCCAGCGAATGGAACGACAGCCAG 90
lcl|NG_081721.1_cds_WP_033978625.1_1_[gene=blaOXA]_[locus_tag=A7J11_07661]_[protein=OXA-50_family_oxacillin-hydrolyzing_class_D_beta-lactamase_OXA-113     ACCCAGGCCAGCGAATGGAACGACAGCCAG 90
lcl|NG_242747.1_cds_WP_367187968.1_1_[gene=blaOXA]_[locus_tag=A7J11_08495]_[protein=OXA-50_family_oxacillin-hydrolyzing_class_D_beta-lactamase_OXA-124     ACCCAGGCCAGCGAATGGAACGACAGCCAG 90
lcl|NG_242748.1_cds_WP_034002900.1_1_[gene=blaOXA]_[locus_tag=A7J11_08496]_[protein=OXA-50_family_oxacillin-hydrolyzing_class_D_beta-lactamase_OXA-124     GCCCAGGCCAGCGAATGGAACGACAGCCAG 90
lcl|NG_242749.1_cds_WP_171889086.1_1_[gene=blaOXA]_[locus_tag=A7J11_08497]_[protein=OXA-50_family_oxacillin-hydrolyzing_class_D_beta-lactamase_OXA-124     GCCCAGGCCAGCGAATGGAACGACAGCCAG 90
lcl|NG_243485.1_cds_WP_126558944.1_1_[gene=blaOXA]_[locus_tag=A7J11_08583]_[protein=OXA-50_family_oxacillin-hydrolyzing_class_D_beta-lactamase_OXA-126     ACCCAGGCCAGCGAATGGAACGACAGCCAG 90
lcl|NG_243486.1_cds_WP_058176185.1_1_[gene=blaOXA]_[locus_tag=A7J11_08584]_[protein=OXA-50_family_oxacillin-hydrolyzing_class_D_beta-lactamase_OXA-126     GCCCAGGCCAGCGAATGGAACGACAGCCAG 90
lcl|NG_243487.1_cds_WP_229998008.1_1_[gene=blaOXA]_[locus_tag=A7J11_08585]_[protein=OXA-50_family_oxacillin-hydrolyzing_class_D_beta-lactamase_OXA-126     ACCCAGGCCAGCGAATGGAACGACAGCCAG 90
lcl|NG_243488.1_cds_WP_033984473.1_1_[gene=blaOXA]_[locus_tag=A7J11_08586]_[protein=OXA-50_family_oxacillin-hydrolyzing_class_D_beta-lactamase_OXA-127     GCCCAGGCCAGCGAATGGAACGACACCCAG 90
lcl|NG_243489.1_cds_WP_128621242.1_1_[gene=blaOXA]_[locus_tag=A7J11_08587]_[protein=OXA-50_family_oxacillin-hydrolyzing_class_D_beta-lactamase_OXA-127     ACCCAGGCCAGCGAATGGAACGACAGCCAG 90
lcl|NG_243490.1_cds_WP_073647622.1_1_[gene=blaOXA]_[locus_tag=A7J11_08588]_[protein=OXA-50_family_oxacillin-hydrolyzing_class_D_beta-lactamase_OXA-127     GCCCAGGCCAGCGAATGGAACGACAGCCAG 90
lcl|NG_243491.1_cds_WP_114230457.1_1_[gene=blaOXA]_[locus_tag=A7J11_08589]_[protein=OXA-50_family_oxacillin-hydrolyzing_class_D_beta-lactamase_OXA-127     GCTCAGGCCAGCGAATGGAACGACAGCCAG 90
lcl|NG_243492.1_cds_WP_058199927.1_1_[gene=blaOXA]_[locus_tag=A7J11_08590]_[protein=OXA-50_family_oxacillin-hydrolyzing_class_D_beta-lactamase_OXA-127     GCCCAGGCCAGCGAATGGAACGACAGCCAG 90
lcl|NG_243493.1_cds_WP_043099627.1_1_[gene=blaOXA]_[locus_tag=A7J11_08591]_[protein=OXA-50-var_family_class_D_beta-lactamase_OXA-1275]_[protein_id=WP_     GCCCAGGCCAGCGAATGGAACGACAGCCAG 90
lcl|NG_243494.1_cds_WP_034022424.1_1_[gene=blaOXA]_[locus_tag=A7J11_08592]_[protein=OXA-50_family_oxacillin-hydrolyzing_class_D_beta-lactamase_OXA-127     ACCCAGGCCAGCGAATGGAACGACAGCCAG 90
lcl|NG_243495.1_cds_WP_375516068.1_1_[gene=blaOXA]_[locus_tag=A7J11_08593]_[protein=OXA-50_family_oxacillin-hydrolyzing_class_D_beta-lactamase_OXA-127     GCCCAGGCCAGCGAATGGAACGACAGCCGG 90
lcl|NG_243496.1_cds_WP_252649526.1_1_[gene=blaOXA]_[locus_tag=A7J11_08594]_[protein=OXA-50_family_oxacillin-hydrolyzing_class_D_beta-lactamase_OXA-127     GCCCAGGCCAGCGAATGGAACGACAGCCAG 90
lcl|NG_243497.1_cds_WP_367086563.1_1_[gene=blaOXA]_[locus_tag=A7J11_08595]_[protein=OXA-50_family_oxacillin-hydrolyzing_class_D_beta-lactamase_OXA-127     ACCCAGGCCAGCGAATGGAACGACAGCCAG 90
lcl|NG_243498.1_cds_WP_375516069.1_1_[gene=blaOXA]_[locus_tag=A7J11_08596]_[protein=OXA-50_family_oxacillin-hydrolyzing_class_D_beta-lactamase_OXA-128     GCCCAGGCCAGCGAATGGAACGACAGCCAG 90
lcl|NG_243499.1_cds_WP_034047652.1_1_[gene=blaOXA]_[locus_tag=A7J11_08597]_[protein=OXA-50_family_oxacillin-hydrolyzing_class_D_beta-lactamase_OXA-128     ACCCAGGCCAGCGAATGGAACGACAGCCAG 90
lcl|NG_243500.1_cds_WP_375516070.1_1_[gene=blaOXA]_[locus_tag=A7J11_08598]_[protein=OXA-50_family_oxacillin-hydrolyzing_class_D_beta-lactamase_OXA-128     ACCCAGGCCAGCGAATGGAACGACAGCCAG 90
lcl|NG_243501.1_cds_WP_375516071.1_1_[gene=blaOXA]_[locus_tag=A7J11_08599]_[protein=OXA-50_family_oxacillin-hydrolyzing_class_D_beta-lactamase_OXA-128     ACCCAGGCCAGCGAATGGAACGACAGCCAG 90
lcl|NG_243502.1_cds_WP_053814856.1_1_[gene=blaOXA]_[locus_tag=A7J11_08600]_[protein=OXA-50-var_family_class_D_beta-lactamase_OXA-1284]_[protein_id=WP_     GCCCAGGCCAGCGAATGGAACGACAGCCAG 90
lcl|NG_243503.1_cds_WP_171892704.1_1_[gene=blaOXA]_[locus_tag=A7J11_08601]_[protein=OXA-50_family_oxacillin-hydrolyzing_class_D_beta-lactamase_OXA-128     GCCCAGGCCAGCGAATGGAACGACAGCCAG 90
lcl|NG_243504.1_cds_WP_194355408.1_1_[gene=blaOXA]_[locus_tag=A7J11_08602]_[protein=OXA-50_family_oxacillin-hydrolyzing_class_D_beta-lactamase_OXA-128     ACCCAGGCCAGCGAATGGAACGACAGCCAG 90
lcl|NG_243505.1_cds_WP_225025027.1_1_[gene=blaOXA]_[locus_tag=A7J11_08603]_[protein=OXA-50_family_oxacillin-hydrolyzing_class_D_beta-lactamase_OXA-128     ACCCAGGCCAGCGAATGGAACGACAGCCAG 90
lcl|NG_243506.1_cds_WP_033949287.1_1_[gene=blaOXA]_[locus_tag=A7J11_08604]_[protein=OXA-50_family_oxacillin-hydrolyzing_class_D_beta-lactamase_OXA-128     ACCCAGGCCAGCGAATGGAACGACAGCCAG 90
lcl|NG_243507.1_cds_WP_034015617.1_1_[gene=blaOXA]_[locus_tag=A7J11_08605]_[protein=OXA-50_family_oxacillin-hydrolyzing_class_D_beta-lactamase_OXA-128     GCCCAGGCCAGCGAATGGAACGACAGCCAG 90
lcl|NG_243508.1_cds_WP_058145768.1_1_[gene=blaOXA]_[locus_tag=A7J11_08606]_[protein=OXA-50-var_family_class_D_beta-lactamase_OXA-1290]_[protein_id=WP_     GCCCAGGCCAGCGAATGGAACGACAGCCAG 90
lcl|NG_243509.1_cds_WP_375516072.1_1_[gene=blaOXA]_[locus_tag=A7J11_08607]_[protein=OXA-50_family_oxacillin-hydrolyzing_class_D_beta-lactamase_OXA-129     ACCCAGGCCAGCGAATGGAACGACAGCCAG 90
lcl|NG_243510.1_cds_WP_100882964.1_1_[gene=blaOXA]_[locus_tag=A7J11_08608]_[protein=OXA-50_family_oxacillin-hydrolyzing_class_D_beta-lactamase_OXA-129     ACCCAGGCCAGCGAATGGAACGACAGCCAG 90
lcl|NG_243511.1_cds_WP_105248276.1_1_[gene=blaOXA]_[locus_tag=A7J11_08609]_[protein=OXA-50_family_oxacillin-hydrolyzing_class_D_beta-lactamase_OXA-129     ACCCAGGCCAGCGAATGGAACGACAGCCAG 90
lcl|NG_243512.1_cds_WP_034080731.1_1_[gene=blaOXA]_[locus_tag=A7J11_08610]_[protein=OXA-50-var_family_class_D_beta-lactamase_OXA-1294]_[protein_id=WP_     GCCCAGGCCAGCGAATGGAACGACAGCCAG 90
lcl|NG_243513.1_cds_WP_331706252.1_1_[gene=blaOXA]_[locus_tag=A7J11_08611]_[protein=OXA-50_family_oxacillin-hydrolyzing_class_D_beta-lactamase_OXA-129     GCTCAGGCCAGCGAATGGAACGACAGCCAG 90
lcl|NG_243514.1_cds_WP_375516073.1_1_[gene=blaOXA]_[locus_tag=A7J11_08612]_[protein=OXA-50_family_oxacillin-hydrolyzing_class_D_beta-lactamase_OXA-129     ACCCAGGCCAGCGAATGGAACGACAGCCAG 90
lcl|NG_243515.1_cds_WP_375516074.1_1_[gene=blaOXA]_[locus_tag=A7J11_08613]_[protein=OXA-50_family_oxacillin-hydrolyzing_class_D_beta-lactamase_OXA-129     ACCCAGGCCAGCGAATGGAACGACAGCCAG 90
lcl|NG_243516.1_cds_WP_074206779.1_1_[gene=blaOXA]_[locus_tag=A7J11_08614]_[protein=OXA-50_family_oxacillin-hydrolyzing_class_D_beta-lactamase_OXA-129     GCCCAGGCCAGCGAATGGAACGACAGCCAG 90
lcl|NG_243517.1_cds_WP_375516075.1_1_[gene=blaOXA]_[locus_tag=A7J11_08615]_[protein=OXA-50_family_oxacillin-hydrolyzing_class_D_beta-lactamase_OXA-129     ACCCAGGCCAGCGAATGGAACGACAGCCAG 90
lcl|NG_243518.1_cds_WP_375516076.1_1_[gene=blaOXA]_[locus_tag=A7J11_08616]_[protein=OXA-50_family_oxacillin-hydrolyzing_class_D_beta-lactamase_OXA-130     GCCCAGGTCAGCGAATGGAACGACAGCCAG 90
lcl|NG_243519.1_cds_WP_375516077.1_1_[gene=blaOXA]_[locus_tag=A7J11_08617]_[protein=OXA-50_family_oxacillin-hydrolyzing_class_D_beta-lactamase_OXA-130     ACCCAGGCCAGCGAATGGAACGACAGCCAG 90
lcl|ON651474.1_cds_UTS94227.1_1_[gene=blaOXA]_[protein=OXA-50_family_oxacillin-hydrolyzing_class_D_beta-lactamase_OXA-1124]_[protein_id=UTS94227.1]_[l     GCCCAGGCCAGCGAATGGAACGACAGCCAG 90
lcl|ON651475.1_cds_UTS94228.1_1_[gene=blaOXA]_[protein=OXA-50_family_oxacillin-hydrolyzing_class_D_beta-lactamase_OXA-1125]_[protein_id=UTS94228.1]_[l     ACCCAGGCCAGCGAATGGAACGACAGCCAG 90
lcl|ON651476.1_cds_UTS94229.1_1_[gene=blaOXA]_[protein=OXA-50_family_oxacillin-hydrolyzing_class_D_beta-lactamase_OXA-1126]_[protein_id=UTS94229.1]_[l     ACCCAGGCCAGCGAATGGAACGACAGCCAG 90
lcl|ON651477.1_cds_UTS94230.1_1_[gene=blaOXA]_[protein=OXA-50_family_oxacillin-hydrolyzing_class_D_beta-lactamase_OXA-1035]_[protein_id=UTS94230.1]_[l     GCCCAGGCCAGCGAATGGAACGACAGCCAG 90
lcl|ON651478.1_cds_UTS94231.1_1_[gene=blaOXA]_[protein=OXA-50_family_oxacillin-hydrolyzing_class_D_beta-lactamase_OXA-1127]_[protein_id=UTS94231.1]_[l     GCCCAGGCCAGCGAATGGAACGACAGCCAG 90
lcl|ON651479.1_cds_UTS94232.1_1_[gene=blaOXA]_[protein=OXA-50_family_oxacillin-hydrolyzing_class_D_beta-lactamase_OXA-1128]_[protein_id=UTS94232.1]_[l     ACCCAGGCCAGCGAATGGAACGACAGCCAG 90
lcl|ON651480.1_cds_UTS94233.1_1_[gene=blaOXA]_[protein=OXA-50_family_oxacillin-hydrolyzing_class_D_beta-lactamase_OXA-1129]_[protein_id=UTS94233.1]_[l     ACCCAGGCCAGCGAATGGAACGACAGCCAG 90
lcl|ON651481.1_cds_UTS94234.1_1_[gene=blaOXA]_[protein=OXA-50_family_oxacillin-hydrolyzing_class_D_beta-lactamase_OXA-1130]_[protein_id=UTS94234.1]_[l     ACCCAGGCCAGCGAATGGAACGACAGCCAG 90
lcl|ON651482.1_cds_UTS94235.1_1_[gene=blaOXA]_[protein=OXA-50_family_oxacillin-hydrolyzing_class_D_beta-lactamase_OXA-1131]_[protein_id=UTS94235.1]_[l     GCCCAGGCCAGCGAATGGAACGACAGCCAG 90
lcl|ON651483.1_cds_UTS94236.1_1_[gene=blaOXA]_[protein=OXA-50_family_oxacillin-hydrolyzing_class_D_beta-lactamase_OXA-1132]_[protein_id=UTS94236.1]_[l     ACCCAGGCCAGCGAATGGAACGACAGCCAG 90
lcl|ON651484.1_cds_UTS94237.1_1_[gene=blaOXA]_[protein=OXA-50_family_oxacillin-hydrolyzing_class_D_beta-lactamase_OXA-1133]_[protein_id=UTS94237.1]_[l     ACCCAGGCCAGCGAATGGAACGACAGCCAG 90
lcl|ON651485.1_cds_UTS94238.1_1_[gene=blaOXA]_[protein=OXA-50_family_oxacillin-hydrolyzing_class_D_beta-lactamase_OXA-1134]_[protein_id=UTS94238.1]_[l     ACCCAGGCCAGCGAATGGAACGACAGCCAG 90
lcl|ON651486.1_cds_UTS94239.1_1_[gene=blaOXA]_[protein=OXA-50_family_oxacillin-hydrolyzing_class_D_beta-lactamase_OXA-1135]_[protein_id=UTS94239.1]_[l     ACCCAGGCCAGCGAATGGAACGACAGCCAG 90
lcl|PP850000.1_cds_XBP46885.1_1_[gene=blaOXA]_[protein=OXA-50_family_oxacillin-hydrolyzing_class_D_beta-lactamase_OXA-1250]_[protein_id=XBP46885.1]_[l     ACCCAGGCCAGCGAATGGAACGACAGCCAG 90
lcl|PP850001.1_cds_XBP46886.1_1_[gene=blaOXA]_[protein=OXA-50_family_oxacillin-hydrolyzing_class_D_beta-lactamase_OXA-1246]_[protein_id=XBP46886.1]_[l     GCCCAGGCCAGCGAATGGAACGACAGCCAG 90
lcl|PP850003.1_cds_XBP46888.1_1_[gene=blaOXA]_[protein=OXA-50_family_oxacillin-hydrolyzing_class_D_beta-lactamase_OXA-1252]_[protein_id=XBP46888.1]_[l     ACCCAGGCCAGCGAATGGAACGACAGCCAG 90
lcl|PP850004.1_cds_XBP46889.1_1_[gene=blaOXA]_[protein=OXA-50_family_oxacillin-hydrolyzing_class_D_beta-lactamase_OXA-1253]_[protein_id=XBP46889.1]_[l     ACCCAGGCCAGCGAATGGAACGACAGCCAG 90
lcl|PP850005.1_cds_XBP46890.1_1_[gene=blaOXA]_[protein=OXA-50_family_oxacillin-hydrolyzing_class_D_beta-lactamase_OXA-1254]_[protein_id=XBP46890.1]_[l     ACCCAGGCCAGCGAATGGAACGACAGCCAG 90
lcl|PP850006.1_cds_XBP46891.1_1_[gene=blaOXA]_[protein=OXA-50_family_oxacillin-hydrolyzing_class_D_beta-lactamase_OXA-1255]_[protein_id=XBP46891.1]_[l     ACCCAGGCCAGCGAATGGAACGACAGCCAG 90
lcl|PP850007.1_cds_XBP46892.1_1_[gene=blaOXA]_[protein=OXA-50_family_oxacillin-hydrolyzing_class_D_beta-lactamase_OXA-1256]_[protein_id=XBP46892.1]_[l     ACCCAGGCCAGCGAATGGAACGACAGCCAG 90
lcl|PV075125.1_cds_XOU30589.1_1_[gene=blaOXA]_[protein=OXA-50_family_oxacillin-hydrolyzing_class_D_beta-lactamase_OXA-1354]_[protein_id=XOU30589.1]_[l     ACCCAGGCCAGCGAATGGAACGACAGCCAG 90
lcl|PV075126.1_cds_XOU30590.1_1_[gene=blaOXA]_[protein=OXA-50_family_oxacillin-hydrolyzing_class_D_beta-lactamase_OXA-1255]_[protein_id=XOU30590.1]_[l     ACCCAGGCCAGCGAATGGAACGACAGCCAG 90
lcl|PV075127.1_cds_XOU30591.1_1_[gene=blaOXA]_[protein=OXA-50_family_oxacillin-hydrolyzing_class_D_beta-lactamase_OXA-1355]_[protein_id=XOU30591.1]_[l     ACCCAGGCCAGCGAATGGAACGACAGCCAG 90
lcl|PV075128.1_cds_XOU30592.1_1_[gene=blaOXA]_[protein=OXA-50_family_oxacillin-hydrolyzing_class_D_beta-lactamase_OXA-1356]_[protein_id=XOU30592.1]_[l     ACCCAGGCCAGCGAATGGAACGACAGCCAG 90
lcl|PV075129.1_cds_XOU30593.1_1_[gene=blaOXA]_[protein=OXA-50_family_oxacillin-hydrolyzing_class_D_beta-lactamase_OXA-1357]_[protein_id=XOU30593.1]_[l     ACCCAGGCCAGCGAATGGAACGACAGCCAG 90
lcl|PV075130.1_cds_XOU30594.1_1_[gene=blaOXA]_[protein=OXA-50_family_oxacillin-hydrolyzing_class_D_beta-lactamase_OXA-1358]_[protein_id=XOU30594.1]_[l     ACCCAGGCCAGCGAATGGAACGACAGCCAG 90
lcl|PV075131.1_cds_XOU30595.1_1_[gene=blaOXA]_[protein=OXA-50_family_oxacillin-hydrolyzing_class_D_beta-lactamase_OXA-1359]_[protein_id=XOU30595.1]_[l     ACCCAGGCCAGCGAATGGAACGACAGCCAG 90
lcl|PV075132.1_cds_XOU30596.1_1_[gene=blaOXA]_[protein=OXA-50_family_oxacillin-hydrolyzing_class_D_beta-lactamase_OXA-1360]_[protein_id=XOU30596.1]_[l     GCCCAGGCCAGCGAATGGAACGACAGCCAG 90
lcl|PV075133.1_cds_XOU30597.1_1_[gene=blaOXA]_[protein=OXA-50_family_oxacillin-hydrolyzing_class_D_beta-lactamase_OXA-1361]_[protein_id=XOU30597.1]_[l     GCCCAGGCCAGCAAATGGAACGACAGCCAG 90
lcl|PV075134.1_cds_XOU30598.1_1_[gene=blaOXA]_[protein=OXA-50_family_oxacillin-hydrolyzing_class_D_beta-lactamase_OXA-1362]_[protein_id=XOU30598.1]_[l     GCCCAGGCCAGCGAATGGAACGACAGCCAG 90
lcl|PV075135.1_cds_XOU30599.1_1_[gene=blaOXA]_[protein=OXA-50_family_oxacillin-hydrolyzing_class_D_beta-lactamase_OXA-1363]_[protein_id=XOU30599.1]_[l     ACCCAGGCCAGCGAATGGAACGACAGCCAG 90
lcl|PV075136.1_cds_XOU30600.1_1_[gene=blaOXA]_[protein=OXA-50_family_oxacillin-hydrolyzing_class_D_beta-lactamase_OXA-1364]_[protein_id=XOU30600.1]_[l     GCCCAGGCCAGCGAATGGAACGACAGCCGG 90
lcl|PV075137.1_cds_XOU30601.1_1_[gene=blaOXA]_[protein=OXA-50_family_oxacillin-hydrolyzing_class_D_beta-lactamase_OXA-1365]_[protein_id=XOU30601.1]_[l     GCCCAGGCCAGCGAATGGAACGACAGCCAG 90
lcl|PQ203856.1_cds_XGB73484.1_1_[gene=blaOXA]_[protein=OXA-50_family_oxacillin-hydrolyzing_class_D_beta-lactamase_OXA-1267]_[protein_id=XGB73484.1]_[l     ACCCAGGCCAGCGAATGGAACGACAGCCAG 90
lcl|PQ203857.1_cds_XGB73485.1_1_[gene=blaOXA]_[protein=OXA-50_family_oxacillin-hydrolyzing_class_D_beta-lactamase_OXA-1268]_[protein_id=XGB73485.1]_[l     GCCCAGGCCAGCGAATGGAACGACAGCCAG 90
lcl|PQ203858.1_cds_XGB73486.1_1_[gene=blaOXA]_[protein=OXA-50_family_oxacillin-hydrolyzing_class_D_beta-lactamase_OXA-1269]_[protein_id=XGB73486.1]_[l     ACCCAGGCCAGCGAATGGAACGACAGCCAG 90
lcl|PQ203859.1_cds_XGB73487.1_1_[gene=blaOXA]_[protein=OXA-50_family_oxacillin-hydrolyzing_class_D_beta-lactamase_OXA-1270]_[protein_id=XGB73487.1]_[l     GCCCAGGCCAGCGAATGGAACGACACCCAG 90
lcl|PQ203860.1_cds_XGB73488.1_1_[gene=blaOXA]_[protein=OXA-50_family_oxacillin-hydrolyzing_class_D_beta-lactamase_OXA-1271]_[protein_id=XGB73488.1]_[l     ACCCAGGCCAGCGAATGGAACGACAGCCAG 90
lcl|PQ203861.1_cds_XGB73489.1_1_[gene=blaOXA]_[protein=OXA-50_family_oxacillin-hydrolyzing_class_D_beta-lactamase_OXA-1272]_[protein_id=XGB73489.1]_[l     GCCCAGGCCAGCGAATGGAACGACAGCCAG 90
lcl|PQ203862.1_cds_XGB73490.1_1_[gene=blaOXA]_[protein=OXA-50_family_oxacillin-hydrolyzing_class_D_beta-lactamase_OXA-1273]_[protein_id=XGB73490.1]_[l     GCTCAGGCCAGCGAATGGAACGACAGCCAG 90
lcl|PQ203863.1_cds_XGB73491.1_1_[gene=blaOXA]_[protein=OXA-50_family_oxacillin-hydrolyzing_class_D_beta-lactamase_OXA-1274]_[protein_id=XGB73491.1]_[l     GCCCAGGCCAGCGAATGGAACGACAGCCAG 90
lcl|PQ203864.1_cds_XGB73492.1_1_[gene=blaOXA]_[protein=OXA-50-var_family_class_D_beta-lactamase_OXA-1275]_[protein_id=XGB73492.1]_[location=1..789]_[g     GCCCAGGCCAGCGAATGGAACGACAGCCAG 90
lcl|PQ203865.1_cds_XGB73493.1_1_[gene=blaOXA]_[protein=OXA-50_family_oxacillin-hydrolyzing_class_D_beta-lactamase_OXA-1276]_[protein_id=XGB73493.1]_[l     ACCCAGGCCAGCGAATGGAACGACAGCCAG 90
lcl|PQ203866.1_cds_XGB73494.1_1_[gene=blaOXA]_[protein=OXA-50_family_oxacillin-hydrolyzing_class_D_beta-lactamase_OXA-1277]_[protein_id=XGB73494.1]_[l     GCCCAGGCCAGCGAATGGAACGACAGCCGG 90
lcl|PQ203867.1_cds_XGB73495.1_1_[gene=blaOXA]_[protein=OXA-50_family_oxacillin-hydrolyzing_class_D_beta-lactamase_OXA-1278]_[protein_id=XGB73495.1]_[l     GCCCAGGCCAGCGAATGGAACGACAGCCAG 90
lcl|PQ203868.1_cds_XGB73496.1_1_[gene=blaOXA]_[protein=OXA-50_family_oxacillin-hydrolyzing_class_D_beta-lactamase_OXA-1279]_[protein_id=XGB73496.1]_[l     ACCCAGGCCAGCGAATGGAACGACAGCCAG 90
lcl|PQ203869.1_cds_XGB73497.1_1_[gene=blaOXA]_[protein=OXA-50_family_oxacillin-hydrolyzing_class_D_beta-lactamase_OXA-1280]_[protein_id=XGB73497.1]_[l     GCCCAGGCCAGCGAATGGAACGACAGCCAG 90
lcl|PQ203870.1_cds_XGB73498.1_1_[gene=blaOXA]_[protein=OXA-50_family_oxacillin-hydrolyzing_class_D_beta-lactamase_OXA-1281]_[protein_id=XGB73498.1]_[l     ACCCAGGCCAGCGAATGGAACGACAGCCAG 90
lcl|PQ203871.1_cds_XGB73499.1_1_[gene=blaOXA]_[protein=OXA-50_family_oxacillin-hydrolyzing_class_D_beta-lactamase_OXA-1282]_[protein_id=XGB73499.1]_[l     ACCCAGGCCAGCGAATGGAACGACAGCCAG 90
lcl|PQ203872.1_cds_XGB73500.1_1_[gene=blaOXA]_[protein=OXA-50_family_oxacillin-hydrolyzing_class_D_beta-lactamase_OXA-1283]_[protein_id=XGB73500.1]_[l     ACCCAGGCCAGCGAATGGAACGACAGCCAG 90
lcl|PQ203873.1_cds_XGB73501.1_1_[gene=blaOXA]_[protein=OXA-50-var_family_class_D_beta-lactamase_OXA-1284]_[protein_id=XGB73501.1]_[location=1..789]_[g     GCCCAGGCCAGCGAATGGAACGACAGCCAG 90
lcl|PQ203874.1_cds_XGB73502.1_1_[gene=blaOXA]_[protein=OXA-50_family_oxacillin-hydrolyzing_class_D_beta-lactamase_OXA-1285]_[protein_id=XGB73502.1]_[l     GCCCAGGCCAGCGAATGGAACGACAGCCAG 90
lcl|PQ203875.1_cds_XGB73503.1_1_[gene=blaOXA]_[protein=OXA-50_family_oxacillin-hydrolyzing_class_D_beta-lactamase_OXA-1286]_[protein_id=XGB73503.1]_[l     ACCCAGGCCAGCGAATGGAACGACAGCCAG 90
lcl|PQ203876.1_cds_XGB73504.1_1_[gene=blaOXA]_[protein=OXA-50_family_oxacillin-hydrolyzing_class_D_beta-lactamase_OXA-1287]_[protein_id=XGB73504.1]_[l     ACCCAGGCCAGCGAATGGAACGACAGCCAG 90
lcl|PQ203877.1_cds_XGB73505.1_1_[gene=blaOXA]_[protein=OXA-50_family_oxacillin-hydrolyzing_class_D_beta-lactamase_OXA-1288]_[protein_id=XGB73505.1]_[l     ACCCAGGCCAGCGAATGGAACGACAGCCAG 90
lcl|PQ203878.1_cds_XGB73506.1_1_[gene=blaOXA]_[protein=OXA-50_family_oxacillin-hydrolyzing_class_D_beta-lactamase_OXA-1289]_[protein_id=XGB73506.1]_[l     GCCCAGGCCAGCGAATGGAACGACAGCCAG 90
lcl|PQ203879.1_cds_XGB73507.1_1_[gene=blaOXA]_[protein=OXA-50-var_family_class_D_beta-lactamase_OXA-1290]_[protein_id=XGB73507.1]_[location=1..789]_[g     GCCCAGGCCAGCGAATGGAACGACAGCCAG 90
lcl|PQ203880.1_cds_XGB73508.1_1_[gene=blaOXA]_[protein=OXA-50_family_oxacillin-hydrolyzing_class_D_beta-lactamase_OXA-1291]_[protein_id=XGB73508.1]_[l     ACCCAGGCCAGCGAATGGAACGACAGCCAG 90
lcl|PQ203881.1_cds_XGB73509.1_1_[gene=blaOXA]_[protein=OXA-50_family_oxacillin-hydrolyzing_class_D_beta-lactamase_OXA-1292]_[protein_id=XGB73509.1]_[l     ACCCAGGCCAGCGAATGGAACGACAGCCAG 90
lcl|PQ203882.1_cds_XGB73510.1_1_[gene=blaOXA]_[protein=OXA-50_family_oxacillin-hydrolyzing_class_D_beta-lactamase_OXA-1293]_[protein_id=XGB73510.1]_[l     ACCCAGGCCAGCGAATGGAACGACAGCCAG 90
lcl|PQ203883.1_cds_XGB73511.1_1_[gene=blaOXA]_[protein=OXA-50-var_family_class_D_beta-lactamase_OXA-1294]_[protein_id=XGB73511.1]_[location=1..789]_[g     GCCCAGGCCAGCGAATGGAACGACAGCCAG 90
lcl|PQ203884.1_cds_XGB73512.1_1_[gene=blaOXA]_[protein=oxacillin-hydrolyzing_class_D_beta-lactamase_OXA-50]_[protein_id=XGB73512.1]_[location=1..789]_     ACCCAGGCCAGCGAATGGAACGACAGCCAG 90
lcl|PQ203885.1_cds_XGB73513.1_1_[gene=blaOXA]_[protein=OXA-50_family_oxacillin-hydrolyzing_class_D_beta-lactamase_OXA-1295]_[protein_id=XGB73513.1]_[l     GCTCAGGCCAGCGAATGGAACGACAGCCAG 90
lcl|PQ203886.1_cds_XGB73514.1_1_[gene=blaOXA]_[protein=OXA-50_family_oxacillin-hydrolyzing_class_D_beta-lactamase_OXA-1296]_[protein_id=XGB73514.1]_[l     ACCCAGGCCAGCGAATGGAACGACAGCCAG 90
lcl|PQ203887.1_cds_XGB73515.1_1_[gene=blaOXA]_[protein=OXA-50_family_oxacillin-hydrolyzing_class_D_beta-lactamase_OXA-1297]_[protein_id=XGB73515.1]_[l     ACCCAGGCCAGCGAATGGAACGACAGCCAG 90
lcl|PQ203888.1_cds_XGB73516.1_1_[gene=blaOXA]_[protein=OXA-50_family_oxacillin-hydrolyzing_class_D_beta-lactamase_OXA-1298]_[protein_id=XGB73516.1]_[l     GCCCAGGCCAGCGAATGGAACGACAGCCAG 90
lcl|PQ203889.1_cds_XGB73517.1_1_[gene=blaOXA]_[protein=OXA-50_family_oxacillin-hydrolyzing_class_D_beta-lactamase_OXA-1299]_[protein_id=XGB73517.1]_[l     ACCCAGGCCAGCGAATGGAACGACAGCCAG 90
lcl|PQ203890.1_cds_XGB73518.1_1_[gene=blaOXA]_[protein=OXA-50_family_oxacillin-hydrolyzing_class_D_beta-lactamase_OXA-1300]_[protein_id=XGB73518.1]_[l     GCCCAGGTCAGCGAATGGAACGACAGCCAG 90
lcl|PQ203891.1_cds_XGB73519.1_1_[gene=blaOXA]_[protein=OXA-50_family_oxacillin-hydrolyzing_class_D_beta-lactamase_OXA-1301]_[protein_id=XGB73519.1]_[l     ACCCAGGCCAGCGAATGGAACGACAGCCAG 90
lcl|PQ203892.1_cds_XGB73520.1_1_[gene=blaOXA]_[protein=OXA-50_family_oxacillin-hydrolyzing_class_D_beta-lactamase_OXA-1255]_[protein_id=XGB73520.1]_[l     ACCCAGGCCAGCGAATGGAACGACAGCCAG 90
                                                                                                                                                                                         

OXA-1_consensus                                                                                                                                            ACTGTTGCATCTCCATT---ATTTGAAGGA 120
OXA01_crRNA                                                                                                                                                ------------------------------ 120
Forward_primer                                                                                                                                             ------------------------------ 120
Reverse_primer                                                                                                                                             ------------------------------ 120
lcl|MZ720789.1_cds_QYZ89869.1_1_[gene=blaOXA]_[protein=OXA-50_family_oxacillin-hydrolyzing_class_D_beta-lactamase_OXA-1035]_[protein_id=QYZ89869.1]_[l     GCCGTGGACAAGCTATTCGGCGCGGCCGGG 120
lcl|MN370854.1_cds_QEJ80883.1_1_[gene=blaOXA]_[protein=OXA-50_family_oxacillin-hydrolyzing_class_D_beta-lactamase_OXA-846]_[protein_id=QEJ80883.1]_[lo     GCCGTGGACAAGCTATTCGGCGCGGCCGGG 120
lcl|MN370855.1_cds_QEJ80884.1_1_[gene=blaOXA]_[protein=OXA-50_family_oxacillin-hydrolyzing_class_D_beta-lactamase_OXA-847]_[protein_id=QEJ80884.1]_[lo     GCCGTGGACAAGCTATTCGGCGCGGCCGGG 120
lcl|MN370856.1_cds_QEJ80885.1_1_[gene=blaOXA]_[protein=OXA-50_family_oxacillin-hydrolyzing_class_D_beta-lactamase_OXA-848]_[protein_id=QEJ80885.1]_[lo     GCCGTGGACAAGCTATTCGGAGCGGCCGGT 120
lcl|MN370857.1_cds_QEJ80886.1_1_[gene=blaOXA]_[protein=OXA-50_family_oxacillin-hydrolyzing_class_D_beta-lactamase_OXA-849]_[protein_id=QEJ80886.1]_[lo     GCCGTGGACAAGCTATTCGGCGCGGCCGGG 120
lcl|MN370858.1_cds_QEJ80887.1_1_[gene=blaOXA]_[protein=OXA-50_family_oxacillin-hydrolyzing_class_D_beta-lactamase_OXA-850]_[protein_id=QEJ80887.1]_[lo     GCCGTGGACAAGCTATTCGGCGCGGCCGGG 120
lcl|MN370859.1_cds_QEJ80888.1_1_[gene=blaOXA]_[protein=OXA-50_family_oxacillin-hydrolyzing_class_D_beta-lactamase_OXA-851]_[protein_id=QEJ80888.1]_[lo     GCCGTGGACAAGCTATTCGGCGCGGCCGGG 120
lcl|MT040739.1_cds_QIC04084.1_1_[gene=blaOXA]_[protein=OXA-50_family_oxacillin-hydrolyzing_class_D_beta-lactamase_OXA-901]_[protein_id=QIC04084.1]_[lo     GCCGTGGACAAGCTATTCGGAGCGGCCGGT 120
lcl|MT040740.1_cds_QIC04085.1_1_[gene=blaOXA]_[protein=OXA-50_family_oxacillin-hydrolyzing_class_D_beta-lactamase_OXA-902]_[protein_id=QIC04085.1]_[lo     GCTGTGGACAAGCTCTTCGGCGCGGCCGGG 120
lcl|MT040741.1_cds_QIC04086.1_1_[gene=blaOXA]_[protein=OXA-50_family_oxacillin-hydrolyzing_class_D_beta-lactamase_OXA-903]_[protein_id=QIC04086.1]_[lo     GCCGTGGACAAGCTATTCGGCGCGGCCGGG 120
lcl|MT040742.1_cds_QIC04087.1_1_[gene=blaOXA]_[protein=OXA-50_family_oxacillin-hydrolyzing_class_D_beta-lactamase_OXA-904]_[protein_id=QIC04087.1]_[lo     GCCGTGGACAAGCTATTCGGCGCGGCCGGG 120
lcl|MT040743.1_cds_QIC04088.1_1_[gene=blaOXA]_[protein=OXA-50_family_oxacillin-hydrolyzing_class_D_beta-lactamase_OXA-905]_[protein_id=QIC04088.1]_[lo     GCCGTGGACAAGCTATTCGGAGCGGCCGGT 120
lcl|MT040744.1_cds_QIC04089.1_1_[gene=blaOXA]_[protein=OXA-50_family_oxacillin-hydrolyzing_class_D_beta-lactamase_OXA-906]_[protein_id=QIC04089.1]_[lo     GCCGTGGACAAGCTATTCGGCGCGGCCGGG 120
lcl|NG_049684.1_cds_WP_015649877.1_1_[gene=blaOXA]_[locus_tag=A7J11_01217]_[protein=OXA-50_family_oxacillin-hydrolyzing_class_D_beta-lactamase_OXA-395     GCCGTGGACAAGCTATTCGGCGCGGCCGGG 120
lcl|NG_049685.1_cds_WP_016852290.1_1_[gene=blaOXA]_[locus_tag=A7J11_01216]_[protein=OXA-50_family_oxacillin-hydrolyzing_class_D_beta-lactamase_OXA-396     GCCGTGGACAAGCTATTCGGCGCGGCCGGG 120
lcl|NG_049768.1_cds_WP_003097028.1_1_[gene=blaOXA]_[locus_tag=A7J11_01218]_[protein=OXA-50_family_oxacillin-hydrolyzing_class_D_beta-lactamase_OXA-488     GCCGTGGACAAGCTATTCGGAGCGGCCGGT 120
lcl|NG_049777.1_cds_WP_003099707.1_1_[gene=blaOXA]_[locus_tag=A7J11_00256]_[protein=oxacillin-hydrolyzing_class_D_beta-lactamase_OXA-50]_[protein_id=W     GCCGTGGACAAGCTATTCGGCGCGGCCGGG 120
lcl|NG_050612.1_cds_WP_003161965.1_1_[gene=blaOXA]_[locus_tag=A7J11_01358]_[protein=OXA-50_family_oxacillin-hydrolyzing_class_D_beta-lactamase_OXA-486     GCCGTGGACAAGCTATTCGGCGCGGCCGGG 120
lcl|NG_066519.1_cds_WP_033989974.1_1_[gene=blaOXA]_[locus_tag=A7J11_06473]_[protein=OXA-50_family_oxacillin-hydrolyzing_class_D_beta-lactamase_OXA-846     GCCGTGGACAAGCTATTCGGCGCGGCCGGG 120
lcl|NG_066520.1_cds_WP_010793618.1_1_[gene=blaOXA]_[locus_tag=A7J11_06474]_[protein=OXA-50_family_oxacillin-hydrolyzing_class_D_beta-lactamase_OXA-847     GCCGTGGACAAGCTATTCGGCGCGGCCGGG 120
lcl|NG_066521.1_cds_WP_019485147.1_1_[gene=blaOXA]_[locus_tag=A7J11_06475]_[protein=OXA-50_family_oxacillin-hydrolyzing_class_D_beta-lactamase_OXA-848     GCCGTGGACAAGCTATTCGGAGCGGCCGGT 120
lcl|NG_066522.1_cds_WP_150823477.1_1_[gene=blaOXA]_[locus_tag=A7J11_06476]_[protein=OXA-50_family_oxacillin-hydrolyzing_class_D_beta-lactamase_OXA-849     GCCGTGGACAAGCTATTCGGCGCGGCCGGG 120
lcl|NG_066523.1_cds_WP_034006563.1_1_[gene=blaOXA]_[locus_tag=A7J11_06477]_[protein=OXA-50_family_oxacillin-hydrolyzing_class_D_beta-lactamase_OXA-850     GCCGTGGACAAGCTATTCGGCGCGGCCGGG 120
lcl|NG_066524.1_cds_WP_014603442.1_1_[gene=blaOXA]_[locus_tag=A7J11_06478]_[protein=OXA-50_family_oxacillin-hydrolyzing_class_D_beta-lactamase_OXA-851     GCCGTGGACAAGCTATTCGGCGCGGCCGGG 120
lcl|NG_071209.1_cds_WP_034081711.1_1_[gene=blaOXA]_[locus_tag=A7J11_06968]_[protein=OXA-50_family_oxacillin-hydrolyzing_class_D_beta-lactamase_OXA-937     GCCGTGGACAAGCTATTCGGCGCGGCCGGG 120
lcl|NG_081792.1_cds_WP_241469308.1_1_[gene=blaOXA]_[locus_tag=A7J11_07698]_[protein=OXA-50_family_oxacillin-hydrolyzing_class_D_beta-lactamase_OXA-114     GCCGTGGACAAGCTCTTCGGCGCGGCCGGG 120
lcl|NG_148661.1_cds_WP_057384527.1_1_[gene=blaOXA]_[locus_tag=A7J11_07900]_[protein=OXA-50_family_oxacillin-hydrolyzing_class_D_beta-lactamase_OXA-117     GCCGTGGACAAGCTATTCGGCGCGGCCGGG 120
lcl|NG_157033.1_cds_WP_200582679.1_1_[gene=blaOXA]_[locus_tag=A7J11_08060]_[protein=OXA-50_family_oxacillin-hydrolyzing_class_D_beta-lactamase_OXA-118     GCCGTGGACAAGCTATTCGGCGCGGCCGGG 120
lcl|NG_157043.1_cds_WP_279240798.1_1_[gene=blaOXA]_[locus_tag=A7J11_08050]_[protein=OXA-50_family_oxacillin-hydrolyzing_class_D_beta-lactamase_OXA-119     GCCGTGGACAAGCTATTCGGCGCGGCCGGT 120
lcl|NG_157066.1_cds_WP_034021370.1_1_[gene=blaOXA]_[locus_tag=A7J11_08064]_[protein=OXA-50_family_oxacillin-hydrolyzing_class_D_beta-lactamase_OXA-119     GCCGTGGACAAGCTATTCGGCGCGGCCGGG 120
lcl|NG_242753.1_cds_WP_150035346.1_1_[gene=blaOXA]_[locus_tag=A7J11_08503]_[protein=OXA-50_family_oxacillin-hydrolyzing_class_D_beta-lactamase_OXA-125     GCCGTGGACAAGCTATTCGGCGCGGCCGGG 120
lcl|NG_242755.1_cds_WP_124213927.1_1_[gene=blaOXA]_[locus_tag=A7J11_08505]_[protein=OXA-50_family_oxacillin-hydrolyzing_class_D_beta-lactamase_OXA-125     GCCGTGGACAAGCTATTCGGCGCGGCCGGG 120
lcl|NG_242756.1_cds_WP_034072939.1_1_[gene=blaOXA]_[locus_tag=A7J11_08506]_[protein=OXA-50_family_oxacillin-hydrolyzing_class_D_beta-lactamase_OXA-125     GCCGTGGACAAGCTATTCGGCGCGGCCGGG 120
lcl|NG_242757.1_cds_WP_094776403.1_1_[gene=blaOXA]_[locus_tag=A7J11_08507]_[protein=OXA-50_family_oxacillin-hydrolyzing_class_D_beta-lactamase_OXA-125     GCCGTGGACAAGCTATTCGGCGCGGCCGGG 120
lcl|NG_242758.1_cds_WP_104052979.1_1_[gene=blaOXA]_[locus_tag=A7J11_08508]_[protein=OXA-50_family_oxacillin-hydrolyzing_class_D_beta-lactamase_OXA-125     GCCGTGGACAAGCTATTCGGCGCGGCCGGG 120
lcl|NG_242759.1_cds_WP_367187972.1_1_[gene=blaOXA]_[locus_tag=A7J11_08509]_[protein=OXA-50_family_oxacillin-hydrolyzing_class_D_beta-lactamase_OXA-125     GCCGTGGACAAGCTATTCGGCGCGGCCGGG 120
lcl|NG_244551.1_cds_WP_420354119.1_1_[gene=blaOXA]_[locus_tag=A7J11_08792]_[protein=OXA-50_family_oxacillin-hydrolyzing_class_D_beta-lactamase_OXA-133     GCCGTGGACAAGCTATTCGGCGCGGCCGGG 120
lcl|OP131857.1_cds_UUM03673.1_1_[gene=blaOXA]_[protein=OXA-50_family_oxacillin-hydrolyzing_class_D_beta-lactamase_OXA-1140]_[protein_id=UUM03673.1]_[l     GCCGTGGACAAGCTCTTCGGCGCGGCCGGG 120
lcl|OP806901.1_cds_UZQ18801.1_1_[gene=blaOXA]_[protein=OXA-50_family_oxacillin-hydrolyzing_class_D_beta-lactamase_OXA-1174]_[protein_id=UZQ18801.1]_[l     GCCGTGGACAAGCTATTCGGCGCGGCCGGG 120
lcl|OQ695552.1_cds_WEY36498.1_1_[gene=blaOXA]_[protein=OXA-50_family_oxacillin-hydrolyzing_class_D_beta-lactamase_OXA-1198]_[protein_id=WEY36498.1]_[l     GCCGTGGACAAGCTATTCGGCGCGGCCGGT 120
lcl|OQ709074.1_cds_WFP34012.1_1_[gene=blaOXA]_[protein=OXA-50_family_oxacillin-hydrolyzing_class_D_beta-lactamase_OXA-1199]_[protein_id=WFP34012.1]_[l     GCCGTGGACAAGCTATTCGGCGCGGCCGGG 120
lcl|PP766712.1_cds_XAP03053.1_1_[gene=blaOXA]_[protein=OXA-50_family_oxacillin-hydrolyzing_class_D_beta-lactamase_OXA-1244]_[protein_id=XAP03053.1]_[l     GCCGTGGACAAGCTATTCGGCGCGGCCGGG 120
lcl|PP766713.1_cds_XAP03054.1_1_[gene=blaOXA]_[protein=OXA-50_family_oxacillin-hydrolyzing_class_D_beta-lactamase_OXA-1245]_[protein_id=XAP03054.1]_[l     GCCGTGGACAAGCTATTCGGCGCGGCCGGG 120
lcl|PP766714.1_cds_XAP03055.1_1_[gene=blaOXA]_[protein=OXA-50_family_oxacillin-hydrolyzing_class_D_beta-lactamase_OXA-1246]_[protein_id=XAP03055.1]_[l     GCCGTGGACAAGCTATTCGGCGCGGCCGGG 120
lcl|PV184587.1_cds_XPO98268.1_1_[gene=blaOXA]_[protein=OXA-50-var_family_class_D_beta-lactamase_OXA-1284]_[protein_id=XPO98268.1]_[location=1..789]_[g     GCTGTGGACAAGCTATTCGAAGCCGCCGGG 120
lcl|PV878576.1_cds_XXP60815.1_1_[gene=blaOXA]_[protein=OXA-50_family_oxacillin-hydrolyzing_class_D_beta-lactamase_OXA-1395]_[protein_id=XXP60815.1]_[l     GCCGTGGACAAGCTATTCGGCGCGGCCGGT 120
lcl|MT040745.1_cds_QIC04090.1_1_[gene=blaOXA]_[protein=OXA-50_family_oxacillin-hydrolyzing_class_D_beta-lactamase_OXA-907]_[protein_id=QIC04090.1]_[lo     GCCGTGGACAAGCTATTCGGCGCGGCCGGG 120
lcl|MT040746.1_cds_QIC04091.1_1_[gene=blaOXA]_[protein=OXA-50_family_oxacillin-hydrolyzing_class_D_beta-lactamase_OXA-908]_[protein_id=QIC04091.1]_[lo     GCCGTGGACAAGCTATTCGGCGCGGCCGGG 120
lcl|MT210600.1_cds_QIM59619.1_1_[gene=blaOXA]_[protein=OXA-50_family_oxacillin-hydrolyzing_class_D_beta-lactamase_OXA-905]_[protein_id=QIM59619.1]_[lo     GCCGTGGACAAGCTATTCGGAGCGGCCGGT 120
lcl|MT210601.1_cds_QIM59620.1_1_[gene=blaOXA]_[protein=OXA-50_family_oxacillin-hydrolyzing_class_D_beta-lactamase_OXA-913]_[protein_id=QIM59620.1]_[lo     GCCGTGGACAAGCTATTCGGAGCGGCCGGT 120
lcl|MT210602.1_cds_QIM59621.1_1_[gene=blaOXA]_[protein=OXA-50_family_oxacillin-hydrolyzing_class_D_beta-lactamase_OXA-914]_[protein_id=QIM59621.1]_[lo     GCCGTGGACAAGCTATTCGGCGCGGCCGGG 120
lcl|MT210603.1_cds_QIM59622.1_1_[gene=blaOXA]_[protein=OXA-50_family_oxacillin-hydrolyzing_class_D_beta-lactamase_OXA-904]_[protein_id=QIM59622.1]_[lo     GCCGTGGACAAGCTATTCGGCGCGGCCGGG 120
lcl|MZ449317.1_cds_QWY90351.1_1_[gene=blaOXA]_[protein=OXA-50_family_oxacillin-hydrolyzing_class_D_beta-lactamase_OXA-1014]_[protein_id=QWY90351.1]_[l     GCCGTGGACAAGCTATTCGGCGCGGCCGGG 120
lcl|MZ672117.1_cds_QYH55590.1_1_[gene=blaOXA]_[protein=OXA-50_family_oxacillin-hydrolyzing_class_D_beta-lactamase_OXA-1018]_[protein_id=QYH55590.1]_[l     GCCGTGGACAAGCTATTCGGCGCGGCCGGG 120
lcl|MZ672118.1_cds_QYH55591.1_1_[gene=blaOXA]_[protein=OXA-50_family_oxacillin-hydrolyzing_class_D_beta-lactamase_OXA-1019]_[protein_id=QYH55591.1]_[l     GCCGTGGACAAGCTATTCGGCGCGGCCGGG 120
lcl|MZ672119.1_cds_QYH55592.1_1_[gene=blaOXA]_[protein=OXA-50_family_oxacillin-hydrolyzing_class_D_beta-lactamase_OXA-1020]_[protein_id=QYH55592.1]_[l     GCCGTGGACAAGCTATTCGGCGCGGCCGGG 120
lcl|MZ672120.1_cds_QYH55593.1_1_[gene=blaOXA]_[protein=OXA-50_family_oxacillin-hydrolyzing_class_D_beta-lactamase_OXA-1021]_[protein_id=QYH55593.1]_[l     GCTGTGGACAAGCTCTTCGGCGCGGCCGGG 120
lcl|MZ672121.1_cds_QYH55594.1_1_[gene=blaOXA]_[protein=OXA-50_family_oxacillin-hydrolyzing_class_D_beta-lactamase_OXA-1022]_[protein_id=QYH55594.1]_[l     GCCGTGGACAAGCTATTCGGCGCGGCCGGG 120
lcl|MZ672122.1_cds_QYH55595.1_1_[gene=blaOXA]_[protein=OXA-50_family_oxacillin-hydrolyzing_class_D_beta-lactamase_OXA-1023]_[protein_id=QYH55595.1]_[l     GCCGTGGACAAGCTATTCGGCGCGGCCGGG 120
lcl|MZ672123.1_cds_QYH55596.1_1_[gene=blaOXA]_[protein=OXA-50_family_oxacillin-hydrolyzing_class_D_beta-lactamase_OXA-1024]_[protein_id=QYH55596.1]_[l     GCCGTGGACAAGCTATTCGGCGCGGCCGGG 120
lcl|MZ672124.1_cds_QYH55597.1_1_[gene=blaOXA]_[protein=OXA-50_family_oxacillin-hydrolyzing_class_D_beta-lactamase_OXA-1025]_[protein_id=QYH55597.1]_[l     GCCGTGGACAAGCTATTCGGCGCGGCCGGG 120
lcl|MZ672125.1_cds_QYH55598.1_1_[gene=blaOXA]_[protein=OXA-50_family_oxacillin-hydrolyzing_class_D_beta-lactamase_OXA-1026]_[protein_id=QYH55598.1]_[l     GCCGTGGACAAGCTATTCGGAGCGGCCGGT 120
lcl|MZ672126.1_cds_QYH55599.1_1_[gene=blaOXA]_[protein=OXA-50_family_oxacillin-hydrolyzing_class_D_beta-lactamase_OXA-1027]_[protein_id=QYH55599.1]_[l     GCCGTGGACAAGCTATTCGGCGCGGCCGGT 120
lcl|MZ672127.1_cds_QYH55600.1_1_[gene=blaOXA]_[protein=OXA-50_family_oxacillin-hydrolyzing_class_D_beta-lactamase_OXA-1028]_[protein_id=QYH55600.1]_[l     GCCGTGGACAAGCTATTCGGCGCGGCCGGG 120
lcl|MZ672128.1_cds_QYH55601.1_1_[gene=blaOXA]_[protein=OXA-50_family_oxacillin-hydrolyzing_class_D_beta-lactamase_OXA-1029]_[protein_id=QYH55601.1]_[l     GCCGTGGACAAGCTATTCGGCGCGGCCGGG 120
lcl|MZ672129.1_cds_QYH55602.1_1_[gene=blaOXA]_[protein=OXA-50_family_oxacillin-hydrolyzing_class_D_beta-lactamase_OXA-1030]_[protein_id=QYH55602.1]_[l     GCCGTGGACAAGCTATTCGGCGCGGCCGGG 120
lcl|MZ672130.1_cds_QYH55603.1_1_[gene=blaOXA]_[protein=OXA-50_family_oxacillin-hydrolyzing_class_D_beta-lactamase_OXA-1031]_[protein_id=QYH55603.1]_[l     GCCGTGGACAAGCTATTCGGCGCGGCCGGT 120
lcl|MZ672131.1_cds_QYH55604.1_1_[gene=blaOXA]_[protein=OXA-50_family_oxacillin-hydrolyzing_class_D_beta-lactamase_OXA-1032]_[protein_id=QYH55604.1]_[l     GCCGTGGACAAGCTATTCGGCGCGGCCGGG 120
lcl|MZ672132.1_cds_QYH55605.1_1_[gene=blaOXA]_[protein=OXA-50_family_oxacillin-hydrolyzing_class_D_beta-lactamase_OXA-1033]_[protein_id=QYH55605.1]_[l     GCCGTGGACAAGCTATTCGGCGCGGCCGGG 120
lcl|MZ672133.1_cds_QYH55606.1_1_[gene=blaOXA]_[protein=OXA-50_family_oxacillin-hydrolyzing_class_D_beta-lactamase_OXA-1034]_[protein_id=QYH55606.1]_[l     GCCGTGGACAAGCTATTCGGCGCGGCCGGG 120
lcl|NG_049767.1_cds_WP_033954903.1_1_[gene=blaOXA]_[locus_tag=A7J11_03386]_[protein=OXA-50_family_oxacillin-hydrolyzing_class_D_beta-lactamase_OXA-485     GCCGTGGACAAGCTATTCGGAGCGGCCGGT 120
lcl|NG_049773.1_cds_WP_003118452.1_1_[gene=blaOXA]_[locus_tag=A7J11_01357]_[protein=OXA-50_family_oxacillin-hydrolyzing_class_D_beta-lactamase_OXA-494     GCCGTGGACAAGCTATTCGGCGCGGCCGGG 120
lcl|NG_068020.1_cds_WP_031757092.1_1_[gene=blaOXA]_[locus_tag=A7J11_06728]_[protein=OXA-50_family_oxacillin-hydrolyzing_class_D_beta-lactamase_OXA-901     GCCGTGGACAAGCTATTCGGAGCGGCCGGT 120
lcl|NG_068021.1_cds_WP_024916334.1_1_[gene=blaOXA]_[locus_tag=A7J11_06729]_[protein=OXA-50_family_oxacillin-hydrolyzing_class_D_beta-lactamase_OXA-902     GCTGTGGACAAGCTCTTCGGCGCGGCCGGG 120
lcl|NG_068022.1_cds_WP_164461291.1_1_[gene=blaOXA]_[locus_tag=A7J11_06730]_[protein=OXA-50_family_oxacillin-hydrolyzing_class_D_beta-lactamase_OXA-903     GCCGTGGACAAGCTATTCGGCGCGGCCGGG 120
lcl|NG_068023.1_cds_WP_003122322.1_1_[gene=blaOXA]_[locus_tag=A7J11_06731]_[protein=OXA-50_family_oxacillin-hydrolyzing_class_D_beta-lactamase_OXA-904     GCCGTGGACAAGCTATTCGGCGCGGCCGGG 120
lcl|NG_068024.1_cds_WP_003161096.1_1_[gene=blaOXA]_[locus_tag=A7J11_06732]_[protein=OXA-50_family_oxacillin-hydrolyzing_class_D_beta-lactamase_OXA-905     GCCGTGGACAAGCTATTCGGAGCGGCCGGT 120
lcl|NG_068025.1_cds_WP_034005326.1_1_[gene=blaOXA]_[locus_tag=A7J11_06733]_[protein=OXA-50_family_oxacillin-hydrolyzing_class_D_beta-lactamase_OXA-906     GCCGTGGACAAGCTATTCGGCGCGGCCGGG 120
lcl|NG_068026.1_cds_WP_164461292.1_1_[gene=blaOXA]_[locus_tag=A7J11_06734]_[protein=OXA-50_family_oxacillin-hydrolyzing_class_D_beta-lactamase_OXA-907     GCCGTGGACAAGCTATTCGGCGCGGCCGGG 120
lcl|NG_068027.1_cds_WP_031694184.1_1_[gene=blaOXA]_[locus_tag=A7J11_06735]_[protein=OXA-50_family_oxacillin-hydrolyzing_class_D_beta-lactamase_OXA-908     GCCGTGGACAAGCTATTCGGCGCGGCCGGG 120
lcl|NG_068184.1_cds_WP_031691948.1_1_[gene=blaOXA]_[locus_tag=A7J11_06797]_[protein=OXA-50_family_oxacillin-hydrolyzing_class_D_beta-lactamase_OXA-913     GCCGTGGACAAGCTATTCGGAGCGGCCGGT 120
lcl|NG_068185.1_cds_WP_023132404.1_1_[gene=blaOXA]_[locus_tag=A7J11_06798]_[protein=OXA-50_family_oxacillin-hydrolyzing_class_D_beta-lactamase_OXA-914     GCCGTGGACAAGCTATTCGGCGCGGCCGGG 120
lcl|NG_076674.1_cds_WP_049291121.1_1_[gene=blaOXA]_[locus_tag=A7J11_07180]_[protein=OXA-50_family_oxacillin-hydrolyzing_class_D_beta-lactamase_OXA-101     GCCGTGGACAAGCTATTCGGCGCGGCCGGG 120
lcl|NG_076815.1_cds_WP_223146972.1_1_[gene=blaOXA]_[locus_tag=A7J11_07196]_[protein=OXA-50_family_oxacillin-hydrolyzing_class_D_beta-lactamase_OXA-101     GCCGTGGACAAGCTATTCGGCGCGGCCGGG 120
lcl|NG_076816.1_cds_WP_196658681.1_1_[gene=blaOXA]_[locus_tag=A7J11_07197]_[protein=OXA-50_family_oxacillin-hydrolyzing_class_D_beta-lactamase_OXA-101     GCCGTGGACAAGCTATTCGGCGCGGCCGGG 120
lcl|NG_076817.1_cds_WP_126584556.1_1_[gene=blaOXA]_[locus_tag=A7J11_07198]_[protein=OXA-50_family_oxacillin-hydrolyzing_class_D_beta-lactamase_OXA-102     GCCGTGGACAAGCTATTCGGCGCGGCCGGG 120
lcl|NG_076818.1_cds_WP_121306048.1_1_[gene=blaOXA]_[locus_tag=A7J11_07199]_[protein=OXA-50_family_oxacillin-hydrolyzing_class_D_beta-lactamase_OXA-102     GCTGTGGACAAGCTCTTCGGCGCGGCCGGG 120
lcl|NG_076819.1_cds_WP_034027761.1_1_[gene=blaOXA]_[locus_tag=A7J11_07200]_[protein=OXA-50_family_oxacillin-hydrolyzing_class_D_beta-lactamase_OXA-102     GCCGTGGACAAGCTATTCGGCGCGGCCGGG 120
lcl|NG_076820.1_cds_WP_034033411.1_1_[gene=blaOXA]_[locus_tag=A7J11_07201]_[protein=OXA-50_family_oxacillin-hydrolyzing_class_D_beta-lactamase_OXA-102     GCCGTGGACAAGCTATTCGGCGCGGCCGGG 120
lcl|NG_076821.1_cds_WP_058354753.1_1_[gene=blaOXA]_[locus_tag=A7J11_07202]_[protein=OXA-50_family_oxacillin-hydrolyzing_class_D_beta-lactamase_OXA-102     GCCGTGGACAAGCTATTCGGCGCGGCCGGG 120
lcl|NG_076822.1_cds_WP_034025854.1_1_[gene=blaOXA]_[locus_tag=A7J11_07203]_[protein=OXA-50_family_oxacillin-hydrolyzing_class_D_beta-lactamase_OXA-102     GCCGTGGACAAGCTATTCGGCGCGGCCGGG 120
lcl|NG_076823.1_cds_WP_019396295.1_1_[gene=blaOXA]_[locus_tag=A7J11_07204]_[protein=OXA-50_family_oxacillin-hydrolyzing_class_D_beta-lactamase_OXA-102     GCCGTGGACAAGCTATTCGGAGCGGCCGGT 120
lcl|NG_076824.1_cds_WP_058142895.1_1_[gene=blaOXA]_[locus_tag=A7J11_07205]_[protein=OXA-50_family_oxacillin-hydrolyzing_class_D_beta-lactamase_OXA-102     GCCGTGGACAAGCTATTCGGCGCGGCCGGT 120
lcl|NG_076825.1_cds_WP_017002439.1_1_[gene=blaOXA]_[locus_tag=A7J11_07206]_[protein=OXA-50_family_oxacillin-hydrolyzing_class_D_beta-lactamase_OXA-102     GCCGTGGACAAGCTATTCGGCGCGGCCGGG 120
lcl|NG_076826.1_cds_WP_126861771.1_1_[gene=blaOXA]_[locus_tag=A7J11_07207]_[protein=OXA-50_family_oxacillin-hydrolyzing_class_D_beta-lactamase_OXA-102     GCCGTGGACAAGCTATTCGGCGCGGCCGGG 120
lcl|NG_076827.1_cds_WP_023097100.1_1_[gene=blaOXA]_[locus_tag=A7J11_07208]_[protein=OXA-50_family_oxacillin-hydrolyzing_class_D_beta-lactamase_OXA-103     GCCGTGGACAAGCTATTCGGCGCGGCCGGG 120
lcl|NG_076828.1_cds_WP_223146973.1_1_[gene=blaOXA]_[locus_tag=A7J11_07209]_[protein=OXA-50_family_oxacillin-hydrolyzing_class_D_beta-lactamase_OXA-103     GCCGTGGACAAGCTATTCGGCGCGGCCGGT 120
lcl|NG_076829.1_cds_WP_023107469.1_1_[gene=blaOXA]_[locus_tag=A7J11_07210]_[protein=OXA-50_family_oxacillin-hydrolyzing_class_D_beta-lactamase_OXA-103     GCCGTGGACAAGCTATTCGGCGCGGCCGGG 120
lcl|NG_076830.1_cds_WP_033937969.1_1_[gene=blaOXA]_[locus_tag=A7J11_07211]_[protein=OXA-50_family_oxacillin-hydrolyzing_class_D_beta-lactamase_OXA-103     GCCGTGGACAAGCTATTCGGCGCGGCCGGG 120
lcl|NG_076831.1_cds_WP_033887259.1_1_[gene=blaOXA]_[locus_tag=A7J11_07212]_[protein=OXA-50_family_oxacillin-hydrolyzing_class_D_beta-lactamase_OXA-103     GCCGTGGACAAGCTATTCGGCGCGGCCGGG 120
lcl|NG_076840.1_cds_WP_023096365.1_1_[gene=blaOXA]_[locus_tag=A7J11_07221]_[protein=OXA-50_family_oxacillin-hydrolyzing_class_D_beta-lactamase_OXA-103     GCCGTGGACAAGCTATTCGGCGCGGCCGGG 120
lcl|NG_081710.1_cds_WP_124125861.1_1_[gene=blaOXA]_[locus_tag=A7J11_07650]_[protein=OXA-50_family_oxacillin-hydrolyzing_class_D_beta-lactamase_OXA-112     GCCGTGGACAAGCTATTCGGCGCGGCCGGG 120
lcl|NG_081711.1_cds_WP_033955867.1_1_[gene=blaOXA]_[locus_tag=A7J11_07651]_[protein=OXA-50_family_oxacillin-hydrolyzing_class_D_beta-lactamase_OXA-112     GCCGTGGACAAGCTATTCGGCGCGGCCGGG 120
lcl|NG_081712.1_cds_WP_256875614.1_1_[gene=blaOXA]_[locus_tag=A7J11_07652]_[protein=OXA-50_family_oxacillin-hydrolyzing_class_D_beta-lactamase_OXA-112     GCCGTGGACAAGCTATTCGGCGCGGCCGGG 120
lcl|NG_081713.1_cds_WP_023122435.1_1_[gene=blaOXA]_[locus_tag=A7J11_07653]_[protein=OXA-50_family_oxacillin-hydrolyzing_class_D_beta-lactamase_OXA-112     GCCGTGGACAAGCTATTCGGAGCGGCCGGT 120
lcl|NG_081714.1_cds_WP_256875615.1_1_[gene=blaOXA]_[locus_tag=A7J11_07654]_[protein=OXA-50_family_oxacillin-hydrolyzing_class_D_beta-lactamase_OXA-112     GCCGTGGACAAGCTATTCGGCGCGGCCGGG 120
lcl|NG_081715.1_cds_WP_057387633.1_1_[gene=blaOXA]_[locus_tag=A7J11_07655]_[protein=OXA-50_family_oxacillin-hydrolyzing_class_D_beta-lactamase_OXA-112     GCCGTGGACAAGCTATTCGGCGCGGCCGGG 120
lcl|NG_081716.1_cds_WP_256875616.1_1_[gene=blaOXA]_[locus_tag=A7J11_07656]_[protein=OXA-50_family_oxacillin-hydrolyzing_class_D_beta-lactamase_OXA-113     GCCGTGGACAAGCTATTCGGCGCGGCCGGG 120
lcl|NG_081717.1_cds_WP_126622689.1_1_[gene=blaOXA]_[locus_tag=A7J11_07657]_[protein=OXA-50_family_oxacillin-hydrolyzing_class_D_beta-lactamase_OXA-113     GCCGTGGACAAGCTATTCGGCGCGGCCGGG 120
lcl|NG_081718.1_cds_WP_058017838.1_1_[gene=blaOXA]_[locus_tag=A7J11_07658]_[protein=OXA-50_family_oxacillin-hydrolyzing_class_D_beta-lactamase_OXA-113     GCCGTGGACAAGCTATTCGGCGCGGCCGGG 120
lcl|NG_081719.1_cds_WP_033968246.1_1_[gene=blaOXA]_[locus_tag=A7J11_07659]_[protein=OXA-50_family_oxacillin-hydrolyzing_class_D_beta-lactamase_OXA-113     GCCGTGGACAAGCTATTCGGCGCGGCCGGG 120
lcl|NG_081720.1_cds_WP_256875617.1_1_[gene=blaOXA]_[locus_tag=A7J11_07660]_[protein=OXA-50_family_oxacillin-hydrolyzing_class_D_beta-lactamase_OXA-113     GCCGTGGACAAGCTATTCGGCGCGGCCGGG 120
lcl|NG_081721.1_cds_WP_033978625.1_1_[gene=blaOXA]_[locus_tag=A7J11_07661]_[protein=OXA-50_family_oxacillin-hydrolyzing_class_D_beta-lactamase_OXA-113     GCCGTGGACAAGCTATTCGGCGCGGCCGGG 120
lcl|NG_242747.1_cds_WP_367187968.1_1_[gene=blaOXA]_[locus_tag=A7J11_08495]_[protein=OXA-50_family_oxacillin-hydrolyzing_class_D_beta-lactamase_OXA-124     GCCGTGGACAAGCTATTCGGCGCGGCCGGG 120
lcl|NG_242748.1_cds_WP_034002900.1_1_[gene=blaOXA]_[locus_tag=A7J11_08496]_[protein=OXA-50_family_oxacillin-hydrolyzing_class_D_beta-lactamase_OXA-124     GCCGTGGACAAGCTATTCGGCGCGGCCGGG 120
lcl|NG_242749.1_cds_WP_171889086.1_1_[gene=blaOXA]_[locus_tag=A7J11_08497]_[protein=OXA-50_family_oxacillin-hydrolyzing_class_D_beta-lactamase_OXA-124     GCCGTGGACAAGCTATTCGGCGCGGCCGGG 120
lcl|NG_243485.1_cds_WP_126558944.1_1_[gene=blaOXA]_[locus_tag=A7J11_08583]_[protein=OXA-50_family_oxacillin-hydrolyzing_class_D_beta-lactamase_OXA-126     GCCGTGGACAAGCTATTCGGCGCGGCCGGG 120
lcl|NG_243486.1_cds_WP_058176185.1_1_[gene=blaOXA]_[locus_tag=A7J11_08584]_[protein=OXA-50_family_oxacillin-hydrolyzing_class_D_beta-lactamase_OXA-126     GCCGTGGACAAGCTATTCGGCGCGGCCGGG 120
lcl|NG_243487.1_cds_WP_229998008.1_1_[gene=blaOXA]_[locus_tag=A7J11_08585]_[protein=OXA-50_family_oxacillin-hydrolyzing_class_D_beta-lactamase_OXA-126     GCCGTGGACAAGCTATTCGGCGCGGCCGGG 120
lcl|NG_243488.1_cds_WP_033984473.1_1_[gene=blaOXA]_[locus_tag=A7J11_08586]_[protein=OXA-50_family_oxacillin-hydrolyzing_class_D_beta-lactamase_OXA-127     GCCGTGAACAAGCTATTCGGCGCGGCCGGG 120
lcl|NG_243489.1_cds_WP_128621242.1_1_[gene=blaOXA]_[locus_tag=A7J11_08587]_[protein=OXA-50_family_oxacillin-hydrolyzing_class_D_beta-lactamase_OXA-127     GCCGTGGACAAGCTATTCGGCGCGGCCGGG 120
lcl|NG_243490.1_cds_WP_073647622.1_1_[gene=blaOXA]_[locus_tag=A7J11_08588]_[protein=OXA-50_family_oxacillin-hydrolyzing_class_D_beta-lactamase_OXA-127     GCCGTGGACAAGCTATTCGGCGCGGCCGGG 120
lcl|NG_243491.1_cds_WP_114230457.1_1_[gene=blaOXA]_[locus_tag=A7J11_08589]_[protein=OXA-50_family_oxacillin-hydrolyzing_class_D_beta-lactamase_OXA-127     GCCGTGGACAAGCTATTCGGCGCGGCCGGG 120
lcl|NG_243492.1_cds_WP_058199927.1_1_[gene=blaOXA]_[locus_tag=A7J11_08590]_[protein=OXA-50_family_oxacillin-hydrolyzing_class_D_beta-lactamase_OXA-127     GCCGTGGACAAGCTATTCGGCGCGGCCGGT 120
lcl|NG_243493.1_cds_WP_043099627.1_1_[gene=blaOXA]_[locus_tag=A7J11_08591]_[protein=OXA-50-var_family_class_D_beta-lactamase_OXA-1275]_[protein_id=WP_     GCTGTGGACAAGCTATTCGAAGCCGCCGGG 120
lcl|NG_243494.1_cds_WP_034022424.1_1_[gene=blaOXA]_[locus_tag=A7J11_08592]_[protein=OXA-50_family_oxacillin-hydrolyzing_class_D_beta-lactamase_OXA-127     GCCGTGGACAAGCTATTCGGCGCGGCCGGG 120
lcl|NG_243495.1_cds_WP_375516068.1_1_[gene=blaOXA]_[locus_tag=A7J11_08593]_[protein=OXA-50_family_oxacillin-hydrolyzing_class_D_beta-lactamase_OXA-127     GCCGTGGACAAGCTATTCGGAGCGGCCGGT 120
lcl|NG_243496.1_cds_WP_252649526.1_1_[gene=blaOXA]_[locus_tag=A7J11_08594]_[protein=OXA-50_family_oxacillin-hydrolyzing_class_D_beta-lactamase_OXA-127     GCTGTGGACAAGCTATTCGGCGCGGCCGGG 120
lcl|NG_243497.1_cds_WP_367086563.1_1_[gene=blaOXA]_[locus_tag=A7J11_08595]_[protein=OXA-50_family_oxacillin-hydrolyzing_class_D_beta-lactamase_OXA-127     GCCGTGGACAAGCTATTCGGCGCGGCCGGG 120
lcl|NG_243498.1_cds_WP_375516069.1_1_[gene=blaOXA]_[locus_tag=A7J11_08596]_[protein=OXA-50_family_oxacillin-hydrolyzing_class_D_beta-lactamase_OXA-128     GCCGTGGACAAGCTATTCGGCGCGGCCGGG 120
lcl|NG_243499.1_cds_WP_034047652.1_1_[gene=blaOXA]_[locus_tag=A7J11_08597]_[protein=OXA-50_family_oxacillin-hydrolyzing_class_D_beta-lactamase_OXA-128     GCCGTGGACAAGCTATTCGGCGCGGCCGGG 120
lcl|NG_243500.1_cds_WP_375516070.1_1_[gene=blaOXA]_[locus_tag=A7J11_08598]_[protein=OXA-50_family_oxacillin-hydrolyzing_class_D_beta-lactamase_OXA-128     GCCGTGGACAAGCTATTCGGCGCGGCCGGG 120
lcl|NG_243501.1_cds_WP_375516071.1_1_[gene=blaOXA]_[locus_tag=A7J11_08599]_[protein=OXA-50_family_oxacillin-hydrolyzing_class_D_beta-lactamase_OXA-128     GCCGTGGACAAGCTATTCGGCGCGGCCGGG 120
lcl|NG_243502.1_cds_WP_053814856.1_1_[gene=blaOXA]_[locus_tag=A7J11_08600]_[protein=OXA-50-var_family_class_D_beta-lactamase_OXA-1284]_[protein_id=WP_     GCTGTGGACAAGCTATTCGAAGCCGCCGGG 120
lcl|NG_243503.1_cds_WP_171892704.1_1_[gene=blaOXA]_[locus_tag=A7J11_08601]_[protein=OXA-50_family_oxacillin-hydrolyzing_class_D_beta-lactamase_OXA-128     GCCGTGGACAAGCTATTCGGCGCGGCCGGG 120
lcl|NG_243504.1_cds_WP_194355408.1_1_[gene=blaOXA]_[locus_tag=A7J11_08602]_[protein=OXA-50_family_oxacillin-hydrolyzing_class_D_beta-lactamase_OXA-128     GCCGTGGACAAGCTATTCGGCGCGGCCGGG 120
lcl|NG_243505.1_cds_WP_225025027.1_1_[gene=blaOXA]_[locus_tag=A7J11_08603]_[protein=OXA-50_family_oxacillin-hydrolyzing_class_D_beta-lactamase_OXA-128     GCCGTGGACAAGCTATTCGGCGCGGCCGGG 120
lcl|NG_243506.1_cds_WP_033949287.1_1_[gene=blaOXA]_[locus_tag=A7J11_08604]_[protein=OXA-50_family_oxacillin-hydrolyzing_class_D_beta-lactamase_OXA-128     GCCGTGGACAAGCTATTCGGCGCGGCCGGG 120
lcl|NG_243507.1_cds_WP_034015617.1_1_[gene=blaOXA]_[locus_tag=A7J11_08605]_[protein=OXA-50_family_oxacillin-hydrolyzing_class_D_beta-lactamase_OXA-128     GCCGTGGACAAGCTATTCGGCGCGGCCGGG 120
lcl|NG_243508.1_cds_WP_058145768.1_1_[gene=blaOXA]_[locus_tag=A7J11_08606]_[protein=OXA-50-var_family_class_D_beta-lactamase_OXA-1290]_[protein_id=WP_     GCTGTGGACAAGCTATTCGAAGCCGCCGGG 120
lcl|NG_243509.1_cds_WP_375516072.1_1_[gene=blaOXA]_[locus_tag=A7J11_08607]_[protein=OXA-50_family_oxacillin-hydrolyzing_class_D_beta-lactamase_OXA-129     GCCGTGGGCAAGCTATTCGGCGCGGCCGGG 120
lcl|NG_243510.1_cds_WP_100882964.1_1_[gene=blaOXA]_[locus_tag=A7J11_08608]_[protein=OXA-50_family_oxacillin-hydrolyzing_class_D_beta-lactamase_OXA-129     GCCGTGGACAAGCTATTCGGCGCGGCCGGG 120
lcl|NG_243511.1_cds_WP_105248276.1_1_[gene=blaOXA]_[locus_tag=A7J11_08609]_[protein=OXA-50_family_oxacillin-hydrolyzing_class_D_beta-lactamase_OXA-129     GCCGTGGACAAGCTATTCGGCGCGGCCGGG 120
lcl|NG_243512.1_cds_WP_034080731.1_1_[gene=blaOXA]_[locus_tag=A7J11_08610]_[protein=OXA-50-var_family_class_D_beta-lactamase_OXA-1294]_[protein_id=WP_     GCTGTGGACAAGCTATTCGAAGCCGCCGGG 120
lcl|NG_243513.1_cds_WP_331706252.1_1_[gene=blaOXA]_[locus_tag=A7J11_08611]_[protein=OXA-50_family_oxacillin-hydrolyzing_class_D_beta-lactamase_OXA-129     GCCGTGGACAAGCTATTCGGCGCGGCCGGG 120
lcl|NG_243514.1_cds_WP_375516073.1_1_[gene=blaOXA]_[locus_tag=A7J11_08612]_[protein=OXA-50_family_oxacillin-hydrolyzing_class_D_beta-lactamase_OXA-129     GCCGTGGACAAGCTATTCGGCGCGGCCGGG 120
lcl|NG_243515.1_cds_WP_375516074.1_1_[gene=blaOXA]_[locus_tag=A7J11_08613]_[protein=OXA-50_family_oxacillin-hydrolyzing_class_D_beta-lactamase_OXA-129     GCCGTGGACAAGCTATTCGGCGCGGCCGGG 120
lcl|NG_243516.1_cds_WP_074206779.1_1_[gene=blaOXA]_[locus_tag=A7J11_08614]_[protein=OXA-50_family_oxacillin-hydrolyzing_class_D_beta-lactamase_OXA-129     GCCGTGGACAAGCTATTCGGCGCGGCCGGG 120
lcl|NG_243517.1_cds_WP_375516075.1_1_[gene=blaOXA]_[locus_tag=A7J11_08615]_[protein=OXA-50_family_oxacillin-hydrolyzing_class_D_beta-lactamase_OXA-129     GCCGTGGACAAGCTATTCGGCGCGGCCGGG 120
lcl|NG_243518.1_cds_WP_375516076.1_1_[gene=blaOXA]_[locus_tag=A7J11_08616]_[protein=OXA-50_family_oxacillin-hydrolyzing_class_D_beta-lactamase_OXA-130     GCCGTGGACAAGCTATTCGGCGCGGCCGGT 120
lcl|NG_243519.1_cds_WP_375516077.1_1_[gene=blaOXA]_[locus_tag=A7J11_08617]_[protein=OXA-50_family_oxacillin-hydrolyzing_class_D_beta-lactamase_OXA-130     GCCGTGGACAAGCTATTCGGCGCGGCCGGG 120
lcl|ON651474.1_cds_UTS94227.1_1_[gene=blaOXA]_[protein=OXA-50_family_oxacillin-hydrolyzing_class_D_beta-lactamase_OXA-1124]_[protein_id=UTS94227.1]_[l     GCCGTGGACAAGCTATTCGGCGCGGCCGGG 120
lcl|ON651475.1_cds_UTS94228.1_1_[gene=blaOXA]_[protein=OXA-50_family_oxacillin-hydrolyzing_class_D_beta-lactamase_OXA-1125]_[protein_id=UTS94228.1]_[l     GCCGTGGACAAGCTATTCGGCGCGGCCGGG 120
lcl|ON651476.1_cds_UTS94229.1_1_[gene=blaOXA]_[protein=OXA-50_family_oxacillin-hydrolyzing_class_D_beta-lactamase_OXA-1126]_[protein_id=UTS94229.1]_[l     GCCGTGGACAAGCTATTCGGCGCGGCCGGG 120
lcl|ON651477.1_cds_UTS94230.1_1_[gene=blaOXA]_[protein=OXA-50_family_oxacillin-hydrolyzing_class_D_beta-lactamase_OXA-1035]_[protein_id=UTS94230.1]_[l     GCCGTGGACAAGCTATTCGGCGCGGCCGGG 120
lcl|ON651478.1_cds_UTS94231.1_1_[gene=blaOXA]_[protein=OXA-50_family_oxacillin-hydrolyzing_class_D_beta-lactamase_OXA-1127]_[protein_id=UTS94231.1]_[l     GCCGTGGACAAGCTATTCGGAGCGGCCGGT 120
lcl|ON651479.1_cds_UTS94232.1_1_[gene=blaOXA]_[protein=OXA-50_family_oxacillin-hydrolyzing_class_D_beta-lactamase_OXA-1128]_[protein_id=UTS94232.1]_[l     GCCGTGGACAAGCTATTCGGCGCGGCCGGG 120
lcl|ON651480.1_cds_UTS94233.1_1_[gene=blaOXA]_[protein=OXA-50_family_oxacillin-hydrolyzing_class_D_beta-lactamase_OXA-1129]_[protein_id=UTS94233.1]_[l     GCCGTGGACAAGCTATTCGGCGCGGCCGGG 120
lcl|ON651481.1_cds_UTS94234.1_1_[gene=blaOXA]_[protein=OXA-50_family_oxacillin-hydrolyzing_class_D_beta-lactamase_OXA-1130]_[protein_id=UTS94234.1]_[l     GCCGTGGACAAGCTATTCGGCGCGGCCGGG 120
lcl|ON651482.1_cds_UTS94235.1_1_[gene=blaOXA]_[protein=OXA-50_family_oxacillin-hydrolyzing_class_D_beta-lactamase_OXA-1131]_[protein_id=UTS94235.1]_[l     GCCGTGGACAAGCTATTCGGCGCGGCCGGG 120
lcl|ON651483.1_cds_UTS94236.1_1_[gene=blaOXA]_[protein=OXA-50_family_oxacillin-hydrolyzing_class_D_beta-lactamase_OXA-1132]_[protein_id=UTS94236.1]_[l     GCCGTGGACAAGCTATTCGGCGCGGCCGGG 120
lcl|ON651484.1_cds_UTS94237.1_1_[gene=blaOXA]_[protein=OXA-50_family_oxacillin-hydrolyzing_class_D_beta-lactamase_OXA-1133]_[protein_id=UTS94237.1]_[l     GCCGTGGACAAGCTATTCGGCGCGGCCGGG 120
lcl|ON651485.1_cds_UTS94238.1_1_[gene=blaOXA]_[protein=OXA-50_family_oxacillin-hydrolyzing_class_D_beta-lactamase_OXA-1134]_[protein_id=UTS94238.1]_[l     GCCGTGGACAAGCTATTCGGCGCGGCCGGG 120
lcl|ON651486.1_cds_UTS94239.1_1_[gene=blaOXA]_[protein=OXA-50_family_oxacillin-hydrolyzing_class_D_beta-lactamase_OXA-1135]_[protein_id=UTS94239.1]_[l     GCCGTGGACAAGCTATTCGGCGCGGCCGGG 120
lcl|PP850000.1_cds_XBP46885.1_1_[gene=blaOXA]_[protein=OXA-50_family_oxacillin-hydrolyzing_class_D_beta-lactamase_OXA-1250]_[protein_id=XBP46885.1]_[l     GCCGTGGACAAGCTATTCGGCGCGGCCGGG 120
lcl|PP850001.1_cds_XBP46886.1_1_[gene=blaOXA]_[protein=OXA-50_family_oxacillin-hydrolyzing_class_D_beta-lactamase_OXA-1246]_[protein_id=XBP46886.1]_[l     GCCGTGGACAAGCTATTCGGCGCGGCCGGG 120
lcl|PP850003.1_cds_XBP46888.1_1_[gene=blaOXA]_[protein=OXA-50_family_oxacillin-hydrolyzing_class_D_beta-lactamase_OXA-1252]_[protein_id=XBP46888.1]_[l     GCCGTGGACAAGCTATTCGGCGCGGCCGGG 120
lcl|PP850004.1_cds_XBP46889.1_1_[gene=blaOXA]_[protein=OXA-50_family_oxacillin-hydrolyzing_class_D_beta-lactamase_OXA-1253]_[protein_id=XBP46889.1]_[l     GCCGTGGACAAGCTATTCGGCGCGGCCGGG 120
lcl|PP850005.1_cds_XBP46890.1_1_[gene=blaOXA]_[protein=OXA-50_family_oxacillin-hydrolyzing_class_D_beta-lactamase_OXA-1254]_[protein_id=XBP46890.1]_[l     GCCGTGGACAAGCTATTCGGCGCGGCCGGG 120
lcl|PP850006.1_cds_XBP46891.1_1_[gene=blaOXA]_[protein=OXA-50_family_oxacillin-hydrolyzing_class_D_beta-lactamase_OXA-1255]_[protein_id=XBP46891.1]_[l     GCCGTGGACAAGCTATTCGGCGCGGCCGGG 120
lcl|PP850007.1_cds_XBP46892.1_1_[gene=blaOXA]_[protein=OXA-50_family_oxacillin-hydrolyzing_class_D_beta-lactamase_OXA-1256]_[protein_id=XBP46892.1]_[l     GCCGTGGACAAGCTATTCGGCGCGGCCGGG 120
lcl|PV075125.1_cds_XOU30589.1_1_[gene=blaOXA]_[protein=OXA-50_family_oxacillin-hydrolyzing_class_D_beta-lactamase_OXA-1354]_[protein_id=XOU30589.1]_[l     GCCGTGGACAAGCTATTCGGCGCGGCCGGG 120
lcl|PV075126.1_cds_XOU30590.1_1_[gene=blaOXA]_[protein=OXA-50_family_oxacillin-hydrolyzing_class_D_beta-lactamase_OXA-1255]_[protein_id=XOU30590.1]_[l     GCCGTGGACAAGCTATTCGGCGCGGCCGGG 120
lcl|PV075127.1_cds_XOU30591.1_1_[gene=blaOXA]_[protein=OXA-50_family_oxacillin-hydrolyzing_class_D_beta-lactamase_OXA-1355]_[protein_id=XOU30591.1]_[l     GCCGTGGACAAGCTATTCGGCGCGGCCGGG 120
lcl|PV075128.1_cds_XOU30592.1_1_[gene=blaOXA]_[protein=OXA-50_family_oxacillin-hydrolyzing_class_D_beta-lactamase_OXA-1356]_[protein_id=XOU30592.1]_[l     GCCGTGGACAAGCTATTCGGCGCGGCCGGG 120
lcl|PV075129.1_cds_XOU30593.1_1_[gene=blaOXA]_[protein=OXA-50_family_oxacillin-hydrolyzing_class_D_beta-lactamase_OXA-1357]_[protein_id=XOU30593.1]_[l     GCCGTGGACAAGCTATTCGGCGCGGCCGGG 120
lcl|PV075130.1_cds_XOU30594.1_1_[gene=blaOXA]_[protein=OXA-50_family_oxacillin-hydrolyzing_class_D_beta-lactamase_OXA-1358]_[protein_id=XOU30594.1]_[l     GCCGTGGACAAGCTATTCGGCGCGGCCGGG 120
lcl|PV075131.1_cds_XOU30595.1_1_[gene=blaOXA]_[protein=OXA-50_family_oxacillin-hydrolyzing_class_D_beta-lactamase_OXA-1359]_[protein_id=XOU30595.1]_[l     GCCGTGGACAAGCTATTCGGCGCGGCCGGG 120
lcl|PV075132.1_cds_XOU30596.1_1_[gene=blaOXA]_[protein=OXA-50_family_oxacillin-hydrolyzing_class_D_beta-lactamase_OXA-1360]_[protein_id=XOU30596.1]_[l     GCCGTGGACAAGCTATTCGGCGCGGCCGGG 120
lcl|PV075133.1_cds_XOU30597.1_1_[gene=blaOXA]_[protein=OXA-50_family_oxacillin-hydrolyzing_class_D_beta-lactamase_OXA-1361]_[protein_id=XOU30597.1]_[l     GCCGTGGACAAGCTATTCGGCGCGGCCGGT 120
lcl|PV075134.1_cds_XOU30598.1_1_[gene=blaOXA]_[protein=OXA-50_family_oxacillin-hydrolyzing_class_D_beta-lactamase_OXA-1362]_[protein_id=XOU30598.1]_[l     GCCGTGGACAAGCTATTCGGAGCGGCCGGT 120
lcl|PV075135.1_cds_XOU30599.1_1_[gene=blaOXA]_[protein=OXA-50_family_oxacillin-hydrolyzing_class_D_beta-lactamase_OXA-1363]_[protein_id=XOU30599.1]_[l     GCCGTGGACAAGCTATTCGGCGCGGCCGGG 120
lcl|PV075136.1_cds_XOU30600.1_1_[gene=blaOXA]_[protein=OXA-50_family_oxacillin-hydrolyzing_class_D_beta-lactamase_OXA-1364]_[protein_id=XOU30600.1]_[l     GCCGTGGACAAGCTATTCGGAGCGGCCGGT 120
lcl|PV075137.1_cds_XOU30601.1_1_[gene=blaOXA]_[protein=OXA-50_family_oxacillin-hydrolyzing_class_D_beta-lactamase_OXA-1365]_[protein_id=XOU30601.1]_[l     GCCGTGGACAAGCTATTCGGCGCGGCCGGG 120
lcl|PQ203856.1_cds_XGB73484.1_1_[gene=blaOXA]_[protein=OXA-50_family_oxacillin-hydrolyzing_class_D_beta-lactamase_OXA-1267]_[protein_id=XGB73484.1]_[l     GCCGTGGACAAGCTATTCGGCGCGGCCGGG 120
lcl|PQ203857.1_cds_XGB73485.1_1_[gene=blaOXA]_[protein=OXA-50_family_oxacillin-hydrolyzing_class_D_beta-lactamase_OXA-1268]_[protein_id=XGB73485.1]_[l     GCCGTGGACAAGCTATTCGGCGCGGCCGGG 120
lcl|PQ203858.1_cds_XGB73486.1_1_[gene=blaOXA]_[protein=OXA-50_family_oxacillin-hydrolyzing_class_D_beta-lactamase_OXA-1269]_[protein_id=XGB73486.1]_[l     GCCGTGGACAAGCTATTCGGCGCGGCCGGG 120
lcl|PQ203859.1_cds_XGB73487.1_1_[gene=blaOXA]_[protein=OXA-50_family_oxacillin-hydrolyzing_class_D_beta-lactamase_OXA-1270]_[protein_id=XGB73487.1]_[l     GCCGTGAACAAGCTATTCGGCGCGGCCGGG 120
lcl|PQ203860.1_cds_XGB73488.1_1_[gene=blaOXA]_[protein=OXA-50_family_oxacillin-hydrolyzing_class_D_beta-lactamase_OXA-1271]_[protein_id=XGB73488.1]_[l     GCCGTGGACAAGCTATTCGGCGCGGCCGGG 120
lcl|PQ203861.1_cds_XGB73489.1_1_[gene=blaOXA]_[protein=OXA-50_family_oxacillin-hydrolyzing_class_D_beta-lactamase_OXA-1272]_[protein_id=XGB73489.1]_[l     GCCGTGGACAAGCTATTCGGCGCGGCCGGG 120
lcl|PQ203862.1_cds_XGB73490.1_1_[gene=blaOXA]_[protein=OXA-50_family_oxacillin-hydrolyzing_class_D_beta-lactamase_OXA-1273]_[protein_id=XGB73490.1]_[l     GCCGTGGACAAGCTATTCGGCGCGGCCGGG 120
lcl|PQ203863.1_cds_XGB73491.1_1_[gene=blaOXA]_[protein=OXA-50_family_oxacillin-hydrolyzing_class_D_beta-lactamase_OXA-1274]_[protein_id=XGB73491.1]_[l     GCCGTGGACAAGCTATTCGGCGCGGCCGGT 120
lcl|PQ203864.1_cds_XGB73492.1_1_[gene=blaOXA]_[protein=OXA-50-var_family_class_D_beta-lactamase_OXA-1275]_[protein_id=XGB73492.1]_[location=1..789]_[g     GCTGTGGACAAGCTATTCGAAGCCGCCGGG 120
lcl|PQ203865.1_cds_XGB73493.1_1_[gene=blaOXA]_[protein=OXA-50_family_oxacillin-hydrolyzing_class_D_beta-lactamase_OXA-1276]_[protein_id=XGB73493.1]_[l     GCCGTGGACAAGCTATTCGGCGCGGCCGGG 120
lcl|PQ203866.1_cds_XGB73494.1_1_[gene=blaOXA]_[protein=OXA-50_family_oxacillin-hydrolyzing_class_D_beta-lactamase_OXA-1277]_[protein_id=XGB73494.1]_[l     GCCGTGGACAAGCTATTCGGAGCGGCCGGT 120
lcl|PQ203867.1_cds_XGB73495.1_1_[gene=blaOXA]_[protein=OXA-50_family_oxacillin-hydrolyzing_class_D_beta-lactamase_OXA-1278]_[protein_id=XGB73495.1]_[l     GCTGTGGACAAGCTATTCGGCGCGGCCGGG 120
lcl|PQ203868.1_cds_XGB73496.1_1_[gene=blaOXA]_[protein=OXA-50_family_oxacillin-hydrolyzing_class_D_beta-lactamase_OXA-1279]_[protein_id=XGB73496.1]_[l     GCCGTGGACAAGCTATTCGGCGCGGCCGGG 120
lcl|PQ203869.1_cds_XGB73497.1_1_[gene=blaOXA]_[protein=OXA-50_family_oxacillin-hydrolyzing_class_D_beta-lactamase_OXA-1280]_[protein_id=XGB73497.1]_[l     GCCGTGGACAAGCTATTCGGCGCGGCCGGG 120
lcl|PQ203870.1_cds_XGB73498.1_1_[gene=blaOXA]_[protein=OXA-50_family_oxacillin-hydrolyzing_class_D_beta-lactamase_OXA-1281]_[protein_id=XGB73498.1]_[l     GCCGTGGACAAGCTATTCGGCGCGGCCGGG 120
lcl|PQ203871.1_cds_XGB73499.1_1_[gene=blaOXA]_[protein=OXA-50_family_oxacillin-hydrolyzing_class_D_beta-lactamase_OXA-1282]_[protein_id=XGB73499.1]_[l     GCCGTGGACAAGCTATTCGGCGCGGCCGGG 120
lcl|PQ203872.1_cds_XGB73500.1_1_[gene=blaOXA]_[protein=OXA-50_family_oxacillin-hydrolyzing_class_D_beta-lactamase_OXA-1283]_[protein_id=XGB73500.1]_[l     GCCGTGGACAAGCTATTCGGCGCGGCCGGG 120
lcl|PQ203873.1_cds_XGB73501.1_1_[gene=blaOXA]_[protein=OXA-50-var_family_class_D_beta-lactamase_OXA-1284]_[protein_id=XGB73501.1]_[location=1..789]_[g     GCTGTGGACAAGCTATTCGAAGCCGCCGGG 120
lcl|PQ203874.1_cds_XGB73502.1_1_[gene=blaOXA]_[protein=OXA-50_family_oxacillin-hydrolyzing_class_D_beta-lactamase_OXA-1285]_[protein_id=XGB73502.1]_[l     GCCGTGGACAAGCTATTCGGCGCGGCCGGG 120
lcl|PQ203875.1_cds_XGB73503.1_1_[gene=blaOXA]_[protein=OXA-50_family_oxacillin-hydrolyzing_class_D_beta-lactamase_OXA-1286]_[protein_id=XGB73503.1]_[l     GCCGTGGACAAGCTATTCGGCGCGGCCGGG 120
lcl|PQ203876.1_cds_XGB73504.1_1_[gene=blaOXA]_[protein=OXA-50_family_oxacillin-hydrolyzing_class_D_beta-lactamase_OXA-1287]_[protein_id=XGB73504.1]_[l     GCCGTGGACAAGCTATTCGGCGCGGCCGGG 120
lcl|PQ203877.1_cds_XGB73505.1_1_[gene=blaOXA]_[protein=OXA-50_family_oxacillin-hydrolyzing_class_D_beta-lactamase_OXA-1288]_[protein_id=XGB73505.1]_[l     GCCGTGGACAAGCTATTCGGCGCGGCCGGG 120
lcl|PQ203878.1_cds_XGB73506.1_1_[gene=blaOXA]_[protein=OXA-50_family_oxacillin-hydrolyzing_class_D_beta-lactamase_OXA-1289]_[protein_id=XGB73506.1]_[l     GCCGTGGACAAGCTATTCGGCGCGGCCGGG 120
lcl|PQ203879.1_cds_XGB73507.1_1_[gene=blaOXA]_[protein=OXA-50-var_family_class_D_beta-lactamase_OXA-1290]_[protein_id=XGB73507.1]_[location=1..789]_[g     GCTGTGGACAAGCTATTCGAAGCCGCCGGG 120
lcl|PQ203880.1_cds_XGB73508.1_1_[gene=blaOXA]_[protein=OXA-50_family_oxacillin-hydrolyzing_class_D_beta-lactamase_OXA-1291]_[protein_id=XGB73508.1]_[l     GCCGTGGGCAAGCTATTCGGCGCGGCCGGG 120
lcl|PQ203881.1_cds_XGB73509.1_1_[gene=blaOXA]_[protein=OXA-50_family_oxacillin-hydrolyzing_class_D_beta-lactamase_OXA-1292]_[protein_id=XGB73509.1]_[l     GCCGTGGACAAGCTATTCGGCGCGGCCGGG 120
lcl|PQ203882.1_cds_XGB73510.1_1_[gene=blaOXA]_[protein=OXA-50_family_oxacillin-hydrolyzing_class_D_beta-lactamase_OXA-1293]_[protein_id=XGB73510.1]_[l     GCCGTGGACAAGCTATTCGGCGCGGCCGGG 120
lcl|PQ203883.1_cds_XGB73511.1_1_[gene=blaOXA]_[protein=OXA-50-var_family_class_D_beta-lactamase_OXA-1294]_[protein_id=XGB73511.1]_[location=1..789]_[g     GCTGTGGACAAGCTATTCGAAGCCGCCGGG 120
lcl|PQ203884.1_cds_XGB73512.1_1_[gene=blaOXA]_[protein=oxacillin-hydrolyzing_class_D_beta-lactamase_OXA-50]_[protein_id=XGB73512.1]_[location=1..789]_     GCCGTGGACAAGCTATTCGGCGCGGCCGGG 120
lcl|PQ203885.1_cds_XGB73513.1_1_[gene=blaOXA]_[protein=OXA-50_family_oxacillin-hydrolyzing_class_D_beta-lactamase_OXA-1295]_[protein_id=XGB73513.1]_[l     GCCGTGGACAAGCTATTCGGCGCGGCCGGG 120
lcl|PQ203886.1_cds_XGB73514.1_1_[gene=blaOXA]_[protein=OXA-50_family_oxacillin-hydrolyzing_class_D_beta-lactamase_OXA-1296]_[protein_id=XGB73514.1]_[l     GCCGTGGACAAGCTATTCGGCGCGGCCGGG 120
lcl|PQ203887.1_cds_XGB73515.1_1_[gene=blaOXA]_[protein=OXA-50_family_oxacillin-hydrolyzing_class_D_beta-lactamase_OXA-1297]_[protein_id=XGB73515.1]_[l     GCCGTGGACAAGCTATTCGGCGCGGCCGGG 120
lcl|PQ203888.1_cds_XGB73516.1_1_[gene=blaOXA]_[protein=OXA-50_family_oxacillin-hydrolyzing_class_D_beta-lactamase_OXA-1298]_[protein_id=XGB73516.1]_[l     GCCGTGGACAAGCTATTCGGCGCGGCCGGG 120
lcl|PQ203889.1_cds_XGB73517.1_1_[gene=blaOXA]_[protein=OXA-50_family_oxacillin-hydrolyzing_class_D_beta-lactamase_OXA-1299]_[protein_id=XGB73517.1]_[l     GCCGTGGACAAGCTATTCGGCGCGGCCGGG 120
lcl|PQ203890.1_cds_XGB73518.1_1_[gene=blaOXA]_[protein=OXA-50_family_oxacillin-hydrolyzing_class_D_beta-lactamase_OXA-1300]_[protein_id=XGB73518.1]_[l     GCCGTGGACAAGCTATTCGGCGCGGCCGGT 120
lcl|PQ203891.1_cds_XGB73519.1_1_[gene=blaOXA]_[protein=OXA-50_family_oxacillin-hydrolyzing_class_D_beta-lactamase_OXA-1301]_[protein_id=XGB73519.1]_[l     GCCGTGGACAAGCTATTCGGCGCGGCCGGG 120
lcl|PQ203892.1_cds_XGB73520.1_1_[gene=blaOXA]_[protein=OXA-50_family_oxacillin-hydrolyzing_class_D_beta-lactamase_OXA-1255]_[protein_id=XGB73520.1]_[l     GCCGTGGACAAGCTATTCGGCGCGGCCGGG 120
                                                                                                                                                                                         

OXA-1_consensus                                                                                                                                            ACTGAAGGTTGTTTTTTACTTTACGATGCA 150
OXA01_crRNA                                                                                                                                                ------------------------------ 150
Forward_primer                                                                                                                                             ------------------------------ 150
Reverse_primer                                                                                                                                             ------------------------------ 150
lcl|MZ720789.1_cds_QYZ89869.1_1_[gene=blaOXA]_[protein=OXA-50_family_oxacillin-hydrolyzing_class_D_beta-lactamase_OXA-1035]_[protein_id=QYZ89869.1]_[l     GTGAAAGGCACCTTCGTCCTCTACGATGTG 150
lcl|MN370854.1_cds_QEJ80883.1_1_[gene=blaOXA]_[protein=OXA-50_family_oxacillin-hydrolyzing_class_D_beta-lactamase_OXA-846]_[protein_id=QEJ80883.1]_[lo     GTGAAAGGCACCTTCGTCCTCTACGATGTG 150
lcl|MN370855.1_cds_QEJ80884.1_1_[gene=blaOXA]_[protein=OXA-50_family_oxacillin-hydrolyzing_class_D_beta-lactamase_OXA-847]_[protein_id=QEJ80884.1]_[lo     GTGAAAGGCACCTTCGTCCTCTACGATGTG 150
lcl|MN370856.1_cds_QEJ80885.1_1_[gene=blaOXA]_[protein=OXA-50_family_oxacillin-hydrolyzing_class_D_beta-lactamase_OXA-848]_[protein_id=QEJ80885.1]_[lo     GTGAAAGGCACCTTCGTCCTCTACGATGTG 150
lcl|MN370857.1_cds_QEJ80886.1_1_[gene=blaOXA]_[protein=OXA-50_family_oxacillin-hydrolyzing_class_D_beta-lactamase_OXA-849]_[protein_id=QEJ80886.1]_[lo     GTGAAAGGCACCTTCGTCCTCTACGATGTG 150
lcl|MN370858.1_cds_QEJ80887.1_1_[gene=blaOXA]_[protein=OXA-50_family_oxacillin-hydrolyzing_class_D_beta-lactamase_OXA-850]_[protein_id=QEJ80887.1]_[lo     GTGAAAGGCACCTTCGTCCTCTACGATGTG 150
lcl|MN370859.1_cds_QEJ80888.1_1_[gene=blaOXA]_[protein=OXA-50_family_oxacillin-hydrolyzing_class_D_beta-lactamase_OXA-851]_[protein_id=QEJ80888.1]_[lo     GTGAAAGGCACCTTCGTCCTCTACGATGTG 150
lcl|MT040739.1_cds_QIC04084.1_1_[gene=blaOXA]_[protein=OXA-50_family_oxacillin-hydrolyzing_class_D_beta-lactamase_OXA-901]_[protein_id=QIC04084.1]_[lo     GTGAAAGGCACCTTCGTCCTTTACGATGTG 150
lcl|MT040740.1_cds_QIC04085.1_1_[gene=blaOXA]_[protein=OXA-50_family_oxacillin-hydrolyzing_class_D_beta-lactamase_OXA-902]_[protein_id=QIC04085.1]_[lo     GTGAAAGGCACCTTCGTCCTCTACGATGTG 150
lcl|MT040741.1_cds_QIC04086.1_1_[gene=blaOXA]_[protein=OXA-50_family_oxacillin-hydrolyzing_class_D_beta-lactamase_OXA-903]_[protein_id=QIC04086.1]_[lo     GTGAAAGGCACCTTCGTCCTCTACGATGTG 150
lcl|MT040742.1_cds_QIC04087.1_1_[gene=blaOXA]_[protein=OXA-50_family_oxacillin-hydrolyzing_class_D_beta-lactamase_OXA-904]_[protein_id=QIC04087.1]_[lo     GTGAAAGGCACCTTCGTCCTCTACGATGTG 150
lcl|MT040743.1_cds_QIC04088.1_1_[gene=blaOXA]_[protein=OXA-50_family_oxacillin-hydrolyzing_class_D_beta-lactamase_OXA-905]_[protein_id=QIC04088.1]_[lo     GTGAAAGGCACCTTCGTCCTCTACGATGTG 150
lcl|MT040744.1_cds_QIC04089.1_1_[gene=blaOXA]_[protein=OXA-50_family_oxacillin-hydrolyzing_class_D_beta-lactamase_OXA-906]_[protein_id=QIC04089.1]_[lo     GTGAAAGGCACCTTCGTCCTCTACGATGTG 150
lcl|NG_049684.1_cds_WP_015649877.1_1_[gene=blaOXA]_[locus_tag=A7J11_01217]_[protein=OXA-50_family_oxacillin-hydrolyzing_class_D_beta-lactamase_OXA-395     GTGAAAGGCACCTTCGTCCTCTACGATGTG 150
lcl|NG_049685.1_cds_WP_016852290.1_1_[gene=blaOXA]_[locus_tag=A7J11_01216]_[protein=OXA-50_family_oxacillin-hydrolyzing_class_D_beta-lactamase_OXA-396     GTGAAAGGCACCTTCGTCCTCTACGATGTG 150
lcl|NG_049768.1_cds_WP_003097028.1_1_[gene=blaOXA]_[locus_tag=A7J11_01218]_[protein=OXA-50_family_oxacillin-hydrolyzing_class_D_beta-lactamase_OXA-488     GTGAAAGGCACCTTCGTCCTTTACGATGTG 150
lcl|NG_049777.1_cds_WP_003099707.1_1_[gene=blaOXA]_[locus_tag=A7J11_00256]_[protein=oxacillin-hydrolyzing_class_D_beta-lactamase_OXA-50]_[protein_id=W     GTGAAAGGCACCTTCGTCCTCTACGATGTG 150
lcl|NG_050612.1_cds_WP_003161965.1_1_[gene=blaOXA]_[locus_tag=A7J11_01358]_[protein=OXA-50_family_oxacillin-hydrolyzing_class_D_beta-lactamase_OXA-486     GTGAAAGGCACCTTCGTCCTCTACGATGTG 150
lcl|NG_066519.1_cds_WP_033989974.1_1_[gene=blaOXA]_[locus_tag=A7J11_06473]_[protein=OXA-50_family_oxacillin-hydrolyzing_class_D_beta-lactamase_OXA-846     GTGAAAGGCACCTTCGTCCTCTACGATGTG 150
lcl|NG_066520.1_cds_WP_010793618.1_1_[gene=blaOXA]_[locus_tag=A7J11_06474]_[protein=OXA-50_family_oxacillin-hydrolyzing_class_D_beta-lactamase_OXA-847     GTGAAAGGCACCTTCGTCCTCTACGATGTG 150
lcl|NG_066521.1_cds_WP_019485147.1_1_[gene=blaOXA]_[locus_tag=A7J11_06475]_[protein=OXA-50_family_oxacillin-hydrolyzing_class_D_beta-lactamase_OXA-848     GTGAAAGGCACCTTCGTCCTCTACGATGTG 150
lcl|NG_066522.1_cds_WP_150823477.1_1_[gene=blaOXA]_[locus_tag=A7J11_06476]_[protein=OXA-50_family_oxacillin-hydrolyzing_class_D_beta-lactamase_OXA-849     GTGAAAGGCACCTTCGTCCTCTACGATGTG 150
lcl|NG_066523.1_cds_WP_034006563.1_1_[gene=blaOXA]_[locus_tag=A7J11_06477]_[protein=OXA-50_family_oxacillin-hydrolyzing_class_D_beta-lactamase_OXA-850     GTGAAAGGCACCTTCGTCCTCTACGATGTG 150
lcl|NG_066524.1_cds_WP_014603442.1_1_[gene=blaOXA]_[locus_tag=A7J11_06478]_[protein=OXA-50_family_oxacillin-hydrolyzing_class_D_beta-lactamase_OXA-851     GTGAAAGGCACCTTCGTCCTCTACGATGTG 150
lcl|NG_071209.1_cds_WP_034081711.1_1_[gene=blaOXA]_[locus_tag=A7J11_06968]_[protein=OXA-50_family_oxacillin-hydrolyzing_class_D_beta-lactamase_OXA-937     GTGAAAGGCACCTTCGTCCTCTACGATGTG 150
lcl|NG_081792.1_cds_WP_241469308.1_1_[gene=blaOXA]_[locus_tag=A7J11_07698]_[protein=OXA-50_family_oxacillin-hydrolyzing_class_D_beta-lactamase_OXA-114     GTGAAAGGCACCTTCGTCCTCTACGATGTG 150
lcl|NG_148661.1_cds_WP_057384527.1_1_[gene=blaOXA]_[locus_tag=A7J11_07900]_[protein=OXA-50_family_oxacillin-hydrolyzing_class_D_beta-lactamase_OXA-117     GTGAAAGGCACCTTCGTCCTCTACGATGTG 150
lcl|NG_157033.1_cds_WP_200582679.1_1_[gene=blaOXA]_[locus_tag=A7J11_08060]_[protein=OXA-50_family_oxacillin-hydrolyzing_class_D_beta-lactamase_OXA-118     GTGAAAGGCACCTTCGTCCTCCACGATGTG 150
lcl|NG_157043.1_cds_WP_279240798.1_1_[gene=blaOXA]_[locus_tag=A7J11_08050]_[protein=OXA-50_family_oxacillin-hydrolyzing_class_D_beta-lactamase_OXA-119     GTGAAAGGCACCTTCGTCCTCTACGATGTG 150
lcl|NG_157066.1_cds_WP_034021370.1_1_[gene=blaOXA]_[locus_tag=A7J11_08064]_[protein=OXA-50_family_oxacillin-hydrolyzing_class_D_beta-lactamase_OXA-119     GTGAAAGGCACCTTCGTCCTCTACGATGTG 150
lcl|NG_242753.1_cds_WP_150035346.1_1_[gene=blaOXA]_[locus_tag=A7J11_08503]_[protein=OXA-50_family_oxacillin-hydrolyzing_class_D_beta-lactamase_OXA-125     GTGAAAGGCACCTTCGTCCTCTACGATGTG 150
lcl|NG_242755.1_cds_WP_124213927.1_1_[gene=blaOXA]_[locus_tag=A7J11_08505]_[protein=OXA-50_family_oxacillin-hydrolyzing_class_D_beta-lactamase_OXA-125     GTGAAAGGCACCTTCGTCCTCTACGATGTG 150
lcl|NG_242756.1_cds_WP_034072939.1_1_[gene=blaOXA]_[locus_tag=A7J11_08506]_[protein=OXA-50_family_oxacillin-hydrolyzing_class_D_beta-lactamase_OXA-125     GTGAAAGGCACCTTCGTCCTCTACGATGTG 150
lcl|NG_242757.1_cds_WP_094776403.1_1_[gene=blaOXA]_[locus_tag=A7J11_08507]_[protein=OXA-50_family_oxacillin-hydrolyzing_class_D_beta-lactamase_OXA-125     GTGAAAGGCACCTTCGTCCTCTACGATGTG 150
lcl|NG_242758.1_cds_WP_104052979.1_1_[gene=blaOXA]_[locus_tag=A7J11_08508]_[protein=OXA-50_family_oxacillin-hydrolyzing_class_D_beta-lactamase_OXA-125     GTGAAAGGCACCTTCGTCCTCTACGATGTG 150
lcl|NG_242759.1_cds_WP_367187972.1_1_[gene=blaOXA]_[locus_tag=A7J11_08509]_[protein=OXA-50_family_oxacillin-hydrolyzing_class_D_beta-lactamase_OXA-125     GTGAAAGGCACCTTCGTCCTCTACGATGTG 150
lcl|NG_244551.1_cds_WP_420354119.1_1_[gene=blaOXA]_[locus_tag=A7J11_08792]_[protein=OXA-50_family_oxacillin-hydrolyzing_class_D_beta-lactamase_OXA-133     GTGAAAGGCACCTTCGTCCTCTACGATGTG 150
lcl|OP131857.1_cds_UUM03673.1_1_[gene=blaOXA]_[protein=OXA-50_family_oxacillin-hydrolyzing_class_D_beta-lactamase_OXA-1140]_[protein_id=UUM03673.1]_[l     GTGAAAGGCACCTTCGTCCTCTACGATGTG 150
lcl|OP806901.1_cds_UZQ18801.1_1_[gene=blaOXA]_[protein=OXA-50_family_oxacillin-hydrolyzing_class_D_beta-lactamase_OXA-1174]_[protein_id=UZQ18801.1]_[l     GTGAAAGGCACCTTCGTCCTCTACGATGTG 150
lcl|OQ695552.1_cds_WEY36498.1_1_[gene=blaOXA]_[protein=OXA-50_family_oxacillin-hydrolyzing_class_D_beta-lactamase_OXA-1198]_[protein_id=WEY36498.1]_[l     GTGAAAGGCACCTTCGTCCTCTACGATGTG 150
lcl|OQ709074.1_cds_WFP34012.1_1_[gene=blaOXA]_[protein=OXA-50_family_oxacillin-hydrolyzing_class_D_beta-lactamase_OXA-1199]_[protein_id=WFP34012.1]_[l     GTGAAAGGCACCTTCGTCCTCTACGATGTG 150
lcl|PP766712.1_cds_XAP03053.1_1_[gene=blaOXA]_[protein=OXA-50_family_oxacillin-hydrolyzing_class_D_beta-lactamase_OXA-1244]_[protein_id=XAP03053.1]_[l     GTGAAAGGCACCTTCGTCCTCTACGATGTG 150
lcl|PP766713.1_cds_XAP03054.1_1_[gene=blaOXA]_[protein=OXA-50_family_oxacillin-hydrolyzing_class_D_beta-lactamase_OXA-1245]_[protein_id=XAP03054.1]_[l     GTGAAAGGCACCTTCGTCCTCTACGATGTG 150
lcl|PP766714.1_cds_XAP03055.1_1_[gene=blaOXA]_[protein=OXA-50_family_oxacillin-hydrolyzing_class_D_beta-lactamase_OXA-1246]_[protein_id=XAP03055.1]_[l     GTGAAAGGCACCTTCGTCCTCTACGATGTG 150
lcl|PV184587.1_cds_XPO98268.1_1_[gene=blaOXA]_[protein=OXA-50-var_family_class_D_beta-lactamase_OXA-1284]_[protein_id=XPO98268.1]_[location=1..789]_[g     ATGAAAGGCACCTTCGTTCTCTACGACGTG 150
lcl|PV878576.1_cds_XXP60815.1_1_[gene=blaOXA]_[protein=OXA-50_family_oxacillin-hydrolyzing_class_D_beta-lactamase_OXA-1395]_[protein_id=XXP60815.1]_[l     GTGAAAGGCACCTTCGTCCTTTACGATGTG 150
lcl|MT040745.1_cds_QIC04090.1_1_[gene=blaOXA]_[protein=OXA-50_family_oxacillin-hydrolyzing_class_D_beta-lactamase_OXA-907]_[protein_id=QIC04090.1]_[lo     GTGAAAGGCACCTTCGTCCTCTACGATGTG 150
lcl|MT040746.1_cds_QIC04091.1_1_[gene=blaOXA]_[protein=OXA-50_family_oxacillin-hydrolyzing_class_D_beta-lactamase_OXA-908]_[protein_id=QIC04091.1]_[lo     GTGAAAGGCACCTTCGTCCTCTACGATGTG 150
lcl|MT210600.1_cds_QIM59619.1_1_[gene=blaOXA]_[protein=OXA-50_family_oxacillin-hydrolyzing_class_D_beta-lactamase_OXA-905]_[protein_id=QIM59619.1]_[lo     GTGAAAGGCACCTTCGTCCTCTACGATGTG 150
lcl|MT210601.1_cds_QIM59620.1_1_[gene=blaOXA]_[protein=OXA-50_family_oxacillin-hydrolyzing_class_D_beta-lactamase_OXA-913]_[protein_id=QIM59620.1]_[lo     GTGAAAGGCACCTTCGTCCTTTACGATGTG 150
lcl|MT210602.1_cds_QIM59621.1_1_[gene=blaOXA]_[protein=OXA-50_family_oxacillin-hydrolyzing_class_D_beta-lactamase_OXA-914]_[protein_id=QIM59621.1]_[lo     GTGAAAGGCACCTTCGTCCTCTACGATGTG 150
lcl|MT210603.1_cds_QIM59622.1_1_[gene=blaOXA]_[protein=OXA-50_family_oxacillin-hydrolyzing_class_D_beta-lactamase_OXA-904]_[protein_id=QIM59622.1]_[lo     GTGAAAGGCACCTTCGTCCTCTACGATGTG 150
lcl|MZ449317.1_cds_QWY90351.1_1_[gene=blaOXA]_[protein=OXA-50_family_oxacillin-hydrolyzing_class_D_beta-lactamase_OXA-1014]_[protein_id=QWY90351.1]_[l     GTGAAAGGCACCTTCGTCCTCTACGATGTG 150
lcl|MZ672117.1_cds_QYH55590.1_1_[gene=blaOXA]_[protein=OXA-50_family_oxacillin-hydrolyzing_class_D_beta-lactamase_OXA-1018]_[protein_id=QYH55590.1]_[l     GTGAAAGGCACCTTCGTCCTCTACGATGTG 150
lcl|MZ672118.1_cds_QYH55591.1_1_[gene=blaOXA]_[protein=OXA-50_family_oxacillin-hydrolyzing_class_D_beta-lactamase_OXA-1019]_[protein_id=QYH55591.1]_[l     GTGAAAGGCACCTTCGTCCTCTACGATGTG 150
lcl|MZ672119.1_cds_QYH55592.1_1_[gene=blaOXA]_[protein=OXA-50_family_oxacillin-hydrolyzing_class_D_beta-lactamase_OXA-1020]_[protein_id=QYH55592.1]_[l     GTGAAAGGCACCTTCGTCCTCTACGATGTG 150
lcl|MZ672120.1_cds_QYH55593.1_1_[gene=blaOXA]_[protein=OXA-50_family_oxacillin-hydrolyzing_class_D_beta-lactamase_OXA-1021]_[protein_id=QYH55593.1]_[l     GTGAAAGGCACCTTCGTCCTCTACGATGTG 150
lcl|MZ672121.1_cds_QYH55594.1_1_[gene=blaOXA]_[protein=OXA-50_family_oxacillin-hydrolyzing_class_D_beta-lactamase_OXA-1022]_[protein_id=QYH55594.1]_[l     GTGAAAGGCACCTTCGTCCTCTACGATGTG 150
lcl|MZ672122.1_cds_QYH55595.1_1_[gene=blaOXA]_[protein=OXA-50_family_oxacillin-hydrolyzing_class_D_beta-lactamase_OXA-1023]_[protein_id=QYH55595.1]_[l     GTGAAAGGCACCTTCGTCCTCTACAATGTG 150
lcl|MZ672123.1_cds_QYH55596.1_1_[gene=blaOXA]_[protein=OXA-50_family_oxacillin-hydrolyzing_class_D_beta-lactamase_OXA-1024]_[protein_id=QYH55596.1]_[l     GTGAAAGGCACCTTCGTCCTCTACGATGTG 150
lcl|MZ672124.1_cds_QYH55597.1_1_[gene=blaOXA]_[protein=OXA-50_family_oxacillin-hydrolyzing_class_D_beta-lactamase_OXA-1025]_[protein_id=QYH55597.1]_[l     GTGAAAGGCACCTTCGTCCTCTACGATGTG 150
lcl|MZ672125.1_cds_QYH55598.1_1_[gene=blaOXA]_[protein=OXA-50_family_oxacillin-hydrolyzing_class_D_beta-lactamase_OXA-1026]_[protein_id=QYH55598.1]_[l     GTGAAAGGCACCTTCGTCCTTTACGATGTG 150
lcl|MZ672126.1_cds_QYH55599.1_1_[gene=blaOXA]_[protein=OXA-50_family_oxacillin-hydrolyzing_class_D_beta-lactamase_OXA-1027]_[protein_id=QYH55599.1]_[l     GTGAAAGGCACCTTCGTCCTCTACGATGTG 150
lcl|MZ672127.1_cds_QYH55600.1_1_[gene=blaOXA]_[protein=OXA-50_family_oxacillin-hydrolyzing_class_D_beta-lactamase_OXA-1028]_[protein_id=QYH55600.1]_[l     GTGAAAGGCACCTTCGTCCTCTACGATGTG 150
lcl|MZ672128.1_cds_QYH55601.1_1_[gene=blaOXA]_[protein=OXA-50_family_oxacillin-hydrolyzing_class_D_beta-lactamase_OXA-1029]_[protein_id=QYH55601.1]_[l     GTGAAAGGCACCTTCGTCCTCTACGATGTG 150
lcl|MZ672129.1_cds_QYH55602.1_1_[gene=blaOXA]_[protein=OXA-50_family_oxacillin-hydrolyzing_class_D_beta-lactamase_OXA-1030]_[protein_id=QYH55602.1]_[l     GTGAAAGGCACCTTCGTCCTCTACGATGTG 150
lcl|MZ672130.1_cds_QYH55603.1_1_[gene=blaOXA]_[protein=OXA-50_family_oxacillin-hydrolyzing_class_D_beta-lactamase_OXA-1031]_[protein_id=QYH55603.1]_[l     GTGAAAGGCACCTTCGTCCTCTACGATGTG 150
lcl|MZ672131.1_cds_QYH55604.1_1_[gene=blaOXA]_[protein=OXA-50_family_oxacillin-hydrolyzing_class_D_beta-lactamase_OXA-1032]_[protein_id=QYH55604.1]_[l     GTGAAAGGCACCTTCGTCCTCTACGATGTG 150
lcl|MZ672132.1_cds_QYH55605.1_1_[gene=blaOXA]_[protein=OXA-50_family_oxacillin-hydrolyzing_class_D_beta-lactamase_OXA-1033]_[protein_id=QYH55605.1]_[l     GTGAAAGGCACCTTCGTCCTCTACGATGTG 150
lcl|MZ672133.1_cds_QYH55606.1_1_[gene=blaOXA]_[protein=OXA-50_family_oxacillin-hydrolyzing_class_D_beta-lactamase_OXA-1034]_[protein_id=QYH55606.1]_[l     GTGAAAGGCACCTTCGTCCTCTACGATGTG 150
lcl|NG_049767.1_cds_WP_033954903.1_1_[gene=blaOXA]_[locus_tag=A7J11_03386]_[protein=OXA-50_family_oxacillin-hydrolyzing_class_D_beta-lactamase_OXA-485     GTGAAAGGCACCTTCGTCCTTTACGATGTG 150
lcl|NG_049773.1_cds_WP_003118452.1_1_[gene=blaOXA]_[locus_tag=A7J11_01357]_[protein=OXA-50_family_oxacillin-hydrolyzing_class_D_beta-lactamase_OXA-494     GTGAAAGGCACCTTCGTCCTCTACGATGTG 150
lcl|NG_068020.1_cds_WP_031757092.1_1_[gene=blaOXA]_[locus_tag=A7J11_06728]_[protein=OXA-50_family_oxacillin-hydrolyzing_class_D_beta-lactamase_OXA-901     GTGAAAGGCACCTTCGTCCTTTACGATGTG 150
lcl|NG_068021.1_cds_WP_024916334.1_1_[gene=blaOXA]_[locus_tag=A7J11_06729]_[protein=OXA-50_family_oxacillin-hydrolyzing_class_D_beta-lactamase_OXA-902     GTGAAAGGCACCTTCGTCCTCTACGATGTG 150
lcl|NG_068022.1_cds_WP_164461291.1_1_[gene=blaOXA]_[locus_tag=A7J11_06730]_[protein=OXA-50_family_oxacillin-hydrolyzing_class_D_beta-lactamase_OXA-903     GTGAAAGGCACCTTCGTCCTCTACGATGTG 150
lcl|NG_068023.1_cds_WP_003122322.1_1_[gene=blaOXA]_[locus_tag=A7J11_06731]_[protein=OXA-50_family_oxacillin-hydrolyzing_class_D_beta-lactamase_OXA-904     GTGAAAGGCACCTTCGTCCTCTACGATGTG 150
lcl|NG_068024.1_cds_WP_003161096.1_1_[gene=blaOXA]_[locus_tag=A7J11_06732]_[protein=OXA-50_family_oxacillin-hydrolyzing_class_D_beta-lactamase_OXA-905     GTGAAAGGCACCTTCGTCCTCTACGATGTG 150
lcl|NG_068025.1_cds_WP_034005326.1_1_[gene=blaOXA]_[locus_tag=A7J11_06733]_[protein=OXA-50_family_oxacillin-hydrolyzing_class_D_beta-lactamase_OXA-906     GTGAAAGGCACCTTCGTCCTCTACGATGTG 150
lcl|NG_068026.1_cds_WP_164461292.1_1_[gene=blaOXA]_[locus_tag=A7J11_06734]_[protein=OXA-50_family_oxacillin-hydrolyzing_class_D_beta-lactamase_OXA-907     GTGAAAGGCACCTTCGTCCTCTACGATGTG 150
lcl|NG_068027.1_cds_WP_031694184.1_1_[gene=blaOXA]_[locus_tag=A7J11_06735]_[protein=OXA-50_family_oxacillin-hydrolyzing_class_D_beta-lactamase_OXA-908     GTGAAAGGCACCTTCGTCCTCTACGATGTG 150
lcl|NG_068184.1_cds_WP_031691948.1_1_[gene=blaOXA]_[locus_tag=A7J11_06797]_[protein=OXA-50_family_oxacillin-hydrolyzing_class_D_beta-lactamase_OXA-913     GTGAAAGGCACCTTCGTCCTTTACGATGTG 150
lcl|NG_068185.1_cds_WP_023132404.1_1_[gene=blaOXA]_[locus_tag=A7J11_06798]_[protein=OXA-50_family_oxacillin-hydrolyzing_class_D_beta-lactamase_OXA-914     GTGAAAGGCACCTTCGTCCTCTACGATGTG 150
lcl|NG_076674.1_cds_WP_049291121.1_1_[gene=blaOXA]_[locus_tag=A7J11_07180]_[protein=OXA-50_family_oxacillin-hydrolyzing_class_D_beta-lactamase_OXA-101     GTGAAAGGCACCTTCGTCCTCTACGATGTG 150
lcl|NG_076815.1_cds_WP_223146972.1_1_[gene=blaOXA]_[locus_tag=A7J11_07196]_[protein=OXA-50_family_oxacillin-hydrolyzing_class_D_beta-lactamase_OXA-101     GTGAAAGGCACCTTCGTCCTCTACGATGTG 150
lcl|NG_076816.1_cds_WP_196658681.1_1_[gene=blaOXA]_[locus_tag=A7J11_07197]_[protein=OXA-50_family_oxacillin-hydrolyzing_class_D_beta-lactamase_OXA-101     GTGAAAGGCACCTTCGTCCTCTACGATGTG 150
lcl|NG_076817.1_cds_WP_126584556.1_1_[gene=blaOXA]_[locus_tag=A7J11_07198]_[protein=OXA-50_family_oxacillin-hydrolyzing_class_D_beta-lactamase_OXA-102     GTGAAAGGCACCTTCGTCCTCTACGATGTG 150
lcl|NG_076818.1_cds_WP_121306048.1_1_[gene=blaOXA]_[locus_tag=A7J11_07199]_[protein=OXA-50_family_oxacillin-hydrolyzing_class_D_beta-lactamase_OXA-102     GTGAAAGGCACCTTCGTCCTCTACGATGTG 150
lcl|NG_076819.1_cds_WP_034027761.1_1_[gene=blaOXA]_[locus_tag=A7J11_07200]_[protein=OXA-50_family_oxacillin-hydrolyzing_class_D_beta-lactamase_OXA-102     GTGAAAGGCACCTTCGTCCTCTACGATGTG 150
lcl|NG_076820.1_cds_WP_034033411.1_1_[gene=blaOXA]_[locus_tag=A7J11_07201]_[protein=OXA-50_family_oxacillin-hydrolyzing_class_D_beta-lactamase_OXA-102     GTGAAAGGCACCTTCGTCCTCTACAATGTG 150
lcl|NG_076821.1_cds_WP_058354753.1_1_[gene=blaOXA]_[locus_tag=A7J11_07202]_[protein=OXA-50_family_oxacillin-hydrolyzing_class_D_beta-lactamase_OXA-102     GTGAAAGGCACCTTCGTCCTCTACGATGTG 150
lcl|NG_076822.1_cds_WP_034025854.1_1_[gene=blaOXA]_[locus_tag=A7J11_07203]_[protein=OXA-50_family_oxacillin-hydrolyzing_class_D_beta-lactamase_OXA-102     GTGAAAGGCACCTTCGTCCTCTACGATGTG 150
lcl|NG_076823.1_cds_WP_019396295.1_1_[gene=blaOXA]_[locus_tag=A7J11_07204]_[protein=OXA-50_family_oxacillin-hydrolyzing_class_D_beta-lactamase_OXA-102     GTGAAAGGCACCTTCGTCCTTTACGATGTG 150
lcl|NG_076824.1_cds_WP_058142895.1_1_[gene=blaOXA]_[locus_tag=A7J11_07205]_[protein=OXA-50_family_oxacillin-hydrolyzing_class_D_beta-lactamase_OXA-102     GTGAAAGGCACCTTCGTCCTCTACGATGTG 150
lcl|NG_076825.1_cds_WP_017002439.1_1_[gene=blaOXA]_[locus_tag=A7J11_07206]_[protein=OXA-50_family_oxacillin-hydrolyzing_class_D_beta-lactamase_OXA-102     GTGAAAGGCACCTTCGTCCTCTACGATGTG 150
lcl|NG_076826.1_cds_WP_126861771.1_1_[gene=blaOXA]_[locus_tag=A7J11_07207]_[protein=OXA-50_family_oxacillin-hydrolyzing_class_D_beta-lactamase_OXA-102     GTGAAAGGCACCTTCGTCCTCTACGATGTG 150
lcl|NG_076827.1_cds_WP_023097100.1_1_[gene=blaOXA]_[locus_tag=A7J11_07208]_[protein=OXA-50_family_oxacillin-hydrolyzing_class_D_beta-lactamase_OXA-103     GTGAAAGGCACCTTCGTCCTCTACGATGTG 150
lcl|NG_076828.1_cds_WP_223146973.1_1_[gene=blaOXA]_[locus_tag=A7J11_07209]_[protein=OXA-50_family_oxacillin-hydrolyzing_class_D_beta-lactamase_OXA-103     GTGAAAGGCACCTTCGTCCTCTACGATGTG 150
lcl|NG_076829.1_cds_WP_023107469.1_1_[gene=blaOXA]_[locus_tag=A7J11_07210]_[protein=OXA-50_family_oxacillin-hydrolyzing_class_D_beta-lactamase_OXA-103     GTGAAAGGCACCTTCGTCCTCTACGATGTG 150
lcl|NG_076830.1_cds_WP_033937969.1_1_[gene=blaOXA]_[locus_tag=A7J11_07211]_[protein=OXA-50_family_oxacillin-hydrolyzing_class_D_beta-lactamase_OXA-103     GTGAAAGGCACCTTCGTCCTCTACGATGTG 150
lcl|NG_076831.1_cds_WP_033887259.1_1_[gene=blaOXA]_[locus_tag=A7J11_07212]_[protein=OXA-50_family_oxacillin-hydrolyzing_class_D_beta-lactamase_OXA-103     GTGAAAGGCACCTTCGTCCTCTACGATGTG 150
lcl|NG_076840.1_cds_WP_023096365.1_1_[gene=blaOXA]_[locus_tag=A7J11_07221]_[protein=OXA-50_family_oxacillin-hydrolyzing_class_D_beta-lactamase_OXA-103     GTGAAAGGCACCTTCGTCCTCTACGATGTG 150
lcl|NG_081710.1_cds_WP_124125861.1_1_[gene=blaOXA]_[locus_tag=A7J11_07650]_[protein=OXA-50_family_oxacillin-hydrolyzing_class_D_beta-lactamase_OXA-112     GTGAAAGGCACCTTCGTCCTCTACGATGTG 150
lcl|NG_081711.1_cds_WP_033955867.1_1_[gene=blaOXA]_[locus_tag=A7J11_07651]_[protein=OXA-50_family_oxacillin-hydrolyzing_class_D_beta-lactamase_OXA-112     GTGAAAGGCACCTTCGTCCTCTACGATGTG 150
lcl|NG_081712.1_cds_WP_256875614.1_1_[gene=blaOXA]_[locus_tag=A7J11_07652]_[protein=OXA-50_family_oxacillin-hydrolyzing_class_D_beta-lactamase_OXA-112     GTGAAAGGCACCTTCGTCCTCTACGATGTG 150
lcl|NG_081713.1_cds_WP_023122435.1_1_[gene=blaOXA]_[locus_tag=A7J11_07653]_[protein=OXA-50_family_oxacillin-hydrolyzing_class_D_beta-lactamase_OXA-112     GTGAAAGGCACCTTCGTCCTCTACGATGTG 150
lcl|NG_081714.1_cds_WP_256875615.1_1_[gene=blaOXA]_[locus_tag=A7J11_07654]_[protein=OXA-50_family_oxacillin-hydrolyzing_class_D_beta-lactamase_OXA-112     GTGAAAGGCACCTTCGTCCTCTACGATGTG 150
lcl|NG_081715.1_cds_WP_057387633.1_1_[gene=blaOXA]_[locus_tag=A7J11_07655]_[protein=OXA-50_family_oxacillin-hydrolyzing_class_D_beta-lactamase_OXA-112     GTGAAAGGCACCTTCGTCCTCTACGATGTG 150
lcl|NG_081716.1_cds_WP_256875616.1_1_[gene=blaOXA]_[locus_tag=A7J11_07656]_[protein=OXA-50_family_oxacillin-hydrolyzing_class_D_beta-lactamase_OXA-113     GTGAAAGGCACCTTCGTCCTCTACGATGTG 150
lcl|NG_081717.1_cds_WP_126622689.1_1_[gene=blaOXA]_[locus_tag=A7J11_07657]_[protein=OXA-50_family_oxacillin-hydrolyzing_class_D_beta-lactamase_OXA-113     GTGAAAGGCACCTTCGTCCTCTACGATGTG 150
lcl|NG_081718.1_cds_WP_058017838.1_1_[gene=blaOXA]_[locus_tag=A7J11_07658]_[protein=OXA-50_family_oxacillin-hydrolyzing_class_D_beta-lactamase_OXA-113     GTGAAAGGCACCTTCGTCCTCTACGATGTG 150
lcl|NG_081719.1_cds_WP_033968246.1_1_[gene=blaOXA]_[locus_tag=A7J11_07659]_[protein=OXA-50_family_oxacillin-hydrolyzing_class_D_beta-lactamase_OXA-113     GTGAAAGGCACCTTCGTCCTCTACGATGTG 150
lcl|NG_081720.1_cds_WP_256875617.1_1_[gene=blaOXA]_[locus_tag=A7J11_07660]_[protein=OXA-50_family_oxacillin-hydrolyzing_class_D_beta-lactamase_OXA-113     GTGAAAGGCACCTTCGTCCTCTACGATGTG 150
lcl|NG_081721.1_cds_WP_033978625.1_1_[gene=blaOXA]_[locus_tag=A7J11_07661]_[protein=OXA-50_family_oxacillin-hydrolyzing_class_D_beta-lactamase_OXA-113     GTGAAAGGCACCTTCGTCCTCTACGATGTG 150
lcl|NG_242747.1_cds_WP_367187968.1_1_[gene=blaOXA]_[locus_tag=A7J11_08495]_[protein=OXA-50_family_oxacillin-hydrolyzing_class_D_beta-lactamase_OXA-124     GTGAAAGGCACCTTCGTCCTCTACGATGTG 150
lcl|NG_242748.1_cds_WP_034002900.1_1_[gene=blaOXA]_[locus_tag=A7J11_08496]_[protein=OXA-50_family_oxacillin-hydrolyzing_class_D_beta-lactamase_OXA-124     GTGAAAGGCACCTTCGTCCTCTACGATGTG 150
lcl|NG_242749.1_cds_WP_171889086.1_1_[gene=blaOXA]_[locus_tag=A7J11_08497]_[protein=OXA-50_family_oxacillin-hydrolyzing_class_D_beta-lactamase_OXA-124     GTGAAAGGCACCTTCGTCCTCTACGATGTG 150
lcl|NG_243485.1_cds_WP_126558944.1_1_[gene=blaOXA]_[locus_tag=A7J11_08583]_[protein=OXA-50_family_oxacillin-hydrolyzing_class_D_beta-lactamase_OXA-126     GTGAAAGGCACCTTCGTCCTCTACGATGTG 150
lcl|NG_243486.1_cds_WP_058176185.1_1_[gene=blaOXA]_[locus_tag=A7J11_08584]_[protein=OXA-50_family_oxacillin-hydrolyzing_class_D_beta-lactamase_OXA-126     GTGAAAGGCACCTTCGTCCTCTACGATGTG 150
lcl|NG_243487.1_cds_WP_229998008.1_1_[gene=blaOXA]_[locus_tag=A7J11_08585]_[protein=OXA-50_family_oxacillin-hydrolyzing_class_D_beta-lactamase_OXA-126     GTGAAAGGCACCTTCGTCCTCTACGATGTG 150
lcl|NG_243488.1_cds_WP_033984473.1_1_[gene=blaOXA]_[locus_tag=A7J11_08586]_[protein=OXA-50_family_oxacillin-hydrolyzing_class_D_beta-lactamase_OXA-127     GTGAAAGGCACCTTCGTCCTCTACGATGTG 150
lcl|NG_243489.1_cds_WP_128621242.1_1_[gene=blaOXA]_[locus_tag=A7J11_08587]_[protein=OXA-50_family_oxacillin-hydrolyzing_class_D_beta-lactamase_OXA-127     GTGAAAGGCACCTTCGTCCTCTACGATGTG 150
lcl|NG_243490.1_cds_WP_073647622.1_1_[gene=blaOXA]_[locus_tag=A7J11_08588]_[protein=OXA-50_family_oxacillin-hydrolyzing_class_D_beta-lactamase_OXA-127     GTGAAAGGCACCTTCGTCCTCTACGATGTG 150
lcl|NG_243491.1_cds_WP_114230457.1_1_[gene=blaOXA]_[locus_tag=A7J11_08589]_[protein=OXA-50_family_oxacillin-hydrolyzing_class_D_beta-lactamase_OXA-127     GTGAAAGGCACCTTCGTCCTTTACGATGTG 150
lcl|NG_243492.1_cds_WP_058199927.1_1_[gene=blaOXA]_[locus_tag=A7J11_08590]_[protein=OXA-50_family_oxacillin-hydrolyzing_class_D_beta-lactamase_OXA-127     GTGAAAGGCACCTTCGTCCTTTACGATGTG 150
lcl|NG_243493.1_cds_WP_043099627.1_1_[gene=blaOXA]_[locus_tag=A7J11_08591]_[protein=OXA-50-var_family_class_D_beta-lactamase_OXA-1275]_[protein_id=WP_     ATGAAAGGCACCTTCGTTCTCTACGACGTG 150
lcl|NG_243494.1_cds_WP_034022424.1_1_[gene=blaOXA]_[locus_tag=A7J11_08592]_[protein=OXA-50_family_oxacillin-hydrolyzing_class_D_beta-lactamase_OXA-127     GTGAAAGGCACCTTCGTCCTCTACGATGTG 150
lcl|NG_243495.1_cds_WP_375516068.1_1_[gene=blaOXA]_[locus_tag=A7J11_08593]_[protein=OXA-50_family_oxacillin-hydrolyzing_class_D_beta-lactamase_OXA-127     GTGAAAGGCACCTTCGTCCTTTACGATGTG 150
lcl|NG_243496.1_cds_WP_252649526.1_1_[gene=blaOXA]_[locus_tag=A7J11_08594]_[protein=OXA-50_family_oxacillin-hydrolyzing_class_D_beta-lactamase_OXA-127     GTGAAAGGCACCTTCGTCCTCTACGATGTG 150
lcl|NG_243497.1_cds_WP_367086563.1_1_[gene=blaOXA]_[locus_tag=A7J11_08595]_[protein=OXA-50_family_oxacillin-hydrolyzing_class_D_beta-lactamase_OXA-127     GTGAAAGGCACCTTCGTCCTCTACGATGTG 150
lcl|NG_243498.1_cds_WP_375516069.1_1_[gene=blaOXA]_[locus_tag=A7J11_08596]_[protein=OXA-50_family_oxacillin-hydrolyzing_class_D_beta-lactamase_OXA-128     GTGAAAGGCACCTTCGTCCTCTACGATGTG 150
lcl|NG_243499.1_cds_WP_034047652.1_1_[gene=blaOXA]_[locus_tag=A7J11_08597]_[protein=OXA-50_family_oxacillin-hydrolyzing_class_D_beta-lactamase_OXA-128     GTGAAAGGCACCTTCGTCCTCTACGATGTG 150
lcl|NG_243500.1_cds_WP_375516070.1_1_[gene=blaOXA]_[locus_tag=A7J11_08598]_[protein=OXA-50_family_oxacillin-hydrolyzing_class_D_beta-lactamase_OXA-128     GTGAAAGGCACCTTCGTCCTCTACGATGTG 150
lcl|NG_243501.1_cds_WP_375516071.1_1_[gene=blaOXA]_[locus_tag=A7J11_08599]_[protein=OXA-50_family_oxacillin-hydrolyzing_class_D_beta-lactamase_OXA-128     GTGAAAGGCACCTTCGTCCTCTACGATGTG 150
lcl|NG_243502.1_cds_WP_053814856.1_1_[gene=blaOXA]_[locus_tag=A7J11_08600]_[protein=OXA-50-var_family_class_D_beta-lactamase_OXA-1284]_[protein_id=WP_     ATGAAAGGCACCTTCGTTCTCTACGACGTG 150
lcl|NG_243503.1_cds_WP_171892704.1_1_[gene=blaOXA]_[locus_tag=A7J11_08601]_[protein=OXA-50_family_oxacillin-hydrolyzing_class_D_beta-lactamase_OXA-128     GTGAAAGGCACCTTCGTCCTCTACGATGTG 150
lcl|NG_243504.1_cds_WP_194355408.1_1_[gene=blaOXA]_[locus_tag=A7J11_08602]_[protein=OXA-50_family_oxacillin-hydrolyzing_class_D_beta-lactamase_OXA-128     GTGAAAGGCACCTTCGTCCTCTACGATGTG 150
lcl|NG_243505.1_cds_WP_225025027.1_1_[gene=blaOXA]_[locus_tag=A7J11_08603]_[protein=OXA-50_family_oxacillin-hydrolyzing_class_D_beta-lactamase_OXA-128     GTGAAAGGCACCTTCGTCCTCTACGATGTG 150
lcl|NG_243506.1_cds_WP_033949287.1_1_[gene=blaOXA]_[locus_tag=A7J11_08604]_[protein=OXA-50_family_oxacillin-hydrolyzing_class_D_beta-lactamase_OXA-128     GTGAAAGGCACCTTCGTCCTCTACGATGTG 150
lcl|NG_243507.1_cds_WP_034015617.1_1_[gene=blaOXA]_[locus_tag=A7J11_08605]_[protein=OXA-50_family_oxacillin-hydrolyzing_class_D_beta-lactamase_OXA-128     GTGAAAGGCACCTTCGTCCTCTACGATGTG 150
lcl|NG_243508.1_cds_WP_058145768.1_1_[gene=blaOXA]_[locus_tag=A7J11_08606]_[protein=OXA-50-var_family_class_D_beta-lactamase_OXA-1290]_[protein_id=WP_     ATGAAAGGCACCTTCGTTCTCTACGACGTG 150
lcl|NG_243509.1_cds_WP_375516072.1_1_[gene=blaOXA]_[locus_tag=A7J11_08607]_[protein=OXA-50_family_oxacillin-hydrolyzing_class_D_beta-lactamase_OXA-129     GTGAAAGGCACCTTCGTCCTCTACGATGTG 150
lcl|NG_243510.1_cds_WP_100882964.1_1_[gene=blaOXA]_[locus_tag=A7J11_08608]_[protein=OXA-50_family_oxacillin-hydrolyzing_class_D_beta-lactamase_OXA-129     GTGAAAGGCACCTTCGTCCTCTACGATGTG 150
lcl|NG_243511.1_cds_WP_105248276.1_1_[gene=blaOXA]_[locus_tag=A7J11_08609]_[protein=OXA-50_family_oxacillin-hydrolyzing_class_D_beta-lactamase_OXA-129     GTGAAAGGCACCTTCGTCCTCTACGATGTG 150
lcl|NG_243512.1_cds_WP_034080731.1_1_[gene=blaOXA]_[locus_tag=A7J11_08610]_[protein=OXA-50-var_family_class_D_beta-lactamase_OXA-1294]_[protein_id=WP_     ATGAAAGGCACCTTCGTTCTCTACGACGTG 150
lcl|NG_243513.1_cds_WP_331706252.1_1_[gene=blaOXA]_[locus_tag=A7J11_08611]_[protein=OXA-50_family_oxacillin-hydrolyzing_class_D_beta-lactamase_OXA-129     GTGAAAGGCACCTTCGTCCTTTACGATGTG 150
lcl|NG_243514.1_cds_WP_375516073.1_1_[gene=blaOXA]_[locus_tag=A7J11_08612]_[protein=OXA-50_family_oxacillin-hydrolyzing_class_D_beta-lactamase_OXA-129     GTGAAAGGCACCTTCGTCCTCTACGATGTG 150
lcl|NG_243515.1_cds_WP_375516074.1_1_[gene=blaOXA]_[locus_tag=A7J11_08613]_[protein=OXA-50_family_oxacillin-hydrolyzing_class_D_beta-lactamase_OXA-129     GTGAAAGGCACCTTCGTCCTCTACGATGTG 150
lcl|NG_243516.1_cds_WP_074206779.1_1_[gene=blaOXA]_[locus_tag=A7J11_08614]_[protein=OXA-50_family_oxacillin-hydrolyzing_class_D_beta-lactamase_OXA-129     GTGAAAGGCACCTTCGTCCTCTACGATGTG 150
lcl|NG_243517.1_cds_WP_375516075.1_1_[gene=blaOXA]_[locus_tag=A7J11_08615]_[protein=OXA-50_family_oxacillin-hydrolyzing_class_D_beta-lactamase_OXA-129     GTGAAAGGCACCTTCGTCCTCTACGATGTG 150
lcl|NG_243518.1_cds_WP_375516076.1_1_[gene=blaOXA]_[locus_tag=A7J11_08616]_[protein=OXA-50_family_oxacillin-hydrolyzing_class_D_beta-lactamase_OXA-130     GTGAAAGGCACCTTCGTCCTCTACGATGTG 150
lcl|NG_243519.1_cds_WP_375516077.1_1_[gene=blaOXA]_[locus_tag=A7J11_08617]_[protein=OXA-50_family_oxacillin-hydrolyzing_class_D_beta-lactamase_OXA-130     GTGAAAGGCACCTTCGTCCTCTACGATGTG 150
lcl|ON651474.1_cds_UTS94227.1_1_[gene=blaOXA]_[protein=OXA-50_family_oxacillin-hydrolyzing_class_D_beta-lactamase_OXA-1124]_[protein_id=UTS94227.1]_[l     GTGAAAGGCACCTTCGTCCTCTACGATGTG 150
lcl|ON651475.1_cds_UTS94228.1_1_[gene=blaOXA]_[protein=OXA-50_family_oxacillin-hydrolyzing_class_D_beta-lactamase_OXA-1125]_[protein_id=UTS94228.1]_[l     GTGAAAGGCACCTTCGTCCTCTACGATGTG 150
lcl|ON651476.1_cds_UTS94229.1_1_[gene=blaOXA]_[protein=OXA-50_family_oxacillin-hydrolyzing_class_D_beta-lactamase_OXA-1126]_[protein_id=UTS94229.1]_[l     GTGAAAGGCACCTTCGTCCTCTACGATGTG 150
lcl|ON651477.1_cds_UTS94230.1_1_[gene=blaOXA]_[protein=OXA-50_family_oxacillin-hydrolyzing_class_D_beta-lactamase_OXA-1035]_[protein_id=UTS94230.1]_[l     GTGAAAGGCACCTTCGTCCTCTACGATGTG 150
lcl|ON651478.1_cds_UTS94231.1_1_[gene=blaOXA]_[protein=OXA-50_family_oxacillin-hydrolyzing_class_D_beta-lactamase_OXA-1127]_[protein_id=UTS94231.1]_[l     GTGAAAGGCACCTTCGTCCTCTACGATGTG 150
lcl|ON651479.1_cds_UTS94232.1_1_[gene=blaOXA]_[protein=OXA-50_family_oxacillin-hydrolyzing_class_D_beta-lactamase_OXA-1128]_[protein_id=UTS94232.1]_[l     GTGAAAGGCACCTTCGTCCTCTACGATGTG 150
lcl|ON651480.1_cds_UTS94233.1_1_[gene=blaOXA]_[protein=OXA-50_family_oxacillin-hydrolyzing_class_D_beta-lactamase_OXA-1129]_[protein_id=UTS94233.1]_[l     GTGAAAGGCACCTTCGTCCTCTACGATGTG 150
lcl|ON651481.1_cds_UTS94234.1_1_[gene=blaOXA]_[protein=OXA-50_family_oxacillin-hydrolyzing_class_D_beta-lactamase_OXA-1130]_[protein_id=UTS94234.1]_[l     GTGAAAGGCACCTTCGTCCTCTACGATGTG 150
lcl|ON651482.1_cds_UTS94235.1_1_[gene=blaOXA]_[protein=OXA-50_family_oxacillin-hydrolyzing_class_D_beta-lactamase_OXA-1131]_[protein_id=UTS94235.1]_[l     GTGAAAGGCACCTTCGTCCTCTACGATGTG 150
lcl|ON651483.1_cds_UTS94236.1_1_[gene=blaOXA]_[protein=OXA-50_family_oxacillin-hydrolyzing_class_D_beta-lactamase_OXA-1132]_[protein_id=UTS94236.1]_[l     GTGAAAGGCACCTTCGTCCTCTACGATGTG 150
lcl|ON651484.1_cds_UTS94237.1_1_[gene=blaOXA]_[protein=OXA-50_family_oxacillin-hydrolyzing_class_D_beta-lactamase_OXA-1133]_[protein_id=UTS94237.1]_[l     GTGAAAGGCACCTTCGTCCTCTACGATGTG 150
lcl|ON651485.1_cds_UTS94238.1_1_[gene=blaOXA]_[protein=OXA-50_family_oxacillin-hydrolyzing_class_D_beta-lactamase_OXA-1134]_[protein_id=UTS94238.1]_[l     GTGAAAGGCACCTTCGTCCTCTACGATGTG 150
lcl|ON651486.1_cds_UTS94239.1_1_[gene=blaOXA]_[protein=OXA-50_family_oxacillin-hydrolyzing_class_D_beta-lactamase_OXA-1135]_[protein_id=UTS94239.1]_[l     GTGAAAGGCACCTTCGTCCTCTACGATGTG 150
lcl|PP850000.1_cds_XBP46885.1_1_[gene=blaOXA]_[protein=OXA-50_family_oxacillin-hydrolyzing_class_D_beta-lactamase_OXA-1250]_[protein_id=XBP46885.1]_[l     GTGAAAGGCACCTTCGTCCTCTACGATGTG 150
lcl|PP850001.1_cds_XBP46886.1_1_[gene=blaOXA]_[protein=OXA-50_family_oxacillin-hydrolyzing_class_D_beta-lactamase_OXA-1246]_[protein_id=XBP46886.1]_[l     GTGAAAGGCACCTTCGTCCTCTACGATGTG 150
lcl|PP850003.1_cds_XBP46888.1_1_[gene=blaOXA]_[protein=OXA-50_family_oxacillin-hydrolyzing_class_D_beta-lactamase_OXA-1252]_[protein_id=XBP46888.1]_[l     GTGAAAGGCACCTTCGTCCTCTACGATGTG 150
lcl|PP850004.1_cds_XBP46889.1_1_[gene=blaOXA]_[protein=OXA-50_family_oxacillin-hydrolyzing_class_D_beta-lactamase_OXA-1253]_[protein_id=XBP46889.1]_[l     GTGAAAGGCACCTTCGTCCTCTACGATGTG 150
lcl|PP850005.1_cds_XBP46890.1_1_[gene=blaOXA]_[protein=OXA-50_family_oxacillin-hydrolyzing_class_D_beta-lactamase_OXA-1254]_[protein_id=XBP46890.1]_[l     GTGAAAGGCACCTTCGTCCTCTACGATGTG 150
lcl|PP850006.1_cds_XBP46891.1_1_[gene=blaOXA]_[protein=OXA-50_family_oxacillin-hydrolyzing_class_D_beta-lactamase_OXA-1255]_[protein_id=XBP46891.1]_[l     GTGAAAGGCACCTTCGTCCTCTACGATGTG 150
lcl|PP850007.1_cds_XBP46892.1_1_[gene=blaOXA]_[protein=OXA-50_family_oxacillin-hydrolyzing_class_D_beta-lactamase_OXA-1256]_[protein_id=XBP46892.1]_[l     GTGAAAGGCACCTTCGTCCTCTACGATGTG 150
lcl|PV075125.1_cds_XOU30589.1_1_[gene=blaOXA]_[protein=OXA-50_family_oxacillin-hydrolyzing_class_D_beta-lactamase_OXA-1354]_[protein_id=XOU30589.1]_[l     GTGAAAGGCACCTTCGTCCTCTACGATGTG 150
lcl|PV075126.1_cds_XOU30590.1_1_[gene=blaOXA]_[protein=OXA-50_family_oxacillin-hydrolyzing_class_D_beta-lactamase_OXA-1255]_[protein_id=XOU30590.1]_[l     GTGAAAGGCACCTTCGTCCTCTACGATGTG 150
lcl|PV075127.1_cds_XOU30591.1_1_[gene=blaOXA]_[protein=OXA-50_family_oxacillin-hydrolyzing_class_D_beta-lactamase_OXA-1355]_[protein_id=XOU30591.1]_[l     GTGAAAGGCACCTTCGTCCTCTACGATGTG 150
lcl|PV075128.1_cds_XOU30592.1_1_[gene=blaOXA]_[protein=OXA-50_family_oxacillin-hydrolyzing_class_D_beta-lactamase_OXA-1356]_[protein_id=XOU30592.1]_[l     GTGAAAGGCACCTTCGTCCTCTACGATGTG 150
lcl|PV075129.1_cds_XOU30593.1_1_[gene=blaOXA]_[protein=OXA-50_family_oxacillin-hydrolyzing_class_D_beta-lactamase_OXA-1357]_[protein_id=XOU30593.1]_[l     GTGAAAGGCACCTTCGTCCTCTACGATGTG 150
lcl|PV075130.1_cds_XOU30594.1_1_[gene=blaOXA]_[protein=OXA-50_family_oxacillin-hydrolyzing_class_D_beta-lactamase_OXA-1358]_[protein_id=XOU30594.1]_[l     GTGAAAGGCACCTTCGTCCTCTACGATGTG 150
lcl|PV075131.1_cds_XOU30595.1_1_[gene=blaOXA]_[protein=OXA-50_family_oxacillin-hydrolyzing_class_D_beta-lactamase_OXA-1359]_[protein_id=XOU30595.1]_[l     GTGAAAGGCAGCTTCGTCCTCTACGATGTG 150
lcl|PV075132.1_cds_XOU30596.1_1_[gene=blaOXA]_[protein=OXA-50_family_oxacillin-hydrolyzing_class_D_beta-lactamase_OXA-1360]_[protein_id=XOU30596.1]_[l     GTGAAAGGCACCTTCGTCCTCTACGATGTG 150
lcl|PV075133.1_cds_XOU30597.1_1_[gene=blaOXA]_[protein=OXA-50_family_oxacillin-hydrolyzing_class_D_beta-lactamase_OXA-1361]_[protein_id=XOU30597.1]_[l     GTGAAAGGCACCTTCGTCCTCTACGATGTG 150
lcl|PV075134.1_cds_XOU30598.1_1_[gene=blaOXA]_[protein=OXA-50_family_oxacillin-hydrolyzing_class_D_beta-lactamase_OXA-1362]_[protein_id=XOU30598.1]_[l     GTGAAAGGCACCTTCGTCCTCTACGATGTG 150
lcl|PV075135.1_cds_XOU30599.1_1_[gene=blaOXA]_[protein=OXA-50_family_oxacillin-hydrolyzing_class_D_beta-lactamase_OXA-1363]_[protein_id=XOU30599.1]_[l     GTGAAAGGCACCTTCGTCCTCTACGATGTG 150
lcl|PV075136.1_cds_XOU30600.1_1_[gene=blaOXA]_[protein=OXA-50_family_oxacillin-hydrolyzing_class_D_beta-lactamase_OXA-1364]_[protein_id=XOU30600.1]_[l     GTGAAAGGCACCTTCGTCCTTTACGATGTG 150
lcl|PV075137.1_cds_XOU30601.1_1_[gene=blaOXA]_[protein=OXA-50_family_oxacillin-hydrolyzing_class_D_beta-lactamase_OXA-1365]_[protein_id=XOU30601.1]_[l     GTGAAAGGCACCTTCGTCCTCTACGATGTG 150
lcl|PQ203856.1_cds_XGB73484.1_1_[gene=blaOXA]_[protein=OXA-50_family_oxacillin-hydrolyzing_class_D_beta-lactamase_OXA-1267]_[protein_id=XGB73484.1]_[l     GTGAAAGGCACCTTCGTCCTCTACGATGTG 150
lcl|PQ203857.1_cds_XGB73485.1_1_[gene=blaOXA]_[protein=OXA-50_family_oxacillin-hydrolyzing_class_D_beta-lactamase_OXA-1268]_[protein_id=XGB73485.1]_[l     GTGAAAGGCACCTTCGTCCTCTACGATGTG 150
lcl|PQ203858.1_cds_XGB73486.1_1_[gene=blaOXA]_[protein=OXA-50_family_oxacillin-hydrolyzing_class_D_beta-lactamase_OXA-1269]_[protein_id=XGB73486.1]_[l     GTGAAAGGCACCTTCGTCCTCTACGATGTG 150
lcl|PQ203859.1_cds_XGB73487.1_1_[gene=blaOXA]_[protein=OXA-50_family_oxacillin-hydrolyzing_class_D_beta-lactamase_OXA-1270]_[protein_id=XGB73487.1]_[l     GTGAAAGGCACCTTCGTCCTCTACGATGTG 150
lcl|PQ203860.1_cds_XGB73488.1_1_[gene=blaOXA]_[protein=OXA-50_family_oxacillin-hydrolyzing_class_D_beta-lactamase_OXA-1271]_[protein_id=XGB73488.1]_[l     GTGAAAGGCACCTTCGTCCTCTACGATGTG 150
lcl|PQ203861.1_cds_XGB73489.1_1_[gene=blaOXA]_[protein=OXA-50_family_oxacillin-hydrolyzing_class_D_beta-lactamase_OXA-1272]_[protein_id=XGB73489.1]_[l     GTGAAAGGCACCTTCGTCCTCTACGATGTG 150
lcl|PQ203862.1_cds_XGB73490.1_1_[gene=blaOXA]_[protein=OXA-50_family_oxacillin-hydrolyzing_class_D_beta-lactamase_OXA-1273]_[protein_id=XGB73490.1]_[l     GTGAAAGGCACCTTCGTCCTTTACGATGTG 150
lcl|PQ203863.1_cds_XGB73491.1_1_[gene=blaOXA]_[protein=OXA-50_family_oxacillin-hydrolyzing_class_D_beta-lactamase_OXA-1274]_[protein_id=XGB73491.1]_[l     GTGAAAGGCACCTTCGTCCTTTACGATGTG 150
lcl|PQ203864.1_cds_XGB73492.1_1_[gene=blaOXA]_[protein=OXA-50-var_family_class_D_beta-lactamase_OXA-1275]_[protein_id=XGB73492.1]_[location=1..789]_[g     ATGAAAGGCACCTTCGTTCTCTACGACGTG 150
lcl|PQ203865.1_cds_XGB73493.1_1_[gene=blaOXA]_[protein=OXA-50_family_oxacillin-hydrolyzing_class_D_beta-lactamase_OXA-1276]_[protein_id=XGB73493.1]_[l     GTGAAAGGCACCTTCGTCCTCTACGATGTG 150
lcl|PQ203866.1_cds_XGB73494.1_1_[gene=blaOXA]_[protein=OXA-50_family_oxacillin-hydrolyzing_class_D_beta-lactamase_OXA-1277]_[protein_id=XGB73494.1]_[l     GTGAAAGGCACCTTCGTCCTTTACGATGTG 150
lcl|PQ203867.1_cds_XGB73495.1_1_[gene=blaOXA]_[protein=OXA-50_family_oxacillin-hydrolyzing_class_D_beta-lactamase_OXA-1278]_[protein_id=XGB73495.1]_[l     GTGAAAGGCACCTTCGTCCTCTACGATGTG 150
lcl|PQ203868.1_cds_XGB73496.1_1_[gene=blaOXA]_[protein=OXA-50_family_oxacillin-hydrolyzing_class_D_beta-lactamase_OXA-1279]_[protein_id=XGB73496.1]_[l     GTGAAAGGCACCTTCGTCCTCTACGATGTG 150
lcl|PQ203869.1_cds_XGB73497.1_1_[gene=blaOXA]_[protein=OXA-50_family_oxacillin-hydrolyzing_class_D_beta-lactamase_OXA-1280]_[protein_id=XGB73497.1]_[l     GTGAAAGGCACCTTCGTCCTCTACGATGTG 150
lcl|PQ203870.1_cds_XGB73498.1_1_[gene=blaOXA]_[protein=OXA-50_family_oxacillin-hydrolyzing_class_D_beta-lactamase_OXA-1281]_[protein_id=XGB73498.1]_[l     GTGAAAGGCACCTTCGTCCTCTACGATGTG 150
lcl|PQ203871.1_cds_XGB73499.1_1_[gene=blaOXA]_[protein=OXA-50_family_oxacillin-hydrolyzing_class_D_beta-lactamase_OXA-1282]_[protein_id=XGB73499.1]_[l     GTGAAAGGCACCTTCGTCCTCTACGATGTG 150
lcl|PQ203872.1_cds_XGB73500.1_1_[gene=blaOXA]_[protein=OXA-50_family_oxacillin-hydrolyzing_class_D_beta-lactamase_OXA-1283]_[protein_id=XGB73500.1]_[l     GTGAAAGGCACCTTCGTCCTCTACGATGTG 150
lcl|PQ203873.1_cds_XGB73501.1_1_[gene=blaOXA]_[protein=OXA-50-var_family_class_D_beta-lactamase_OXA-1284]_[protein_id=XGB73501.1]_[location=1..789]_[g     ATGAAAGGCACCTTCGTTCTCTACGACGTG 150
lcl|PQ203874.1_cds_XGB73502.1_1_[gene=blaOXA]_[protein=OXA-50_family_oxacillin-hydrolyzing_class_D_beta-lactamase_OXA-1285]_[protein_id=XGB73502.1]_[l     GTGAAAGGCACCTTCGTCCTCTACGATGTG 150
lcl|PQ203875.1_cds_XGB73503.1_1_[gene=blaOXA]_[protein=OXA-50_family_oxacillin-hydrolyzing_class_D_beta-lactamase_OXA-1286]_[protein_id=XGB73503.1]_[l     GTGAAAGGCACCTTCGTCCTCTACGATGTG 150
lcl|PQ203876.1_cds_XGB73504.1_1_[gene=blaOXA]_[protein=OXA-50_family_oxacillin-hydrolyzing_class_D_beta-lactamase_OXA-1287]_[protein_id=XGB73504.1]_[l     GTGAAAGGCACCTTCGTCCTCTACGATGTG 150
lcl|PQ203877.1_cds_XGB73505.1_1_[gene=blaOXA]_[protein=OXA-50_family_oxacillin-hydrolyzing_class_D_beta-lactamase_OXA-1288]_[protein_id=XGB73505.1]_[l     GTGAAAGGCACCTTCGTCCTCTACGATGTG 150
lcl|PQ203878.1_cds_XGB73506.1_1_[gene=blaOXA]_[protein=OXA-50_family_oxacillin-hydrolyzing_class_D_beta-lactamase_OXA-1289]_[protein_id=XGB73506.1]_[l     GTGAAAGGCACCTTCGTCCTCTACGATGTG 150
lcl|PQ203879.1_cds_XGB73507.1_1_[gene=blaOXA]_[protein=OXA-50-var_family_class_D_beta-lactamase_OXA-1290]_[protein_id=XGB73507.1]_[location=1..789]_[g     ATGAAAGGCACCTTCGTTCTCTACGACGTG 150
lcl|PQ203880.1_cds_XGB73508.1_1_[gene=blaOXA]_[protein=OXA-50_family_oxacillin-hydrolyzing_class_D_beta-lactamase_OXA-1291]_[protein_id=XGB73508.1]_[l     GTGAAAGGCACCTTCGTCCTCTACGATGTG 150
lcl|PQ203881.1_cds_XGB73509.1_1_[gene=blaOXA]_[protein=OXA-50_family_oxacillin-hydrolyzing_class_D_beta-lactamase_OXA-1292]_[protein_id=XGB73509.1]_[l     GTGAAAGGCACCTTCGTCCTCTACGATGTG 150
lcl|PQ203882.1_cds_XGB73510.1_1_[gene=blaOXA]_[protein=OXA-50_family_oxacillin-hydrolyzing_class_D_beta-lactamase_OXA-1293]_[protein_id=XGB73510.1]_[l     GTGAAAGGCACCTTCGTCCTCTACGATGTG 150
lcl|PQ203883.1_cds_XGB73511.1_1_[gene=blaOXA]_[protein=OXA-50-var_family_class_D_beta-lactamase_OXA-1294]_[protein_id=XGB73511.1]_[location=1..789]_[g     ATGAAAGGCACCTTCGTTCTCTACGACGTG 150
lcl|PQ203884.1_cds_XGB73512.1_1_[gene=blaOXA]_[protein=oxacillin-hydrolyzing_class_D_beta-lactamase_OXA-50]_[protein_id=XGB73512.1]_[location=1..789]_     GTGAAAGGCACCTTCGTCCTCTACGATGTG 150
lcl|PQ203885.1_cds_XGB73513.1_1_[gene=blaOXA]_[protein=OXA-50_family_oxacillin-hydrolyzing_class_D_beta-lactamase_OXA-1295]_[protein_id=XGB73513.1]_[l     GTGAAAGGCACCTTCGTCCTTTACGATGTG 150
lcl|PQ203886.1_cds_XGB73514.1_1_[gene=blaOXA]_[protein=OXA-50_family_oxacillin-hydrolyzing_class_D_beta-lactamase_OXA-1296]_[protein_id=XGB73514.1]_[l     GTGAAAGGCACCTTCGTCCTCTACGATGTG 150
lcl|PQ203887.1_cds_XGB73515.1_1_[gene=blaOXA]_[protein=OXA-50_family_oxacillin-hydrolyzing_class_D_beta-lactamase_OXA-1297]_[protein_id=XGB73515.1]_[l     GTGAAAGGCACCTTCGTCCTCTACGATGTG 150
lcl|PQ203888.1_cds_XGB73516.1_1_[gene=blaOXA]_[protein=OXA-50_family_oxacillin-hydrolyzing_class_D_beta-lactamase_OXA-1298]_[protein_id=XGB73516.1]_[l     GTGAAAGGCACCTTCGTCCTCTACGATGTG 150
lcl|PQ203889.1_cds_XGB73517.1_1_[gene=blaOXA]_[protein=OXA-50_family_oxacillin-hydrolyzing_class_D_beta-lactamase_OXA-1299]_[protein_id=XGB73517.1]_[l     GTGAAAGGCACCTTCGTCCTCTACGATGTG 150
lcl|PQ203890.1_cds_XGB73518.1_1_[gene=blaOXA]_[protein=OXA-50_family_oxacillin-hydrolyzing_class_D_beta-lactamase_OXA-1300]_[protein_id=XGB73518.1]_[l     GTGAAAGGCACCTTCGTCCTCTACGATGTG 150
lcl|PQ203891.1_cds_XGB73519.1_1_[gene=blaOXA]_[protein=OXA-50_family_oxacillin-hydrolyzing_class_D_beta-lactamase_OXA-1301]_[protein_id=XGB73519.1]_[l     GTGAAAGGCACCTTCGTCCTCTACGATGTG 150
lcl|PQ203892.1_cds_XGB73520.1_1_[gene=blaOXA]_[protein=OXA-50_family_oxacillin-hydrolyzing_class_D_beta-lactamase_OXA-1255]_[protein_id=XGB73520.1]_[l     GTGAAAGGCACCTTCGTCCTCTACGATGTG 150
                                                                                                                                                                                         

OXA-1_consensus                                                                                                                                            TCCACAAACGCTGAAATTGCTCAATTCAAT 180
OXA01_crRNA                                                                                                                                                ------------------------------ 180
Forward_primer                                                                                                                                             ------------------------------ 180
Reverse_primer                                                                                                                                             ------------------------------ 180
lcl|MZ720789.1_cds_QYZ89869.1_1_[gene=blaOXA]_[protein=OXA-50_family_oxacillin-hydrolyzing_class_D_beta-lactamase_OXA-1035]_[protein_id=QYZ89869.1]_[l     --------CAGCGGCAGCGCTATGTCGGCC 180
lcl|MN370854.1_cds_QEJ80883.1_1_[gene=blaOXA]_[protein=OXA-50_family_oxacillin-hydrolyzing_class_D_beta-lactamase_OXA-846]_[protein_id=QEJ80883.1]_[lo     --------CAGCGGCAGCGCTATGTCGGCC 180
lcl|MN370855.1_cds_QEJ80884.1_1_[gene=blaOXA]_[protein=OXA-50_family_oxacillin-hydrolyzing_class_D_beta-lactamase_OXA-847]_[protein_id=QEJ80884.1]_[lo     --------CAGCGGCAGTGCTATGTCGGCC 180
lcl|MN370856.1_cds_QEJ80885.1_1_[gene=blaOXA]_[protein=OXA-50_family_oxacillin-hydrolyzing_class_D_beta-lactamase_OXA-848]_[protein_id=QEJ80885.1]_[lo     --------CAGCGGCAGCGCTATGTCGGCC 180
lcl|MN370857.1_cds_QEJ80886.1_1_[gene=blaOXA]_[protein=OXA-50_family_oxacillin-hydrolyzing_class_D_beta-lactamase_OXA-849]_[protein_id=QEJ80886.1]_[lo     --------CAGCGGCAGCGCTATGTCGGCC 180
lcl|MN370858.1_cds_QEJ80887.1_1_[gene=blaOXA]_[protein=OXA-50_family_oxacillin-hydrolyzing_class_D_beta-lactamase_OXA-850]_[protein_id=QEJ80887.1]_[lo     --------CAGCGGCAGCGCTATGTCGGCC 180
lcl|MN370859.1_cds_QEJ80888.1_1_[gene=blaOXA]_[protein=OXA-50_family_oxacillin-hydrolyzing_class_D_beta-lactamase_OXA-851]_[protein_id=QEJ80888.1]_[lo     --------CAGCGGCAGCGCTATGTCGGCC 180
lcl|MT040739.1_cds_QIC04084.1_1_[gene=blaOXA]_[protein=OXA-50_family_oxacillin-hydrolyzing_class_D_beta-lactamase_OXA-901]_[protein_id=QIC04084.1]_[lo     --------CAGCGGCAGCGCTATGTCGGCC 180
lcl|MT040740.1_cds_QIC04085.1_1_[gene=blaOXA]_[protein=OXA-50_family_oxacillin-hydrolyzing_class_D_beta-lactamase_OXA-902]_[protein_id=QIC04085.1]_[lo     --------CAGCGGCAGCGCTATGTCGGCC 180
lcl|MT040741.1_cds_QIC04086.1_1_[gene=blaOXA]_[protein=OXA-50_family_oxacillin-hydrolyzing_class_D_beta-lactamase_OXA-903]_[protein_id=QIC04086.1]_[lo     --------CAGCGGCAGTGCTATGTCGGCC 180
lcl|MT040742.1_cds_QIC04087.1_1_[gene=blaOXA]_[protein=OXA-50_family_oxacillin-hydrolyzing_class_D_beta-lactamase_OXA-904]_[protein_id=QIC04087.1]_[lo     --------CAGCGGCAGCGCTATGTCGGCC 180
lcl|MT040743.1_cds_QIC04088.1_1_[gene=blaOXA]_[protein=OXA-50_family_oxacillin-hydrolyzing_class_D_beta-lactamase_OXA-905]_[protein_id=QIC04088.1]_[lo     --------CAGCGGCAGCGCTATGTCGGCC 180
lcl|MT040744.1_cds_QIC04089.1_1_[gene=blaOXA]_[protein=OXA-50_family_oxacillin-hydrolyzing_class_D_beta-lactamase_OXA-906]_[protein_id=QIC04089.1]_[lo     --------CAGCGGCAGCGCTATGTCGGCC 180
lcl|NG_049684.1_cds_WP_015649877.1_1_[gene=blaOXA]_[locus_tag=A7J11_01217]_[protein=OXA-50_family_oxacillin-hydrolyzing_class_D_beta-lactamase_OXA-395     --------CAGCGGCAGCGCTATGTCGGCC 180
lcl|NG_049685.1_cds_WP_016852290.1_1_[gene=blaOXA]_[locus_tag=A7J11_01216]_[protein=OXA-50_family_oxacillin-hydrolyzing_class_D_beta-lactamase_OXA-396     --------CAGCGGCAGCGCTATGTCGGCC 180
lcl|NG_049768.1_cds_WP_003097028.1_1_[gene=blaOXA]_[locus_tag=A7J11_01218]_[protein=OXA-50_family_oxacillin-hydrolyzing_class_D_beta-lactamase_OXA-488     --------CAGCGGCAGCGCTATGTCGGCC 180
lcl|NG_049777.1_cds_WP_003099707.1_1_[gene=blaOXA]_[locus_tag=A7J11_00256]_[protein=oxacillin-hydrolyzing_class_D_beta-lactamase_OXA-50]_[protein_id=W     --------CAGCGGCAGCGCTATGTTGGCC 180
lcl|NG_050612.1_cds_WP_003161965.1_1_[gene=blaOXA]_[locus_tag=A7J11_01358]_[protein=OXA-50_family_oxacillin-hydrolyzing_class_D_beta-lactamase_OXA-486     --------CAGCGGCAGTGCTATGTCGGCC 180
lcl|NG_066519.1_cds_WP_033989974.1_1_[gene=blaOXA]_[locus_tag=A7J11_06473]_[protein=OXA-50_family_oxacillin-hydrolyzing_class_D_beta-lactamase_OXA-846     --------CAGCGGCAGCGCTATGTCGGCC 180
lcl|NG_066520.1_cds_WP_010793618.1_1_[gene=blaOXA]_[locus_tag=A7J11_06474]_[protein=OXA-50_family_oxacillin-hydrolyzing_class_D_beta-lactamase_OXA-847     --------CAGCGGCAGTGCTATGTCGGCC 180
lcl|NG_066521.1_cds_WP_019485147.1_1_[gene=blaOXA]_[locus_tag=A7J11_06475]_[protein=OXA-50_family_oxacillin-hydrolyzing_class_D_beta-lactamase_OXA-848     --------CAGCGGCAGCGCTATGTCGGCC 180
lcl|NG_066522.1_cds_WP_150823477.1_1_[gene=blaOXA]_[locus_tag=A7J11_06476]_[protein=OXA-50_family_oxacillin-hydrolyzing_class_D_beta-lactamase_OXA-849     --------CAGCGGCAGCGCTATGTCGGCC 180
lcl|NG_066523.1_cds_WP_034006563.1_1_[gene=blaOXA]_[locus_tag=A7J11_06477]_[protein=OXA-50_family_oxacillin-hydrolyzing_class_D_beta-lactamase_OXA-850     --------CAGCGGCAGCGCTATGTCGGCC 180
lcl|NG_066524.1_cds_WP_014603442.1_1_[gene=blaOXA]_[locus_tag=A7J11_06478]_[protein=OXA-50_family_oxacillin-hydrolyzing_class_D_beta-lactamase_OXA-851     --------CAGCGGCAGCGCTATGTCGGCC 180
lcl|NG_071209.1_cds_WP_034081711.1_1_[gene=blaOXA]_[locus_tag=A7J11_06968]_[protein=OXA-50_family_oxacillin-hydrolyzing_class_D_beta-lactamase_OXA-937     --------CAGCGGCAGCGCTATGTCGGCC 180
lcl|NG_081792.1_cds_WP_241469308.1_1_[gene=blaOXA]_[locus_tag=A7J11_07698]_[protein=OXA-50_family_oxacillin-hydrolyzing_class_D_beta-lactamase_OXA-114     --------CAGCGGCAGTGCTATGTCGGCC 180
lcl|NG_148661.1_cds_WP_057384527.1_1_[gene=blaOXA]_[locus_tag=A7J11_07900]_[protein=OXA-50_family_oxacillin-hydrolyzing_class_D_beta-lactamase_OXA-117     --------CAGCGGCAGCGCTATGTCGGCC 180
lcl|NG_157033.1_cds_WP_200582679.1_1_[gene=blaOXA]_[locus_tag=A7J11_08060]_[protein=OXA-50_family_oxacillin-hydrolyzing_class_D_beta-lactamase_OXA-118     --------CAGCGGCAGCGCTATGTCGGCC 180
lcl|NG_157043.1_cds_WP_279240798.1_1_[gene=blaOXA]_[locus_tag=A7J11_08050]_[protein=OXA-50_family_oxacillin-hydrolyzing_class_D_beta-lactamase_OXA-119     --------CAGCGGCAGCGCTATGTCGGCC 180
lcl|NG_157066.1_cds_WP_034021370.1_1_[gene=blaOXA]_[locus_tag=A7J11_08064]_[protein=OXA-50_family_oxacillin-hydrolyzing_class_D_beta-lactamase_OXA-119     --------CAGCGGCAGCGCTATGTTGGCC 180
lcl|NG_242753.1_cds_WP_150035346.1_1_[gene=blaOXA]_[locus_tag=A7J11_08503]_[protein=OXA-50_family_oxacillin-hydrolyzing_class_D_beta-lactamase_OXA-125     --------CAGCGGCAGCGCTATGTCGGCC 180
lcl|NG_242755.1_cds_WP_124213927.1_1_[gene=blaOXA]_[locus_tag=A7J11_08505]_[protein=OXA-50_family_oxacillin-hydrolyzing_class_D_beta-lactamase_OXA-125     --------CAGCGGCAGCGCTATGTCGGCC 180
lcl|NG_242756.1_cds_WP_034072939.1_1_[gene=blaOXA]_[locus_tag=A7J11_08506]_[protein=OXA-50_family_oxacillin-hydrolyzing_class_D_beta-lactamase_OXA-125     --------CAGCGGCAGTGCTATGTCGGCC 180
lcl|NG_242757.1_cds_WP_094776403.1_1_[gene=blaOXA]_[locus_tag=A7J11_08507]_[protein=OXA-50_family_oxacillin-hydrolyzing_class_D_beta-lactamase_OXA-125     --------CAGCGGCAGCGCTATGTCGGCC 180
lcl|NG_242758.1_cds_WP_104052979.1_1_[gene=blaOXA]_[locus_tag=A7J11_08508]_[protein=OXA-50_family_oxacillin-hydrolyzing_class_D_beta-lactamase_OXA-125     --------CAGCGGCAGCGCTATGTCGGCC 180
lcl|NG_242759.1_cds_WP_367187972.1_1_[gene=blaOXA]_[locus_tag=A7J11_08509]_[protein=OXA-50_family_oxacillin-hydrolyzing_class_D_beta-lactamase_OXA-125     --------CAGCGGCAGCGCTATGTCGGCC 180
lcl|NG_244551.1_cds_WP_420354119.1_1_[gene=blaOXA]_[locus_tag=A7J11_08792]_[protein=OXA-50_family_oxacillin-hydrolyzing_class_D_beta-lactamase_OXA-133     --------CAGCGGCAGCGCTATGTCGGCC 180
lcl|OP131857.1_cds_UUM03673.1_1_[gene=blaOXA]_[protein=OXA-50_family_oxacillin-hydrolyzing_class_D_beta-lactamase_OXA-1140]_[protein_id=UUM03673.1]_[l     --------CAGCGGCAGTGCTATGTCGGCC 180
lcl|OP806901.1_cds_UZQ18801.1_1_[gene=blaOXA]_[protein=OXA-50_family_oxacillin-hydrolyzing_class_D_beta-lactamase_OXA-1174]_[protein_id=UZQ18801.1]_[l     --------CAGCGGCAGCGCTATGTCGGCC 180
lcl|OQ695552.1_cds_WEY36498.1_1_[gene=blaOXA]_[protein=OXA-50_family_oxacillin-hydrolyzing_class_D_beta-lactamase_OXA-1198]_[protein_id=WEY36498.1]_[l     --------CAGCGGCAGCGCTATGTCGGCC 180
lcl|OQ709074.1_cds_WFP34012.1_1_[gene=blaOXA]_[protein=OXA-50_family_oxacillin-hydrolyzing_class_D_beta-lactamase_OXA-1199]_[protein_id=WFP34012.1]_[l     --------CAGCGGCAGCGCTATGTTGGCC 180
lcl|PP766712.1_cds_XAP03053.1_1_[gene=blaOXA]_[protein=OXA-50_family_oxacillin-hydrolyzing_class_D_beta-lactamase_OXA-1244]_[protein_id=XAP03053.1]_[l     --------CAGCGGCAGCGCTATGTCGGCC 180
lcl|PP766713.1_cds_XAP03054.1_1_[gene=blaOXA]_[protein=OXA-50_family_oxacillin-hydrolyzing_class_D_beta-lactamase_OXA-1245]_[protein_id=XAP03054.1]_[l     --------CAGCGGCAGCGCTATGTCGGCC 180
lcl|PP766714.1_cds_XAP03055.1_1_[gene=blaOXA]_[protein=OXA-50_family_oxacillin-hydrolyzing_class_D_beta-lactamase_OXA-1246]_[protein_id=XAP03055.1]_[l     --------CAGCGGCAGCGCTATGTCGGCC 180
lcl|PV184587.1_cds_XPO98268.1_1_[gene=blaOXA]_[protein=OXA-50-var_family_class_D_beta-lactamase_OXA-1284]_[protein_id=XPO98268.1]_[location=1..789]_[g     --------CAGCGGCAGGGTTATGTCGGCC 180
lcl|PV878576.1_cds_XXP60815.1_1_[gene=blaOXA]_[protein=OXA-50_family_oxacillin-hydrolyzing_class_D_beta-lactamase_OXA-1395]_[protein_id=XXP60815.1]_[l     --------CAGCGGCAGCGCTATGTCGGCC 180
lcl|MT040745.1_cds_QIC04090.1_1_[gene=blaOXA]_[protein=OXA-50_family_oxacillin-hydrolyzing_class_D_beta-lactamase_OXA-907]_[protein_id=QIC04090.1]_[lo     --------CAGCGGCAGCGCTATGTCGGCC 180
lcl|MT040746.1_cds_QIC04091.1_1_[gene=blaOXA]_[protein=OXA-50_family_oxacillin-hydrolyzing_class_D_beta-lactamase_OXA-908]_[protein_id=QIC04091.1]_[lo     --------CAGCGGCAGCGCTATGTCGGCC 180
lcl|MT210600.1_cds_QIM59619.1_1_[gene=blaOXA]_[protein=OXA-50_family_oxacillin-hydrolyzing_class_D_beta-lactamase_OXA-905]_[protein_id=QIM59619.1]_[lo     --------CAGCGGCAGCGCTATGTCGGCC 180
lcl|MT210601.1_cds_QIM59620.1_1_[gene=blaOXA]_[protein=OXA-50_family_oxacillin-hydrolyzing_class_D_beta-lactamase_OXA-913]_[protein_id=QIM59620.1]_[lo     --------CAGCGGCAGCGCTATGTCGGCC 180
lcl|MT210602.1_cds_QIM59621.1_1_[gene=blaOXA]_[protein=OXA-50_family_oxacillin-hydrolyzing_class_D_beta-lactamase_OXA-914]_[protein_id=QIM59621.1]_[lo     --------CAGCGGCAGCGCTATGTCGGCC 180
lcl|MT210603.1_cds_QIM59622.1_1_[gene=blaOXA]_[protein=OXA-50_family_oxacillin-hydrolyzing_class_D_beta-lactamase_OXA-904]_[protein_id=QIM59622.1]_[lo     --------CAGCGGCAGCGCTATGTCGGCC 180
lcl|MZ449317.1_cds_QWY90351.1_1_[gene=blaOXA]_[protein=OXA-50_family_oxacillin-hydrolyzing_class_D_beta-lactamase_OXA-1014]_[protein_id=QWY90351.1]_[l     --------CAGCGGCAGCGCTATGTCGGCC 180
lcl|MZ672117.1_cds_QYH55590.1_1_[gene=blaOXA]_[protein=OXA-50_family_oxacillin-hydrolyzing_class_D_beta-lactamase_OXA-1018]_[protein_id=QYH55590.1]_[l     --------CAGCGGCAGCGCTATGTCGGCC 180
lcl|MZ672118.1_cds_QYH55591.1_1_[gene=blaOXA]_[protein=OXA-50_family_oxacillin-hydrolyzing_class_D_beta-lactamase_OXA-1019]_[protein_id=QYH55591.1]_[l     --------CAGCGGCAGCGCTATGTCGGCC 180
lcl|MZ672119.1_cds_QYH55592.1_1_[gene=blaOXA]_[protein=OXA-50_family_oxacillin-hydrolyzing_class_D_beta-lactamase_OXA-1020]_[protein_id=QYH55592.1]_[l     --------CAGCGGCAGTGCTATGTCGGCC 180
lcl|MZ672120.1_cds_QYH55593.1_1_[gene=blaOXA]_[protein=OXA-50_family_oxacillin-hydrolyzing_class_D_beta-lactamase_OXA-1021]_[protein_id=QYH55593.1]_[l     --------CAGCGGCAGCGCTATGTCGGCC 180
lcl|MZ672121.1_cds_QYH55594.1_1_[gene=blaOXA]_[protein=OXA-50_family_oxacillin-hydrolyzing_class_D_beta-lactamase_OXA-1022]_[protein_id=QYH55594.1]_[l     --------CAGCGGCAGCGCTATGTCGGCC 180
lcl|MZ672122.1_cds_QYH55595.1_1_[gene=blaOXA]_[protein=OXA-50_family_oxacillin-hydrolyzing_class_D_beta-lactamase_OXA-1023]_[protein_id=QYH55595.1]_[l     --------CAGCGGCAGCGCTATGTCGGCC 180
lcl|MZ672123.1_cds_QYH55596.1_1_[gene=blaOXA]_[protein=OXA-50_family_oxacillin-hydrolyzing_class_D_beta-lactamase_OXA-1024]_[protein_id=QYH55596.1]_[l     --------CAGCGGCAGCGCTATGTCGGCC 180
lcl|MZ672124.1_cds_QYH55597.1_1_[gene=blaOXA]_[protein=OXA-50_family_oxacillin-hydrolyzing_class_D_beta-lactamase_OXA-1025]_[protein_id=QYH55597.1]_[l     --------CAGCGGCAGCGCTATGTCGGCC 180
lcl|MZ672125.1_cds_QYH55598.1_1_[gene=blaOXA]_[protein=OXA-50_family_oxacillin-hydrolyzing_class_D_beta-lactamase_OXA-1026]_[protein_id=QYH55598.1]_[l     --------CAGCGGCAGCGCTATGTCGGCC 180
lcl|MZ672126.1_cds_QYH55599.1_1_[gene=blaOXA]_[protein=OXA-50_family_oxacillin-hydrolyzing_class_D_beta-lactamase_OXA-1027]_[protein_id=QYH55599.1]_[l     --------CAGCGGCAGCGCTATGTCGGCC 180
lcl|MZ672127.1_cds_QYH55600.1_1_[gene=blaOXA]_[protein=OXA-50_family_oxacillin-hydrolyzing_class_D_beta-lactamase_OXA-1028]_[protein_id=QYH55600.1]_[l     --------CAGCGGCAGTGCTATGTCGGCC 180
lcl|MZ672128.1_cds_QYH55601.1_1_[gene=blaOXA]_[protein=OXA-50_family_oxacillin-hydrolyzing_class_D_beta-lactamase_OXA-1029]_[protein_id=QYH55601.1]_[l     --------CAGCGGCAGCGCTATGTCGGCC 180
lcl|MZ672129.1_cds_QYH55602.1_1_[gene=blaOXA]_[protein=OXA-50_family_oxacillin-hydrolyzing_class_D_beta-lactamase_OXA-1030]_[protein_id=QYH55602.1]_[l     --------CAGCGGCAGCGCTATGTCGGCC 180
lcl|MZ672130.1_cds_QYH55603.1_1_[gene=blaOXA]_[protein=OXA-50_family_oxacillin-hydrolyzing_class_D_beta-lactamase_OXA-1031]_[protein_id=QYH55603.1]_[l     --------CAGCGGCAGCGCTATGTCGGCC 180
lcl|MZ672131.1_cds_QYH55604.1_1_[gene=blaOXA]_[protein=OXA-50_family_oxacillin-hydrolyzing_class_D_beta-lactamase_OXA-1032]_[protein_id=QYH55604.1]_[l     --------CAGCGGCAGCGCTATGTCGGCC 180
lcl|MZ672132.1_cds_QYH55605.1_1_[gene=blaOXA]_[protein=OXA-50_family_oxacillin-hydrolyzing_class_D_beta-lactamase_OXA-1033]_[protein_id=QYH55605.1]_[l     --------CAGCGGCAGCGCTATGTCGGCC 180
lcl|MZ672133.1_cds_QYH55606.1_1_[gene=blaOXA]_[protein=OXA-50_family_oxacillin-hydrolyzing_class_D_beta-lactamase_OXA-1034]_[protein_id=QYH55606.1]_[l     --------CAGCGGCAGCGCTATGTTGGCC 180
lcl|NG_049767.1_cds_WP_033954903.1_1_[gene=blaOXA]_[locus_tag=A7J11_03386]_[protein=OXA-50_family_oxacillin-hydrolyzing_class_D_beta-lactamase_OXA-485     --------CAGCGGCAGCGCTATGTCGGCC 180
lcl|NG_049773.1_cds_WP_003118452.1_1_[gene=blaOXA]_[locus_tag=A7J11_01357]_[protein=OXA-50_family_oxacillin-hydrolyzing_class_D_beta-lactamase_OXA-494     --------CAGCGGCAGCGCTATGTCGGCC 180
lcl|NG_068020.1_cds_WP_031757092.1_1_[gene=blaOXA]_[locus_tag=A7J11_06728]_[protein=OXA-50_family_oxacillin-hydrolyzing_class_D_beta-lactamase_OXA-901     --------CAGCGGCAGCGCTATGTCGGCC 180
lcl|NG_068021.1_cds_WP_024916334.1_1_[gene=blaOXA]_[locus_tag=A7J11_06729]_[protein=OXA-50_family_oxacillin-hydrolyzing_class_D_beta-lactamase_OXA-902     --------CAGCGGCAGCGCTATGTCGGCC 180
lcl|NG_068022.1_cds_WP_164461291.1_1_[gene=blaOXA]_[locus_tag=A7J11_06730]_[protein=OXA-50_family_oxacillin-hydrolyzing_class_D_beta-lactamase_OXA-903     --------CAGCGGCAGTGCTATGTCGGCC 180
lcl|NG_068023.1_cds_WP_003122322.1_1_[gene=blaOXA]_[locus_tag=A7J11_06731]_[protein=OXA-50_family_oxacillin-hydrolyzing_class_D_beta-lactamase_OXA-904     --------CAGCGGCAGCGCTATGTCGGCC 180
lcl|NG_068024.1_cds_WP_003161096.1_1_[gene=blaOXA]_[locus_tag=A7J11_06732]_[protein=OXA-50_family_oxacillin-hydrolyzing_class_D_beta-lactamase_OXA-905     --------CAGCGGCAGCGCTATGTCGGCC 180
lcl|NG_068025.1_cds_WP_034005326.1_1_[gene=blaOXA]_[locus_tag=A7J11_06733]_[protein=OXA-50_family_oxacillin-hydrolyzing_class_D_beta-lactamase_OXA-906     --------CAGCGGCAGCGCTATGTCGGCC 180
lcl|NG_068026.1_cds_WP_164461292.1_1_[gene=blaOXA]_[locus_tag=A7J11_06734]_[protein=OXA-50_family_oxacillin-hydrolyzing_class_D_beta-lactamase_OXA-907     --------CAGCGGCAGCGCTATGTCGGCC 180
lcl|NG_068027.1_cds_WP_031694184.1_1_[gene=blaOXA]_[locus_tag=A7J11_06735]_[protein=OXA-50_family_oxacillin-hydrolyzing_class_D_beta-lactamase_OXA-908     --------CAGCGGCAGCGCTATGTCGGCC 180
lcl|NG_068184.1_cds_WP_031691948.1_1_[gene=blaOXA]_[locus_tag=A7J11_06797]_[protein=OXA-50_family_oxacillin-hydrolyzing_class_D_beta-lactamase_OXA-913     --------CAGCGGCAGCGCTATGTCGGCC 180
lcl|NG_068185.1_cds_WP_023132404.1_1_[gene=blaOXA]_[locus_tag=A7J11_06798]_[protein=OXA-50_family_oxacillin-hydrolyzing_class_D_beta-lactamase_OXA-914     --------CAGCGGCAGCGCTATGTCGGCC 180
lcl|NG_076674.1_cds_WP_049291121.1_1_[gene=blaOXA]_[locus_tag=A7J11_07180]_[protein=OXA-50_family_oxacillin-hydrolyzing_class_D_beta-lactamase_OXA-101     --------CAGCGGCAGCGCTATGTCGGCC 180
lcl|NG_076815.1_cds_WP_223146972.1_1_[gene=blaOXA]_[locus_tag=A7J11_07196]_[protein=OXA-50_family_oxacillin-hydrolyzing_class_D_beta-lactamase_OXA-101     --------CAGCGGCAGCGCTATGTCGGCC 180
lcl|NG_076816.1_cds_WP_196658681.1_1_[gene=blaOXA]_[locus_tag=A7J11_07197]_[protein=OXA-50_family_oxacillin-hydrolyzing_class_D_beta-lactamase_OXA-101     --------CAGCGGCAGCGCTATGTCGGCC 180
lcl|NG_076817.1_cds_WP_126584556.1_1_[gene=blaOXA]_[locus_tag=A7J11_07198]_[protein=OXA-50_family_oxacillin-hydrolyzing_class_D_beta-lactamase_OXA-102     --------CAGCGGCAGTGCTATGTCGGCC 180
lcl|NG_076818.1_cds_WP_121306048.1_1_[gene=blaOXA]_[locus_tag=A7J11_07199]_[protein=OXA-50_family_oxacillin-hydrolyzing_class_D_beta-lactamase_OXA-102     --------CAGCGGCAGCGCTATGTCGGCC 180
lcl|NG_076819.1_cds_WP_034027761.1_1_[gene=blaOXA]_[locus_tag=A7J11_07200]_[protein=OXA-50_family_oxacillin-hydrolyzing_class_D_beta-lactamase_OXA-102     --------CAGCGGCAGCGCTATGTCGGCC 180
lcl|NG_076820.1_cds_WP_034033411.1_1_[gene=blaOXA]_[locus_tag=A7J11_07201]_[protein=OXA-50_family_oxacillin-hydrolyzing_class_D_beta-lactamase_OXA-102     --------CAGCGGCAGCGCTATGTCGGCC 180
lcl|NG_076821.1_cds_WP_058354753.1_1_[gene=blaOXA]_[locus_tag=A7J11_07202]_[protein=OXA-50_family_oxacillin-hydrolyzing_class_D_beta-lactamase_OXA-102     --------CAGCGGCAGCGCTATGTCGGCC 180
lcl|NG_076822.1_cds_WP_034025854.1_1_[gene=blaOXA]_[locus_tag=A7J11_07203]_[protein=OXA-50_family_oxacillin-hydrolyzing_class_D_beta-lactamase_OXA-102     --------CAGCGGCAGCGCTATGTCGGCC 180
lcl|NG_076823.1_cds_WP_019396295.1_1_[gene=blaOXA]_[locus_tag=A7J11_07204]_[protein=OXA-50_family_oxacillin-hydrolyzing_class_D_beta-lactamase_OXA-102     --------CAGCGGCAGCGCTATGTCGGCC 180
lcl|NG_076824.1_cds_WP_058142895.1_1_[gene=blaOXA]_[locus_tag=A7J11_07205]_[protein=OXA-50_family_oxacillin-hydrolyzing_class_D_beta-lactamase_OXA-102     --------CAGCGGCAGCGCTATGTCGGCC 180
lcl|NG_076825.1_cds_WP_017002439.1_1_[gene=blaOXA]_[locus_tag=A7J11_07206]_[protein=OXA-50_family_oxacillin-hydrolyzing_class_D_beta-lactamase_OXA-102     --------CAGCGGCAGTGCTATGTCGGCC 180
lcl|NG_076826.1_cds_WP_126861771.1_1_[gene=blaOXA]_[locus_tag=A7J11_07207]_[protein=OXA-50_family_oxacillin-hydrolyzing_class_D_beta-lactamase_OXA-102     --------CAGCGGCAGCGCTATGTCGGCC 180
lcl|NG_076827.1_cds_WP_023097100.1_1_[gene=blaOXA]_[locus_tag=A7J11_07208]_[protein=OXA-50_family_oxacillin-hydrolyzing_class_D_beta-lactamase_OXA-103     --------CAGCGGCAGCGCTATGTCGGCC 180
lcl|NG_076828.1_cds_WP_223146973.1_1_[gene=blaOXA]_[locus_tag=A7J11_07209]_[protein=OXA-50_family_oxacillin-hydrolyzing_class_D_beta-lactamase_OXA-103     --------CAGCGGCAGCGCTATGTCGGCC 180
lcl|NG_076829.1_cds_WP_023107469.1_1_[gene=blaOXA]_[locus_tag=A7J11_07210]_[protein=OXA-50_family_oxacillin-hydrolyzing_class_D_beta-lactamase_OXA-103     --------CAGCGGCAGCGCTATGTCGGCC 180
lcl|NG_076830.1_cds_WP_033937969.1_1_[gene=blaOXA]_[locus_tag=A7J11_07211]_[protein=OXA-50_family_oxacillin-hydrolyzing_class_D_beta-lactamase_OXA-103     --------CAGCGGCAGCGCTATGTCGGCC 180
lcl|NG_076831.1_cds_WP_033887259.1_1_[gene=blaOXA]_[locus_tag=A7J11_07212]_[protein=OXA-50_family_oxacillin-hydrolyzing_class_D_beta-lactamase_OXA-103     --------CAGCGGCAGCGCTATGTTGGCC 180
lcl|NG_076840.1_cds_WP_023096365.1_1_[gene=blaOXA]_[locus_tag=A7J11_07221]_[protein=OXA-50_family_oxacillin-hydrolyzing_class_D_beta-lactamase_OXA-103     --------CAGCGGCAGCGCTATGTCGGCC 180
lcl|NG_081710.1_cds_WP_124125861.1_1_[gene=blaOXA]_[locus_tag=A7J11_07650]_[protein=OXA-50_family_oxacillin-hydrolyzing_class_D_beta-lactamase_OXA-112     --------CAGCGGCAGCGCTATGTCGGCC 180
lcl|NG_081711.1_cds_WP_033955867.1_1_[gene=blaOXA]_[locus_tag=A7J11_07651]_[protein=OXA-50_family_oxacillin-hydrolyzing_class_D_beta-lactamase_OXA-112     --------CAGCGGCAGTGCTATGTCGGCC 180
lcl|NG_081712.1_cds_WP_256875614.1_1_[gene=blaOXA]_[locus_tag=A7J11_07652]_[protein=OXA-50_family_oxacillin-hydrolyzing_class_D_beta-lactamase_OXA-112     --------CAGCGGCAGCGCTATGTCGGCC 180
lcl|NG_081713.1_cds_WP_023122435.1_1_[gene=blaOXA]_[locus_tag=A7J11_07653]_[protein=OXA-50_family_oxacillin-hydrolyzing_class_D_beta-lactamase_OXA-112     --------CAGCGGCAGCTCTATGTCGGCC 180
lcl|NG_081714.1_cds_WP_256875615.1_1_[gene=blaOXA]_[locus_tag=A7J11_07654]_[protein=OXA-50_family_oxacillin-hydrolyzing_class_D_beta-lactamase_OXA-112     --------CAGCGGCAGCGCTATGCCGGCC 180
lcl|NG_081715.1_cds_WP_057387633.1_1_[gene=blaOXA]_[locus_tag=A7J11_07655]_[protein=OXA-50_family_oxacillin-hydrolyzing_class_D_beta-lactamase_OXA-112     --------CAGCGGCAGCGCTATGTCGGCC 180
lcl|NG_081716.1_cds_WP_256875616.1_1_[gene=blaOXA]_[locus_tag=A7J11_07656]_[protein=OXA-50_family_oxacillin-hydrolyzing_class_D_beta-lactamase_OXA-113     --------CAGCGGCAGCGCTATGTCGGCC 180
lcl|NG_081717.1_cds_WP_126622689.1_1_[gene=blaOXA]_[locus_tag=A7J11_07657]_[protein=OXA-50_family_oxacillin-hydrolyzing_class_D_beta-lactamase_OXA-113     --------CAGCGGCAGCGCTATGTCGGCC 180
lcl|NG_081718.1_cds_WP_058017838.1_1_[gene=blaOXA]_[locus_tag=A7J11_07658]_[protein=OXA-50_family_oxacillin-hydrolyzing_class_D_beta-lactamase_OXA-113     --------CAGCGGCAGCGCTATGTCGGCC 180
lcl|NG_081719.1_cds_WP_033968246.1_1_[gene=blaOXA]_[locus_tag=A7J11_07659]_[protein=OXA-50_family_oxacillin-hydrolyzing_class_D_beta-lactamase_OXA-113     --------CAGCGGCAGCGCTATGTCGGCC 180
lcl|NG_081720.1_cds_WP_256875617.1_1_[gene=blaOXA]_[locus_tag=A7J11_07660]_[protein=OXA-50_family_oxacillin-hydrolyzing_class_D_beta-lactamase_OXA-113     --------CAGCGGCAGCGCTATGTCGGCC 180
lcl|NG_081721.1_cds_WP_033978625.1_1_[gene=blaOXA]_[locus_tag=A7J11_07661]_[protein=OXA-50_family_oxacillin-hydrolyzing_class_D_beta-lactamase_OXA-113     --------CAGCGGCAGCGCTATGTCGGCC 180
lcl|NG_242747.1_cds_WP_367187968.1_1_[gene=blaOXA]_[locus_tag=A7J11_08495]_[protein=OXA-50_family_oxacillin-hydrolyzing_class_D_beta-lactamase_OXA-124     --------CAGCGGCAGCGCTATGTCGGCC 180
lcl|NG_242748.1_cds_WP_034002900.1_1_[gene=blaOXA]_[locus_tag=A7J11_08496]_[protein=OXA-50_family_oxacillin-hydrolyzing_class_D_beta-lactamase_OXA-124     --------CAGCGGCAGCGCTATGTCGGCC 180
lcl|NG_242749.1_cds_WP_171889086.1_1_[gene=blaOXA]_[locus_tag=A7J11_08497]_[protein=OXA-50_family_oxacillin-hydrolyzing_class_D_beta-lactamase_OXA-124     --------CAGCGGCAGCGCTATGTCGGCC 180
lcl|NG_243485.1_cds_WP_126558944.1_1_[gene=blaOXA]_[locus_tag=A7J11_08583]_[protein=OXA-50_family_oxacillin-hydrolyzing_class_D_beta-lactamase_OXA-126     --------CAGCGGCAGTGCTATGTCGGCC 180
lcl|NG_243486.1_cds_WP_058176185.1_1_[gene=blaOXA]_[locus_tag=A7J11_08584]_[protein=OXA-50_family_oxacillin-hydrolyzing_class_D_beta-lactamase_OXA-126     --------CAGCGGCAGCGCTATGTCGGCC 180
lcl|NG_243487.1_cds_WP_229998008.1_1_[gene=blaOXA]_[locus_tag=A7J11_08585]_[protein=OXA-50_family_oxacillin-hydrolyzing_class_D_beta-lactamase_OXA-126     --------CAGCGGCAGTGCTATGTCGGCC 180
lcl|NG_243488.1_cds_WP_033984473.1_1_[gene=blaOXA]_[locus_tag=A7J11_08586]_[protein=OXA-50_family_oxacillin-hydrolyzing_class_D_beta-lactamase_OXA-127     --------CAGCGGCAGCGCTATGTCGGCC 180
lcl|NG_243489.1_cds_WP_128621242.1_1_[gene=blaOXA]_[locus_tag=A7J11_08587]_[protein=OXA-50_family_oxacillin-hydrolyzing_class_D_beta-lactamase_OXA-127     --------CAGCGGCAGCGCTATGTCGGCC 180
lcl|NG_243490.1_cds_WP_073647622.1_1_[gene=blaOXA]_[locus_tag=A7J11_08588]_[protein=OXA-50_family_oxacillin-hydrolyzing_class_D_beta-lactamase_OXA-127     --------CAGCGGCAGCGCTATGTCGGCC 180
lcl|NG_243491.1_cds_WP_114230457.1_1_[gene=blaOXA]_[locus_tag=A7J11_08589]_[protein=OXA-50_family_oxacillin-hydrolyzing_class_D_beta-lactamase_OXA-127     --------CAGCGGCAGCGCTATGTCGGCC 180
lcl|NG_243492.1_cds_WP_058199927.1_1_[gene=blaOXA]_[locus_tag=A7J11_08590]_[protein=OXA-50_family_oxacillin-hydrolyzing_class_D_beta-lactamase_OXA-127     --------CAGCGGCAGCGCTATGTCGGCC 180
lcl|NG_243493.1_cds_WP_043099627.1_1_[gene=blaOXA]_[locus_tag=A7J11_08591]_[protein=OXA-50-var_family_class_D_beta-lactamase_OXA-1275]_[protein_id=WP_     --------CAGCGGCAGGGTTATGTCGGCC 180
lcl|NG_243494.1_cds_WP_034022424.1_1_[gene=blaOXA]_[locus_tag=A7J11_08592]_[protein=OXA-50_family_oxacillin-hydrolyzing_class_D_beta-lactamase_OXA-127     --------CAGCGGCAGCGCTATGTCGGCC 180
lcl|NG_243495.1_cds_WP_375516068.1_1_[gene=blaOXA]_[locus_tag=A7J11_08593]_[protein=OXA-50_family_oxacillin-hydrolyzing_class_D_beta-lactamase_OXA-127     --------CAGCGGCAGCGCTATGTCGGCC 180
lcl|NG_243496.1_cds_WP_252649526.1_1_[gene=blaOXA]_[locus_tag=A7J11_08594]_[protein=OXA-50_family_oxacillin-hydrolyzing_class_D_beta-lactamase_OXA-127     --------CAGCGGCAGCGCTATGTCGGCC 180
lcl|NG_243497.1_cds_WP_367086563.1_1_[gene=blaOXA]_[locus_tag=A7J11_08595]_[protein=OXA-50_family_oxacillin-hydrolyzing_class_D_beta-lactamase_OXA-127     --------CAGCGGCAGCGCTATGTCGGCC 180
lcl|NG_243498.1_cds_WP_375516069.1_1_[gene=blaOXA]_[locus_tag=A7J11_08596]_[protein=OXA-50_family_oxacillin-hydrolyzing_class_D_beta-lactamase_OXA-128     --------CAGCGGCAGCACTATGTCGGCC 180
lcl|NG_243499.1_cds_WP_034047652.1_1_[gene=blaOXA]_[locus_tag=A7J11_08597]_[protein=OXA-50_family_oxacillin-hydrolyzing_class_D_beta-lactamase_OXA-128     --------CAGCGGCAGCGCTATGTCGGCC 180
lcl|NG_243500.1_cds_WP_375516070.1_1_[gene=blaOXA]_[locus_tag=A7J11_08598]_[protein=OXA-50_family_oxacillin-hydrolyzing_class_D_beta-lactamase_OXA-128     --------CAGCGGCAGCGCTATGTCGGTC 180
lcl|NG_243501.1_cds_WP_375516071.1_1_[gene=blaOXA]_[locus_tag=A7J11_08599]_[protein=OXA-50_family_oxacillin-hydrolyzing_class_D_beta-lactamase_OXA-128     --------CAGCGGCAGTGCTATGTCGGCC 180
lcl|NG_243502.1_cds_WP_053814856.1_1_[gene=blaOXA]_[locus_tag=A7J11_08600]_[protein=OXA-50-var_family_class_D_beta-lactamase_OXA-1284]_[protein_id=WP_     --------CAGCGGCAGGGTTATGTCGGCC 180
lcl|NG_243503.1_cds_WP_171892704.1_1_[gene=blaOXA]_[locus_tag=A7J11_08601]_[protein=OXA-50_family_oxacillin-hydrolyzing_class_D_beta-lactamase_OXA-128     --------CAGCGGCAGCGCTATGTCGGCC 180
lcl|NG_243504.1_cds_WP_194355408.1_1_[gene=blaOXA]_[locus_tag=A7J11_08602]_[protein=OXA-50_family_oxacillin-hydrolyzing_class_D_beta-lactamase_OXA-128     --------CAGCGGCAGCGCTATGTCGGCC 180
lcl|NG_243505.1_cds_WP_225025027.1_1_[gene=blaOXA]_[locus_tag=A7J11_08603]_[protein=OXA-50_family_oxacillin-hydrolyzing_class_D_beta-lactamase_OXA-128     --------CAGCGGCAGCGCTATGTCGGCC 180
lcl|NG_243506.1_cds_WP_033949287.1_1_[gene=blaOXA]_[locus_tag=A7J11_08604]_[protein=OXA-50_family_oxacillin-hydrolyzing_class_D_beta-lactamase_OXA-128     --------CAGCGGCAGCGCTATGTTGGCC 180
lcl|NG_243507.1_cds_WP_034015617.1_1_[gene=blaOXA]_[locus_tag=A7J11_08605]_[protein=OXA-50_family_oxacillin-hydrolyzing_class_D_beta-lactamase_OXA-128     --------CAGCGGCAGCGCTATGTCGGCC 180
lcl|NG_243508.1_cds_WP_058145768.1_1_[gene=blaOXA]_[locus_tag=A7J11_08606]_[protein=OXA-50-var_family_class_D_beta-lactamase_OXA-1290]_[protein_id=WP_     --------CAGCGGCAGGGTTATGTCGGCC 180
lcl|NG_243509.1_cds_WP_375516072.1_1_[gene=blaOXA]_[locus_tag=A7J11_08607]_[protein=OXA-50_family_oxacillin-hydrolyzing_class_D_beta-lactamase_OXA-129     --------CAGCGGCAGTGCTATGTCGGCC 180
lcl|NG_243510.1_cds_WP_100882964.1_1_[gene=blaOXA]_[locus_tag=A7J11_08608]_[protein=OXA-50_family_oxacillin-hydrolyzing_class_D_beta-lactamase_OXA-129     --------CAGCGGCAGCGCTATGTCGGCC 180
lcl|NG_243511.1_cds_WP_105248276.1_1_[gene=blaOXA]_[locus_tag=A7J11_08609]_[protein=OXA-50_family_oxacillin-hydrolyzing_class_D_beta-lactamase_OXA-129     --------CAGCGGCAGTGCTATGTCGGCC 180
lcl|NG_243512.1_cds_WP_034080731.1_1_[gene=blaOXA]_[locus_tag=A7J11_08610]_[protein=OXA-50-var_family_class_D_beta-lactamase_OXA-1294]_[protein_id=WP_     --------CAGCGGCAGGGTTATGTCGGCC 180
lcl|NG_243513.1_cds_WP_331706252.1_1_[gene=blaOXA]_[locus_tag=A7J11_08611]_[protein=OXA-50_family_oxacillin-hydrolyzing_class_D_beta-lactamase_OXA-129     --------CAGCGGCAGCGCTATGTCGGCC 180
lcl|NG_243514.1_cds_WP_375516073.1_1_[gene=blaOXA]_[locus_tag=A7J11_08612]_[protein=OXA-50_family_oxacillin-hydrolyzing_class_D_beta-lactamase_OXA-129     --------CAGCGGCAGCGCTATATCGGCC 180
lcl|NG_243515.1_cds_WP_375516074.1_1_[gene=blaOXA]_[locus_tag=A7J11_08613]_[protein=OXA-50_family_oxacillin-hydrolyzing_class_D_beta-lactamase_OXA-129     --------CAGCGGCAGTGCTATGTCGGCC 180
lcl|NG_243516.1_cds_WP_074206779.1_1_[gene=blaOXA]_[locus_tag=A7J11_08614]_[protein=OXA-50_family_oxacillin-hydrolyzing_class_D_beta-lactamase_OXA-129     --------CAGCGGCAGCGCTATGTCGGCC 180
lcl|NG_243517.1_cds_WP_375516075.1_1_[gene=blaOXA]_[locus_tag=A7J11_08615]_[protein=OXA-50_family_oxacillin-hydrolyzing_class_D_beta-lactamase_OXA-129     --------CAGCGGCAGCGCTATGTCGGCC 180
lcl|NG_243518.1_cds_WP_375516076.1_1_[gene=blaOXA]_[locus_tag=A7J11_08616]_[protein=OXA-50_family_oxacillin-hydrolyzing_class_D_beta-lactamase_OXA-130     --------CAGCGGCAGCGCTATGTCGGCC 180
lcl|NG_243519.1_cds_WP_375516077.1_1_[gene=blaOXA]_[locus_tag=A7J11_08617]_[protein=OXA-50_family_oxacillin-hydrolyzing_class_D_beta-lactamase_OXA-130     --------CAGCGGCAGCGCTATGTTGGCC 180
lcl|ON651474.1_cds_UTS94227.1_1_[gene=blaOXA]_[protein=OXA-50_family_oxacillin-hydrolyzing_class_D_beta-lactamase_OXA-1124]_[protein_id=UTS94227.1]_[l     --------CAGCGGCAGCGCTATGTCGGCC 180
lcl|ON651475.1_cds_UTS94228.1_1_[gene=blaOXA]_[protein=OXA-50_family_oxacillin-hydrolyzing_class_D_beta-lactamase_OXA-1125]_[protein_id=UTS94228.1]_[l     --------CAGCGGCAGTGCTATGTCGGCC 180
lcl|ON651476.1_cds_UTS94229.1_1_[gene=blaOXA]_[protein=OXA-50_family_oxacillin-hydrolyzing_class_D_beta-lactamase_OXA-1126]_[protein_id=UTS94229.1]_[l     --------CAGCGGCAGCGCTATGTCGGCC 180
lcl|ON651477.1_cds_UTS94230.1_1_[gene=blaOXA]_[protein=OXA-50_family_oxacillin-hydrolyzing_class_D_beta-lactamase_OXA-1035]_[protein_id=UTS94230.1]_[l     --------CAGCGGCAGCGCTATGTCGGCC 180
lcl|ON651478.1_cds_UTS94231.1_1_[gene=blaOXA]_[protein=OXA-50_family_oxacillin-hydrolyzing_class_D_beta-lactamase_OXA-1127]_[protein_id=UTS94231.1]_[l     --------CAGCGGCAGCTCTATGTCGGCC 180
lcl|ON651479.1_cds_UTS94232.1_1_[gene=blaOXA]_[protein=OXA-50_family_oxacillin-hydrolyzing_class_D_beta-lactamase_OXA-1128]_[protein_id=UTS94232.1]_[l     --------CAGCGGCAGCGCTATGCCGGCC 180
lcl|ON651480.1_cds_UTS94233.1_1_[gene=blaOXA]_[protein=OXA-50_family_oxacillin-hydrolyzing_class_D_beta-lactamase_OXA-1129]_[protein_id=UTS94233.1]_[l     --------CAGCGGCAGCGCTATGTCGGCC 180
lcl|ON651481.1_cds_UTS94234.1_1_[gene=blaOXA]_[protein=OXA-50_family_oxacillin-hydrolyzing_class_D_beta-lactamase_OXA-1130]_[protein_id=UTS94234.1]_[l     --------CAGCGGCAGCGCTATGTCGGCC 180
lcl|ON651482.1_cds_UTS94235.1_1_[gene=blaOXA]_[protein=OXA-50_family_oxacillin-hydrolyzing_class_D_beta-lactamase_OXA-1131]_[protein_id=UTS94235.1]_[l     --------CAGCGGCAGCGCTATGTCGGCC 180
lcl|ON651483.1_cds_UTS94236.1_1_[gene=blaOXA]_[protein=OXA-50_family_oxacillin-hydrolyzing_class_D_beta-lactamase_OXA-1132]_[protein_id=UTS94236.1]_[l     --------CAGCGGCAGCGCTATGTCGGCC 180
lcl|ON651484.1_cds_UTS94237.1_1_[gene=blaOXA]_[protein=OXA-50_family_oxacillin-hydrolyzing_class_D_beta-lactamase_OXA-1133]_[protein_id=UTS94237.1]_[l     --------CAGCGGCAGCGCTATGTCGGCC 180
lcl|ON651485.1_cds_UTS94238.1_1_[gene=blaOXA]_[protein=OXA-50_family_oxacillin-hydrolyzing_class_D_beta-lactamase_OXA-1134]_[protein_id=UTS94238.1]_[l     --------CAGCGGCAGCGCTATGTCGGCC 180
lcl|ON651486.1_cds_UTS94239.1_1_[gene=blaOXA]_[protein=OXA-50_family_oxacillin-hydrolyzing_class_D_beta-lactamase_OXA-1135]_[protein_id=UTS94239.1]_[l     --------CAGCGGCAGCGCTATGTCGGCC 180
lcl|PP850000.1_cds_XBP46885.1_1_[gene=blaOXA]_[protein=OXA-50_family_oxacillin-hydrolyzing_class_D_beta-lactamase_OXA-1250]_[protein_id=XBP46885.1]_[l     --------CAGCGGCAGCGCTATGTCGGCC 180
lcl|PP850001.1_cds_XBP46886.1_1_[gene=blaOXA]_[protein=OXA-50_family_oxacillin-hydrolyzing_class_D_beta-lactamase_OXA-1246]_[protein_id=XBP46886.1]_[l     --------CAGCGGCAGCGCTATGTCGGCC 180
lcl|PP850003.1_cds_XBP46888.1_1_[gene=blaOXA]_[protein=OXA-50_family_oxacillin-hydrolyzing_class_D_beta-lactamase_OXA-1252]_[protein_id=XBP46888.1]_[l     --------CAGCGGCAGCGCTATGTCGGCC 180
lcl|PP850004.1_cds_XBP46889.1_1_[gene=blaOXA]_[protein=OXA-50_family_oxacillin-hydrolyzing_class_D_beta-lactamase_OXA-1253]_[protein_id=XBP46889.1]_[l     --------CAGCGGCAGTGCTATGTCGGCC 180
lcl|PP850005.1_cds_XBP46890.1_1_[gene=blaOXA]_[protein=OXA-50_family_oxacillin-hydrolyzing_class_D_beta-lactamase_OXA-1254]_[protein_id=XBP46890.1]_[l     --------CAGCGGCAGCGCTATGTCGGCC 180
lcl|PP850006.1_cds_XBP46891.1_1_[gene=blaOXA]_[protein=OXA-50_family_oxacillin-hydrolyzing_class_D_beta-lactamase_OXA-1255]_[protein_id=XBP46891.1]_[l     --------CAGCGGCAGCGCTATGTCGGCC 180
lcl|PP850007.1_cds_XBP46892.1_1_[gene=blaOXA]_[protein=OXA-50_family_oxacillin-hydrolyzing_class_D_beta-lactamase_OXA-1256]_[protein_id=XBP46892.1]_[l     --------CAGCGGCAGCGCTATGTCGGCC 180
lcl|PV075125.1_cds_XOU30589.1_1_[gene=blaOXA]_[protein=OXA-50_family_oxacillin-hydrolyzing_class_D_beta-lactamase_OXA-1354]_[protein_id=XOU30589.1]_[l     --------CAGCGGCAGCGCTATGTCGGCC 180
lcl|PV075126.1_cds_XOU30590.1_1_[gene=blaOXA]_[protein=OXA-50_family_oxacillin-hydrolyzing_class_D_beta-lactamase_OXA-1255]_[protein_id=XOU30590.1]_[l     --------CAGCGGCAGCGCTATGTCGGCC 180
lcl|PV075127.1_cds_XOU30591.1_1_[gene=blaOXA]_[protein=OXA-50_family_oxacillin-hydrolyzing_class_D_beta-lactamase_OXA-1355]_[protein_id=XOU30591.1]_[l     --------CAGCGGCAGTGCTATGTCGGCC 180
lcl|PV075128.1_cds_XOU30592.1_1_[gene=blaOXA]_[protein=OXA-50_family_oxacillin-hydrolyzing_class_D_beta-lactamase_OXA-1356]_[protein_id=XOU30592.1]_[l     --------CAGCGGCAGTGCTATGTCGGCC 180
lcl|PV075129.1_cds_XOU30593.1_1_[gene=blaOXA]_[protein=OXA-50_family_oxacillin-hydrolyzing_class_D_beta-lactamase_OXA-1357]_[protein_id=XOU30593.1]_[l     --------CAGCGGCAGCGCTATGTCGGCC 180
lcl|PV075130.1_cds_XOU30594.1_1_[gene=blaOXA]_[protein=OXA-50_family_oxacillin-hydrolyzing_class_D_beta-lactamase_OXA-1358]_[protein_id=XOU30594.1]_[l     --------CAGCGGCAGCGCTATGTCGGCC 180
lcl|PV075131.1_cds_XOU30595.1_1_[gene=blaOXA]_[protein=OXA-50_family_oxacillin-hydrolyzing_class_D_beta-lactamase_OXA-1359]_[protein_id=XOU30595.1]_[l     --------CAGCGGCAGTGCTATGTCGGCC 180
lcl|PV075132.1_cds_XOU30596.1_1_[gene=blaOXA]_[protein=OXA-50_family_oxacillin-hydrolyzing_class_D_beta-lactamase_OXA-1360]_[protein_id=XOU30596.1]_[l     --------CAGCGGCAGCGCTATGTCGGCC 180
lcl|PV075133.1_cds_XOU30597.1_1_[gene=blaOXA]_[protein=OXA-50_family_oxacillin-hydrolyzing_class_D_beta-lactamase_OXA-1361]_[protein_id=XOU30597.1]_[l     --------CAGCGGCAGCGCTATGTCGGCC 180
lcl|PV075134.1_cds_XOU30598.1_1_[gene=blaOXA]_[protein=OXA-50_family_oxacillin-hydrolyzing_class_D_beta-lactamase_OXA-1362]_[protein_id=XOU30598.1]_[l     --------CAGCGGCAGCTCTATGTCGGCC 180
lcl|PV075135.1_cds_XOU30599.1_1_[gene=blaOXA]_[protein=OXA-50_family_oxacillin-hydrolyzing_class_D_beta-lactamase_OXA-1363]_[protein_id=XOU30599.1]_[l     --------CAGCGGCAGCGCTATGTCGGCC 180
lcl|PV075136.1_cds_XOU30600.1_1_[gene=blaOXA]_[protein=OXA-50_family_oxacillin-hydrolyzing_class_D_beta-lactamase_OXA-1364]_[protein_id=XOU30600.1]_[l     --------CAGCGGCAGCGCTATGTCGGCC 180
lcl|PV075137.1_cds_XOU30601.1_1_[gene=blaOXA]_[protein=OXA-50_family_oxacillin-hydrolyzing_class_D_beta-lactamase_OXA-1365]_[protein_id=XOU30601.1]_[l     --------CAGCGGCAGCGCTATGTCGGCC 180
lcl|PQ203856.1_cds_XGB73484.1_1_[gene=blaOXA]_[protein=OXA-50_family_oxacillin-hydrolyzing_class_D_beta-lactamase_OXA-1267]_[protein_id=XGB73484.1]_[l     --------CAGCGGCAGTGCTATGTCGGCC 180
lcl|PQ203857.1_cds_XGB73485.1_1_[gene=blaOXA]_[protein=OXA-50_family_oxacillin-hydrolyzing_class_D_beta-lactamase_OXA-1268]_[protein_id=XGB73485.1]_[l     --------CAGCGGCAGCGCTATGTCGGCC 180
lcl|PQ203858.1_cds_XGB73486.1_1_[gene=blaOXA]_[protein=OXA-50_family_oxacillin-hydrolyzing_class_D_beta-lactamase_OXA-1269]_[protein_id=XGB73486.1]_[l     --------CAGCGGCAGTGCTATGTCGGCC 180
lcl|PQ203859.1_cds_XGB73487.1_1_[gene=blaOXA]_[protein=OXA-50_family_oxacillin-hydrolyzing_class_D_beta-lactamase_OXA-1270]_[protein_id=XGB73487.1]_[l     --------CAGCGGCAGCGCTATGTCGGCC 180
lcl|PQ203860.1_cds_XGB73488.1_1_[gene=blaOXA]_[protein=OXA-50_family_oxacillin-hydrolyzing_class_D_beta-lactamase_OXA-1271]_[protein_id=XGB73488.1]_[l     --------CAGCGGCAGCGCTATGTCGGCC 180
lcl|PQ203861.1_cds_XGB73489.1_1_[gene=blaOXA]_[protein=OXA-50_family_oxacillin-hydrolyzing_class_D_beta-lactamase_OXA-1272]_[protein_id=XGB73489.1]_[l     --------CAGCGGCAGCGCTATGTCGGCC 180
lcl|PQ203862.1_cds_XGB73490.1_1_[gene=blaOXA]_[protein=OXA-50_family_oxacillin-hydrolyzing_class_D_beta-lactamase_OXA-1273]_[protein_id=XGB73490.1]_[l     --------CAGCGGCAGCGCTATGTCGGCC 180
lcl|PQ203863.1_cds_XGB73491.1_1_[gene=blaOXA]_[protein=OXA-50_family_oxacillin-hydrolyzing_class_D_beta-lactamase_OXA-1274]_[protein_id=XGB73491.1]_[l     --------CAGCGGCAGCGCTATGTCGGCC 180
lcl|PQ203864.1_cds_XGB73492.1_1_[gene=blaOXA]_[protein=OXA-50-var_family_class_D_beta-lactamase_OXA-1275]_[protein_id=XGB73492.1]_[location=1..789]_[g     --------CAGCGGCAGGGTTATGTCGGCC 180
lcl|PQ203865.1_cds_XGB73493.1_1_[gene=blaOXA]_[protein=OXA-50_family_oxacillin-hydrolyzing_class_D_beta-lactamase_OXA-1276]_[protein_id=XGB73493.1]_[l     --------CAGCGGCAGCGCTATGTCGGCC 180
lcl|PQ203866.1_cds_XGB73494.1_1_[gene=blaOXA]_[protein=OXA-50_family_oxacillin-hydrolyzing_class_D_beta-lactamase_OXA-1277]_[protein_id=XGB73494.1]_[l     --------CAGCGGCAGCGCTATGTCGGCC 180
lcl|PQ203867.1_cds_XGB73495.1_1_[gene=blaOXA]_[protein=OXA-50_family_oxacillin-hydrolyzing_class_D_beta-lactamase_OXA-1278]_[protein_id=XGB73495.1]_[l     --------CAGCGGCAGCGCTATGTCGGCC 180
lcl|PQ203868.1_cds_XGB73496.1_1_[gene=blaOXA]_[protein=OXA-50_family_oxacillin-hydrolyzing_class_D_beta-lactamase_OXA-1279]_[protein_id=XGB73496.1]_[l     --------CAGCGGCAGCGCTATGTCGGCC 180
lcl|PQ203869.1_cds_XGB73497.1_1_[gene=blaOXA]_[protein=OXA-50_family_oxacillin-hydrolyzing_class_D_beta-lactamase_OXA-1280]_[protein_id=XGB73497.1]_[l     --------CAGCGGCAGCACTATGTCGGCC 180
lcl|PQ203870.1_cds_XGB73498.1_1_[gene=blaOXA]_[protein=OXA-50_family_oxacillin-hydrolyzing_class_D_beta-lactamase_OXA-1281]_[protein_id=XGB73498.1]_[l     --------CAGCGGCAGCGCTATGTCGGCC 180
lcl|PQ203871.1_cds_XGB73499.1_1_[gene=blaOXA]_[protein=OXA-50_family_oxacillin-hydrolyzing_class_D_beta-lactamase_OXA-1282]_[protein_id=XGB73499.1]_[l     --------CAGCGGCAGCGCTATGTCGGTC 180
lcl|PQ203872.1_cds_XGB73500.1_1_[gene=blaOXA]_[protein=OXA-50_family_oxacillin-hydrolyzing_class_D_beta-lactamase_OXA-1283]_[protein_id=XGB73500.1]_[l     --------CAGCGGCAGTGCTATGTCGGCC 180
lcl|PQ203873.1_cds_XGB73501.1_1_[gene=blaOXA]_[protein=OXA-50-var_family_class_D_beta-lactamase_OXA-1284]_[protein_id=XGB73501.1]_[location=1..789]_[g     --------CAGCGGCAGGGTTATGTCGGCC 180
lcl|PQ203874.1_cds_XGB73502.1_1_[gene=blaOXA]_[protein=OXA-50_family_oxacillin-hydrolyzing_class_D_beta-lactamase_OXA-1285]_[protein_id=XGB73502.1]_[l     --------CAGCGGCAGCGCTATGTCGGCC 180
lcl|PQ203875.1_cds_XGB73503.1_1_[gene=blaOXA]_[protein=OXA-50_family_oxacillin-hydrolyzing_class_D_beta-lactamase_OXA-1286]_[protein_id=XGB73503.1]_[l     --------CAGCGGCAGCGCTATGTCGGCC 180
lcl|PQ203876.1_cds_XGB73504.1_1_[gene=blaOXA]_[protein=OXA-50_family_oxacillin-hydrolyzing_class_D_beta-lactamase_OXA-1287]_[protein_id=XGB73504.1]_[l     --------CAGCGGCAGCGCTATGTCGGCC 180
lcl|PQ203877.1_cds_XGB73505.1_1_[gene=blaOXA]_[protein=OXA-50_family_oxacillin-hydrolyzing_class_D_beta-lactamase_OXA-1288]_[protein_id=XGB73505.1]_[l     --------CAGCGGCAGCGCTATGTTGGCC 180
lcl|PQ203878.1_cds_XGB73506.1_1_[gene=blaOXA]_[protein=OXA-50_family_oxacillin-hydrolyzing_class_D_beta-lactamase_OXA-1289]_[protein_id=XGB73506.1]_[l     --------CAGCGGCAGCGCTATGTCGGCC 180
lcl|PQ203879.1_cds_XGB73507.1_1_[gene=blaOXA]_[protein=OXA-50-var_family_class_D_beta-lactamase_OXA-1290]_[protein_id=XGB73507.1]_[location=1..789]_[g     --------CAGCGGCAGGGTTATGTCGGCC 180
lcl|PQ203880.1_cds_XGB73508.1_1_[gene=blaOXA]_[protein=OXA-50_family_oxacillin-hydrolyzing_class_D_beta-lactamase_OXA-1291]_[protein_id=XGB73508.1]_[l     --------CAGCGGCAGTGCTATGTCGGCC 180
lcl|PQ203881.1_cds_XGB73509.1_1_[gene=blaOXA]_[protein=OXA-50_family_oxacillin-hydrolyzing_class_D_beta-lactamase_OXA-1292]_[protein_id=XGB73509.1]_[l     --------CAGCGGCAGCGCTATGTCGGCC 180
lcl|PQ203882.1_cds_XGB73510.1_1_[gene=blaOXA]_[protein=OXA-50_family_oxacillin-hydrolyzing_class_D_beta-lactamase_OXA-1293]_[protein_id=XGB73510.1]_[l     --------CAGCGGCAGTGCTATGTCGGCC 180
lcl|PQ203883.1_cds_XGB73511.1_1_[gene=blaOXA]_[protein=OXA-50-var_family_class_D_beta-lactamase_OXA-1294]_[protein_id=XGB73511.1]_[location=1..789]_[g     --------CAGCGGCAGGGTTATGTCGGCC 180
lcl|PQ203884.1_cds_XGB73512.1_1_[gene=blaOXA]_[protein=oxacillin-hydrolyzing_class_D_beta-lactamase_OXA-50]_[protein_id=XGB73512.1]_[location=1..789]_     --------CAGCGGCAGCGCTATGTCGGCC 180
lcl|PQ203885.1_cds_XGB73513.1_1_[gene=blaOXA]_[protein=OXA-50_family_oxacillin-hydrolyzing_class_D_beta-lactamase_OXA-1295]_[protein_id=XGB73513.1]_[l     --------CAGCGGCAGCGCTATGTCGGCC 180
lcl|PQ203886.1_cds_XGB73514.1_1_[gene=blaOXA]_[protein=OXA-50_family_oxacillin-hydrolyzing_class_D_beta-lactamase_OXA-1296]_[protein_id=XGB73514.1]_[l     --------CAGCGGCAGCGCTATATCGGCC 180
lcl|PQ203887.1_cds_XGB73515.1_1_[gene=blaOXA]_[protein=OXA-50_family_oxacillin-hydrolyzing_class_D_beta-lactamase_OXA-1297]_[protein_id=XGB73515.1]_[l     --------CAGCGGCAGTGCTATGTCGGCC 180
lcl|PQ203888.1_cds_XGB73516.1_1_[gene=blaOXA]_[protein=OXA-50_family_oxacillin-hydrolyzing_class_D_beta-lactamase_OXA-1298]_[protein_id=XGB73516.1]_[l     --------CAGCGGCAGCGCTATGTCGGCC 180
lcl|PQ203889.1_cds_XGB73517.1_1_[gene=blaOXA]_[protein=OXA-50_family_oxacillin-hydrolyzing_class_D_beta-lactamase_OXA-1299]_[protein_id=XGB73517.1]_[l     --------CAGCGGCAGCGCTATGTCGGCC 180
lcl|PQ203890.1_cds_XGB73518.1_1_[gene=blaOXA]_[protein=OXA-50_family_oxacillin-hydrolyzing_class_D_beta-lactamase_OXA-1300]_[protein_id=XGB73518.1]_[l     --------CAGCGGCAGCGCTATGTCGGCC 180
lcl|PQ203891.1_cds_XGB73519.1_1_[gene=blaOXA]_[protein=OXA-50_family_oxacillin-hydrolyzing_class_D_beta-lactamase_OXA-1301]_[protein_id=XGB73519.1]_[l     --------CAGCGGCAGCGCTATGTTGGCC 180
lcl|PQ203892.1_cds_XGB73520.1_1_[gene=blaOXA]_[protein=OXA-50_family_oxacillin-hydrolyzing_class_D_beta-lactamase_OXA-1255]_[protein_id=XGB73520.1]_[l     --------CAGCGGCAGCGCTATGTCGGCC 180
                                                                                                                                                                                         

OXA-1_consensus                                                                                                                                            AAAGCAAAGTGTGC-----AACGCAAATGG 210
OXA01_crRNA                                                                                                                                                ------------------------------ 210
Forward_primer                                                                                                                                             ------------------------------ 210
Reverse_primer                                                                                                                                             ------------------------------ 210
lcl|MZ720789.1_cds_QYZ89869.1_1_[gene=blaOXA]_[protein=OXA-50_family_oxacillin-hydrolyzing_class_D_beta-lactamase_OXA-1035]_[protein_id=QYZ89869.1]_[l     ATGACCGGGAGCGCGCGGAAACCCGCTTCG 210
lcl|MN370854.1_cds_QEJ80883.1_1_[gene=blaOXA]_[protein=OXA-50_family_oxacillin-hydrolyzing_class_D_beta-lactamase_OXA-846]_[protein_id=QEJ80883.1]_[lo     ATGACCGGGAGCGCGCGGAAACCCGCTTCG 210
lcl|MN370855.1_cds_QEJ80884.1_1_[gene=blaOXA]_[protein=OXA-50_family_oxacillin-hydrolyzing_class_D_beta-lactamase_OXA-847]_[protein_id=QEJ80884.1]_[lo     ATGACCGGGAGCGCGCGGAAACCCGCTTCG 210
lcl|MN370856.1_cds_QEJ80885.1_1_[gene=blaOXA]_[protein=OXA-50_family_oxacillin-hydrolyzing_class_D_beta-lactamase_OXA-848]_[protein_id=QEJ80885.1]_[lo     ATGACCGGGAGCGCGCGGAAACTCGCTTCG 210
lcl|MN370857.1_cds_QEJ80886.1_1_[gene=blaOXA]_[protein=OXA-50_family_oxacillin-hydrolyzing_class_D_beta-lactamase_OXA-849]_[protein_id=QEJ80886.1]_[lo     ATGACCGGGAGCGCGCGGAAACCCGCTTCG 210
lcl|MN370858.1_cds_QEJ80887.1_1_[gene=blaOXA]_[protein=OXA-50_family_oxacillin-hydrolyzing_class_D_beta-lactamase_OXA-850]_[protein_id=QEJ80887.1]_[lo     ATGACCGGGAGCGCGCGGAAACCCGCTTCG 210
lcl|MN370859.1_cds_QEJ80888.1_1_[gene=blaOXA]_[protein=OXA-50_family_oxacillin-hydrolyzing_class_D_beta-lactamase_OXA-851]_[protein_id=QEJ80888.1]_[lo     ACGACCGGGAGCGCGCGGAAACTCGCTTCG 210
lcl|MT040739.1_cds_QIC04084.1_1_[gene=blaOXA]_[protein=OXA-50_family_oxacillin-hydrolyzing_class_D_beta-lactamase_OXA-901]_[protein_id=QIC04084.1]_[lo     ATGACCGGGAGCGCGCGGAAACCCGCTTCG 210
lcl|MT040740.1_cds_QIC04085.1_1_[gene=blaOXA]_[protein=OXA-50_family_oxacillin-hydrolyzing_class_D_beta-lactamase_OXA-902]_[protein_id=QIC04085.1]_[lo     ATGACCGGGGACGCGCGGAAACCCGCTTCG 210
lcl|MT040741.1_cds_QIC04086.1_1_[gene=blaOXA]_[protein=OXA-50_family_oxacillin-hydrolyzing_class_D_beta-lactamase_OXA-903]_[protein_id=QIC04086.1]_[lo     ATGACCGGGAGCGCGCGGAAACCCGCTTCG 210
lcl|MT040742.1_cds_QIC04087.1_1_[gene=blaOXA]_[protein=OXA-50_family_oxacillin-hydrolyzing_class_D_beta-lactamase_OXA-904]_[protein_id=QIC04087.1]_[lo     ATGACCGGGAGCGCGCGGAAACCCGCTTCG 210
lcl|MT040743.1_cds_QIC04088.1_1_[gene=blaOXA]_[protein=OXA-50_family_oxacillin-hydrolyzing_class_D_beta-lactamase_OXA-905]_[protein_id=QIC04088.1]_[lo     ATGACCGGGAGCGCGCGGAAACCCGCTTCG 210
lcl|MT040744.1_cds_QIC04089.1_1_[gene=blaOXA]_[protein=OXA-50_family_oxacillin-hydrolyzing_class_D_beta-lactamase_OXA-906]_[protein_id=QIC04089.1]_[lo     ATGACCGGGAGCGCGCGGAAACTCGCTTCG 210
lcl|NG_049684.1_cds_WP_015649877.1_1_[gene=blaOXA]_[locus_tag=A7J11_01217]_[protein=OXA-50_family_oxacillin-hydrolyzing_class_D_beta-lactamase_OXA-395     ATGACCGGGAGCGCGCGGAAACTCGCTTCG 210
lcl|NG_049685.1_cds_WP_016852290.1_1_[gene=blaOXA]_[locus_tag=A7J11_01216]_[protein=OXA-50_family_oxacillin-hydrolyzing_class_D_beta-lactamase_OXA-396     ATGACCGGGAGCGCGCGGAAACCCGCTTCG 210
lcl|NG_049768.1_cds_WP_003097028.1_1_[gene=blaOXA]_[locus_tag=A7J11_01218]_[protein=OXA-50_family_oxacillin-hydrolyzing_class_D_beta-lactamase_OXA-488     ATGACCGGGAGCGCGCGGAAACCCGCTTCG 210
lcl|NG_049777.1_cds_WP_003099707.1_1_[gene=blaOXA]_[locus_tag=A7J11_00256]_[protein=oxacillin-hydrolyzing_class_D_beta-lactamase_OXA-50]_[protein_id=W     ATGACCGGGAGCGCGCGGAAACCCGCTTCG 210
lcl|NG_050612.1_cds_WP_003161965.1_1_[gene=blaOXA]_[locus_tag=A7J11_01358]_[protein=OXA-50_family_oxacillin-hydrolyzing_class_D_beta-lactamase_OXA-486     ATGACCGGGAGCGCGCGGAAACCCGCTTCG 210
lcl|NG_066519.1_cds_WP_033989974.1_1_[gene=blaOXA]_[locus_tag=A7J11_06473]_[protein=OXA-50_family_oxacillin-hydrolyzing_class_D_beta-lactamase_OXA-846     ATGACCGGGAGCGCGCGGAAACCCGCTTCG 210
lcl|NG_066520.1_cds_WP_010793618.1_1_[gene=blaOXA]_[locus_tag=A7J11_06474]_[protein=OXA-50_family_oxacillin-hydrolyzing_class_D_beta-lactamase_OXA-847     ATGACCGGGAGCGCGCGGAAACCCGCTTCG 210
lcl|NG_066521.1_cds_WP_019485147.1_1_[gene=blaOXA]_[locus_tag=A7J11_06475]_[protein=OXA-50_family_oxacillin-hydrolyzing_class_D_beta-lactamase_OXA-848     ATGACCGGGAGCGCGCGGAAACTCGCTTCG 210
lcl|NG_066522.1_cds_WP_150823477.1_1_[gene=blaOXA]_[locus_tag=A7J11_06476]_[protein=OXA-50_family_oxacillin-hydrolyzing_class_D_beta-lactamase_OXA-849     ATGACCGGGAGCGCGCGGAAACCCGCTTCG 210
lcl|NG_066523.1_cds_WP_034006563.1_1_[gene=blaOXA]_[locus_tag=A7J11_06477]_[protein=OXA-50_family_oxacillin-hydrolyzing_class_D_beta-lactamase_OXA-850     ATGACCGGGAGCGCGCGGAAACCCGCTTCG 210
lcl|NG_066524.1_cds_WP_014603442.1_1_[gene=blaOXA]_[locus_tag=A7J11_06478]_[protein=OXA-50_family_oxacillin-hydrolyzing_class_D_beta-lactamase_OXA-851     ACGACCGGGAGCGCGCGGAAACTCGCTTCG 210
lcl|NG_071209.1_cds_WP_034081711.1_1_[gene=blaOXA]_[locus_tag=A7J11_06968]_[protein=OXA-50_family_oxacillin-hydrolyzing_class_D_beta-lactamase_OXA-937     ATGACCGGGAGCGCGCGGAAACCCGCTTCG 210
lcl|NG_081792.1_cds_WP_241469308.1_1_[gene=blaOXA]_[locus_tag=A7J11_07698]_[protein=OXA-50_family_oxacillin-hydrolyzing_class_D_beta-lactamase_OXA-114     ATGACCGGGAGCGCGCGGAAACCCGCTTCG 210
lcl|NG_148661.1_cds_WP_057384527.1_1_[gene=blaOXA]_[locus_tag=A7J11_07900]_[protein=OXA-50_family_oxacillin-hydrolyzing_class_D_beta-lactamase_OXA-117     ATGACCGGGAGCGCGCGGAAACTCGCTTCG 210
lcl|NG_157033.1_cds_WP_200582679.1_1_[gene=blaOXA]_[locus_tag=A7J11_08060]_[protein=OXA-50_family_oxacillin-hydrolyzing_class_D_beta-lactamase_OXA-118     ACGACCGGGAGCGCGCGGAAACTCGCTTCG 210
lcl|NG_157043.1_cds_WP_279240798.1_1_[gene=blaOXA]_[locus_tag=A7J11_08050]_[protein=OXA-50_family_oxacillin-hydrolyzing_class_D_beta-lactamase_OXA-119     ATGACCGGGAGCGCGCGGAAACCCGCTTCG 210
lcl|NG_157066.1_cds_WP_034021370.1_1_[gene=blaOXA]_[locus_tag=A7J11_08064]_[protein=OXA-50_family_oxacillin-hydrolyzing_class_D_beta-lactamase_OXA-119     ATGACCGGGAGCGCGCGGAAACCCGCTTCG 210
lcl|NG_242753.1_cds_WP_150035346.1_1_[gene=blaOXA]_[locus_tag=A7J11_08503]_[protein=OXA-50_family_oxacillin-hydrolyzing_class_D_beta-lactamase_OXA-125     ATGACCGGGAGCGCGCGGAAACCCGCTTCG 210
lcl|NG_242755.1_cds_WP_124213927.1_1_[gene=blaOXA]_[locus_tag=A7J11_08505]_[protein=OXA-50_family_oxacillin-hydrolyzing_class_D_beta-lactamase_OXA-125     ATGACCGGGAGCGCGCGGAAACCCGCTTCG 210
lcl|NG_242756.1_cds_WP_034072939.1_1_[gene=blaOXA]_[locus_tag=A7J11_08506]_[protein=OXA-50_family_oxacillin-hydrolyzing_class_D_beta-lactamase_OXA-125     ATGACCGGGAGCGCGCGGAAACCCGCTTCG 210
lcl|NG_242757.1_cds_WP_094776403.1_1_[gene=blaOXA]_[locus_tag=A7J11_08507]_[protein=OXA-50_family_oxacillin-hydrolyzing_class_D_beta-lactamase_OXA-125     ATGACCGGGAGCGCGCGGAAACCCGCTTCG 210
lcl|NG_242758.1_cds_WP_104052979.1_1_[gene=blaOXA]_[locus_tag=A7J11_08508]_[protein=OXA-50_family_oxacillin-hydrolyzing_class_D_beta-lactamase_OXA-125     ATGACCGGGAGCGCGCGGAAACCCGCTTCG 210
lcl|NG_242759.1_cds_WP_367187972.1_1_[gene=blaOXA]_[locus_tag=A7J11_08509]_[protein=OXA-50_family_oxacillin-hydrolyzing_class_D_beta-lactamase_OXA-125     ATGACCGGGAGCGCGCGGAAACCCGCTTCG 210
lcl|NG_244551.1_cds_WP_420354119.1_1_[gene=blaOXA]_[locus_tag=A7J11_08792]_[protein=OXA-50_family_oxacillin-hydrolyzing_class_D_beta-lactamase_OXA-133     ATGACCGGGAGCGCGCGGAAACCCGCTTCG 210
lcl|OP131857.1_cds_UUM03673.1_1_[gene=blaOXA]_[protein=OXA-50_family_oxacillin-hydrolyzing_class_D_beta-lactamase_OXA-1140]_[protein_id=UUM03673.1]_[l     ATGACCGGGAGCGCGCGGAAACCCGCTTCG 210
lcl|OP806901.1_cds_UZQ18801.1_1_[gene=blaOXA]_[protein=OXA-50_family_oxacillin-hydrolyzing_class_D_beta-lactamase_OXA-1174]_[protein_id=UZQ18801.1]_[l     ATGACCGGGAGCGCGCGGAAACTCGCTTCG 210
lcl|OQ695552.1_cds_WEY36498.1_1_[gene=blaOXA]_[protein=OXA-50_family_oxacillin-hydrolyzing_class_D_beta-lactamase_OXA-1198]_[protein_id=WEY36498.1]_[l     ATGACCGGGAGCGCGCGGAAACCCGCTTCG 210
lcl|OQ709074.1_cds_WFP34012.1_1_[gene=blaOXA]_[protein=OXA-50_family_oxacillin-hydrolyzing_class_D_beta-lactamase_OXA-1199]_[protein_id=WFP34012.1]_[l     ATGACCGGGAGCGCGCGGAAACCCGCTTCG 210
lcl|PP766712.1_cds_XAP03053.1_1_[gene=blaOXA]_[protein=OXA-50_family_oxacillin-hydrolyzing_class_D_beta-lactamase_OXA-1244]_[protein_id=XAP03053.1]_[l     ATGACCGGGAGCGCGCGGAAACCCGCTTCG 210
lcl|PP766713.1_cds_XAP03054.1_1_[gene=blaOXA]_[protein=OXA-50_family_oxacillin-hydrolyzing_class_D_beta-lactamase_OXA-1245]_[protein_id=XAP03054.1]_[l     ATGACCGGGAGCGCGCGGAAACTCGCTTCG 210
lcl|PP766714.1_cds_XAP03055.1_1_[gene=blaOXA]_[protein=OXA-50_family_oxacillin-hydrolyzing_class_D_beta-lactamase_OXA-1246]_[protein_id=XAP03055.1]_[l     ACGACCGGGAGCGCGCGGAAACTCGCTTCG 210
lcl|PV184587.1_cds_XPO98268.1_1_[gene=blaOXA]_[protein=OXA-50-var_family_class_D_beta-lactamase_OXA-1284]_[protein_id=XPO98268.1]_[location=1..789]_[g     ACGACCGAGCACGCGCGCAGACCCGCTTCG 210
lcl|PV878576.1_cds_XXP60815.1_1_[gene=blaOXA]_[protein=OXA-50_family_oxacillin-hydrolyzing_class_D_beta-lactamase_OXA-1395]_[protein_id=XXP60815.1]_[l     ATGACCGGGAGCGCGCGGAAACCCGCTTCG 210
lcl|MT040745.1_cds_QIC04090.1_1_[gene=blaOXA]_[protein=OXA-50_family_oxacillin-hydrolyzing_class_D_beta-lactamase_OXA-907]_[protein_id=QIC04090.1]_[lo     ATGACCGGGAGCGCGCGGAAACTCGCTTCG 210
lcl|MT040746.1_cds_QIC04091.1_1_[gene=blaOXA]_[protein=OXA-50_family_oxacillin-hydrolyzing_class_D_beta-lactamase_OXA-908]_[protein_id=QIC04091.1]_[lo     ACGACCGGGAGCGCGCGGAAACTCGCTTCG 210
lcl|MT210600.1_cds_QIM59619.1_1_[gene=blaOXA]_[protein=OXA-50_family_oxacillin-hydrolyzing_class_D_beta-lactamase_OXA-905]_[protein_id=QIM59619.1]_[lo     ATGACCGGGAGCGCGCGGAAACCCGCTTCG 210
lcl|MT210601.1_cds_QIM59620.1_1_[gene=blaOXA]_[protein=OXA-50_family_oxacillin-hydrolyzing_class_D_beta-lactamase_OXA-913]_[protein_id=QIM59620.1]_[lo     ATGACCGGGAGCGCGCGGAAACCCGCTTCG 210
lcl|MT210602.1_cds_QIM59621.1_1_[gene=blaOXA]_[protein=OXA-50_family_oxacillin-hydrolyzing_class_D_beta-lactamase_OXA-914]_[protein_id=QIM59621.1]_[lo     ATGACCGGGAGCGCGCGGAAACCCGCTTCG 210
lcl|MT210603.1_cds_QIM59622.1_1_[gene=blaOXA]_[protein=OXA-50_family_oxacillin-hydrolyzing_class_D_beta-lactamase_OXA-904]_[protein_id=QIM59622.1]_[lo     ATGACCGGGAGCGCGCGGAAACCCGCTTCG 210
lcl|MZ449317.1_cds_QWY90351.1_1_[gene=blaOXA]_[protein=OXA-50_family_oxacillin-hydrolyzing_class_D_beta-lactamase_OXA-1014]_[protein_id=QWY90351.1]_[l     ATGACCGGGAGCGCGCGGAAACTCGCTTCG 210
lcl|MZ672117.1_cds_QYH55590.1_1_[gene=blaOXA]_[protein=OXA-50_family_oxacillin-hydrolyzing_class_D_beta-lactamase_OXA-1018]_[protein_id=QYH55590.1]_[l     ATGACCGGGAGCGCGCGGAAACCCGCTTCG 210
lcl|MZ672118.1_cds_QYH55591.1_1_[gene=blaOXA]_[protein=OXA-50_family_oxacillin-hydrolyzing_class_D_beta-lactamase_OXA-1019]_[protein_id=QYH55591.1]_[l     ATGACCGGGAGCGCGCGGAAACCCGCTTCG 210
lcl|MZ672119.1_cds_QYH55592.1_1_[gene=blaOXA]_[protein=OXA-50_family_oxacillin-hydrolyzing_class_D_beta-lactamase_OXA-1020]_[protein_id=QYH55592.1]_[l     ATGACCGGGAGCGCGCGGAAACCCGCTTCG 210
lcl|MZ672120.1_cds_QYH55593.1_1_[gene=blaOXA]_[protein=OXA-50_family_oxacillin-hydrolyzing_class_D_beta-lactamase_OXA-1021]_[protein_id=QYH55593.1]_[l     ATGACCGGGGACGCGCGGAAACCCGCTTCG 210
lcl|MZ672121.1_cds_QYH55594.1_1_[gene=blaOXA]_[protein=OXA-50_family_oxacillin-hydrolyzing_class_D_beta-lactamase_OXA-1022]_[protein_id=QYH55594.1]_[l     ATGACCGGGAGCGCGCGGAAACTCGCTTCG 210
lcl|MZ672122.1_cds_QYH55595.1_1_[gene=blaOXA]_[protein=OXA-50_family_oxacillin-hydrolyzing_class_D_beta-lactamase_OXA-1023]_[protein_id=QYH55595.1]_[l     ACGACCGGGAGCGCGCGGAAACTCGCTTCG 210
lcl|MZ672123.1_cds_QYH55596.1_1_[gene=blaOXA]_[protein=OXA-50_family_oxacillin-hydrolyzing_class_D_beta-lactamase_OXA-1024]_[protein_id=QYH55596.1]_[l     ATGACCGGGAGCGCGCGGAAACTCGCTTCG 210
lcl|MZ672124.1_cds_QYH55597.1_1_[gene=blaOXA]_[protein=OXA-50_family_oxacillin-hydrolyzing_class_D_beta-lactamase_OXA-1025]_[protein_id=QYH55597.1]_[l     ATGACCGGGAGCGCGCGGAAACCCGCTTCG 210
lcl|MZ672125.1_cds_QYH55598.1_1_[gene=blaOXA]_[protein=OXA-50_family_oxacillin-hydrolyzing_class_D_beta-lactamase_OXA-1026]_[protein_id=QYH55598.1]_[l     ATGACCGGGAGCGCGCGGAAACCCGCTTCG 210
lcl|MZ672126.1_cds_QYH55599.1_1_[gene=blaOXA]_[protein=OXA-50_family_oxacillin-hydrolyzing_class_D_beta-lactamase_OXA-1027]_[protein_id=QYH55599.1]_[l     ATGACCGGGAGCGCGCGGAAACCCGCTTCG 210
lcl|MZ672127.1_cds_QYH55600.1_1_[gene=blaOXA]_[protein=OXA-50_family_oxacillin-hydrolyzing_class_D_beta-lactamase_OXA-1028]_[protein_id=QYH55600.1]_[l     ATGACCGGGAGCGCGCGGAAACCCGCTTCG 210
lcl|MZ672128.1_cds_QYH55601.1_1_[gene=blaOXA]_[protein=OXA-50_family_oxacillin-hydrolyzing_class_D_beta-lactamase_OXA-1029]_[protein_id=QYH55601.1]_[l     ATGACCGGGAGCGCGCGGAAACCCGCTTCG 210
lcl|MZ672129.1_cds_QYH55602.1_1_[gene=blaOXA]_[protein=OXA-50_family_oxacillin-hydrolyzing_class_D_beta-lactamase_OXA-1030]_[protein_id=QYH55602.1]_[l     ATGACCGGGAGCGCGCGGAAACCCGCTTCG 210
lcl|MZ672130.1_cds_QYH55603.1_1_[gene=blaOXA]_[protein=OXA-50_family_oxacillin-hydrolyzing_class_D_beta-lactamase_OXA-1031]_[protein_id=QYH55603.1]_[l     ATGACCGGGAGCGCGCGGAAACCCGCTTCG 210
lcl|MZ672131.1_cds_QYH55604.1_1_[gene=blaOXA]_[protein=OXA-50_family_oxacillin-hydrolyzing_class_D_beta-lactamase_OXA-1032]_[protein_id=QYH55604.1]_[l     ATGACCGGGAGCGCGCGGAAACTCGCTTCG 210
lcl|MZ672132.1_cds_QYH55605.1_1_[gene=blaOXA]_[protein=OXA-50_family_oxacillin-hydrolyzing_class_D_beta-lactamase_OXA-1033]_[protein_id=QYH55605.1]_[l     ATGACCGGGAGCGCGCGGAAACCCGCTTCG 210
lcl|MZ672133.1_cds_QYH55606.1_1_[gene=blaOXA]_[protein=OXA-50_family_oxacillin-hydrolyzing_class_D_beta-lactamase_OXA-1034]_[protein_id=QYH55606.1]_[l     ATGACCGGGAGCGCGCGGAAACCCGCTTCG 210
lcl|NG_049767.1_cds_WP_033954903.1_1_[gene=blaOXA]_[locus_tag=A7J11_03386]_[protein=OXA-50_family_oxacillin-hydrolyzing_class_D_beta-lactamase_OXA-485     ATGACCGGGAGCGCGCGGAAACCCGCTTCG 210
lcl|NG_049773.1_cds_WP_003118452.1_1_[gene=blaOXA]_[locus_tag=A7J11_01357]_[protein=OXA-50_family_oxacillin-hydrolyzing_class_D_beta-lactamase_OXA-494     ATGACCGGGAGCGCGCGGAAACCCGCTTCG 210
lcl|NG_068020.1_cds_WP_031757092.1_1_[gene=blaOXA]_[locus_tag=A7J11_06728]_[protein=OXA-50_family_oxacillin-hydrolyzing_class_D_beta-lactamase_OXA-901     ATGACCGGGAGCGCGCGGAAACCCGCTTCG 210
lcl|NG_068021.1_cds_WP_024916334.1_1_[gene=blaOXA]_[locus_tag=A7J11_06729]_[protein=OXA-50_family_oxacillin-hydrolyzing_class_D_beta-lactamase_OXA-902     ATGACCGGGGACGCGCGGAAACCCGCTTCG 210
lcl|NG_068022.1_cds_WP_164461291.1_1_[gene=blaOXA]_[locus_tag=A7J11_06730]_[protein=OXA-50_family_oxacillin-hydrolyzing_class_D_beta-lactamase_OXA-903     ATGACCGGGAGCGCGCGGAAACCCGCTTCG 210
lcl|NG_068023.1_cds_WP_003122322.1_1_[gene=blaOXA]_[locus_tag=A7J11_06731]_[protein=OXA-50_family_oxacillin-hydrolyzing_class_D_beta-lactamase_OXA-904     ATGACCGGGAGCGCGCGGAAACCCGCTTCG 210
lcl|NG_068024.1_cds_WP_003161096.1_1_[gene=blaOXA]_[locus_tag=A7J11_06732]_[protein=OXA-50_family_oxacillin-hydrolyzing_class_D_beta-lactamase_OXA-905     ATGACCGGGAGCGCGCGGAAACCCGCTTCG 210
lcl|NG_068025.1_cds_WP_034005326.1_1_[gene=blaOXA]_[locus_tag=A7J11_06733]_[protein=OXA-50_family_oxacillin-hydrolyzing_class_D_beta-lactamase_OXA-906     ATGACCGGGAGCGCGCGGAAACTCGCTTCG 210
lcl|NG_068026.1_cds_WP_164461292.1_1_[gene=blaOXA]_[locus_tag=A7J11_06734]_[protein=OXA-50_family_oxacillin-hydrolyzing_class_D_beta-lactamase_OXA-907     ATGACCGGGAGCGCGCGGAAACTCGCTTCG 210
lcl|NG_068027.1_cds_WP_031694184.1_1_[gene=blaOXA]_[locus_tag=A7J11_06735]_[protein=OXA-50_family_oxacillin-hydrolyzing_class_D_beta-lactamase_OXA-908     ACGACCGGGAGCGCGCGGAAACTCGCTTCG 210
lcl|NG_068184.1_cds_WP_031691948.1_1_[gene=blaOXA]_[locus_tag=A7J11_06797]_[protein=OXA-50_family_oxacillin-hydrolyzing_class_D_beta-lactamase_OXA-913     ATGACCGGGAGCGCGCGGAAACCCGCTTCG 210
lcl|NG_068185.1_cds_WP_023132404.1_1_[gene=blaOXA]_[locus_tag=A7J11_06798]_[protein=OXA-50_family_oxacillin-hydrolyzing_class_D_beta-lactamase_OXA-914     ATGACCGGGAGCGCGCGGAAACCCGCTTCG 210
lcl|NG_076674.1_cds_WP_049291121.1_1_[gene=blaOXA]_[locus_tag=A7J11_07180]_[protein=OXA-50_family_oxacillin-hydrolyzing_class_D_beta-lactamase_OXA-101     ATGACCGGGAGCGCGCGGAAACTCGCTTCG 210
lcl|NG_076815.1_cds_WP_223146972.1_1_[gene=blaOXA]_[locus_tag=A7J11_07196]_[protein=OXA-50_family_oxacillin-hydrolyzing_class_D_beta-lactamase_OXA-101     ATGACCGGGAGCGCGCGGAAACCCGCTTCG 210
lcl|NG_076816.1_cds_WP_196658681.1_1_[gene=blaOXA]_[locus_tag=A7J11_07197]_[protein=OXA-50_family_oxacillin-hydrolyzing_class_D_beta-lactamase_OXA-101     ATGACCGGGAGCGCGCGGAAACCCGCTTCG 210
lcl|NG_076817.1_cds_WP_126584556.1_1_[gene=blaOXA]_[locus_tag=A7J11_07198]_[protein=OXA-50_family_oxacillin-hydrolyzing_class_D_beta-lactamase_OXA-102     ATGACCGGGAGCGCGCGGAAACCCGCTTCG 210
lcl|NG_076818.1_cds_WP_121306048.1_1_[gene=blaOXA]_[locus_tag=A7J11_07199]_[protein=OXA-50_family_oxacillin-hydrolyzing_class_D_beta-lactamase_OXA-102     ATGACCGGGGACGCGCGGAAACCCGCTTCG 210
lcl|NG_076819.1_cds_WP_034027761.1_1_[gene=blaOXA]_[locus_tag=A7J11_07200]_[protein=OXA-50_family_oxacillin-hydrolyzing_class_D_beta-lactamase_OXA-102     ATGACCGGGAGCGCGCGGAAACTCGCTTCG 210
lcl|NG_076820.1_cds_WP_034033411.1_1_[gene=blaOXA]_[locus_tag=A7J11_07201]_[protein=OXA-50_family_oxacillin-hydrolyzing_class_D_beta-lactamase_OXA-102     ACGACCGGGAGCGCGCGGAAACTCGCTTCG 210
lcl|NG_076821.1_cds_WP_058354753.1_1_[gene=blaOXA]_[locus_tag=A7J11_07202]_[protein=OXA-50_family_oxacillin-hydrolyzing_class_D_beta-lactamase_OXA-102     ATGACCGGGAGCGCGCGGAAACTCGCTTCG 210
lcl|NG_076822.1_cds_WP_034025854.1_1_[gene=blaOXA]_[locus_tag=A7J11_07203]_[protein=OXA-50_family_oxacillin-hydrolyzing_class_D_beta-lactamase_OXA-102     ATGACCGGGAGCGCGCGGAAACCCGCTTCG 210
lcl|NG_076823.1_cds_WP_019396295.1_1_[gene=blaOXA]_[locus_tag=A7J11_07204]_[protein=OXA-50_family_oxacillin-hydrolyzing_class_D_beta-lactamase_OXA-102     ATGACCGGGAGCGCGCGGAAACCCGCTTCG 210
lcl|NG_076824.1_cds_WP_058142895.1_1_[gene=blaOXA]_[locus_tag=A7J11_07205]_[protein=OXA-50_family_oxacillin-hydrolyzing_class_D_beta-lactamase_OXA-102     ATGACCGGGAGCGCGCGGAAACCCGCTTCG 210
lcl|NG_076825.1_cds_WP_017002439.1_1_[gene=blaOXA]_[locus_tag=A7J11_07206]_[protein=OXA-50_family_oxacillin-hydrolyzing_class_D_beta-lactamase_OXA-102     ATGACCGGGAGCGCGCGGAAACCCGCTTCG 210
lcl|NG_076826.1_cds_WP_126861771.1_1_[gene=blaOXA]_[locus_tag=A7J11_07207]_[protein=OXA-50_family_oxacillin-hydrolyzing_class_D_beta-lactamase_OXA-102     ATGACCGGGAGCGCGCGGAAACCCGCTTCG 210
lcl|NG_076827.1_cds_WP_023097100.1_1_[gene=blaOXA]_[locus_tag=A7J11_07208]_[protein=OXA-50_family_oxacillin-hydrolyzing_class_D_beta-lactamase_OXA-103     ATGACCGGGAGCGCGCGGAAACCCGCTTCG 210
lcl|NG_076828.1_cds_WP_223146973.1_1_[gene=blaOXA]_[locus_tag=A7J11_07209]_[protein=OXA-50_family_oxacillin-hydrolyzing_class_D_beta-lactamase_OXA-103     ATGACCGGGAGCGCGCGGAAACCCGCTTCG 210
lcl|NG_076829.1_cds_WP_023107469.1_1_[gene=blaOXA]_[locus_tag=A7J11_07210]_[protein=OXA-50_family_oxacillin-hydrolyzing_class_D_beta-lactamase_OXA-103     ATGACCGGGAGCGCGCGGAAACTCGCTTCG 210
lcl|NG_076830.1_cds_WP_033937969.1_1_[gene=blaOXA]_[locus_tag=A7J11_07211]_[protein=OXA-50_family_oxacillin-hydrolyzing_class_D_beta-lactamase_OXA-103     ATGACCGGGAGCGCGCGGAAACCCGCTTCG 210
lcl|NG_076831.1_cds_WP_033887259.1_1_[gene=blaOXA]_[locus_tag=A7J11_07212]_[protein=OXA-50_family_oxacillin-hydrolyzing_class_D_beta-lactamase_OXA-103     ATGACCGGGAGCGCGCGGAAACCCGCTTCG 210
lcl|NG_076840.1_cds_WP_023096365.1_1_[gene=blaOXA]_[locus_tag=A7J11_07221]_[protein=OXA-50_family_oxacillin-hydrolyzing_class_D_beta-lactamase_OXA-103     ATGACCGGGAGCGCGCGGAAACCCGCTTCG 210
lcl|NG_081710.1_cds_WP_124125861.1_1_[gene=blaOXA]_[locus_tag=A7J11_07650]_[protein=OXA-50_family_oxacillin-hydrolyzing_class_D_beta-lactamase_OXA-112     ATGACCGGGAGCGCGCGGAAACTCGCTTCG 210
lcl|NG_081711.1_cds_WP_033955867.1_1_[gene=blaOXA]_[locus_tag=A7J11_07651]_[protein=OXA-50_family_oxacillin-hydrolyzing_class_D_beta-lactamase_OXA-112     ATGACCGGGAGCGCGCGGAAACCCGCTTCG 210
lcl|NG_081712.1_cds_WP_256875614.1_1_[gene=blaOXA]_[locus_tag=A7J11_07652]_[protein=OXA-50_family_oxacillin-hydrolyzing_class_D_beta-lactamase_OXA-112     ATGACCGGGAGCGCGCGGAAACCCGCTTCG 210
lcl|NG_081713.1_cds_WP_023122435.1_1_[gene=blaOXA]_[locus_tag=A7J11_07653]_[protein=OXA-50_family_oxacillin-hydrolyzing_class_D_beta-lactamase_OXA-112     ATGACCGGGAGCGCGCGGAAACCCGCTTCG 210
lcl|NG_081714.1_cds_WP_256875615.1_1_[gene=blaOXA]_[locus_tag=A7J11_07654]_[protein=OXA-50_family_oxacillin-hydrolyzing_class_D_beta-lactamase_OXA-112     ATGACCGGGAGCGCGCGGAAACCCGCTTCG 210
lcl|NG_081715.1_cds_WP_057387633.1_1_[gene=blaOXA]_[locus_tag=A7J11_07655]_[protein=OXA-50_family_oxacillin-hydrolyzing_class_D_beta-lactamase_OXA-112     ATGACCGGGAGCGCGCGGAAACCCGCTTCG 210
lcl|NG_081716.1_cds_WP_256875616.1_1_[gene=blaOXA]_[locus_tag=A7J11_07656]_[protein=OXA-50_family_oxacillin-hydrolyzing_class_D_beta-lactamase_OXA-113     ATGACCGGGAGCGCGCGGAAACCCGCTTCG 210
lcl|NG_081717.1_cds_WP_126622689.1_1_[gene=blaOXA]_[locus_tag=A7J11_07657]_[protein=OXA-50_family_oxacillin-hydrolyzing_class_D_beta-lactamase_OXA-113     ATGACCGGGAGCGCGCGGAAACCCGCTTCG 210
lcl|NG_081718.1_cds_WP_058017838.1_1_[gene=blaOXA]_[locus_tag=A7J11_07658]_[protein=OXA-50_family_oxacillin-hydrolyzing_class_D_beta-lactamase_OXA-113     ATGACCGGGAGCGCGCGGAAACCCGCTTCG 210
lcl|NG_081719.1_cds_WP_033968246.1_1_[gene=blaOXA]_[locus_tag=A7J11_07659]_[protein=OXA-50_family_oxacillin-hydrolyzing_class_D_beta-lactamase_OXA-113     ATGACCGGGAGCGCGCGGAAACCCGCTTCG 210
lcl|NG_081720.1_cds_WP_256875617.1_1_[gene=blaOXA]_[locus_tag=A7J11_07660]_[protein=OXA-50_family_oxacillin-hydrolyzing_class_D_beta-lactamase_OXA-113     ATGACCGGGAGCGCGCGGAAACCCGCTTCG 210
lcl|NG_081721.1_cds_WP_033978625.1_1_[gene=blaOXA]_[locus_tag=A7J11_07661]_[protein=OXA-50_family_oxacillin-hydrolyzing_class_D_beta-lactamase_OXA-113     ATGACCGGGAGCGCGCGGAAACCCGCTTCG 210
lcl|NG_242747.1_cds_WP_367187968.1_1_[gene=blaOXA]_[locus_tag=A7J11_08495]_[protein=OXA-50_family_oxacillin-hydrolyzing_class_D_beta-lactamase_OXA-124     ATGACCGGGAGCGCGCGGAAACCCGCTTCG 210
lcl|NG_242748.1_cds_WP_034002900.1_1_[gene=blaOXA]_[locus_tag=A7J11_08496]_[protein=OXA-50_family_oxacillin-hydrolyzing_class_D_beta-lactamase_OXA-124     ATGACCGGGAGCGCGCGGAAACTCGCTTCG 210
lcl|NG_242749.1_cds_WP_171889086.1_1_[gene=blaOXA]_[locus_tag=A7J11_08497]_[protein=OXA-50_family_oxacillin-hydrolyzing_class_D_beta-lactamase_OXA-124     ACGACCGGGAGCGCGCGGAAACTCGCTTCG 210
lcl|NG_243485.1_cds_WP_126558944.1_1_[gene=blaOXA]_[locus_tag=A7J11_08583]_[protein=OXA-50_family_oxacillin-hydrolyzing_class_D_beta-lactamase_OXA-126     ATGACCGGGAGCGCGCGGAAACCCGCTTCG 210
lcl|NG_243486.1_cds_WP_058176185.1_1_[gene=blaOXA]_[locus_tag=A7J11_08584]_[protein=OXA-50_family_oxacillin-hydrolyzing_class_D_beta-lactamase_OXA-126     ATGACCGGGAGCGCGCGGAAACTCGCTTCG 210
lcl|NG_243487.1_cds_WP_229998008.1_1_[gene=blaOXA]_[locus_tag=A7J11_08585]_[protein=OXA-50_family_oxacillin-hydrolyzing_class_D_beta-lactamase_OXA-126     ATGACCGGGAGCGCGCGGAAACCCGCTTCG 210
lcl|NG_243488.1_cds_WP_033984473.1_1_[gene=blaOXA]_[locus_tag=A7J11_08586]_[protein=OXA-50_family_oxacillin-hydrolyzing_class_D_beta-lactamase_OXA-127     ATGACCGGGAGCGCGCGGAAACTCGCTTCG 210
lcl|NG_243489.1_cds_WP_128621242.1_1_[gene=blaOXA]_[locus_tag=A7J11_08587]_[protein=OXA-50_family_oxacillin-hydrolyzing_class_D_beta-lactamase_OXA-127     ATGACCGGGAGCGCGCGGAAACCCGCTTCG 210
lcl|NG_243490.1_cds_WP_073647622.1_1_[gene=blaOXA]_[locus_tag=A7J11_08588]_[protein=OXA-50_family_oxacillin-hydrolyzing_class_D_beta-lactamase_OXA-127     ACGACCGGGAGCGCGCGGAAACTCGCTTCG 210
lcl|NG_243491.1_cds_WP_114230457.1_1_[gene=blaOXA]_[locus_tag=A7J11_08589]_[protein=OXA-50_family_oxacillin-hydrolyzing_class_D_beta-lactamase_OXA-127     ATGACCGGCAGCGCGCGGAAACCCGCTTCG 210
lcl|NG_243492.1_cds_WP_058199927.1_1_[gene=blaOXA]_[locus_tag=A7J11_08590]_[protein=OXA-50_family_oxacillin-hydrolyzing_class_D_beta-lactamase_OXA-127     ATGACCGGGAGCGCGCGGAAACCCGCTTCG 210
lcl|NG_243493.1_cds_WP_043099627.1_1_[gene=blaOXA]_[locus_tag=A7J11_08591]_[protein=OXA-50-var_family_class_D_beta-lactamase_OXA-1275]_[protein_id=WP_     ACGACCGAGCACGCGCGCAGACCCGCTTCG 210
lcl|NG_243494.1_cds_WP_034022424.1_1_[gene=blaOXA]_[locus_tag=A7J11_08592]_[protein=OXA-50_family_oxacillin-hydrolyzing_class_D_beta-lactamase_OXA-127     ATGACCGGGAGCGCGCGGAAACTCGCTTCG 210
lcl|NG_243495.1_cds_WP_375516068.1_1_[gene=blaOXA]_[locus_tag=A7J11_08593]_[protein=OXA-50_family_oxacillin-hydrolyzing_class_D_beta-lactamase_OXA-127     ATGACCGGGAGCGCGCGGAAACCCGCTTCG 210
lcl|NG_243496.1_cds_WP_252649526.1_1_[gene=blaOXA]_[locus_tag=A7J11_08594]_[protein=OXA-50_family_oxacillin-hydrolyzing_class_D_beta-lactamase_OXA-127     ATGACCGGGAGCGCGCGGAAACTCGCTTCG 210
lcl|NG_243497.1_cds_WP_367086563.1_1_[gene=blaOXA]_[locus_tag=A7J11_08595]_[protein=OXA-50_family_oxacillin-hydrolyzing_class_D_beta-lactamase_OXA-127     ATGACCGGGAGCGCGCGGAAACCCGCTTCG 210
lcl|NG_243498.1_cds_WP_375516069.1_1_[gene=blaOXA]_[locus_tag=A7J11_08596]_[protein=OXA-50_family_oxacillin-hydrolyzing_class_D_beta-lactamase_OXA-128     ATGACCGGGAGCGCGCGGAAACTCGCTTCG 210
lcl|NG_243499.1_cds_WP_034047652.1_1_[gene=blaOXA]_[locus_tag=A7J11_08597]_[protein=OXA-50_family_oxacillin-hydrolyzing_class_D_beta-lactamase_OXA-128     ATGACCGGGAGCGCGCGGAAACCCGCTTCG 210
lcl|NG_243500.1_cds_WP_375516070.1_1_[gene=blaOXA]_[locus_tag=A7J11_08598]_[protein=OXA-50_family_oxacillin-hydrolyzing_class_D_beta-lactamase_OXA-128     ATGACCGGGAGCGCGCGGAAACCCGCTTCG 210
lcl|NG_243501.1_cds_WP_375516071.1_1_[gene=blaOXA]_[locus_tag=A7J11_08599]_[protein=OXA-50_family_oxacillin-hydrolyzing_class_D_beta-lactamase_OXA-128     ATGACCGGGAGCGCGCGGAAACCCGCTTCG 210
lcl|NG_243502.1_cds_WP_053814856.1_1_[gene=blaOXA]_[locus_tag=A7J11_08600]_[protein=OXA-50-var_family_class_D_beta-lactamase_OXA-1284]_[protein_id=WP_     ACGACCGAGCACGCGCGCAGACCCGCTTCG 210
lcl|NG_243503.1_cds_WP_171892704.1_1_[gene=blaOXA]_[locus_tag=A7J11_08601]_[protein=OXA-50_family_oxacillin-hydrolyzing_class_D_beta-lactamase_OXA-128     ATGACCGGGAGCGCGCGGAAACCCGCTTCG 210
lcl|NG_243504.1_cds_WP_194355408.1_1_[gene=blaOXA]_[locus_tag=A7J11_08602]_[protein=OXA-50_family_oxacillin-hydrolyzing_class_D_beta-lactamase_OXA-128     ATGACCGGGAGCGCGCGGAAACCCGCTTCG 210
lcl|NG_243505.1_cds_WP_225025027.1_1_[gene=blaOXA]_[locus_tag=A7J11_08603]_[protein=OXA-50_family_oxacillin-hydrolyzing_class_D_beta-lactamase_OXA-128     ATGACCGGGAGCGCGCGGAAACCCGCTTCG 210
lcl|NG_243506.1_cds_WP_033949287.1_1_[gene=blaOXA]_[locus_tag=A7J11_08604]_[protein=OXA-50_family_oxacillin-hydrolyzing_class_D_beta-lactamase_OXA-128     ATGACCGGGAGCGCGCGGAAACCCGCTTCG 210
lcl|NG_243507.1_cds_WP_034015617.1_1_[gene=blaOXA]_[locus_tag=A7J11_08605]_[protein=OXA-50_family_oxacillin-hydrolyzing_class_D_beta-lactamase_OXA-128     ACGACCGGGAGCGCGCGGAAACTCGCTTCG 210
lcl|NG_243508.1_cds_WP_058145768.1_1_[gene=blaOXA]_[locus_tag=A7J11_08606]_[protein=OXA-50-var_family_class_D_beta-lactamase_OXA-1290]_[protein_id=WP_     ACGACCGAGCACGCGCGCAGACCCGCTTCG 210
lcl|NG_243509.1_cds_WP_375516072.1_1_[gene=blaOXA]_[locus_tag=A7J11_08607]_[protein=OXA-50_family_oxacillin-hydrolyzing_class_D_beta-lactamase_OXA-129     ATGACCGGGAGCGCGCGGAAACCCGCTTCG 210
lcl|NG_243510.1_cds_WP_100882964.1_1_[gene=blaOXA]_[locus_tag=A7J11_08608]_[protein=OXA-50_family_oxacillin-hydrolyzing_class_D_beta-lactamase_OXA-129     ATGACCGGGAGCGCGCGGAAACCCGCTTCG 210
lcl|NG_243511.1_cds_WP_105248276.1_1_[gene=blaOXA]_[locus_tag=A7J11_08609]_[protein=OXA-50_family_oxacillin-hydrolyzing_class_D_beta-lactamase_OXA-129     ATGACCGGGAGCGCGCGGAAACCCGCTTCG 210
lcl|NG_243512.1_cds_WP_034080731.1_1_[gene=blaOXA]_[locus_tag=A7J11_08610]_[protein=OXA-50-var_family_class_D_beta-lactamase_OXA-1294]_[protein_id=WP_     ACGACCGAGCACGCGCGCAGACCCGCTTCG 210
lcl|NG_243513.1_cds_WP_331706252.1_1_[gene=blaOXA]_[locus_tag=A7J11_08611]_[protein=OXA-50_family_oxacillin-hydrolyzing_class_D_beta-lactamase_OXA-129     ATGACCGGCAGCGCGCGGAAACCCGCTTCG 210
lcl|NG_243514.1_cds_WP_375516073.1_1_[gene=blaOXA]_[locus_tag=A7J11_08612]_[protein=OXA-50_family_oxacillin-hydrolyzing_class_D_beta-lactamase_OXA-129     ATGACCGGGAGCGCGCGGAAACCCGCTTCG 210
lcl|NG_243515.1_cds_WP_375516074.1_1_[gene=blaOXA]_[locus_tag=A7J11_08613]_[protein=OXA-50_family_oxacillin-hydrolyzing_class_D_beta-lactamase_OXA-129     ATGACCGGGAGCGCGCGGAAACCCGCTTCG 210
lcl|NG_243516.1_cds_WP_074206779.1_1_[gene=blaOXA]_[locus_tag=A7J11_08614]_[protein=OXA-50_family_oxacillin-hydrolyzing_class_D_beta-lactamase_OXA-129     ACGACCGGGAGCGCGCGGAAACTCGCTTCG 210
lcl|NG_243517.1_cds_WP_375516075.1_1_[gene=blaOXA]_[locus_tag=A7J11_08615]_[protein=OXA-50_family_oxacillin-hydrolyzing_class_D_beta-lactamase_OXA-129     ATGACCGGGAGCGCGCGGAAACCCGCTTCG 210
lcl|NG_243518.1_cds_WP_375516076.1_1_[gene=blaOXA]_[locus_tag=A7J11_08616]_[protein=OXA-50_family_oxacillin-hydrolyzing_class_D_beta-lactamase_OXA-130     ATGACCGGGAGCGCGCGGAAACCCGCTTCG 210
lcl|NG_243519.1_cds_WP_375516077.1_1_[gene=blaOXA]_[locus_tag=A7J11_08617]_[protein=OXA-50_family_oxacillin-hydrolyzing_class_D_beta-lactamase_OXA-130     ATGACCGGGAGCGCGCGGAAACCCGCTTCG 210
lcl|ON651474.1_cds_UTS94227.1_1_[gene=blaOXA]_[protein=OXA-50_family_oxacillin-hydrolyzing_class_D_beta-lactamase_OXA-1124]_[protein_id=UTS94227.1]_[l     ATGACCGGGAGCGCGCGGAAACTCGCTTCG 210
lcl|ON651475.1_cds_UTS94228.1_1_[gene=blaOXA]_[protein=OXA-50_family_oxacillin-hydrolyzing_class_D_beta-lactamase_OXA-1125]_[protein_id=UTS94228.1]_[l     ATGACCGGGAGCGCGCGGAAACCCGCTTCG 210
lcl|ON651476.1_cds_UTS94229.1_1_[gene=blaOXA]_[protein=OXA-50_family_oxacillin-hydrolyzing_class_D_beta-lactamase_OXA-1126]_[protein_id=UTS94229.1]_[l     ATGACCGGGAGCGCGCGGAAACCCGCTTCG 210
lcl|ON651477.1_cds_UTS94230.1_1_[gene=blaOXA]_[protein=OXA-50_family_oxacillin-hydrolyzing_class_D_beta-lactamase_OXA-1035]_[protein_id=UTS94230.1]_[l     ATGACCGGGAGCGCGCGGAAACCCGCTTCG 210
lcl|ON651478.1_cds_UTS94231.1_1_[gene=blaOXA]_[protein=OXA-50_family_oxacillin-hydrolyzing_class_D_beta-lactamase_OXA-1127]_[protein_id=UTS94231.1]_[l     ATGACCGGGAGCGCGCGGAAACCCGCTTCG 210
lcl|ON651479.1_cds_UTS94232.1_1_[gene=blaOXA]_[protein=OXA-50_family_oxacillin-hydrolyzing_class_D_beta-lactamase_OXA-1128]_[protein_id=UTS94232.1]_[l     ATGACCGGGAGCGCGCGGAAACCCGCTTCG 210
lcl|ON651480.1_cds_UTS94233.1_1_[gene=blaOXA]_[protein=OXA-50_family_oxacillin-hydrolyzing_class_D_beta-lactamase_OXA-1129]_[protein_id=UTS94233.1]_[l     ATGACCGGGAGCGCGCGGAAACCCGCTTCG 210
lcl|ON651481.1_cds_UTS94234.1_1_[gene=blaOXA]_[protein=OXA-50_family_oxacillin-hydrolyzing_class_D_beta-lactamase_OXA-1130]_[protein_id=UTS94234.1]_[l     ATGACCGGGAGCGCGCGGAAACCCGCTTCG 210
lcl|ON651482.1_cds_UTS94235.1_1_[gene=blaOXA]_[protein=OXA-50_family_oxacillin-hydrolyzing_class_D_beta-lactamase_OXA-1131]_[protein_id=UTS94235.1]_[l     ATGACCGGGAGCGCGCGGAAACCCGCTTCG 210
lcl|ON651483.1_cds_UTS94236.1_1_[gene=blaOXA]_[protein=OXA-50_family_oxacillin-hydrolyzing_class_D_beta-lactamase_OXA-1132]_[protein_id=UTS94236.1]_[l     ATGACCGGGAGCGCGCGGAAACCCGCTTCG 210
lcl|ON651484.1_cds_UTS94237.1_1_[gene=blaOXA]_[protein=OXA-50_family_oxacillin-hydrolyzing_class_D_beta-lactamase_OXA-1133]_[protein_id=UTS94237.1]_[l     ATGACCGGGAGCGCGCGGAAACCCGCTTCG 210
lcl|ON651485.1_cds_UTS94238.1_1_[gene=blaOXA]_[protein=OXA-50_family_oxacillin-hydrolyzing_class_D_beta-lactamase_OXA-1134]_[protein_id=UTS94238.1]_[l     ATGACCGGGAGCGCGCGGAAACCCGCTTCG 210
lcl|ON651486.1_cds_UTS94239.1_1_[gene=blaOXA]_[protein=OXA-50_family_oxacillin-hydrolyzing_class_D_beta-lactamase_OXA-1135]_[protein_id=UTS94239.1]_[l     ATGACCGGGAGCGCGCGGAAACCCGCTTCG 210
lcl|PP850000.1_cds_XBP46885.1_1_[gene=blaOXA]_[protein=OXA-50_family_oxacillin-hydrolyzing_class_D_beta-lactamase_OXA-1250]_[protein_id=XBP46885.1]_[l     ATGACCGGGAGCGCGCGGAAACCCGCTTCG 210
lcl|PP850001.1_cds_XBP46886.1_1_[gene=blaOXA]_[protein=OXA-50_family_oxacillin-hydrolyzing_class_D_beta-lactamase_OXA-1246]_[protein_id=XBP46886.1]_[l     ACGACCGGGAGCGCGCGGAAACTCGCTTCG 210
lcl|PP850003.1_cds_XBP46888.1_1_[gene=blaOXA]_[protein=OXA-50_family_oxacillin-hydrolyzing_class_D_beta-lactamase_OXA-1252]_[protein_id=XBP46888.1]_[l     ATGACCGGGAGCGCGCGGAAACCCGCTTCG 210
lcl|PP850004.1_cds_XBP46889.1_1_[gene=blaOXA]_[protein=OXA-50_family_oxacillin-hydrolyzing_class_D_beta-lactamase_OXA-1253]_[protein_id=XBP46889.1]_[l     ATGACCGGGAGCGCGCGGAAACCCGCTTCG 210
lcl|PP850005.1_cds_XBP46890.1_1_[gene=blaOXA]_[protein=OXA-50_family_oxacillin-hydrolyzing_class_D_beta-lactamase_OXA-1254]_[protein_id=XBP46890.1]_[l     ATGACCGGGAGCGCGCGGAAACCCGCTTCG 210
lcl|PP850006.1_cds_XBP46891.1_1_[gene=blaOXA]_[protein=OXA-50_family_oxacillin-hydrolyzing_class_D_beta-lactamase_OXA-1255]_[protein_id=XBP46891.1]_[l     ATGACCGGGAGCGCGCGGAAACCCGCTTCG 210
lcl|PP850007.1_cds_XBP46892.1_1_[gene=blaOXA]_[protein=OXA-50_family_oxacillin-hydrolyzing_class_D_beta-lactamase_OXA-1256]_[protein_id=XBP46892.1]_[l     ATGACCGGGAGCGCGCGGAAACCCGCTTCG 210
lcl|PV075125.1_cds_XOU30589.1_1_[gene=blaOXA]_[protein=OXA-50_family_oxacillin-hydrolyzing_class_D_beta-lactamase_OXA-1354]_[protein_id=XOU30589.1]_[l     ATGACCGGGAGCGCGCGGAAACCCGCTTCG 210
lcl|PV075126.1_cds_XOU30590.1_1_[gene=blaOXA]_[protein=OXA-50_family_oxacillin-hydrolyzing_class_D_beta-lactamase_OXA-1255]_[protein_id=XOU30590.1]_[l     ATGACCGGGAGCGCGCGGAAACCCGCTTCG 210
lcl|PV075127.1_cds_XOU30591.1_1_[gene=blaOXA]_[protein=OXA-50_family_oxacillin-hydrolyzing_class_D_beta-lactamase_OXA-1355]_[protein_id=XOU30591.1]_[l     ATGACCGGGAGCGCGCGGAAACCCGCTTCG 210
lcl|PV075128.1_cds_XOU30592.1_1_[gene=blaOXA]_[protein=OXA-50_family_oxacillin-hydrolyzing_class_D_beta-lactamase_OXA-1356]_[protein_id=XOU30592.1]_[l     ATGACCGGGAGCGCGCGGAAACCCGCTTCG 210
lcl|PV075129.1_cds_XOU30593.1_1_[gene=blaOXA]_[protein=OXA-50_family_oxacillin-hydrolyzing_class_D_beta-lactamase_OXA-1357]_[protein_id=XOU30593.1]_[l     ATGACCGGGAGCGCGCGGAAACCCGCTTCG 210
lcl|PV075130.1_cds_XOU30594.1_1_[gene=blaOXA]_[protein=OXA-50_family_oxacillin-hydrolyzing_class_D_beta-lactamase_OXA-1358]_[protein_id=XOU30594.1]_[l     ATGACCGGGAGCGCGCGGAAACCCGCTTCG 210
lcl|PV075131.1_cds_XOU30595.1_1_[gene=blaOXA]_[protein=OXA-50_family_oxacillin-hydrolyzing_class_D_beta-lactamase_OXA-1359]_[protein_id=XOU30595.1]_[l     ATGACCGGGAGCGCGCGGAAACCCGCTTCG 210
lcl|PV075132.1_cds_XOU30596.1_1_[gene=blaOXA]_[protein=OXA-50_family_oxacillin-hydrolyzing_class_D_beta-lactamase_OXA-1360]_[protein_id=XOU30596.1]_[l     ATGACCGGGAGCGCGCGGAAACCCGCTTCG 210
lcl|PV075133.1_cds_XOU30597.1_1_[gene=blaOXA]_[protein=OXA-50_family_oxacillin-hydrolyzing_class_D_beta-lactamase_OXA-1361]_[protein_id=XOU30597.1]_[l     ATGACCGGGAGCGCGCGGAAACCCGCTTCG 210
lcl|PV075134.1_cds_XOU30598.1_1_[gene=blaOXA]_[protein=OXA-50_family_oxacillin-hydrolyzing_class_D_beta-lactamase_OXA-1362]_[protein_id=XOU30598.1]_[l     ATGACCGGGAGCGCGCGGAAACCCGCTTCG 210
lcl|PV075135.1_cds_XOU30599.1_1_[gene=blaOXA]_[protein=OXA-50_family_oxacillin-hydrolyzing_class_D_beta-lactamase_OXA-1363]_[protein_id=XOU30599.1]_[l     ATGACCGGGAGCGCGCGGAAACCCGCTTCG 210
lcl|PV075136.1_cds_XOU30600.1_1_[gene=blaOXA]_[protein=OXA-50_family_oxacillin-hydrolyzing_class_D_beta-lactamase_OXA-1364]_[protein_id=XOU30600.1]_[l     ATGACCGGGAGCGCGCGGAAACCCGCTTCG 210
lcl|PV075137.1_cds_XOU30601.1_1_[gene=blaOXA]_[protein=OXA-50_family_oxacillin-hydrolyzing_class_D_beta-lactamase_OXA-1365]_[protein_id=XOU30601.1]_[l     ACGACCGGGAGCGCGCGGAAACTCGCTTCG 210
lcl|PQ203856.1_cds_XGB73484.1_1_[gene=blaOXA]_[protein=OXA-50_family_oxacillin-hydrolyzing_class_D_beta-lactamase_OXA-1267]_[protein_id=XGB73484.1]_[l     ATGACCGGGAGCGCGCGGAAACCCGCTTCG 210
lcl|PQ203857.1_cds_XGB73485.1_1_[gene=blaOXA]_[protein=OXA-50_family_oxacillin-hydrolyzing_class_D_beta-lactamase_OXA-1268]_[protein_id=XGB73485.1]_[l     ATGACCGGGAGCGCGCGGAAACTCGCTTCG 210
lcl|PQ203858.1_cds_XGB73486.1_1_[gene=blaOXA]_[protein=OXA-50_family_oxacillin-hydrolyzing_class_D_beta-lactamase_OXA-1269]_[protein_id=XGB73486.1]_[l     ATGACCGGGAGCGCGCGGAAACCCGCTTCG 210
lcl|PQ203859.1_cds_XGB73487.1_1_[gene=blaOXA]_[protein=OXA-50_family_oxacillin-hydrolyzing_class_D_beta-lactamase_OXA-1270]_[protein_id=XGB73487.1]_[l     ATGACCGGGAGCGCGCGGAAACTCGCTTCG 210
lcl|PQ203860.1_cds_XGB73488.1_1_[gene=blaOXA]_[protein=OXA-50_family_oxacillin-hydrolyzing_class_D_beta-lactamase_OXA-1271]_[protein_id=XGB73488.1]_[l     ATGACCGGGAGCGCGCGGAAACCCGCTTCG 210
lcl|PQ203861.1_cds_XGB73489.1_1_[gene=blaOXA]_[protein=OXA-50_family_oxacillin-hydrolyzing_class_D_beta-lactamase_OXA-1272]_[protein_id=XGB73489.1]_[l     ACGACCGGGAGCGCGCGGAAACTCGCTTCG 210
lcl|PQ203862.1_cds_XGB73490.1_1_[gene=blaOXA]_[protein=OXA-50_family_oxacillin-hydrolyzing_class_D_beta-lactamase_OXA-1273]_[protein_id=XGB73490.1]_[l     ATGACCGGCAGCGCGCGGAAACCCGCTTCG 210
lcl|PQ203863.1_cds_XGB73491.1_1_[gene=blaOXA]_[protein=OXA-50_family_oxacillin-hydrolyzing_class_D_beta-lactamase_OXA-1274]_[protein_id=XGB73491.1]_[l     ATGACCGGGAGCGCGCGGAAACCCGCTTCG 210
lcl|PQ203864.1_cds_XGB73492.1_1_[gene=blaOXA]_[protein=OXA-50-var_family_class_D_beta-lactamase_OXA-1275]_[protein_id=XGB73492.1]_[location=1..789]_[g     ACGACCGAGCACGCGCGCAGACCCGCTTCG 210
lcl|PQ203865.1_cds_XGB73493.1_1_[gene=blaOXA]_[protein=OXA-50_family_oxacillin-hydrolyzing_class_D_beta-lactamase_OXA-1276]_[protein_id=XGB73493.1]_[l     ATGACCGGGAGCGCGCGGAAACTCGCTTCG 210
lcl|PQ203866.1_cds_XGB73494.1_1_[gene=blaOXA]_[protein=OXA-50_family_oxacillin-hydrolyzing_class_D_beta-lactamase_OXA-1277]_[protein_id=XGB73494.1]_[l     ATGACCGGGAGCGCGCGGAAACCCGCTTCG 210
lcl|PQ203867.1_cds_XGB73495.1_1_[gene=blaOXA]_[protein=OXA-50_family_oxacillin-hydrolyzing_class_D_beta-lactamase_OXA-1278]_[protein_id=XGB73495.1]_[l     ATGACCGGGAGCGCGCGGAAACTCGCTTCG 210
lcl|PQ203868.1_cds_XGB73496.1_1_[gene=blaOXA]_[protein=OXA-50_family_oxacillin-hydrolyzing_class_D_beta-lactamase_OXA-1279]_[protein_id=XGB73496.1]_[l     ATGACCGGGAGCGCGCGGAAACCCGCTTCG 210
lcl|PQ203869.1_cds_XGB73497.1_1_[gene=blaOXA]_[protein=OXA-50_family_oxacillin-hydrolyzing_class_D_beta-lactamase_OXA-1280]_[protein_id=XGB73497.1]_[l     ATGACCGGGAGCGCGCGGAAACTCGCTTCG 210
lcl|PQ203870.1_cds_XGB73498.1_1_[gene=blaOXA]_[protein=OXA-50_family_oxacillin-hydrolyzing_class_D_beta-lactamase_OXA-1281]_[protein_id=XGB73498.1]_[l     ATGACCGGGAGCGCGCGGAAACCCGCTTCG 210
lcl|PQ203871.1_cds_XGB73499.1_1_[gene=blaOXA]_[protein=OXA-50_family_oxacillin-hydrolyzing_class_D_beta-lactamase_OXA-1282]_[protein_id=XGB73499.1]_[l     ATGACCGGGAGCGCGCGGAAACCCGCTTCG 210
lcl|PQ203872.1_cds_XGB73500.1_1_[gene=blaOXA]_[protein=OXA-50_family_oxacillin-hydrolyzing_class_D_beta-lactamase_OXA-1283]_[protein_id=XGB73500.1]_[l     ATGACCGGGAGCGCGCGGAAACCCGCTTCG 210
lcl|PQ203873.1_cds_XGB73501.1_1_[gene=blaOXA]_[protein=OXA-50-var_family_class_D_beta-lactamase_OXA-1284]_[protein_id=XGB73501.1]_[location=1..789]_[g     ACGACCGAGCACGCGCGCAGACCCGCTTCG 210
lcl|PQ203874.1_cds_XGB73502.1_1_[gene=blaOXA]_[protein=OXA-50_family_oxacillin-hydrolyzing_class_D_beta-lactamase_OXA-1285]_[protein_id=XGB73502.1]_[l     ATGACCGGGAGCGCGCGGAAACCCGCTTCG 210
lcl|PQ203875.1_cds_XGB73503.1_1_[gene=blaOXA]_[protein=OXA-50_family_oxacillin-hydrolyzing_class_D_beta-lactamase_OXA-1286]_[protein_id=XGB73503.1]_[l     ATGACCGGGAGCGCGCGGAAACCCGCTTCG 210
lcl|PQ203876.1_cds_XGB73504.1_1_[gene=blaOXA]_[protein=OXA-50_family_oxacillin-hydrolyzing_class_D_beta-lactamase_OXA-1287]_[protein_id=XGB73504.1]_[l     ATGACCGGGAGCGCGCGGAAACCCGCTTCG 210
lcl|PQ203877.1_cds_XGB73505.1_1_[gene=blaOXA]_[protein=OXA-50_family_oxacillin-hydrolyzing_class_D_beta-lactamase_OXA-1288]_[protein_id=XGB73505.1]_[l     ATGACCGGGAGCGCGCGGAAACCCGCTTCG 210
lcl|PQ203878.1_cds_XGB73506.1_1_[gene=blaOXA]_[protein=OXA-50_family_oxacillin-hydrolyzing_class_D_beta-lactamase_OXA-1289]_[protein_id=XGB73506.1]_[l     ACGACCGGGAGCGCGCGGAAACTCGCTTCG 210
lcl|PQ203879.1_cds_XGB73507.1_1_[gene=blaOXA]_[protein=OXA-50-var_family_class_D_beta-lactamase_OXA-1290]_[protein_id=XGB73507.1]_[location=1..789]_[g     ACGACCGAGCACGCGCGCAGACCCGCTTCG 210
lcl|PQ203880.1_cds_XGB73508.1_1_[gene=blaOXA]_[protein=OXA-50_family_oxacillin-hydrolyzing_class_D_beta-lactamase_OXA-1291]_[protein_id=XGB73508.1]_[l     ATGACCGGGAGCGCGCGGAAACCCGCTTCG 210
lcl|PQ203881.1_cds_XGB73509.1_1_[gene=blaOXA]_[protein=OXA-50_family_oxacillin-hydrolyzing_class_D_beta-lactamase_OXA-1292]_[protein_id=XGB73509.1]_[l     ATGACCGGGAGCGCGCGGAAACCCGCTTCG 210
lcl|PQ203882.1_cds_XGB73510.1_1_[gene=blaOXA]_[protein=OXA-50_family_oxacillin-hydrolyzing_class_D_beta-lactamase_OXA-1293]_[protein_id=XGB73510.1]_[l     ATGACCGGGAGCGCGCGGAAACCCGCTTCG 210
lcl|PQ203883.1_cds_XGB73511.1_1_[gene=blaOXA]_[protein=OXA-50-var_family_class_D_beta-lactamase_OXA-1294]_[protein_id=XGB73511.1]_[location=1..789]_[g     ACGACCGAGCACGCGCGCAGACCCGCTTCG 210
lcl|PQ203884.1_cds_XGB73512.1_1_[gene=blaOXA]_[protein=oxacillin-hydrolyzing_class_D_beta-lactamase_OXA-50]_[protein_id=XGB73512.1]_[location=1..789]_     ATGACCGGGAGCGCGCGGAAACCCGCTTCG 210
lcl|PQ203885.1_cds_XGB73513.1_1_[gene=blaOXA]_[protein=OXA-50_family_oxacillin-hydrolyzing_class_D_beta-lactamase_OXA-1295]_[protein_id=XGB73513.1]_[l     ATGACCGGCAGCGCGCGGAAACCCGCTTCG 210
lcl|PQ203886.1_cds_XGB73514.1_1_[gene=blaOXA]_[protein=OXA-50_family_oxacillin-hydrolyzing_class_D_beta-lactamase_OXA-1296]_[protein_id=XGB73514.1]_[l     ATGACCGGGAGCGCGCGGAAACCCGCTTCG 210
lcl|PQ203887.1_cds_XGB73515.1_1_[gene=blaOXA]_[protein=OXA-50_family_oxacillin-hydrolyzing_class_D_beta-lactamase_OXA-1297]_[protein_id=XGB73515.1]_[l     ATGACCGGGAGCGCGCGGAAACCCGCTTCG 210
lcl|PQ203888.1_cds_XGB73516.1_1_[gene=blaOXA]_[protein=OXA-50_family_oxacillin-hydrolyzing_class_D_beta-lactamase_OXA-1298]_[protein_id=XGB73516.1]_[l     ACGACCGGGAGCGCGCGGAAACTCGCTTCG 210
lcl|PQ203889.1_cds_XGB73517.1_1_[gene=blaOXA]_[protein=OXA-50_family_oxacillin-hydrolyzing_class_D_beta-lactamase_OXA-1299]_[protein_id=XGB73517.1]_[l     ATGACCGGGAGCGCGCGGAAACCCGCTTCG 210
lcl|PQ203890.1_cds_XGB73518.1_1_[gene=blaOXA]_[protein=OXA-50_family_oxacillin-hydrolyzing_class_D_beta-lactamase_OXA-1300]_[protein_id=XGB73518.1]_[l     ATGACCGGGAGCGCGCGGAAACCCGCTTCG 210
lcl|PQ203891.1_cds_XGB73519.1_1_[gene=blaOXA]_[protein=OXA-50_family_oxacillin-hydrolyzing_class_D_beta-lactamase_OXA-1301]_[protein_id=XGB73519.1]_[l     ATGACCGGGAGCGCGCGGAAACCCGCTTCG 210
lcl|PQ203892.1_cds_XGB73520.1_1_[gene=blaOXA]_[protein=OXA-50_family_oxacillin-hydrolyzing_class_D_beta-lactamase_OXA-1255]_[protein_id=XGB73520.1]_[l     ATGACCGGGAGCGCGCGGAAACCCGCTTCG 210
                                                                                                                                                                                         

OXA-1_consensus                                                                                                                                            CACCAGATTCAACTTTCAAGATCGCATTAT 240
OXA01_crRNA                                                                                                                                                ------------------------------ 240
Forward_primer                                                                                                                                             ------------------------------ 240
Reverse_primer                                                                                                                                             ----------CACTTACAGG---------- 240
lcl|MZ720789.1_cds_QYZ89869.1_1_[gene=blaOXA]_[protein=OXA-50_family_oxacillin-hydrolyzing_class_D_beta-lactamase_OXA-1035]_[protein_id=QYZ89869.1]_[l     TTCCCGCTTCCACCTACAAGGTGGCGAACA 240
lcl|MN370854.1_cds_QEJ80883.1_1_[gene=blaOXA]_[protein=OXA-50_family_oxacillin-hydrolyzing_class_D_beta-lactamase_OXA-846]_[protein_id=QEJ80883.1]_[lo     TTCCCGCTTCCACCTACAAGGTGGCGAACA 240
lcl|MN370855.1_cds_QEJ80884.1_1_[gene=blaOXA]_[protein=OXA-50_family_oxacillin-hydrolyzing_class_D_beta-lactamase_OXA-847]_[protein_id=QEJ80884.1]_[lo     TTCCCGCTTCCACCTACAAGGTGGCGAACA 240
lcl|MN370856.1_cds_QEJ80885.1_1_[gene=blaOXA]_[protein=OXA-50_family_oxacillin-hydrolyzing_class_D_beta-lactamase_OXA-848]_[protein_id=QEJ80885.1]_[lo     TTCCTGCCTCCACCTACAAGGTGGCGAACA 240
lcl|MN370857.1_cds_QEJ80886.1_1_[gene=blaOXA]_[protein=OXA-50_family_oxacillin-hydrolyzing_class_D_beta-lactamase_OXA-849]_[protein_id=QEJ80886.1]_[lo     TTCCCGCTTCCACCTACAAGGTGGCGAACA 240
lcl|MN370858.1_cds_QEJ80887.1_1_[gene=blaOXA]_[protein=OXA-50_family_oxacillin-hydrolyzing_class_D_beta-lactamase_OXA-850]_[protein_id=QEJ80887.1]_[lo     TTCCCGCTTCCACCTACAAGGTGGCGAACA 240
lcl|MN370859.1_cds_QEJ80888.1_1_[gene=blaOXA]_[protein=OXA-50_family_oxacillin-hydrolyzing_class_D_beta-lactamase_OXA-851]_[protein_id=QEJ80888.1]_[lo     TTCCCGCTTCCACCTACAAGGTGGCGAACA 240
lcl|MT040739.1_cds_QIC04084.1_1_[gene=blaOXA]_[protein=OXA-50_family_oxacillin-hydrolyzing_class_D_beta-lactamase_OXA-901]_[protein_id=QIC04084.1]_[lo     TTCCCGCTTCCACCTACAAGGTGGCGAACA 240
lcl|MT040740.1_cds_QIC04085.1_1_[gene=blaOXA]_[protein=OXA-50_family_oxacillin-hydrolyzing_class_D_beta-lactamase_OXA-902]_[protein_id=QIC04085.1]_[lo     TTCCCGCTTCCACCTACAAGGTGGCGAACA 240
lcl|MT040741.1_cds_QIC04086.1_1_[gene=blaOXA]_[protein=OXA-50_family_oxacillin-hydrolyzing_class_D_beta-lactamase_OXA-903]_[protein_id=QIC04086.1]_[lo     TTCCCGCTTCCACCTACAAGGTGTCGAACA 240
lcl|MT040742.1_cds_QIC04087.1_1_[gene=blaOXA]_[protein=OXA-50_family_oxacillin-hydrolyzing_class_D_beta-lactamase_OXA-904]_[protein_id=QIC04087.1]_[lo     TTCCCGCTTCCACCTACAAGGTGGCGAACA 240
lcl|MT040743.1_cds_QIC04088.1_1_[gene=blaOXA]_[protein=OXA-50_family_oxacillin-hydrolyzing_class_D_beta-lactamase_OXA-905]_[protein_id=QIC04088.1]_[lo     TTCCCGCTTCCACCTACAAGGTGGCGAACA 240
lcl|MT040744.1_cds_QIC04089.1_1_[gene=blaOXA]_[protein=OXA-50_family_oxacillin-hydrolyzing_class_D_beta-lactamase_OXA-906]_[protein_id=QIC04089.1]_[lo     TTCCTGCCTCCACCTACAAGGTGGCGAACA 240
lcl|NG_049684.1_cds_WP_015649877.1_1_[gene=blaOXA]_[locus_tag=A7J11_01217]_[protein=OXA-50_family_oxacillin-hydrolyzing_class_D_beta-lactamase_OXA-395     TTCCTGCCTCCACCTACAAGGTGGCGAACA 240
lcl|NG_049685.1_cds_WP_016852290.1_1_[gene=blaOXA]_[locus_tag=A7J11_01216]_[protein=OXA-50_family_oxacillin-hydrolyzing_class_D_beta-lactamase_OXA-396     TTCCCGCTTCCACCTACAAGGTGGCGAACA 240
lcl|NG_049768.1_cds_WP_003097028.1_1_[gene=blaOXA]_[locus_tag=A7J11_01218]_[protein=OXA-50_family_oxacillin-hydrolyzing_class_D_beta-lactamase_OXA-488     TTCCCGCTTCCACCTACAAGGTGGCGAACA 240
lcl|NG_049777.1_cds_WP_003099707.1_1_[gene=blaOXA]_[locus_tag=A7J11_00256]_[protein=oxacillin-hydrolyzing_class_D_beta-lactamase_OXA-50]_[protein_id=W     TTCCCGCTTCCACCTACAAGGTGGCGAACA 240
lcl|NG_050612.1_cds_WP_003161965.1_1_[gene=blaOXA]_[locus_tag=A7J11_01358]_[protein=OXA-50_family_oxacillin-hydrolyzing_class_D_beta-lactamase_OXA-486     TTCCCGCTTCCACCTACAAGGTGGCGAACA 240
lcl|NG_066519.1_cds_WP_033989974.1_1_[gene=blaOXA]_[locus_tag=A7J11_06473]_[protein=OXA-50_family_oxacillin-hydrolyzing_class_D_beta-lactamase_OXA-846     TTCCCGCTTCCACCTACAAGGTGGCGAACA 240
lcl|NG_066520.1_cds_WP_010793618.1_1_[gene=blaOXA]_[locus_tag=A7J11_06474]_[protein=OXA-50_family_oxacillin-hydrolyzing_class_D_beta-lactamase_OXA-847     TTCCCGCTTCCACCTACAAGGTGGCGAACA 240
lcl|NG_066521.1_cds_WP_019485147.1_1_[gene=blaOXA]_[locus_tag=A7J11_06475]_[protein=OXA-50_family_oxacillin-hydrolyzing_class_D_beta-lactamase_OXA-848     TTCCTGCCTCCACCTACAAGGTGGCGAACA 240
lcl|NG_066522.1_cds_WP_150823477.1_1_[gene=blaOXA]_[locus_tag=A7J11_06476]_[protein=OXA-50_family_oxacillin-hydrolyzing_class_D_beta-lactamase_OXA-849     TTCCCGCTTCCACCTACAAGGTGGCGAACA 240
lcl|NG_066523.1_cds_WP_034006563.1_1_[gene=blaOXA]_[locus_tag=A7J11_06477]_[protein=OXA-50_family_oxacillin-hydrolyzing_class_D_beta-lactamase_OXA-850     TTCCCGCTTCCACCTACAAGGTGGCGAACA 240
lcl|NG_066524.1_cds_WP_014603442.1_1_[gene=blaOXA]_[locus_tag=A7J11_06478]_[protein=OXA-50_family_oxacillin-hydrolyzing_class_D_beta-lactamase_OXA-851     TTCCCGCTTCCACCTACAAGGTGGCGAACA 240
lcl|NG_071209.1_cds_WP_034081711.1_1_[gene=blaOXA]_[locus_tag=A7J11_06968]_[protein=OXA-50_family_oxacillin-hydrolyzing_class_D_beta-lactamase_OXA-937     TTCCCGCTTCCACCTACAAGGTGGCGAACA 240
lcl|NG_081792.1_cds_WP_241469308.1_1_[gene=blaOXA]_[locus_tag=A7J11_07698]_[protein=OXA-50_family_oxacillin-hydrolyzing_class_D_beta-lactamase_OXA-114     TTCCCGCTTCCACCTACAAGGTGGCGAACA 240
lcl|NG_148661.1_cds_WP_057384527.1_1_[gene=blaOXA]_[locus_tag=A7J11_07900]_[protein=OXA-50_family_oxacillin-hydrolyzing_class_D_beta-lactamase_OXA-117     TTCCTGCCTCCACCTACAAGGTGGCGAACA 240
lcl|NG_157033.1_cds_WP_200582679.1_1_[gene=blaOXA]_[locus_tag=A7J11_08060]_[protein=OXA-50_family_oxacillin-hydrolyzing_class_D_beta-lactamase_OXA-118     TTCCTGCCTCCACCTACAAGGTGGCGAACA 240
lcl|NG_157043.1_cds_WP_279240798.1_1_[gene=blaOXA]_[locus_tag=A7J11_08050]_[protein=OXA-50_family_oxacillin-hydrolyzing_class_D_beta-lactamase_OXA-119     TTCCCGCTTCCACCTACAAGGTGGCGAACA 240
lcl|NG_157066.1_cds_WP_034021370.1_1_[gene=blaOXA]_[locus_tag=A7J11_08064]_[protein=OXA-50_family_oxacillin-hydrolyzing_class_D_beta-lactamase_OXA-119     TTCCCGCTTCCACCTACAAGGTGGCGAACA 240
lcl|NG_242753.1_cds_WP_150035346.1_1_[gene=blaOXA]_[locus_tag=A7J11_08503]_[protein=OXA-50_family_oxacillin-hydrolyzing_class_D_beta-lactamase_OXA-125     TTCCCGCTTCCACCTACAAGGTGGCGAACA 240
lcl|NG_242755.1_cds_WP_124213927.1_1_[gene=blaOXA]_[locus_tag=A7J11_08505]_[protein=OXA-50_family_oxacillin-hydrolyzing_class_D_beta-lactamase_OXA-125     TTCCCGCTTCCACCTACAAGGTGGCGAACA 240
lcl|NG_242756.1_cds_WP_034072939.1_1_[gene=blaOXA]_[locus_tag=A7J11_08506]_[protein=OXA-50_family_oxacillin-hydrolyzing_class_D_beta-lactamase_OXA-125     TTCCCGCTTCCACCTACAAGGTGGCGAACA 240
lcl|NG_242757.1_cds_WP_094776403.1_1_[gene=blaOXA]_[locus_tag=A7J11_08507]_[protein=OXA-50_family_oxacillin-hydrolyzing_class_D_beta-lactamase_OXA-125     TTCCCGCTTCCACCTACAAGGTGGCGAACA 240
lcl|NG_242758.1_cds_WP_104052979.1_1_[gene=blaOXA]_[locus_tag=A7J11_08508]_[protein=OXA-50_family_oxacillin-hydrolyzing_class_D_beta-lactamase_OXA-125     TTCCCGCTTCCACCTACAAGGTGGCGAACA 240
lcl|NG_242759.1_cds_WP_367187972.1_1_[gene=blaOXA]_[locus_tag=A7J11_08509]_[protein=OXA-50_family_oxacillin-hydrolyzing_class_D_beta-lactamase_OXA-125     TTCCCGCTTCCACCTACAAGGTGGCGAACA 240
lcl|NG_244551.1_cds_WP_420354119.1_1_[gene=blaOXA]_[locus_tag=A7J11_08792]_[protein=OXA-50_family_oxacillin-hydrolyzing_class_D_beta-lactamase_OXA-133     TTCCCGCTTCCACCTACAAGATGGCGAACA 240
lcl|OP131857.1_cds_UUM03673.1_1_[gene=blaOXA]_[protein=OXA-50_family_oxacillin-hydrolyzing_class_D_beta-lactamase_OXA-1140]_[protein_id=UUM03673.1]_[l     TTCCCGCTTCCACCTACAAGGTGGCGAACA 240
lcl|OP806901.1_cds_UZQ18801.1_1_[gene=blaOXA]_[protein=OXA-50_family_oxacillin-hydrolyzing_class_D_beta-lactamase_OXA-1174]_[protein_id=UZQ18801.1]_[l     TTCCTGCCTCCACCTACAAGGTGGCGAACA 240
lcl|OQ695552.1_cds_WEY36498.1_1_[gene=blaOXA]_[protein=OXA-50_family_oxacillin-hydrolyzing_class_D_beta-lactamase_OXA-1198]_[protein_id=WEY36498.1]_[l     TTCCCGCTTCCACCTACAAGGTGGCGAACA 240
lcl|OQ709074.1_cds_WFP34012.1_1_[gene=blaOXA]_[protein=OXA-50_family_oxacillin-hydrolyzing_class_D_beta-lactamase_OXA-1199]_[protein_id=WFP34012.1]_[l     TTCCCGCTTCCACCTACAAGGTGGCGAACA 240
lcl|PP766712.1_cds_XAP03053.1_1_[gene=blaOXA]_[protein=OXA-50_family_oxacillin-hydrolyzing_class_D_beta-lactamase_OXA-1244]_[protein_id=XAP03053.1]_[l     TTCCCGCTTCCACCTACAAGGTGGCGAACA 240
lcl|PP766713.1_cds_XAP03054.1_1_[gene=blaOXA]_[protein=OXA-50_family_oxacillin-hydrolyzing_class_D_beta-lactamase_OXA-1245]_[protein_id=XAP03054.1]_[l     TTCCTGCCTCCACCTACAAGGTGGCGAACA 240
lcl|PP766714.1_cds_XAP03055.1_1_[gene=blaOXA]_[protein=OXA-50_family_oxacillin-hydrolyzing_class_D_beta-lactamase_OXA-1246]_[protein_id=XAP03055.1]_[l     TTCCTGCCTCCACCTACAAGGTGGCGAACA 240
lcl|PV184587.1_cds_XPO98268.1_1_[gene=blaOXA]_[protein=OXA-50-var_family_class_D_beta-lactamase_OXA-1284]_[protein_id=XPO98268.1]_[location=1..789]_[g     TCCCTGCCTCCACCTATAAGGTGGCGCACA 240
lcl|PV878576.1_cds_XXP60815.1_1_[gene=blaOXA]_[protein=OXA-50_family_oxacillin-hydrolyzing_class_D_beta-lactamase_OXA-1395]_[protein_id=XXP60815.1]_[l     TTCCCGCTTCCACCTACAAGGTGGCGAACA 240
lcl|MT040745.1_cds_QIC04090.1_1_[gene=blaOXA]_[protein=OXA-50_family_oxacillin-hydrolyzing_class_D_beta-lactamase_OXA-907]_[protein_id=QIC04090.1]_[lo     TTCCTGCCTCCACCTACAAGGTGGCGAACA 240
lcl|MT040746.1_cds_QIC04091.1_1_[gene=blaOXA]_[protein=OXA-50_family_oxacillin-hydrolyzing_class_D_beta-lactamase_OXA-908]_[protein_id=QIC04091.1]_[lo     TTCCCGCTTCCACCTACAAGGTGGCGAACA 240
lcl|MT210600.1_cds_QIM59619.1_1_[gene=blaOXA]_[protein=OXA-50_family_oxacillin-hydrolyzing_class_D_beta-lactamase_OXA-905]_[protein_id=QIM59619.1]_[lo     TTCCCGCTTCCACCTACAAGGTGGCGAACA 240
lcl|MT210601.1_cds_QIM59620.1_1_[gene=blaOXA]_[protein=OXA-50_family_oxacillin-hydrolyzing_class_D_beta-lactamase_OXA-913]_[protein_id=QIM59620.1]_[lo     TTCCCGCTTCCACCTACAAGGTGGCGAACA 240
lcl|MT210602.1_cds_QIM59621.1_1_[gene=blaOXA]_[protein=OXA-50_family_oxacillin-hydrolyzing_class_D_beta-lactamase_OXA-914]_[protein_id=QIM59621.1]_[lo     TTCCCGCTTCCACCTACAAGGTGGCGAACA 240
lcl|MT210603.1_cds_QIM59622.1_1_[gene=blaOXA]_[protein=OXA-50_family_oxacillin-hydrolyzing_class_D_beta-lactamase_OXA-904]_[protein_id=QIM59622.1]_[lo     TTCCCGCTTCCACCTACAAGGTGGCGAACA 240
lcl|MZ449317.1_cds_QWY90351.1_1_[gene=blaOXA]_[protein=OXA-50_family_oxacillin-hydrolyzing_class_D_beta-lactamase_OXA-1014]_[protein_id=QWY90351.1]_[l     TTCCTGCCTCCACCTACAAGGTGGCGAACA 240
lcl|MZ672117.1_cds_QYH55590.1_1_[gene=blaOXA]_[protein=OXA-50_family_oxacillin-hydrolyzing_class_D_beta-lactamase_OXA-1018]_[protein_id=QYH55590.1]_[l     TTCCCGCTTCCACCTACAAGGTGGCGAACA 240
lcl|MZ672118.1_cds_QYH55591.1_1_[gene=blaOXA]_[protein=OXA-50_family_oxacillin-hydrolyzing_class_D_beta-lactamase_OXA-1019]_[protein_id=QYH55591.1]_[l     TTCCCGCTTCCACCTACAAGGTGGCGAACA 240
lcl|MZ672119.1_cds_QYH55592.1_1_[gene=blaOXA]_[protein=OXA-50_family_oxacillin-hydrolyzing_class_D_beta-lactamase_OXA-1020]_[protein_id=QYH55592.1]_[l     TTCCCGCTTCCACCTACAAGGTGGCGAACA 240
lcl|MZ672120.1_cds_QYH55593.1_1_[gene=blaOXA]_[protein=OXA-50_family_oxacillin-hydrolyzing_class_D_beta-lactamase_OXA-1021]_[protein_id=QYH55593.1]_[l     TTCCCGCTTCCACCTACAAGGTGGCGAACA 240
lcl|MZ672121.1_cds_QYH55594.1_1_[gene=blaOXA]_[protein=OXA-50_family_oxacillin-hydrolyzing_class_D_beta-lactamase_OXA-1022]_[protein_id=QYH55594.1]_[l     TTCCTGCCTCCACCTACAAGGTGGCGAACA 240
lcl|MZ672122.1_cds_QYH55595.1_1_[gene=blaOXA]_[protein=OXA-50_family_oxacillin-hydrolyzing_class_D_beta-lactamase_OXA-1023]_[protein_id=QYH55595.1]_[l     TTCCCGCTTCCACCTACAAGGTGGCGAACA 240
lcl|MZ672123.1_cds_QYH55596.1_1_[gene=blaOXA]_[protein=OXA-50_family_oxacillin-hydrolyzing_class_D_beta-lactamase_OXA-1024]_[protein_id=QYH55596.1]_[l     TTCCTGCCTCCACCTACAAGGTGGCGAACA 240
lcl|MZ672124.1_cds_QYH55597.1_1_[gene=blaOXA]_[protein=OXA-50_family_oxacillin-hydrolyzing_class_D_beta-lactamase_OXA-1025]_[protein_id=QYH55597.1]_[l     TTCCCGCTTCCACCTACAAGGTGGCGAACA 240
lcl|MZ672125.1_cds_QYH55598.1_1_[gene=blaOXA]_[protein=OXA-50_family_oxacillin-hydrolyzing_class_D_beta-lactamase_OXA-1026]_[protein_id=QYH55598.1]_[l     TTCCCGCTTCCACCTACAAGGTGGCGAACA 240
lcl|MZ672126.1_cds_QYH55599.1_1_[gene=blaOXA]_[protein=OXA-50_family_oxacillin-hydrolyzing_class_D_beta-lactamase_OXA-1027]_[protein_id=QYH55599.1]_[l     TTCCCGCTTCCACCTACAAGGTGGCGAACA 240
lcl|MZ672127.1_cds_QYH55600.1_1_[gene=blaOXA]_[protein=OXA-50_family_oxacillin-hydrolyzing_class_D_beta-lactamase_OXA-1028]_[protein_id=QYH55600.1]_[l     TTCCCGCTTCCACCTACAAGGTGGCGAACA 240
lcl|MZ672128.1_cds_QYH55601.1_1_[gene=blaOXA]_[protein=OXA-50_family_oxacillin-hydrolyzing_class_D_beta-lactamase_OXA-1029]_[protein_id=QYH55601.1]_[l     TTCCCGCTTCCACCTACAAGGTGGCGAACA 240
lcl|MZ672129.1_cds_QYH55602.1_1_[gene=blaOXA]_[protein=OXA-50_family_oxacillin-hydrolyzing_class_D_beta-lactamase_OXA-1030]_[protein_id=QYH55602.1]_[l     TTCCCGCTTCCACCTACAAGGTGGCGAACA 240
lcl|MZ672130.1_cds_QYH55603.1_1_[gene=blaOXA]_[protein=OXA-50_family_oxacillin-hydrolyzing_class_D_beta-lactamase_OXA-1031]_[protein_id=QYH55603.1]_[l     TTCCCGCTTCCACCTACAAGGTGGCGAACA 240
lcl|MZ672131.1_cds_QYH55604.1_1_[gene=blaOXA]_[protein=OXA-50_family_oxacillin-hydrolyzing_class_D_beta-lactamase_OXA-1032]_[protein_id=QYH55604.1]_[l     TTCCTGCCTCCACCTACAAGGTGGCGAACA 240
lcl|MZ672132.1_cds_QYH55605.1_1_[gene=blaOXA]_[protein=OXA-50_family_oxacillin-hydrolyzing_class_D_beta-lactamase_OXA-1033]_[protein_id=QYH55605.1]_[l     TTCCCGCTTCCACCTACAAGGTGGCGAACA 240
lcl|MZ672133.1_cds_QYH55606.1_1_[gene=blaOXA]_[protein=OXA-50_family_oxacillin-hydrolyzing_class_D_beta-lactamase_OXA-1034]_[protein_id=QYH55606.1]_[l     TTCCCGCTTCCACCTACAAGGTGGCGAACA 240
lcl|NG_049767.1_cds_WP_033954903.1_1_[gene=blaOXA]_[locus_tag=A7J11_03386]_[protein=OXA-50_family_oxacillin-hydrolyzing_class_D_beta-lactamase_OXA-485     TTCCCGCTTCCACCTACAAGGTGGCGAACA 240
lcl|NG_049773.1_cds_WP_003118452.1_1_[gene=blaOXA]_[locus_tag=A7J11_01357]_[protein=OXA-50_family_oxacillin-hydrolyzing_class_D_beta-lactamase_OXA-494     TTCCCGCTTCCACCTACAAGGTGGCGAACA 240
lcl|NG_068020.1_cds_WP_031757092.1_1_[gene=blaOXA]_[locus_tag=A7J11_06728]_[protein=OXA-50_family_oxacillin-hydrolyzing_class_D_beta-lactamase_OXA-901     TTCCCGCTTCCACCTACAAGGTGGCGAACA 240
lcl|NG_068021.1_cds_WP_024916334.1_1_[gene=blaOXA]_[locus_tag=A7J11_06729]_[protein=OXA-50_family_oxacillin-hydrolyzing_class_D_beta-lactamase_OXA-902     TTCCCGCTTCCACCTACAAGGTGGCGAACA 240
lcl|NG_068022.1_cds_WP_164461291.1_1_[gene=blaOXA]_[locus_tag=A7J11_06730]_[protein=OXA-50_family_oxacillin-hydrolyzing_class_D_beta-lactamase_OXA-903     TTCCCGCTTCCACCTACAAGGTGTCGAACA 240
lcl|NG_068023.1_cds_WP_003122322.1_1_[gene=blaOXA]_[locus_tag=A7J11_06731]_[protein=OXA-50_family_oxacillin-hydrolyzing_class_D_beta-lactamase_OXA-904     TTCCCGCTTCCACCTACAAGGTGGCGAACA 240
lcl|NG_068024.1_cds_WP_003161096.1_1_[gene=blaOXA]_[locus_tag=A7J11_06732]_[protein=OXA-50_family_oxacillin-hydrolyzing_class_D_beta-lactamase_OXA-905     TTCCCGCTTCCACCTACAAGGTGGCGAACA 240
lcl|NG_068025.1_cds_WP_034005326.1_1_[gene=blaOXA]_[locus_tag=A7J11_06733]_[protein=OXA-50_family_oxacillin-hydrolyzing_class_D_beta-lactamase_OXA-906     TTCCTGCCTCCACCTACAAGGTGGCGAACA 240
lcl|NG_068026.1_cds_WP_164461292.1_1_[gene=blaOXA]_[locus_tag=A7J11_06734]_[protein=OXA-50_family_oxacillin-hydrolyzing_class_D_beta-lactamase_OXA-907     TTCCTGCCTCCACCTACAAGGTGGCGAACA 240
lcl|NG_068027.1_cds_WP_031694184.1_1_[gene=blaOXA]_[locus_tag=A7J11_06735]_[protein=OXA-50_family_oxacillin-hydrolyzing_class_D_beta-lactamase_OXA-908     TTCCCGCTTCCACCTACAAGGTGGCGAACA 240
lcl|NG_068184.1_cds_WP_031691948.1_1_[gene=blaOXA]_[locus_tag=A7J11_06797]_[protein=OXA-50_family_oxacillin-hydrolyzing_class_D_beta-lactamase_OXA-913     TTCCCGCTTCCACCTACAAGGTGGCGAACA 240
lcl|NG_068185.1_cds_WP_023132404.1_1_[gene=blaOXA]_[locus_tag=A7J11_06798]_[protein=OXA-50_family_oxacillin-hydrolyzing_class_D_beta-lactamase_OXA-914     TTCCCGCTTCCACCTACAAGGTGGCGAACA 240
lcl|NG_076674.1_cds_WP_049291121.1_1_[gene=blaOXA]_[locus_tag=A7J11_07180]_[protein=OXA-50_family_oxacillin-hydrolyzing_class_D_beta-lactamase_OXA-101     TTCCTGCCTCCACCTACAAGGTGGCGAACA 240
lcl|NG_076815.1_cds_WP_223146972.1_1_[gene=blaOXA]_[locus_tag=A7J11_07196]_[protein=OXA-50_family_oxacillin-hydrolyzing_class_D_beta-lactamase_OXA-101     TTCCCGCTTCCACCTACAAGGTGGCGAACA 240
lcl|NG_076816.1_cds_WP_196658681.1_1_[gene=blaOXA]_[locus_tag=A7J11_07197]_[protein=OXA-50_family_oxacillin-hydrolyzing_class_D_beta-lactamase_OXA-101     TTCCCGCTTCCACCTACAAGGTGGCGAACA 240
lcl|NG_076817.1_cds_WP_126584556.1_1_[gene=blaOXA]_[locus_tag=A7J11_07198]_[protein=OXA-50_family_oxacillin-hydrolyzing_class_D_beta-lactamase_OXA-102     TTCCCGCTTCCACCTACAAGGTGGCGAACA 240
lcl|NG_076818.1_cds_WP_121306048.1_1_[gene=blaOXA]_[locus_tag=A7J11_07199]_[protein=OXA-50_family_oxacillin-hydrolyzing_class_D_beta-lactamase_OXA-102     TTCCCGCTTCCACCTACAAGGTGGCGAACA 240
lcl|NG_076819.1_cds_WP_034027761.1_1_[gene=blaOXA]_[locus_tag=A7J11_07200]_[protein=OXA-50_family_oxacillin-hydrolyzing_class_D_beta-lactamase_OXA-102     TTCCTGCCTCCACCTACAAGGTGGCGAACA 240
lcl|NG_076820.1_cds_WP_034033411.1_1_[gene=blaOXA]_[locus_tag=A7J11_07201]_[protein=OXA-50_family_oxacillin-hydrolyzing_class_D_beta-lactamase_OXA-102     TTCCCGCTTCCACCTACAAGGTGGCGAACA 240
lcl|NG_076821.1_cds_WP_058354753.1_1_[gene=blaOXA]_[locus_tag=A7J11_07202]_[protein=OXA-50_family_oxacillin-hydrolyzing_class_D_beta-lactamase_OXA-102     TTCCTGCCTCCACCTACAAGGTGGCGAACA 240
lcl|NG_076822.1_cds_WP_034025854.1_1_[gene=blaOXA]_[locus_tag=A7J11_07203]_[protein=OXA-50_family_oxacillin-hydrolyzing_class_D_beta-lactamase_OXA-102     TTCCCGCTTCCACCTACAAGGTGGCGAACA 240
lcl|NG_076823.1_cds_WP_019396295.1_1_[gene=blaOXA]_[locus_tag=A7J11_07204]_[protein=OXA-50_family_oxacillin-hydrolyzing_class_D_beta-lactamase_OXA-102     TTCCCGCTTCCACCTACAAGGTGGCGAACA 240
lcl|NG_076824.1_cds_WP_058142895.1_1_[gene=blaOXA]_[locus_tag=A7J11_07205]_[protein=OXA-50_family_oxacillin-hydrolyzing_class_D_beta-lactamase_OXA-102     TTCCCGCTTCCACCTACAAGGTGGCGAACA 240
lcl|NG_076825.1_cds_WP_017002439.1_1_[gene=blaOXA]_[locus_tag=A7J11_07206]_[protein=OXA-50_family_oxacillin-hydrolyzing_class_D_beta-lactamase_OXA-102     TTCCCGCTTCCACCTACAAGGTGGCGAACA 240
lcl|NG_076826.1_cds_WP_126861771.1_1_[gene=blaOXA]_[locus_tag=A7J11_07207]_[protein=OXA-50_family_oxacillin-hydrolyzing_class_D_beta-lactamase_OXA-102     TTCCCGCTTCCACCTACAAGGTGGCGAACA 240
lcl|NG_076827.1_cds_WP_023097100.1_1_[gene=blaOXA]_[locus_tag=A7J11_07208]_[protein=OXA-50_family_oxacillin-hydrolyzing_class_D_beta-lactamase_OXA-103     TTCCCGCTTCCACCTACAAGGTGGCGAACA 240
lcl|NG_076828.1_cds_WP_223146973.1_1_[gene=blaOXA]_[locus_tag=A7J11_07209]_[protein=OXA-50_family_oxacillin-hydrolyzing_class_D_beta-lactamase_OXA-103     TTCCCGCTTCCACCTACAAGGTGGCGAACA 240
lcl|NG_076829.1_cds_WP_023107469.1_1_[gene=blaOXA]_[locus_tag=A7J11_07210]_[protein=OXA-50_family_oxacillin-hydrolyzing_class_D_beta-lactamase_OXA-103     TTCCTGCCTCCACCTACAAGGTGGCGAACA 240
lcl|NG_076830.1_cds_WP_033937969.1_1_[gene=blaOXA]_[locus_tag=A7J11_07211]_[protein=OXA-50_family_oxacillin-hydrolyzing_class_D_beta-lactamase_OXA-103     TTCCCGCTTCCACCTACAAGGTGGCGAACA 240
lcl|NG_076831.1_cds_WP_033887259.1_1_[gene=blaOXA]_[locus_tag=A7J11_07212]_[protein=OXA-50_family_oxacillin-hydrolyzing_class_D_beta-lactamase_OXA-103     TTCCCGCTTCCACCTACAAGGTGGCGAACA 240
lcl|NG_076840.1_cds_WP_023096365.1_1_[gene=blaOXA]_[locus_tag=A7J11_07221]_[protein=OXA-50_family_oxacillin-hydrolyzing_class_D_beta-lactamase_OXA-103     TTCCCGCTTCCACCTACAAGGTGGCGAACA 240
lcl|NG_081710.1_cds_WP_124125861.1_1_[gene=blaOXA]_[locus_tag=A7J11_07650]_[protein=OXA-50_family_oxacillin-hydrolyzing_class_D_beta-lactamase_OXA-112     TTCCTGCCTCCACCTACAAGATGGCGAACA 240
lcl|NG_081711.1_cds_WP_033955867.1_1_[gene=blaOXA]_[locus_tag=A7J11_07651]_[protein=OXA-50_family_oxacillin-hydrolyzing_class_D_beta-lactamase_OXA-112     TTCCCGCTTCCACCTACAAGGTGGCGAACA 240
lcl|NG_081712.1_cds_WP_256875614.1_1_[gene=blaOXA]_[locus_tag=A7J11_07652]_[protein=OXA-50_family_oxacillin-hydrolyzing_class_D_beta-lactamase_OXA-112     TTCCCGCTTCCACCTACAAGGTGGCGAACA 240
lcl|NG_081713.1_cds_WP_023122435.1_1_[gene=blaOXA]_[locus_tag=A7J11_07653]_[protein=OXA-50_family_oxacillin-hydrolyzing_class_D_beta-lactamase_OXA-112     TTCCCGCTTCCACCTACAAGGTGGCGAACA 240
lcl|NG_081714.1_cds_WP_256875615.1_1_[gene=blaOXA]_[locus_tag=A7J11_07654]_[protein=OXA-50_family_oxacillin-hydrolyzing_class_D_beta-lactamase_OXA-112     TTCCCGCTTCCACCTACAAGGTGGCGAACA 240
lcl|NG_081715.1_cds_WP_057387633.1_1_[gene=blaOXA]_[locus_tag=A7J11_07655]_[protein=OXA-50_family_oxacillin-hydrolyzing_class_D_beta-lactamase_OXA-112     TTCCCGCTTCCACCTACAAGGTGGCGAACA 240
lcl|NG_081716.1_cds_WP_256875616.1_1_[gene=blaOXA]_[locus_tag=A7J11_07656]_[protein=OXA-50_family_oxacillin-hydrolyzing_class_D_beta-lactamase_OXA-113     TTCCCGCTTCCACCTACAAGGTGGCGAACA 240
lcl|NG_081717.1_cds_WP_126622689.1_1_[gene=blaOXA]_[locus_tag=A7J11_07657]_[protein=OXA-50_family_oxacillin-hydrolyzing_class_D_beta-lactamase_OXA-113     TTCCCGCTTCCACCTACAAGGTGGCGAACA 240
lcl|NG_081718.1_cds_WP_058017838.1_1_[gene=blaOXA]_[locus_tag=A7J11_07658]_[protein=OXA-50_family_oxacillin-hydrolyzing_class_D_beta-lactamase_OXA-113     TTCCCGCTTCCACCTACAAGGTGGCGAACA 240
lcl|NG_081719.1_cds_WP_033968246.1_1_[gene=blaOXA]_[locus_tag=A7J11_07659]_[protein=OXA-50_family_oxacillin-hydrolyzing_class_D_beta-lactamase_OXA-113     TTCCCGCTTCCACCTACAAGGTGGCGAACA 240
lcl|NG_081720.1_cds_WP_256875617.1_1_[gene=blaOXA]_[locus_tag=A7J11_07660]_[protein=OXA-50_family_oxacillin-hydrolyzing_class_D_beta-lactamase_OXA-113     TTCCCGCTTCCACCTACAAGGTGGCGAACA 240
lcl|NG_081721.1_cds_WP_033978625.1_1_[gene=blaOXA]_[locus_tag=A7J11_07661]_[protein=OXA-50_family_oxacillin-hydrolyzing_class_D_beta-lactamase_OXA-113     TTCCCGCTTCCACCTACAAGGTGGCGAACA 240
lcl|NG_242747.1_cds_WP_367187968.1_1_[gene=blaOXA]_[locus_tag=A7J11_08495]_[protein=OXA-50_family_oxacillin-hydrolyzing_class_D_beta-lactamase_OXA-124     TTCCCGCTTCCACCTACAAGGTGGCGAACA 240
lcl|NG_242748.1_cds_WP_034002900.1_1_[gene=blaOXA]_[locus_tag=A7J11_08496]_[protein=OXA-50_family_oxacillin-hydrolyzing_class_D_beta-lactamase_OXA-124     TTCCTGCCTCCACCTACAAGGTGGCGAACA 240
lcl|NG_242749.1_cds_WP_171889086.1_1_[gene=blaOXA]_[locus_tag=A7J11_08497]_[protein=OXA-50_family_oxacillin-hydrolyzing_class_D_beta-lactamase_OXA-124     TTCCTGCCTCCACCTACAAGGTGGCGAACA 240
lcl|NG_243485.1_cds_WP_126558944.1_1_[gene=blaOXA]_[locus_tag=A7J11_08583]_[protein=OXA-50_family_oxacillin-hydrolyzing_class_D_beta-lactamase_OXA-126     TTCCCGCTTCCACCTACAAGGTGGCGAACA 240
lcl|NG_243486.1_cds_WP_058176185.1_1_[gene=blaOXA]_[locus_tag=A7J11_08584]_[protein=OXA-50_family_oxacillin-hydrolyzing_class_D_beta-lactamase_OXA-126     TTCCTGCCTCCACCTACAAGGTGGCGAACA 240
lcl|NG_243487.1_cds_WP_229998008.1_1_[gene=blaOXA]_[locus_tag=A7J11_08585]_[protein=OXA-50_family_oxacillin-hydrolyzing_class_D_beta-lactamase_OXA-126     TTCCCGCTTCCACCTACAAGGTGGCGAACA 240
lcl|NG_243488.1_cds_WP_033984473.1_1_[gene=blaOXA]_[locus_tag=A7J11_08586]_[protein=OXA-50_family_oxacillin-hydrolyzing_class_D_beta-lactamase_OXA-127     TTCCTGCCTCCACCTACAAGGTGGCGAACA 240
lcl|NG_243489.1_cds_WP_128621242.1_1_[gene=blaOXA]_[locus_tag=A7J11_08587]_[protein=OXA-50_family_oxacillin-hydrolyzing_class_D_beta-lactamase_OXA-127     TTCCCGCTTCCACCTACAAGGTGGCGAACA 240
lcl|NG_243490.1_cds_WP_073647622.1_1_[gene=blaOXA]_[locus_tag=A7J11_08588]_[protein=OXA-50_family_oxacillin-hydrolyzing_class_D_beta-lactamase_OXA-127     TTCCTGCCTCCACCTACAAGGTGGCGAACA 240
lcl|NG_243491.1_cds_WP_114230457.1_1_[gene=blaOXA]_[locus_tag=A7J11_08589]_[protein=OXA-50_family_oxacillin-hydrolyzing_class_D_beta-lactamase_OXA-127     TTCCCGCTTCCACCTACAAGGTGGCGAACA 240
lcl|NG_243492.1_cds_WP_058199927.1_1_[gene=blaOXA]_[locus_tag=A7J11_08590]_[protein=OXA-50_family_oxacillin-hydrolyzing_class_D_beta-lactamase_OXA-127     TTCCCGCTTCCACCTACAAGGTGGCGAACA 240
lcl|NG_243493.1_cds_WP_043099627.1_1_[gene=blaOXA]_[locus_tag=A7J11_08591]_[protein=OXA-50-var_family_class_D_beta-lactamase_OXA-1275]_[protein_id=WP_     TCCCTGCCTCCACCTATAAGGTGGCGCACA 240
lcl|NG_243494.1_cds_WP_034022424.1_1_[gene=blaOXA]_[locus_tag=A7J11_08592]_[protein=OXA-50_family_oxacillin-hydrolyzing_class_D_beta-lactamase_OXA-127     TTCCTGCCTCCACCTACAAGGTGGCGAACA 240
lcl|NG_243495.1_cds_WP_375516068.1_1_[gene=blaOXA]_[locus_tag=A7J11_08593]_[protein=OXA-50_family_oxacillin-hydrolyzing_class_D_beta-lactamase_OXA-127     TTCCCGCTTCCACCTACAAGGTGGCGAACA 240
lcl|NG_243496.1_cds_WP_252649526.1_1_[gene=blaOXA]_[locus_tag=A7J11_08594]_[protein=OXA-50_family_oxacillin-hydrolyzing_class_D_beta-lactamase_OXA-127     TTCCCGCTTCCACCTACAAGGTGGCGAACA 240
lcl|NG_243497.1_cds_WP_367086563.1_1_[gene=blaOXA]_[locus_tag=A7J11_08595]_[protein=OXA-50_family_oxacillin-hydrolyzing_class_D_beta-lactamase_OXA-127     TTCCTGCCTCCACCTACAAGGTGGCGAACA 240
lcl|NG_243498.1_cds_WP_375516069.1_1_[gene=blaOXA]_[locus_tag=A7J11_08596]_[protein=OXA-50_family_oxacillin-hydrolyzing_class_D_beta-lactamase_OXA-128     TTCCTGCCTCCACCTACAAGGTGGCGAACA 240
lcl|NG_243499.1_cds_WP_034047652.1_1_[gene=blaOXA]_[locus_tag=A7J11_08597]_[protein=OXA-50_family_oxacillin-hydrolyzing_class_D_beta-lactamase_OXA-128     TTCCCGCTTCCACCTACAAGGTGGCGAACA 240
lcl|NG_243500.1_cds_WP_375516070.1_1_[gene=blaOXA]_[locus_tag=A7J11_08598]_[protein=OXA-50_family_oxacillin-hydrolyzing_class_D_beta-lactamase_OXA-128     TTCCCGCTTCCACCTACAAGGTGGCGAACA 240
lcl|NG_243501.1_cds_WP_375516071.1_1_[gene=blaOXA]_[locus_tag=A7J11_08599]_[protein=OXA-50_family_oxacillin-hydrolyzing_class_D_beta-lactamase_OXA-128     TTCCCGCTTCCACCTACAAGGTGGCGAACA 240
lcl|NG_243502.1_cds_WP_053814856.1_1_[gene=blaOXA]_[locus_tag=A7J11_08600]_[protein=OXA-50-var_family_class_D_beta-lactamase_OXA-1284]_[protein_id=WP_     TCCCTGCCTCCACCTATAAGGTGGCGCACA 240
lcl|NG_243503.1_cds_WP_171892704.1_1_[gene=blaOXA]_[locus_tag=A7J11_08601]_[protein=OXA-50_family_oxacillin-hydrolyzing_class_D_beta-lactamase_OXA-128     TTCCCGCTTCCACCTACAAGGTGGCGAACA 240
lcl|NG_243504.1_cds_WP_194355408.1_1_[gene=blaOXA]_[locus_tag=A7J11_08602]_[protein=OXA-50_family_oxacillin-hydrolyzing_class_D_beta-lactamase_OXA-128     TTCCCGCTTCCACCTACAAGGTGGCGAACA 240
lcl|NG_243505.1_cds_WP_225025027.1_1_[gene=blaOXA]_[locus_tag=A7J11_08603]_[protein=OXA-50_family_oxacillin-hydrolyzing_class_D_beta-lactamase_OXA-128     TTCCCGCTTCCACCTACAAGGTGGCGAACA 240
lcl|NG_243506.1_cds_WP_033949287.1_1_[gene=blaOXA]_[locus_tag=A7J11_08604]_[protein=OXA-50_family_oxacillin-hydrolyzing_class_D_beta-lactamase_OXA-128     TTCCCGCTTCCACCTACAAGGTGGCGAACA 240
lcl|NG_243507.1_cds_WP_034015617.1_1_[gene=blaOXA]_[locus_tag=A7J11_08605]_[protein=OXA-50_family_oxacillin-hydrolyzing_class_D_beta-lactamase_OXA-128     TTCCTGCCTCCACCTACAAGGTGGCGAACA 240
lcl|NG_243508.1_cds_WP_058145768.1_1_[gene=blaOXA]_[locus_tag=A7J11_08606]_[protein=OXA-50-var_family_class_D_beta-lactamase_OXA-1290]_[protein_id=WP_     TCCCTGCCTCCACCTATAAGGTGGCGCACA 240
lcl|NG_243509.1_cds_WP_375516072.1_1_[gene=blaOXA]_[locus_tag=A7J11_08607]_[protein=OXA-50_family_oxacillin-hydrolyzing_class_D_beta-lactamase_OXA-129     TTCCCGCTTCCACCTACAAGGTGGCGAACA 240
lcl|NG_243510.1_cds_WP_100882964.1_1_[gene=blaOXA]_[locus_tag=A7J11_08608]_[protein=OXA-50_family_oxacillin-hydrolyzing_class_D_beta-lactamase_OXA-129     TTCCCGCTTCCACCTACAAGGTGGCGAACA 240
lcl|NG_243511.1_cds_WP_105248276.1_1_[gene=blaOXA]_[locus_tag=A7J11_08609]_[protein=OXA-50_family_oxacillin-hydrolyzing_class_D_beta-lactamase_OXA-129     TTCCCGCTTCCACCTACAAGGTGGCGAACA 240
lcl|NG_243512.1_cds_WP_034080731.1_1_[gene=blaOXA]_[locus_tag=A7J11_08610]_[protein=OXA-50-var_family_class_D_beta-lactamase_OXA-1294]_[protein_id=WP_     TCCCTGCCTCCACCTATAAGGTGGCGCACA 240
lcl|NG_243513.1_cds_WP_331706252.1_1_[gene=blaOXA]_[locus_tag=A7J11_08611]_[protein=OXA-50_family_oxacillin-hydrolyzing_class_D_beta-lactamase_OXA-129     TTCCCGCTTCCACCTACAAGGTGGCGAACA 240
lcl|NG_243514.1_cds_WP_375516073.1_1_[gene=blaOXA]_[locus_tag=A7J11_08612]_[protein=OXA-50_family_oxacillin-hydrolyzing_class_D_beta-lactamase_OXA-129     TTCCCGCTTCCACCTACAAGGTGGCGAACA 240
lcl|NG_243515.1_cds_WP_375516074.1_1_[gene=blaOXA]_[locus_tag=A7J11_08613]_[protein=OXA-50_family_oxacillin-hydrolyzing_class_D_beta-lactamase_OXA-129     TTCCCGCTTCCACCTACAAGGTGGCGAACA 240
lcl|NG_243516.1_cds_WP_074206779.1_1_[gene=blaOXA]_[locus_tag=A7J11_08614]_[protein=OXA-50_family_oxacillin-hydrolyzing_class_D_beta-lactamase_OXA-129     TTCCTGCCTCCACCTACAAGGTGGCGAACA 240
lcl|NG_243517.1_cds_WP_375516075.1_1_[gene=blaOXA]_[locus_tag=A7J11_08615]_[protein=OXA-50_family_oxacillin-hydrolyzing_class_D_beta-lactamase_OXA-129     TTCCCGCTTCCACCTACAAGGTGGCGAACA 240
lcl|NG_243518.1_cds_WP_375516076.1_1_[gene=blaOXA]_[locus_tag=A7J11_08616]_[protein=OXA-50_family_oxacillin-hydrolyzing_class_D_beta-lactamase_OXA-130     TTCCCGCTTCCACCTACAAGGTGGCGAACA 240
lcl|NG_243519.1_cds_WP_375516077.1_1_[gene=blaOXA]_[locus_tag=A7J11_08617]_[protein=OXA-50_family_oxacillin-hydrolyzing_class_D_beta-lactamase_OXA-130     TTCCCGCTTCCACCTACAAGGTGGCGAACA 240
lcl|ON651474.1_cds_UTS94227.1_1_[gene=blaOXA]_[protein=OXA-50_family_oxacillin-hydrolyzing_class_D_beta-lactamase_OXA-1124]_[protein_id=UTS94227.1]_[l     TTCCTGCCTCCACCTACAAGATGGCGAACA 240
lcl|ON651475.1_cds_UTS94228.1_1_[gene=blaOXA]_[protein=OXA-50_family_oxacillin-hydrolyzing_class_D_beta-lactamase_OXA-1125]_[protein_id=UTS94228.1]_[l     TTCCCGCTTCCACCTACAAGGTGGCGAACA 240
lcl|ON651476.1_cds_UTS94229.1_1_[gene=blaOXA]_[protein=OXA-50_family_oxacillin-hydrolyzing_class_D_beta-lactamase_OXA-1126]_[protein_id=UTS94229.1]_[l     TTCCCGCTTCCACCTACAAGGTGGCGAACA 240
lcl|ON651477.1_cds_UTS94230.1_1_[gene=blaOXA]_[protein=OXA-50_family_oxacillin-hydrolyzing_class_D_beta-lactamase_OXA-1035]_[protein_id=UTS94230.1]_[l     TTCCCGCTTCCACCTACAAGGTGGCGAACA 240
lcl|ON651478.1_cds_UTS94231.1_1_[gene=blaOXA]_[protein=OXA-50_family_oxacillin-hydrolyzing_class_D_beta-lactamase_OXA-1127]_[protein_id=UTS94231.1]_[l     TTCCCGCTTCCACCTACAAGGTGGCGAACA 240
lcl|ON651479.1_cds_UTS94232.1_1_[gene=blaOXA]_[protein=OXA-50_family_oxacillin-hydrolyzing_class_D_beta-lactamase_OXA-1128]_[protein_id=UTS94232.1]_[l     TTCCCGCTTCCACCTACAAGGTGGCGAACA 240
lcl|ON651480.1_cds_UTS94233.1_1_[gene=blaOXA]_[protein=OXA-50_family_oxacillin-hydrolyzing_class_D_beta-lactamase_OXA-1129]_[protein_id=UTS94233.1]_[l     TTCCCGCTTCCACCTACAAGGTGGCGAACA 240
lcl|ON651481.1_cds_UTS94234.1_1_[gene=blaOXA]_[protein=OXA-50_family_oxacillin-hydrolyzing_class_D_beta-lactamase_OXA-1130]_[protein_id=UTS94234.1]_[l     TTCCCGCTTCCACCTACAAGGTGGCGAACA 240
lcl|ON651482.1_cds_UTS94235.1_1_[gene=blaOXA]_[protein=OXA-50_family_oxacillin-hydrolyzing_class_D_beta-lactamase_OXA-1131]_[protein_id=UTS94235.1]_[l     TTCCCGCTTCCACCTACAAGGTGGCGAACA 240
lcl|ON651483.1_cds_UTS94236.1_1_[gene=blaOXA]_[protein=OXA-50_family_oxacillin-hydrolyzing_class_D_beta-lactamase_OXA-1132]_[protein_id=UTS94236.1]_[l     TTCCCGCTTCCACCTACAAGGTGGCGAACA 240
lcl|ON651484.1_cds_UTS94237.1_1_[gene=blaOXA]_[protein=OXA-50_family_oxacillin-hydrolyzing_class_D_beta-lactamase_OXA-1133]_[protein_id=UTS94237.1]_[l     TTCCCGCTTCCACCTACAAGGTGGCGAACA 240
lcl|ON651485.1_cds_UTS94238.1_1_[gene=blaOXA]_[protein=OXA-50_family_oxacillin-hydrolyzing_class_D_beta-lactamase_OXA-1134]_[protein_id=UTS94238.1]_[l     TTCCCGCTTCCACCTACAAGGTGGCGAACA 240
lcl|ON651486.1_cds_UTS94239.1_1_[gene=blaOXA]_[protein=OXA-50_family_oxacillin-hydrolyzing_class_D_beta-lactamase_OXA-1135]_[protein_id=UTS94239.1]_[l     TTCCCGCTTCCACCTACAAGGTGGCGAACA 240
lcl|PP850000.1_cds_XBP46885.1_1_[gene=blaOXA]_[protein=OXA-50_family_oxacillin-hydrolyzing_class_D_beta-lactamase_OXA-1250]_[protein_id=XBP46885.1]_[l     TTCCCGCTTCCACCTACAAGGTGGCGAACA 240
lcl|PP850001.1_cds_XBP46886.1_1_[gene=blaOXA]_[protein=OXA-50_family_oxacillin-hydrolyzing_class_D_beta-lactamase_OXA-1246]_[protein_id=XBP46886.1]_[l     TTCCTGCCTCCACCTACAAGGTGGCGAACA 240
lcl|PP850003.1_cds_XBP46888.1_1_[gene=blaOXA]_[protein=OXA-50_family_oxacillin-hydrolyzing_class_D_beta-lactamase_OXA-1252]_[protein_id=XBP46888.1]_[l     TTCCCGCTTCCACCTACAAGGTGGCGAACA 240
lcl|PP850004.1_cds_XBP46889.1_1_[gene=blaOXA]_[protein=OXA-50_family_oxacillin-hydrolyzing_class_D_beta-lactamase_OXA-1253]_[protein_id=XBP46889.1]_[l     TTCCCGCTTCCACCTACAAGGTGGCGAACA 240
lcl|PP850005.1_cds_XBP46890.1_1_[gene=blaOXA]_[protein=OXA-50_family_oxacillin-hydrolyzing_class_D_beta-lactamase_OXA-1254]_[protein_id=XBP46890.1]_[l     TTCCCGCTTCCACCTACAAGGTGGCGAACA 240
lcl|PP850006.1_cds_XBP46891.1_1_[gene=blaOXA]_[protein=OXA-50_family_oxacillin-hydrolyzing_class_D_beta-lactamase_OXA-1255]_[protein_id=XBP46891.1]_[l     TTCCCGCTTCCACCTACAAGGTGGCGAACA 240
lcl|PP850007.1_cds_XBP46892.1_1_[gene=blaOXA]_[protein=OXA-50_family_oxacillin-hydrolyzing_class_D_beta-lactamase_OXA-1256]_[protein_id=XBP46892.1]_[l     TTCCCGCTTCCACCTACAAGGTGGCGAACA 240
lcl|PV075125.1_cds_XOU30589.1_1_[gene=blaOXA]_[protein=OXA-50_family_oxacillin-hydrolyzing_class_D_beta-lactamase_OXA-1354]_[protein_id=XOU30589.1]_[l     TTCCCGCTTCCACCTACAAGGTGGCGAACA 240
lcl|PV075126.1_cds_XOU30590.1_1_[gene=blaOXA]_[protein=OXA-50_family_oxacillin-hydrolyzing_class_D_beta-lactamase_OXA-1255]_[protein_id=XOU30590.1]_[l     TTCCCGCTTCCACCTACAAGGTGGCGAACA 240
lcl|PV075127.1_cds_XOU30591.1_1_[gene=blaOXA]_[protein=OXA-50_family_oxacillin-hydrolyzing_class_D_beta-lactamase_OXA-1355]_[protein_id=XOU30591.1]_[l     TTCCCGCTTCCACCTACAAGGTGGCGAACA 240
lcl|PV075128.1_cds_XOU30592.1_1_[gene=blaOXA]_[protein=OXA-50_family_oxacillin-hydrolyzing_class_D_beta-lactamase_OXA-1356]_[protein_id=XOU30592.1]_[l     TTCCCGCTTCCACCTACAAGGTGGCGAACA 240
lcl|PV075129.1_cds_XOU30593.1_1_[gene=blaOXA]_[protein=OXA-50_family_oxacillin-hydrolyzing_class_D_beta-lactamase_OXA-1357]_[protein_id=XOU30593.1]_[l     TTCCCGCTTCCACCTACAAGGTGGCGAACA 240
lcl|PV075130.1_cds_XOU30594.1_1_[gene=blaOXA]_[protein=OXA-50_family_oxacillin-hydrolyzing_class_D_beta-lactamase_OXA-1358]_[protein_id=XOU30594.1]_[l     TTCCCGCTTCCACCTACAAGGTGGCGAACA 240
lcl|PV075131.1_cds_XOU30595.1_1_[gene=blaOXA]_[protein=OXA-50_family_oxacillin-hydrolyzing_class_D_beta-lactamase_OXA-1359]_[protein_id=XOU30595.1]_[l     TTCCCGCTTCCACCTACAAGGTGGCGAACA 240
lcl|PV075132.1_cds_XOU30596.1_1_[gene=blaOXA]_[protein=OXA-50_family_oxacillin-hydrolyzing_class_D_beta-lactamase_OXA-1360]_[protein_id=XOU30596.1]_[l     TTCCCGCTTCCACCTACAAGGTGGCGAACA 240
lcl|PV075133.1_cds_XOU30597.1_1_[gene=blaOXA]_[protein=OXA-50_family_oxacillin-hydrolyzing_class_D_beta-lactamase_OXA-1361]_[protein_id=XOU30597.1]_[l     TTCCCGCTTCCACCTACAAGGTGGCGAACA 240
lcl|PV075134.1_cds_XOU30598.1_1_[gene=blaOXA]_[protein=OXA-50_family_oxacillin-hydrolyzing_class_D_beta-lactamase_OXA-1362]_[protein_id=XOU30598.1]_[l     TTCCCGCTTCCACCTACAAGGTGGCGAACA 240
lcl|PV075135.1_cds_XOU30599.1_1_[gene=blaOXA]_[protein=OXA-50_family_oxacillin-hydrolyzing_class_D_beta-lactamase_OXA-1363]_[protein_id=XOU30599.1]_[l     TTCCCGCTTCCACCTACAAGGTGGCGAACA 240
lcl|PV075136.1_cds_XOU30600.1_1_[gene=blaOXA]_[protein=OXA-50_family_oxacillin-hydrolyzing_class_D_beta-lactamase_OXA-1364]_[protein_id=XOU30600.1]_[l     TTCCCGCTTCCACCTACAAGGTGGCGAACA 240
lcl|PV075137.1_cds_XOU30601.1_1_[gene=blaOXA]_[protein=OXA-50_family_oxacillin-hydrolyzing_class_D_beta-lactamase_OXA-1365]_[protein_id=XOU30601.1]_[l     TTCCCGCTTCCACCTACAAGGTGGCGAACA 240
lcl|PQ203856.1_cds_XGB73484.1_1_[gene=blaOXA]_[protein=OXA-50_family_oxacillin-hydrolyzing_class_D_beta-lactamase_OXA-1267]_[protein_id=XGB73484.1]_[l     TTCCCGCTTCCACCTACAAGGTGGCGAACA 240
lcl|PQ203857.1_cds_XGB73485.1_1_[gene=blaOXA]_[protein=OXA-50_family_oxacillin-hydrolyzing_class_D_beta-lactamase_OXA-1268]_[protein_id=XGB73485.1]_[l     TTCCTGCCTCCACCTACAAGGTGGCGAACA 240
lcl|PQ203858.1_cds_XGB73486.1_1_[gene=blaOXA]_[protein=OXA-50_family_oxacillin-hydrolyzing_class_D_beta-lactamase_OXA-1269]_[protein_id=XGB73486.1]_[l     TTCCCGCTTCCACCTACAAGGTGGCGAACA 240
lcl|PQ203859.1_cds_XGB73487.1_1_[gene=blaOXA]_[protein=OXA-50_family_oxacillin-hydrolyzing_class_D_beta-lactamase_OXA-1270]_[protein_id=XGB73487.1]_[l     TTCCTGCCTCCACCTACAAGGTGGCGAACA 240
lcl|PQ203860.1_cds_XGB73488.1_1_[gene=blaOXA]_[protein=OXA-50_family_oxacillin-hydrolyzing_class_D_beta-lactamase_OXA-1271]_[protein_id=XGB73488.1]_[l     TTCCCGCTTCCACCTACAAGGTGGCGAACA 240
lcl|PQ203861.1_cds_XGB73489.1_1_[gene=blaOXA]_[protein=OXA-50_family_oxacillin-hydrolyzing_class_D_beta-lactamase_OXA-1272]_[protein_id=XGB73489.1]_[l     TTCCTGCCTCCACCTACAAGGTGGCGAACA 240
lcl|PQ203862.1_cds_XGB73490.1_1_[gene=blaOXA]_[protein=OXA-50_family_oxacillin-hydrolyzing_class_D_beta-lactamase_OXA-1273]_[protein_id=XGB73490.1]_[l     TTCCCGCTTCCACCTACAAGGTGGCGAACA 240
lcl|PQ203863.1_cds_XGB73491.1_1_[gene=blaOXA]_[protein=OXA-50_family_oxacillin-hydrolyzing_class_D_beta-lactamase_OXA-1274]_[protein_id=XGB73491.1]_[l     TTCCCGCTTCCACCTACAAGGTGGCGAACA 240
lcl|PQ203864.1_cds_XGB73492.1_1_[gene=blaOXA]_[protein=OXA-50-var_family_class_D_beta-lactamase_OXA-1275]_[protein_id=XGB73492.1]_[location=1..789]_[g     TCCCTGCCTCCACCTATAAGGTGGCGCACA 240
lcl|PQ203865.1_cds_XGB73493.1_1_[gene=blaOXA]_[protein=OXA-50_family_oxacillin-hydrolyzing_class_D_beta-lactamase_OXA-1276]_[protein_id=XGB73493.1]_[l     TTCCTGCCTCCACCTACAAGGTGGCGAACA 240
lcl|PQ203866.1_cds_XGB73494.1_1_[gene=blaOXA]_[protein=OXA-50_family_oxacillin-hydrolyzing_class_D_beta-lactamase_OXA-1277]_[protein_id=XGB73494.1]_[l     TTCCCGCTTCCACCTACAAGGTGGCGAACA 240
lcl|PQ203867.1_cds_XGB73495.1_1_[gene=blaOXA]_[protein=OXA-50_family_oxacillin-hydrolyzing_class_D_beta-lactamase_OXA-1278]_[protein_id=XGB73495.1]_[l     TTCCCGCTTCCACCTACAAGGTGGCGAACA 240
lcl|PQ203868.1_cds_XGB73496.1_1_[gene=blaOXA]_[protein=OXA-50_family_oxacillin-hydrolyzing_class_D_beta-lactamase_OXA-1279]_[protein_id=XGB73496.1]_[l     TTCCTGCCTCCACCTACAAGGTGGCGAACA 240
lcl|PQ203869.1_cds_XGB73497.1_1_[gene=blaOXA]_[protein=OXA-50_family_oxacillin-hydrolyzing_class_D_beta-lactamase_OXA-1280]_[protein_id=XGB73497.1]_[l     TTCCTGCCTCCACCTACAAGGTGGCGAACA 240
lcl|PQ203870.1_cds_XGB73498.1_1_[gene=blaOXA]_[protein=OXA-50_family_oxacillin-hydrolyzing_class_D_beta-lactamase_OXA-1281]_[protein_id=XGB73498.1]_[l     TTCCCGCTTCCACCTACAAGGTGGCGAACA 240
lcl|PQ203871.1_cds_XGB73499.1_1_[gene=blaOXA]_[protein=OXA-50_family_oxacillin-hydrolyzing_class_D_beta-lactamase_OXA-1282]_[protein_id=XGB73499.1]_[l     TTCCCGCTTCCACCTACAAGGTGGCGAACA 240
lcl|PQ203872.1_cds_XGB73500.1_1_[gene=blaOXA]_[protein=OXA-50_family_oxacillin-hydrolyzing_class_D_beta-lactamase_OXA-1283]_[protein_id=XGB73500.1]_[l     TTCCCGCTTCCACCTACAAGGTGGCGAACA 240
lcl|PQ203873.1_cds_XGB73501.1_1_[gene=blaOXA]_[protein=OXA-50-var_family_class_D_beta-lactamase_OXA-1284]_[protein_id=XGB73501.1]_[location=1..789]_[g     TCCCTGCCTCCACCTATAAGGTGGCGCACA 240
lcl|PQ203874.1_cds_XGB73502.1_1_[gene=blaOXA]_[protein=OXA-50_family_oxacillin-hydrolyzing_class_D_beta-lactamase_OXA-1285]_[protein_id=XGB73502.1]_[l     TTCCCGCTTCCACCTACAAGGTGGCGAACA 240
lcl|PQ203875.1_cds_XGB73503.1_1_[gene=blaOXA]_[protein=OXA-50_family_oxacillin-hydrolyzing_class_D_beta-lactamase_OXA-1286]_[protein_id=XGB73503.1]_[l     TTCCCGCTTCCACCTACAAGGTGGCGAACA 240
lcl|PQ203876.1_cds_XGB73504.1_1_[gene=blaOXA]_[protein=OXA-50_family_oxacillin-hydrolyzing_class_D_beta-lactamase_OXA-1287]_[protein_id=XGB73504.1]_[l     TTCCCGCTTCCACCTACAAGGTGGCGAACA 240
lcl|PQ203877.1_cds_XGB73505.1_1_[gene=blaOXA]_[protein=OXA-50_family_oxacillin-hydrolyzing_class_D_beta-lactamase_OXA-1288]_[protein_id=XGB73505.1]_[l     TTCCCGCTTCCACCTACAAGGTGGCGAACA 240
lcl|PQ203878.1_cds_XGB73506.1_1_[gene=blaOXA]_[protein=OXA-50_family_oxacillin-hydrolyzing_class_D_beta-lactamase_OXA-1289]_[protein_id=XGB73506.1]_[l     TTCCTGCCTCCACCTACAAGGTGGCGAACA 240
lcl|PQ203879.1_cds_XGB73507.1_1_[gene=blaOXA]_[protein=OXA-50-var_family_class_D_beta-lactamase_OXA-1290]_[protein_id=XGB73507.1]_[location=1..789]_[g     TCCCTGCCTCCACCTATAAGGTGGCGCACA 240
lcl|PQ203880.1_cds_XGB73508.1_1_[gene=blaOXA]_[protein=OXA-50_family_oxacillin-hydrolyzing_class_D_beta-lactamase_OXA-1291]_[protein_id=XGB73508.1]_[l     TTCCCGCTTCCACCTACAAGGTGGCGAACA 240
lcl|PQ203881.1_cds_XGB73509.1_1_[gene=blaOXA]_[protein=OXA-50_family_oxacillin-hydrolyzing_class_D_beta-lactamase_OXA-1292]_[protein_id=XGB73509.1]_[l     TTCCCGCTTCCACCTACAAGGTGGCGAACA 240
lcl|PQ203882.1_cds_XGB73510.1_1_[gene=blaOXA]_[protein=OXA-50_family_oxacillin-hydrolyzing_class_D_beta-lactamase_OXA-1293]_[protein_id=XGB73510.1]_[l     TTCCCGCTTCCACCTACAAGGTGGCGAACA 240
lcl|PQ203883.1_cds_XGB73511.1_1_[gene=blaOXA]_[protein=OXA-50-var_family_class_D_beta-lactamase_OXA-1294]_[protein_id=XGB73511.1]_[location=1..789]_[g     TCCCTGCCTCCACCTATAAGGTGGCGCACA 240
lcl|PQ203884.1_cds_XGB73512.1_1_[gene=blaOXA]_[protein=oxacillin-hydrolyzing_class_D_beta-lactamase_OXA-50]_[protein_id=XGB73512.1]_[location=1..789]_     TTCCCGCTTCCACCTACAAGGTGGCGAACA 240
lcl|PQ203885.1_cds_XGB73513.1_1_[gene=blaOXA]_[protein=OXA-50_family_oxacillin-hydrolyzing_class_D_beta-lactamase_OXA-1295]_[protein_id=XGB73513.1]_[l     TTCCCGCTTCCACCTACAAGGTGGCGAACA 240
lcl|PQ203886.1_cds_XGB73514.1_1_[gene=blaOXA]_[protein=OXA-50_family_oxacillin-hydrolyzing_class_D_beta-lactamase_OXA-1296]_[protein_id=XGB73514.1]_[l     TTCCCGCTTCCACCTACAAGGTGGCGAACA 240
lcl|PQ203887.1_cds_XGB73515.1_1_[gene=blaOXA]_[protein=OXA-50_family_oxacillin-hydrolyzing_class_D_beta-lactamase_OXA-1297]_[protein_id=XGB73515.1]_[l     TTCCCGCTTCCACCTACAAGGTGGCGAACA 240
lcl|PQ203888.1_cds_XGB73516.1_1_[gene=blaOXA]_[protein=OXA-50_family_oxacillin-hydrolyzing_class_D_beta-lactamase_OXA-1298]_[protein_id=XGB73516.1]_[l     TTCCTGCCTCCACCTACAAGGTGGCGAACA 240
lcl|PQ203889.1_cds_XGB73517.1_1_[gene=blaOXA]_[protein=OXA-50_family_oxacillin-hydrolyzing_class_D_beta-lactamase_OXA-1299]_[protein_id=XGB73517.1]_[l     TTCCCGCTTCCACCTACAAGGTGGCGAACA 240
lcl|PQ203890.1_cds_XGB73518.1_1_[gene=blaOXA]_[protein=OXA-50_family_oxacillin-hydrolyzing_class_D_beta-lactamase_OXA-1300]_[protein_id=XGB73518.1]_[l     TTCCCGCTTCCACCTACAAGGTGGCGAACA 240
lcl|PQ203891.1_cds_XGB73519.1_1_[gene=blaOXA]_[protein=OXA-50_family_oxacillin-hydrolyzing_class_D_beta-lactamase_OXA-1301]_[protein_id=XGB73519.1]_[l     TTCCCGCTTCCACCTACAAGGTGGCGAACA 240
lcl|PQ203892.1_cds_XGB73520.1_1_[gene=blaOXA]_[protein=OXA-50_family_oxacillin-hydrolyzing_class_D_beta-lactamase_OXA-1255]_[protein_id=XGB73520.1]_[l     TTCCCGCTTCCACCTACAAGGTGGCGAACA 240
                                                                                                                                                                                         

OXA-1_consensus                                                                                                                                            CACTTATGGCATTTGATGCGGAAATAAT-A 270
OXA01_crRNA                                                                                                                                                ------------------------------ 270
Forward_primer                                                                                                                                             ------------------------------ 270
Reverse_primer                                                                                                                                             ------------------------------ 270
lcl|MZ720789.1_cds_QYZ89869.1_1_[gene=blaOXA]_[protein=OXA-50_family_oxacillin-hydrolyzing_class_D_beta-lactamase_OXA-1035]_[protein_id=QYZ89869.1]_[l     GCCTGATCGGCTTATCCACAGGGGCGGTTA 270
lcl|MN370854.1_cds_QEJ80883.1_1_[gene=blaOXA]_[protein=OXA-50_family_oxacillin-hydrolyzing_class_D_beta-lactamase_OXA-846]_[protein_id=QEJ80883.1]_[lo     GCCTGATCGGCTTATCCACAGGGGCGGTTA 270
lcl|MN370855.1_cds_QEJ80884.1_1_[gene=blaOXA]_[protein=OXA-50_family_oxacillin-hydrolyzing_class_D_beta-lactamase_OXA-847]_[protein_id=QEJ80884.1]_[lo     GCCTGATCGGCTTATCCACAGGGGCGGTTA 270
lcl|MN370856.1_cds_QEJ80885.1_1_[gene=blaOXA]_[protein=OXA-50_family_oxacillin-hydrolyzing_class_D_beta-lactamase_OXA-848]_[protein_id=QEJ80885.1]_[lo     GCCTGATTGGCTTATCCACAGGGGCGGTTA 270
lcl|MN370857.1_cds_QEJ80886.1_1_[gene=blaOXA]_[protein=OXA-50_family_oxacillin-hydrolyzing_class_D_beta-lactamase_OXA-849]_[protein_id=QEJ80886.1]_[lo     GCCTGATCGGCTTATCCACAGGGGCGGTTA 270
lcl|MN370858.1_cds_QEJ80887.1_1_[gene=blaOXA]_[protein=OXA-50_family_oxacillin-hydrolyzing_class_D_beta-lactamase_OXA-850]_[protein_id=QEJ80887.1]_[lo     GCCTGATAGGCTTATCCACAGGGGCGGTTA 270
lcl|MN370859.1_cds_QEJ80888.1_1_[gene=blaOXA]_[protein=OXA-50_family_oxacillin-hydrolyzing_class_D_beta-lactamase_OXA-851]_[protein_id=QEJ80888.1]_[lo     GCCTGATCGGCTTATCCACAGGGGCGGTTA 270
lcl|MT040739.1_cds_QIC04084.1_1_[gene=blaOXA]_[protein=OXA-50_family_oxacillin-hydrolyzing_class_D_beta-lactamase_OXA-901]_[protein_id=QIC04084.1]_[lo     GCCTGATCGGCTTATCCACAGGGGCGGTTA 270
lcl|MT040740.1_cds_QIC04085.1_1_[gene=blaOXA]_[protein=OXA-50_family_oxacillin-hydrolyzing_class_D_beta-lactamase_OXA-902]_[protein_id=QIC04085.1]_[lo     GCCTGATCGGCTTATCCACAGGGGCGGTTA 270
lcl|MT040741.1_cds_QIC04086.1_1_[gene=blaOXA]_[protein=OXA-50_family_oxacillin-hydrolyzing_class_D_beta-lactamase_OXA-903]_[protein_id=QIC04086.1]_[lo     GCCTGATCGGCTTATCCACAGGGGCGGTTA 270
lcl|MT040742.1_cds_QIC04087.1_1_[gene=blaOXA]_[protein=OXA-50_family_oxacillin-hydrolyzing_class_D_beta-lactamase_OXA-904]_[protein_id=QIC04087.1]_[lo     GCCTGATCGGCTTATCCACAGGGGCGGTTA 270
lcl|MT040743.1_cds_QIC04088.1_1_[gene=blaOXA]_[protein=OXA-50_family_oxacillin-hydrolyzing_class_D_beta-lactamase_OXA-905]_[protein_id=QIC04088.1]_[lo     GCCTGATCGGCTTATCCACAGGGGCGGTTA 270
lcl|MT040744.1_cds_QIC04089.1_1_[gene=blaOXA]_[protein=OXA-50_family_oxacillin-hydrolyzing_class_D_beta-lactamase_OXA-906]_[protein_id=QIC04089.1]_[lo     GCCTGATTGGCTTATCCACAGGGGCGGTTA 270
lcl|NG_049684.1_cds_WP_015649877.1_1_[gene=blaOXA]_[locus_tag=A7J11_01217]_[protein=OXA-50_family_oxacillin-hydrolyzing_class_D_beta-lactamase_OXA-395     GCCTGATTGGCTTATCCACAGGGGCGGTTA 270
lcl|NG_049685.1_cds_WP_016852290.1_1_[gene=blaOXA]_[locus_tag=A7J11_01216]_[protein=OXA-50_family_oxacillin-hydrolyzing_class_D_beta-lactamase_OXA-396     GCCTGATCGGCTTATCCACAGGGGCGGTTA 270
lcl|NG_049768.1_cds_WP_003097028.1_1_[gene=blaOXA]_[locus_tag=A7J11_01218]_[protein=OXA-50_family_oxacillin-hydrolyzing_class_D_beta-lactamase_OXA-488     GCCTGATCGGCTTATCCACAGGGGCGGTTA 270
lcl|NG_049777.1_cds_WP_003099707.1_1_[gene=blaOXA]_[locus_tag=A7J11_00256]_[protein=oxacillin-hydrolyzing_class_D_beta-lactamase_OXA-50]_[protein_id=W     GCCTGATCGGCTTATCCACAGGGGCGGTTA 270
lcl|NG_050612.1_cds_WP_003161965.1_1_[gene=blaOXA]_[locus_tag=A7J11_01358]_[protein=OXA-50_family_oxacillin-hydrolyzing_class_D_beta-lactamase_OXA-486     GCCTGATCGGCTTATCCACAGGGGCGGTTA 270
lcl|NG_066519.1_cds_WP_033989974.1_1_[gene=blaOXA]_[locus_tag=A7J11_06473]_[protein=OXA-50_family_oxacillin-hydrolyzing_class_D_beta-lactamase_OXA-846     GCCTGATCGGCTTATCCACAGGGGCGGTTA 270
lcl|NG_066520.1_cds_WP_010793618.1_1_[gene=blaOXA]_[locus_tag=A7J11_06474]_[protein=OXA-50_family_oxacillin-hydrolyzing_class_D_beta-lactamase_OXA-847     GCCTGATCGGCTTATCCACAGGGGCGGTTA 270
lcl|NG_066521.1_cds_WP_019485147.1_1_[gene=blaOXA]_[locus_tag=A7J11_06475]_[protein=OXA-50_family_oxacillin-hydrolyzing_class_D_beta-lactamase_OXA-848     GCCTGATTGGCTTATCCACAGGGGCGGTTA 270
lcl|NG_066522.1_cds_WP_150823477.1_1_[gene=blaOXA]_[locus_tag=A7J11_06476]_[protein=OXA-50_family_oxacillin-hydrolyzing_class_D_beta-lactamase_OXA-849     GCCTGATCGGCTTATCCACAGGGGCGGTTA 270
lcl|NG_066523.1_cds_WP_034006563.1_1_[gene=blaOXA]_[locus_tag=A7J11_06477]_[protein=OXA-50_family_oxacillin-hydrolyzing_class_D_beta-lactamase_OXA-850     GCCTGATAGGCTTATCCACAGGGGCGGTTA 270
lcl|NG_066524.1_cds_WP_014603442.1_1_[gene=blaOXA]_[locus_tag=A7J11_06478]_[protein=OXA-50_family_oxacillin-hydrolyzing_class_D_beta-lactamase_OXA-851     GCCTGATCGGCTTATCCACAGGGGCGGTTA 270
lcl|NG_071209.1_cds_WP_034081711.1_1_[gene=blaOXA]_[locus_tag=A7J11_06968]_[protein=OXA-50_family_oxacillin-hydrolyzing_class_D_beta-lactamase_OXA-937     GCCTGATCGGCTTATCCACAGGGGCGGTTA 270
lcl|NG_081792.1_cds_WP_241469308.1_1_[gene=blaOXA]_[locus_tag=A7J11_07698]_[protein=OXA-50_family_oxacillin-hydrolyzing_class_D_beta-lactamase_OXA-114     GCCTGATCGGCTTATCCACAGGGGCGGTTA 270
lcl|NG_148661.1_cds_WP_057384527.1_1_[gene=blaOXA]_[locus_tag=A7J11_07900]_[protein=OXA-50_family_oxacillin-hydrolyzing_class_D_beta-lactamase_OXA-117     GCCTGATCGGCTTATCCACAGGGGCGGTTA 270
lcl|NG_157033.1_cds_WP_200582679.1_1_[gene=blaOXA]_[locus_tag=A7J11_08060]_[protein=OXA-50_family_oxacillin-hydrolyzing_class_D_beta-lactamase_OXA-118     GCCTGATTGGCTTATCCACAGGGGCGGTTA 270
lcl|NG_157043.1_cds_WP_279240798.1_1_[gene=blaOXA]_[locus_tag=A7J11_08050]_[protein=OXA-50_family_oxacillin-hydrolyzing_class_D_beta-lactamase_OXA-119     GCCTGATCGGCTTATCCACAGGGGCGGTTA 270
lcl|NG_157066.1_cds_WP_034021370.1_1_[gene=blaOXA]_[locus_tag=A7J11_08064]_[protein=OXA-50_family_oxacillin-hydrolyzing_class_D_beta-lactamase_OXA-119     GCCTGATCGGCTTATCCACAGGGGCGGTTA 270
lcl|NG_242753.1_cds_WP_150035346.1_1_[gene=blaOXA]_[locus_tag=A7J11_08503]_[protein=OXA-50_family_oxacillin-hydrolyzing_class_D_beta-lactamase_OXA-125     GCCTGATCGGCTTATCCACAGGGGCGGTTA 270
lcl|NG_242755.1_cds_WP_124213927.1_1_[gene=blaOXA]_[locus_tag=A7J11_08505]_[protein=OXA-50_family_oxacillin-hydrolyzing_class_D_beta-lactamase_OXA-125     GCCTGATCGGCTTATCCACAGGGGCGGTTA 270
lcl|NG_242756.1_cds_WP_034072939.1_1_[gene=blaOXA]_[locus_tag=A7J11_08506]_[protein=OXA-50_family_oxacillin-hydrolyzing_class_D_beta-lactamase_OXA-125     GCCTGATCGGCTTATCCACAGGGGCGGTTA 270
lcl|NG_242757.1_cds_WP_094776403.1_1_[gene=blaOXA]_[locus_tag=A7J11_08507]_[protein=OXA-50_family_oxacillin-hydrolyzing_class_D_beta-lactamase_OXA-125     GCCTGATCGGCTTATCCACAGGGGCGGTTA 270
lcl|NG_242758.1_cds_WP_104052979.1_1_[gene=blaOXA]_[locus_tag=A7J11_08508]_[protein=OXA-50_family_oxacillin-hydrolyzing_class_D_beta-lactamase_OXA-125     GCCTGATCGGCTTATCCACAGGGGCGGTTA 270
lcl|NG_242759.1_cds_WP_367187972.1_1_[gene=blaOXA]_[locus_tag=A7J11_08509]_[protein=OXA-50_family_oxacillin-hydrolyzing_class_D_beta-lactamase_OXA-125     GCCTGATCGGCTTATCCACAGGGGCGGTTA 270
lcl|NG_244551.1_cds_WP_420354119.1_1_[gene=blaOXA]_[locus_tag=A7J11_08792]_[protein=OXA-50_family_oxacillin-hydrolyzing_class_D_beta-lactamase_OXA-133     GCCTGATCGGCTTATCCACAGGGGCGGTTA 270
lcl|OP131857.1_cds_UUM03673.1_1_[gene=blaOXA]_[protein=OXA-50_family_oxacillin-hydrolyzing_class_D_beta-lactamase_OXA-1140]_[protein_id=UUM03673.1]_[l     GCCTGATCGGCTTATCCACAGGGGCGGTTA 270
lcl|OP806901.1_cds_UZQ18801.1_1_[gene=blaOXA]_[protein=OXA-50_family_oxacillin-hydrolyzing_class_D_beta-lactamase_OXA-1174]_[protein_id=UZQ18801.1]_[l     GCCTGATCGGCTTATCCACAGGGGCGGTTA 270
lcl|OQ695552.1_cds_WEY36498.1_1_[gene=blaOXA]_[protein=OXA-50_family_oxacillin-hydrolyzing_class_D_beta-lactamase_OXA-1198]_[protein_id=WEY36498.1]_[l     GCCTGATCGGCTTATCCACAGGGGCGGTTA 270
lcl|OQ709074.1_cds_WFP34012.1_1_[gene=blaOXA]_[protein=OXA-50_family_oxacillin-hydrolyzing_class_D_beta-lactamase_OXA-1199]_[protein_id=WFP34012.1]_[l     GCCTGATCGGCTTATCCACAGGGGCGGTTA 270
lcl|PP766712.1_cds_XAP03053.1_1_[gene=blaOXA]_[protein=OXA-50_family_oxacillin-hydrolyzing_class_D_beta-lactamase_OXA-1244]_[protein_id=XAP03053.1]_[l     GCCTGATCGGCTTATCCACAGGGGCGGTTA 270
lcl|PP766713.1_cds_XAP03054.1_1_[gene=blaOXA]_[protein=OXA-50_family_oxacillin-hydrolyzing_class_D_beta-lactamase_OXA-1245]_[protein_id=XAP03054.1]_[l     GCCTGATTGGCTTATCCACAGGGGCGGTTA 270
lcl|PP766714.1_cds_XAP03055.1_1_[gene=blaOXA]_[protein=OXA-50_family_oxacillin-hydrolyzing_class_D_beta-lactamase_OXA-1246]_[protein_id=XAP03055.1]_[l     GCCTGATTGGCTTATCCACAGGGGCGGTTA 270
lcl|PV184587.1_cds_XPO98268.1_1_[gene=blaOXA]_[protein=OXA-50-var_family_class_D_beta-lactamase_OXA-1284]_[protein_id=XPO98268.1]_[location=1..789]_[g     GCCTGATCGGTTTATCCACAGGCGCGGTGA 270
lcl|PV878576.1_cds_XXP60815.1_1_[gene=blaOXA]_[protein=OXA-50_family_oxacillin-hydrolyzing_class_D_beta-lactamase_OXA-1395]_[protein_id=XXP60815.1]_[l     GCCTGATCGGCTTATCCACAGGGGCGGTTA 270
lcl|MT040745.1_cds_QIC04090.1_1_[gene=blaOXA]_[protein=OXA-50_family_oxacillin-hydrolyzing_class_D_beta-lactamase_OXA-907]_[protein_id=QIC04090.1]_[lo     GCCTGATTGGCTTATCCATAGGGGCGGTTA 270
lcl|MT040746.1_cds_QIC04091.1_1_[gene=blaOXA]_[protein=OXA-50_family_oxacillin-hydrolyzing_class_D_beta-lactamase_OXA-908]_[protein_id=QIC04091.1]_[lo     GCCTGATTGGCTTATCCACAGGGGCGGTTA 270
lcl|MT210600.1_cds_QIM59619.1_1_[gene=blaOXA]_[protein=OXA-50_family_oxacillin-hydrolyzing_class_D_beta-lactamase_OXA-905]_[protein_id=QIM59619.1]_[lo     GCCTGATCGGCTTATCCACAGGGGCGGTTA 270
lcl|MT210601.1_cds_QIM59620.1_1_[gene=blaOXA]_[protein=OXA-50_family_oxacillin-hydrolyzing_class_D_beta-lactamase_OXA-913]_[protein_id=QIM59620.1]_[lo     GCCTTATCGGCTTATCCACAGGGGCGGTTA 270
lcl|MT210602.1_cds_QIM59621.1_1_[gene=blaOXA]_[protein=OXA-50_family_oxacillin-hydrolyzing_class_D_beta-lactamase_OXA-914]_[protein_id=QIM59621.1]_[lo     GCCTGATCGGCTTATCCACAGGGGCGGTTA 270
lcl|MT210603.1_cds_QIM59622.1_1_[gene=blaOXA]_[protein=OXA-50_family_oxacillin-hydrolyzing_class_D_beta-lactamase_OXA-904]_[protein_id=QIM59622.1]_[lo     GCCTGATCGGCTTATCCACAGGGGCGGTTA 270
lcl|MZ449317.1_cds_QWY90351.1_1_[gene=blaOXA]_[protein=OXA-50_family_oxacillin-hydrolyzing_class_D_beta-lactamase_OXA-1014]_[protein_id=QWY90351.1]_[l     GCCTGATCGGCTTATCCACAGGGGCGGTTA 270
lcl|MZ672117.1_cds_QYH55590.1_1_[gene=blaOXA]_[protein=OXA-50_family_oxacillin-hydrolyzing_class_D_beta-lactamase_OXA-1018]_[protein_id=QYH55590.1]_[l     GCCTGATCGGCTTATCCACAGGGGCGGTTA 270
lcl|MZ672118.1_cds_QYH55591.1_1_[gene=blaOXA]_[protein=OXA-50_family_oxacillin-hydrolyzing_class_D_beta-lactamase_OXA-1019]_[protein_id=QYH55591.1]_[l     GCCTGATCGGCTTATCCACAGGGGCGGTTA 270
lcl|MZ672119.1_cds_QYH55592.1_1_[gene=blaOXA]_[protein=OXA-50_family_oxacillin-hydrolyzing_class_D_beta-lactamase_OXA-1020]_[protein_id=QYH55592.1]_[l     GCCTGATCGGCTTATCCACAGGGGCGGTTA 270
lcl|MZ672120.1_cds_QYH55593.1_1_[gene=blaOXA]_[protein=OXA-50_family_oxacillin-hydrolyzing_class_D_beta-lactamase_OXA-1021]_[protein_id=QYH55593.1]_[l     GCCTGATCGGCTTATCCACAGGGGCGGTTA 270
lcl|MZ672121.1_cds_QYH55594.1_1_[gene=blaOXA]_[protein=OXA-50_family_oxacillin-hydrolyzing_class_D_beta-lactamase_OXA-1022]_[protein_id=QYH55594.1]_[l     GCCTGATTGGCTTATCCACAGGGGCGGTTA 270
lcl|MZ672122.1_cds_QYH55595.1_1_[gene=blaOXA]_[protein=OXA-50_family_oxacillin-hydrolyzing_class_D_beta-lactamase_OXA-1023]_[protein_id=QYH55595.1]_[l     GCCTGATTGGCTTATCCACAGGGGCGGTTA 270
lcl|MZ672123.1_cds_QYH55596.1_1_[gene=blaOXA]_[protein=OXA-50_family_oxacillin-hydrolyzing_class_D_beta-lactamase_OXA-1024]_[protein_id=QYH55596.1]_[l     GCCTGATTGGCTTATCCACAGGGGCGGTTA 270
lcl|MZ672124.1_cds_QYH55597.1_1_[gene=blaOXA]_[protein=OXA-50_family_oxacillin-hydrolyzing_class_D_beta-lactamase_OXA-1025]_[protein_id=QYH55597.1]_[l     GCCTGATCGGCTTATCCACAGGGGCGGTTA 270
lcl|MZ672125.1_cds_QYH55598.1_1_[gene=blaOXA]_[protein=OXA-50_family_oxacillin-hydrolyzing_class_D_beta-lactamase_OXA-1026]_[protein_id=QYH55598.1]_[l     GCCTGATCGGCTTATCCACAGGGGCGGTTA 270
lcl|MZ672126.1_cds_QYH55599.1_1_[gene=blaOXA]_[protein=OXA-50_family_oxacillin-hydrolyzing_class_D_beta-lactamase_OXA-1027]_[protein_id=QYH55599.1]_[l     GCCTGATCGGCTTATCCACAGGGGCGGTTA 270
lcl|MZ672127.1_cds_QYH55600.1_1_[gene=blaOXA]_[protein=OXA-50_family_oxacillin-hydrolyzing_class_D_beta-lactamase_OXA-1028]_[protein_id=QYH55600.1]_[l     GCCTGATCGGCTTATCCACAGGGGCGGTTA 270
lcl|MZ672128.1_cds_QYH55601.1_1_[gene=blaOXA]_[protein=OXA-50_family_oxacillin-hydrolyzing_class_D_beta-lactamase_OXA-1029]_[protein_id=QYH55601.1]_[l     GCCTGATCGGCTTATCCACAGGGGCGGTTA 270
lcl|MZ672129.1_cds_QYH55602.1_1_[gene=blaOXA]_[protein=OXA-50_family_oxacillin-hydrolyzing_class_D_beta-lactamase_OXA-1030]_[protein_id=QYH55602.1]_[l     GCCTGATCGGCTTATCCACAGGGGCGGTTA 270
lcl|MZ672130.1_cds_QYH55603.1_1_[gene=blaOXA]_[protein=OXA-50_family_oxacillin-hydrolyzing_class_D_beta-lactamase_OXA-1031]_[protein_id=QYH55603.1]_[l     GCCTGATCGGCTTATCCACAGGGGCGGTTA 270
lcl|MZ672131.1_cds_QYH55604.1_1_[gene=blaOXA]_[protein=OXA-50_family_oxacillin-hydrolyzing_class_D_beta-lactamase_OXA-1032]_[protein_id=QYH55604.1]_[l     GCCTGATTGGCTTATCCACAGGGGCGGTTA 270
lcl|MZ672132.1_cds_QYH55605.1_1_[gene=blaOXA]_[protein=OXA-50_family_oxacillin-hydrolyzing_class_D_beta-lactamase_OXA-1033]_[protein_id=QYH55605.1]_[l     GCCTGATCGGCTTATCCACAGGGGCGGTTA 270
lcl|MZ672133.1_cds_QYH55606.1_1_[gene=blaOXA]_[protein=OXA-50_family_oxacillin-hydrolyzing_class_D_beta-lactamase_OXA-1034]_[protein_id=QYH55606.1]_[l     GCCTGATCGGCTTATCCACAGGGGCGGTTA 270
lcl|NG_049767.1_cds_WP_033954903.1_1_[gene=blaOXA]_[locus_tag=A7J11_03386]_[protein=OXA-50_family_oxacillin-hydrolyzing_class_D_beta-lactamase_OXA-485     GCCTGATCGGCTTATCCACAGGGGCGGTTA 270
lcl|NG_049773.1_cds_WP_003118452.1_1_[gene=blaOXA]_[locus_tag=A7J11_01357]_[protein=OXA-50_family_oxacillin-hydrolyzing_class_D_beta-lactamase_OXA-494     GCCTGATCGGCTTATCCACAGGGGCGGTTA 270
lcl|NG_068020.1_cds_WP_031757092.1_1_[gene=blaOXA]_[locus_tag=A7J11_06728]_[protein=OXA-50_family_oxacillin-hydrolyzing_class_D_beta-lactamase_OXA-901     GCCTGATCGGCTTATCCACAGGGGCGGTTA 270
lcl|NG_068021.1_cds_WP_024916334.1_1_[gene=blaOXA]_[locus_tag=A7J11_06729]_[protein=OXA-50_family_oxacillin-hydrolyzing_class_D_beta-lactamase_OXA-902     GCCTGATCGGCTTATCCACAGGGGCGGTTA 270
lcl|NG_068022.1_cds_WP_164461291.1_1_[gene=blaOXA]_[locus_tag=A7J11_06730]_[protein=OXA-50_family_oxacillin-hydrolyzing_class_D_beta-lactamase_OXA-903     GCCTGATCGGCTTATCCACAGGGGCGGTTA 270
lcl|NG_068023.1_cds_WP_003122322.1_1_[gene=blaOXA]_[locus_tag=A7J11_06731]_[protein=OXA-50_family_oxacillin-hydrolyzing_class_D_beta-lactamase_OXA-904     GCCTGATCGGCTTATCCACAGGGGCGGTTA 270
lcl|NG_068024.1_cds_WP_003161096.1_1_[gene=blaOXA]_[locus_tag=A7J11_06732]_[protein=OXA-50_family_oxacillin-hydrolyzing_class_D_beta-lactamase_OXA-905     GCCTGATCGGCTTATCCACAGGGGCGGTTA 270
lcl|NG_068025.1_cds_WP_034005326.1_1_[gene=blaOXA]_[locus_tag=A7J11_06733]_[protein=OXA-50_family_oxacillin-hydrolyzing_class_D_beta-lactamase_OXA-906     GCCTGATTGGCTTATCCACAGGGGCGGTTA 270
lcl|NG_068026.1_cds_WP_164461292.1_1_[gene=blaOXA]_[locus_tag=A7J11_06734]_[protein=OXA-50_family_oxacillin-hydrolyzing_class_D_beta-lactamase_OXA-907     GCCTGATTGGCTTATCCATAGGGGCGGTTA 270
lcl|NG_068027.1_cds_WP_031694184.1_1_[gene=blaOXA]_[locus_tag=A7J11_06735]_[protein=OXA-50_family_oxacillin-hydrolyzing_class_D_beta-lactamase_OXA-908     GCCTGATTGGCTTATCCACAGGGGCGGTTA 270
lcl|NG_068184.1_cds_WP_031691948.1_1_[gene=blaOXA]_[locus_tag=A7J11_06797]_[protein=OXA-50_family_oxacillin-hydrolyzing_class_D_beta-lactamase_OXA-913     GCCTTATCGGCTTATCCACAGGGGCGGTTA 270
lcl|NG_068185.1_cds_WP_023132404.1_1_[gene=blaOXA]_[locus_tag=A7J11_06798]_[protein=OXA-50_family_oxacillin-hydrolyzing_class_D_beta-lactamase_OXA-914     GCCTGATCGGCTTATCCACAGGGGCGGTTA 270
lcl|NG_076674.1_cds_WP_049291121.1_1_[gene=blaOXA]_[locus_tag=A7J11_07180]_[protein=OXA-50_family_oxacillin-hydrolyzing_class_D_beta-lactamase_OXA-101     GCCTGATCGGCTTATCCACAGGGGCGGTTA 270
lcl|NG_076815.1_cds_WP_223146972.1_1_[gene=blaOXA]_[locus_tag=A7J11_07196]_[protein=OXA-50_family_oxacillin-hydrolyzing_class_D_beta-lactamase_OXA-101     GCCTGATCGGCTTATCCACAGGGGCGGTTA 270
lcl|NG_076816.1_cds_WP_196658681.1_1_[gene=blaOXA]_[locus_tag=A7J11_07197]_[protein=OXA-50_family_oxacillin-hydrolyzing_class_D_beta-lactamase_OXA-101     GCCTGATCGGCTTATCCACAGGGGCGGTTA 270
lcl|NG_076817.1_cds_WP_126584556.1_1_[gene=blaOXA]_[locus_tag=A7J11_07198]_[protein=OXA-50_family_oxacillin-hydrolyzing_class_D_beta-lactamase_OXA-102     GCCTGATCGGCTTATCCACAGGGGCGGTTA 270
lcl|NG_076818.1_cds_WP_121306048.1_1_[gene=blaOXA]_[locus_tag=A7J11_07199]_[protein=OXA-50_family_oxacillin-hydrolyzing_class_D_beta-lactamase_OXA-102     GCCTGATCGGCTTATCCACAGGGGCGGTTA 270
lcl|NG_076819.1_cds_WP_034027761.1_1_[gene=blaOXA]_[locus_tag=A7J11_07200]_[protein=OXA-50_family_oxacillin-hydrolyzing_class_D_beta-lactamase_OXA-102     GCCTGATTGGCTTATCCACAGGGGCGGTTA 270
lcl|NG_076820.1_cds_WP_034033411.1_1_[gene=blaOXA]_[locus_tag=A7J11_07201]_[protein=OXA-50_family_oxacillin-hydrolyzing_class_D_beta-lactamase_OXA-102     GCCTGATTGGCTTATCCACAGGGGCGGTTA 270
lcl|NG_076821.1_cds_WP_058354753.1_1_[gene=blaOXA]_[locus_tag=A7J11_07202]_[protein=OXA-50_family_oxacillin-hydrolyzing_class_D_beta-lactamase_OXA-102     GCCTGATTGGCTTATCCACAGGGGCGGTTA 270
lcl|NG_076822.1_cds_WP_034025854.1_1_[gene=blaOXA]_[locus_tag=A7J11_07203]_[protein=OXA-50_family_oxacillin-hydrolyzing_class_D_beta-lactamase_OXA-102     GCCTGATCGGCTTATCCACAGGGGCGGTTA 270
lcl|NG_076823.1_cds_WP_019396295.1_1_[gene=blaOXA]_[locus_tag=A7J11_07204]_[protein=OXA-50_family_oxacillin-hydrolyzing_class_D_beta-lactamase_OXA-102     GCCTGATCGGCTTATCCACAGGGGCGGTTA 270
lcl|NG_076824.1_cds_WP_058142895.1_1_[gene=blaOXA]_[locus_tag=A7J11_07205]_[protein=OXA-50_family_oxacillin-hydrolyzing_class_D_beta-lactamase_OXA-102     GCCTGATCGGCTTATCCACAGGGGCGGTTA 270
lcl|NG_076825.1_cds_WP_017002439.1_1_[gene=blaOXA]_[locus_tag=A7J11_07206]_[protein=OXA-50_family_oxacillin-hydrolyzing_class_D_beta-lactamase_OXA-102     GCCTGATCGGCTTATCCACAGGGGCGGTTA 270
lcl|NG_076826.1_cds_WP_126861771.1_1_[gene=blaOXA]_[locus_tag=A7J11_07207]_[protein=OXA-50_family_oxacillin-hydrolyzing_class_D_beta-lactamase_OXA-102     GCCTGATCGGCTTATCCACAGGGGCGGTTA 270
lcl|NG_076827.1_cds_WP_023097100.1_1_[gene=blaOXA]_[locus_tag=A7J11_07208]_[protein=OXA-50_family_oxacillin-hydrolyzing_class_D_beta-lactamase_OXA-103     GCCTGATCGGCTTATCCACAGGGGCGGTTA 270
lcl|NG_076828.1_cds_WP_223146973.1_1_[gene=blaOXA]_[locus_tag=A7J11_07209]_[protein=OXA-50_family_oxacillin-hydrolyzing_class_D_beta-lactamase_OXA-103     GCCTGATCGGCTTATCCACAGGGGCGGTTA 270
lcl|NG_076829.1_cds_WP_023107469.1_1_[gene=blaOXA]_[locus_tag=A7J11_07210]_[protein=OXA-50_family_oxacillin-hydrolyzing_class_D_beta-lactamase_OXA-103     GCCTGATTGGCTTATCCACAGGGGCGGTTA 270
lcl|NG_076830.1_cds_WP_033937969.1_1_[gene=blaOXA]_[locus_tag=A7J11_07211]_[protein=OXA-50_family_oxacillin-hydrolyzing_class_D_beta-lactamase_OXA-103     GCCTGATCGGCTTATCCACAGGGGCGGTTA 270
lcl|NG_076831.1_cds_WP_033887259.1_1_[gene=blaOXA]_[locus_tag=A7J11_07212]_[protein=OXA-50_family_oxacillin-hydrolyzing_class_D_beta-lactamase_OXA-103     GCCTGATCGGCTTATCCACAGGGGCGGTTA 270
lcl|NG_076840.1_cds_WP_023096365.1_1_[gene=blaOXA]_[locus_tag=A7J11_07221]_[protein=OXA-50_family_oxacillin-hydrolyzing_class_D_beta-lactamase_OXA-103     GCCTGATCGGCTTATCCACAGGGGCGGTTA 270
lcl|NG_081710.1_cds_WP_124125861.1_1_[gene=blaOXA]_[locus_tag=A7J11_07650]_[protein=OXA-50_family_oxacillin-hydrolyzing_class_D_beta-lactamase_OXA-112     GCCTGATTGGCTTATCCACAGGGGCGGTTA 270
lcl|NG_081711.1_cds_WP_033955867.1_1_[gene=blaOXA]_[locus_tag=A7J11_07651]_[protein=OXA-50_family_oxacillin-hydrolyzing_class_D_beta-lactamase_OXA-112     GCCTGATCGGCTTATCCACAGGGGCGGTTA 270
lcl|NG_081712.1_cds_WP_256875614.1_1_[gene=blaOXA]_[locus_tag=A7J11_07652]_[protein=OXA-50_family_oxacillin-hydrolyzing_class_D_beta-lactamase_OXA-112     GCCTGATCGGCTTATCCACAGGGGCGGTTA 270
lcl|NG_081713.1_cds_WP_023122435.1_1_[gene=blaOXA]_[locus_tag=A7J11_07653]_[protein=OXA-50_family_oxacillin-hydrolyzing_class_D_beta-lactamase_OXA-112     GCCTGATCGGCTTATCCACAGGGGCGGTTA 270
lcl|NG_081714.1_cds_WP_256875615.1_1_[gene=blaOXA]_[locus_tag=A7J11_07654]_[protein=OXA-50_family_oxacillin-hydrolyzing_class_D_beta-lactamase_OXA-112     GCCTGATCGGCTTATCCACAGGGGCGGTTA 270
lcl|NG_081715.1_cds_WP_057387633.1_1_[gene=blaOXA]_[locus_tag=A7J11_07655]_[protein=OXA-50_family_oxacillin-hydrolyzing_class_D_beta-lactamase_OXA-112     GCCTGATCGGCTTATCCACAGGGGCGGTTA 270
lcl|NG_081716.1_cds_WP_256875616.1_1_[gene=blaOXA]_[locus_tag=A7J11_07656]_[protein=OXA-50_family_oxacillin-hydrolyzing_class_D_beta-lactamase_OXA-113     GCCTGATCGGCTTATCCACAGGGGCGGTTA 270
lcl|NG_081717.1_cds_WP_126622689.1_1_[gene=blaOXA]_[locus_tag=A7J11_07657]_[protein=OXA-50_family_oxacillin-hydrolyzing_class_D_beta-lactamase_OXA-113     GCCTGATCGGCTTATCCACAGGGGCGGTTA 270
lcl|NG_081718.1_cds_WP_058017838.1_1_[gene=blaOXA]_[locus_tag=A7J11_07658]_[protein=OXA-50_family_oxacillin-hydrolyzing_class_D_beta-lactamase_OXA-113     GCCTGATCGGCTTATCCACAGGGGCGGTTA 270
lcl|NG_081719.1_cds_WP_033968246.1_1_[gene=blaOXA]_[locus_tag=A7J11_07659]_[protein=OXA-50_family_oxacillin-hydrolyzing_class_D_beta-lactamase_OXA-113     GCCTGATCGGCTTATCCACAGGGGCGGTTA 270
lcl|NG_081720.1_cds_WP_256875617.1_1_[gene=blaOXA]_[locus_tag=A7J11_07660]_[protein=OXA-50_family_oxacillin-hydrolyzing_class_D_beta-lactamase_OXA-113     GCCTGATCGGCTTATCCACAGGGGCGGTTA 270
lcl|NG_081721.1_cds_WP_033978625.1_1_[gene=blaOXA]_[locus_tag=A7J11_07661]_[protein=OXA-50_family_oxacillin-hydrolyzing_class_D_beta-lactamase_OXA-113     GCCTGATCGGCTTATCCACAGGGGCGGTTA 270
lcl|NG_242747.1_cds_WP_367187968.1_1_[gene=blaOXA]_[locus_tag=A7J11_08495]_[protein=OXA-50_family_oxacillin-hydrolyzing_class_D_beta-lactamase_OXA-124     GCCTGATCGGCTTATCCACAGGGGCGGTTA 270
lcl|NG_242748.1_cds_WP_034002900.1_1_[gene=blaOXA]_[locus_tag=A7J11_08496]_[protein=OXA-50_family_oxacillin-hydrolyzing_class_D_beta-lactamase_OXA-124     GCCTGATTGGCTTATCCACAGGGGCGGTTA 270
lcl|NG_242749.1_cds_WP_171889086.1_1_[gene=blaOXA]_[locus_tag=A7J11_08497]_[protein=OXA-50_family_oxacillin-hydrolyzing_class_D_beta-lactamase_OXA-124     GCCTGATTGGCTTATCCACAGGGGCGGTTA 270
lcl|NG_243485.1_cds_WP_126558944.1_1_[gene=blaOXA]_[locus_tag=A7J11_08583]_[protein=OXA-50_family_oxacillin-hydrolyzing_class_D_beta-lactamase_OXA-126     GCCTGATCGGCTTATCCACAGGGGCGGTTA 270
lcl|NG_243486.1_cds_WP_058176185.1_1_[gene=blaOXA]_[locus_tag=A7J11_08584]_[protein=OXA-50_family_oxacillin-hydrolyzing_class_D_beta-lactamase_OXA-126     GCCTGATTGGCTTATCCACAGGGGCGGTTA 270
lcl|NG_243487.1_cds_WP_229998008.1_1_[gene=blaOXA]_[locus_tag=A7J11_08585]_[protein=OXA-50_family_oxacillin-hydrolyzing_class_D_beta-lactamase_OXA-126     GCCTGATCGGCTTATCCACAGGGGCGGTTA 270
lcl|NG_243488.1_cds_WP_033984473.1_1_[gene=blaOXA]_[locus_tag=A7J11_08586]_[protein=OXA-50_family_oxacillin-hydrolyzing_class_D_beta-lactamase_OXA-127     GCCTGATTGGCTTATCCACAGGGGCGGTTA 270
lcl|NG_243489.1_cds_WP_128621242.1_1_[gene=blaOXA]_[locus_tag=A7J11_08587]_[protein=OXA-50_family_oxacillin-hydrolyzing_class_D_beta-lactamase_OXA-127     GCCTGATCGGCTTATCCACAGGGGCGGTTA 270
lcl|NG_243490.1_cds_WP_073647622.1_1_[gene=blaOXA]_[locus_tag=A7J11_08588]_[protein=OXA-50_family_oxacillin-hydrolyzing_class_D_beta-lactamase_OXA-127     GCCTGATTGGCTTATCCACAGGGGCGGTTA 270
lcl|NG_243491.1_cds_WP_114230457.1_1_[gene=blaOXA]_[locus_tag=A7J11_08589]_[protein=OXA-50_family_oxacillin-hydrolyzing_class_D_beta-lactamase_OXA-127     GCCTGATCGGCTTATCCACAGGGGCGGTTA 270
lcl|NG_243492.1_cds_WP_058199927.1_1_[gene=blaOXA]_[locus_tag=A7J11_08590]_[protein=OXA-50_family_oxacillin-hydrolyzing_class_D_beta-lactamase_OXA-127     GCCTGATCGGCTTATCCACAGGGGCGGTTA 270
lcl|NG_243493.1_cds_WP_043099627.1_1_[gene=blaOXA]_[locus_tag=A7J11_08591]_[protein=OXA-50-var_family_class_D_beta-lactamase_OXA-1275]_[protein_id=WP_     GCCTGATCGGTTTATCCACAGGCGCGGTGA 270
lcl|NG_243494.1_cds_WP_034022424.1_1_[gene=blaOXA]_[locus_tag=A7J11_08592]_[protein=OXA-50_family_oxacillin-hydrolyzing_class_D_beta-lactamase_OXA-127     GCCTGATCGGCTTATCCACAGGGGCGGTTA 270
lcl|NG_243495.1_cds_WP_375516068.1_1_[gene=blaOXA]_[locus_tag=A7J11_08593]_[protein=OXA-50_family_oxacillin-hydrolyzing_class_D_beta-lactamase_OXA-127     GCCTTATCGGCTTATCCACAGGGGCGGTTA 270
lcl|NG_243496.1_cds_WP_252649526.1_1_[gene=blaOXA]_[locus_tag=A7J11_08594]_[protein=OXA-50_family_oxacillin-hydrolyzing_class_D_beta-lactamase_OXA-127     GCCTGATCGGCTTATCCACAGGGGCGGTTA 270
lcl|NG_243497.1_cds_WP_367086563.1_1_[gene=blaOXA]_[locus_tag=A7J11_08595]_[protein=OXA-50_family_oxacillin-hydrolyzing_class_D_beta-lactamase_OXA-127     GCCTGATCGGCTTATCCTCAGGGGCGGTTA 270
lcl|NG_243498.1_cds_WP_375516069.1_1_[gene=blaOXA]_[locus_tag=A7J11_08596]_[protein=OXA-50_family_oxacillin-hydrolyzing_class_D_beta-lactamase_OXA-128     GCCTGATCGGCTTATCCACAGGGGCGGTTA 270
lcl|NG_243499.1_cds_WP_034047652.1_1_[gene=blaOXA]_[locus_tag=A7J11_08597]_[protein=OXA-50_family_oxacillin-hydrolyzing_class_D_beta-lactamase_OXA-128     GCCTGATCGGCTTATCCACAGGGGCGGTTA 270
lcl|NG_243500.1_cds_WP_375516070.1_1_[gene=blaOXA]_[locus_tag=A7J11_08598]_[protein=OXA-50_family_oxacillin-hydrolyzing_class_D_beta-lactamase_OXA-128     GCCTGATCGGCTTATCCACAGGGGCGGTTA 270
lcl|NG_243501.1_cds_WP_375516071.1_1_[gene=blaOXA]_[locus_tag=A7J11_08599]_[protein=OXA-50_family_oxacillin-hydrolyzing_class_D_beta-lactamase_OXA-128     GCCTGATCGGCTTATCCACAGGGGCGGTTA 270
lcl|NG_243502.1_cds_WP_053814856.1_1_[gene=blaOXA]_[locus_tag=A7J11_08600]_[protein=OXA-50-var_family_class_D_beta-lactamase_OXA-1284]_[protein_id=WP_     GCCTGATCGGTTTATCCACAGGCGCGGTGA 270
lcl|NG_243503.1_cds_WP_171892704.1_1_[gene=blaOXA]_[locus_tag=A7J11_08601]_[protein=OXA-50_family_oxacillin-hydrolyzing_class_D_beta-lactamase_OXA-128     GCCTGATCGGCTTATCCACAGGGGCGGTTA 270
lcl|NG_243504.1_cds_WP_194355408.1_1_[gene=blaOXA]_[locus_tag=A7J11_08602]_[protein=OXA-50_family_oxacillin-hydrolyzing_class_D_beta-lactamase_OXA-128     GCCTGATCGGCTTATCCACAGGGGCGGTTA 270
lcl|NG_243505.1_cds_WP_225025027.1_1_[gene=blaOXA]_[locus_tag=A7J11_08603]_[protein=OXA-50_family_oxacillin-hydrolyzing_class_D_beta-lactamase_OXA-128     GCCTGATCGGCTTATCCACAGGGGCGGTTA 270
lcl|NG_243506.1_cds_WP_033949287.1_1_[gene=blaOXA]_[locus_tag=A7J11_08604]_[protein=OXA-50_family_oxacillin-hydrolyzing_class_D_beta-lactamase_OXA-128     GCCTGATCGGCTTATCCACAGGGGCGGTTA 270
lcl|NG_243507.1_cds_WP_034015617.1_1_[gene=blaOXA]_[locus_tag=A7J11_08605]_[protein=OXA-50_family_oxacillin-hydrolyzing_class_D_beta-lactamase_OXA-128     GCCTGATTGGCTTATCCACAGGGGCGGTTA 270
lcl|NG_243508.1_cds_WP_058145768.1_1_[gene=blaOXA]_[locus_tag=A7J11_08606]_[protein=OXA-50-var_family_class_D_beta-lactamase_OXA-1290]_[protein_id=WP_     GCCTGATCGGTTTATCCACAGGCGCGGTGA 270
lcl|NG_243509.1_cds_WP_375516072.1_1_[gene=blaOXA]_[locus_tag=A7J11_08607]_[protein=OXA-50_family_oxacillin-hydrolyzing_class_D_beta-lactamase_OXA-129     GCCTGATCGGCTTATCCACAGGGGCGGTTA 270
lcl|NG_243510.1_cds_WP_100882964.1_1_[gene=blaOXA]_[locus_tag=A7J11_08608]_[protein=OXA-50_family_oxacillin-hydrolyzing_class_D_beta-lactamase_OXA-129     GCCTGATCGGCTTATCCACAGGGGCGGTTA 270
lcl|NG_243511.1_cds_WP_105248276.1_1_[gene=blaOXA]_[locus_tag=A7J11_08609]_[protein=OXA-50_family_oxacillin-hydrolyzing_class_D_beta-lactamase_OXA-129     GCCTGATCGGCTTATCCACAGGGGCGGTTA 270
lcl|NG_243512.1_cds_WP_034080731.1_1_[gene=blaOXA]_[locus_tag=A7J11_08610]_[protein=OXA-50-var_family_class_D_beta-lactamase_OXA-1294]_[protein_id=WP_     GCCTGATCGGTTTATCCACAGGCGCGGTGA 270
lcl|NG_243513.1_cds_WP_331706252.1_1_[gene=blaOXA]_[locus_tag=A7J11_08611]_[protein=OXA-50_family_oxacillin-hydrolyzing_class_D_beta-lactamase_OXA-129     GCCTGATCGGCTTATCCACAGGGGCGGTTA 270
lcl|NG_243514.1_cds_WP_375516073.1_1_[gene=blaOXA]_[locus_tag=A7J11_08612]_[protein=OXA-50_family_oxacillin-hydrolyzing_class_D_beta-lactamase_OXA-129     GCCTGATCGGCTTATCCACAGGGGCGGTTA 270
lcl|NG_243515.1_cds_WP_375516074.1_1_[gene=blaOXA]_[locus_tag=A7J11_08613]_[protein=OXA-50_family_oxacillin-hydrolyzing_class_D_beta-lactamase_OXA-129     GCCTGATCGGCTTATCCACAGGGGCGGTTA 270
lcl|NG_243516.1_cds_WP_074206779.1_1_[gene=blaOXA]_[locus_tag=A7J11_08614]_[protein=OXA-50_family_oxacillin-hydrolyzing_class_D_beta-lactamase_OXA-129     GCCTGATTGGCTTATCCACAGGGGCGGTTA 270
lcl|NG_243517.1_cds_WP_375516075.1_1_[gene=blaOXA]_[locus_tag=A7J11_08615]_[protein=OXA-50_family_oxacillin-hydrolyzing_class_D_beta-lactamase_OXA-129     GCCTGATCGGCTTATCCACAGGGGCGGTTA 270
lcl|NG_243518.1_cds_WP_375516076.1_1_[gene=blaOXA]_[locus_tag=A7J11_08616]_[protein=OXA-50_family_oxacillin-hydrolyzing_class_D_beta-lactamase_OXA-130     GCCTGATCGGCTTATCCACAGGGGCGGTTA 270
lcl|NG_243519.1_cds_WP_375516077.1_1_[gene=blaOXA]_[locus_tag=A7J11_08617]_[protein=OXA-50_family_oxacillin-hydrolyzing_class_D_beta-lactamase_OXA-130     GCCTGATCGGCTTATCCACAGGGGCGGTTA 270
lcl|ON651474.1_cds_UTS94227.1_1_[gene=blaOXA]_[protein=OXA-50_family_oxacillin-hydrolyzing_class_D_beta-lactamase_OXA-1124]_[protein_id=UTS94227.1]_[l     GCCTGATTGGCTTATCCACAGGGGCGGTTA 270
lcl|ON651475.1_cds_UTS94228.1_1_[gene=blaOXA]_[protein=OXA-50_family_oxacillin-hydrolyzing_class_D_beta-lactamase_OXA-1125]_[protein_id=UTS94228.1]_[l     GCCTGATCGGCTTATCCACAGGGGCGGTTA 270
lcl|ON651476.1_cds_UTS94229.1_1_[gene=blaOXA]_[protein=OXA-50_family_oxacillin-hydrolyzing_class_D_beta-lactamase_OXA-1126]_[protein_id=UTS94229.1]_[l     GCCTGATCGGCTTATCCACAGGGGCGGTTA 270
lcl|ON651477.1_cds_UTS94230.1_1_[gene=blaOXA]_[protein=OXA-50_family_oxacillin-hydrolyzing_class_D_beta-lactamase_OXA-1035]_[protein_id=UTS94230.1]_[l     GCCTGATCGGCTTATCCACAGGGGCGGTTA 270
lcl|ON651478.1_cds_UTS94231.1_1_[gene=blaOXA]_[protein=OXA-50_family_oxacillin-hydrolyzing_class_D_beta-lactamase_OXA-1127]_[protein_id=UTS94231.1]_[l     GCCTGATCGGCTTATCCACAGGGGCGGTTA 270
lcl|ON651479.1_cds_UTS94232.1_1_[gene=blaOXA]_[protein=OXA-50_family_oxacillin-hydrolyzing_class_D_beta-lactamase_OXA-1128]_[protein_id=UTS94232.1]_[l     GCCTGATCGGCTTATCCACAGGGGCGGTTA 270
lcl|ON651480.1_cds_UTS94233.1_1_[gene=blaOXA]_[protein=OXA-50_family_oxacillin-hydrolyzing_class_D_beta-lactamase_OXA-1129]_[protein_id=UTS94233.1]_[l     GCCTGATCGGCTTATCCACAGGGGCGGTTA 270
lcl|ON651481.1_cds_UTS94234.1_1_[gene=blaOXA]_[protein=OXA-50_family_oxacillin-hydrolyzing_class_D_beta-lactamase_OXA-1130]_[protein_id=UTS94234.1]_[l     GCCTGATCGGCTTATCCACAGGGGCGGTTA 270
lcl|ON651482.1_cds_UTS94235.1_1_[gene=blaOXA]_[protein=OXA-50_family_oxacillin-hydrolyzing_class_D_beta-lactamase_OXA-1131]_[protein_id=UTS94235.1]_[l     GCCTGATCGGCTTATCCACAGGGGCGGTTA 270
lcl|ON651483.1_cds_UTS94236.1_1_[gene=blaOXA]_[protein=OXA-50_family_oxacillin-hydrolyzing_class_D_beta-lactamase_OXA-1132]_[protein_id=UTS94236.1]_[l     GCCTGATCGGCTTATCCACAGGGGCGGTTA 270
lcl|ON651484.1_cds_UTS94237.1_1_[gene=blaOXA]_[protein=OXA-50_family_oxacillin-hydrolyzing_class_D_beta-lactamase_OXA-1133]_[protein_id=UTS94237.1]_[l     GCCTGATCGGCTTATCCACAGGGGCGGTTA 270
lcl|ON651485.1_cds_UTS94238.1_1_[gene=blaOXA]_[protein=OXA-50_family_oxacillin-hydrolyzing_class_D_beta-lactamase_OXA-1134]_[protein_id=UTS94238.1]_[l     GCCTGATCGGCTTATCCACAGGGGCGGTTA 270
lcl|ON651486.1_cds_UTS94239.1_1_[gene=blaOXA]_[protein=OXA-50_family_oxacillin-hydrolyzing_class_D_beta-lactamase_OXA-1135]_[protein_id=UTS94239.1]_[l     GCCTGATCGGCTTATCCACAGGGGCGGTTA 270
lcl|PP850000.1_cds_XBP46885.1_1_[gene=blaOXA]_[protein=OXA-50_family_oxacillin-hydrolyzing_class_D_beta-lactamase_OXA-1250]_[protein_id=XBP46885.1]_[l     GCCTGATCGGCTTATCCACAGGGGCGGTTA 270
lcl|PP850001.1_cds_XBP46886.1_1_[gene=blaOXA]_[protein=OXA-50_family_oxacillin-hydrolyzing_class_D_beta-lactamase_OXA-1246]_[protein_id=XBP46886.1]_[l     GCCTGATTGGCTTATCCACAGGGGCGGTTA 270
lcl|PP850003.1_cds_XBP46888.1_1_[gene=blaOXA]_[protein=OXA-50_family_oxacillin-hydrolyzing_class_D_beta-lactamase_OXA-1252]_[protein_id=XBP46888.1]_[l     GCCTGATCGGCTTATCCACAGGGGCGGTTA 270
lcl|PP850004.1_cds_XBP46889.1_1_[gene=blaOXA]_[protein=OXA-50_family_oxacillin-hydrolyzing_class_D_beta-lactamase_OXA-1253]_[protein_id=XBP46889.1]_[l     GCCTGATCGGCTTATCCACAGGGGCGGTTA 270
lcl|PP850005.1_cds_XBP46890.1_1_[gene=blaOXA]_[protein=OXA-50_family_oxacillin-hydrolyzing_class_D_beta-lactamase_OXA-1254]_[protein_id=XBP46890.1]_[l     GCCTGATCGGCTTATCCACAGGGGCGGTTA 270
lcl|PP850006.1_cds_XBP46891.1_1_[gene=blaOXA]_[protein=OXA-50_family_oxacillin-hydrolyzing_class_D_beta-lactamase_OXA-1255]_[protein_id=XBP46891.1]_[l     GCCTGATCGGCTTATCCACAGGGGCGGTTA 270
lcl|PP850007.1_cds_XBP46892.1_1_[gene=blaOXA]_[protein=OXA-50_family_oxacillin-hydrolyzing_class_D_beta-lactamase_OXA-1256]_[protein_id=XBP46892.1]_[l     GCCTGATCGGCTTATCCACAGGGGCGGTTA 270
lcl|PV075125.1_cds_XOU30589.1_1_[gene=blaOXA]_[protein=OXA-50_family_oxacillin-hydrolyzing_class_D_beta-lactamase_OXA-1354]_[protein_id=XOU30589.1]_[l     GCCTGATCGGCTTATCCACAGGGGCGGTTA 270
lcl|PV075126.1_cds_XOU30590.1_1_[gene=blaOXA]_[protein=OXA-50_family_oxacillin-hydrolyzing_class_D_beta-lactamase_OXA-1255]_[protein_id=XOU30590.1]_[l     GCCTGATCGGCTTATCCACAGGGGCGGTTA 270
lcl|PV075127.1_cds_XOU30591.1_1_[gene=blaOXA]_[protein=OXA-50_family_oxacillin-hydrolyzing_class_D_beta-lactamase_OXA-1355]_[protein_id=XOU30591.1]_[l     GCCTGATCGGCTTATCCACAGGGGCGGTTA 270
lcl|PV075128.1_cds_XOU30592.1_1_[gene=blaOXA]_[protein=OXA-50_family_oxacillin-hydrolyzing_class_D_beta-lactamase_OXA-1356]_[protein_id=XOU30592.1]_[l     GCCTGATCGGCTTATCCACAGGGGCGGTTA 270
lcl|PV075129.1_cds_XOU30593.1_1_[gene=blaOXA]_[protein=OXA-50_family_oxacillin-hydrolyzing_class_D_beta-lactamase_OXA-1357]_[protein_id=XOU30593.1]_[l     GCCTGATCGGCTTATCCACAGGGGCGGTTA 270
lcl|PV075130.1_cds_XOU30594.1_1_[gene=blaOXA]_[protein=OXA-50_family_oxacillin-hydrolyzing_class_D_beta-lactamase_OXA-1358]_[protein_id=XOU30594.1]_[l     GCCTGATCGGCTTATCCACAGGGGCGGTTA 270
lcl|PV075131.1_cds_XOU30595.1_1_[gene=blaOXA]_[protein=OXA-50_family_oxacillin-hydrolyzing_class_D_beta-lactamase_OXA-1359]_[protein_id=XOU30595.1]_[l     GCCTGATCGGCTTATCCACAGGGGCGGTTA 270
lcl|PV075132.1_cds_XOU30596.1_1_[gene=blaOXA]_[protein=OXA-50_family_oxacillin-hydrolyzing_class_D_beta-lactamase_OXA-1360]_[protein_id=XOU30596.1]_[l     GCCTGATCGGCTTATCCACAGGGGCGGTTA 270
lcl|PV075133.1_cds_XOU30597.1_1_[gene=blaOXA]_[protein=OXA-50_family_oxacillin-hydrolyzing_class_D_beta-lactamase_OXA-1361]_[protein_id=XOU30597.1]_[l     GCCTGATCGGCTTATCCACAGGGGCGGTTA 270
lcl|PV075134.1_cds_XOU30598.1_1_[gene=blaOXA]_[protein=OXA-50_family_oxacillin-hydrolyzing_class_D_beta-lactamase_OXA-1362]_[protein_id=XOU30598.1]_[l     GCCTGATCGGCTTATCCACAGGGGCGGTTA 270
lcl|PV075135.1_cds_XOU30599.1_1_[gene=blaOXA]_[protein=OXA-50_family_oxacillin-hydrolyzing_class_D_beta-lactamase_OXA-1363]_[protein_id=XOU30599.1]_[l     GCCTGATCGGCTTATCCACAGGGGCGGTTA 270
lcl|PV075136.1_cds_XOU30600.1_1_[gene=blaOXA]_[protein=OXA-50_family_oxacillin-hydrolyzing_class_D_beta-lactamase_OXA-1364]_[protein_id=XOU30600.1]_[l     GCCTGATCGGCTTATCCACAGGGGCGGTTA 270
lcl|PV075137.1_cds_XOU30601.1_1_[gene=blaOXA]_[protein=OXA-50_family_oxacillin-hydrolyzing_class_D_beta-lactamase_OXA-1365]_[protein_id=XOU30601.1]_[l     GCCTGATTGGCTTATCCACAGGGGCGGTTA 270
lcl|PQ203856.1_cds_XGB73484.1_1_[gene=blaOXA]_[protein=OXA-50_family_oxacillin-hydrolyzing_class_D_beta-lactamase_OXA-1267]_[protein_id=XGB73484.1]_[l     GCCTGATCGGCTTATCCACAGGGGCGGTTA 270
lcl|PQ203857.1_cds_XGB73485.1_1_[gene=blaOXA]_[protein=OXA-50_family_oxacillin-hydrolyzing_class_D_beta-lactamase_OXA-1268]_[protein_id=XGB73485.1]_[l     GCCTGATTGGCTTATCCACAGGGGCGGTTA 270
lcl|PQ203858.1_cds_XGB73486.1_1_[gene=blaOXA]_[protein=OXA-50_family_oxacillin-hydrolyzing_class_D_beta-lactamase_OXA-1269]_[protein_id=XGB73486.1]_[l     GCCTGATCGGCTTATCCACAGGGGCGGTTA 270
lcl|PQ203859.1_cds_XGB73487.1_1_[gene=blaOXA]_[protein=OXA-50_family_oxacillin-hydrolyzing_class_D_beta-lactamase_OXA-1270]_[protein_id=XGB73487.1]_[l     GCCTGATTGGCTTATCCACAGGGGCGGTTA 270
lcl|PQ203860.1_cds_XGB73488.1_1_[gene=blaOXA]_[protein=OXA-50_family_oxacillin-hydrolyzing_class_D_beta-lactamase_OXA-1271]_[protein_id=XGB73488.1]_[l     GCCTGATCGGCTTATCCACAGGGGCGGTTA 270
lcl|PQ203861.1_cds_XGB73489.1_1_[gene=blaOXA]_[protein=OXA-50_family_oxacillin-hydrolyzing_class_D_beta-lactamase_OXA-1272]_[protein_id=XGB73489.1]_[l     GCCTGATTGGCTTATCCACAGGGGCGGTTA 270
lcl|PQ203862.1_cds_XGB73490.1_1_[gene=blaOXA]_[protein=OXA-50_family_oxacillin-hydrolyzing_class_D_beta-lactamase_OXA-1273]_[protein_id=XGB73490.1]_[l     GCCTGATCGGCTTATCCACAGGGGCGGTTA 270
lcl|PQ203863.1_cds_XGB73491.1_1_[gene=blaOXA]_[protein=OXA-50_family_oxacillin-hydrolyzing_class_D_beta-lactamase_OXA-1274]_[protein_id=XGB73491.1]_[l     GCCTGATCGGCTTATCCACAGGGGCGGTTA 270
lcl|PQ203864.1_cds_XGB73492.1_1_[gene=blaOXA]_[protein=OXA-50-var_family_class_D_beta-lactamase_OXA-1275]_[protein_id=XGB73492.1]_[location=1..789]_[g     GCCTGATCGGTTTATCCACAGGCGCGGTGA 270
lcl|PQ203865.1_cds_XGB73493.1_1_[gene=blaOXA]_[protein=OXA-50_family_oxacillin-hydrolyzing_class_D_beta-lactamase_OXA-1276]_[protein_id=XGB73493.1]_[l     GCCTGATCGGCTTATCCACAGGGGCGGTTA 270
lcl|PQ203866.1_cds_XGB73494.1_1_[gene=blaOXA]_[protein=OXA-50_family_oxacillin-hydrolyzing_class_D_beta-lactamase_OXA-1277]_[protein_id=XGB73494.1]_[l     GCCTTATCGGCTTATCCACAGGGGCGGTTA 270
lcl|PQ203867.1_cds_XGB73495.1_1_[gene=blaOXA]_[protein=OXA-50_family_oxacillin-hydrolyzing_class_D_beta-lactamase_OXA-1278]_[protein_id=XGB73495.1]_[l     GCCTGATCGGCTTATCCACAGGGGCGGTTA 270
lcl|PQ203868.1_cds_XGB73496.1_1_[gene=blaOXA]_[protein=OXA-50_family_oxacillin-hydrolyzing_class_D_beta-lactamase_OXA-1279]_[protein_id=XGB73496.1]_[l     GCCTGATCGGCTTATCCTCAGGGGCGGTTA 270
lcl|PQ203869.1_cds_XGB73497.1_1_[gene=blaOXA]_[protein=OXA-50_family_oxacillin-hydrolyzing_class_D_beta-lactamase_OXA-1280]_[protein_id=XGB73497.1]_[l     GCCTGATCGGCTTATCCACAGGGGCGGTTA 270
lcl|PQ203870.1_cds_XGB73498.1_1_[gene=blaOXA]_[protein=OXA-50_family_oxacillin-hydrolyzing_class_D_beta-lactamase_OXA-1281]_[protein_id=XGB73498.1]_[l     GCCTGATCGGCTTATCCACAGGGGCGGTTA 270
lcl|PQ203871.1_cds_XGB73499.1_1_[gene=blaOXA]_[protein=OXA-50_family_oxacillin-hydrolyzing_class_D_beta-lactamase_OXA-1282]_[protein_id=XGB73499.1]_[l     GCCTGATCGGCTTATCCACAGGGGCGGTTA 270
lcl|PQ203872.1_cds_XGB73500.1_1_[gene=blaOXA]_[protein=OXA-50_family_oxacillin-hydrolyzing_class_D_beta-lactamase_OXA-1283]_[protein_id=XGB73500.1]_[l     GCCTGATCGGCTTATCCACAGGGGCGGTTA 270
lcl|PQ203873.1_cds_XGB73501.1_1_[gene=blaOXA]_[protein=OXA-50-var_family_class_D_beta-lactamase_OXA-1284]_[protein_id=XGB73501.1]_[location=1..789]_[g     GCCTGATCGGTTTATCCACAGGCGCGGTGA 270
lcl|PQ203874.1_cds_XGB73502.1_1_[gene=blaOXA]_[protein=OXA-50_family_oxacillin-hydrolyzing_class_D_beta-lactamase_OXA-1285]_[protein_id=XGB73502.1]_[l     GCCTGATCGGCTTATCCACAGGGGCGGTTA 270
lcl|PQ203875.1_cds_XGB73503.1_1_[gene=blaOXA]_[protein=OXA-50_family_oxacillin-hydrolyzing_class_D_beta-lactamase_OXA-1286]_[protein_id=XGB73503.1]_[l     GCCTGATCGGCTTATCCACAGGGGCGGTTA 270
lcl|PQ203876.1_cds_XGB73504.1_1_[gene=blaOXA]_[protein=OXA-50_family_oxacillin-hydrolyzing_class_D_beta-lactamase_OXA-1287]_[protein_id=XGB73504.1]_[l     GCCTGATCGGCTTATCCACAGGGGCGGTTA 270
lcl|PQ203877.1_cds_XGB73505.1_1_[gene=blaOXA]_[protein=OXA-50_family_oxacillin-hydrolyzing_class_D_beta-lactamase_OXA-1288]_[protein_id=XGB73505.1]_[l     GCCTGATCGGCTTATCCACAGGGGCGGTTA 270
lcl|PQ203878.1_cds_XGB73506.1_1_[gene=blaOXA]_[protein=OXA-50_family_oxacillin-hydrolyzing_class_D_beta-lactamase_OXA-1289]_[protein_id=XGB73506.1]_[l     GCCTGATTGGCTTATCCACAGGGGCGGTTA 270
lcl|PQ203879.1_cds_XGB73507.1_1_[gene=blaOXA]_[protein=OXA-50-var_family_class_D_beta-lactamase_OXA-1290]_[protein_id=XGB73507.1]_[location=1..789]_[g     GCCTGATCGGTTTATCCACAGGCGCGGTGA 270
lcl|PQ203880.1_cds_XGB73508.1_1_[gene=blaOXA]_[protein=OXA-50_family_oxacillin-hydrolyzing_class_D_beta-lactamase_OXA-1291]_[protein_id=XGB73508.1]_[l     GCCTGATCGGCTTATCCACAGGGGCGGTTA 270
lcl|PQ203881.1_cds_XGB73509.1_1_[gene=blaOXA]_[protein=OXA-50_family_oxacillin-hydrolyzing_class_D_beta-lactamase_OXA-1292]_[protein_id=XGB73509.1]_[l     GCCTGATCGGCTTATCCACAGGGGCGGTTA 270
lcl|PQ203882.1_cds_XGB73510.1_1_[gene=blaOXA]_[protein=OXA-50_family_oxacillin-hydrolyzing_class_D_beta-lactamase_OXA-1293]_[protein_id=XGB73510.1]_[l     GCCTGATCGGCTTATCCACAGGGGCGGTTA 270
lcl|PQ203883.1_cds_XGB73511.1_1_[gene=blaOXA]_[protein=OXA-50-var_family_class_D_beta-lactamase_OXA-1294]_[protein_id=XGB73511.1]_[location=1..789]_[g     GCCTGATCGGTTTATCCACAGGCGCGGTGA 270
lcl|PQ203884.1_cds_XGB73512.1_1_[gene=blaOXA]_[protein=oxacillin-hydrolyzing_class_D_beta-lactamase_OXA-50]_[protein_id=XGB73512.1]_[location=1..789]_     GCCTGATCGGCTTATCCACAGGGGCGGTTA 270
lcl|PQ203885.1_cds_XGB73513.1_1_[gene=blaOXA]_[protein=OXA-50_family_oxacillin-hydrolyzing_class_D_beta-lactamase_OXA-1295]_[protein_id=XGB73513.1]_[l     GCCTGATCGGCTTATCCACAGGGGCGGTTA 270
lcl|PQ203886.1_cds_XGB73514.1_1_[gene=blaOXA]_[protein=OXA-50_family_oxacillin-hydrolyzing_class_D_beta-lactamase_OXA-1296]_[protein_id=XGB73514.1]_[l     GCCTGATCGGCTTATCCACAGGGGCGGTTA 270
lcl|PQ203887.1_cds_XGB73515.1_1_[gene=blaOXA]_[protein=OXA-50_family_oxacillin-hydrolyzing_class_D_beta-lactamase_OXA-1297]_[protein_id=XGB73515.1]_[l     GCCTGATCGGCTTATCCACAGGGGCGGTTA 270
lcl|PQ203888.1_cds_XGB73516.1_1_[gene=blaOXA]_[protein=OXA-50_family_oxacillin-hydrolyzing_class_D_beta-lactamase_OXA-1298]_[protein_id=XGB73516.1]_[l     GCCTGATTGGCTTATCCACAGGGGCGGTTA 270
lcl|PQ203889.1_cds_XGB73517.1_1_[gene=blaOXA]_[protein=OXA-50_family_oxacillin-hydrolyzing_class_D_beta-lactamase_OXA-1299]_[protein_id=XGB73517.1]_[l     GCCTGATCGGCTTATCCACAGGGGCGGTTA 270
lcl|PQ203890.1_cds_XGB73518.1_1_[gene=blaOXA]_[protein=OXA-50_family_oxacillin-hydrolyzing_class_D_beta-lactamase_OXA-1300]_[protein_id=XGB73518.1]_[l     GCCTGATCGGCTTATCCACAGGGGCGGTTA 270
lcl|PQ203891.1_cds_XGB73519.1_1_[gene=blaOXA]_[protein=OXA-50_family_oxacillin-hydrolyzing_class_D_beta-lactamase_OXA-1301]_[protein_id=XGB73519.1]_[l     GCCTGATCGGCTTATCCACAGGGGCGGTTA 270
lcl|PQ203892.1_cds_XGB73520.1_1_[gene=blaOXA]_[protein=OXA-50_family_oxacillin-hydrolyzing_class_D_beta-lactamase_OXA-1255]_[protein_id=XGB73520.1]_[l     GCCTGATCGGCTTATCCACAGGGGCGGTTA 270
                                                                                                                                                                                         

OXA-1_consensus                                                                                                                                            GATCAGAAAACCATATTC--AAATGGGATA 300
OXA01_crRNA                                                                                                                                                ------------------------------ 300
Forward_primer                                                                                                                                             ------------------------------ 300
Reverse_primer                                                                                                                                             ------------------------------ 300
lcl|MZ720789.1_cds_QYZ89869.1_1_[gene=blaOXA]_[protein=OXA-50_family_oxacillin-hydrolyzing_class_D_beta-lactamase_OXA-1035]_[protein_id=QYZ89869.1]_[l     GATCCGCCGACGAGGTTCTTCCCTATGGCG 300
lcl|MN370854.1_cds_QEJ80883.1_1_[gene=blaOXA]_[protein=OXA-50_family_oxacillin-hydrolyzing_class_D_beta-lactamase_OXA-846]_[protein_id=QEJ80883.1]_[lo     GATCCGCCGACGAGGTTCTTCCCTATGGCG 300
lcl|MN370855.1_cds_QEJ80884.1_1_[gene=blaOXA]_[protein=OXA-50_family_oxacillin-hydrolyzing_class_D_beta-lactamase_OXA-847]_[protein_id=QEJ80884.1]_[lo     GATCCGCCGACGAGGTTCTTCCCTATGGCG 300
lcl|MN370856.1_cds_QEJ80885.1_1_[gene=blaOXA]_[protein=OXA-50_family_oxacillin-hydrolyzing_class_D_beta-lactamase_OXA-848]_[protein_id=QEJ80885.1]_[lo     AATCCGCCGACGAGGTTCTTCCCTATGGCG 300
lcl|MN370857.1_cds_QEJ80886.1_1_[gene=blaOXA]_[protein=OXA-50_family_oxacillin-hydrolyzing_class_D_beta-lactamase_OXA-849]_[protein_id=QEJ80886.1]_[lo     GATCCGCCGACGAGGTTCTTCCCTATGGCG 300
lcl|MN370858.1_cds_QEJ80887.1_1_[gene=blaOXA]_[protein=OXA-50_family_oxacillin-hydrolyzing_class_D_beta-lactamase_OXA-850]_[protein_id=QEJ80887.1]_[lo     GATCCGCCGACGAGGTTCTTCCCTATGGCG 300
lcl|MN370859.1_cds_QEJ80888.1_1_[gene=blaOXA]_[protein=OXA-50_family_oxacillin-hydrolyzing_class_D_beta-lactamase_OXA-851]_[protein_id=QEJ80888.1]_[lo     GATCCGCCGACGAGGTTCTTCCCTATGGCG 300
lcl|MT040739.1_cds_QIC04084.1_1_[gene=blaOXA]_[protein=OXA-50_family_oxacillin-hydrolyzing_class_D_beta-lactamase_OXA-901]_[protein_id=QIC04084.1]_[lo     GATCCGCCGACGAGGTTCTTCCCTATGGCG 300
lcl|MT040740.1_cds_QIC04085.1_1_[gene=blaOXA]_[protein=OXA-50_family_oxacillin-hydrolyzing_class_D_beta-lactamase_OXA-902]_[protein_id=QIC04085.1]_[lo     AATCCGCCGACGAGGTTCTTCCCTATGGCG 300
lcl|MT040741.1_cds_QIC04086.1_1_[gene=blaOXA]_[protein=OXA-50_family_oxacillin-hydrolyzing_class_D_beta-lactamase_OXA-903]_[protein_id=QIC04086.1]_[lo     GATCCGCCGACGAGGTTCTTCCCTATGGCG 300
lcl|MT040742.1_cds_QIC04087.1_1_[gene=blaOXA]_[protein=OXA-50_family_oxacillin-hydrolyzing_class_D_beta-lactamase_OXA-904]_[protein_id=QIC04087.1]_[lo     GATCCGCCGACGAGGTTCTTCCCTATGGCG 300
lcl|MT040743.1_cds_QIC04088.1_1_[gene=blaOXA]_[protein=OXA-50_family_oxacillin-hydrolyzing_class_D_beta-lactamase_OXA-905]_[protein_id=QIC04088.1]_[lo     GATCCGCCGACGAGGTTCTTCCCTATGGCG 300
lcl|MT040744.1_cds_QIC04089.1_1_[gene=blaOXA]_[protein=OXA-50_family_oxacillin-hydrolyzing_class_D_beta-lactamase_OXA-906]_[protein_id=QIC04089.1]_[lo     GATCCGCCGACGAGGTTCTTCCCTATGGCG 300
lcl|NG_049684.1_cds_WP_015649877.1_1_[gene=blaOXA]_[locus_tag=A7J11_01217]_[protein=OXA-50_family_oxacillin-hydrolyzing_class_D_beta-lactamase_OXA-395     AATCCGCCGACGAGGTTCTTCCCTATGGCG 300
lcl|NG_049685.1_cds_WP_016852290.1_1_[gene=blaOXA]_[locus_tag=A7J11_01216]_[protein=OXA-50_family_oxacillin-hydrolyzing_class_D_beta-lactamase_OXA-396     GATCCGCCGACGAGGTTCTTCCCTATGGCG 300
lcl|NG_049768.1_cds_WP_003097028.1_1_[gene=blaOXA]_[locus_tag=A7J11_01218]_[protein=OXA-50_family_oxacillin-hydrolyzing_class_D_beta-lactamase_OXA-488     GATCCGCCGACGAGGTTCTTCCCTATGGCG 300
lcl|NG_049777.1_cds_WP_003099707.1_1_[gene=blaOXA]_[locus_tag=A7J11_00256]_[protein=oxacillin-hydrolyzing_class_D_beta-lactamase_OXA-50]_[protein_id=W     GATCCGCCGACGAGGTTCTTCCCTATGGCG 300
lcl|NG_050612.1_cds_WP_003161965.1_1_[gene=blaOXA]_[locus_tag=A7J11_01358]_[protein=OXA-50_family_oxacillin-hydrolyzing_class_D_beta-lactamase_OXA-486     GATCCGCCGACGAGGTTCTTCCCTATGGCG 300
lcl|NG_066519.1_cds_WP_033989974.1_1_[gene=blaOXA]_[locus_tag=A7J11_06473]_[protein=OXA-50_family_oxacillin-hydrolyzing_class_D_beta-lactamase_OXA-846     GATCCGCCGACGAGGTTCTTCCCTATGGCG 300
lcl|NG_066520.1_cds_WP_010793618.1_1_[gene=blaOXA]_[locus_tag=A7J11_06474]_[protein=OXA-50_family_oxacillin-hydrolyzing_class_D_beta-lactamase_OXA-847     GATCCGCCGACGAGGTTCTTCCCTATGGCG 300
lcl|NG_066521.1_cds_WP_019485147.1_1_[gene=blaOXA]_[locus_tag=A7J11_06475]_[protein=OXA-50_family_oxacillin-hydrolyzing_class_D_beta-lactamase_OXA-848     AATCCGCCGACGAGGTTCTTCCCTATGGCG 300
lcl|NG_066522.1_cds_WP_150823477.1_1_[gene=blaOXA]_[locus_tag=A7J11_06476]_[protein=OXA-50_family_oxacillin-hydrolyzing_class_D_beta-lactamase_OXA-849     GATCCGCCGACGAGGTTCTTCCCTATGGCG 300
lcl|NG_066523.1_cds_WP_034006563.1_1_[gene=blaOXA]_[locus_tag=A7J11_06477]_[protein=OXA-50_family_oxacillin-hydrolyzing_class_D_beta-lactamase_OXA-850     GATCCGCCGACGAGGTTCTTCCCTATGGCG 300
lcl|NG_066524.1_cds_WP_014603442.1_1_[gene=blaOXA]_[locus_tag=A7J11_06478]_[protein=OXA-50_family_oxacillin-hydrolyzing_class_D_beta-lactamase_OXA-851     GATCCGCCGACGAGGTTCTTCCCTATGGCG 300
lcl|NG_071209.1_cds_WP_034081711.1_1_[gene=blaOXA]_[locus_tag=A7J11_06968]_[protein=OXA-50_family_oxacillin-hydrolyzing_class_D_beta-lactamase_OXA-937     GATCCGCCGACGAGGTTCTTCCCTATGGCG 300
lcl|NG_081792.1_cds_WP_241469308.1_1_[gene=blaOXA]_[locus_tag=A7J11_07698]_[protein=OXA-50_family_oxacillin-hydrolyzing_class_D_beta-lactamase_OXA-114     GATCCGCCGACGAGGTTCTTCCCTATGGCG 300
lcl|NG_148661.1_cds_WP_057384527.1_1_[gene=blaOXA]_[locus_tag=A7J11_07900]_[protein=OXA-50_family_oxacillin-hydrolyzing_class_D_beta-lactamase_OXA-117     GATCCGCCGACGAGGTTCTTCCCTATGGCG 300
lcl|NG_157033.1_cds_WP_200582679.1_1_[gene=blaOXA]_[locus_tag=A7J11_08060]_[protein=OXA-50_family_oxacillin-hydrolyzing_class_D_beta-lactamase_OXA-118     AATCCGCCGACGAGGTTCTTCCCTATGGCG 300
lcl|NG_157043.1_cds_WP_279240798.1_1_[gene=blaOXA]_[locus_tag=A7J11_08050]_[protein=OXA-50_family_oxacillin-hydrolyzing_class_D_beta-lactamase_OXA-119     GATCCGCCGACGAGGTTCTTCCCTATGGCG 300
lcl|NG_157066.1_cds_WP_034021370.1_1_[gene=blaOXA]_[locus_tag=A7J11_08064]_[protein=OXA-50_family_oxacillin-hydrolyzing_class_D_beta-lactamase_OXA-119     GATCCGCCGACGAGGTTCTTCCCTATGGCG 300
lcl|NG_242753.1_cds_WP_150035346.1_1_[gene=blaOXA]_[locus_tag=A7J11_08503]_[protein=OXA-50_family_oxacillin-hydrolyzing_class_D_beta-lactamase_OXA-125     GATCCGCCGACGAGGTTCTTCCCTATGGCG 300
lcl|NG_242755.1_cds_WP_124213927.1_1_[gene=blaOXA]_[locus_tag=A7J11_08505]_[protein=OXA-50_family_oxacillin-hydrolyzing_class_D_beta-lactamase_OXA-125     GATCCGCCTACGAGGTTCTTCCCTATGGCG 300
lcl|NG_242756.1_cds_WP_034072939.1_1_[gene=blaOXA]_[locus_tag=A7J11_08506]_[protein=OXA-50_family_oxacillin-hydrolyzing_class_D_beta-lactamase_OXA-125     GATCCGCCGACGAGGTTCTTCCCTATGGCG 300
lcl|NG_242757.1_cds_WP_094776403.1_1_[gene=blaOXA]_[locus_tag=A7J11_08507]_[protein=OXA-50_family_oxacillin-hydrolyzing_class_D_beta-lactamase_OXA-125     GATCCGCCGACGAGGTTCTTCCCTATGGCG 300
lcl|NG_242758.1_cds_WP_104052979.1_1_[gene=blaOXA]_[locus_tag=A7J11_08508]_[protein=OXA-50_family_oxacillin-hydrolyzing_class_D_beta-lactamase_OXA-125     GATCCGCCGACGAGGTTCTTCCCTATGGCG 300
lcl|NG_242759.1_cds_WP_367187972.1_1_[gene=blaOXA]_[locus_tag=A7J11_08509]_[protein=OXA-50_family_oxacillin-hydrolyzing_class_D_beta-lactamase_OXA-125     GATCCGCCGACGAGGTTCTTCCCTATGGCG 300
lcl|NG_244551.1_cds_WP_420354119.1_1_[gene=blaOXA]_[locus_tag=A7J11_08792]_[protein=OXA-50_family_oxacillin-hydrolyzing_class_D_beta-lactamase_OXA-133     GATCCGCCGACGAGGTTCTTCCCTATGGCG 300
lcl|OP131857.1_cds_UUM03673.1_1_[gene=blaOXA]_[protein=OXA-50_family_oxacillin-hydrolyzing_class_D_beta-lactamase_OXA-1140]_[protein_id=UUM03673.1]_[l     GATCCGCCGACGAGGTTCTTCCCTATGGCG 300
lcl|OP806901.1_cds_UZQ18801.1_1_[gene=blaOXA]_[protein=OXA-50_family_oxacillin-hydrolyzing_class_D_beta-lactamase_OXA-1174]_[protein_id=UZQ18801.1]_[l     GATCCGCCGACGAGGTTCTTCCCTATGGCG 300
lcl|OQ695552.1_cds_WEY36498.1_1_[gene=blaOXA]_[protein=OXA-50_family_oxacillin-hydrolyzing_class_D_beta-lactamase_OXA-1198]_[protein_id=WEY36498.1]_[l     GATCCGCCGACGAGGTTCTTCCCTATGGCG 300
lcl|OQ709074.1_cds_WFP34012.1_1_[gene=blaOXA]_[protein=OXA-50_family_oxacillin-hydrolyzing_class_D_beta-lactamase_OXA-1199]_[protein_id=WFP34012.1]_[l     GATCCGCCGACGAGGTTCTTCCCTATGGCG 300
lcl|PP766712.1_cds_XAP03053.1_1_[gene=blaOXA]_[protein=OXA-50_family_oxacillin-hydrolyzing_class_D_beta-lactamase_OXA-1244]_[protein_id=XAP03053.1]_[l     GATCCGCCGACGAGGTTCTTCCCTATGGCG 300
lcl|PP766713.1_cds_XAP03054.1_1_[gene=blaOXA]_[protein=OXA-50_family_oxacillin-hydrolyzing_class_D_beta-lactamase_OXA-1245]_[protein_id=XAP03054.1]_[l     AATCCGCCGACGAGGTTCTTCCCTATGGCG 300
lcl|PP766714.1_cds_XAP03055.1_1_[gene=blaOXA]_[protein=OXA-50_family_oxacillin-hydrolyzing_class_D_beta-lactamase_OXA-1246]_[protein_id=XAP03055.1]_[l     GATCCGCCGACGAGGTTCTTCCCTATGGCG 300
lcl|PV184587.1_cds_XPO98268.1_1_[gene=blaOXA]_[protein=OXA-50-var_family_class_D_beta-lactamase_OXA-1284]_[protein_id=XPO98268.1]_[location=1..789]_[g     AGTCTGCCGACGAGGTCCTGCCCTATGGCG 300
lcl|PV878576.1_cds_XXP60815.1_1_[gene=blaOXA]_[protein=OXA-50_family_oxacillin-hydrolyzing_class_D_beta-lactamase_OXA-1395]_[protein_id=XXP60815.1]_[l     GATCCGCCGACGAGGTTCTTCCCTATGGCG 300
lcl|MT040745.1_cds_QIC04090.1_1_[gene=blaOXA]_[protein=OXA-50_family_oxacillin-hydrolyzing_class_D_beta-lactamase_OXA-907]_[protein_id=QIC04090.1]_[lo     AATCCGCCGACGAGGTTCTTCCCTATGGCG 300
lcl|MT040746.1_cds_QIC04091.1_1_[gene=blaOXA]_[protein=OXA-50_family_oxacillin-hydrolyzing_class_D_beta-lactamase_OXA-908]_[protein_id=QIC04091.1]_[lo     AATCCGCCGACGAGGTTCTTCCCTATGGCG 300
lcl|MT210600.1_cds_QIM59619.1_1_[gene=blaOXA]_[protein=OXA-50_family_oxacillin-hydrolyzing_class_D_beta-lactamase_OXA-905]_[protein_id=QIM59619.1]_[lo     GATCCGCCGACGAGGTTCTTCCCTATGGCG 300
lcl|MT210601.1_cds_QIM59620.1_1_[gene=blaOXA]_[protein=OXA-50_family_oxacillin-hydrolyzing_class_D_beta-lactamase_OXA-913]_[protein_id=QIM59620.1]_[lo     GATCCGCCGACGAGGTTCTTCCCTATGGCG 300
lcl|MT210602.1_cds_QIM59621.1_1_[gene=blaOXA]_[protein=OXA-50_family_oxacillin-hydrolyzing_class_D_beta-lactamase_OXA-914]_[protein_id=QIM59621.1]_[lo     GATCCGCCGACGAGGTTCTTCCCTATGGCG 300
lcl|MT210603.1_cds_QIM59622.1_1_[gene=blaOXA]_[protein=OXA-50_family_oxacillin-hydrolyzing_class_D_beta-lactamase_OXA-904]_[protein_id=QIM59622.1]_[lo     GATCCGCCGACGAGGTTCTTCCCTATGGCG 300
lcl|MZ449317.1_cds_QWY90351.1_1_[gene=blaOXA]_[protein=OXA-50_family_oxacillin-hydrolyzing_class_D_beta-lactamase_OXA-1014]_[protein_id=QWY90351.1]_[l     AATCCGCCGACGAGGTTCTTCCCTATGGCG 300
lcl|MZ672117.1_cds_QYH55590.1_1_[gene=blaOXA]_[protein=OXA-50_family_oxacillin-hydrolyzing_class_D_beta-lactamase_OXA-1018]_[protein_id=QYH55590.1]_[l     GATCCGCCGACGAGGTTCTTCCCTATGGCG 300
lcl|MZ672118.1_cds_QYH55591.1_1_[gene=blaOXA]_[protein=OXA-50_family_oxacillin-hydrolyzing_class_D_beta-lactamase_OXA-1019]_[protein_id=QYH55591.1]_[l     GATCCGCCGACGAGGTTCTTCCCTATGGCG 300
lcl|MZ672119.1_cds_QYH55592.1_1_[gene=blaOXA]_[protein=OXA-50_family_oxacillin-hydrolyzing_class_D_beta-lactamase_OXA-1020]_[protein_id=QYH55592.1]_[l     GATCCGCCGACGAGGTTCTTCCCTATGGCG 300
lcl|MZ672120.1_cds_QYH55593.1_1_[gene=blaOXA]_[protein=OXA-50_family_oxacillin-hydrolyzing_class_D_beta-lactamase_OXA-1021]_[protein_id=QYH55593.1]_[l     AATCCGCCGACGAGGTTCTTCCCTATGGCG 300
lcl|MZ672121.1_cds_QYH55594.1_1_[gene=blaOXA]_[protein=OXA-50_family_oxacillin-hydrolyzing_class_D_beta-lactamase_OXA-1022]_[protein_id=QYH55594.1]_[l     AATCCGCCGACGAGGTTCTTCCCTATGGCG 300
lcl|MZ672122.1_cds_QYH55595.1_1_[gene=blaOXA]_[protein=OXA-50_family_oxacillin-hydrolyzing_class_D_beta-lactamase_OXA-1023]_[protein_id=QYH55595.1]_[l     AATCCGCCGACGAGGTTCTTCCCTATGGCG 300
lcl|MZ672123.1_cds_QYH55596.1_1_[gene=blaOXA]_[protein=OXA-50_family_oxacillin-hydrolyzing_class_D_beta-lactamase_OXA-1024]_[protein_id=QYH55596.1]_[l     AATCCGCCGACGAGGTTCTTCCCTATGGCG 300
lcl|MZ672124.1_cds_QYH55597.1_1_[gene=blaOXA]_[protein=OXA-50_family_oxacillin-hydrolyzing_class_D_beta-lactamase_OXA-1025]_[protein_id=QYH55597.1]_[l     GATCCGCCGACGAGGTTCTTCCCTATGGCG 300
lcl|MZ672125.1_cds_QYH55598.1_1_[gene=blaOXA]_[protein=OXA-50_family_oxacillin-hydrolyzing_class_D_beta-lactamase_OXA-1026]_[protein_id=QYH55598.1]_[l     GATCCGCCGACGAGGTTCTTCCCTATGGCG 300
lcl|MZ672126.1_cds_QYH55599.1_1_[gene=blaOXA]_[protein=OXA-50_family_oxacillin-hydrolyzing_class_D_beta-lactamase_OXA-1027]_[protein_id=QYH55599.1]_[l     GATCCGCCGACGAGGTTCTTCCCTATGGCG 300
lcl|MZ672127.1_cds_QYH55600.1_1_[gene=blaOXA]_[protein=OXA-50_family_oxacillin-hydrolyzing_class_D_beta-lactamase_OXA-1028]_[protein_id=QYH55600.1]_[l     GATCCGCCGACGAGGTTCTTCCCTATGGCG 300
lcl|MZ672128.1_cds_QYH55601.1_1_[gene=blaOXA]_[protein=OXA-50_family_oxacillin-hydrolyzing_class_D_beta-lactamase_OXA-1029]_[protein_id=QYH55601.1]_[l     GATCCGCCGATGAGGTTCTTCCCTATGGCG 300
lcl|MZ672129.1_cds_QYH55602.1_1_[gene=blaOXA]_[protein=OXA-50_family_oxacillin-hydrolyzing_class_D_beta-lactamase_OXA-1030]_[protein_id=QYH55602.1]_[l     GATCCGCCGACGAGGTTCTTCCCTATGGCG 300
lcl|MZ672130.1_cds_QYH55603.1_1_[gene=blaOXA]_[protein=OXA-50_family_oxacillin-hydrolyzing_class_D_beta-lactamase_OXA-1031]_[protein_id=QYH55603.1]_[l     GATCCGCCGACGAGGTTCTTCCCTATGGCG 300
lcl|MZ672131.1_cds_QYH55604.1_1_[gene=blaOXA]_[protein=OXA-50_family_oxacillin-hydrolyzing_class_D_beta-lactamase_OXA-1032]_[protein_id=QYH55604.1]_[l     AATCCGCCGACGAGGTTCTTCCCTATGGCG 300
lcl|MZ672132.1_cds_QYH55605.1_1_[gene=blaOXA]_[protein=OXA-50_family_oxacillin-hydrolyzing_class_D_beta-lactamase_OXA-1033]_[protein_id=QYH55605.1]_[l     GATCCGCCGACGAGGTTCTTCCCTATGGCG 300
lcl|MZ672133.1_cds_QYH55606.1_1_[gene=blaOXA]_[protein=OXA-50_family_oxacillin-hydrolyzing_class_D_beta-lactamase_OXA-1034]_[protein_id=QYH55606.1]_[l     GATCCGCCGACGAGGTTCTTCCCTATGGCG 300
[truncated: 839,709 more chars]
