# Supplementary material for: Thermal optimized PCR coupled to CRISPR-Cas12a for rapid detection of blaOXA-1 resistance gene
Source: PLoS One. 2026 May 15;21(5):e0337675. doi: 10.1371/journal.pone.0337675 (PMC13178884; doi:10.1371/journal.pone.0337675)
Supplement: S2 File [file pone.0337675.s002.zip › Supplementary_file_S2/Aln_OXA48.aln]

CLUSTAL W 2.0 multiple sequence alignment

OXA-1_consensus                                                                                                                                            ATGAAAAACACAATACATATCAACTTCGCT 30
OXA01_crRNA                                                                                                                                                ------------------------------ 30
Forward_primer                                                                                                                                             ------------------------------ 30
Reverse_primer                                                                                                                                             ------------------------------ 30
lcl|PP061215.1_cds_WRI36019.1_1_[gene=blaOXA]_[protein=truncated_OXA-48_family_class_D_beta-lactamase]_[protein_id=WRI36019.1]_[location=137..787]_[gb     ATGCG------TGTATTAGCCTTATCGGCT 30
lcl|NG_049725.1_cds_WP_063864081.1_1_[gene=blaOXA]_[locus_tag=A7J11_03527]_[protein=OXA-48_family_extended-spectrum_class_D_beta-lactamase_OXA-439]_[p     ATGCG------TGTATTAGCCTTATCGGCT 30
lcl|KU878974.1_cds_AMO66558.1_1_[gene=blaOXA]_[protein=OXA-48_family_carbapenem-hydrolyzing_class_D_beta-lactamase_OXA-517]_[protein_id=AMO66558.1]_[l     ATGCG------TGTATTAGCCTTATCGGCT 30
lcl|NG_049724.1_cds_WP_063864080.1_1_[gene=blaOXA]_[locus_tag=A7J11_03481]_[protein=OXA-48_family_carbapenem-hydrolyzing_class_D_beta-lactamase_OXA-43     ATGCG------TGTATTAGCCTTATCGGCT 30
lcl|KY684124.1_cds_AQW34754.1_1_[gene=blaOXA]_[protein=OXA-48_family_class_D_beta-lactamase_OXA-547]_[protein_id=AQW34754.1]_[location=19..816]_[gbkey     ATGCG------TGTATTAGCCTTATCGGCT 30
lcl|MN525568.1_cds_QFE31714.1_1_[gene=blaOXA]_[protein=OXA-48_family_class_D_beta-lactamase_OXA-894]_[protein_id=QFE31714.1]_[location=1..798]_[gbkey=     ATGCG------TGTATTAGCCTTATCGGCT 30
lcl|NG_054693.1_cds_WP_085562403.1_1_[gene=blaOXA]_[locus_tag=A7J11_05009]_[protein=OXA-48_family_class_D_beta-lactamase_OXA-547]_[protein_id=WP_08556     ATGCG------TGTATTAGCCTTATCGGCT 30
lcl|NG_054959.1_cds_WP_087587945.1_1_[gene=blaOXA]_[locus_tag=A7J11_05048]_[protein=OXA-48_family_class_D_beta-lactamase_OXA-546]_[protein_id=WP_08758     ATGCG------TGTATTAGCCTTATCGGCT 30
lcl|KU866382.1_cds_AMN85820.1_1_[gene=blaOXA]_[protein=OXA-48_family_class_D_beta-lactamase_OXA-514]_[protein_id=AMN85820.1]_[location=1..798]_[gbkey=     ATGCG------TGTATTAGCCTTATCGGCT 30
lcl|KU866383.1_cds_AMN85821.1_1_[gene=blaOXA]_[protein=OXA-48_family_class_D_beta-lactamase_OXA-515]_[protein_id=AMN85821.1]_[location=1..798]_[gbkey=     ATGCG------TGTATTAGCCTTATCGGCT 30
lcl|NG_055499.1_cds_WP_094009811.1_1_[gene=blaOXA]_[locus_tag=A7J11_05138]_[protein=OXA-48_family_class_D_beta-lactamase_OXA-566]_[protein_id=WP_09400     ATGCG------TGTATTAGCCTTATCGGCT 30
lcl|KC902850.1_cds_AGS78031.1_2_[gene=blaOXA-48b]_[protein=beta-lactamase_OXA-48b]_[protein_id=AGS78031.1]_[location=1035..1832]_[gbkey=CDS]               ATGCG------TGTATTAGCCTTATCGGCT 30
lcl|KC902851.1_cds_AGS78034.1_2_[gene=blaOXA-48b]_[protein=beta-lactamase_OXA-48b]_[protein_id=AGS78034.1]_[location=1035..1832]_[gbkey=CDS]               ATGCG------TGTATTAGCCTTATCGGCT 30
lcl|KU531433.1_cds_ALZ40809.1_1_[gene=blaOXA]_[protein=OXA-48_family_class_D_beta-lactamase_OXA-505]_[protein_id=ALZ40809.1]_[location=1..798]_[gbkey=     ATGCG------TGTATTAGCCTTATCGACT 30
lcl|KU866382.1_cds_AMN85820.1_1_[gene=blaOXA]_[protein=OXA-48_family_class_D_beta-lactamase_OXA-514]_[protein_id=AMN85820.1]_[location=1..798]_[gbkey=     ATGCG------TGTATTAGCCTTATCGGCT 30
lcl|KX298208.1_cds_AQU42620.1_2_[gene=blaOXA-48-L]_[protein=class_D_beta-lactamase_OXA-48-like_protein]_[protein_id=AQU42620.1]_[location=1017..1814]_     ATGCG------TGTATTAGCCTTATCGGCT 30
lcl|KX298211.1_cds_AQU42628.1_2_[gene=blaOXA-48-L]_[protein=class_D_beta-lactamase_OXA-48-like_protein]_[protein_id=AQU42628.1]_[location=1021..1908]_     ATGCG------TTCGTTCGCCATATCGACT 30
lcl|KX298212.1_cds_AQU42631.1_2_[gene=blaOXA-48-L]_[protein=class_D_beta-lactamase_OXA-48-like_protein]_[protein_id=AQU42631.1]_[location=1023..1895]_     ATGCG------TTCGTTCGCCATATCGACT 30
lcl|KX298213.1_cds_AQU42634.1_2_[gene=blaOXA-48-L]_[protein=class_D_beta-lactamase_OXA-48-like_protein]_[protein_id=AQU42634.1]_[location=699..1571]_[     ATGCG------TTCGTTTGCCATATCGACT 30
lcl|KX298214.1_cds_AQU42637.1_2_[gene=blaOXA-48-L]_[protein=class_D_beta-lactamase_OXA-48-like_protein]_[protein_id=AQU42637.1]_[location=983..1855]_[     ATGCG------TTCGTTCGCCATATCGACT 30
lcl|KX298215.1_cds_AQU42640.1_2_[gene=blaOXA-48-L]_[protein=class_D_beta-lactamase_OXA-48-like_protein]_[protein_id=AQU42640.1]_[location=982..1854]_[     ATGCG------TTCGTTCGCCATATCGACT 30
lcl|KX298216.1_cds_AQU42643.1_2_[gene=blaOXA-48-L]_[protein=class_D_beta-lactamase_OXA-48-like_protein]_[protein_id=AQU42643.1]_[location=983..1855]_[     ATGCG------TTCGTTCGCCATATCGACT 30
lcl|KX298217.1_cds_AQU42646.1_2_[gene=blaOXA-48-L]_[protein=class_D_beta-lactamase_OXA-48-like_protein]_[protein_id=AQU42646.1]_[location=990..1862]_[     ATGCG------TTCGTTCGCCATATCGACT 30
lcl|KX298218.1_cds_AQU42649.1_2_[gene=blaOXA-48-L]_[protein=class_D_beta-lactamase_OXA-48-like_protein]_[protein_id=AQU42649.1]_[location=991..1863]_[     ATGCG------TTCGTTCGCCATATCGACT 30
lcl|KX298219.1_cds_AQU42652.1_2_[gene=blaOXA-48-L]_[protein=class_D_beta-lactamase_OXA-48-like_protein]_[protein_id=AQU42652.1]_[location=991..1863]_[     ATGCG------TTCGTTCGCCATATCGACT 30
lcl|KX298220.1_cds_AQU42655.1_2_[gene=blaOXA-48-L]_[protein=class_D_beta-lactamase_OXA-48-like_protein]_[protein_id=AQU42655.1]_[location=934..1821]_[     ATGCG------TTCGTTCGCCATATCGACT 30
lcl|KX298221.1_cds_AQU42658.1_2_[gene=blaOXA-48-L]_[protein=class_D_beta-lactamase_OXA-48-like_protein]_[protein_id=AQU42658.1]_[location=1003..1890]_     ATGCG------TTCGTTCGCCATATCGACT 30
lcl|KX298222.1_cds_AQU42661.1_2_[gene=blaOXA-48-L]_[protein=class_D_beta-lactamase_OXA-48-like_protein]_[protein_id=AQU42661.1]_[location=1005..1892]_     ATGCG------TTCGTTCGCCATATCGACT 30
lcl|KX349732.1_cds_ANI25017.1_1_[gene=blaOXA]_[protein=OXA-48_family_class_D_beta-lactamase_OXA-519]_[protein_id=ANI25017.1]_[location=1..798]_[gbkey=     ATGCG------TGTATTAGCCTTATCGGCT 30
lcl|KX827284.1_cds_APB92846.1_1_[gene=blaOXA]_[protein=OXA-48_family_class_D_beta-lactamase_OXA-538]_[protein_id=APB92846.1]_[location=24..821]_[gbkey     ATGCG------TGTATTAGCCTTATCGGCT 30
lcl|KX828709.1_cds_AOQ26572.1_1_[gene=blaOXA]_[protein=OXA-48_family_carbapenem-hydrolyzing_class_D_beta-lactamase_OXA-535]_[protein_id=AOQ26572.1]_[l     ATGCG------TGCGTTAGCCTTATCGGCT 30
lcl|KY682756.1_cds_AQX43454.1_1_[gene=blaOXA]_[protein=OXA-48_family_class_D_beta-lactamase_OXA-546]_[protein_id=AQX43454.1]_[location=1..798]_[gbkey=     ATGCG------TGTATTAGCCTTATCGGCT 30
lcl|MF099636.1_cds_ASC55290.1_1_[gene=blaOXA]_[protein=OXA-48_family_class_D_beta-lactamase_OXA-566]_[protein_id=ASC55290.1]_[location=1..798]_[gbkey=     ATGCG------TGTATTAGCCTTATCGGCT 30
lcl|MG062673.1_cds_ATJ25944.1_1_[gene=blaOXA]_[protein=OXA-48_family_class_D_beta-lactamase_OXA-567]_[protein_id=ATJ25944.1]_[location=1..795]_[gbkey=     ATGCG------TGTATTAGCCTTATCGGCT 30
lcl|MH718729.1_cds_AXM05329.1_1_[gene=blaOXA]_[protein=OXA-48_family_class_D_beta-lactamase_OXA-731]_[protein_id=AXM05329.1]_[location=1..798]_[gbkey=     ATGCG------TGCATTAGCCTTATCGGCT 30
lcl|MH932630.1_cds_AYA73669.1_4_[gene=blaOXA]_[protein=OXA-48_family_carbapenem-hydrolyzing_class_D_beta-lactamase_OXA-232]_[protein_id=AYA73669.1]_[l     ATGCG------TGTATTAGCCTTATCGGCT 30
lcl|MK105834.1_cds_AYP67521.1_1_[gene=blaOXA]_[protein=OXA-48_family_carbapenem-hydrolyzing_class_D_beta-lactamase_OXA-232]_[protein_id=AYP67521.1]_[l     ATGCG------TGTATTAGCCTTATCGGCT 30
lcl|MK359485.1_cds_QCX19852.1_2_[gene=blaOXA]_[protein=carbapenem-hydrolyzing_class_D_beta-lactamase_OXA-48]_[protein_id=QCX19852.1]_[location=complem     ATGCG------TGTATTAGCCTTATCGGCT 30
lcl|MK416209.1_cds_QAT97596.1_1_[gene=blaOXA]_[protein=OXA-48_family_class_D_beta-lactamase_OXA-788]_[protein_id=QAT97596.1]_[location=1..786]_[gbkey=     ATGCG------TGTATTAGCCTTATCGGCT 30
lcl|MK469978.1_cds_QBA86170.1_1_[gene=blaOXA]_[protein=OXA-48_family_class_D_beta-lactamase_OXA-793]_[protein_id=QBA86170.1]_[location=1..792]_[gbkey=     ATGCG------TGTATTAGCCTTATCGGCT 30
lcl|MK976701.1_cds_QCY50071.1_1_[gene=blaOXA]_[protein=OXA-48_family_carbapenem-hydrolyzing_class_D_beta-lactamase_OXA-232]_[protein_id=QCY50071.1]_[l     ATGCG------TGTATTAGCCTTATCGGCT 30
lcl|MK976702.1_cds_QCY50072.1_1_[gene=blaOXA]_[protein=OXA-48_family_class_D_beta-lactamase_OXA-833]_[protein_id=QCY50072.1]_[location=27..824]_[gbkey     ATGCG------TGTATTAGCCTTATCGGCT 30
lcl|MK989990.1_cds_QNL15887.1_1_[gene=blaOXA]_[protein=OXA-48_family_class_D_beta-lactamase_OXA-929]_[protein_id=QNL15887.1]_[location=complement(1..7     ATGCG------TGTATTAGCCTTATCGGCT 30
lcl|MN652091.1_cds_QNO58459.1_1_[gene=blaOXA]_[protein=OXA-48_family_carbapenem-hydrolyzing_class_D_beta-lactamase_OXA-181]_[protein_id=QNO58459.1]_[l     ATGCG------TGTATTAGCCTTATCGGCT 30
lcl|MN652092.1_cds_QNO58460.1_1_[gene=blaOXA]_[protein=OXA-48_family_carbapenem-hydrolyzing_class_D_beta-lactamase_OXA-181]_[protein_id=QNO58460.1]_[l     ATGCG------TGTATTAGCCTTATCGGCT 30
lcl|MN652093.1_cds_QNO58461.1_1_[gene=blaOXA]_[protein=OXA-48_family_carbapenem-hydrolyzing_class_D_beta-lactamase_OXA-181]_[protein_id=QNO58461.1]_[l     ATGCG------TGTATTAGCCTTATCGGCT 30
lcl|MN652094.1_cds_QNO58462.1_1_[gene=blaOXA]_[protein=OXA-48_family_carbapenem-hydrolyzing_class_D_beta-lactamase_OXA-181]_[protein_id=QNO58462.1]_[l     ATGCG------TGTATTAGCCTTATCGGCT 30
lcl|MN652095.1_cds_QNO58463.1_1_[gene=blaOXA]_[protein=OXA-48_family_carbapenem-hydrolyzing_class_D_beta-lactamase_OXA-181]_[protein_id=QNO58463.1]_[l     ATGCG------TGTATTAGCCTTATCGGCT 30
lcl|MN652096.1_cds_QNO58464.1_1_[gene=blaOXA]_[protein=OXA-48_family_carbapenem-hydrolyzing_class_D_beta-lactamase_OXA-181]_[protein_id=QNO58464.1]_[l     ATGCG------TGTATTAGCCTTATCGGCT 30
lcl|MN652097.1_cds_QNO58465.1_1_[gene=blaOXA]_[protein=OXA-48_family_carbapenem-hydrolyzing_class_D_beta-lactamase_OXA-181]_[protein_id=QNO58465.1]_[l     ATGCG------TGTATTAGCCTTATCGGCT 30
lcl|MN652098.1_cds_QNO58466.1_1_[gene=blaOXA]_[protein=OXA-48_family_carbapenem-hydrolyzing_class_D_beta-lactamase_OXA-181]_[protein_id=QNO58466.1]_[l     ATGCG------TGTATTAGCCTTATCGGCT 30
lcl|MN652099.1_cds_QNO58467.1_1_[gene=blaOXA]_[protein=OXA-48_family_carbapenem-hydrolyzing_class_D_beta-lactamase_OXA-181]_[protein_id=QNO58467.1]_[l     ATGCG------TGTATTAGCCTTATCGGCT 30
lcl|MN652100.1_cds_QNO58468.1_1_[gene=blaOXA]_[protein=OXA-48_family_carbapenem-hydrolyzing_class_D_beta-lactamase_OXA-181]_[protein_id=QNO58468.1]_[l     ATGCG------TGTATTAGCCTTATCGGCT 30
lcl|MN652101.1_cds_QNO58469.1_1_[gene=blaOXA]_[protein=OXA-48_family_carbapenem-hydrolyzing_class_D_beta-lactamase_OXA-181]_[protein_id=QNO58469.1]_[l     ATGCG------TGTATTAGCCTTATCGGCT 30
lcl|MN652102.1_cds_QNO58470.1_1_[gene=blaOXA]_[protein=OXA-48_family_carbapenem-hydrolyzing_class_D_beta-lactamase_OXA-181]_[protein_id=QNO58470.1]_[l     ATGCG------TGTATTAGCCTTATCGGCT 30
lcl|MN652103.1_cds_QNO58471.1_1_[gene=blaOXA]_[protein=OXA-48_family_carbapenem-hydrolyzing_class_D_beta-lactamase_OXA-181]_[protein_id=QNO58471.1]_[l     ATGCG------TGTATTAGCCTTATCGGCT 30
lcl|MN652104.1_cds_QNO58472.1_1_[gene=blaOXA]_[protein=OXA-48_family_carbapenem-hydrolyzing_class_D_beta-lactamase_OXA-232]_[protein_id=QNO58472.1]_[l     ATGCG------TGTATTAGCCTTATCGGCT 30
lcl|MN652105.1_cds_QNO58473.1_1_[gene=blaOXA]_[protein=OXA-48_family_carbapenem-hydrolyzing_class_D_beta-lactamase_OXA-232]_[protein_id=QNO58473.1]_[l     ATGCG------TGTATTAGCCTTATCGGCT 30
lcl|MN652106.1_cds_QNO58474.1_1_[gene=blaOXA]_[protein=OXA-48_family_carbapenem-hydrolyzing_class_D_beta-lactamase_OXA-232]_[protein_id=QNO58474.1]_[l     ATGCG------TGTATTAGCCTTATCGGCT 30
lcl|MN652107.1_cds_QNO58475.1_1_[gene=blaOXA]_[protein=OXA-48_family_carbapenem-hydrolyzing_class_D_beta-lactamase_OXA-232]_[protein_id=QNO58475.1]_[l     ATGCG------TGTATTAGCCTTATCGGCT 30
lcl|MN652108.1_cds_QNO58476.1_1_[gene=blaOXA]_[protein=OXA-48_family_carbapenem-hydrolyzing_class_D_beta-lactamase_OXA-232]_[protein_id=QNO58476.1]_[l     ATGCG------TGTATTAGCCTTATCGGCT 30
lcl|MN652109.1_cds_QNO58477.1_1_[gene=blaOXA]_[protein=OXA-48_family_carbapenem-hydrolyzing_class_D_beta-lactamase_OXA-232]_[protein_id=QNO58477.1]_[l     ATGCG------TGTATTAGCCTTATCGGCT 30
lcl|MN652110.1_cds_QNO58478.1_1_[gene=blaOXA]_[protein=OXA-48_family_carbapenem-hydrolyzing_class_D_beta-lactamase_OXA-232]_[protein_id=QNO58478.1]_[l     ATGCG------TGTATTAGCCTTATCGGCT 30
lcl|MN652111.1_cds_QNO58479.1_1_[gene=blaOXA]_[protein=OXA-48_family_carbapenem-hydrolyzing_class_D_beta-lactamase_OXA-232]_[protein_id=QNO58479.1]_[l     ATGCG------TGTATTAGCCTTATCGGCT 30
lcl|MN652112.1_cds_QNO58480.1_1_[gene=blaOXA]_[protein=OXA-48_family_carbapenem-hydrolyzing_class_D_beta-lactamase_OXA-232]_[protein_id=QNO58480.1]_[l     ATGCG------TGTATTAGCCTTATCGGCT 30
lcl|MN652113.1_cds_QNO58481.1_1_[gene=blaOXA]_[protein=OXA-48_family_carbapenem-hydrolyzing_class_D_beta-lactamase_OXA-232]_[protein_id=QNO58481.1]_[l     ATGCG------TGTATTAGCCTTATCGGCT 30
lcl|MN652114.1_cds_QNO58482.1_1_[gene=blaOXA]_[protein=OXA-48_family_carbapenem-hydrolyzing_class_D_beta-lactamase_OXA-232]_[protein_id=QNO58482.1]_[l     ATGCG------TGTATTAGCCTTATCGGCT 30
lcl|MN652115.1_cds_QNO58483.1_1_[gene=blaOXA]_[protein=OXA-48_family_carbapenem-hydrolyzing_class_D_beta-lactamase_OXA-232]_[protein_id=QNO58483.1]_[l     ATGCG------TGTATTAGCCTTATCGGCT 30
lcl|MN652116.1_cds_QNO58484.1_1_[gene=blaOXA]_[protein=OXA-48_family_carbapenem-hydrolyzing_class_D_beta-lactamase_OXA-232]_[protein_id=QNO58484.1]_[l     ATGCG------TGTATTAGCCTTATCGGCT 30
lcl|MN652117.1_cds_QNO58485.1_1_[gene=blaOXA]_[protein=OXA-48_family_carbapenem-hydrolyzing_class_D_beta-lactamase_OXA-232]_[protein_id=QNO58485.1]_[l     ATGCG------TGTATTAGCCTTATCGGCT 30
lcl|MN652118.1_cds_QNO58486.1_1_[gene=blaOXA]_[protein=OXA-48_family_carbapenem-hydrolyzing_class_D_beta-lactamase_OXA-232]_[protein_id=QNO58486.1]_[l     ATGCG------TGTATTAGCCTTATCGGCT 30
lcl|MN652119.1_cds_QNO58487.1_1_[gene=blaOXA]_[protein=OXA-48_family_carbapenem-hydrolyzing_class_D_beta-lactamase_OXA-232]_[protein_id=QNO58487.1]_[l     ATGCG------TGTATTAGCCTTATCGGCT 30
lcl|MN652120.1_cds_QNO58488.1_1_[gene=blaOXA]_[protein=OXA-48_family_carbapenem-hydrolyzing_class_D_beta-lactamase_OXA-232]_[protein_id=QNO58488.1]_[l     ATGCG------TGTATTAGCCTTATCGGCT 30
lcl|MN652121.1_cds_QNO58489.1_1_[gene=blaOXA]_[protein=OXA-48_family_carbapenem-hydrolyzing_class_D_beta-lactamase_OXA-232]_[protein_id=QNO58489.1]_[l     ATGCG------TGTATTAGCCTTATCGGCT 30
lcl|MN652122.1_cds_QNO58490.1_1_[gene=blaOXA]_[protein=OXA-48_family_carbapenem-hydrolyzing_class_D_beta-lactamase_OXA-232]_[protein_id=QNO58490.1]_[l     ATGCG------TGTATTAGCCTTATCGGCT 30
lcl|MN652123.1_cds_QNO58491.1_1_[gene=blaOXA]_[protein=OXA-48_family_carbapenem-hydrolyzing_class_D_beta-lactamase_OXA-232]_[protein_id=QNO58491.1]_[l     ATGCG------TGTATTAGCCTTATCGGCT 30
lcl|MN652124.1_cds_QNO58492.1_1_[gene=blaOXA]_[protein=OXA-48_family_carbapenem-hydrolyzing_class_D_beta-lactamase_OXA-232]_[protein_id=QNO58492.1]_[l     ATGCG------TGTATTAGCCTTATCGGCT 30
lcl|MN652125.1_cds_QNO58493.1_1_[gene=blaOXA]_[protein=OXA-48_family_carbapenem-hydrolyzing_class_D_beta-lactamase_OXA-232]_[protein_id=QNO58493.1]_[l     ATGCG------TGTATTAGCCTTATCGGCT 30
lcl|MN652126.1_cds_QNO58494.1_1_[gene=blaOXA]_[protein=OXA-48_family_carbapenem-hydrolyzing_class_D_beta-lactamase_OXA-232]_[protein_id=QNO58494.1]_[l     ATGCG------TGTATTAGCCTTATCGGCT 30
lcl|MN652127.1_cds_QNO58495.1_1_[gene=blaOXA]_[protein=OXA-48_family_carbapenem-hydrolyzing_class_D_beta-lactamase_OXA-232]_[protein_id=QNO58495.1]_[l     ATGCG------TGTATTAGCCTTATCGGCT 30
lcl|MN652128.1_cds_QNO58496.1_1_[gene=blaOXA]_[protein=OXA-48_family_carbapenem-hydrolyzing_class_D_beta-lactamase_OXA-232]_[protein_id=QNO58496.1]_[l     ATGCG------TGTATTAGCCTTATCGGCT 30
lcl|MN652129.1_cds_QNO58497.1_1_[gene=blaOXA]_[protein=OXA-48_family_carbapenem-hydrolyzing_class_D_beta-lactamase_OXA-232]_[protein_id=QNO58497.1]_[l     ATGCG------TGTATTAGCCTTATCGGCT 30
lcl|MN652130.1_cds_QNO58498.1_1_[gene=blaOXA]_[protein=OXA-48_family_carbapenem-hydrolyzing_class_D_beta-lactamase_OXA-232]_[protein_id=QNO58498.1]_[l     ATGCG------TGTATTAGCCTTATCGGCT 30
lcl|MN652131.1_cds_QNO58499.1_1_[gene=blaOXA]_[protein=OXA-48_family_carbapenem-hydrolyzing_class_D_beta-lactamase_OXA-232]_[protein_id=QNO58499.1]_[l     ATGCG------TGTATTAGCCTTATCGGCT 30
lcl|MN652132.1_cds_QNO58500.1_1_[gene=blaOXA]_[protein=OXA-48_family_carbapenem-hydrolyzing_class_D_beta-lactamase_OXA-232]_[protein_id=QNO58500.1]_[l     ATGCG------TGTATTAGCCTTATCGGCT 30
lcl|MN654412.1_cds_QGJ97564.1_1_[gene=blaOXA]_[protein=OXA-48_family_carbapenem-hydrolyzing_class_D_beta-lactamase_OXA-181]_[protein_id=QGJ97564.1]_[l     ATGCG------TGTATTAGCCTTATCGGCT 30
lcl|MN654413.1_cds_QGJ97565.1_1_[gene=blaOXA]_[protein=OXA-48_family_carbapenem-hydrolyzing_class_D_beta-lactamase_OXA-181]_[protein_id=QGJ97565.1]_[l     ATGCG------TGTATTAGCCTTATCGGCT 30
lcl|MN654414.1_cds_QGJ97566.1_1_[gene=blaOXA]_[protein=OXA-48_family_carbapenem-hydrolyzing_class_D_beta-lactamase_OXA-181]_[protein_id=QGJ97566.1]_[l     ATGCG------TGTATTAGCCTTATCGGCT 30
lcl|MN654415.1_cds_QGJ97567.1_1_[gene=blaOXA]_[protein=OXA-48_family_carbapenem-hydrolyzing_class_D_beta-lactamase_OXA-181]_[protein_id=QGJ97567.1]_[l     ATGCG------TGTATTAGCCTTATCGGCT 30
lcl|MN654416.1_cds_QGJ97568.1_1_[gene=blaOXA]_[protein=OXA-48_family_carbapenem-hydrolyzing_class_D_beta-lactamase_OXA-181]_[protein_id=QGJ97568.1]_[l     ATGCG------TGTATTAGCCTTATCGGCT 30
lcl|MN654417.1_cds_QGJ97569.1_1_[gene=blaOXA]_[protein=OXA-48_family_carbapenem-hydrolyzing_class_D_beta-lactamase_OXA-181]_[protein_id=QGJ97569.1]_[l     ATGCG------TGTATTAGCCTTATCGGCT 30
lcl|MN654418.1_cds_QGJ97570.1_1_[gene=blaOXA]_[protein=OXA-48_family_carbapenem-hydrolyzing_class_D_beta-lactamase_OXA-181]_[protein_id=QGJ97570.1]_[l     ATGCG------TGTATTAGCCTTATCGGCT 30
lcl|MN654419.1_cds_QGJ97571.1_1_[gene=blaOXA]_[protein=OXA-48_family_carbapenem-hydrolyzing_class_D_beta-lactamase_OXA-181]_[protein_id=QGJ97571.1]_[l     ATGCG------TGTATTAGCCTTATCGGCT 30
lcl|MN654420.1_cds_QGJ97572.1_1_[gene=blaOXA]_[protein=OXA-48_family_carbapenem-hydrolyzing_class_D_beta-lactamase_OXA-232]_[protein_id=QGJ97572.1]_[l     ATGCG------TGTATTAGCCTTATCGGCT 30
lcl|MN654421.1_cds_QGJ97573.1_1_[gene=blaOXA]_[protein=OXA-48_family_carbapenem-hydrolyzing_class_D_beta-lactamase_OXA-232]_[protein_id=QGJ97573.1]_[l     ATGCG------TGTATTAGCCTTATCGGCT 30
lcl|MN654422.1_cds_QGJ97574.1_1_[gene=blaOXA]_[protein=OXA-48_family_carbapenem-hydrolyzing_class_D_beta-lactamase_OXA-232]_[protein_id=QGJ97574.1]_[l     ATGCG------TGTATTAGCCTTATCGGCT 30
lcl|MN654423.1_cds_QGJ97575.1_1_[gene=blaOXA]_[protein=OXA-48_family_carbapenem-hydrolyzing_class_D_beta-lactamase_OXA-232]_[protein_id=QGJ97575.1]_[l     ATGCG------TGTATTAGCCTTATCGGCT 30
lcl|MN654424.1_cds_QGJ97576.1_1_[gene=blaOXA]_[protein=OXA-48_family_carbapenem-hydrolyzing_class_D_beta-lactamase_OXA-232]_[protein_id=QGJ97576.1]_[l     ATGCG------TGTATTAGCCTTATCGGCT 30
lcl|MN654425.1_cds_QGJ97577.1_1_[gene=blaOXA]_[protein=OXA-48_family_carbapenem-hydrolyzing_class_D_beta-lactamase_OXA-232]_[protein_id=QGJ97577.1]_[l     ATGCG------TGTATTAGCCTTATCGGCT 30
lcl|MN654426.1_cds_QGJ97578.1_1_[gene=blaOXA]_[protein=OXA-48_family_carbapenem-hydrolyzing_class_D_beta-lactamase_OXA-232]_[protein_id=QGJ97578.1]_[l     ATGCG------TGTATTAGCCTTATCGGCT 30
lcl|MN654427.1_cds_QGJ97579.1_1_[gene=blaOXA]_[protein=OXA-48_family_carbapenem-hydrolyzing_class_D_beta-lactamase_OXA-232]_[protein_id=QGJ97579.1]_[l     ATGCG------TGTATTAGCCTTATCGGCT 30
lcl|MN654428.1_cds_QGJ97580.1_1_[gene=blaOXA]_[protein=OXA-48_family_carbapenem-hydrolyzing_class_D_beta-lactamase_OXA-232]_[protein_id=QGJ97580.1]_[l     ATGCG------TGTATTAGCCTTATCGGCT 30
lcl|MN654429.1_cds_QGJ97581.1_1_[gene=blaOXA]_[protein=OXA-48_family_carbapenem-hydrolyzing_class_D_beta-lactamase_OXA-232]_[protein_id=QGJ97581.1]_[l     ATGCG------TGTATTAGCCTTATCGGCT 30
lcl|MN654430.1_cds_QGJ97582.1_1_[gene=blaOXA]_[protein=OXA-48_family_carbapenem-hydrolyzing_class_D_beta-lactamase_OXA-232]_[protein_id=QGJ97582.1]_[l     ATGCG------TGTATTAGCCTTATCGGCT 30
lcl|MN654431.1_cds_QGJ97583.1_1_[gene=blaOXA]_[protein=OXA-48_family_carbapenem-hydrolyzing_class_D_beta-lactamase_OXA-232]_[protein_id=QGJ97583.1]_[l     ATGCG------TGTATTAGCCTTATCGGCT 30
lcl|MN654432.1_cds_QGJ97584.1_1_[gene=blaOXA]_[protein=OXA-48_family_carbapenem-hydrolyzing_class_D_beta-lactamase_OXA-232]_[protein_id=QGJ97584.1]_[l     ATGCG------TGTATTAGCCTTATCGGCT 30
lcl|MN654433.1_cds_QGJ97585.1_1_[gene=blaOXA]_[protein=OXA-48_family_carbapenem-hydrolyzing_class_D_beta-lactamase_OXA-232]_[protein_id=QGJ97585.1]_[l     ATGCG------TGTATTAGCCTTATCGGCT 30
lcl|MN654434.1_cds_QGJ97586.1_1_[gene=blaOXA]_[protein=OXA-48_family_carbapenem-hydrolyzing_class_D_beta-lactamase_OXA-232]_[protein_id=QGJ97586.1]_[l     ATGCG------TGTATTAGCCTTATCGGCT 30
lcl|MN654435.1_cds_QGJ97587.1_1_[gene=blaOXA]_[protein=OXA-48_family_carbapenem-hydrolyzing_class_D_beta-lactamase_OXA-232]_[protein_id=QGJ97587.1]_[l     ATGCG------TGTATTAGCCTTATCGGCT 30
lcl|MN654436.1_cds_QGJ97588.1_1_[gene=blaOXA]_[protein=OXA-48_family_carbapenem-hydrolyzing_class_D_beta-lactamase_OXA-232]_[protein_id=QGJ97588.1]_[l     ATGCG------TGTATTAGCCTTATCGGCT 30
lcl|MN654437.1_cds_QGJ97589.1_1_[gene=blaOXA]_[protein=OXA-48_family_carbapenem-hydrolyzing_class_D_beta-lactamase_OXA-232]_[protein_id=QGJ97589.1]_[l     ATGCG------TGTATTAGCCTTATCGGCT 30
lcl|MN654438.1_cds_QGJ97590.1_1_[gene=blaOXA]_[protein=OXA-48_family_carbapenem-hydrolyzing_class_D_beta-lactamase_OXA-232]_[protein_id=QGJ97590.1]_[l     ATGCG------TGTATTAGCCTTATCGGCT 30
lcl|MN654439.1_cds_QGJ97591.1_1_[gene=blaOXA]_[protein=OXA-48_family_carbapenem-hydrolyzing_class_D_beta-lactamase_OXA-232]_[protein_id=QGJ97591.1]_[l     ATGCG------TGTATTAGCCTTATCGGCT 30
lcl|MN654440.1_cds_QGJ97592.1_1_[gene=blaOXA]_[protein=OXA-48_family_carbapenem-hydrolyzing_class_D_beta-lactamase_OXA-232]_[protein_id=QGJ97592.1]_[l     ATGCG------TGTATTAGCCTTATCGGCT 30
lcl|MN654441.1_cds_QGJ97593.1_1_[gene=blaOXA]_[protein=OXA-48_family_carbapenem-hydrolyzing_class_D_beta-lactamase_OXA-232]_[protein_id=QGJ97593.1]_[l     ATGCG------TGTATTAGCCTTATCGGCT 30
lcl|MN654442.1_cds_QGJ97594.1_1_[gene=blaOXA]_[protein=OXA-48_family_carbapenem-hydrolyzing_class_D_beta-lactamase_OXA-232]_[protein_id=QGJ97594.1]_[l     ATGCG------TGTATTAGCCTTATCGGCT 30
lcl|MN654443.1_cds_QGJ97595.1_1_[gene=blaOXA]_[protein=OXA-48_family_carbapenem-hydrolyzing_class_D_beta-lactamase_OXA-232]_[protein_id=QGJ97595.1]_[l     ATGCG------TGTATTAGCCTTATCGGCT 30
lcl|MN654444.1_cds_QGJ97596.1_1_[gene=blaOXA]_[protein=OXA-48_family_carbapenem-hydrolyzing_class_D_beta-lactamase_OXA-232]_[protein_id=QGJ97596.1]_[l     ATGCG------TGTATTAGCCTTATCGGCT 30
lcl|MN654445.1_cds_QGJ97597.1_1_[gene=blaOXA]_[protein=OXA-48_family_carbapenem-hydrolyzing_class_D_beta-lactamase_OXA-232]_[protein_id=QGJ97597.1]_[l     ATGCG------TGTATTAGCCTTATCGGCT 30
lcl|MN654446.1_cds_QGJ97598.1_1_[gene=blaOXA]_[protein=OXA-48_family_carbapenem-hydrolyzing_class_D_beta-lactamase_OXA-232]_[protein_id=QGJ97598.1]_[l     ATGCG------TGTATTAGCCTTATCGGCT 30
lcl|MN654447.1_cds_QGJ97599.1_1_[gene=blaOXA]_[protein=OXA-48_family_carbapenem-hydrolyzing_class_D_beta-lactamase_OXA-232]_[protein_id=QGJ97599.1]_[l     ATGCG------TGTATTAGCCTTATCGGCT 30
lcl|MN654448.1_cds_QGJ97600.1_1_[gene=blaOXA]_[protein=OXA-48_family_carbapenem-hydrolyzing_class_D_beta-lactamase_OXA-232]_[protein_id=QGJ97600.1]_[l     ATGCG------TGTATTAGCCTTATCGGCT 30
lcl|MN654449.1_cds_QGJ97601.1_1_[gene=blaOXA]_[protein=OXA-48_family_carbapenem-hydrolyzing_class_D_beta-lactamase_OXA-232]_[protein_id=QGJ97601.1]_[l     ATGCG------TGTATTAGCCTTATCGGCT 30
lcl|MN654450.1_cds_QGJ97602.1_1_[gene=blaOXA]_[protein=OXA-48_family_carbapenem-hydrolyzing_class_D_beta-lactamase_OXA-232]_[protein_id=QGJ97602.1]_[l     ATGCG------TGTATTAGCCTTATCGGCT 30
lcl|MN654451.1_cds_QGJ97603.1_1_[gene=blaOXA]_[protein=OXA-48_family_carbapenem-hydrolyzing_class_D_beta-lactamase_OXA-232]_[protein_id=QGJ97603.1]_[l     ATGCG------TGTATTAGCCTTATCGGCT 30
lcl|MN654452.1_cds_QGJ97604.1_1_[gene=blaOXA]_[protein=OXA-48_family_carbapenem-hydrolyzing_class_D_beta-lactamase_OXA-232]_[protein_id=QGJ97604.1]_[l     ATGCG------TGTATTAGCCTTATCGGCT 30
lcl|MN654453.1_cds_QGJ97605.1_1_[gene=blaOXA]_[protein=OXA-48_family_carbapenem-hydrolyzing_class_D_beta-lactamase_OXA-232]_[protein_id=QGJ97605.1]_[l     ATGCG------TGTATTAGCCTTATCGGCT 30
lcl|MN654454.1_cds_QGJ97606.1_1_[gene=blaOXA]_[protein=OXA-48_family_carbapenem-hydrolyzing_class_D_beta-lactamase_OXA-232]_[protein_id=QGJ97606.1]_[l     ATGCG------TGTATTAGCCTTATCGGCT 30
lcl|MN654455.1_cds_QGJ97607.1_1_[gene=blaOXA]_[protein=OXA-48_family_carbapenem-hydrolyzing_class_D_beta-lactamase_OXA-232]_[protein_id=QGJ97607.1]_[l     ATGCG------TGTATTAGCCTTATCGGCT 30
lcl|MN654456.1_cds_QGJ97608.1_1_[gene=blaOXA]_[protein=OXA-48_family_carbapenem-hydrolyzing_class_D_beta-lactamase_OXA-232]_[protein_id=QGJ97608.1]_[l     ATGCG------TGTATTAGCCTTATCGGCT 30
lcl|MN654457.1_cds_QGJ97609.1_1_[gene=blaOXA]_[protein=OXA-48_family_carbapenem-hydrolyzing_class_D_beta-lactamase_OXA-232]_[protein_id=QGJ97609.1]_[l     ATGCG------TGTATTAGCCTTATCGGCT 30
lcl|MN654458.1_cds_QGJ97610.1_1_[gene=blaOXA]_[protein=OXA-48_family_carbapenem-hydrolyzing_class_D_beta-lactamase_OXA-232]_[protein_id=QGJ97610.1]_[l     ATGCG------TGTATTAGCCTTATCGGCT 30
lcl|MN654459.1_cds_QGJ97611.1_1_[gene=blaOXA]_[protein=OXA-48_family_carbapenem-hydrolyzing_class_D_beta-lactamase_OXA-232]_[protein_id=QGJ97611.1]_[l     ATGCG------TGTATTAGCCTTATCGGCT 30
lcl|MN654460.1_cds_QGJ97612.1_1_[gene=blaOXA]_[protein=OXA-48_family_carbapenem-hydrolyzing_class_D_beta-lactamase_OXA-232]_[protein_id=QGJ97612.1]_[l     ATGCG------TGTATTAGCCTTATCGGCT 30
lcl|MN654461.1_cds_QGJ97613.1_1_[gene=blaOXA]_[protein=OXA-48_family_carbapenem-hydrolyzing_class_D_beta-lactamase_OXA-232]_[protein_id=QGJ97613.1]_[l     ATGCG------TGTATTAGCCTTATCGGCT 30
lcl|MN654462.1_cds_QGJ97614.1_1_[gene=blaOXA]_[protein=OXA-48_family_carbapenem-hydrolyzing_class_D_beta-lactamase_OXA-232]_[protein_id=QGJ97614.1]_[l     ATGCG------TGTATTAGCCTTATCGGCT 30
lcl|MN654463.1_cds_QGJ97615.1_1_[gene=blaOXA]_[protein=OXA-48_family_carbapenem-hydrolyzing_class_D_beta-lactamase_OXA-232]_[protein_id=QGJ97615.1]_[l     ATGCG------TGTATTAGCCTTATCGGCT 30
lcl|MN654464.1_cds_QGJ97616.1_1_[gene=blaOXA]_[protein=OXA-48_family_carbapenem-hydrolyzing_class_D_beta-lactamase_OXA-232]_[protein_id=QGJ97616.1]_[l     ATGCG------TGTATTAGCCTTATCGGCT 30
lcl|MN654465.1_cds_QGJ97617.1_1_[gene=blaOXA]_[protein=OXA-48_family_carbapenem-hydrolyzing_class_D_beta-lactamase_OXA-232]_[protein_id=QGJ97617.1]_[l     ATGCG------TGTATTAGCCTTATCGGCT 30
lcl|MN654466.1_cds_QGJ97618.1_1_[gene=blaOXA]_[protein=OXA-48_family_carbapenem-hydrolyzing_class_D_beta-lactamase_OXA-232]_[protein_id=QGJ97618.1]_[l     ATGCG------TGTATTAGCCTTATCGGCT 30
lcl|MN654467.1_cds_QGJ97619.1_1_[gene=blaOXA]_[protein=OXA-48_family_carbapenem-hydrolyzing_class_D_beta-lactamase_OXA-232]_[protein_id=QGJ97619.1]_[l     ATGCG------TGTATTAGCCTTATCGGCT 30
lcl|MN654468.1_cds_QGJ97620.1_1_[gene=blaOXA]_[protein=OXA-48_family_carbapenem-hydrolyzing_class_D_beta-lactamase_OXA-232]_[protein_id=QGJ97620.1]_[l     ATGCG------TGTATTAGCCTTATCGGCT 30
lcl|MN654469.1_cds_QGJ97621.1_1_[gene=blaOXA]_[protein=OXA-48_family_carbapenem-hydrolyzing_class_D_beta-lactamase_OXA-232]_[protein_id=QGJ97621.1]_[l     ATGCG------TGTATTAGCCTTATCGGCT 30
lcl|MT463291.1_cds_QJX44697.1_1_[gene=blaOXA]_[protein=OXA-48_family_class_D_beta-lactamase_OXA-918]_[protein_id=QJX44697.1]_[location=1..798]_[gbkey=     ATGCG------TGTATTAGCCTTATCGGCT 30
lcl|MT520791.1_cds_QKF95718.1_1_[gene=blaOXA]_[protein=OXA-48_family_class_D_beta-lactamase_OXA-920]_[protein_id=QKF95718.1]_[location=1..798]_[gbkey=     ATGCG------TGTATTAGCCTTATCGGCT 30
lcl|MT636504.1_cds_QKV50750.1_1_[gene=blaOXA]_[protein=OXA-48_family_class_D_beta-lactamase_OXA-922]_[protein_id=QKV50750.1]_[location=1..798]_[gbkey=     ATGCG------TGTATTAGCCTTATCGGCT 30
lcl|MT675122.1_cds_QLC28678.1_1_[gene=blaOXA]_[protein=OXA-48_family_class_D_beta-lactamase_OXA-923]_[protein_id=QLC28678.1]_[location=1..798]_[gbkey=     ATGCG------TGTATTAGCCTTATCGGCT 30
lcl|MT675123.1_cds_QLC28679.1_1_[gene=blaOXA]_[protein=OXA-48_family_class_D_beta-lactamase_OXA-924]_[protein_id=QLC28679.1]_[location=1..798]_[gbkey=     ATGCG------TGTATTAGCCTTATCGGCT 30
lcl|MW073108.1_cds_QOI60719.1_1_[gene=blaOXA]_[protein=OXA-48_family_class_D_beta-lactamase_OXA-933]_[protein_id=QOI60719.1]_[location=1..798]_[gbkey=     ATGCG------TGTATTAGCCTTATCGGCT 30
lcl|MW073109.1_cds_QOI60720.1_1_[gene=blaOXA]_[protein=OXA-48_family_class_D_beta-lactamase_OXA-934]_[protein_id=QOI60720.1]_[location=1..798]_[gbkey=     ATGCG------TGTATTAGCCTTATCGGCT 30
lcl|MW509827.1_cds_QWY97082.1_1_[gene=blaOXA]_[protein=OXA-48_family_carbapenem-hydrolyzing_class_D_beta-lactamase_OXA-181]_[protein_id=QWY97082.1]_[l     ATGCG------TGTATTAGCCTTATCGGCT 30
lcl|MZ368699.1_cds_QWQ82939.1_1_[gene=blaOXA]_[protein=OXA-48_family_class_D_beta-lactamase_OXA-1012]_[protein_id=QWQ82939.1]_[location=1..789]_[gbkey     ATGCG------TGTATTAGCCTTATCGGCT 30
lcl|NG_049461.1_cds_WP_060613455.1_1_[gene=blaOXA]_[locus_tag=A7J11_02461]_[protein=OXA-48_family_carbapenem-hydrolyzing_class_D_beta-lactamase_OXA-16     ATGCG------TGTATTAGCCTTATCGGCT 30
lcl|NG_049462.1_cds_WP_063131934.1_1_[gene=blaOXA]_[locus_tag=A7J11_02630]_[protein=OXA-48_family_extended-spectrum_class_D_beta-lactamase_OXA-163]_[p     ATGCG------TGTATTAGCCTTATCGGCT 30
lcl|NG_049482.1_cds_WP_015060052.1_1_[gene=blaOXA]_[locus_tag=A7J11_02557]_[protein=OXA-48_family_carbapenem-hydrolyzing_class_D_beta-lactamase_OXA-18     ATGCG------TGTATTAGCCTTATCGGCT 30
lcl|NG_049495.1_cds_WP_063861505.1_1_[gene=blaOXA]_[locus_tag=A7J11_02797]_[protein=OXA-48_family_carbapenem-hydrolyzing_class_D_beta-lactamase_OXA-19     ATGCG------TGTATTAGCCTTATCGGCT 30
lcl|NG_049502.1_cds_WP_032495449.1_1_[gene=blaOXA]_[locus_tag=A7J11_02921]_[protein=OXA-48_family_carbapenem-hydrolyzing_class_D_beta-lactamase_OXA-20     ATGCG------TGTATTAGCCTTATCGGCT 30
lcl|NG_049528.1_cds_WP_043907054.1_1_[gene=blaOXA]_[locus_tag=A7J11_02959]_[protein=OXA-48_family_carbapenem-hydrolyzing_class_D_beta-lactamase_OXA-23     ATGCG------TGTATTAGCCTTATCGGCT 30
lcl|NG_049539.1_cds_WP_032495517.1_1_[gene=blaOXA]_[locus_tag=A7J11_02955]_[protein=OXA-48_family_carbapenem-hydrolyzing_class_D_beta-lactamase_OXA-24     ATGCG------TGTATTAGCCTTATCGGCT 30
lcl|NG_049540.1_cds_WP_032495518.1_1_[gene=blaOXA]_[locus_tag=A7J11_02956]_[protein=OXA-48_family_carbapenem-hydrolyzing_class_D_beta-lactamase_OXA-24     ATGCG------TGTATTAGCCTTATCGGCT 30
lcl|NG_049542.1_cds_WP_032495595.1_1_[gene=blaOXA]_[locus_tag=A7J11_02957]_[protein=OXA-48_family_extended-spectrum_class_D_beta-lactamase_OXA-247]_[p     ATGCG------TGTATTAGCCTTATCGGCT 30
lcl|NG_049661.1_cds_WP_032495789.1_1_[gene=blaOXA]_[locus_tag=A7J11_03191]_[protein=OXA-48_family_carbapenem-hydrolyzing_class_D_beta-lactamase_OXA-37     ATGCG------TGTATTAGCCTTATCGGCT 30
lcl|NG_049694.1_cds_WP_063862762.1_1_[gene=blaOXA]_[locus_tag=A7J11_03389]_[protein=OXA-48_family_extended-spectrum_class_D_beta-lactamase_OXA-405]_[p     ATGCG------TGTATTAGCCTTATCGGCT 30
lcl|NG_049704.1_cds_WP_063862782.1_1_[gene=blaOXA]_[locus_tag=A7J11_03469]_[protein=OXA-48_family_carbapenem-hydrolyzing_class_D_beta-lactamase_OXA-41     ATGCG------TGTATTAGCCTTATCGGCT 30
lcl|NG_049722.1_cds_WP_058842180.1_1_[gene=blaOXA]_[locus_tag=A7J11_03584]_[protein=OXA-48_family_carbapenem-hydrolyzing_class_D_beta-lactamase_OXA-43     ATGCG------TGCGTTAGCCTTATCGGCT 30
lcl|NG_049762.1_cds_WP_015059991.1_1_[gene=blaOXA]_[locus_tag=A7J11_01150]_[protein=OXA-48_family_carbapenem-hydrolyzing_class_D_beta-lactamase_OXA-48     ATGCG------TGTATTAGCCTTATCGGCT 30
lcl|NG_049766.1_cds_WP_063864110.1_1_[gene=blaOXA]_[locus_tag=A7J11_03568]_[protein=OXA-48_family_carbapenem-hydrolyzing_class_D_beta-lactamase_OXA-48     ATGCG------TGTATTAGCCTTATCGGCT 30
lcl|NG_049783.1_cds_WP_063864118.1_1_[gene=blaOXA]_[locus_tag=A7J11_03598]_[protein=OXA-48_family_carbapenem-hydrolyzing_class_D_beta-lactamase_OXA-50     ATGCG------TGTATTAGCCTTATCGACT 30
lcl|NG_049794.1_cds_WP_011071128.1_1_[gene=blaOXA]_[locus_tag=A7J11_00523]_[protein=OXA-48_family_carbapenem-hydrolyzing_class_D_beta-lactamase_OXA-54     ATGCG------TGTGTTAGCCTTATCGGCT 30
lcl|NG_052051.1_cds_WP_071593227.1_1_[gene=blaOXA]_[locus_tag=A7J11_04298]_[protein=OXA-48_family_carbapenem-hydrolyzing_class_D_beta-lactamase_OXA-53     ATGCG------TGTATTAGCCTTATCGGCT 30
lcl|NG_054666.1_cds_WP_085562384.1_1_[gene=blaOXA]_[locus_tag=A7J11_04982]_[protein=OXA-48_family_carbapenem-hydrolyzing_class_D_beta-lactamase_OXA-51     ATGCG------TGTATTAGCCTTATCGGCT 30
lcl|NG_055475.1_cds_WP_094009803.1_1_[gene=blaOXA]_[locus_tag=A7J11_05114]_[protein=OXA-48_family_class_D_beta-lactamase_OXA-514]_[protein_id=WP_09400     ATGCG------TGTATTAGCCTTATCGGCT 30
lcl|NG_055476.1_cds_WP_094009804.1_1_[gene=blaOXA]_[locus_tag=A7J11_05115]_[protein=OXA-48_family_class_D_beta-lactamase_OXA-515]_[protein_id=WP_09400     ATGCG------TGTATTAGCCTTATCGGCT 30
lcl|NG_055490.1_cds_WP_094009808.1_1_[gene=blaOXA]_[locus_tag=A7J11_05129]_[protein=OXA-48_family_carbapenem-hydrolyzing_class_D_beta-lactamase_OXA-51     ATGCG------TGTATTAGCCTTATCGGCT 30
lcl|NG_055666.1_cds_WP_099156052.1_1_[gene=blaOXA]_[locus_tag=A7J11_05197]_[protein=OXA-48_family_class_D_beta-lactamase_OXA-567]_[protein_id=WP_09915     ATGCG------TGTATTAGCCTTATCGGCT 30
lcl|NG_056053.1_cds_WP_089067012.1_1_[gene=blaOXA]_[locus_tag=A7J11_05303]_[protein=OXA-48_family_class_D_beta-lactamase_OXA-535]_[protein_id=WP_08906     ATGCG------TGCGTTAGCCTTATCGGCT 30
lcl|NG_061613.1_cds_WP_116786833.1_1_[gene=blaOXA]_[locus_tag=A7J11_05863]_[protein=OXA-48_family_class_D_beta-lactamase_OXA-731]_[protein_id=WP_11678     ATGCG------TGCATTAGCCTTATCGGCT 30
lcl|NG_064749.1_cds_WP_136512084.1_1_[gene=blaOXA]_[locus_tag=A7J11_06186]_[protein=OXA-48_family_class_D_beta-lactamase_OXA-788]_[protein_id=WP_13651     ATGCG------TGTATTAGCCTTATCGGCT 30
lcl|NG_064751.1_cds_WP_136512085.1_1_[gene=blaOXA]_[locus_tag=A7J11_06188]_[protein=OXA-48_family_class_D_beta-lactamase_OXA-793]_[protein_id=WP_13651     ATGCG------TGTATTAGCCTTATCGGCT 30
lcl|NG_065443.1_cds_WP_140423324.1_1_[gene=blaOXA]_[locus_tag=A7J11_06295]_[protein=OXA-48_family_class_D_beta-lactamase_OXA-833]_[protein_id=WP_14042     ATGCG------TGTATTAGCCTTATCGGCT 30
lcl|NG_066509.1_cds_WP_037428895.1_1_[gene=blaOXA]_[locus_tag=A7J11_06421]_[protein=OXA-48_family_carbapenem-hydrolyzing_class_D_beta-lactamase_OXA-25     ATGCG------TGTATTAGCCTTATCGGCT 30
lcl|NG_066755.1_cds_WP_144376393.1_1_[gene=blaOXA]_[locus_tag=A7J11_06552]_[protein=OXA-48_family_class_D_beta-lactamase_OXA-894]_[protein_id=WP_14437     ATGCG------TGTATTAGCCTTATCGGCT 30
lcl|NG_070182.1_cds_WP_179284333.1_1_[gene=blaOXA]_[locus_tag=A7J11_06833]_[protein=OXA-48_family_class_D_beta-lactamase_OXA-918]_[protein_id=WP_17928     ATGCG------TGTATTAGCCTTATCGGCT 30
lcl|NG_070183.1_cds_WP_179284336.1_1_[gene=blaOXA]_[locus_tag=A7J11_06836]_[protein=OXA-48_family_class_D_beta-lactamase_OXA-920]_[protein_id=WP_17928     ATGCG------TGTATTAGCCTTATCGGCT 30
lcl|NG_070185.1_cds_WP_179284342.1_1_[gene=blaOXA]_[locus_tag=A7J11_06870]_[protein=OXA-48_family_class_D_beta-lactamase_OXA-923]_[protein_id=WP_17928     ATGCG------TGTATTAGCCTTATCGGCT 30
lcl|NG_070186.1_cds_WP_179284345.1_1_[gene=blaOXA]_[locus_tag=A7J11_06871]_[protein=OXA-48_family_class_D_beta-lactamase_OXA-924]_[protein_id=WP_17928     ATGCG------TGTATTAGCCTTATCGGCT 30
lcl|NG_070747.1_cds_WP_188331876.1_1_[gene=blaOXA]_[locus_tag=A7J11_06897]_[protein=OXA-48_family_class_D_beta-lactamase_OXA-922]_[protein_id=WP_18833     ATGCG------TGTATTAGCCTTATCGGCT 30
lcl|NG_070750.1_cds_WP_188331878.1_1_[gene=blaOXA]_[locus_tag=A7J11_06886]_[protein=OXA-48_family_class_D_beta-lactamase_OXA-929]_[protein_id=WP_18833     ATGCG------TGTATTAGCCTTATCGGCT 30
lcl|NG_077983.1_cds_WP_231869591.1_1_[gene=blaOXA]_[locus_tag=A7J11_07255]_[protein=OXA-48_family_class_D_beta-lactamase_OXA-933]_[protein_id=WP_23186     ATGCG------TGTATTAGCCTTATCGGCT 30
lcl|NG_077984.1_cds_WP_231869592.1_1_[gene=blaOXA]_[locus_tag=A7J11_07256]_[protein=OXA-48_family_class_D_beta-lactamase_OXA-934]_[protein_id=WP_23186     ATGCG------TGTATTAGCCTTATCGGCT 30
lcl|NG_078041.1_cds_WP_231869643.1_1_[gene=blaOXA]_[locus_tag=A7J11_07313]_[protein=OXA-48_family_carbapenem-hydrolyzing_class_D_beta-lactamase_OXA-10     ATGCG------TGTATTAGCCTTATCGGCT 30
lcl|NG_078042.1_cds_WP_037414505.1_1_[gene=blaOXA]_[locus_tag=A7J11_07314]_[protein=OXA-48_family_carbapenem-hydrolyzing_class_D_beta-lactamase_OXA-10     ATGCG------TGTATTAGCCTTATCGGCT 30
lcl|NG_079243.1_cds_WP_240067733.1_1_[gene=blaOXA]_[locus_tag=A7J11_07384]_[protein=OXA-48_family_class_D_beta-lactamase_OXA-1055]_[protein_id=WP_2400     ATGCG------TGTATTAGCCTTATCGGCT 30
lcl|NG_081705.1_cds_WP_256875609.1_1_[gene=blaOXA]_[locus_tag=A7J11_07626]_[protein=OXA-48_family_class_D_beta-lactamase_OXA-1119]_[protein_id=WP_2568     ATGCG------TGTATTAGCCTTATCGGCT 30
lcl|NG_088410.1_cds_WP_262697143.1_1_[gene=blaOXA]_[locus_tag=A7J11_07752]_[protein=OXA-48_family_class_D_beta-lactamase_OXA-1146]_[protein_id=WP_2626     ATGCG------TGTATTAGCCTTATCGGCT 30
lcl|NG_149665.1_cds_WP_274293088.1_1_[gene=blaOXA]_[locus_tag=A7J11_07931]_[protein=OXA-48_family_class_D_beta-lactamase_OXA-1181]_[protein_id=WP_2742     ATGCG------TGTATTAGCCTTATCGGCT 30
lcl|NG_203403.1_cds_WP_252655163.1_1_[gene=blaOXA]_[locus_tag=A7J11_08083]_[protein=OXA-48_family_class_D_beta-lactamase_OXA-1012]_[protein_id=WP_2526     ATGCG------TGTATTAGCCTTATCGGCT 30
lcl|NG_203404.1_cds_WP_290468358.1_1_[gene=blaOXA]_[locus_tag=A7J11_08094]_[protein=OXA-48_family_class_D_beta-lactamase_OXA-1200]_[protein_id=WP_2904     ATGCG------TGTATTAGCCTTATCGGCT 30
lcl|NG_203405.1_cds_WP_290468359.1_1_[gene=blaOXA]_[locus_tag=A7J11_08096]_[protein=OXA-48_family_class_D_beta-lactamase_OXA-1201]_[protein_id=WP_2904     ATGCG------TGTATTAGCCTTATCGGCT 30
lcl|NG_203408.1_cds_WP_290468361.1_1_[gene=blaOXA]_[locus_tag=A7J11_08104]_[protein=OXA-48_family_class_D_beta-lactamase_OXA-1205]_[protein_id=WP_2904     ATGCG------TGTATTAGCCTTATCGGCT 30
lcl|NG_203409.1_cds_WP_290468362.1_1_[gene=blaOXA]_[locus_tag=A7J11_08110]_[protein=OXA-48_family_class_D_beta-lactamase_OXA-1207]_[protein_id=WP_2904     ATGCG------TGTATTAGCCTTATCGGCT 30
lcl|NG_228675.1_cds_WP_304487004.1_1_[gene=blaOXA]_[locus_tag=A7J11_08134]_[protein=OXA-48_family_class_D_beta-lactamase_OXA-1211]_[protein_id=WP_3044     ATGCG------TGTATTAGCCTTATCGGCT 30
lcl|NG_228676.1_cds_WP_304487005.1_1_[gene=blaOXA]_[locus_tag=A7J11_08135]_[protein=OXA-48_family_class_D_beta-lactamase_OXA-1212]_[protein_id=WP_3044     ATGCG------TGTATTAGCCTTATCGGCT 30
lcl|NG_228677.1_cds_WP_304487006.1_1_[gene=blaOXA]_[locus_tag=A7J11_08136]_[protein=OXA-48_family_class_D_beta-lactamase_OXA-1213]_[protein_id=WP_3044     ATGCG------TGTATTAGCCTTATCGGCT 30
lcl|NG_242303.1_cds_WP_328703066.1_1_[gene=blaOXA]_[locus_tag=A7J11_08254]_[protein=OXA-48_family_class_D_beta-lactamase_OXA-1167]_[protein_id=WP_3287     ATGCG------TGTATTAGCCTTATCGGCT 30
lcl|NG_242576.1_cds_WP_338424115.1_1_[gene=blaOXA]_[locus_tag=A7J11_08329]_[protein=OXA-48_family_class_D_beta-lactamase_OXA-1226]_[protein_id=WP_3384     ATGCG------TGTATTAGCCTTATCGGCT 30
lcl|NG_242590.1_cds_WP_338424128.1_1_[gene=blaOXA]_[locus_tag=A7J11_08366]_[protein=OXA-48_family_class_D_beta-lactamase_OXA-1240]_[protein_id=WP_3384     ATGCG------TGTATTAGCCTTATCGGCT 30
lcl|NG_242745.1_cds_WP_367187966.1_1_[gene=blaOXA]_[locus_tag=A7J11_08438]_[protein=OXA-48_family_class_D_beta-lactamase_OXA-1242]_[protein_id=WP_3671     ATGCG------TGTATTAGCCTTATCGGCT 30
lcl|NG_243598.1_cds_WP_394294911.1_1_[gene=blaOXA]_[locus_tag=A7J11_08676]_[protein=OXA-48_family_class_D_beta-lactamase_OXA-1304]_[protein_id=WP_3942     ATGCG------TGTATTAGCCTTATCGGCT 30
lcl|NG_243599.1_cds_WP_394294912.1_1_[gene=blaOXA]_[locus_tag=A7J11_08662]_[protein=OXA-48_family_class_D_beta-lactamase_OXA-1305]_[protein_id=WP_3942     ATGCG------TGTATTAGCCTTATCGGCT 30
lcl|NG_243600.1_cds_WP_394294913.1_1_[gene=blaOXA]_[locus_tag=A7J11_08663]_[protein=OXA-48_family_class_D_beta-lactamase_OXA-1306]_[protein_id=WP_3942     ATGCG------TGTATTAACCTTATCGGCT 30
lcl|NG_243601.1_cds_WP_394294914.1_1_[gene=blaOXA]_[locus_tag=A7J11_08664]_[protein=OXA-48_family_class_D_beta-lactamase_OXA-1307]_[protein_id=WP_3942     ATGCG------TGTATTAGCCTTATCGGCT 30
lcl|NG_243602.1_cds_WP_394294915.1_1_[gene=blaOXA]_[locus_tag=A7J11_08665]_[protein=OXA-48_family_class_D_beta-lactamase_OXA-1308]_[protein_id=WP_3942     ATGCG------TGTATTAGCCTTATCGGCT 30
lcl|NG_243603.1_cds_WP_394294916.1_1_[gene=blaOXA]_[locus_tag=A7J11_08666]_[protein=OXA-48_family_class_D_beta-lactamase_OXA-1309]_[protein_id=WP_3942     ATGCG------TGTATTAGCCTTATCGGCT 30
lcl|NG_244588.1_cds_WP_414840592.1_1_[gene=blaOXA]_[locus_tag=A7J11_08711]_[protein=OXA-48_family_class_D_beta-lactamase_OXA-1371]_[protein_id=WP_4148     ATGCG------TGTATTAGCCTTATCGGCT 30
lcl|NG_245183.1_cds_WP_435892097.1_1_[gene=blaOXA]_[locus_tag=A7J11_09489]_[protein=OXA-48_family_class_D_beta-lactamase_OXA-1382]_[protein_id=WP_4358     ATGCG------TGTATTAGCCTTATCGGCT 30
lcl|NG_245185.1_cds_WP_435892098.1_1_[gene=blaOXA]_[locus_tag=A7J11_09490]_[protein=OXA-48_family_class_D_beta-lactamase_OXA-1384]_[protein_id=WP_4358     ATGCG------TGTATTAGCCTTATCGGCT 30
lcl|NG_245186.1_cds_WP_435892099.1_1_[gene=blaOXA]_[locus_tag=A7J11_09491]_[protein=OXA-48_family_class_D_beta-lactamase_OXA-1385]_[protein_id=WP_4358     ATGCG------TGTATTAGCCTTATCGGCT 30
lcl|OK086972.1_cds_UBT24154.1_1_[gene=blaOXA]_[protein=OXA-48_family_class_D_extended-spectrum_beta-lactamase_OXA-163]_[protein_id=UBT24154.1]_[locati     ATGCG------TGTATTAGCCTTATCGGCT 30
lcl|OK180617.1_cds_UBJ91323.1_1_[gene=blaOXA]_[protein=OXA-48_family_carbapenem-hydrolyzing_class_D_beta-lactamase_OXA-1038]_[protein_id=UBJ91323.1]_[     ATGCG------TGTATTAGCCTTATCGGCT 30
lcl|OK180618.1_cds_UBJ91324.1_1_[gene=blaOXA]_[protein=OXA-48_family_carbapenem-hydrolyzing_class_D_beta-lactamase_OXA-1039]_[protein_id=UBJ91324.1]_[     ATGCG------TGTATTAGCCTTATCGGCT 30
lcl|OK337390.1_cds_UKA77984.1_3_[gene=blaOXA]_[protein=OXA-48_family_carbapenem-hydrolyzing_class_D_beta-lactamase_OXA-181]_[protein_id=UKA77984.1]_[l     ATGCG------TGTATTAGCCTTATCGGCT 30
lcl|OM321042.1_cds_UKA98426.1_1_[gene=blaOXA]_[protein=OXA-48_family_class_D_beta-lactamase_OXA-1055]_[protein_id=UKA98426.1]_[location=1..792]_[gbkey     ATGCG------TGTATTAGCCTTATCGGCT 30
lcl|OM460174.1_cds_UNN27231.1_1_[gene=blaOXA]_[protein=OXA-48_family_carbapenem-hydrolyzing_class_D_beta-lactamase_OXA-181]_[protein_id=UNN27231.1]_[l     ATGCG------TGTATTAGCCTTATCGGCT 30
lcl|ON586156.1_cds_URF41644.1_1_[gene=blaOXA]_[protein=OXA-48_family_class_D_beta-lactamase_OXA-1119]_[protein_id=URF41644.1]_[location=1..798]_[gbkey     ATGCG------TGTATTAGCCTTATCGGCT 30
lcl|ON651448.1_cds_URT56864.1_1_[gene=blaOXA]_[protein=OXA-48_family_class_D_beta-lactamase_OXA-1242]_[protein_id=URT56864.1]_[location=1..798]_[gbkey     ATGCG------TGTATTAGCCTTATCGGCT 30
lcl|OP056623.1_cds_WDW19378.1_1_[gene=blaOXA]_[protein=OXA-48_family_class_D_beta-lactamase_OXA-924]_[protein_id=WDW19378.1]_[location=1..798]_[gbkey=     ATGCG------TGTATTAGCCTTATCGGCT 30
lcl|OP158702.1_cds_UUT09020.1_1_[gene=blaOXA]_[protein=OXA-48_family_class_D_beta-lactamase_OXA-1146]_[protein_id=UUT09020.1]_[location=1..792]_[gbkey     ATGCG------TGTATTAGCCTTATCGGCT 30
lcl|OP802841.1_cds_UZH96289.1_1_[gene=blaOXA]_[protein=OXA-48_family_class_D_beta-lactamase_OXA-1167]_[protein_id=UZH96289.1]_[location=1..798]_[gbkey     ATGCG------TGTATTAGCCTTATCGGCT 30
lcl|OP966822.1_cds_WAS27905.1_1_[gene=blaOXA]_[protein=OXA-48_family_class_D_beta-lactamase_OXA-1181]_[protein_id=WAS27905.1]_[location=1..798]_[gbkey     ATGCG------TGTATTAGCCTTATCGGCT 30
lcl|OQ813782.1_cds_WGG88838.1_1_[gene=blaOXA]_[protein=OXA-48_family_class_D_beta-lactamase_OXA-1200]_[protein_id=WGG88838.1]_[location=1..786]_[gbkey     ATGCG------TGTATTAGCCTTATCGGCT 30
lcl|OQ858941.1_cds_WGJ78634.1_1_[gene=blaOXA]_[protein=OXA-48_family_class_D_beta-lactamase_OXA-1201]_[protein_id=WGJ78634.1]_[location=1..798]_[gbkey     ATGCG------TGTATTAGCCTTATCGGCT 30
lcl|OR076750.1_cds_WIF29729.1_1_[gene=blaOXA]_[protein=OXA-48_family_class_D_beta-lactamase_OXA-1205]_[protein_id=WIF29729.1]_[location=1..798]_[gbkey     ATGCG------TGTATTAGCCTTATCGGCT 30
lcl|OR139853.1_cds_WJL30769.1_1_[gene=blaOXA]_[protein=OXA-48_family_class_D_beta-lactamase_OXA-1207]_[protein_id=WJL30769.1]_[location=1..798]_[gbkey     ATGCG------TGTATTAGCCTTATCGGCT 30
lcl|OR282803.1_cds_WKT28618.1_1_[gene=blaOXA]_[protein=OXA-48_family_class_D_beta-lactamase_OXA-1211]_[protein_id=WKT28618.1]_[location=1..798]_[gbkey     ATGCG------TGTATTAGCCTTATCGGCT 30
lcl|OR282804.1_cds_WKT28619.1_1_[gene=blaOXA]_[protein=OXA-48_family_class_D_beta-lactamase_OXA-1212]_[protein_id=WKT28619.1]_[location=1..798]_[gbkey     ATGCG------TGTATTAGCCTTATCGGCT 30
lcl|OR282805.1_cds_WKT28620.1_1_[gene=blaOXA]_[protein=OXA-48_family_class_D_beta-lactamase_OXA-1213]_[protein_id=WKT28620.1]_[location=1..798]_[gbkey     ATGCG------TGTATTAGCCTTATCGGCT 30
lcl|OR350403.1_cds_WKW35003.1_1_[gene=blaOXA]_[protein=OXA-48_family_class_D_beta-lactamase_OXA-1181]_[protein_id=WKW35003.1]_[location=1..798]_[gbkey     ATGCG------TGTATTAGCCTTATCGGCT 30
lcl|PP061216.1_cds_WRI36020.1_1_[gene=blaOXA]_[protein=OXA-48_family_carbapenem-hydrolyzing_class_D_beta-lactamase_OXA-48]_[protein_id=WRI36020.1]_[lo     ATGCG------TGTATTAGCCTTATCGGCT 30
lcl|PP061216.1_cds_WRI36020.1_1_[gene=blaOXA]_[protein=OXA-48_family_carbapenem-hydrolyzing_class_D_beta-lactamase_OXA-48]_[protein_id=WRI36020.1]_[lo     ATGCG------TGTATTAGCCTTATCGGCT 30
lcl|PP296991.1_cds_WVW91585.1_1_[gene=blaOXA]_[protein=OXA-48_family_class_D_beta-lactamase_OXA-1205]_[protein_id=WVW91585.1]_[location=1..798]_[gbkey     ATGCG------TGTATTAGCCTTATCGGCT 30
lcl|PP296992.1_cds_WVW91586.1_1_[gene=blaOXA]_[protein=OXA-48_family_class_D_beta-lactamase_OXA-1226]_[protein_id=WVW91586.1]_[location=1..798]_[gbkey     ATGCG------TGTATTAGCCTTATCGGCT 30
lcl|PP551583.1_cds_WYF30524.1_1_[gene=blaOXA]_[protein=OXA-48_family_class_D_beta-lactamase_OXA-1240]_[protein_id=WYF30524.1]_[location=1..786]_[gbkey     ATGCG------TGTATTAGCCTTATCGGCT 30
lcl|PQ150461.1_cds_XFO63885.1_1_[gene=blaOXA]_[protein=OXA-48_family_carbapenem-hydrolyzing_class_D_beta-lactamase_OXA-48]_[protein_id=XFO63885.1]_[lo     ATGCG------TGTATTAGCCTTATCGGCT 30
lcl|PQ162583.1_cds_XFO63919.1_1_[gene=blaOXA]_[protein=OXA-48_family_carbapenem-hydrolyzing_class_D_beta-lactamase_OXA-48]_[protein_id=XFO63919.1]_[lo     ATGCG------TGTATTAGCCTTATCGGCT 30
lcl|PQ394558.1_cds_XHO32901.1_1_[gene=blaOXA]_[protein=OXA-48_family_class_D_beta-lactamase_OXA-1305]_[protein_id=XHO32901.1]_[location=1..798]_[gbkey     ATGCG------TGTATTAGCCTTATCGGCT 30
lcl|PQ394559.1_cds_XHO32902.1_1_[gene=blaOXA]_[protein=OXA-48_family_class_D_beta-lactamase_OXA-1306]_[protein_id=XHO32902.1]_[location=1..798]_[gbkey     ATGCG------TGTATTAACCTTATCGGCT 30
lcl|PQ394560.1_cds_XHO32903.1_1_[gene=blaOXA]_[protein=OXA-48_family_class_D_beta-lactamase_OXA-1307]_[protein_id=XHO32903.1]_[location=1..798]_[gbkey     ATGCG------TGTATTAGCCTTATCGGCT 30
lcl|PQ394561.1_cds_XHO32904.1_1_[gene=blaOXA]_[protein=OXA-48_family_class_D_beta-lactamase_OXA-1308]_[protein_id=XHO32904.1]_[location=1..798]_[gbkey     ATGCG------TGTATTAGCCTTATCGGCT 30
lcl|PQ394562.1_cds_XHO32905.1_1_[gene=blaOXA]_[protein=OXA-48_family_class_D_beta-lactamase_OXA-1309]_[protein_id=XHO32905.1]_[location=1..798]_[gbkey     ATGCG------TGTATTAGCCTTATCGGCT 30
lcl|PQ399801.1_cds_XHO32915.1_1_[gene=blaOXA]_[protein=OXA-48_family_class_D_beta-lactamase_OXA-1304]_[protein_id=XHO32915.1]_[location=1..798]_[gbkey     ATGCG------TGTATTAGCCTTATCGGCT 30
lcl|PV767493.1_cds_XVC02738.1_1_[gene=blaOXA]_[protein=OXA-48_family_class_D_beta-lactamase_OXA-1382]_[protein_id=XVC02738.1]_[location=1..798]_[gbkey     ATGCG------TGTATTAGCCTTATCGGCT 30
lcl|PV787182.1_cds_XWJ61550.1_1_[gene=blaOXA]_[protein=OXA-48_family_class_D_beta-lactamase_OXA-1384]_[protein_id=XWJ61550.1]_[location=1..798]_[gbkey     ATGCG------TGTATTAGCCTTATCGGCT 30
lcl|PV787183.1_cds_XWJ61551.1_1_[gene=blaOXA]_[protein=OXA-48_family_class_D_beta-lactamase_OXA-1385]_[protein_id=XWJ61551.1]_[location=1..786]_[gbkey     ATGCG------TGTATTAGCCTTATCGGCT 30
lcl|PV878578.1_cds_XXP60817.1_1_[gene=blaOXA]_[protein=OXA-48_family_class_D_beta-lactamase_OXA-1396]_[protein_id=XXP60817.1]_[location=1..798]_[gbkey     ATGCG------TGTATTAGCCTTATCGGCT 30
lcl|PV878580.1_cds_XXP60819.1_1_[gene=blaOXA]_[protein=OXA-48_family_class_D_beta-lactamase_OXA-1398]_[protein_id=XXP60819.1]_[location=1..798]_[gbkey     ATGCG------TGTATTAGCCTTATCGGCT 30
lcl|PX204141.1_cds_XZG26185.1_1_[gene=blaOXA]_[protein=OXA-48_family_class_D_beta-lactamase_OXA-1399]_[protein_id=XZG26185.1]_[location=1..786]_[gbkey     ATGCG------TGTATTAGCCTTATCGGCT 30
lcl|PX204636.1_cds_YAA53701.1_1_[gene=blaOXA]_[protein=OXA-48_family_carbapenem-hydrolyzing_class_D_beta-lactamase_OXA-232]_[protein_id=YAA53701.1]_[l     ATGCG------TGTATTAGCCTTATCGGCT 30
lcl|PX238182.1_cds_YAA50956.1_1_[gene=blaOXA]_[protein=OXA-48_family_class_D_beta-lactamase_OXA-1399]_[protein_id=YAA50956.1]_[location=1..786]_[gbkey     ATGCG------TGTATTAGCCTTATCGGCT 30
lcl|PX238183.1_cds_YAA50957.1_1_[gene=blaOXA]_[protein=OXA-48_family_class_D_beta-lactamase_OXA-1400]_[protein_id=YAA50957.1]_[location=1..798]_[gbkey     ATGCG------TGTATTAGCCTTATCGGCT 30
                                                                                                                                                                                         

OXA-1_consensus                                                                                                                                            ATTTTTTTAATAATTGCAAATATTATCTAC 60
OXA01_crRNA                                                                                                                                                ------------------------------ 60
Forward_primer                                                                                                                                             ------------------------------ 60
Reverse_primer                                                                                                                                             ------------------------------ 60
lcl|PP061215.1_cds_WRI36019.1_1_[gene=blaOXA]_[protein=truncated_OXA-48_family_class_D_beta-lactamase]_[protein_id=WRI36019.1]_[location=137..787]_[gb     GTGTTTTTGGTG------------------ 60
lcl|NG_049725.1_cds_WP_063864081.1_1_[gene=blaOXA]_[locus_tag=A7J11_03527]_[protein=OXA-48_family_extended-spectrum_class_D_beta-lactamase_OXA-439]_[p     GTGTTTTTGGTG------------------ 60
lcl|KU878974.1_cds_AMO66558.1_1_[gene=blaOXA]_[protein=OXA-48_family_carbapenem-hydrolyzing_class_D_beta-lactamase_OXA-517]_[protein_id=AMO66558.1]_[l     GTGTTTTTGGTG------------------ 60
lcl|NG_049724.1_cds_WP_063864080.1_1_[gene=blaOXA]_[locus_tag=A7J11_03481]_[protein=OXA-48_family_carbapenem-hydrolyzing_class_D_beta-lactamase_OXA-43     GTGTTTTTGGTG------------------ 60
lcl|KY684124.1_cds_AQW34754.1_1_[gene=blaOXA]_[protein=OXA-48_family_class_D_beta-lactamase_OXA-547]_[protein_id=AQW34754.1]_[location=19..816]_[gbkey     GTGTTTTTGGTG------------------ 60
lcl|MN525568.1_cds_QFE31714.1_1_[gene=blaOXA]_[protein=OXA-48_family_class_D_beta-lactamase_OXA-894]_[protein_id=QFE31714.1]_[location=1..798]_[gbkey=     GTGTTTTTGGTG------------------ 60
lcl|NG_054693.1_cds_WP_085562403.1_1_[gene=blaOXA]_[locus_tag=A7J11_05009]_[protein=OXA-48_family_class_D_beta-lactamase_OXA-547]_[protein_id=WP_08556     GTGTTTTTGGTG------------------ 60
lcl|NG_054959.1_cds_WP_087587945.1_1_[gene=blaOXA]_[locus_tag=A7J11_05048]_[protein=OXA-48_family_class_D_beta-lactamase_OXA-546]_[protein_id=WP_08758     GTGTTTTTGGTG------------------ 60
lcl|KU866382.1_cds_AMN85820.1_1_[gene=blaOXA]_[protein=OXA-48_family_class_D_beta-lactamase_OXA-514]_[protein_id=AMN85820.1]_[location=1..798]_[gbkey=     GTGTTTTTGGTG------------------ 60
lcl|KU866383.1_cds_AMN85821.1_1_[gene=blaOXA]_[protein=OXA-48_family_class_D_beta-lactamase_OXA-515]_[protein_id=AMN85821.1]_[location=1..798]_[gbkey=     GTGTTTTTGGTG------------------ 60
lcl|NG_055499.1_cds_WP_094009811.1_1_[gene=blaOXA]_[locus_tag=A7J11_05138]_[protein=OXA-48_family_class_D_beta-lactamase_OXA-566]_[protein_id=WP_09400     GTGTTTTTGGTG------------------ 60
lcl|KC902850.1_cds_AGS78031.1_2_[gene=blaOXA-48b]_[protein=beta-lactamase_OXA-48b]_[protein_id=AGS78031.1]_[location=1035..1832]_[gbkey=CDS]               GTGTTTTTGGTG------------------ 60
lcl|KC902851.1_cds_AGS78034.1_2_[gene=blaOXA-48b]_[protein=beta-lactamase_OXA-48b]_[protein_id=AGS78034.1]_[location=1035..1832]_[gbkey=CDS]               GTGTTTTTGGTG------------------ 60
lcl|KU531433.1_cds_ALZ40809.1_1_[gene=blaOXA]_[protein=OXA-48_family_class_D_beta-lactamase_OXA-505]_[protein_id=ALZ40809.1]_[location=1..798]_[gbkey=     GTGTTTTTGGTG------------------ 60
lcl|KU866382.1_cds_AMN85820.1_1_[gene=blaOXA]_[protein=OXA-48_family_class_D_beta-lactamase_OXA-514]_[protein_id=AMN85820.1]_[location=1..798]_[gbkey=     GTGTTTTTGGTG------------------ 60
lcl|KX298208.1_cds_AQU42620.1_2_[gene=blaOXA-48-L]_[protein=class_D_beta-lactamase_OXA-48-like_protein]_[protein_id=AQU42620.1]_[location=1017..1814]_     GTGTTTTTGGTG------------------ 60
lcl|KX298211.1_cds_AQU42628.1_2_[gene=blaOXA-48-L]_[protein=class_D_beta-lactamase_OXA-48-like_protein]_[protein_id=AQU42628.1]_[location=1021..1908]_     GTGTTGGTGATGTCCTCACTGTTAGCGTCG 60
lcl|KX298212.1_cds_AQU42631.1_2_[gene=blaOXA-48-L]_[protein=class_D_beta-lactamase_OXA-48-like_protein]_[protein_id=AQU42631.1]_[location=1023..1895]_     GTGTTGGTGATGTCCTCACTGTTAGCGTCG 60
lcl|KX298213.1_cds_AQU42634.1_2_[gene=blaOXA-48-L]_[protein=class_D_beta-lactamase_OXA-48-like_protein]_[protein_id=AQU42634.1]_[location=699..1571]_[     GTGTTGGTGATGTCCTCACTGTTAGCGTCG 60
lcl|KX298214.1_cds_AQU42637.1_2_[gene=blaOXA-48-L]_[protein=class_D_beta-lactamase_OXA-48-like_protein]_[protein_id=AQU42637.1]_[location=983..1855]_[     GTGTTGGTGATGTCCTCACTGTTAGCGTCG 60
lcl|KX298215.1_cds_AQU42640.1_2_[gene=blaOXA-48-L]_[protein=class_D_beta-lactamase_OXA-48-like_protein]_[protein_id=AQU42640.1]_[location=982..1854]_[     GTGTTGGTGATGTCCTCACTGTTAGCGTCG 60
lcl|KX298216.1_cds_AQU42643.1_2_[gene=blaOXA-48-L]_[protein=class_D_beta-lactamase_OXA-48-like_protein]_[protein_id=AQU42643.1]_[location=983..1855]_[     GTGTTGGTGATGTCCTCACTGTTAGCGTCG 60
lcl|KX298217.1_cds_AQU42646.1_2_[gene=blaOXA-48-L]_[protein=class_D_beta-lactamase_OXA-48-like_protein]_[protein_id=AQU42646.1]_[location=990..1862]_[     GTGTTGGTGATGTCCTCACTGTTAGCGTCG 60
lcl|KX298218.1_cds_AQU42649.1_2_[gene=blaOXA-48-L]_[protein=class_D_beta-lactamase_OXA-48-like_protein]_[protein_id=AQU42649.1]_[location=991..1863]_[     GTGTTGGGGATGTCCTCACTGTTAGCGTCG 60
lcl|KX298219.1_cds_AQU42652.1_2_[gene=blaOXA-48-L]_[protein=class_D_beta-lactamase_OXA-48-like_protein]_[protein_id=AQU42652.1]_[location=991..1863]_[     GTGTTGGTGATGTCCTCACTGTTAGCGTCG 60
lcl|KX298220.1_cds_AQU42655.1_2_[gene=blaOXA-48-L]_[protein=class_D_beta-lactamase_OXA-48-like_protein]_[protein_id=AQU42655.1]_[location=934..1821]_[     GTGTTGGTGATGTCCTCACTGTTAGCGTCG 60
lcl|KX298221.1_cds_AQU42658.1_2_[gene=blaOXA-48-L]_[protein=class_D_beta-lactamase_OXA-48-like_protein]_[protein_id=AQU42658.1]_[location=1003..1890]_     GTGTTGGTGATGTCCTCACTGTTAGCGTCG 60
lcl|KX298222.1_cds_AQU42661.1_2_[gene=blaOXA-48-L]_[protein=class_D_beta-lactamase_OXA-48-like_protein]_[protein_id=AQU42661.1]_[location=1005..1892]_     GTGTTGGTGATGTCCTCACTGTTAGCGTCG 60
lcl|KX349732.1_cds_ANI25017.1_1_[gene=blaOXA]_[protein=OXA-48_family_class_D_beta-lactamase_OXA-519]_[protein_id=ANI25017.1]_[location=1..798]_[gbkey=     GTGTTTTTGGTG------------------ 60
lcl|KX827284.1_cds_APB92846.1_1_[gene=blaOXA]_[protein=OXA-48_family_class_D_beta-lactamase_OXA-538]_[protein_id=APB92846.1]_[location=24..821]_[gbkey     GTGTTTTTGGTG------------------ 60
lcl|KX828709.1_cds_AOQ26572.1_1_[gene=blaOXA]_[protein=OXA-48_family_carbapenem-hydrolyzing_class_D_beta-lactamase_OXA-535]_[protein_id=AOQ26572.1]_[l     GTGTTGATGGTG------------------ 60
lcl|KY682756.1_cds_AQX43454.1_1_[gene=blaOXA]_[protein=OXA-48_family_class_D_beta-lactamase_OXA-546]_[protein_id=AQX43454.1]_[location=1..798]_[gbkey=     GTGTTTTTGGTG------------------ 60
lcl|MF099636.1_cds_ASC55290.1_1_[gene=blaOXA]_[protein=OXA-48_family_class_D_beta-lactamase_OXA-566]_[protein_id=ASC55290.1]_[location=1..798]_[gbkey=     GTGTTTTTGGTG------------------ 60
lcl|MG062673.1_cds_ATJ25944.1_1_[gene=blaOXA]_[protein=OXA-48_family_class_D_beta-lactamase_OXA-567]_[protein_id=ATJ25944.1]_[location=1..795]_[gbkey=     GTGTTTTTGGTG------------------ 60
lcl|MH718729.1_cds_AXM05329.1_1_[gene=blaOXA]_[protein=OXA-48_family_class_D_beta-lactamase_OXA-731]_[protein_id=AXM05329.1]_[location=1..798]_[gbkey=     GTGTTGTTAGTG------------------ 60
lcl|MH932630.1_cds_AYA73669.1_4_[gene=blaOXA]_[protein=OXA-48_family_carbapenem-hydrolyzing_class_D_beta-lactamase_OXA-232]_[protein_id=AYA73669.1]_[l     GTGTTTTTGGTG------------------ 60
lcl|MK105834.1_cds_AYP67521.1_1_[gene=blaOXA]_[protein=OXA-48_family_carbapenem-hydrolyzing_class_D_beta-lactamase_OXA-232]_[protein_id=AYP67521.1]_[l     GTGTTTTTGGTG------------------ 60
lcl|MK359485.1_cds_QCX19852.1_2_[gene=blaOXA]_[protein=carbapenem-hydrolyzing_class_D_beta-lactamase_OXA-48]_[protein_id=QCX19852.1]_[location=complem     GTGTTTTTGGTG------------------ 60
lcl|MK416209.1_cds_QAT97596.1_1_[gene=blaOXA]_[protein=OXA-48_family_class_D_beta-lactamase_OXA-788]_[protein_id=QAT97596.1]_[location=1..786]_[gbkey=     GTGTTTTTGGTG------------------ 60
lcl|MK469978.1_cds_QBA86170.1_1_[gene=blaOXA]_[protein=OXA-48_family_class_D_beta-lactamase_OXA-793]_[protein_id=QBA86170.1]_[location=1..792]_[gbkey=     GTGTTTTTGGTG------------------ 60
lcl|MK976701.1_cds_QCY50071.1_1_[gene=blaOXA]_[protein=OXA-48_family_carbapenem-hydrolyzing_class_D_beta-lactamase_OXA-232]_[protein_id=QCY50071.1]_[l     GTGTTTTTGGTG------------------ 60
lcl|MK976702.1_cds_QCY50072.1_1_[gene=blaOXA]_[protein=OXA-48_family_class_D_beta-lactamase_OXA-833]_[protein_id=QCY50072.1]_[location=27..824]_[gbkey     GTGTTTTTGGTG------------------ 60
lcl|MK989990.1_cds_QNL15887.1_1_[gene=blaOXA]_[protein=OXA-48_family_class_D_beta-lactamase_OXA-929]_[protein_id=QNL15887.1]_[location=complement(1..7     GTGTTTTTGGTG------------------ 60
lcl|MN652091.1_cds_QNO58459.1_1_[gene=blaOXA]_[protein=OXA-48_family_carbapenem-hydrolyzing_class_D_beta-lactamase_OXA-181]_[protein_id=QNO58459.1]_[l     GTGTTTTTGGTG------------------ 60
lcl|MN652092.1_cds_QNO58460.1_1_[gene=blaOXA]_[protein=OXA-48_family_carbapenem-hydrolyzing_class_D_beta-lactamase_OXA-181]_[protein_id=QNO58460.1]_[l     GTGTTTTTGGTG------------------ 60
lcl|MN652093.1_cds_QNO58461.1_1_[gene=blaOXA]_[protein=OXA-48_family_carbapenem-hydrolyzing_class_D_beta-lactamase_OXA-181]_[protein_id=QNO58461.1]_[l     GTGTTTTTGGTG------------------ 60
lcl|MN652094.1_cds_QNO58462.1_1_[gene=blaOXA]_[protein=OXA-48_family_carbapenem-hydrolyzing_class_D_beta-lactamase_OXA-181]_[protein_id=QNO58462.1]_[l     GTGTTTTTGGTG------------------ 60
lcl|MN652095.1_cds_QNO58463.1_1_[gene=blaOXA]_[protein=OXA-48_family_carbapenem-hydrolyzing_class_D_beta-lactamase_OXA-181]_[protein_id=QNO58463.1]_[l     GTGTTTTTGGTG------------------ 60
lcl|MN652096.1_cds_QNO58464.1_1_[gene=blaOXA]_[protein=OXA-48_family_carbapenem-hydrolyzing_class_D_beta-lactamase_OXA-181]_[protein_id=QNO58464.1]_[l     GTGTTTTTGGTG------------------ 60
lcl|MN652097.1_cds_QNO58465.1_1_[gene=blaOXA]_[protein=OXA-48_family_carbapenem-hydrolyzing_class_D_beta-lactamase_OXA-181]_[protein_id=QNO58465.1]_[l     GTGTTTTTGGTG------------------ 60
lcl|MN652098.1_cds_QNO58466.1_1_[gene=blaOXA]_[protein=OXA-48_family_carbapenem-hydrolyzing_class_D_beta-lactamase_OXA-181]_[protein_id=QNO58466.1]_[l     GTGTTTTTGGTG------------------ 60
lcl|MN652099.1_cds_QNO58467.1_1_[gene=blaOXA]_[protein=OXA-48_family_carbapenem-hydrolyzing_class_D_beta-lactamase_OXA-181]_[protein_id=QNO58467.1]_[l     GTGTTTTTGGTG------------------ 60
lcl|MN652100.1_cds_QNO58468.1_1_[gene=blaOXA]_[protein=OXA-48_family_carbapenem-hydrolyzing_class_D_beta-lactamase_OXA-181]_[protein_id=QNO58468.1]_[l     GTGTTTTTGGTG------------------ 60
lcl|MN652101.1_cds_QNO58469.1_1_[gene=blaOXA]_[protein=OXA-48_family_carbapenem-hydrolyzing_class_D_beta-lactamase_OXA-181]_[protein_id=QNO58469.1]_[l     GTGTTTTTGGTG------------------ 60
lcl|MN652102.1_cds_QNO58470.1_1_[gene=blaOXA]_[protein=OXA-48_family_carbapenem-hydrolyzing_class_D_beta-lactamase_OXA-181]_[protein_id=QNO58470.1]_[l     GTGTTTTTGGTG------------------ 60
lcl|MN652103.1_cds_QNO58471.1_1_[gene=blaOXA]_[protein=OXA-48_family_carbapenem-hydrolyzing_class_D_beta-lactamase_OXA-181]_[protein_id=QNO58471.1]_[l     GTGTTTTTGGTG------------------ 60
lcl|MN652104.1_cds_QNO58472.1_1_[gene=blaOXA]_[protein=OXA-48_family_carbapenem-hydrolyzing_class_D_beta-lactamase_OXA-232]_[protein_id=QNO58472.1]_[l     GTGTTTTTGGTG------------------ 60
lcl|MN652105.1_cds_QNO58473.1_1_[gene=blaOXA]_[protein=OXA-48_family_carbapenem-hydrolyzing_class_D_beta-lactamase_OXA-232]_[protein_id=QNO58473.1]_[l     GTGTTTTTGGTG------------------ 60
lcl|MN652106.1_cds_QNO58474.1_1_[gene=blaOXA]_[protein=OXA-48_family_carbapenem-hydrolyzing_class_D_beta-lactamase_OXA-232]_[protein_id=QNO58474.1]_[l     GTGTTTTTGGTG------------------ 60
lcl|MN652107.1_cds_QNO58475.1_1_[gene=blaOXA]_[protein=OXA-48_family_carbapenem-hydrolyzing_class_D_beta-lactamase_OXA-232]_[protein_id=QNO58475.1]_[l     GTGTTTTTGGTG------------------ 60
lcl|MN652108.1_cds_QNO58476.1_1_[gene=blaOXA]_[protein=OXA-48_family_carbapenem-hydrolyzing_class_D_beta-lactamase_OXA-232]_[protein_id=QNO58476.1]_[l     GTGTTTTTGGTG------------------ 60
lcl|MN652109.1_cds_QNO58477.1_1_[gene=blaOXA]_[protein=OXA-48_family_carbapenem-hydrolyzing_class_D_beta-lactamase_OXA-232]_[protein_id=QNO58477.1]_[l     GTGTTTTTGGTG------------------ 60
lcl|MN652110.1_cds_QNO58478.1_1_[gene=blaOXA]_[protein=OXA-48_family_carbapenem-hydrolyzing_class_D_beta-lactamase_OXA-232]_[protein_id=QNO58478.1]_[l     GTGTTTTTGGTG------------------ 60
lcl|MN652111.1_cds_QNO58479.1_1_[gene=blaOXA]_[protein=OXA-48_family_carbapenem-hydrolyzing_class_D_beta-lactamase_OXA-232]_[protein_id=QNO58479.1]_[l     GTGTTTTTGGTG------------------ 60
lcl|MN652112.1_cds_QNO58480.1_1_[gene=blaOXA]_[protein=OXA-48_family_carbapenem-hydrolyzing_class_D_beta-lactamase_OXA-232]_[protein_id=QNO58480.1]_[l     GTGTTTTTGGTG------------------ 60
lcl|MN652113.1_cds_QNO58481.1_1_[gene=blaOXA]_[protein=OXA-48_family_carbapenem-hydrolyzing_class_D_beta-lactamase_OXA-232]_[protein_id=QNO58481.1]_[l     GTGTTTTTGGTG------------------ 60
lcl|MN652114.1_cds_QNO58482.1_1_[gene=blaOXA]_[protein=OXA-48_family_carbapenem-hydrolyzing_class_D_beta-lactamase_OXA-232]_[protein_id=QNO58482.1]_[l     GTGTTTTTGGTG------------------ 60
lcl|MN652115.1_cds_QNO58483.1_1_[gene=blaOXA]_[protein=OXA-48_family_carbapenem-hydrolyzing_class_D_beta-lactamase_OXA-232]_[protein_id=QNO58483.1]_[l     GTGTTTTTGGTG------------------ 60
lcl|MN652116.1_cds_QNO58484.1_1_[gene=blaOXA]_[protein=OXA-48_family_carbapenem-hydrolyzing_class_D_beta-lactamase_OXA-232]_[protein_id=QNO58484.1]_[l     GTGTTTTTGGTG------------------ 60
lcl|MN652117.1_cds_QNO58485.1_1_[gene=blaOXA]_[protein=OXA-48_family_carbapenem-hydrolyzing_class_D_beta-lactamase_OXA-232]_[protein_id=QNO58485.1]_[l     GTGTTTTTGGTG------------------ 60
lcl|MN652118.1_cds_QNO58486.1_1_[gene=blaOXA]_[protein=OXA-48_family_carbapenem-hydrolyzing_class_D_beta-lactamase_OXA-232]_[protein_id=QNO58486.1]_[l     GTGTTTTTGGTG------------------ 60
lcl|MN652119.1_cds_QNO58487.1_1_[gene=blaOXA]_[protein=OXA-48_family_carbapenem-hydrolyzing_class_D_beta-lactamase_OXA-232]_[protein_id=QNO58487.1]_[l     GTGTTTTTGGTG------------------ 60
lcl|MN652120.1_cds_QNO58488.1_1_[gene=blaOXA]_[protein=OXA-48_family_carbapenem-hydrolyzing_class_D_beta-lactamase_OXA-232]_[protein_id=QNO58488.1]_[l     GTGTTTTTGGTG------------------ 60
lcl|MN652121.1_cds_QNO58489.1_1_[gene=blaOXA]_[protein=OXA-48_family_carbapenem-hydrolyzing_class_D_beta-lactamase_OXA-232]_[protein_id=QNO58489.1]_[l     GTGTTTTTGGTG------------------ 60
lcl|MN652122.1_cds_QNO58490.1_1_[gene=blaOXA]_[protein=OXA-48_family_carbapenem-hydrolyzing_class_D_beta-lactamase_OXA-232]_[protein_id=QNO58490.1]_[l     GTGTTTTTGGTG------------------ 60
lcl|MN652123.1_cds_QNO58491.1_1_[gene=blaOXA]_[protein=OXA-48_family_carbapenem-hydrolyzing_class_D_beta-lactamase_OXA-232]_[protein_id=QNO58491.1]_[l     GTGTTTTTGGTG------------------ 60
lcl|MN652124.1_cds_QNO58492.1_1_[gene=blaOXA]_[protein=OXA-48_family_carbapenem-hydrolyzing_class_D_beta-lactamase_OXA-232]_[protein_id=QNO58492.1]_[l     GTGTTTTTGGTG------------------ 60
lcl|MN652125.1_cds_QNO58493.1_1_[gene=blaOXA]_[protein=OXA-48_family_carbapenem-hydrolyzing_class_D_beta-lactamase_OXA-232]_[protein_id=QNO58493.1]_[l     GTGTTTTTGGTG------------------ 60
lcl|MN652126.1_cds_QNO58494.1_1_[gene=blaOXA]_[protein=OXA-48_family_carbapenem-hydrolyzing_class_D_beta-lactamase_OXA-232]_[protein_id=QNO58494.1]_[l     GTGTTTTTGGTG------------------ 60
lcl|MN652127.1_cds_QNO58495.1_1_[gene=blaOXA]_[protein=OXA-48_family_carbapenem-hydrolyzing_class_D_beta-lactamase_OXA-232]_[protein_id=QNO58495.1]_[l     GTGTTTTTGGTG------------------ 60
lcl|MN652128.1_cds_QNO58496.1_1_[gene=blaOXA]_[protein=OXA-48_family_carbapenem-hydrolyzing_class_D_beta-lactamase_OXA-232]_[protein_id=QNO58496.1]_[l     GTGTTTTTGGTG------------------ 60
lcl|MN652129.1_cds_QNO58497.1_1_[gene=blaOXA]_[protein=OXA-48_family_carbapenem-hydrolyzing_class_D_beta-lactamase_OXA-232]_[protein_id=QNO58497.1]_[l     GTGTTTTTGGTG------------------ 60
lcl|MN652130.1_cds_QNO58498.1_1_[gene=blaOXA]_[protein=OXA-48_family_carbapenem-hydrolyzing_class_D_beta-lactamase_OXA-232]_[protein_id=QNO58498.1]_[l     GTGTTTTTGGTG------------------ 60
lcl|MN652131.1_cds_QNO58499.1_1_[gene=blaOXA]_[protein=OXA-48_family_carbapenem-hydrolyzing_class_D_beta-lactamase_OXA-232]_[protein_id=QNO58499.1]_[l     GTGTTTTTGGTG------------------ 60
lcl|MN652132.1_cds_QNO58500.1_1_[gene=blaOXA]_[protein=OXA-48_family_carbapenem-hydrolyzing_class_D_beta-lactamase_OXA-232]_[protein_id=QNO58500.1]_[l     GTGTTTTTGGTG------------------ 60
lcl|MN654412.1_cds_QGJ97564.1_1_[gene=blaOXA]_[protein=OXA-48_family_carbapenem-hydrolyzing_class_D_beta-lactamase_OXA-181]_[protein_id=QGJ97564.1]_[l     GTGTTTTTGGTG------------------ 60
lcl|MN654413.1_cds_QGJ97565.1_1_[gene=blaOXA]_[protein=OXA-48_family_carbapenem-hydrolyzing_class_D_beta-lactamase_OXA-181]_[protein_id=QGJ97565.1]_[l     GTGTTTTTGGTG------------------ 60
lcl|MN654414.1_cds_QGJ97566.1_1_[gene=blaOXA]_[protein=OXA-48_family_carbapenem-hydrolyzing_class_D_beta-lactamase_OXA-181]_[protein_id=QGJ97566.1]_[l     GTGTTTTTGGTG------------------ 60
lcl|MN654415.1_cds_QGJ97567.1_1_[gene=blaOXA]_[protein=OXA-48_family_carbapenem-hydrolyzing_class_D_beta-lactamase_OXA-181]_[protein_id=QGJ97567.1]_[l     GTGTTTTTGGTG------------------ 60
lcl|MN654416.1_cds_QGJ97568.1_1_[gene=blaOXA]_[protein=OXA-48_family_carbapenem-hydrolyzing_class_D_beta-lactamase_OXA-181]_[protein_id=QGJ97568.1]_[l     GTGTTTTTGGTG------------------ 60
lcl|MN654417.1_cds_QGJ97569.1_1_[gene=blaOXA]_[protein=OXA-48_family_carbapenem-hydrolyzing_class_D_beta-lactamase_OXA-181]_[protein_id=QGJ97569.1]_[l     GTGTTTTTGGTG------------------ 60
lcl|MN654418.1_cds_QGJ97570.1_1_[gene=blaOXA]_[protein=OXA-48_family_carbapenem-hydrolyzing_class_D_beta-lactamase_OXA-181]_[protein_id=QGJ97570.1]_[l     GTGTTTTTGGTG------------------ 60
lcl|MN654419.1_cds_QGJ97571.1_1_[gene=blaOXA]_[protein=OXA-48_family_carbapenem-hydrolyzing_class_D_beta-lactamase_OXA-181]_[protein_id=QGJ97571.1]_[l     GTGTTTTTGGTG------------------ 60
lcl|MN654420.1_cds_QGJ97572.1_1_[gene=blaOXA]_[protein=OXA-48_family_carbapenem-hydrolyzing_class_D_beta-lactamase_OXA-232]_[protein_id=QGJ97572.1]_[l     GTGTTTTTGGTG------------------ 60
lcl|MN654421.1_cds_QGJ97573.1_1_[gene=blaOXA]_[protein=OXA-48_family_carbapenem-hydrolyzing_class_D_beta-lactamase_OXA-232]_[protein_id=QGJ97573.1]_[l     GTGTTTTTGGTG------------------ 60
lcl|MN654422.1_cds_QGJ97574.1_1_[gene=blaOXA]_[protein=OXA-48_family_carbapenem-hydrolyzing_class_D_beta-lactamase_OXA-232]_[protein_id=QGJ97574.1]_[l     GTGTTTTTGGTG------------------ 60
lcl|MN654423.1_cds_QGJ97575.1_1_[gene=blaOXA]_[protein=OXA-48_family_carbapenem-hydrolyzing_class_D_beta-lactamase_OXA-232]_[protein_id=QGJ97575.1]_[l     GTGTTTTTGGTG------------------ 60
lcl|MN654424.1_cds_QGJ97576.1_1_[gene=blaOXA]_[protein=OXA-48_family_carbapenem-hydrolyzing_class_D_beta-lactamase_OXA-232]_[protein_id=QGJ97576.1]_[l     GTGTTTTTGGTG------------------ 60
lcl|MN654425.1_cds_QGJ97577.1_1_[gene=blaOXA]_[protein=OXA-48_family_carbapenem-hydrolyzing_class_D_beta-lactamase_OXA-232]_[protein_id=QGJ97577.1]_[l     GTGTTTTTGGTG------------------ 60
lcl|MN654426.1_cds_QGJ97578.1_1_[gene=blaOXA]_[protein=OXA-48_family_carbapenem-hydrolyzing_class_D_beta-lactamase_OXA-232]_[protein_id=QGJ97578.1]_[l     GTGTTTTTGGTG------------------ 60
lcl|MN654427.1_cds_QGJ97579.1_1_[gene=blaOXA]_[protein=OXA-48_family_carbapenem-hydrolyzing_class_D_beta-lactamase_OXA-232]_[protein_id=QGJ97579.1]_[l     GTGTTTTTGGTG------------------ 60
lcl|MN654428.1_cds_QGJ97580.1_1_[gene=blaOXA]_[protein=OXA-48_family_carbapenem-hydrolyzing_class_D_beta-lactamase_OXA-232]_[protein_id=QGJ97580.1]_[l     GTGTTTTTGGTG------------------ 60
lcl|MN654429.1_cds_QGJ97581.1_1_[gene=blaOXA]_[protein=OXA-48_family_carbapenem-hydrolyzing_class_D_beta-lactamase_OXA-232]_[protein_id=QGJ97581.1]_[l     GTGTTTTTGGTG------------------ 60
lcl|MN654430.1_cds_QGJ97582.1_1_[gene=blaOXA]_[protein=OXA-48_family_carbapenem-hydrolyzing_class_D_beta-lactamase_OXA-232]_[protein_id=QGJ97582.1]_[l     GTGTTTTTGGTG------------------ 60
lcl|MN654431.1_cds_QGJ97583.1_1_[gene=blaOXA]_[protein=OXA-48_family_carbapenem-hydrolyzing_class_D_beta-lactamase_OXA-232]_[protein_id=QGJ97583.1]_[l     GTGTTTTTGGTG------------------ 60
lcl|MN654432.1_cds_QGJ97584.1_1_[gene=blaOXA]_[protein=OXA-48_family_carbapenem-hydrolyzing_class_D_beta-lactamase_OXA-232]_[protein_id=QGJ97584.1]_[l     GTGTTTTTGGTG------------------ 60
lcl|MN654433.1_cds_QGJ97585.1_1_[gene=blaOXA]_[protein=OXA-48_family_carbapenem-hydrolyzing_class_D_beta-lactamase_OXA-232]_[protein_id=QGJ97585.1]_[l     GTGTTTTTGGTG------------------ 60
lcl|MN654434.1_cds_QGJ97586.1_1_[gene=blaOXA]_[protein=OXA-48_family_carbapenem-hydrolyzing_class_D_beta-lactamase_OXA-232]_[protein_id=QGJ97586.1]_[l     GTGTTTTTGGTG------------------ 60
lcl|MN654435.1_cds_QGJ97587.1_1_[gene=blaOXA]_[protein=OXA-48_family_carbapenem-hydrolyzing_class_D_beta-lactamase_OXA-232]_[protein_id=QGJ97587.1]_[l     GTGTTTTTGGTG------------------ 60
lcl|MN654436.1_cds_QGJ97588.1_1_[gene=blaOXA]_[protein=OXA-48_family_carbapenem-hydrolyzing_class_D_beta-lactamase_OXA-232]_[protein_id=QGJ97588.1]_[l     GTGTTTTTGGTG------------------ 60
lcl|MN654437.1_cds_QGJ97589.1_1_[gene=blaOXA]_[protein=OXA-48_family_carbapenem-hydrolyzing_class_D_beta-lactamase_OXA-232]_[protein_id=QGJ97589.1]_[l     GTGTTTTTGGTG------------------ 60
lcl|MN654438.1_cds_QGJ97590.1_1_[gene=blaOXA]_[protein=OXA-48_family_carbapenem-hydrolyzing_class_D_beta-lactamase_OXA-232]_[protein_id=QGJ97590.1]_[l     GTGTTTTTGGTG------------------ 60
lcl|MN654439.1_cds_QGJ97591.1_1_[gene=blaOXA]_[protein=OXA-48_family_carbapenem-hydrolyzing_class_D_beta-lactamase_OXA-232]_[protein_id=QGJ97591.1]_[l     GTGTTTTTGGTG------------------ 60
lcl|MN654440.1_cds_QGJ97592.1_1_[gene=blaOXA]_[protein=OXA-48_family_carbapenem-hydrolyzing_class_D_beta-lactamase_OXA-232]_[protein_id=QGJ97592.1]_[l     GTGTTTTTGGTG------------------ 60
lcl|MN654441.1_cds_QGJ97593.1_1_[gene=blaOXA]_[protein=OXA-48_family_carbapenem-hydrolyzing_class_D_beta-lactamase_OXA-232]_[protein_id=QGJ97593.1]_[l     GTGTTTTTGGTG------------------ 60
lcl|MN654442.1_cds_QGJ97594.1_1_[gene=blaOXA]_[protein=OXA-48_family_carbapenem-hydrolyzing_class_D_beta-lactamase_OXA-232]_[protein_id=QGJ97594.1]_[l     GTGTTTTTGGTG------------------ 60
lcl|MN654443.1_cds_QGJ97595.1_1_[gene=blaOXA]_[protein=OXA-48_family_carbapenem-hydrolyzing_class_D_beta-lactamase_OXA-232]_[protein_id=QGJ97595.1]_[l     GTGTTTTTGGTG------------------ 60
lcl|MN654444.1_cds_QGJ97596.1_1_[gene=blaOXA]_[protein=OXA-48_family_carbapenem-hydrolyzing_class_D_beta-lactamase_OXA-232]_[protein_id=QGJ97596.1]_[l     GTGTTTTTGGTG------------------ 60
lcl|MN654445.1_cds_QGJ97597.1_1_[gene=blaOXA]_[protein=OXA-48_family_carbapenem-hydrolyzing_class_D_beta-lactamase_OXA-232]_[protein_id=QGJ97597.1]_[l     GTGTTTTTGGTG------------------ 60
lcl|MN654446.1_cds_QGJ97598.1_1_[gene=blaOXA]_[protein=OXA-48_family_carbapenem-hydrolyzing_class_D_beta-lactamase_OXA-232]_[protein_id=QGJ97598.1]_[l     GTGTTTTTGGTG------------------ 60
lcl|MN654447.1_cds_QGJ97599.1_1_[gene=blaOXA]_[protein=OXA-48_family_carbapenem-hydrolyzing_class_D_beta-lactamase_OXA-232]_[protein_id=QGJ97599.1]_[l     GTGTTTTTGGTG------------------ 60
lcl|MN654448.1_cds_QGJ97600.1_1_[gene=blaOXA]_[protein=OXA-48_family_carbapenem-hydrolyzing_class_D_beta-lactamase_OXA-232]_[protein_id=QGJ97600.1]_[l     GTGTTTTTGGTG------------------ 60
lcl|MN654449.1_cds_QGJ97601.1_1_[gene=blaOXA]_[protein=OXA-48_family_carbapenem-hydrolyzing_class_D_beta-lactamase_OXA-232]_[protein_id=QGJ97601.1]_[l     GTGTTTTTGGTG------------------ 60
lcl|MN654450.1_cds_QGJ97602.1_1_[gene=blaOXA]_[protein=OXA-48_family_carbapenem-hydrolyzing_class_D_beta-lactamase_OXA-232]_[protein_id=QGJ97602.1]_[l     GTGTTTTTGGTG------------------ 60
lcl|MN654451.1_cds_QGJ97603.1_1_[gene=blaOXA]_[protein=OXA-48_family_carbapenem-hydrolyzing_class_D_beta-lactamase_OXA-232]_[protein_id=QGJ97603.1]_[l     GTGTTTTTGGTG------------------ 60
lcl|MN654452.1_cds_QGJ97604.1_1_[gene=blaOXA]_[protein=OXA-48_family_carbapenem-hydrolyzing_class_D_beta-lactamase_OXA-232]_[protein_id=QGJ97604.1]_[l     GTGTTTTTGGTG------------------ 60
lcl|MN654453.1_cds_QGJ97605.1_1_[gene=blaOXA]_[protein=OXA-48_family_carbapenem-hydrolyzing_class_D_beta-lactamase_OXA-232]_[protein_id=QGJ97605.1]_[l     GTGTTTTTGGTG------------------ 60
lcl|MN654454.1_cds_QGJ97606.1_1_[gene=blaOXA]_[protein=OXA-48_family_carbapenem-hydrolyzing_class_D_beta-lactamase_OXA-232]_[protein_id=QGJ97606.1]_[l     GTGTTTTTGGTG------------------ 60
lcl|MN654455.1_cds_QGJ97607.1_1_[gene=blaOXA]_[protein=OXA-48_family_carbapenem-hydrolyzing_class_D_beta-lactamase_OXA-232]_[protein_id=QGJ97607.1]_[l     GTGTTTTTGGTG------------------ 60
lcl|MN654456.1_cds_QGJ97608.1_1_[gene=blaOXA]_[protein=OXA-48_family_carbapenem-hydrolyzing_class_D_beta-lactamase_OXA-232]_[protein_id=QGJ97608.1]_[l     GTGTTTTTGGTG------------------ 60
lcl|MN654457.1_cds_QGJ97609.1_1_[gene=blaOXA]_[protein=OXA-48_family_carbapenem-hydrolyzing_class_D_beta-lactamase_OXA-232]_[protein_id=QGJ97609.1]_[l     GTGTTTTTGGTG------------------ 60
lcl|MN654458.1_cds_QGJ97610.1_1_[gene=blaOXA]_[protein=OXA-48_family_carbapenem-hydrolyzing_class_D_beta-lactamase_OXA-232]_[protein_id=QGJ97610.1]_[l     GTGTTTTTGGTG------------------ 60
lcl|MN654459.1_cds_QGJ97611.1_1_[gene=blaOXA]_[protein=OXA-48_family_carbapenem-hydrolyzing_class_D_beta-lactamase_OXA-232]_[protein_id=QGJ97611.1]_[l     GTGTTTTTGGTG------------------ 60
lcl|MN654460.1_cds_QGJ97612.1_1_[gene=blaOXA]_[protein=OXA-48_family_carbapenem-hydrolyzing_class_D_beta-lactamase_OXA-232]_[protein_id=QGJ97612.1]_[l     GTGTTTTTGGTG------------------ 60
lcl|MN654461.1_cds_QGJ97613.1_1_[gene=blaOXA]_[protein=OXA-48_family_carbapenem-hydrolyzing_class_D_beta-lactamase_OXA-232]_[protein_id=QGJ97613.1]_[l     GTGTTTTTGGTG------------------ 60
lcl|MN654462.1_cds_QGJ97614.1_1_[gene=blaOXA]_[protein=OXA-48_family_carbapenem-hydrolyzing_class_D_beta-lactamase_OXA-232]_[protein_id=QGJ97614.1]_[l     GTGTTTTTGGTG------------------ 60
lcl|MN654463.1_cds_QGJ97615.1_1_[gene=blaOXA]_[protein=OXA-48_family_carbapenem-hydrolyzing_class_D_beta-lactamase_OXA-232]_[protein_id=QGJ97615.1]_[l     GTGTTTTTGGTG------------------ 60
lcl|MN654464.1_cds_QGJ97616.1_1_[gene=blaOXA]_[protein=OXA-48_family_carbapenem-hydrolyzing_class_D_beta-lactamase_OXA-232]_[protein_id=QGJ97616.1]_[l     GTGTTTTTGGTG------------------ 60
lcl|MN654465.1_cds_QGJ97617.1_1_[gene=blaOXA]_[protein=OXA-48_family_carbapenem-hydrolyzing_class_D_beta-lactamase_OXA-232]_[protein_id=QGJ97617.1]_[l     GTGTTTTTGGTG------------------ 60
lcl|MN654466.1_cds_QGJ97618.1_1_[gene=blaOXA]_[protein=OXA-48_family_carbapenem-hydrolyzing_class_D_beta-lactamase_OXA-232]_[protein_id=QGJ97618.1]_[l     GTGTTTTTGGTG------------------ 60
lcl|MN654467.1_cds_QGJ97619.1_1_[gene=blaOXA]_[protein=OXA-48_family_carbapenem-hydrolyzing_class_D_beta-lactamase_OXA-232]_[protein_id=QGJ97619.1]_[l     GTGTTTTTGGTG------------------ 60
lcl|MN654468.1_cds_QGJ97620.1_1_[gene=blaOXA]_[protein=OXA-48_family_carbapenem-hydrolyzing_class_D_beta-lactamase_OXA-232]_[protein_id=QGJ97620.1]_[l     GTGTTTTTGGTG------------------ 60
lcl|MN654469.1_cds_QGJ97621.1_1_[gene=blaOXA]_[protein=OXA-48_family_carbapenem-hydrolyzing_class_D_beta-lactamase_OXA-232]_[protein_id=QGJ97621.1]_[l     GTGTTTTTGGTG------------------ 60
lcl|MT463291.1_cds_QJX44697.1_1_[gene=blaOXA]_[protein=OXA-48_family_class_D_beta-lactamase_OXA-918]_[protein_id=QJX44697.1]_[location=1..798]_[gbkey=     GTGTTTTTGGTG------------------ 60
lcl|MT520791.1_cds_QKF95718.1_1_[gene=blaOXA]_[protein=OXA-48_family_class_D_beta-lactamase_OXA-920]_[protein_id=QKF95718.1]_[location=1..798]_[gbkey=     GTGTTTTTGGTG------------------ 60
lcl|MT636504.1_cds_QKV50750.1_1_[gene=blaOXA]_[protein=OXA-48_family_class_D_beta-lactamase_OXA-922]_[protein_id=QKV50750.1]_[location=1..798]_[gbkey=     GTGTTTTTGGTG------------------ 60
lcl|MT675122.1_cds_QLC28678.1_1_[gene=blaOXA]_[protein=OXA-48_family_class_D_beta-lactamase_OXA-923]_[protein_id=QLC28678.1]_[location=1..798]_[gbkey=     GTGTTTTTGGTG------------------ 60
lcl|MT675123.1_cds_QLC28679.1_1_[gene=blaOXA]_[protein=OXA-48_family_class_D_beta-lactamase_OXA-924]_[protein_id=QLC28679.1]_[location=1..798]_[gbkey=     GTGTTTTTGGTG------------------ 60
lcl|MW073108.1_cds_QOI60719.1_1_[gene=blaOXA]_[protein=OXA-48_family_class_D_beta-lactamase_OXA-933]_[protein_id=QOI60719.1]_[location=1..798]_[gbkey=     GTGTTTTTGGTG------------------ 60
lcl|MW073109.1_cds_QOI60720.1_1_[gene=blaOXA]_[protein=OXA-48_family_class_D_beta-lactamase_OXA-934]_[protein_id=QOI60720.1]_[location=1..798]_[gbkey=     GTGTTTTTGGTG------------------ 60
lcl|MW509827.1_cds_QWY97082.1_1_[gene=blaOXA]_[protein=OXA-48_family_carbapenem-hydrolyzing_class_D_beta-lactamase_OXA-181]_[protein_id=QWY97082.1]_[l     GTGTTTTTGGTG------------------ 60
lcl|MZ368699.1_cds_QWQ82939.1_1_[gene=blaOXA]_[protein=OXA-48_family_class_D_beta-lactamase_OXA-1012]_[protein_id=QWQ82939.1]_[location=1..789]_[gbkey     GTGTTTTTGGTG------------------ 60
lcl|NG_049461.1_cds_WP_060613455.1_1_[gene=blaOXA]_[locus_tag=A7J11_02461]_[protein=OXA-48_family_carbapenem-hydrolyzing_class_D_beta-lactamase_OXA-16     GTGTTTTTGGTG------------------ 60
lcl|NG_049462.1_cds_WP_063131934.1_1_[gene=blaOXA]_[locus_tag=A7J11_02630]_[protein=OXA-48_family_extended-spectrum_class_D_beta-lactamase_OXA-163]_[p     GTGTTTTTGGTG------------------ 60
lcl|NG_049482.1_cds_WP_015060052.1_1_[gene=blaOXA]_[locus_tag=A7J11_02557]_[protein=OXA-48_family_carbapenem-hydrolyzing_class_D_beta-lactamase_OXA-18     GTGTTTTTGGTG------------------ 60
lcl|NG_049495.1_cds_WP_063861505.1_1_[gene=blaOXA]_[locus_tag=A7J11_02797]_[protein=OXA-48_family_carbapenem-hydrolyzing_class_D_beta-lactamase_OXA-19     GTGTTTTTGGTG------------------ 60
lcl|NG_049502.1_cds_WP_032495449.1_1_[gene=blaOXA]_[locus_tag=A7J11_02921]_[protein=OXA-48_family_carbapenem-hydrolyzing_class_D_beta-lactamase_OXA-20     GTGTTTTTGGTG------------------ 60
lcl|NG_049528.1_cds_WP_043907054.1_1_[gene=blaOXA]_[locus_tag=A7J11_02959]_[protein=OXA-48_family_carbapenem-hydrolyzing_class_D_beta-lactamase_OXA-23     GTGTTTTTGGTG------------------ 60
lcl|NG_049539.1_cds_WP_032495517.1_1_[gene=blaOXA]_[locus_tag=A7J11_02955]_[protein=OXA-48_family_carbapenem-hydrolyzing_class_D_beta-lactamase_OXA-24     GTGTTTTTGGTG------------------ 60
lcl|NG_049540.1_cds_WP_032495518.1_1_[gene=blaOXA]_[locus_tag=A7J11_02956]_[protein=OXA-48_family_carbapenem-hydrolyzing_class_D_beta-lactamase_OXA-24     GTGTTTTTGGTG------------------ 60
lcl|NG_049542.1_cds_WP_032495595.1_1_[gene=blaOXA]_[locus_tag=A7J11_02957]_[protein=OXA-48_family_extended-spectrum_class_D_beta-lactamase_OXA-247]_[p     GTGTTTTTGGTG------------------ 60
lcl|NG_049661.1_cds_WP_032495789.1_1_[gene=blaOXA]_[locus_tag=A7J11_03191]_[protein=OXA-48_family_carbapenem-hydrolyzing_class_D_beta-lactamase_OXA-37     GTGTTTTTGGTG------------------ 60
lcl|NG_049694.1_cds_WP_063862762.1_1_[gene=blaOXA]_[locus_tag=A7J11_03389]_[protein=OXA-48_family_extended-spectrum_class_D_beta-lactamase_OXA-405]_[p     GTGTTTTTGGTG------------------ 60
lcl|NG_049704.1_cds_WP_063862782.1_1_[gene=blaOXA]_[locus_tag=A7J11_03469]_[protein=OXA-48_family_carbapenem-hydrolyzing_class_D_beta-lactamase_OXA-41     GTGTTTTTGGTG------------------ 60
lcl|NG_049722.1_cds_WP_058842180.1_1_[gene=blaOXA]_[locus_tag=A7J11_03584]_[protein=OXA-48_family_carbapenem-hydrolyzing_class_D_beta-lactamase_OXA-43     GTGTTGATGGTG------------------ 60
lcl|NG_049762.1_cds_WP_015059991.1_1_[gene=blaOXA]_[locus_tag=A7J11_01150]_[protein=OXA-48_family_carbapenem-hydrolyzing_class_D_beta-lactamase_OXA-48     GTGTTTTTGGTG------------------ 60
lcl|NG_049766.1_cds_WP_063864110.1_1_[gene=blaOXA]_[locus_tag=A7J11_03568]_[protein=OXA-48_family_carbapenem-hydrolyzing_class_D_beta-lactamase_OXA-48     GTGTTTTTGGTG------------------ 60
lcl|NG_049783.1_cds_WP_063864118.1_1_[gene=blaOXA]_[locus_tag=A7J11_03598]_[protein=OXA-48_family_carbapenem-hydrolyzing_class_D_beta-lactamase_OXA-50     GTGTTTTTGGTG------------------ 60
lcl|NG_049794.1_cds_WP_011071128.1_1_[gene=blaOXA]_[locus_tag=A7J11_00523]_[protein=OXA-48_family_carbapenem-hydrolyzing_class_D_beta-lactamase_OXA-54     GTATTAGTGGTG------------------ 60
lcl|NG_052051.1_cds_WP_071593227.1_1_[gene=blaOXA]_[locus_tag=A7J11_04298]_[protein=OXA-48_family_carbapenem-hydrolyzing_class_D_beta-lactamase_OXA-53     GTGTTTTTGGTG------------------ 60
lcl|NG_054666.1_cds_WP_085562384.1_1_[gene=blaOXA]_[locus_tag=A7J11_04982]_[protein=OXA-48_family_carbapenem-hydrolyzing_class_D_beta-lactamase_OXA-51     GTGTTTTTGGTG------------------ 60
lcl|NG_055475.1_cds_WP_094009803.1_1_[gene=blaOXA]_[locus_tag=A7J11_05114]_[protein=OXA-48_family_class_D_beta-lactamase_OXA-514]_[protein_id=WP_09400     GTGTTTTTGGTG------------------ 60
lcl|NG_055476.1_cds_WP_094009804.1_1_[gene=blaOXA]_[locus_tag=A7J11_05115]_[protein=OXA-48_family_class_D_beta-lactamase_OXA-515]_[protein_id=WP_09400     GTGTTTTTGGTG------------------ 60
lcl|NG_055490.1_cds_WP_094009808.1_1_[gene=blaOXA]_[locus_tag=A7J11_05129]_[protein=OXA-48_family_carbapenem-hydrolyzing_class_D_beta-lactamase_OXA-51     GTGTTTTTGGTG------------------ 60
lcl|NG_055666.1_cds_WP_099156052.1_1_[gene=blaOXA]_[locus_tag=A7J11_05197]_[protein=OXA-48_family_class_D_beta-lactamase_OXA-567]_[protein_id=WP_09915     GTGTTTTTGGTG------------------ 60
lcl|NG_056053.1_cds_WP_089067012.1_1_[gene=blaOXA]_[locus_tag=A7J11_05303]_[protein=OXA-48_family_class_D_beta-lactamase_OXA-535]_[protein_id=WP_08906     GTGTTGATGGTG------------------ 60
lcl|NG_061613.1_cds_WP_116786833.1_1_[gene=blaOXA]_[locus_tag=A7J11_05863]_[protein=OXA-48_family_class_D_beta-lactamase_OXA-731]_[protein_id=WP_11678     GTGTTGTTAGTG------------------ 60
lcl|NG_064749.1_cds_WP_136512084.1_1_[gene=blaOXA]_[locus_tag=A7J11_06186]_[protein=OXA-48_family_class_D_beta-lactamase_OXA-788]_[protein_id=WP_13651     GTGTTTTTGGTG------------------ 60
lcl|NG_064751.1_cds_WP_136512085.1_1_[gene=blaOXA]_[locus_tag=A7J11_06188]_[protein=OXA-48_family_class_D_beta-lactamase_OXA-793]_[protein_id=WP_13651     GTGTTTTTGGTG------------------ 60
lcl|NG_065443.1_cds_WP_140423324.1_1_[gene=blaOXA]_[locus_tag=A7J11_06295]_[protein=OXA-48_family_class_D_beta-lactamase_OXA-833]_[protein_id=WP_14042     GTGTTTTTGGTG------------------ 60
lcl|NG_066509.1_cds_WP_037428895.1_1_[gene=blaOXA]_[locus_tag=A7J11_06421]_[protein=OXA-48_family_carbapenem-hydrolyzing_class_D_beta-lactamase_OXA-25     GTGTTTTTGGTG------------------ 60
lcl|NG_066755.1_cds_WP_144376393.1_1_[gene=blaOXA]_[locus_tag=A7J11_06552]_[protein=OXA-48_family_class_D_beta-lactamase_OXA-894]_[protein_id=WP_14437     GTGTTTTTGGTG------------------ 60
lcl|NG_070182.1_cds_WP_179284333.1_1_[gene=blaOXA]_[locus_tag=A7J11_06833]_[protein=OXA-48_family_class_D_beta-lactamase_OXA-918]_[protein_id=WP_17928     GTGTTTTTGGTG------------------ 60
lcl|NG_070183.1_cds_WP_179284336.1_1_[gene=blaOXA]_[locus_tag=A7J11_06836]_[protein=OXA-48_family_class_D_beta-lactamase_OXA-920]_[protein_id=WP_17928     GTGTTTTTGGTG------------------ 60
lcl|NG_070185.1_cds_WP_179284342.1_1_[gene=blaOXA]_[locus_tag=A7J11_06870]_[protein=OXA-48_family_class_D_beta-lactamase_OXA-923]_[protein_id=WP_17928     GTGTTTTTGGTG------------------ 60
lcl|NG_070186.1_cds_WP_179284345.1_1_[gene=blaOXA]_[locus_tag=A7J11_06871]_[protein=OXA-48_family_class_D_beta-lactamase_OXA-924]_[protein_id=WP_17928     GTGTTTTTGGTG------------------ 60
lcl|NG_070747.1_cds_WP_188331876.1_1_[gene=blaOXA]_[locus_tag=A7J11_06897]_[protein=OXA-48_family_class_D_beta-lactamase_OXA-922]_[protein_id=WP_18833     GTGTTTTTGGTG------------------ 60
lcl|NG_070750.1_cds_WP_188331878.1_1_[gene=blaOXA]_[locus_tag=A7J11_06886]_[protein=OXA-48_family_class_D_beta-lactamase_OXA-929]_[protein_id=WP_18833     GTGTTTTTGGTG------------------ 60
lcl|NG_077983.1_cds_WP_231869591.1_1_[gene=blaOXA]_[locus_tag=A7J11_07255]_[protein=OXA-48_family_class_D_beta-lactamase_OXA-933]_[protein_id=WP_23186     GTGTTTTTGGTG------------------ 60
lcl|NG_077984.1_cds_WP_231869592.1_1_[gene=blaOXA]_[locus_tag=A7J11_07256]_[protein=OXA-48_family_class_D_beta-lactamase_OXA-934]_[protein_id=WP_23186     GTGTTTTTGGTG------------------ 60
lcl|NG_078041.1_cds_WP_231869643.1_1_[gene=blaOXA]_[locus_tag=A7J11_07313]_[protein=OXA-48_family_carbapenem-hydrolyzing_class_D_beta-lactamase_OXA-10     GTGTTTTTGGTG------------------ 60
lcl|NG_078042.1_cds_WP_037414505.1_1_[gene=blaOXA]_[locus_tag=A7J11_07314]_[protein=OXA-48_family_carbapenem-hydrolyzing_class_D_beta-lactamase_OXA-10     GTGTTTTTGGTG------------------ 60
lcl|NG_079243.1_cds_WP_240067733.1_1_[gene=blaOXA]_[locus_tag=A7J11_07384]_[protein=OXA-48_family_class_D_beta-lactamase_OXA-1055]_[protein_id=WP_2400     GTGTTTTTGGTG------------------ 60
lcl|NG_081705.1_cds_WP_256875609.1_1_[gene=blaOXA]_[locus_tag=A7J11_07626]_[protein=OXA-48_family_class_D_beta-lactamase_OXA-1119]_[protein_id=WP_2568     GTGTTTTTGGTG------------------ 60
lcl|NG_088410.1_cds_WP_262697143.1_1_[gene=blaOXA]_[locus_tag=A7J11_07752]_[protein=OXA-48_family_class_D_beta-lactamase_OXA-1146]_[protein_id=WP_2626     GTGTTTTTGGTG------------------ 60
lcl|NG_149665.1_cds_WP_274293088.1_1_[gene=blaOXA]_[locus_tag=A7J11_07931]_[protein=OXA-48_family_class_D_beta-lactamase_OXA-1181]_[protein_id=WP_2742     GTGTTTTTGGTG------------------ 60
lcl|NG_203403.1_cds_WP_252655163.1_1_[gene=blaOXA]_[locus_tag=A7J11_08083]_[protein=OXA-48_family_class_D_beta-lactamase_OXA-1012]_[protein_id=WP_2526     GTGTTTTTGGTG------------------ 60
lcl|NG_203404.1_cds_WP_290468358.1_1_[gene=blaOXA]_[locus_tag=A7J11_08094]_[protein=OXA-48_family_class_D_beta-lactamase_OXA-1200]_[protein_id=WP_2904     GTGTTTTTGGTG------------------ 60
lcl|NG_203405.1_cds_WP_290468359.1_1_[gene=blaOXA]_[locus_tag=A7J11_08096]_[protein=OXA-48_family_class_D_beta-lactamase_OXA-1201]_[protein_id=WP_2904     GTGTTTTTGGTG------------------ 60
lcl|NG_203408.1_cds_WP_290468361.1_1_[gene=blaOXA]_[locus_tag=A7J11_08104]_[protein=OXA-48_family_class_D_beta-lactamase_OXA-1205]_[protein_id=WP_2904     GTGTTTTTGGTG------------------ 60
lcl|NG_203409.1_cds_WP_290468362.1_1_[gene=blaOXA]_[locus_tag=A7J11_08110]_[protein=OXA-48_family_class_D_beta-lactamase_OXA-1207]_[protein_id=WP_2904     GTGTTTTTGGTG------------------ 60
lcl|NG_228675.1_cds_WP_304487004.1_1_[gene=blaOXA]_[locus_tag=A7J11_08134]_[protein=OXA-48_family_class_D_beta-lactamase_OXA-1211]_[protein_id=WP_3044     GTGTTTTTGGTG------------------ 60
lcl|NG_228676.1_cds_WP_304487005.1_1_[gene=blaOXA]_[locus_tag=A7J11_08135]_[protein=OXA-48_family_class_D_beta-lactamase_OXA-1212]_[protein_id=WP_3044     GTGTTTTTGGTG------------------ 60
lcl|NG_228677.1_cds_WP_304487006.1_1_[gene=blaOXA]_[locus_tag=A7J11_08136]_[protein=OXA-48_family_class_D_beta-lactamase_OXA-1213]_[protein_id=WP_3044     GTGTTTTTGGTG------------------ 60
lcl|NG_242303.1_cds_WP_328703066.1_1_[gene=blaOXA]_[locus_tag=A7J11_08254]_[protein=OXA-48_family_class_D_beta-lactamase_OXA-1167]_[protein_id=WP_3287     GTGTTTTTGGTG------------------ 60
lcl|NG_242576.1_cds_WP_338424115.1_1_[gene=blaOXA]_[locus_tag=A7J11_08329]_[protein=OXA-48_family_class_D_beta-lactamase_OXA-1226]_[protein_id=WP_3384     GTGTTTTTGGTG------------------ 60
lcl|NG_242590.1_cds_WP_338424128.1_1_[gene=blaOXA]_[locus_tag=A7J11_08366]_[protein=OXA-48_family_class_D_beta-lactamase_OXA-1240]_[protein_id=WP_3384     GTGTTTTTGGTG------------------ 60
lcl|NG_242745.1_cds_WP_367187966.1_1_[gene=blaOXA]_[locus_tag=A7J11_08438]_[protein=OXA-48_family_class_D_beta-lactamase_OXA-1242]_[protein_id=WP_3671     GTGTTTTTGGTG------------------ 60
lcl|NG_243598.1_cds_WP_394294911.1_1_[gene=blaOXA]_[locus_tag=A7J11_08676]_[protein=OXA-48_family_class_D_beta-lactamase_OXA-1304]_[protein_id=WP_3942     GTGTTTTTGGTG------------------ 60
lcl|NG_243599.1_cds_WP_394294912.1_1_[gene=blaOXA]_[locus_tag=A7J11_08662]_[protein=OXA-48_family_class_D_beta-lactamase_OXA-1305]_[protein_id=WP_3942     GTGTTTTTGGTG------------------ 60
lcl|NG_243600.1_cds_WP_394294913.1_1_[gene=blaOXA]_[locus_tag=A7J11_08663]_[protein=OXA-48_family_class_D_beta-lactamase_OXA-1306]_[protein_id=WP_3942     GTGTTTTTGGTG------------------ 60
lcl|NG_243601.1_cds_WP_394294914.1_1_[gene=blaOXA]_[locus_tag=A7J11_08664]_[protein=OXA-48_family_class_D_beta-lactamase_OXA-1307]_[protein_id=WP_3942     GTGTTTTTGGTG------------------ 60
lcl|NG_243602.1_cds_WP_394294915.1_1_[gene=blaOXA]_[locus_tag=A7J11_08665]_[protein=OXA-48_family_class_D_beta-lactamase_OXA-1308]_[protein_id=WP_3942     GTGTTTTTGGTG------------------ 60
lcl|NG_243603.1_cds_WP_394294916.1_1_[gene=blaOXA]_[locus_tag=A7J11_08666]_[protein=OXA-48_family_class_D_beta-lactamase_OXA-1309]_[protein_id=WP_3942     GTGTTTTTGGTG------------------ 60
lcl|NG_244588.1_cds_WP_414840592.1_1_[gene=blaOXA]_[locus_tag=A7J11_08711]_[protein=OXA-48_family_class_D_beta-lactamase_OXA-1371]_[protein_id=WP_4148     GTGTTTTTGGTG------------------ 60
lcl|NG_245183.1_cds_WP_435892097.1_1_[gene=blaOXA]_[locus_tag=A7J11_09489]_[protein=OXA-48_family_class_D_beta-lactamase_OXA-1382]_[protein_id=WP_4358     GTGTTTTTGGTG------------------ 60
lcl|NG_245185.1_cds_WP_435892098.1_1_[gene=blaOXA]_[locus_tag=A7J11_09490]_[protein=OXA-48_family_class_D_beta-lactamase_OXA-1384]_[protein_id=WP_4358     GTGTTTTTGGTG------------------ 60
lcl|NG_245186.1_cds_WP_435892099.1_1_[gene=blaOXA]_[locus_tag=A7J11_09491]_[protein=OXA-48_family_class_D_beta-lactamase_OXA-1385]_[protein_id=WP_4358     GTGTTTTTGGTG------------------ 60
lcl|OK086972.1_cds_UBT24154.1_1_[gene=blaOXA]_[protein=OXA-48_family_class_D_extended-spectrum_beta-lactamase_OXA-163]_[protein_id=UBT24154.1]_[locati     GTGTTTTTGGTG------------------ 60
lcl|OK180617.1_cds_UBJ91323.1_1_[gene=blaOXA]_[protein=OXA-48_family_carbapenem-hydrolyzing_class_D_beta-lactamase_OXA-1038]_[protein_id=UBJ91323.1]_[     GTGTTTTTGGTG------------------ 60
lcl|OK180618.1_cds_UBJ91324.1_1_[gene=blaOXA]_[protein=OXA-48_family_carbapenem-hydrolyzing_class_D_beta-lactamase_OXA-1039]_[protein_id=UBJ91324.1]_[     GTGTTTTTGGTG------------------ 60
lcl|OK337390.1_cds_UKA77984.1_3_[gene=blaOXA]_[protein=OXA-48_family_carbapenem-hydrolyzing_class_D_beta-lactamase_OXA-181]_[protein_id=UKA77984.1]_[l     GTGTTTTTGGTG------------------ 60
lcl|OM321042.1_cds_UKA98426.1_1_[gene=blaOXA]_[protein=OXA-48_family_class_D_beta-lactamase_OXA-1055]_[protein_id=UKA98426.1]_[location=1..792]_[gbkey     GTGTTTTTGGTG------------------ 60
lcl|OM460174.1_cds_UNN27231.1_1_[gene=blaOXA]_[protein=OXA-48_family_carbapenem-hydrolyzing_class_D_beta-lactamase_OXA-181]_[protein_id=UNN27231.1]_[l     GTGTTTTTGGTG------------------ 60
lcl|ON586156.1_cds_URF41644.1_1_[gene=blaOXA]_[protein=OXA-48_family_class_D_beta-lactamase_OXA-1119]_[protein_id=URF41644.1]_[location=1..798]_[gbkey     GTGTTTTTGGTG------------------ 60
lcl|ON651448.1_cds_URT56864.1_1_[gene=blaOXA]_[protein=OXA-48_family_class_D_beta-lactamase_OXA-1242]_[protein_id=URT56864.1]_[location=1..798]_[gbkey     GTGTTTTTGGTG------------------ 60
lcl|OP056623.1_cds_WDW19378.1_1_[gene=blaOXA]_[protein=OXA-48_family_class_D_beta-lactamase_OXA-924]_[protein_id=WDW19378.1]_[location=1..798]_[gbkey=     GTGTTTTTGGTG------------------ 60
lcl|OP158702.1_cds_UUT09020.1_1_[gene=blaOXA]_[protein=OXA-48_family_class_D_beta-lactamase_OXA-1146]_[protein_id=UUT09020.1]_[location=1..792]_[gbkey     GTGTTTTTGGTG------------------ 60
lcl|OP802841.1_cds_UZH96289.1_1_[gene=blaOXA]_[protein=OXA-48_family_class_D_beta-lactamase_OXA-1167]_[protein_id=UZH96289.1]_[location=1..798]_[gbkey     GTGTTTTTGGTG------------------ 60
lcl|OP966822.1_cds_WAS27905.1_1_[gene=blaOXA]_[protein=OXA-48_family_class_D_beta-lactamase_OXA-1181]_[protein_id=WAS27905.1]_[location=1..798]_[gbkey     GTGTTTTTGGTG------------------ 60
lcl|OQ813782.1_cds_WGG88838.1_1_[gene=blaOXA]_[protein=OXA-48_family_class_D_beta-lactamase_OXA-1200]_[protein_id=WGG88838.1]_[location=1..786]_[gbkey     GTGTTTTTGGTG------------------ 60
lcl|OQ858941.1_cds_WGJ78634.1_1_[gene=blaOXA]_[protein=OXA-48_family_class_D_beta-lactamase_OXA-1201]_[protein_id=WGJ78634.1]_[location=1..798]_[gbkey     GTGTTTTTGGTG------------------ 60
lcl|OR076750.1_cds_WIF29729.1_1_[gene=blaOXA]_[protein=OXA-48_family_class_D_beta-lactamase_OXA-1205]_[protein_id=WIF29729.1]_[location=1..798]_[gbkey     GTGTTTTTGGTG------------------ 60
lcl|OR139853.1_cds_WJL30769.1_1_[gene=blaOXA]_[protein=OXA-48_family_class_D_beta-lactamase_OXA-1207]_[protein_id=WJL30769.1]_[location=1..798]_[gbkey     GTGTTTTTGGTG------------------ 60
lcl|OR282803.1_cds_WKT28618.1_1_[gene=blaOXA]_[protein=OXA-48_family_class_D_beta-lactamase_OXA-1211]_[protein_id=WKT28618.1]_[location=1..798]_[gbkey     GTGTTTTTGGTG------------------ 60
lcl|OR282804.1_cds_WKT28619.1_1_[gene=blaOXA]_[protein=OXA-48_family_class_D_beta-lactamase_OXA-1212]_[protein_id=WKT28619.1]_[location=1..798]_[gbkey     GTGTTTTTGGTG------------------ 60
lcl|OR282805.1_cds_WKT28620.1_1_[gene=blaOXA]_[protein=OXA-48_family_class_D_beta-lactamase_OXA-1213]_[protein_id=WKT28620.1]_[location=1..798]_[gbkey     GTGTTTTTGGTG------------------ 60
lcl|OR350403.1_cds_WKW35003.1_1_[gene=blaOXA]_[protein=OXA-48_family_class_D_beta-lactamase_OXA-1181]_[protein_id=WKW35003.1]_[location=1..798]_[gbkey     GTGTTTTTGGTG------------------ 60
lcl|PP061216.1_cds_WRI36020.1_1_[gene=blaOXA]_[protein=OXA-48_family_carbapenem-hydrolyzing_class_D_beta-lactamase_OXA-48]_[protein_id=WRI36020.1]_[lo     GTGTTTTTGGTG------------------ 60
lcl|PP061216.1_cds_WRI36020.1_1_[gene=blaOXA]_[protein=OXA-48_family_carbapenem-hydrolyzing_class_D_beta-lactamase_OXA-48]_[protein_id=WRI36020.1]_[lo     GTGTTTTTGGTG------------------ 60
lcl|PP296991.1_cds_WVW91585.1_1_[gene=blaOXA]_[protein=OXA-48_family_class_D_beta-lactamase_OXA-1205]_[protein_id=WVW91585.1]_[location=1..798]_[gbkey     GTGTTTTTGGTG------------------ 60
lcl|PP296992.1_cds_WVW91586.1_1_[gene=blaOXA]_[protein=OXA-48_family_class_D_beta-lactamase_OXA-1226]_[protein_id=WVW91586.1]_[location=1..798]_[gbkey     GTGTTTTTGGTG------------------ 60
lcl|PP551583.1_cds_WYF30524.1_1_[gene=blaOXA]_[protein=OXA-48_family_class_D_beta-lactamase_OXA-1240]_[protein_id=WYF30524.1]_[location=1..786]_[gbkey     GTGTTTTTGGTG------------------ 60
lcl|PQ150461.1_cds_XFO63885.1_1_[gene=blaOXA]_[protein=OXA-48_family_carbapenem-hydrolyzing_class_D_beta-lactamase_OXA-48]_[protein_id=XFO63885.1]_[lo     GTGTTTTTGGTG------------------ 60
lcl|PQ162583.1_cds_XFO63919.1_1_[gene=blaOXA]_[protein=OXA-48_family_carbapenem-hydrolyzing_class_D_beta-lactamase_OXA-48]_[protein_id=XFO63919.1]_[lo     GTGTTTTTGGTG------------------ 60
lcl|PQ394558.1_cds_XHO32901.1_1_[gene=blaOXA]_[protein=OXA-48_family_class_D_beta-lactamase_OXA-1305]_[protein_id=XHO32901.1]_[location=1..798]_[gbkey     GTGTTTTTGGTG------------------ 60
lcl|PQ394559.1_cds_XHO32902.1_1_[gene=blaOXA]_[protein=OXA-48_family_class_D_beta-lactamase_OXA-1306]_[protein_id=XHO32902.1]_[location=1..798]_[gbkey     GTGTTTTTGGTG------------------ 60
lcl|PQ394560.1_cds_XHO32903.1_1_[gene=blaOXA]_[protein=OXA-48_family_class_D_beta-lactamase_OXA-1307]_[protein_id=XHO32903.1]_[location=1..798]_[gbkey     GTGTTTTTGGTG------------------ 60
lcl|PQ394561.1_cds_XHO32904.1_1_[gene=blaOXA]_[protein=OXA-48_family_class_D_beta-lactamase_OXA-1308]_[protein_id=XHO32904.1]_[location=1..798]_[gbkey     GTGTTTTTGGTG------------------ 60
lcl|PQ394562.1_cds_XHO32905.1_1_[gene=blaOXA]_[protein=OXA-48_family_class_D_beta-lactamase_OXA-1309]_[protein_id=XHO32905.1]_[location=1..798]_[gbkey     GTGTTTTTGGTG------------------ 60
lcl|PQ399801.1_cds_XHO32915.1_1_[gene=blaOXA]_[protein=OXA-48_family_class_D_beta-lactamase_OXA-1304]_[protein_id=XHO32915.1]_[location=1..798]_[gbkey     GTGTTTTTGGTG------------------ 60
lcl|PV767493.1_cds_XVC02738.1_1_[gene=blaOXA]_[protein=OXA-48_family_class_D_beta-lactamase_OXA-1382]_[protein_id=XVC02738.1]_[location=1..798]_[gbkey     GTGTTTTTGGTG------------------ 60
lcl|PV787182.1_cds_XWJ61550.1_1_[gene=blaOXA]_[protein=OXA-48_family_class_D_beta-lactamase_OXA-1384]_[protein_id=XWJ61550.1]_[location=1..798]_[gbkey     GTGTTTTTGGTG------------------ 60
lcl|PV787183.1_cds_XWJ61551.1_1_[gene=blaOXA]_[protein=OXA-48_family_class_D_beta-lactamase_OXA-1385]_[protein_id=XWJ61551.1]_[location=1..786]_[gbkey     GTGTTTTTGGTG------------------ 60
lcl|PV878578.1_cds_XXP60817.1_1_[gene=blaOXA]_[protein=OXA-48_family_class_D_beta-lactamase_OXA-1396]_[protein_id=XXP60817.1]_[location=1..798]_[gbkey     GTGTTTTTGGTG------------------ 60
lcl|PV878580.1_cds_XXP60819.1_1_[gene=blaOXA]_[protein=OXA-48_family_class_D_beta-lactamase_OXA-1398]_[protein_id=XXP60819.1]_[location=1..798]_[gbkey     GTGTTTTTGGTG------------------ 60
lcl|PX204141.1_cds_XZG26185.1_1_[gene=blaOXA]_[protein=OXA-48_family_class_D_beta-lactamase_OXA-1399]_[protein_id=XZG26185.1]_[location=1..786]_[gbkey     GTGTTTTTGGTG------------------ 60
lcl|PX204636.1_cds_YAA53701.1_1_[gene=blaOXA]_[protein=OXA-48_family_carbapenem-hydrolyzing_class_D_beta-lactamase_OXA-232]_[protein_id=YAA53701.1]_[l     GTGTTTTTGGTG------------------ 60
lcl|PX238182.1_cds_YAA50956.1_1_[gene=blaOXA]_[protein=OXA-48_family_class_D_beta-lactamase_OXA-1399]_[protein_id=YAA50956.1]_[location=1..786]_[gbkey     GTGTTTTTGGTG------------------ 60
lcl|PX238183.1_cds_YAA50957.1_1_[gene=blaOXA]_[protein=OXA-48_family_class_D_beta-lactamase_OXA-1400]_[protein_id=YAA50957.1]_[location=1..798]_[gbkey     GTGTTTTTGGTG------------------ 60
                                                                                                                                                                                         

OXA-1_consensus                                                                                                                                            AGCAGCGCCAGTGCATCAACAGATATCTCT 90
OXA01_crRNA                                                                                                                                                ------------------------------ 90
Forward_primer                                                                                                                                             ------------------------------ 90
Reverse_primer                                                                                                                                             ------------------------------ 90
lcl|PP061215.1_cds_WRI36019.1_1_[gene=blaOXA]_[protein=truncated_OXA-48_family_class_D_beta-lactamase]_[protein_id=WRI36019.1]_[location=137..787]_[gb     ------------GCATCGATTATCGGAATG 90
lcl|NG_049725.1_cds_WP_063864081.1_1_[gene=blaOXA]_[locus_tag=A7J11_03527]_[protein=OXA-48_family_extended-spectrum_class_D_beta-lactamase_OXA-439]_[p     ------------GCATCGATTATCGGAATG 90
lcl|KU878974.1_cds_AMO66558.1_1_[gene=blaOXA]_[protein=OXA-48_family_carbapenem-hydrolyzing_class_D_beta-lactamase_OXA-517]_[protein_id=AMO66558.1]_[l     ------------GCATCGATTATCGGAATG 90
lcl|NG_049724.1_cds_WP_063864080.1_1_[gene=blaOXA]_[locus_tag=A7J11_03481]_[protein=OXA-48_family_carbapenem-hydrolyzing_class_D_beta-lactamase_OXA-43     ------------GCATCGATTATCGGAATG 90
lcl|KY684124.1_cds_AQW34754.1_1_[gene=blaOXA]_[protein=OXA-48_family_class_D_beta-lactamase_OXA-547]_[protein_id=AQW34754.1]_[location=19..816]_[gbkey     ------------GCATCGATTATCGGAATG 90
lcl|MN525568.1_cds_QFE31714.1_1_[gene=blaOXA]_[protein=OXA-48_family_class_D_beta-lactamase_OXA-894]_[protein_id=QFE31714.1]_[location=1..798]_[gbkey=     ------------GCATCGATTATCGGAATG 90
lcl|NG_054693.1_cds_WP_085562403.1_1_[gene=blaOXA]_[locus_tag=A7J11_05009]_[protein=OXA-48_family_class_D_beta-lactamase_OXA-547]_[protein_id=WP_08556     ------------GCATCGATTATCGGAATG 90
lcl|NG_054959.1_cds_WP_087587945.1_1_[gene=blaOXA]_[locus_tag=A7J11_05048]_[protein=OXA-48_family_class_D_beta-lactamase_OXA-546]_[protein_id=WP_08758     ------------GCATCGATTATCGGAATG 90
lcl|KU866382.1_cds_AMN85820.1_1_[gene=blaOXA]_[protein=OXA-48_family_class_D_beta-lactamase_OXA-514]_[protein_id=AMN85820.1]_[location=1..798]_[gbkey=     ------------GCATCGATTATCGGAATG 90
lcl|KU866383.1_cds_AMN85821.1_1_[gene=blaOXA]_[protein=OXA-48_family_class_D_beta-lactamase_OXA-515]_[protein_id=AMN85821.1]_[location=1..798]_[gbkey=     ------------GCATCGATTATCGGCATG 90
lcl|NG_055499.1_cds_WP_094009811.1_1_[gene=blaOXA]_[locus_tag=A7J11_05138]_[protein=OXA-48_family_class_D_beta-lactamase_OXA-566]_[protein_id=WP_09400     ------------GCATCGATTATCGGAATG 90
lcl|KC902850.1_cds_AGS78031.1_2_[gene=blaOXA-48b]_[protein=beta-lactamase_OXA-48b]_[protein_id=AGS78031.1]_[location=1035..1832]_[gbkey=CDS]               ------------GCATCGATTATCGGAATG 90
lcl|KC902851.1_cds_AGS78034.1_2_[gene=blaOXA-48b]_[protein=beta-lactamase_OXA-48b]_[protein_id=AGS78034.1]_[location=1035..1832]_[gbkey=CDS]               ------------GCATCGATTATCGGAATG 90
lcl|KU531433.1_cds_ALZ40809.1_1_[gene=blaOXA]_[protein=OXA-48_family_class_D_beta-lactamase_OXA-505]_[protein_id=ALZ40809.1]_[location=1..798]_[gbkey=     ------------GCATCGATTATCGGAATG 90
lcl|KU866382.1_cds_AMN85820.1_1_[gene=blaOXA]_[protein=OXA-48_family_class_D_beta-lactamase_OXA-514]_[protein_id=AMN85820.1]_[location=1..798]_[gbkey=     ------------GCATCGATTATCGGAATG 90
lcl|KX298208.1_cds_AQU42620.1_2_[gene=blaOXA-48-L]_[protein=class_D_beta-lactamase_OXA-48-like_protein]_[protein_id=AQU42620.1]_[location=1017..1814]_     ------------GCATCGATTATCGGAATG 90
lcl|KX298211.1_cds_AQU42628.1_2_[gene=blaOXA-48-L]_[protein=class_D_beta-lactamase_OXA-48-like_protein]_[protein_id=AQU42628.1]_[location=1021..1908]_     TCAATCATTGCCGCCCCGACTTTTGCCTCA 90
lcl|KX298212.1_cds_AQU42631.1_2_[gene=blaOXA-48-L]_[protein=class_D_beta-lactamase_OXA-48-like_protein]_[protein_id=AQU42631.1]_[location=1023..1895]_     TCAATCATTGCCGCCCCGACTTTTGCCTCA 90
lcl|KX298213.1_cds_AQU42634.1_2_[gene=blaOXA-48-L]_[protein=class_D_beta-lactamase_OXA-48-like_protein]_[protein_id=AQU42634.1]_[location=699..1571]_[     TCAATCATTGCCGCCCCGACTTTTGCCTCA 90
lcl|KX298214.1_cds_AQU42637.1_2_[gene=blaOXA-48-L]_[protein=class_D_beta-lactamase_OXA-48-like_protein]_[protein_id=AQU42637.1]_[location=983..1855]_[     TCAATCATTGCCGCCCCGACTTTTGCCTCA 90
lcl|KX298215.1_cds_AQU42640.1_2_[gene=blaOXA-48-L]_[protein=class_D_beta-lactamase_OXA-48-like_protein]_[protein_id=AQU42640.1]_[location=982..1854]_[     TCAATCATTGCCGCCCCGACTTTTGCCTCA 90
lcl|KX298216.1_cds_AQU42643.1_2_[gene=blaOXA-48-L]_[protein=class_D_beta-lactamase_OXA-48-like_protein]_[protein_id=AQU42643.1]_[location=983..1855]_[     TCAATCATTGCCGCCCCGACTTTTGCCTCA 90
lcl|KX298217.1_cds_AQU42646.1_2_[gene=blaOXA-48-L]_[protein=class_D_beta-lactamase_OXA-48-like_protein]_[protein_id=AQU42646.1]_[location=990..1862]_[     TCAATCATTGCCGCCCCGACTTTTGCCTCA 90
lcl|KX298218.1_cds_AQU42649.1_2_[gene=blaOXA-48-L]_[protein=class_D_beta-lactamase_OXA-48-like_protein]_[protein_id=AQU42649.1]_[location=991..1863]_[     TCAATCATTGCCGCCCCGACTTTTGCCTCA 90
lcl|KX298219.1_cds_AQU42652.1_2_[gene=blaOXA-48-L]_[protein=class_D_beta-lactamase_OXA-48-like_protein]_[protein_id=AQU42652.1]_[location=991..1863]_[     TCAATCATTGCCGCCCCGACTTTTGCCTCA 90
lcl|KX298220.1_cds_AQU42655.1_2_[gene=blaOXA-48-L]_[protein=class_D_beta-lactamase_OXA-48-like_protein]_[protein_id=AQU42655.1]_[location=934..1821]_[     TCAACCATAGCTGCCCCAACTTTTGCCTCA 90
lcl|KX298221.1_cds_AQU42658.1_2_[gene=blaOXA-48-L]_[protein=class_D_beta-lactamase_OXA-48-like_protein]_[protein_id=AQU42658.1]_[location=1003..1890]_     TCAACCATAGCTGCCCCAACTTTTGCCTCA 90
lcl|KX298222.1_cds_AQU42661.1_2_[gene=blaOXA-48-L]_[protein=class_D_beta-lactamase_OXA-48-like_protein]_[protein_id=AQU42661.1]_[location=1005..1892]_     TCAACCATAGCTGCCCCAACTTTTGCCTCA 90
lcl|KX349732.1_cds_ANI25017.1_1_[gene=blaOXA]_[protein=OXA-48_family_class_D_beta-lactamase_OXA-519]_[protein_id=ANI25017.1]_[location=1..798]_[gbkey=     ------------GCATCGATTATCGGAATG 90
lcl|KX827284.1_cds_APB92846.1_1_[gene=blaOXA]_[protein=OXA-48_family_class_D_beta-lactamase_OXA-538]_[protein_id=APB92846.1]_[location=24..821]_[gbkey     ------------GCATCGATTATCGGAATG 90
lcl|KX828709.1_cds_AOQ26572.1_1_[gene=blaOXA]_[protein=OXA-48_family_carbapenem-hydrolyzing_class_D_beta-lactamase_OXA-535]_[protein_id=AOQ26572.1]_[l     ------------ACAACGATGATTGGCATG 90
lcl|KY682756.1_cds_AQX43454.1_1_[gene=blaOXA]_[protein=OXA-48_family_class_D_beta-lactamase_OXA-546]_[protein_id=AQX43454.1]_[location=1..798]_[gbkey=     ------------GCATCGATTATCGGAATG 90
lcl|MF099636.1_cds_ASC55290.1_1_[gene=blaOXA]_[protein=OXA-48_family_class_D_beta-lactamase_OXA-566]_[protein_id=ASC55290.1]_[location=1..798]_[gbkey=     ------------GCATCGATTATCGGAATG 90
lcl|MG062673.1_cds_ATJ25944.1_1_[gene=blaOXA]_[protein=OXA-48_family_class_D_beta-lactamase_OXA-567]_[protein_id=ATJ25944.1]_[location=1..795]_[gbkey=     ------------GCATCGATTATCGGAATG 90
lcl|MH718729.1_cds_AXM05329.1_1_[gene=blaOXA]_[protein=OXA-48_family_class_D_beta-lactamase_OXA-731]_[protein_id=AXM05329.1]_[location=1..798]_[gbkey=     ------------GCATCGATTATCGGAATG 90
lcl|MH932630.1_cds_AYA73669.1_4_[gene=blaOXA]_[protein=OXA-48_family_carbapenem-hydrolyzing_class_D_beta-lactamase_OXA-232]_[protein_id=AYA73669.1]_[l     ------------GCATCGATTATCGGAATG 90
lcl|MK105834.1_cds_AYP67521.1_1_[gene=blaOXA]_[protein=OXA-48_family_carbapenem-hydrolyzing_class_D_beta-lactamase_OXA-232]_[protein_id=AYP67521.1]_[l     ------------GCATCGATTATCGGAATG 90
lcl|MK359485.1_cds_QCX19852.1_2_[gene=blaOXA]_[protein=carbapenem-hydrolyzing_class_D_beta-lactamase_OXA-48]_[protein_id=QCX19852.1]_[location=complem     ------------GCATCGATTATCGGAATG 90
lcl|MK416209.1_cds_QAT97596.1_1_[gene=blaOXA]_[protein=OXA-48_family_class_D_beta-lactamase_OXA-788]_[protein_id=QAT97596.1]_[location=1..786]_[gbkey=     ------------GCATCGATTATCGGAATG 90
lcl|MK469978.1_cds_QBA86170.1_1_[gene=blaOXA]_[protein=OXA-48_family_class_D_beta-lactamase_OXA-793]_[protein_id=QBA86170.1]_[location=1..792]_[gbkey=     ------------GCATCGATTATCGGAATG 90
lcl|MK976701.1_cds_QCY50071.1_1_[gene=blaOXA]_[protein=OXA-48_family_carbapenem-hydrolyzing_class_D_beta-lactamase_OXA-232]_[protein_id=QCY50071.1]_[l     ------------GCATCGATTATCGGAATG 90
lcl|MK976702.1_cds_QCY50072.1_1_[gene=blaOXA]_[protein=OXA-48_family_class_D_beta-lactamase_OXA-833]_[protein_id=QCY50072.1]_[location=27..824]_[gbkey     ------------GCATCGATTATCGGAATG 90
lcl|MK989990.1_cds_QNL15887.1_1_[gene=blaOXA]_[protein=OXA-48_family_class_D_beta-lactamase_OXA-929]_[protein_id=QNL15887.1]_[location=complement(1..7     ------------GCATCGATTATCGGAATG 90
lcl|MN652091.1_cds_QNO58459.1_1_[gene=blaOXA]_[protein=OXA-48_family_carbapenem-hydrolyzing_class_D_beta-lactamase_OXA-181]_[protein_id=QNO58459.1]_[l     ------------GCATCGATTATCGGAATG 90
lcl|MN652092.1_cds_QNO58460.1_1_[gene=blaOXA]_[protein=OXA-48_family_carbapenem-hydrolyzing_class_D_beta-lactamase_OXA-181]_[protein_id=QNO58460.1]_[l     ------------GCATCGATTATCGGAATG 90
lcl|MN652093.1_cds_QNO58461.1_1_[gene=blaOXA]_[protein=OXA-48_family_carbapenem-hydrolyzing_class_D_beta-lactamase_OXA-181]_[protein_id=QNO58461.1]_[l     ------------GCATCGATTATCGGAATG 90
lcl|MN652094.1_cds_QNO58462.1_1_[gene=blaOXA]_[protein=OXA-48_family_carbapenem-hydrolyzing_class_D_beta-lactamase_OXA-181]_[protein_id=QNO58462.1]_[l     ------------GCATCGATTATCGGAATG 90
lcl|MN652095.1_cds_QNO58463.1_1_[gene=blaOXA]_[protein=OXA-48_family_carbapenem-hydrolyzing_class_D_beta-lactamase_OXA-181]_[protein_id=QNO58463.1]_[l     ------------GCATCGATTATCGGAATG 90
lcl|MN652096.1_cds_QNO58464.1_1_[gene=blaOXA]_[protein=OXA-48_family_carbapenem-hydrolyzing_class_D_beta-lactamase_OXA-181]_[protein_id=QNO58464.1]_[l     ------------GCATCGATTATCGGAATG 90
lcl|MN652097.1_cds_QNO58465.1_1_[gene=blaOXA]_[protein=OXA-48_family_carbapenem-hydrolyzing_class_D_beta-lactamase_OXA-181]_[protein_id=QNO58465.1]_[l     ------------GCATCGATTATCGGAATG 90
lcl|MN652098.1_cds_QNO58466.1_1_[gene=blaOXA]_[protein=OXA-48_family_carbapenem-hydrolyzing_class_D_beta-lactamase_OXA-181]_[protein_id=QNO58466.1]_[l     ------------GCATCGATTATCGGAATG 90
lcl|MN652099.1_cds_QNO58467.1_1_[gene=blaOXA]_[protein=OXA-48_family_carbapenem-hydrolyzing_class_D_beta-lactamase_OXA-181]_[protein_id=QNO58467.1]_[l     ------------GCATCGATTATCGGAATG 90
lcl|MN652100.1_cds_QNO58468.1_1_[gene=blaOXA]_[protein=OXA-48_family_carbapenem-hydrolyzing_class_D_beta-lactamase_OXA-181]_[protein_id=QNO58468.1]_[l     ------------GCATCGATTATCGGAATG 90
lcl|MN652101.1_cds_QNO58469.1_1_[gene=blaOXA]_[protein=OXA-48_family_carbapenem-hydrolyzing_class_D_beta-lactamase_OXA-181]_[protein_id=QNO58469.1]_[l     ------------GCATCGATTATCGGAATG 90
lcl|MN652102.1_cds_QNO58470.1_1_[gene=blaOXA]_[protein=OXA-48_family_carbapenem-hydrolyzing_class_D_beta-lactamase_OXA-181]_[protein_id=QNO58470.1]_[l     ------------GCATCGATTATCGGAATG 90
lcl|MN652103.1_cds_QNO58471.1_1_[gene=blaOXA]_[protein=OXA-48_family_carbapenem-hydrolyzing_class_D_beta-lactamase_OXA-181]_[protein_id=QNO58471.1]_[l     ------------GCATCGATTATCGGAATG 90
lcl|MN652104.1_cds_QNO58472.1_1_[gene=blaOXA]_[protein=OXA-48_family_carbapenem-hydrolyzing_class_D_beta-lactamase_OXA-232]_[protein_id=QNO58472.1]_[l     ------------GCATCGATTATCGGAATG 90
lcl|MN652105.1_cds_QNO58473.1_1_[gene=blaOXA]_[protein=OXA-48_family_carbapenem-hydrolyzing_class_D_beta-lactamase_OXA-232]_[protein_id=QNO58473.1]_[l     ------------GCATCGATTATCGGAATG 90
lcl|MN652106.1_cds_QNO58474.1_1_[gene=blaOXA]_[protein=OXA-48_family_carbapenem-hydrolyzing_class_D_beta-lactamase_OXA-232]_[protein_id=QNO58474.1]_[l     ------------GCATCGATTATCGGAATG 90
lcl|MN652107.1_cds_QNO58475.1_1_[gene=blaOXA]_[protein=OXA-48_family_carbapenem-hydrolyzing_class_D_beta-lactamase_OXA-232]_[protein_id=QNO58475.1]_[l     ------------GCATCGATTATCGGAATG 90
lcl|MN652108.1_cds_QNO58476.1_1_[gene=blaOXA]_[protein=OXA-48_family_carbapenem-hydrolyzing_class_D_beta-lactamase_OXA-232]_[protein_id=QNO58476.1]_[l     ------------GCATCGATTATCGGAATG 90
lcl|MN652109.1_cds_QNO58477.1_1_[gene=blaOXA]_[protein=OXA-48_family_carbapenem-hydrolyzing_class_D_beta-lactamase_OXA-232]_[protein_id=QNO58477.1]_[l     ------------GCATCGATTATCGGAATG 90
lcl|MN652110.1_cds_QNO58478.1_1_[gene=blaOXA]_[protein=OXA-48_family_carbapenem-hydrolyzing_class_D_beta-lactamase_OXA-232]_[protein_id=QNO58478.1]_[l     ------------GCATCGATTATCGGAATG 90
lcl|MN652111.1_cds_QNO58479.1_1_[gene=blaOXA]_[protein=OXA-48_family_carbapenem-hydrolyzing_class_D_beta-lactamase_OXA-232]_[protein_id=QNO58479.1]_[l     ------------GCATCGATTATCGGAATG 90
lcl|MN652112.1_cds_QNO58480.1_1_[gene=blaOXA]_[protein=OXA-48_family_carbapenem-hydrolyzing_class_D_beta-lactamase_OXA-232]_[protein_id=QNO58480.1]_[l     ------------GCATCGATTATCGGAATG 90
lcl|MN652113.1_cds_QNO58481.1_1_[gene=blaOXA]_[protein=OXA-48_family_carbapenem-hydrolyzing_class_D_beta-lactamase_OXA-232]_[protein_id=QNO58481.1]_[l     ------------GCATCGATTATCGGAATG 90
lcl|MN652114.1_cds_QNO58482.1_1_[gene=blaOXA]_[protein=OXA-48_family_carbapenem-hydrolyzing_class_D_beta-lactamase_OXA-232]_[protein_id=QNO58482.1]_[l     ------------GCATCGATTATCGGAATG 90
lcl|MN652115.1_cds_QNO58483.1_1_[gene=blaOXA]_[protein=OXA-48_family_carbapenem-hydrolyzing_class_D_beta-lactamase_OXA-232]_[protein_id=QNO58483.1]_[l     ------------GCATCGATTATCGGAATG 90
lcl|MN652116.1_cds_QNO58484.1_1_[gene=blaOXA]_[protein=OXA-48_family_carbapenem-hydrolyzing_class_D_beta-lactamase_OXA-232]_[protein_id=QNO58484.1]_[l     ------------GCATCGATTATCGGAATG 90
lcl|MN652117.1_cds_QNO58485.1_1_[gene=blaOXA]_[protein=OXA-48_family_carbapenem-hydrolyzing_class_D_beta-lactamase_OXA-232]_[protein_id=QNO58485.1]_[l     ------------GCATCGATTATCGGAATG 90
lcl|MN652118.1_cds_QNO58486.1_1_[gene=blaOXA]_[protein=OXA-48_family_carbapenem-hydrolyzing_class_D_beta-lactamase_OXA-232]_[protein_id=QNO58486.1]_[l     ------------GCATCGATTATCGGAATG 90
lcl|MN652119.1_cds_QNO58487.1_1_[gene=blaOXA]_[protein=OXA-48_family_carbapenem-hydrolyzing_class_D_beta-lactamase_OXA-232]_[protein_id=QNO58487.1]_[l     ------------GCATCGATTATCGGAATG 90
lcl|MN652120.1_cds_QNO58488.1_1_[gene=blaOXA]_[protein=OXA-48_family_carbapenem-hydrolyzing_class_D_beta-lactamase_OXA-232]_[protein_id=QNO58488.1]_[l     ------------GCATCGATTATCGGAATG 90
lcl|MN652121.1_cds_QNO58489.1_1_[gene=blaOXA]_[protein=OXA-48_family_carbapenem-hydrolyzing_class_D_beta-lactamase_OXA-232]_[protein_id=QNO58489.1]_[l     ------------GCATCGATTATCGGAATG 90
lcl|MN652122.1_cds_QNO58490.1_1_[gene=blaOXA]_[protein=OXA-48_family_carbapenem-hydrolyzing_class_D_beta-lactamase_OXA-232]_[protein_id=QNO58490.1]_[l     ------------GCATCGATTATCGGAATG 90
lcl|MN652123.1_cds_QNO58491.1_1_[gene=blaOXA]_[protein=OXA-48_family_carbapenem-hydrolyzing_class_D_beta-lactamase_OXA-232]_[protein_id=QNO58491.1]_[l     ------------GCATCGATTATCGGAATG 90
lcl|MN652124.1_cds_QNO58492.1_1_[gene=blaOXA]_[protein=OXA-48_family_carbapenem-hydrolyzing_class_D_beta-lactamase_OXA-232]_[protein_id=QNO58492.1]_[l     ------------GCATCGATTATCGGAATG 90
lcl|MN652125.1_cds_QNO58493.1_1_[gene=blaOXA]_[protein=OXA-48_family_carbapenem-hydrolyzing_class_D_beta-lactamase_OXA-232]_[protein_id=QNO58493.1]_[l     ------------GCATCGATTATCGGAATG 90
lcl|MN652126.1_cds_QNO58494.1_1_[gene=blaOXA]_[protein=OXA-48_family_carbapenem-hydrolyzing_class_D_beta-lactamase_OXA-232]_[protein_id=QNO58494.1]_[l     ------------GCATCGATTATCGGAATG 90
lcl|MN652127.1_cds_QNO58495.1_1_[gene=blaOXA]_[protein=OXA-48_family_carbapenem-hydrolyzing_class_D_beta-lactamase_OXA-232]_[protein_id=QNO58495.1]_[l     ------------GCATCGATTATCGGAATG 90
lcl|MN652128.1_cds_QNO58496.1_1_[gene=blaOXA]_[protein=OXA-48_family_carbapenem-hydrolyzing_class_D_beta-lactamase_OXA-232]_[protein_id=QNO58496.1]_[l     ------------GCATCGATTATCGGAATG 90
lcl|MN652129.1_cds_QNO58497.1_1_[gene=blaOXA]_[protein=OXA-48_family_carbapenem-hydrolyzing_class_D_beta-lactamase_OXA-232]_[protein_id=QNO58497.1]_[l     ------------GCATCGATTATCGGAATG 90
lcl|MN652130.1_cds_QNO58498.1_1_[gene=blaOXA]_[protein=OXA-48_family_carbapenem-hydrolyzing_class_D_beta-lactamase_OXA-232]_[protein_id=QNO58498.1]_[l     ------------GCATCGATTATCGGAATG 90
lcl|MN652131.1_cds_QNO58499.1_1_[gene=blaOXA]_[protein=OXA-48_family_carbapenem-hydrolyzing_class_D_beta-lactamase_OXA-232]_[protein_id=QNO58499.1]_[l     ------------GCATCGATTATCGGAATG 90
lcl|MN652132.1_cds_QNO58500.1_1_[gene=blaOXA]_[protein=OXA-48_family_carbapenem-hydrolyzing_class_D_beta-lactamase_OXA-232]_[protein_id=QNO58500.1]_[l     ------------GCATCGATTATCGGAATG 90
lcl|MN654412.1_cds_QGJ97564.1_1_[gene=blaOXA]_[protein=OXA-48_family_carbapenem-hydrolyzing_class_D_beta-lactamase_OXA-181]_[protein_id=QGJ97564.1]_[l     ------------GCATCGATTATCGGAATG 90
lcl|MN654413.1_cds_QGJ97565.1_1_[gene=blaOXA]_[protein=OXA-48_family_carbapenem-hydrolyzing_class_D_beta-lactamase_OXA-181]_[protein_id=QGJ97565.1]_[l     ------------GCATCGATTATCGGAATG 90
lcl|MN654414.1_cds_QGJ97566.1_1_[gene=blaOXA]_[protein=OXA-48_family_carbapenem-hydrolyzing_class_D_beta-lactamase_OXA-181]_[protein_id=QGJ97566.1]_[l     ------------GCATCGATTATCGGAATG 90
lcl|MN654415.1_cds_QGJ97567.1_1_[gene=blaOXA]_[protein=OXA-48_family_carbapenem-hydrolyzing_class_D_beta-lactamase_OXA-181]_[protein_id=QGJ97567.1]_[l     ------------GCATCGATTATCGGAATG 90
lcl|MN654416.1_cds_QGJ97568.1_1_[gene=blaOXA]_[protein=OXA-48_family_carbapenem-hydrolyzing_class_D_beta-lactamase_OXA-181]_[protein_id=QGJ97568.1]_[l     ------------GCATCGATTATCGGAATG 90
lcl|MN654417.1_cds_QGJ97569.1_1_[gene=blaOXA]_[protein=OXA-48_family_carbapenem-hydrolyzing_class_D_beta-lactamase_OXA-181]_[protein_id=QGJ97569.1]_[l     ------------GCATCGATTATCGGAATG 90
lcl|MN654418.1_cds_QGJ97570.1_1_[gene=blaOXA]_[protein=OXA-48_family_carbapenem-hydrolyzing_class_D_beta-lactamase_OXA-181]_[protein_id=QGJ97570.1]_[l     ------------GCATCGATTATCGGAATG 90
lcl|MN654419.1_cds_QGJ97571.1_1_[gene=blaOXA]_[protein=OXA-48_family_carbapenem-hydrolyzing_class_D_beta-lactamase_OXA-181]_[protein_id=QGJ97571.1]_[l     ------------GCATCGATTATCGGAATG 90
lcl|MN654420.1_cds_QGJ97572.1_1_[gene=blaOXA]_[protein=OXA-48_family_carbapenem-hydrolyzing_class_D_beta-lactamase_OXA-232]_[protein_id=QGJ97572.1]_[l     ------------GCATCGATTATCGGAATG 90
lcl|MN654421.1_cds_QGJ97573.1_1_[gene=blaOXA]_[protein=OXA-48_family_carbapenem-hydrolyzing_class_D_beta-lactamase_OXA-232]_[protein_id=QGJ97573.1]_[l     ------------GCATCGATTATCGGAATG 90
lcl|MN654422.1_cds_QGJ97574.1_1_[gene=blaOXA]_[protein=OXA-48_family_carbapenem-hydrolyzing_class_D_beta-lactamase_OXA-232]_[protein_id=QGJ97574.1]_[l     ------------GCATCGATTATCGGAATG 90
lcl|MN654423.1_cds_QGJ97575.1_1_[gene=blaOXA]_[protein=OXA-48_family_carbapenem-hydrolyzing_class_D_beta-lactamase_OXA-232]_[protein_id=QGJ97575.1]_[l     ------------GCATCGATTATCGGAATG 90
lcl|MN654424.1_cds_QGJ97576.1_1_[gene=blaOXA]_[protein=OXA-48_family_carbapenem-hydrolyzing_class_D_beta-lactamase_OXA-232]_[protein_id=QGJ97576.1]_[l     ------------GCATCGATTATCGGAATG 90
lcl|MN654425.1_cds_QGJ97577.1_1_[gene=blaOXA]_[protein=OXA-48_family_carbapenem-hydrolyzing_class_D_beta-lactamase_OXA-232]_[protein_id=QGJ97577.1]_[l     ------------GCATCGATTATCGGAATG 90
lcl|MN654426.1_cds_QGJ97578.1_1_[gene=blaOXA]_[protein=OXA-48_family_carbapenem-hydrolyzing_class_D_beta-lactamase_OXA-232]_[protein_id=QGJ97578.1]_[l     ------------GCATCGATTATCGGAATG 90
lcl|MN654427.1_cds_QGJ97579.1_1_[gene=blaOXA]_[protein=OXA-48_family_carbapenem-hydrolyzing_class_D_beta-lactamase_OXA-232]_[protein_id=QGJ97579.1]_[l     ------------GCATCGATTATCGGAATG 90
lcl|MN654428.1_cds_QGJ97580.1_1_[gene=blaOXA]_[protein=OXA-48_family_carbapenem-hydrolyzing_class_D_beta-lactamase_OXA-232]_[protein_id=QGJ97580.1]_[l     ------------GCATCGATTATCGGAATG 90
lcl|MN654429.1_cds_QGJ97581.1_1_[gene=blaOXA]_[protein=OXA-48_family_carbapenem-hydrolyzing_class_D_beta-lactamase_OXA-232]_[protein_id=QGJ97581.1]_[l     ------------GCATCGATTATCGGAATG 90
lcl|MN654430.1_cds_QGJ97582.1_1_[gene=blaOXA]_[protein=OXA-48_family_carbapenem-hydrolyzing_class_D_beta-lactamase_OXA-232]_[protein_id=QGJ97582.1]_[l     ------------GCATCGATTATCGGAATG 90
lcl|MN654431.1_cds_QGJ97583.1_1_[gene=blaOXA]_[protein=OXA-48_family_carbapenem-hydrolyzing_class_D_beta-lactamase_OXA-232]_[protein_id=QGJ97583.1]_[l     ------------GCATCGATTATCGGAATG 90
lcl|MN654432.1_cds_QGJ97584.1_1_[gene=blaOXA]_[protein=OXA-48_family_carbapenem-hydrolyzing_class_D_beta-lactamase_OXA-232]_[protein_id=QGJ97584.1]_[l     ------------GCATCGATTATCGGAATG 90
lcl|MN654433.1_cds_QGJ97585.1_1_[gene=blaOXA]_[protein=OXA-48_family_carbapenem-hydrolyzing_class_D_beta-lactamase_OXA-232]_[protein_id=QGJ97585.1]_[l     ------------GCATCGATTATCGGAATG 90
lcl|MN654434.1_cds_QGJ97586.1_1_[gene=blaOXA]_[protein=OXA-48_family_carbapenem-hydrolyzing_class_D_beta-lactamase_OXA-232]_[protein_id=QGJ97586.1]_[l     ------------GCATCGATTATCGGAATG 90
lcl|MN654435.1_cds_QGJ97587.1_1_[gene=blaOXA]_[protein=OXA-48_family_carbapenem-hydrolyzing_class_D_beta-lactamase_OXA-232]_[protein_id=QGJ97587.1]_[l     ------------GCATCGATTATCGGAATG 90
lcl|MN654436.1_cds_QGJ97588.1_1_[gene=blaOXA]_[protein=OXA-48_family_carbapenem-hydrolyzing_class_D_beta-lactamase_OXA-232]_[protein_id=QGJ97588.1]_[l     ------------GCATCGATTATCGGAATG 90
lcl|MN654437.1_cds_QGJ97589.1_1_[gene=blaOXA]_[protein=OXA-48_family_carbapenem-hydrolyzing_class_D_beta-lactamase_OXA-232]_[protein_id=QGJ97589.1]_[l     ------------GCATCGATTATCGGAATG 90
lcl|MN654438.1_cds_QGJ97590.1_1_[gene=blaOXA]_[protein=OXA-48_family_carbapenem-hydrolyzing_class_D_beta-lactamase_OXA-232]_[protein_id=QGJ97590.1]_[l     ------------GCATCGATTATCGGAATG 90
lcl|MN654439.1_cds_QGJ97591.1_1_[gene=blaOXA]_[protein=OXA-48_family_carbapenem-hydrolyzing_class_D_beta-lactamase_OXA-232]_[protein_id=QGJ97591.1]_[l     ------------GCATCGATTATCGGAATG 90
lcl|MN654440.1_cds_QGJ97592.1_1_[gene=blaOXA]_[protein=OXA-48_family_carbapenem-hydrolyzing_class_D_beta-lactamase_OXA-232]_[protein_id=QGJ97592.1]_[l     ------------GCATCGATTATCGGAATG 90
lcl|MN654441.1_cds_QGJ97593.1_1_[gene=blaOXA]_[protein=OXA-48_family_carbapenem-hydrolyzing_class_D_beta-lactamase_OXA-232]_[protein_id=QGJ97593.1]_[l     ------------GCATCGATTATCGGAATG 90
lcl|MN654442.1_cds_QGJ97594.1_1_[gene=blaOXA]_[protein=OXA-48_family_carbapenem-hydrolyzing_class_D_beta-lactamase_OXA-232]_[protein_id=QGJ97594.1]_[l     ------------GCATCGATTATCGGAATG 90
lcl|MN654443.1_cds_QGJ97595.1_1_[gene=blaOXA]_[protein=OXA-48_family_carbapenem-hydrolyzing_class_D_beta-lactamase_OXA-232]_[protein_id=QGJ97595.1]_[l     ------------GCATCGATTATCGGAATG 90
lcl|MN654444.1_cds_QGJ97596.1_1_[gene=blaOXA]_[protein=OXA-48_family_carbapenem-hydrolyzing_class_D_beta-lactamase_OXA-232]_[protein_id=QGJ97596.1]_[l     ------------GCATCGATTATCGGAATG 90
lcl|MN654445.1_cds_QGJ97597.1_1_[gene=blaOXA]_[protein=OXA-48_family_carbapenem-hydrolyzing_class_D_beta-lactamase_OXA-232]_[protein_id=QGJ97597.1]_[l     ------------GCATCGATTATCGGAATG 90
lcl|MN654446.1_cds_QGJ97598.1_1_[gene=blaOXA]_[protein=OXA-48_family_carbapenem-hydrolyzing_class_D_beta-lactamase_OXA-232]_[protein_id=QGJ97598.1]_[l     ------------GCATCGATTATCGGAATG 90
lcl|MN654447.1_cds_QGJ97599.1_1_[gene=blaOXA]_[protein=OXA-48_family_carbapenem-hydrolyzing_class_D_beta-lactamase_OXA-232]_[protein_id=QGJ97599.1]_[l     ------------GCATCGATTATCGGAATG 90
lcl|MN654448.1_cds_QGJ97600.1_1_[gene=blaOXA]_[protein=OXA-48_family_carbapenem-hydrolyzing_class_D_beta-lactamase_OXA-232]_[protein_id=QGJ97600.1]_[l     ------------GCATCGATTATCGGAATG 90
lcl|MN654449.1_cds_QGJ97601.1_1_[gene=blaOXA]_[protein=OXA-48_family_carbapenem-hydrolyzing_class_D_beta-lactamase_OXA-232]_[protein_id=QGJ97601.1]_[l     ------------GCATCGATTATCGGAATG 90
lcl|MN654450.1_cds_QGJ97602.1_1_[gene=blaOXA]_[protein=OXA-48_family_carbapenem-hydrolyzing_class_D_beta-lactamase_OXA-232]_[protein_id=QGJ97602.1]_[l     ------------GCATCGATTATCGGAATG 90
lcl|MN654451.1_cds_QGJ97603.1_1_[gene=blaOXA]_[protein=OXA-48_family_carbapenem-hydrolyzing_class_D_beta-lactamase_OXA-232]_[protein_id=QGJ97603.1]_[l     ------------GCATCGATTATCGGAATG 90
lcl|MN654452.1_cds_QGJ97604.1_1_[gene=blaOXA]_[protein=OXA-48_family_carbapenem-hydrolyzing_class_D_beta-lactamase_OXA-232]_[protein_id=QGJ97604.1]_[l     ------------GCATCGATTATCGGAATG 90
lcl|MN654453.1_cds_QGJ97605.1_1_[gene=blaOXA]_[protein=OXA-48_family_carbapenem-hydrolyzing_class_D_beta-lactamase_OXA-232]_[protein_id=QGJ97605.1]_[l     ------------GCATCGATTATCGGAATG 90
lcl|MN654454.1_cds_QGJ97606.1_1_[gene=blaOXA]_[protein=OXA-48_family_carbapenem-hydrolyzing_class_D_beta-lactamase_OXA-232]_[protein_id=QGJ97606.1]_[l     ------------GCATCGATTATCGGAATG 90
lcl|MN654455.1_cds_QGJ97607.1_1_[gene=blaOXA]_[protein=OXA-48_family_carbapenem-hydrolyzing_class_D_beta-lactamase_OXA-232]_[protein_id=QGJ97607.1]_[l     ------------GCATCGATTATCGGAATG 90
lcl|MN654456.1_cds_QGJ97608.1_1_[gene=blaOXA]_[protein=OXA-48_family_carbapenem-hydrolyzing_class_D_beta-lactamase_OXA-232]_[protein_id=QGJ97608.1]_[l     ------------GCATCGATTATCGGAATG 90
lcl|MN654457.1_cds_QGJ97609.1_1_[gene=blaOXA]_[protein=OXA-48_family_carbapenem-hydrolyzing_class_D_beta-lactamase_OXA-232]_[protein_id=QGJ97609.1]_[l     ------------GCATCGATTATCGGAATG 90
lcl|MN654458.1_cds_QGJ97610.1_1_[gene=blaOXA]_[protein=OXA-48_family_carbapenem-hydrolyzing_class_D_beta-lactamase_OXA-232]_[protein_id=QGJ97610.1]_[l     ------------GCATCGATTATCGGAATG 90
lcl|MN654459.1_cds_QGJ97611.1_1_[gene=blaOXA]_[protein=OXA-48_family_carbapenem-hydrolyzing_class_D_beta-lactamase_OXA-232]_[protein_id=QGJ97611.1]_[l     ------------GCATCGATTATCGGAATG 90
lcl|MN654460.1_cds_QGJ97612.1_1_[gene=blaOXA]_[protein=OXA-48_family_carbapenem-hydrolyzing_class_D_beta-lactamase_OXA-232]_[protein_id=QGJ97612.1]_[l     ------------GCATCGATTATCGGAATG 90
lcl|MN654461.1_cds_QGJ97613.1_1_[gene=blaOXA]_[protein=OXA-48_family_carbapenem-hydrolyzing_class_D_beta-lactamase_OXA-232]_[protein_id=QGJ97613.1]_[l     ------------GCATCGATTATCGGAATG 90
lcl|MN654462.1_cds_QGJ97614.1_1_[gene=blaOXA]_[protein=OXA-48_family_carbapenem-hydrolyzing_class_D_beta-lactamase_OXA-232]_[protein_id=QGJ97614.1]_[l     ------------GCATCGATTATCGGAATG 90
lcl|MN654463.1_cds_QGJ97615.1_1_[gene=blaOXA]_[protein=OXA-48_family_carbapenem-hydrolyzing_class_D_beta-lactamase_OXA-232]_[protein_id=QGJ97615.1]_[l     ------------GCATCGATTATCGGAATG 90
lcl|MN654464.1_cds_QGJ97616.1_1_[gene=blaOXA]_[protein=OXA-48_family_carbapenem-hydrolyzing_class_D_beta-lactamase_OXA-232]_[protein_id=QGJ97616.1]_[l     ------------GCATCGATTATCGGAATG 90
lcl|MN654465.1_cds_QGJ97617.1_1_[gene=blaOXA]_[protein=OXA-48_family_carbapenem-hydrolyzing_class_D_beta-lactamase_OXA-232]_[protein_id=QGJ97617.1]_[l     ------------GCATCGATTATCGGAATG 90
lcl|MN654466.1_cds_QGJ97618.1_1_[gene=blaOXA]_[protein=OXA-48_family_carbapenem-hydrolyzing_class_D_beta-lactamase_OXA-232]_[protein_id=QGJ97618.1]_[l     ------------GCATCGATTATCGGAATG 90
lcl|MN654467.1_cds_QGJ97619.1_1_[gene=blaOXA]_[protein=OXA-48_family_carbapenem-hydrolyzing_class_D_beta-lactamase_OXA-232]_[protein_id=QGJ97619.1]_[l     ------------GCATCGATTATCGGAATG 90
lcl|MN654468.1_cds_QGJ97620.1_1_[gene=blaOXA]_[protein=OXA-48_family_carbapenem-hydrolyzing_class_D_beta-lactamase_OXA-232]_[protein_id=QGJ97620.1]_[l     ------------GCATCGATTATCGGAATG 90
lcl|MN654469.1_cds_QGJ97621.1_1_[gene=blaOXA]_[protein=OXA-48_family_carbapenem-hydrolyzing_class_D_beta-lactamase_OXA-232]_[protein_id=QGJ97621.1]_[l     ------------GCATCGATTATCGGAATG 90
lcl|MT463291.1_cds_QJX44697.1_1_[gene=blaOXA]_[protein=OXA-48_family_class_D_beta-lactamase_OXA-918]_[protein_id=QJX44697.1]_[location=1..798]_[gbkey=     ------------GCATCGATTATCGGAATG 90
lcl|MT520791.1_cds_QKF95718.1_1_[gene=blaOXA]_[protein=OXA-48_family_class_D_beta-lactamase_OXA-920]_[protein_id=QKF95718.1]_[location=1..798]_[gbkey=     ------------GCATCGATTATCGGAATG 90
lcl|MT636504.1_cds_QKV50750.1_1_[gene=blaOXA]_[protein=OXA-48_family_class_D_beta-lactamase_OXA-922]_[protein_id=QKV50750.1]_[location=1..798]_[gbkey=     ------------GCATCGATTATCGGAATG 90
lcl|MT675122.1_cds_QLC28678.1_1_[gene=blaOXA]_[protein=OXA-48_family_class_D_beta-lactamase_OXA-923]_[protein_id=QLC28678.1]_[location=1..798]_[gbkey=     ------------GCATCGATTATCGGAATG 90
lcl|MT675123.1_cds_QLC28679.1_1_[gene=blaOXA]_[protein=OXA-48_family_class_D_beta-lactamase_OXA-924]_[protein_id=QLC28679.1]_[location=1..798]_[gbkey=     ------------GCATCGATTATCGGAATG 90
lcl|MW073108.1_cds_QOI60719.1_1_[gene=blaOXA]_[protein=OXA-48_family_class_D_beta-lactamase_OXA-933]_[protein_id=QOI60719.1]_[location=1..798]_[gbkey=     ------------GCATCGATTATCGGAATG 90
lcl|MW073109.1_cds_QOI60720.1_1_[gene=blaOXA]_[protein=OXA-48_family_class_D_beta-lactamase_OXA-934]_[protein_id=QOI60720.1]_[location=1..798]_[gbkey=     ------------GCATCGATTATCGGAATG 90
lcl|MW509827.1_cds_QWY97082.1_1_[gene=blaOXA]_[protein=OXA-48_family_carbapenem-hydrolyzing_class_D_beta-lactamase_OXA-181]_[protein_id=QWY97082.1]_[l     ------------GCATCGATTATCGGAATG 90
lcl|MZ368699.1_cds_QWQ82939.1_1_[gene=blaOXA]_[protein=OXA-48_family_class_D_beta-lactamase_OXA-1012]_[protein_id=QWQ82939.1]_[location=1..789]_[gbkey     ------------GCATCGATTATCGGAATG 90
lcl|NG_049461.1_cds_WP_060613455.1_1_[gene=blaOXA]_[locus_tag=A7J11_02461]_[protein=OXA-48_family_carbapenem-hydrolyzing_class_D_beta-lactamase_OXA-16     ------------GCATCGATTATCGGAATG 90
lcl|NG_049462.1_cds_WP_063131934.1_1_[gene=blaOXA]_[locus_tag=A7J11_02630]_[protein=OXA-48_family_extended-spectrum_class_D_beta-lactamase_OXA-163]_[p     ------------GCATCGATTATCGGAATG 90
lcl|NG_049482.1_cds_WP_015060052.1_1_[gene=blaOXA]_[locus_tag=A7J11_02557]_[protein=OXA-48_family_carbapenem-hydrolyzing_class_D_beta-lactamase_OXA-18     ------------GCATCGATTATCGGAATG 90
lcl|NG_049495.1_cds_WP_063861505.1_1_[gene=blaOXA]_[locus_tag=A7J11_02797]_[protein=OXA-48_family_carbapenem-hydrolyzing_class_D_beta-lactamase_OXA-19     ------------GCATCGATTATCGGAATG 90
lcl|NG_049502.1_cds_WP_032495449.1_1_[gene=blaOXA]_[locus_tag=A7J11_02921]_[protein=OXA-48_family_carbapenem-hydrolyzing_class_D_beta-lactamase_OXA-20     ------------GCATCGATTATCGGAATG 90
lcl|NG_049528.1_cds_WP_043907054.1_1_[gene=blaOXA]_[locus_tag=A7J11_02959]_[protein=OXA-48_family_carbapenem-hydrolyzing_class_D_beta-lactamase_OXA-23     ------------GCATCGATTATCGGAATG 90
lcl|NG_049539.1_cds_WP_032495517.1_1_[gene=blaOXA]_[locus_tag=A7J11_02955]_[protein=OXA-48_family_carbapenem-hydrolyzing_class_D_beta-lactamase_OXA-24     ------------GCATCGATTATCGGAATG 90
lcl|NG_049540.1_cds_WP_032495518.1_1_[gene=blaOXA]_[locus_tag=A7J11_02956]_[protein=OXA-48_family_carbapenem-hydrolyzing_class_D_beta-lactamase_OXA-24     ------------GCATCGATTATCGGAATG 90
lcl|NG_049542.1_cds_WP_032495595.1_1_[gene=blaOXA]_[locus_tag=A7J11_02957]_[protein=OXA-48_family_extended-spectrum_class_D_beta-lactamase_OXA-247]_[p     ------------GCATCGATTATCGGAATG 90
lcl|NG_049661.1_cds_WP_032495789.1_1_[gene=blaOXA]_[locus_tag=A7J11_03191]_[protein=OXA-48_family_carbapenem-hydrolyzing_class_D_beta-lactamase_OXA-37     ------------GCATCGATTATCGGAATG 90
lcl|NG_049694.1_cds_WP_063862762.1_1_[gene=blaOXA]_[locus_tag=A7J11_03389]_[protein=OXA-48_family_extended-spectrum_class_D_beta-lactamase_OXA-405]_[p     ------------GCATCGATTATCGGAATG 90
lcl|NG_049704.1_cds_WP_063862782.1_1_[gene=blaOXA]_[locus_tag=A7J11_03469]_[protein=OXA-48_family_carbapenem-hydrolyzing_class_D_beta-lactamase_OXA-41     ------------GCATCGATTATCGGAATG 90
lcl|NG_049722.1_cds_WP_058842180.1_1_[gene=blaOXA]_[locus_tag=A7J11_03584]_[protein=OXA-48_family_carbapenem-hydrolyzing_class_D_beta-lactamase_OXA-43     ------------ACAACGATGATTGGCATG 90
lcl|NG_049762.1_cds_WP_015059991.1_1_[gene=blaOXA]_[locus_tag=A7J11_01150]_[protein=OXA-48_family_carbapenem-hydrolyzing_class_D_beta-lactamase_OXA-48     ------------GCATCGATTATCGGAATG 90
lcl|NG_049766.1_cds_WP_063864110.1_1_[gene=blaOXA]_[locus_tag=A7J11_03568]_[protein=OXA-48_family_carbapenem-hydrolyzing_class_D_beta-lactamase_OXA-48     ------------GCATCGATTATCGGAATG 90
lcl|NG_049783.1_cds_WP_063864118.1_1_[gene=blaOXA]_[locus_tag=A7J11_03598]_[protein=OXA-48_family_carbapenem-hydrolyzing_class_D_beta-lactamase_OXA-50     ------------GCATCGATTATCGGAATG 90
lcl|NG_049794.1_cds_WP_011071128.1_1_[gene=blaOXA]_[locus_tag=A7J11_00523]_[protein=OXA-48_family_carbapenem-hydrolyzing_class_D_beta-lactamase_OXA-54     ------------GCATCGATTGTTGGCATG 90
lcl|NG_052051.1_cds_WP_071593227.1_1_[gene=blaOXA]_[locus_tag=A7J11_04298]_[protein=OXA-48_family_carbapenem-hydrolyzing_class_D_beta-lactamase_OXA-53     ------------GCATCGATTATCGGAATG 90
lcl|NG_054666.1_cds_WP_085562384.1_1_[gene=blaOXA]_[locus_tag=A7J11_04982]_[protein=OXA-48_family_carbapenem-hydrolyzing_class_D_beta-lactamase_OXA-51     ------------GCATCGATTATCGGAATG 90
lcl|NG_055475.1_cds_WP_094009803.1_1_[gene=blaOXA]_[locus_tag=A7J11_05114]_[protein=OXA-48_family_class_D_beta-lactamase_OXA-514]_[protein_id=WP_09400     ------------GCATCGATTATCGGAATG 90
lcl|NG_055476.1_cds_WP_094009804.1_1_[gene=blaOXA]_[locus_tag=A7J11_05115]_[protein=OXA-48_family_class_D_beta-lactamase_OXA-515]_[protein_id=WP_09400     ------------GCATCGATTATCGGCATG 90
lcl|NG_055490.1_cds_WP_094009808.1_1_[gene=blaOXA]_[locus_tag=A7J11_05129]_[protein=OXA-48_family_carbapenem-hydrolyzing_class_D_beta-lactamase_OXA-51     ------------GCATCGATTATCGGAATG 90
lcl|NG_055666.1_cds_WP_099156052.1_1_[gene=blaOXA]_[locus_tag=A7J11_05197]_[protein=OXA-48_family_class_D_beta-lactamase_OXA-567]_[protein_id=WP_09915     ------------GCATCGATTATCGGAATG 90
lcl|NG_056053.1_cds_WP_089067012.1_1_[gene=blaOXA]_[locus_tag=A7J11_05303]_[protein=OXA-48_family_class_D_beta-lactamase_OXA-535]_[protein_id=WP_08906     ------------ACAACGATGATTGGCATG 90
lcl|NG_061613.1_cds_WP_116786833.1_1_[gene=blaOXA]_[locus_tag=A7J11_05863]_[protein=OXA-48_family_class_D_beta-lactamase_OXA-731]_[protein_id=WP_11678     ------------GCATCGATTATCGGAATG 90
lcl|NG_064749.1_cds_WP_136512084.1_1_[gene=blaOXA]_[locus_tag=A7J11_06186]_[protein=OXA-48_family_class_D_beta-lactamase_OXA-788]_[protein_id=WP_13651     ------------GCATCGATTATCGGAATG 90
lcl|NG_064751.1_cds_WP_136512085.1_1_[gene=blaOXA]_[locus_tag=A7J11_06188]_[protein=OXA-48_family_class_D_beta-lactamase_OXA-793]_[protein_id=WP_13651     ------------GCATCGATTATCGGAATG 90
lcl|NG_065443.1_cds_WP_140423324.1_1_[gene=blaOXA]_[locus_tag=A7J11_06295]_[protein=OXA-48_family_class_D_beta-lactamase_OXA-833]_[protein_id=WP_14042     ------------GCATCGATTATCGGAATG 90
lcl|NG_066509.1_cds_WP_037428895.1_1_[gene=blaOXA]_[locus_tag=A7J11_06421]_[protein=OXA-48_family_carbapenem-hydrolyzing_class_D_beta-lactamase_OXA-25     ------------GCATCGATTATCGGAATG 90
lcl|NG_066755.1_cds_WP_144376393.1_1_[gene=blaOXA]_[locus_tag=A7J11_06552]_[protein=OXA-48_family_class_D_beta-lactamase_OXA-894]_[protein_id=WP_14437     ------------GCATCGATTATCGGAATG 90
lcl|NG_070182.1_cds_WP_179284333.1_1_[gene=blaOXA]_[locus_tag=A7J11_06833]_[protein=OXA-48_family_class_D_beta-lactamase_OXA-918]_[protein_id=WP_17928     ------------GCATCGATTATCGGAATG 90
lcl|NG_070183.1_cds_WP_179284336.1_1_[gene=blaOXA]_[locus_tag=A7J11_06836]_[protein=OXA-48_family_class_D_beta-lactamase_OXA-920]_[protein_id=WP_17928     ------------GCATCGATTATCGGAATG 90
lcl|NG_070185.1_cds_WP_179284342.1_1_[gene=blaOXA]_[locus_tag=A7J11_06870]_[protein=OXA-48_family_class_D_beta-lactamase_OXA-923]_[protein_id=WP_17928     ------------GCATCGATTATCGGAATG 90
lcl|NG_070186.1_cds_WP_179284345.1_1_[gene=blaOXA]_[locus_tag=A7J11_06871]_[protein=OXA-48_family_class_D_beta-lactamase_OXA-924]_[protein_id=WP_17928     ------------GCATCGATTATCGGAATG 90
lcl|NG_070747.1_cds_WP_188331876.1_1_[gene=blaOXA]_[locus_tag=A7J11_06897]_[protein=OXA-48_family_class_D_beta-lactamase_OXA-922]_[protein_id=WP_18833     ------------GCATCGATTATCGGAATG 90
lcl|NG_070750.1_cds_WP_188331878.1_1_[gene=blaOXA]_[locus_tag=A7J11_06886]_[protein=OXA-48_family_class_D_beta-lactamase_OXA-929]_[protein_id=WP_18833     ------------GCATCGATTATCGGAATG 90
lcl|NG_077983.1_cds_WP_231869591.1_1_[gene=blaOXA]_[locus_tag=A7J11_07255]_[protein=OXA-48_family_class_D_beta-lactamase_OXA-933]_[protein_id=WP_23186     ------------GCATCGATTATCGGAATG 90
lcl|NG_077984.1_cds_WP_231869592.1_1_[gene=blaOXA]_[locus_tag=A7J11_07256]_[protein=OXA-48_family_class_D_beta-lactamase_OXA-934]_[protein_id=WP_23186     ------------GCATCGATTATCGGAATG 90
lcl|NG_078041.1_cds_WP_231869643.1_1_[gene=blaOXA]_[locus_tag=A7J11_07313]_[protein=OXA-48_family_carbapenem-hydrolyzing_class_D_beta-lactamase_OXA-10     ------------GCATCGATTATCGGAATG 90
lcl|NG_078042.1_cds_WP_037414505.1_1_[gene=blaOXA]_[locus_tag=A7J11_07314]_[protein=OXA-48_family_carbapenem-hydrolyzing_class_D_beta-lactamase_OXA-10     ------------GCATCGATTATCGGAATG 90
lcl|NG_079243.1_cds_WP_240067733.1_1_[gene=blaOXA]_[locus_tag=A7J11_07384]_[protein=OXA-48_family_class_D_beta-lactamase_OXA-1055]_[protein_id=WP_2400     ------------GCATCGATTATCGGAATG 90
lcl|NG_081705.1_cds_WP_256875609.1_1_[gene=blaOXA]_[locus_tag=A7J11_07626]_[protein=OXA-48_family_class_D_beta-lactamase_OXA-1119]_[protein_id=WP_2568     ------------GCATCGATTATCGGAATG 90
lcl|NG_088410.1_cds_WP_262697143.1_1_[gene=blaOXA]_[locus_tag=A7J11_07752]_[protein=OXA-48_family_class_D_beta-lactamase_OXA-1146]_[protein_id=WP_2626     ------------GCATCGATTATCGGAATG 90
lcl|NG_149665.1_cds_WP_274293088.1_1_[gene=blaOXA]_[locus_tag=A7J11_07931]_[protein=OXA-48_family_class_D_beta-lactamase_OXA-1181]_[protein_id=WP_2742     ------------GCATCGATTATCGGAATG 90
lcl|NG_203403.1_cds_WP_252655163.1_1_[gene=blaOXA]_[locus_tag=A7J11_08083]_[protein=OXA-48_family_class_D_beta-lactamase_OXA-1012]_[protein_id=WP_2526     ------------GCATCGATTATCGGAATG 90
lcl|NG_203404.1_cds_WP_290468358.1_1_[gene=blaOXA]_[locus_tag=A7J11_08094]_[protein=OXA-48_family_class_D_beta-lactamase_OXA-1200]_[protein_id=WP_2904     ------------GCATCGATTATCGGAATG 90
lcl|NG_203405.1_cds_WP_290468359.1_1_[gene=blaOXA]_[locus_tag=A7J11_08096]_[protein=OXA-48_family_class_D_beta-lactamase_OXA-1201]_[protein_id=WP_2904     ------------GCATCGATTATCGGAATG 90
lcl|NG_203408.1_cds_WP_290468361.1_1_[gene=blaOXA]_[locus_tag=A7J11_08104]_[protein=OXA-48_family_class_D_beta-lactamase_OXA-1205]_[protein_id=WP_2904     ------------GCATCGATTATCGGAATG 90
lcl|NG_203409.1_cds_WP_290468362.1_1_[gene=blaOXA]_[locus_tag=A7J11_08110]_[protein=OXA-48_family_class_D_beta-lactamase_OXA-1207]_[protein_id=WP_2904     ------------GCATCGATTATCGGAATG 90
lcl|NG_228675.1_cds_WP_304487004.1_1_[gene=blaOXA]_[locus_tag=A7J11_08134]_[protein=OXA-48_family_class_D_beta-lactamase_OXA-1211]_[protein_id=WP_3044     ------------GCATCGATTATCGGAATG 90
lcl|NG_228676.1_cds_WP_304487005.1_1_[gene=blaOXA]_[locus_tag=A7J11_08135]_[protein=OXA-48_family_class_D_beta-lactamase_OXA-1212]_[protein_id=WP_3044     ------------GCATCGATTATCGGAATG 90
lcl|NG_228677.1_cds_WP_304487006.1_1_[gene=blaOXA]_[locus_tag=A7J11_08136]_[protein=OXA-48_family_class_D_beta-lactamase_OXA-1213]_[protein_id=WP_3044     ------------GCATCGATTATCGAAATG 90
lcl|NG_242303.1_cds_WP_328703066.1_1_[gene=blaOXA]_[locus_tag=A7J11_08254]_[protein=OXA-48_family_class_D_beta-lactamase_OXA-1167]_[protein_id=WP_3287     ------------GCATCGATTATCGGAATG 90
lcl|NG_242576.1_cds_WP_338424115.1_1_[gene=blaOXA]_[locus_tag=A7J11_08329]_[protein=OXA-48_family_class_D_beta-lactamase_OXA-1226]_[protein_id=WP_3384     ------------GCATCGATTATCGGAATG 90
lcl|NG_242590.1_cds_WP_338424128.1_1_[gene=blaOXA]_[locus_tag=A7J11_08366]_[protein=OXA-48_family_class_D_beta-lactamase_OXA-1240]_[protein_id=WP_3384     ------------GCATCGATTATCGGAATG 90
lcl|NG_242745.1_cds_WP_367187966.1_1_[gene=blaOXA]_[locus_tag=A7J11_08438]_[protein=OXA-48_family_class_D_beta-lactamase_OXA-1242]_[protein_id=WP_3671     ------------GCATCGATTATCGGAATG 90
lcl|NG_243598.1_cds_WP_394294911.1_1_[gene=blaOXA]_[locus_tag=A7J11_08676]_[protein=OXA-48_family_class_D_beta-lactamase_OXA-1304]_[protein_id=WP_3942     ------------GCATCGATTATCGGAATG 90
lcl|NG_243599.1_cds_WP_394294912.1_1_[gene=blaOXA]_[locus_tag=A7J11_08662]_[protein=OXA-48_family_class_D_beta-lactamase_OXA-1305]_[protein_id=WP_3942     ------------GCATCGATTATCGGAATG 90
lcl|NG_243600.1_cds_WP_394294913.1_1_[gene=blaOXA]_[locus_tag=A7J11_08663]_[protein=OXA-48_family_class_D_beta-lactamase_OXA-1306]_[protein_id=WP_3942     ------------GCATCGATTATCGGAATG 90
lcl|NG_243601.1_cds_WP_394294914.1_1_[gene=blaOXA]_[locus_tag=A7J11_08664]_[protein=OXA-48_family_class_D_beta-lactamase_OXA-1307]_[protein_id=WP_3942     ------------GCATCGATTATCGGAATG 90
lcl|NG_243602.1_cds_WP_394294915.1_1_[gene=blaOXA]_[locus_tag=A7J11_08665]_[protein=OXA-48_family_class_D_beta-lactamase_OXA-1308]_[protein_id=WP_3942     ------------GCATCGATTATCGGAATG 90
lcl|NG_243603.1_cds_WP_394294916.1_1_[gene=blaOXA]_[locus_tag=A7J11_08666]_[protein=OXA-48_family_class_D_beta-lactamase_OXA-1309]_[protein_id=WP_3942     ------------GCATCGATTATCGGAATG 90
lcl|NG_244588.1_cds_WP_414840592.1_1_[gene=blaOXA]_[locus_tag=A7J11_08711]_[protein=OXA-48_family_class_D_beta-lactamase_OXA-1371]_[protein_id=WP_4148     ------------GCATCGATTATCGGAATG 90
lcl|NG_245183.1_cds_WP_435892097.1_1_[gene=blaOXA]_[locus_tag=A7J11_09489]_[protein=OXA-48_family_class_D_beta-lactamase_OXA-1382]_[protein_id=WP_4358     ------------GCATCGATTATCGGAATG 90
lcl|NG_245185.1_cds_WP_435892098.1_1_[gene=blaOXA]_[locus_tag=A7J11_09490]_[protein=OXA-48_family_class_D_beta-lactamase_OXA-1384]_[protein_id=WP_4358     ------------GCATCGATTATCGGAATG 90
lcl|NG_245186.1_cds_WP_435892099.1_1_[gene=blaOXA]_[locus_tag=A7J11_09491]_[protein=OXA-48_family_class_D_beta-lactamase_OXA-1385]_[protein_id=WP_4358     ------------GCATCGATTATCGGAATG 90
lcl|OK086972.1_cds_UBT24154.1_1_[gene=blaOXA]_[protein=OXA-48_family_class_D_extended-spectrum_beta-lactamase_OXA-163]_[protein_id=UBT24154.1]_[locati     ------------GCATCGATTATCGGAATG 90
lcl|OK180617.1_cds_UBJ91323.1_1_[gene=blaOXA]_[protein=OXA-48_family_carbapenem-hydrolyzing_class_D_beta-lactamase_OXA-1038]_[protein_id=UBJ91323.1]_[     ------------GCATCGATTATCGGAATG 90
lcl|OK180618.1_cds_UBJ91324.1_1_[gene=blaOXA]_[protein=OXA-48_family_carbapenem-hydrolyzing_class_D_beta-lactamase_OXA-1039]_[protein_id=UBJ91324.1]_[     ------------GCATCGATTATCGGAATG 90
lcl|OK337390.1_cds_UKA77984.1_3_[gene=blaOXA]_[protein=OXA-48_family_carbapenem-hydrolyzing_class_D_beta-lactamase_OXA-181]_[protein_id=UKA77984.1]_[l     ------------GCATCGATTATCGGAATG 90
lcl|OM321042.1_cds_UKA98426.1_1_[gene=blaOXA]_[protein=OXA-48_family_class_D_beta-lactamase_OXA-1055]_[protein_id=UKA98426.1]_[location=1..792]_[gbkey     ------------GCATCGATTATCGGAATG 90
lcl|OM460174.1_cds_UNN27231.1_1_[gene=blaOXA]_[protein=OXA-48_family_carbapenem-hydrolyzing_class_D_beta-lactamase_OXA-181]_[protein_id=UNN27231.1]_[l     ------------GCATCGATTATCGGAATG 90
lcl|ON586156.1_cds_URF41644.1_1_[gene=blaOXA]_[protein=OXA-48_family_class_D_beta-lactamase_OXA-1119]_[protein_id=URF41644.1]_[location=1..798]_[gbkey     ------------GCATCGATTATCGGAATG 90
lcl|ON651448.1_cds_URT56864.1_1_[gene=blaOXA]_[protein=OXA-48_family_class_D_beta-lactamase_OXA-1242]_[protein_id=URT56864.1]_[location=1..798]_[gbkey     ------------GCATCGATTATCGGAATG 90
lcl|OP056623.1_cds_WDW19378.1_1_[gene=blaOXA]_[protein=OXA-48_family_class_D_beta-lactamase_OXA-924]_[protein_id=WDW19378.1]_[location=1..798]_[gbkey=     ------------GCATCGATTATCGGAATG 90
lcl|OP158702.1_cds_UUT09020.1_1_[gene=blaOXA]_[protein=OXA-48_family_class_D_beta-lactamase_OXA-1146]_[protein_id=UUT09020.1]_[location=1..792]_[gbkey     ------------GCATCGATTATCGGAATG 90
lcl|OP802841.1_cds_UZH96289.1_1_[gene=blaOXA]_[protein=OXA-48_family_class_D_beta-lactamase_OXA-1167]_[protein_id=UZH96289.1]_[location=1..798]_[gbkey     ------------GCATCGATTATCGGAATG 90
lcl|OP966822.1_cds_WAS27905.1_1_[gene=blaOXA]_[protein=OXA-48_family_class_D_beta-lactamase_OXA-1181]_[protein_id=WAS27905.1]_[location=1..798]_[gbkey     ------------GCATCGATTATCGGAATG 90
lcl|OQ813782.1_cds_WGG88838.1_1_[gene=blaOXA]_[protein=OXA-48_family_class_D_beta-lactamase_OXA-1200]_[protein_id=WGG88838.1]_[location=1..786]_[gbkey     ------------GCATCGATTATCGGAATG 90
lcl|OQ858941.1_cds_WGJ78634.1_1_[gene=blaOXA]_[protein=OXA-48_family_class_D_beta-lactamase_OXA-1201]_[protein_id=WGJ78634.1]_[location=1..798]_[gbkey     ------------GCATCGATTATCGGAATG 90
lcl|OR076750.1_cds_WIF29729.1_1_[gene=blaOXA]_[protein=OXA-48_family_class_D_beta-lactamase_OXA-1205]_[protein_id=WIF29729.1]_[location=1..798]_[gbkey     ------------GCATCGATTATCGGAATG 90
lcl|OR139853.1_cds_WJL30769.1_1_[gene=blaOXA]_[protein=OXA-48_family_class_D_beta-lactamase_OXA-1207]_[protein_id=WJL30769.1]_[location=1..798]_[gbkey     ------------GCATCGATTATCGGAATG 90
lcl|OR282803.1_cds_WKT28618.1_1_[gene=blaOXA]_[protein=OXA-48_family_class_D_beta-lactamase_OXA-1211]_[protein_id=WKT28618.1]_[location=1..798]_[gbkey     ------------GCATCGATTATCGGAATG 90
lcl|OR282804.1_cds_WKT28619.1_1_[gene=blaOXA]_[protein=OXA-48_family_class_D_beta-lactamase_OXA-1212]_[protein_id=WKT28619.1]_[location=1..798]_[gbkey     ------------GCATCGATTATCGGAATG 90
lcl|OR282805.1_cds_WKT28620.1_1_[gene=blaOXA]_[protein=OXA-48_family_class_D_beta-lactamase_OXA-1213]_[protein_id=WKT28620.1]_[location=1..798]_[gbkey     ------------GCATCGATTATCGAAATG 90
lcl|OR350403.1_cds_WKW35003.1_1_[gene=blaOXA]_[protein=OXA-48_family_class_D_beta-lactamase_OXA-1181]_[protein_id=WKW35003.1]_[location=1..798]_[gbkey     ------------GCATCGATTATCGGAATG 90
lcl|PP061216.1_cds_WRI36020.1_1_[gene=blaOXA]_[protein=OXA-48_family_carbapenem-hydrolyzing_class_D_beta-lactamase_OXA-48]_[protein_id=WRI36020.1]_[lo     ------------GCATCGATTATCGGAATG 90
lcl|PP061216.1_cds_WRI36020.1_1_[gene=blaOXA]_[protein=OXA-48_family_carbapenem-hydrolyzing_class_D_beta-lactamase_OXA-48]_[protein_id=WRI36020.1]_[lo     ------------GCATCGATTATCGGAATG 90
lcl|PP296991.1_cds_WVW91585.1_1_[gene=blaOXA]_[protein=OXA-48_family_class_D_beta-lactamase_OXA-1205]_[protein_id=WVW91585.1]_[location=1..798]_[gbkey     ------------GCATCGATTATCGGAATG 90
lcl|PP296992.1_cds_WVW91586.1_1_[gene=blaOXA]_[protein=OXA-48_family_class_D_beta-lactamase_OXA-1226]_[protein_id=WVW91586.1]_[location=1..798]_[gbkey     ------------GCATCGATTATCGGAATG 90
lcl|PP551583.1_cds_WYF30524.1_1_[gene=blaOXA]_[protein=OXA-48_family_class_D_beta-lactamase_OXA-1240]_[protein_id=WYF30524.1]_[location=1..786]_[gbkey     ------------GCATCGATTATCGGAATG 90
lcl|PQ150461.1_cds_XFO63885.1_1_[gene=blaOXA]_[protein=OXA-48_family_carbapenem-hydrolyzing_class_D_beta-lactamase_OXA-48]_[protein_id=XFO63885.1]_[lo     ------------GCATCGATTATCGGAATG 90
lcl|PQ162583.1_cds_XFO63919.1_1_[gene=blaOXA]_[protein=OXA-48_family_carbapenem-hydrolyzing_class_D_beta-lactamase_OXA-48]_[protein_id=XFO63919.1]_[lo     ------------GCATCGATTATCGGAATG 90
lcl|PQ394558.1_cds_XHO32901.1_1_[gene=blaOXA]_[protein=OXA-48_family_class_D_beta-lactamase_OXA-1305]_[protein_id=XHO32901.1]_[location=1..798]_[gbkey     ------------GCATCGATTATCGGAATG 90
lcl|PQ394559.1_cds_XHO32902.1_1_[gene=blaOXA]_[protein=OXA-48_family_class_D_beta-lactamase_OXA-1306]_[protein_id=XHO32902.1]_[location=1..798]_[gbkey     ------------GCATCGATTATCGGAATG 90
lcl|PQ394560.1_cds_XHO32903.1_1_[gene=blaOXA]_[protein=OXA-48_family_class_D_beta-lactamase_OXA-1307]_[protein_id=XHO32903.1]_[location=1..798]_[gbkey     ------------GCATCGATTATCGGAATG 90
lcl|PQ394561.1_cds_XHO32904.1_1_[gene=blaOXA]_[protein=OXA-48_family_class_D_beta-lactamase_OXA-1308]_[protein_id=XHO32904.1]_[location=1..798]_[gbkey     ------------GCATCGATTATCGGAATG 90
lcl|PQ394562.1_cds_XHO32905.1_1_[gene=blaOXA]_[protein=OXA-48_family_class_D_beta-lactamase_OXA-1309]_[protein_id=XHO32905.1]_[location=1..798]_[gbkey     ------------GCATCGATTATCGGAATG 90
lcl|PQ399801.1_cds_XHO32915.1_1_[gene=blaOXA]_[protein=OXA-48_family_class_D_beta-lactamase_OXA-1304]_[protein_id=XHO32915.1]_[location=1..798]_[gbkey     ------------GCATCGATTATCGGAATG 90
lcl|PV767493.1_cds_XVC02738.1_1_[gene=blaOXA]_[protein=OXA-48_family_class_D_beta-lactamase_OXA-1382]_[protein_id=XVC02738.1]_[location=1..798]_[gbkey     ------------GCATCGATTATCGGAATG 90
lcl|PV787182.1_cds_XWJ61550.1_1_[gene=blaOXA]_[protein=OXA-48_family_class_D_beta-lactamase_OXA-1384]_[protein_id=XWJ61550.1]_[location=1..798]_[gbkey     ------------GCATCGATTATCGGAATG 90
lcl|PV787183.1_cds_XWJ61551.1_1_[gene=blaOXA]_[protein=OXA-48_family_class_D_beta-lactamase_OXA-1385]_[protein_id=XWJ61551.1]_[location=1..786]_[gbkey     ------------GCATCGATTATCGGAATG 90
lcl|PV878578.1_cds_XXP60817.1_1_[gene=blaOXA]_[protein=OXA-48_family_class_D_beta-lactamase_OXA-1396]_[protein_id=XXP60817.1]_[location=1..798]_[gbkey     ------------GCATCGATTATCGGAATG 90
lcl|PV878580.1_cds_XXP60819.1_1_[gene=blaOXA]_[protein=OXA-48_family_class_D_beta-lactamase_OXA-1398]_[protein_id=XXP60819.1]_[location=1..798]_[gbkey     ------------GCATCGATTATCGGAATG 90
lcl|PX204141.1_cds_XZG26185.1_1_[gene=blaOXA]_[protein=OXA-48_family_class_D_beta-lactamase_OXA-1399]_[protein_id=XZG26185.1]_[location=1..786]_[gbkey     ------------GCATCGATTATCGGAATG 90
lcl|PX204636.1_cds_YAA53701.1_1_[gene=blaOXA]_[protein=OXA-48_family_carbapenem-hydrolyzing_class_D_beta-lactamase_OXA-232]_[protein_id=YAA53701.1]_[l     ------------GCATCGATTATCGGAATG 90
lcl|PX238182.1_cds_YAA50956.1_1_[gene=blaOXA]_[protein=OXA-48_family_class_D_beta-lactamase_OXA-1399]_[protein_id=YAA50956.1]_[location=1..786]_[gbkey     ------------GCATCGATTATCGGAATG 90
lcl|PX238183.1_cds_YAA50957.1_1_[gene=blaOXA]_[protein=OXA-48_family_class_D_beta-lactamase_OXA-1400]_[protein_id=YAA50957.1]_[location=1..798]_[gbkey     ------------GCATCGATTATCGGAATG 90
                                                                                                                                                                                         

OXA-1_consensus                                                                                                                                            ACTGTTGCATCTCCATTATTTGAAGGAACT 120
OXA01_crRNA                                                                                                                                                ------------------------------ 120
Forward_primer                                                                                                                                             ------------------------------ 120
Reverse_primer                                                                                                                                             ------------------------------ 120
lcl|PP061215.1_cds_WRI36019.1_1_[gene=blaOXA]_[protein=truncated_OXA-48_family_class_D_beta-lactamase]_[protein_id=WRI36019.1]_[location=137..787]_[gb     CCTGCGGTAGCAAAGGAATGGCAAGAAAAC 120
lcl|NG_049725.1_cds_WP_063864081.1_1_[gene=blaOXA]_[locus_tag=A7J11_03527]_[protein=OXA-48_family_extended-spectrum_class_D_beta-lactamase_OXA-439]_[p     CCTGCGGTAGCAAAGGAATGGCAAGAAAAC 120
lcl|KU878974.1_cds_AMO66558.1_1_[gene=blaOXA]_[protein=OXA-48_family_carbapenem-hydrolyzing_class_D_beta-lactamase_OXA-517]_[protein_id=AMO66558.1]_[l     CCTGCGGTAGCAAAGGAATGGCAAGAAAAC 120
lcl|NG_049724.1_cds_WP_063864080.1_1_[gene=blaOXA]_[locus_tag=A7J11_03481]_[protein=OXA-48_family_carbapenem-hydrolyzing_class_D_beta-lactamase_OXA-43     CCTGCGGTAGCAAAGGAATGGCAAGAAAAC 120
lcl|KY684124.1_cds_AQW34754.1_1_[gene=blaOXA]_[protein=OXA-48_family_class_D_beta-lactamase_OXA-547]_[protein_id=AQW34754.1]_[location=19..816]_[gbkey     CCTGCGGTAGCAAGGGAATGGCAAGAAAAC 120
lcl|MN525568.1_cds_QFE31714.1_1_[gene=blaOXA]_[protein=OXA-48_family_class_D_beta-lactamase_OXA-894]_[protein_id=QFE31714.1]_[location=1..798]_[gbkey=     CCTGCGGTAGCAAAGGAATGGCAAGAAAAC 120
lcl|NG_054693.1_cds_WP_085562403.1_1_[gene=blaOXA]_[locus_tag=A7J11_05009]_[protein=OXA-48_family_class_D_beta-lactamase_OXA-547]_[protein_id=WP_08556     CCTGCGGTAGCAAGGGAATGGCAAGAAAAC 120
lcl|NG_054959.1_cds_WP_087587945.1_1_[gene=blaOXA]_[locus_tag=A7J11_05048]_[protein=OXA-48_family_class_D_beta-lactamase_OXA-546]_[protein_id=WP_08758     CCTGCGGTAGCAAAGGAATGGCAAGAAAAC 120
lcl|KU866382.1_cds_AMN85820.1_1_[gene=blaOXA]_[protein=OXA-48_family_class_D_beta-lactamase_OXA-514]_[protein_id=AMN85820.1]_[location=1..798]_[gbkey=     CCTGCGGTAGCAAAGGAATGGCAAGAAAAC 120
lcl|KU866383.1_cds_AMN85821.1_1_[gene=blaOXA]_[protein=OXA-48_family_class_D_beta-lactamase_OXA-515]_[protein_id=AMN85821.1]_[location=1..798]_[gbkey=     CCTGCGGTAGCAAAGGAATGGCAAGAAAAC 120
lcl|NG_055499.1_cds_WP_094009811.1_1_[gene=blaOXA]_[locus_tag=A7J11_05138]_[protein=OXA-48_family_class_D_beta-lactamase_OXA-566]_[protein_id=WP_09400     CCTGCGGTAGCAAAGGAATGGCAAGAAAAC 120
lcl|KC902850.1_cds_AGS78031.1_2_[gene=blaOXA-48b]_[protein=beta-lactamase_OXA-48b]_[protein_id=AGS78031.1]_[location=1035..1832]_[gbkey=CDS]               CCTGCGGTAGCAAAGGAATGGCAAGAAAAC 120
lcl|KC902851.1_cds_AGS78034.1_2_[gene=blaOXA-48b]_[protein=beta-lactamase_OXA-48b]_[protein_id=AGS78034.1]_[location=1035..1832]_[gbkey=CDS]               CCTGCGGTAGCAAAGGAATGGCAAGAAAAC 120
lcl|KU531433.1_cds_ALZ40809.1_1_[gene=blaOXA]_[protein=OXA-48_family_class_D_beta-lactamase_OXA-505]_[protein_id=ALZ40809.1]_[location=1..798]_[gbkey=     CCTGCGGTAGCAAAGGAATGGCAAGAAAAC 120
lcl|KU866382.1_cds_AMN85820.1_1_[gene=blaOXA]_[protein=OXA-48_family_class_D_beta-lactamase_OXA-514]_[protein_id=AMN85820.1]_[location=1..798]_[gbkey=     CCTGCGGTAGCAAAGGAATGGCAAGAAAAC 120
lcl|KX298208.1_cds_AQU42620.1_2_[gene=blaOXA-48-L]_[protein=class_D_beta-lactamase_OXA-48-like_protein]_[protein_id=AQU42620.1]_[location=1017..1814]_     CCTGCGGTAGCAAAGGAATGGCAAGAAAAC 120
lcl|KX298211.1_cds_AQU42628.1_2_[gene=blaOXA-48-L]_[protein=class_D_beta-lactamase_OXA-48-like_protein]_[protein_id=AQU42628.1]_[location=1021..1908]_     ACAGCGGTGAAGAAGGAGTGGCAAGAAACC 120
lcl|KX298212.1_cds_AQU42631.1_2_[gene=blaOXA-48-L]_[protein=class_D_beta-lactamase_OXA-48-like_protein]_[protein_id=AQU42631.1]_[location=1023..1895]_     ACAGCGGTGAAGAAGGAGTGGCAAGAAACC 120
lcl|KX298213.1_cds_AQU42634.1_2_[gene=blaOXA-48-L]_[protein=class_D_beta-lactamase_OXA-48-like_protein]_[protein_id=AQU42634.1]_[location=699..1571]_[     ACCGCGGTGAAGAAGGAGTGGCAAGAAACC 120
lcl|KX298214.1_cds_AQU42637.1_2_[gene=blaOXA-48-L]_[protein=class_D_beta-lactamase_OXA-48-like_protein]_[protein_id=AQU42637.1]_[location=983..1855]_[     ACAGCGGTGAAGAAGGAGTGGCAAGAAACC 120
lcl|KX298215.1_cds_AQU42640.1_2_[gene=blaOXA-48-L]_[protein=class_D_beta-lactamase_OXA-48-like_protein]_[protein_id=AQU42640.1]_[location=982..1854]_[     ACAGCGGTGAAGAAGGAGTGGCAAGAAACC 120
lcl|KX298216.1_cds_AQU42643.1_2_[gene=blaOXA-48-L]_[protein=class_D_beta-lactamase_OXA-48-like_protein]_[protein_id=AQU42643.1]_[location=983..1855]_[     ACAGCGGTGAAGAAGGAGTGGCAAGAAACC 120
lcl|KX298217.1_cds_AQU42646.1_2_[gene=blaOXA-48-L]_[protein=class_D_beta-lactamase_OXA-48-like_protein]_[protein_id=AQU42646.1]_[location=990..1862]_[     ACAGCGGTGAAGAAGGAGTGGCAAGAAACC 120
lcl|KX298218.1_cds_AQU42649.1_2_[gene=blaOXA-48-L]_[protein=class_D_beta-lactamase_OXA-48-like_protein]_[protein_id=AQU42649.1]_[location=991..1863]_[     ACAGCGGTGAAGAAGGAGTGGCAAGAAACC 120
lcl|KX298219.1_cds_AQU42652.1_2_[gene=blaOXA-48-L]_[protein=class_D_beta-lactamase_OXA-48-like_protein]_[protein_id=AQU42652.1]_[location=991..1863]_[     ACAGCGGTGAAGAAGGAGTGGCAAGAAACC 120
lcl|KX298220.1_cds_AQU42655.1_2_[gene=blaOXA-48-L]_[protein=class_D_beta-lactamase_OXA-48-like_protein]_[protein_id=AQU42655.1]_[location=934..1821]_[     ACAGCGGCGAAGACAGAGTGGCAAGAAACC 120
lcl|KX298221.1_cds_AQU42658.1_2_[gene=blaOXA-48-L]_[protein=class_D_beta-lactamase_OXA-48-like_protein]_[protein_id=AQU42658.1]_[location=1003..1890]_     ACAGCGGCGAAGACAGAGTGGCAAGAAACC 120
lcl|KX298222.1_cds_AQU42661.1_2_[gene=blaOXA-48-L]_[protein=class_D_beta-lactamase_OXA-48-like_protein]_[protein_id=AQU42661.1]_[location=1005..1892]_     ACAGCGGCGAAGACAGAGTGGCAAGAAACC 120
lcl|KX349732.1_cds_ANI25017.1_1_[gene=blaOXA]_[protein=OXA-48_family_class_D_beta-lactamase_OXA-519]_[protein_id=ANI25017.1]_[location=1..798]_[gbkey=     CCTGCGGTAGCAAAGGAATGGCAAGAAAAC 120
lcl|KX827284.1_cds_APB92846.1_1_[gene=blaOXA]_[protein=OXA-48_family_class_D_beta-lactamase_OXA-538]_[protein_id=APB92846.1]_[location=24..821]_[gbkey     CCTGCGGTAGCAAAGGAATGGCAAGAAAAC 120
lcl|KX828709.1_cds_AOQ26572.1_1_[gene=blaOXA]_[protein=OXA-48_family_carbapenem-hydrolyzing_class_D_beta-lactamase_OXA-535]_[protein_id=AOQ26572.1]_[l     CCTGCGGTAGCGAAGGAGTGGCAAGAGAAC 120
lcl|KY682756.1_cds_AQX43454.1_1_[gene=blaOXA]_[protein=OXA-48_family_class_D_beta-lactamase_OXA-546]_[protein_id=AQX43454.1]_[location=1..798]_[gbkey=     CCTGCGGTAGCAAAGGAATGGCAAGAAAAC 120
lcl|MF099636.1_cds_ASC55290.1_1_[gene=blaOXA]_[protein=OXA-48_family_class_D_beta-lactamase_OXA-566]_[protein_id=ASC55290.1]_[location=1..798]_[gbkey=     CCTGCGGTAGCAAAGGAATGGCAAGAAAAC 120
lcl|MG062673.1_cds_ATJ25944.1_1_[gene=blaOXA]_[protein=OXA-48_family_class_D_beta-lactamase_OXA-567]_[protein_id=ATJ25944.1]_[location=1..795]_[gbkey=     CCTGCGGTAGCAAAGGAATGGCAAGAAAAC 120
lcl|MH718729.1_cds_AXM05329.1_1_[gene=blaOXA]_[protein=OXA-48_family_class_D_beta-lactamase_OXA-731]_[protein_id=AXM05329.1]_[location=1..798]_[gbkey=     CCTGCGGAAGCAAAGGAGTGGAAAGAAACT 120
lcl|MH932630.1_cds_AYA73669.1_4_[gene=blaOXA]_[protein=OXA-48_family_carbapenem-hydrolyzing_class_D_beta-lactamase_OXA-232]_[protein_id=AYA73669.1]_[l     CCAGCGGTAGCAAAGGAATGGCAAGAAAAC 120
lcl|MK105834.1_cds_AYP67521.1_1_[gene=blaOXA]_[protein=OXA-48_family_carbapenem-hydrolyzing_class_D_beta-lactamase_OXA-232]_[protein_id=AYP67521.1]_[l     CCAGCGGTAGCAAAGGAATGGCAAGAAAAC 120
lcl|MK359485.1_cds_QCX19852.1_2_[gene=blaOXA]_[protein=carbapenem-hydrolyzing_class_D_beta-lactamase_OXA-48]_[protein_id=QCX19852.1]_[location=complem     CCTGCGGTAGCAAAGGAATGGCAAGAAAAC 120
lcl|MK416209.1_cds_QAT97596.1_1_[gene=blaOXA]_[protein=OXA-48_family_class_D_beta-lactamase_OXA-788]_[protein_id=QAT97596.1]_[location=1..786]_[gbkey=     CCTGCGGTAGCAAAGGAATGGCAAGAAAAC 120
lcl|MK469978.1_cds_QBA86170.1_1_[gene=blaOXA]_[protein=OXA-48_family_class_D_beta-lactamase_OXA-793]_[protein_id=QBA86170.1]_[location=1..792]_[gbkey=     CCTGCGGTAGCAAAGGAATGGCAAGAAAAC 120
lcl|MK976701.1_cds_QCY50071.1_1_[gene=blaOXA]_[protein=OXA-48_family_carbapenem-hydrolyzing_class_D_beta-lactamase_OXA-232]_[protein_id=QCY50071.1]_[l     CCAGCGGTAGCAAAGGAATGGCAAGAAAAC 120
lcl|MK976702.1_cds_QCY50072.1_1_[gene=blaOXA]_[protein=OXA-48_family_class_D_beta-lactamase_OXA-833]_[protein_id=QCY50072.1]_[location=27..824]_[gbkey     CCAGCGGTAGCAAAGGAATGGCAAGAAAAC 120
lcl|MK989990.1_cds_QNL15887.1_1_[gene=blaOXA]_[protein=OXA-48_family_class_D_beta-lactamase_OXA-929]_[protein_id=QNL15887.1]_[location=complement(1..7     CCTGCGGTAGCAAAGGAATGGCAAGAAAAC 120
lcl|MN652091.1_cds_QNO58459.1_1_[gene=blaOXA]_[protein=OXA-48_family_carbapenem-hydrolyzing_class_D_beta-lactamase_OXA-181]_[protein_id=QNO58459.1]_[l     CCAGCGGTAGCAAAGGAATGGCAAGAAAAC 120
lcl|MN652092.1_cds_QNO58460.1_1_[gene=blaOXA]_[protein=OXA-48_family_carbapenem-hydrolyzing_class_D_beta-lactamase_OXA-181]_[protein_id=QNO58460.1]_[l     CCAGCGGTAGCAAAGGAATGGCAAGAAAAC 120
lcl|MN652093.1_cds_QNO58461.1_1_[gene=blaOXA]_[protein=OXA-48_family_carbapenem-hydrolyzing_class_D_beta-lactamase_OXA-181]_[protein_id=QNO58461.1]_[l     CCAGCGGTAGCAAAGGAATGGCAAGAAAAC 120
lcl|MN652094.1_cds_QNO58462.1_1_[gene=blaOXA]_[protein=OXA-48_family_carbapenem-hydrolyzing_class_D_beta-lactamase_OXA-181]_[protein_id=QNO58462.1]_[l     CCAGCGGTAGCAAAGGAATGGCAAGAAAAC 120
lcl|MN652095.1_cds_QNO58463.1_1_[gene=blaOXA]_[protein=OXA-48_family_carbapenem-hydrolyzing_class_D_beta-lactamase_OXA-181]_[protein_id=QNO58463.1]_[l     CCAGCGGTAGCAAAGGAATGGCAAGAAAAC 120
lcl|MN652096.1_cds_QNO58464.1_1_[gene=blaOXA]_[protein=OXA-48_family_carbapenem-hydrolyzing_class_D_beta-lactamase_OXA-181]_[protein_id=QNO58464.1]_[l     CCAGCGGTAGCAAAGGAATGGCAAGAAAAC 120
lcl|MN652097.1_cds_QNO58465.1_1_[gene=blaOXA]_[protein=OXA-48_family_carbapenem-hydrolyzing_class_D_beta-lactamase_OXA-181]_[protein_id=QNO58465.1]_[l     CCAGCGGTAGCAAAGGAATGGCAAGAAAAC 120
lcl|MN652098.1_cds_QNO58466.1_1_[gene=blaOXA]_[protein=OXA-48_family_carbapenem-hydrolyzing_class_D_beta-lactamase_OXA-181]_[protein_id=QNO58466.1]_[l     CCAGCGGTAGCAAAGGAATGGCAAGAAAAC 120
lcl|MN652099.1_cds_QNO58467.1_1_[gene=blaOXA]_[protein=OXA-48_family_carbapenem-hydrolyzing_class_D_beta-lactamase_OXA-181]_[protein_id=QNO58467.1]_[l     CCAGCGGTAGCAAAGGAATGGCAAGAAAAC 120
lcl|MN652100.1_cds_QNO58468.1_1_[gene=blaOXA]_[protein=OXA-48_family_carbapenem-hydrolyzing_class_D_beta-lactamase_OXA-181]_[protein_id=QNO58468.1]_[l     CCAGCGGTAGCAAAGGAATGGCAAGAAAAC 120
lcl|MN652101.1_cds_QNO58469.1_1_[gene=blaOXA]_[protein=OXA-48_family_carbapenem-hydrolyzing_class_D_beta-lactamase_OXA-181]_[protein_id=QNO58469.1]_[l     CCAGCGGTAGCAAAGGAATGGCAAGAAAAC 120
lcl|MN652102.1_cds_QNO58470.1_1_[gene=blaOXA]_[protein=OXA-48_family_carbapenem-hydrolyzing_class_D_beta-lactamase_OXA-181]_[protein_id=QNO58470.1]_[l     CCAGCGGTAGCAAAGGAATGGCAAGAAAAC 120
lcl|MN652103.1_cds_QNO58471.1_1_[gene=blaOXA]_[protein=OXA-48_family_carbapenem-hydrolyzing_class_D_beta-lactamase_OXA-181]_[protein_id=QNO58471.1]_[l     CCAGCGGTAGCAAAGGAATGGCAAGAAAAC 120
lcl|MN652104.1_cds_QNO58472.1_1_[gene=blaOXA]_[protein=OXA-48_family_carbapenem-hydrolyzing_class_D_beta-lactamase_OXA-232]_[protein_id=QNO58472.1]_[l     CCAGCGGTAGCAAAGGAATGGCAAGAAAAC 120
lcl|MN652105.1_cds_QNO58473.1_1_[gene=blaOXA]_[protein=OXA-48_family_carbapenem-hydrolyzing_class_D_beta-lactamase_OXA-232]_[protein_id=QNO58473.1]_[l     CCAGCGGTAGCAAAGGAATGGCAAGAAAAC 120
lcl|MN652106.1_cds_QNO58474.1_1_[gene=blaOXA]_[protein=OXA-48_family_carbapenem-hydrolyzing_class_D_beta-lactamase_OXA-232]_[protein_id=QNO58474.1]_[l     CCAGCGGTAGCAAAGGAATGGCAAGAAAAC 120
lcl|MN652107.1_cds_QNO58475.1_1_[gene=blaOXA]_[protein=OXA-48_family_carbapenem-hydrolyzing_class_D_beta-lactamase_OXA-232]_[protein_id=QNO58475.1]_[l     CCAGCGGTAGCAAAGGAATGGCAAGAAAAC 120
lcl|MN652108.1_cds_QNO58476.1_1_[gene=blaOXA]_[protein=OXA-48_family_carbapenem-hydrolyzing_class_D_beta-lactamase_OXA-232]_[protein_id=QNO58476.1]_[l     CCAGCGGTAGCAAAGGAATGGCAAGAAAAC 120
lcl|MN652109.1_cds_QNO58477.1_1_[gene=blaOXA]_[protein=OXA-48_family_carbapenem-hydrolyzing_class_D_beta-lactamase_OXA-232]_[protein_id=QNO58477.1]_[l     CCAGCGGTAGCAAAGGAATGGCAAGAAAAC 120
lcl|MN652110.1_cds_QNO58478.1_1_[gene=blaOXA]_[protein=OXA-48_family_carbapenem-hydrolyzing_class_D_beta-lactamase_OXA-232]_[protein_id=QNO58478.1]_[l     CCAGCGGTAGCAAAGGAATGGCAAGAAAAC 120
lcl|MN652111.1_cds_QNO58479.1_1_[gene=blaOXA]_[protein=OXA-48_family_carbapenem-hydrolyzing_class_D_beta-lactamase_OXA-232]_[protein_id=QNO58479.1]_[l     CCAGCGGTAGCAAAGGAATGGCAAGAAAAC 120
lcl|MN652112.1_cds_QNO58480.1_1_[gene=blaOXA]_[protein=OXA-48_family_carbapenem-hydrolyzing_class_D_beta-lactamase_OXA-232]_[protein_id=QNO58480.1]_[l     CCAGCGGTAGCAAAGGAATGGCAAGAAAAC 120
lcl|MN652113.1_cds_QNO58481.1_1_[gene=blaOXA]_[protein=OXA-48_family_carbapenem-hydrolyzing_class_D_beta-lactamase_OXA-232]_[protein_id=QNO58481.1]_[l     CCAGCGGTAGCAAAGGAATGGCAAGAAAAC 120
lcl|MN652114.1_cds_QNO58482.1_1_[gene=blaOXA]_[protein=OXA-48_family_carbapenem-hydrolyzing_class_D_beta-lactamase_OXA-232]_[protein_id=QNO58482.1]_[l     CCAGCGGTAGCAAAGGAATGGCAAGAAAAC 120
lcl|MN652115.1_cds_QNO58483.1_1_[gene=blaOXA]_[protein=OXA-48_family_carbapenem-hydrolyzing_class_D_beta-lactamase_OXA-232]_[protein_id=QNO58483.1]_[l     CCAGCGGTAGCAAAGGAATGGCAAGAAAAC 120
lcl|MN652116.1_cds_QNO58484.1_1_[gene=blaOXA]_[protein=OXA-48_family_carbapenem-hydrolyzing_class_D_beta-lactamase_OXA-232]_[protein_id=QNO58484.1]_[l     CCAGCGGTAGCAAAGGAATGGCAAGAAAAC 120
lcl|MN652117.1_cds_QNO58485.1_1_[gene=blaOXA]_[protein=OXA-48_family_carbapenem-hydrolyzing_class_D_beta-lactamase_OXA-232]_[protein_id=QNO58485.1]_[l     CCAGCGGTAGCAAAGGAATGGCAAGAAAAC 120
lcl|MN652118.1_cds_QNO58486.1_1_[gene=blaOXA]_[protein=OXA-48_family_carbapenem-hydrolyzing_class_D_beta-lactamase_OXA-232]_[protein_id=QNO58486.1]_[l     CCAGCGGTAGCAAAGGAATGGCAAGAAAAC 120
lcl|MN652119.1_cds_QNO58487.1_1_[gene=blaOXA]_[protein=OXA-48_family_carbapenem-hydrolyzing_class_D_beta-lactamase_OXA-232]_[protein_id=QNO58487.1]_[l     CCAGCGGTAGCAAAGGAATGGCAAGAAAAC 120
lcl|MN652120.1_cds_QNO58488.1_1_[gene=blaOXA]_[protein=OXA-48_family_carbapenem-hydrolyzing_class_D_beta-lactamase_OXA-232]_[protein_id=QNO58488.1]_[l     CCAGCGGTAGCAAAGGAATGGCAAGAAAAC 120
lcl|MN652121.1_cds_QNO58489.1_1_[gene=blaOXA]_[protein=OXA-48_family_carbapenem-hydrolyzing_class_D_beta-lactamase_OXA-232]_[protein_id=QNO58489.1]_[l     CCAGCGGTAGCAAAGGAATGGCAAGAAAAC 120
lcl|MN652122.1_cds_QNO58490.1_1_[gene=blaOXA]_[protein=OXA-48_family_carbapenem-hydrolyzing_class_D_beta-lactamase_OXA-232]_[protein_id=QNO58490.1]_[l     CCAGCGGTAGCAAAGGAATGGCAAGAAAAC 120
lcl|MN652123.1_cds_QNO58491.1_1_[gene=blaOXA]_[protein=OXA-48_family_carbapenem-hydrolyzing_class_D_beta-lactamase_OXA-232]_[protein_id=QNO58491.1]_[l     CCAGCGGTAGCAAAGGAATGGCAAGAAAAC 120
lcl|MN652124.1_cds_QNO58492.1_1_[gene=blaOXA]_[protein=OXA-48_family_carbapenem-hydrolyzing_class_D_beta-lactamase_OXA-232]_[protein_id=QNO58492.1]_[l     CCAGCGGTAGCAAAGGAATGGCAAGAAAAC 120
lcl|MN652125.1_cds_QNO58493.1_1_[gene=blaOXA]_[protein=OXA-48_family_carbapenem-hydrolyzing_class_D_beta-lactamase_OXA-232]_[protein_id=QNO58493.1]_[l     CCAGCGGTAGCAAAGGAATGGCAAGAAAAC 120
lcl|MN652126.1_cds_QNO58494.1_1_[gene=blaOXA]_[protein=OXA-48_family_carbapenem-hydrolyzing_class_D_beta-lactamase_OXA-232]_[protein_id=QNO58494.1]_[l     CCAGCGGTAGCAAAGGAATGGCAAGAAAAC 120
lcl|MN652127.1_cds_QNO58495.1_1_[gene=blaOXA]_[protein=OXA-48_family_carbapenem-hydrolyzing_class_D_beta-lactamase_OXA-232]_[protein_id=QNO58495.1]_[l     CCAGCGGTAGCAAAGGAATGGCAAGAAAAC 120
lcl|MN652128.1_cds_QNO58496.1_1_[gene=blaOXA]_[protein=OXA-48_family_carbapenem-hydrolyzing_class_D_beta-lactamase_OXA-232]_[protein_id=QNO58496.1]_[l     CCAGCGGTAGCAAAGGAATGGCAAGAAAAC 120
lcl|MN652129.1_cds_QNO58497.1_1_[gene=blaOXA]_[protein=OXA-48_family_carbapenem-hydrolyzing_class_D_beta-lactamase_OXA-232]_[protein_id=QNO58497.1]_[l     CCAGCGGTAGCAAAGGAATGGCAAGAAAAC 120
lcl|MN652130.1_cds_QNO58498.1_1_[gene=blaOXA]_[protein=OXA-48_family_carbapenem-hydrolyzing_class_D_beta-lactamase_OXA-232]_[protein_id=QNO58498.1]_[l     CCAGCGGTAGCAAAGGAATGGCAAGAAAAC 120
lcl|MN652131.1_cds_QNO58499.1_1_[gene=blaOXA]_[protein=OXA-48_family_carbapenem-hydrolyzing_class_D_beta-lactamase_OXA-232]_[protein_id=QNO58499.1]_[l     CCAGCGGTAGCAAAGGAATGGCAAGAAAAC 120
lcl|MN652132.1_cds_QNO58500.1_1_[gene=blaOXA]_[protein=OXA-48_family_carbapenem-hydrolyzing_class_D_beta-lactamase_OXA-232]_[protein_id=QNO58500.1]_[l     CCAGCGGTAGCAAAGGAATGGCAAGAAAAC 120
lcl|MN654412.1_cds_QGJ97564.1_1_[gene=blaOXA]_[protein=OXA-48_family_carbapenem-hydrolyzing_class_D_beta-lactamase_OXA-181]_[protein_id=QGJ97564.1]_[l     CCAGCGGTAGCAAAGGAATGGCAAGAAAAC 120
lcl|MN654413.1_cds_QGJ97565.1_1_[gene=blaOXA]_[protein=OXA-48_family_carbapenem-hydrolyzing_class_D_beta-lactamase_OXA-181]_[protein_id=QGJ97565.1]_[l     CCAGCGGTAGCAAAGGAATGGCAAGAAAAC 120
lcl|MN654414.1_cds_QGJ97566.1_1_[gene=blaOXA]_[protein=OXA-48_family_carbapenem-hydrolyzing_class_D_beta-lactamase_OXA-181]_[protein_id=QGJ97566.1]_[l     CCAGCGGTAGCAAAGGAATGGCAAGAAAAC 120
lcl|MN654415.1_cds_QGJ97567.1_1_[gene=blaOXA]_[protein=OXA-48_family_carbapenem-hydrolyzing_class_D_beta-lactamase_OXA-181]_[protein_id=QGJ97567.1]_[l     CCAGCGGTAGCAAAGGAATGGCAAGAAAAC 120
lcl|MN654416.1_cds_QGJ97568.1_1_[gene=blaOXA]_[protein=OXA-48_family_carbapenem-hydrolyzing_class_D_beta-lactamase_OXA-181]_[protein_id=QGJ97568.1]_[l     CCAGCGGTAGCAAAGGAATGGCAAGAAAAC 120
lcl|MN654417.1_cds_QGJ97569.1_1_[gene=blaOXA]_[protein=OXA-48_family_carbapenem-hydrolyzing_class_D_beta-lactamase_OXA-181]_[protein_id=QGJ97569.1]_[l     CCAGCGGTAGCAAAGGAATGGCAAGAAAAC 120
lcl|MN654418.1_cds_QGJ97570.1_1_[gene=blaOXA]_[protein=OXA-48_family_carbapenem-hydrolyzing_class_D_beta-lactamase_OXA-181]_[protein_id=QGJ97570.1]_[l     CCAGCGGTAGCAAAGGAATGGCAAGAAAAC 120
lcl|MN654419.1_cds_QGJ97571.1_1_[gene=blaOXA]_[protein=OXA-48_family_carbapenem-hydrolyzing_class_D_beta-lactamase_OXA-181]_[protein_id=QGJ97571.1]_[l     CCAGCGGTAGCAAAGGAATGGCAAGAAAAC 120
lcl|MN654420.1_cds_QGJ97572.1_1_[gene=blaOXA]_[protein=OXA-48_family_carbapenem-hydrolyzing_class_D_beta-lactamase_OXA-232]_[protein_id=QGJ97572.1]_[l     CCAGCGGTAGCAAAGGAATGGCAAGAAAAC 120
lcl|MN654421.1_cds_QGJ97573.1_1_[gene=blaOXA]_[protein=OXA-48_family_carbapenem-hydrolyzing_class_D_beta-lactamase_OXA-232]_[protein_id=QGJ97573.1]_[l     CCAGCGGTAGCAAAGGAATGGCAAGAAAAC 120
lcl|MN654422.1_cds_QGJ97574.1_1_[gene=blaOXA]_[protein=OXA-48_family_carbapenem-hydrolyzing_class_D_beta-lactamase_OXA-232]_[protein_id=QGJ97574.1]_[l     CCAGCGGTAGCAAAGGAATGGCAAGAAAAC 120
lcl|MN654423.1_cds_QGJ97575.1_1_[gene=blaOXA]_[protein=OXA-48_family_carbapenem-hydrolyzing_class_D_beta-lactamase_OXA-232]_[protein_id=QGJ97575.1]_[l     CCAGCGGTAGCAAAGGAATGGCAAGAAAAC 120
lcl|MN654424.1_cds_QGJ97576.1_1_[gene=blaOXA]_[protein=OXA-48_family_carbapenem-hydrolyzing_class_D_beta-lactamase_OXA-232]_[protein_id=QGJ97576.1]_[l     CCAGCGGTAGCAAAGGAATGGCAAGAAAAC 120
lcl|MN654425.1_cds_QGJ97577.1_1_[gene=blaOXA]_[protein=OXA-48_family_carbapenem-hydrolyzing_class_D_beta-lactamase_OXA-232]_[protein_id=QGJ97577.1]_[l     CCAGCGGTAGCAAAGGAATGGCAAGAAAAC 120
lcl|MN654426.1_cds_QGJ97578.1_1_[gene=blaOXA]_[protein=OXA-48_family_carbapenem-hydrolyzing_class_D_beta-lactamase_OXA-232]_[protein_id=QGJ97578.1]_[l     CCAGCGGTAGCAAAGGAATGGCAAGAAAAC 120
lcl|MN654427.1_cds_QGJ97579.1_1_[gene=blaOXA]_[protein=OXA-48_family_carbapenem-hydrolyzing_class_D_beta-lactamase_OXA-232]_[protein_id=QGJ97579.1]_[l     CCAGCGGTAGCAAAGGAATGGCAAGAAAAC 120
lcl|MN654428.1_cds_QGJ97580.1_1_[gene=blaOXA]_[protein=OXA-48_family_carbapenem-hydrolyzing_class_D_beta-lactamase_OXA-232]_[protein_id=QGJ97580.1]_[l     CCAGCGGTAGCAAAGGAATGGCAAGAAAAC 120
lcl|MN654429.1_cds_QGJ97581.1_1_[gene=blaOXA]_[protein=OXA-48_family_carbapenem-hydrolyzing_class_D_beta-lactamase_OXA-232]_[protein_id=QGJ97581.1]_[l     CCAGCGGTAGCAAAGGAATGGCAAGAAAAC 120
lcl|MN654430.1_cds_QGJ97582.1_1_[gene=blaOXA]_[protein=OXA-48_family_carbapenem-hydrolyzing_class_D_beta-lactamase_OXA-232]_[protein_id=QGJ97582.1]_[l     CCAGCGGTAGCAAAGGAATGGCAAGAAAAC 120
lcl|MN654431.1_cds_QGJ97583.1_1_[gene=blaOXA]_[protein=OXA-48_family_carbapenem-hydrolyzing_class_D_beta-lactamase_OXA-232]_[protein_id=QGJ97583.1]_[l     CCAGCGGTAGCAAAGGAATGGCAAGAAAAC 120
lcl|MN654432.1_cds_QGJ97584.1_1_[gene=blaOXA]_[protein=OXA-48_family_carbapenem-hydrolyzing_class_D_beta-lactamase_OXA-232]_[protein_id=QGJ97584.1]_[l     CCAGCGGTAGCAAAGGAATGGCAAGAAAAC 120
lcl|MN654433.1_cds_QGJ97585.1_1_[gene=blaOXA]_[protein=OXA-48_family_carbapenem-hydrolyzing_class_D_beta-lactamase_OXA-232]_[protein_id=QGJ97585.1]_[l     CCAGCGGTAGCAAAGGAATGGCAAGAAAAC 120
lcl|MN654434.1_cds_QGJ97586.1_1_[gene=blaOXA]_[protein=OXA-48_family_carbapenem-hydrolyzing_class_D_beta-lactamase_OXA-232]_[protein_id=QGJ97586.1]_[l     CCAGCGGTAGCAAAGGAATGGCAAGAAAAC 120
lcl|MN654435.1_cds_QGJ97587.1_1_[gene=blaOXA]_[protein=OXA-48_family_carbapenem-hydrolyzing_class_D_beta-lactamase_OXA-232]_[protein_id=QGJ97587.1]_[l     CCAGCGGTAGCAAAGGAATGGCAAGAAAAC 120
lcl|MN654436.1_cds_QGJ97588.1_1_[gene=blaOXA]_[protein=OXA-48_family_carbapenem-hydrolyzing_class_D_beta-lactamase_OXA-232]_[protein_id=QGJ97588.1]_[l     CCAGCGGTAGCAAAGGAATGGCAAGAAAAC 120
lcl|MN654437.1_cds_QGJ97589.1_1_[gene=blaOXA]_[protein=OXA-48_family_carbapenem-hydrolyzing_class_D_beta-lactamase_OXA-232]_[protein_id=QGJ97589.1]_[l     CCAGCGGTAGCAAAGGAATGGCAAGAAAAC 120
lcl|MN654438.1_cds_QGJ97590.1_1_[gene=blaOXA]_[protein=OXA-48_family_carbapenem-hydrolyzing_class_D_beta-lactamase_OXA-232]_[protein_id=QGJ97590.1]_[l     CCAGCGGTAGCAAAGGAATGGCAAGAAAAC 120
lcl|MN654439.1_cds_QGJ97591.1_1_[gene=blaOXA]_[protein=OXA-48_family_carbapenem-hydrolyzing_class_D_beta-lactamase_OXA-232]_[protein_id=QGJ97591.1]_[l     CCAGCGGTAGCAAAGGAATGGCAAGAAAAC 120
lcl|MN654440.1_cds_QGJ97592.1_1_[gene=blaOXA]_[protein=OXA-48_family_carbapenem-hydrolyzing_class_D_beta-lactamase_OXA-232]_[protein_id=QGJ97592.1]_[l     CCAGCGGTAGCAAAGGAATGGCAAGAAAAC 120
lcl|MN654441.1_cds_QGJ97593.1_1_[gene=blaOXA]_[protein=OXA-48_family_carbapenem-hydrolyzing_class_D_beta-lactamase_OXA-232]_[protein_id=QGJ97593.1]_[l     CCAGCGGTAGCAAAGGAATGGCAAGAAAAC 120
lcl|MN654442.1_cds_QGJ97594.1_1_[gene=blaOXA]_[protein=OXA-48_family_carbapenem-hydrolyzing_class_D_beta-lactamase_OXA-232]_[protein_id=QGJ97594.1]_[l     CCAGCGGTAGCAAAGGAATGGCAAGAAAAC 120
lcl|MN654443.1_cds_QGJ97595.1_1_[gene=blaOXA]_[protein=OXA-48_family_carbapenem-hydrolyzing_class_D_beta-lactamase_OXA-232]_[protein_id=QGJ97595.1]_[l     CCAGCGGTAGCAAAGGAATGGCAAGAAAAC 120
lcl|MN654444.1_cds_QGJ97596.1_1_[gene=blaOXA]_[protein=OXA-48_family_carbapenem-hydrolyzing_class_D_beta-lactamase_OXA-232]_[protein_id=QGJ97596.1]_[l     CCAGCGGTAGCAAAGGAATGGCAAGAAAAC 120
lcl|MN654445.1_cds_QGJ97597.1_1_[gene=blaOXA]_[protein=OXA-48_family_carbapenem-hydrolyzing_class_D_beta-lactamase_OXA-232]_[protein_id=QGJ97597.1]_[l     CCAGCGGTAGCAAAGGAATGGCAAGAAAAC 120
lcl|MN654446.1_cds_QGJ97598.1_1_[gene=blaOXA]_[protein=OXA-48_family_carbapenem-hydrolyzing_class_D_beta-lactamase_OXA-232]_[protein_id=QGJ97598.1]_[l     CCAGCGGTAGCAAAGGAATGGCAAGAAAAC 120
lcl|MN654447.1_cds_QGJ97599.1_1_[gene=blaOXA]_[protein=OXA-48_family_carbapenem-hydrolyzing_class_D_beta-lactamase_OXA-232]_[protein_id=QGJ97599.1]_[l     CCAGCGGTAGCAAAGGAATGGCAAGAAAAC 120
lcl|MN654448.1_cds_QGJ97600.1_1_[gene=blaOXA]_[protein=OXA-48_family_carbapenem-hydrolyzing_class_D_beta-lactamase_OXA-232]_[protein_id=QGJ97600.1]_[l     CCAGCGGTAGCAAAGGAATGGCAAGAAAAC 120
lcl|MN654449.1_cds_QGJ97601.1_1_[gene=blaOXA]_[protein=OXA-48_family_carbapenem-hydrolyzing_class_D_beta-lactamase_OXA-232]_[protein_id=QGJ97601.1]_[l     CCAGCGGTAGCAAAGGAATGGCAAGAAAAC 120
lcl|MN654450.1_cds_QGJ97602.1_1_[gene=blaOXA]_[protein=OXA-48_family_carbapenem-hydrolyzing_class_D_beta-lactamase_OXA-232]_[protein_id=QGJ97602.1]_[l     CCAGCGGTAGCAAAGGAATGGCAAGAAAAC 120
lcl|MN654451.1_cds_QGJ97603.1_1_[gene=blaOXA]_[protein=OXA-48_family_carbapenem-hydrolyzing_class_D_beta-lactamase_OXA-232]_[protein_id=QGJ97603.1]_[l     CCAGCGGTAGCAAAGGAATGGCAAGAAAAC 120
lcl|MN654452.1_cds_QGJ97604.1_1_[gene=blaOXA]_[protein=OXA-48_family_carbapenem-hydrolyzing_class_D_beta-lactamase_OXA-232]_[protein_id=QGJ97604.1]_[l     CCAGCGGTAGCAAAGGAATGGCAAGAAAAC 120
lcl|MN654453.1_cds_QGJ97605.1_1_[gene=blaOXA]_[protein=OXA-48_family_carbapenem-hydrolyzing_class_D_beta-lactamase_OXA-232]_[protein_id=QGJ97605.1]_[l     CCAGCGGTAGCAAAGGAATGGCAAGAAAAC 120
lcl|MN654454.1_cds_QGJ97606.1_1_[gene=blaOXA]_[protein=OXA-48_family_carbapenem-hydrolyzing_class_D_beta-lactamase_OXA-232]_[protein_id=QGJ97606.1]_[l     CCAGCGGTAGCAAAGGAATGGCAAGAAAAC 120
lcl|MN654455.1_cds_QGJ97607.1_1_[gene=blaOXA]_[protein=OXA-48_family_carbapenem-hydrolyzing_class_D_beta-lactamase_OXA-232]_[protein_id=QGJ97607.1]_[l     CCAGCGGTAGCAAAGGAATGGCAAGAAAAC 120
lcl|MN654456.1_cds_QGJ97608.1_1_[gene=blaOXA]_[protein=OXA-48_family_carbapenem-hydrolyzing_class_D_beta-lactamase_OXA-232]_[protein_id=QGJ97608.1]_[l     CCAGCGGTAGCAAAGGAATGGCAAGAAAAC 120
lcl|MN654457.1_cds_QGJ97609.1_1_[gene=blaOXA]_[protein=OXA-48_family_carbapenem-hydrolyzing_class_D_beta-lactamase_OXA-232]_[protein_id=QGJ97609.1]_[l     CCAGCGGTAGCAAAGGAATGGCAAGAAAAC 120
lcl|MN654458.1_cds_QGJ97610.1_1_[gene=blaOXA]_[protein=OXA-48_family_carbapenem-hydrolyzing_class_D_beta-lactamase_OXA-232]_[protein_id=QGJ97610.1]_[l     CCAGCGGTAGCAAAGGAATGGCAAGAAAAC 120
lcl|MN654459.1_cds_QGJ97611.1_1_[gene=blaOXA]_[protein=OXA-48_family_carbapenem-hydrolyzing_class_D_beta-lactamase_OXA-232]_[protein_id=QGJ97611.1]_[l     CCAGCGGTAGCAAAGGAATGGCAAGAAAAC 120
lcl|MN654460.1_cds_QGJ97612.1_1_[gene=blaOXA]_[protein=OXA-48_family_carbapenem-hydrolyzing_class_D_beta-lactamase_OXA-232]_[protein_id=QGJ97612.1]_[l     CCAGCGGTAGCAAAGGAATGGCAAGAAAAC 120
lcl|MN654461.1_cds_QGJ97613.1_1_[gene=blaOXA]_[protein=OXA-48_family_carbapenem-hydrolyzing_class_D_beta-lactamase_OXA-232]_[protein_id=QGJ97613.1]_[l     CCAGCGGTAGCAAAGGAATGGCAAGAAAAC 120
lcl|MN654462.1_cds_QGJ97614.1_1_[gene=blaOXA]_[protein=OXA-48_family_carbapenem-hydrolyzing_class_D_beta-lactamase_OXA-232]_[protein_id=QGJ97614.1]_[l     CCAGCGGTAGCAAAGGAATGGCAAGAAAAC 120
lcl|MN654463.1_cds_QGJ97615.1_1_[gene=blaOXA]_[protein=OXA-48_family_carbapenem-hydrolyzing_class_D_beta-lactamase_OXA-232]_[protein_id=QGJ97615.1]_[l     CCAGCGGTAGCAAAGGAATGGCAAGAAAAC 120
lcl|MN654464.1_cds_QGJ97616.1_1_[gene=blaOXA]_[protein=OXA-48_family_carbapenem-hydrolyzing_class_D_beta-lactamase_OXA-232]_[protein_id=QGJ97616.1]_[l     CCAGCGGTAGCAAAGGAATGGCAAGAAAAC 120
lcl|MN654465.1_cds_QGJ97617.1_1_[gene=blaOXA]_[protein=OXA-48_family_carbapenem-hydrolyzing_class_D_beta-lactamase_OXA-232]_[protein_id=QGJ97617.1]_[l     CCAGCGGTAGCAAAGGAATGGCAAGAAAAC 120
lcl|MN654466.1_cds_QGJ97618.1_1_[gene=blaOXA]_[protein=OXA-48_family_carbapenem-hydrolyzing_class_D_beta-lactamase_OXA-232]_[protein_id=QGJ97618.1]_[l     CCAGCGGTAGCAAAGGAATGGCAAGAAAAC 120
lcl|MN654467.1_cds_QGJ97619.1_1_[gene=blaOXA]_[protein=OXA-48_family_carbapenem-hydrolyzing_class_D_beta-lactamase_OXA-232]_[protein_id=QGJ97619.1]_[l     CCAGCGGTAGCAAAGGAATGGCAAGAAAAC 120
lcl|MN654468.1_cds_QGJ97620.1_1_[gene=blaOXA]_[protein=OXA-48_family_carbapenem-hydrolyzing_class_D_beta-lactamase_OXA-232]_[protein_id=QGJ97620.1]_[l     CCAGCGGTAGCAAAGGAATGGCAAGAAAAC 120
lcl|MN654469.1_cds_QGJ97621.1_1_[gene=blaOXA]_[protein=OXA-48_family_carbapenem-hydrolyzing_class_D_beta-lactamase_OXA-232]_[protein_id=QGJ97621.1]_[l     CCAGCGGTAGCAAAGGAATGGCAAGAAAAC 120
lcl|MT463291.1_cds_QJX44697.1_1_[gene=blaOXA]_[protein=OXA-48_family_class_D_beta-lactamase_OXA-918]_[protein_id=QJX44697.1]_[location=1..798]_[gbkey=     CCTGCGGTAGCAAAGGAATGGCAAGAAAAC 120
lcl|MT520791.1_cds_QKF95718.1_1_[gene=blaOXA]_[protein=OXA-48_family_class_D_beta-lactamase_OXA-920]_[protein_id=QKF95718.1]_[location=1..798]_[gbkey=     CCTGCGGTAGCAAAGGAATGGCAAGAAAAC 120
lcl|MT636504.1_cds_QKV50750.1_1_[gene=blaOXA]_[protein=OXA-48_family_class_D_beta-lactamase_OXA-922]_[protein_id=QKV50750.1]_[location=1..798]_[gbkey=     CCAGCGGTAGCAAAGGAATGGCAAGAAAAC 120
lcl|MT675122.1_cds_QLC28678.1_1_[gene=blaOXA]_[protein=OXA-48_family_class_D_beta-lactamase_OXA-923]_[protein_id=QLC28678.1]_[location=1..798]_[gbkey=     CCAGCGGTAGCAAAGGAATGGCAAGAAAAC 120
lcl|MT675123.1_cds_QLC28679.1_1_[gene=blaOXA]_[protein=OXA-48_family_class_D_beta-lactamase_OXA-924]_[protein_id=QLC28679.1]_[location=1..798]_[gbkey=     CCAGCGGTAGCAAAGGAATGGCAAGAAAAC 120
lcl|MW073108.1_cds_QOI60719.1_1_[gene=blaOXA]_[protein=OXA-48_family_class_D_beta-lactamase_OXA-933]_[protein_id=QOI60719.1]_[location=1..798]_[gbkey=     CCTGCGGTAGCAAAGGAATGGCAAGAAAAC 120
lcl|MW073109.1_cds_QOI60720.1_1_[gene=blaOXA]_[protein=OXA-48_family_class_D_beta-lactamase_OXA-934]_[protein_id=QOI60720.1]_[location=1..798]_[gbkey=     CCTGCGGTAGCAAAGGAATGGCAAGAAAAC 120
lcl|MW509827.1_cds_QWY97082.1_1_[gene=blaOXA]_[protein=OXA-48_family_carbapenem-hydrolyzing_class_D_beta-lactamase_OXA-181]_[protein_id=QWY97082.1]_[l     CCAGCGGTAGCAAAGGAATGGCAAGAAAAC 120
lcl|MZ368699.1_cds_QWQ82939.1_1_[gene=blaOXA]_[protein=OXA-48_family_class_D_beta-lactamase_OXA-1012]_[protein_id=QWQ82939.1]_[location=1..789]_[gbkey     CCTGCGGTAGCAAAGGAATGGCAAGAAAAC 120
lcl|NG_049461.1_cds_WP_060613455.1_1_[gene=blaOXA]_[locus_tag=A7J11_02461]_[protein=OXA-48_family_carbapenem-hydrolyzing_class_D_beta-lactamase_OXA-16     CCTGCGGTAGCAAAGGAATGGCAAGAAAAC 120
lcl|NG_049462.1_cds_WP_063131934.1_1_[gene=blaOXA]_[locus_tag=A7J11_02630]_[protein=OXA-48_family_extended-spectrum_class_D_beta-lactamase_OXA-163]_[p     CCTGCGGTAGCAAAGGAATGGCAAGAAAAC 120
lcl|NG_049482.1_cds_WP_015060052.1_1_[gene=blaOXA]_[locus_tag=A7J11_02557]_[protein=OXA-48_family_carbapenem-hydrolyzing_class_D_beta-lactamase_OXA-18     CCAGCGGTAGCAAAGGAATGGCAAGAAAAC 120
lcl|NG_049495.1_cds_WP_063861505.1_1_[gene=blaOXA]_[locus_tag=A7J11_02797]_[protein=OXA-48_family_carbapenem-hydrolyzing_class_D_beta-lactamase_OXA-19     CCTGCGGTAGCAAAGGAATGGCAAGAAAAC 120
lcl|NG_049502.1_cds_WP_032495449.1_1_[gene=blaOXA]_[locus_tag=A7J11_02921]_[protein=OXA-48_family_carbapenem-hydrolyzing_class_D_beta-lactamase_OXA-20     CCTGCGGTAGCAAAGGAATGGCAAGAAAAC 120
lcl|NG_049528.1_cds_WP_043907054.1_1_[gene=blaOXA]_[locus_tag=A7J11_02959]_[protein=OXA-48_family_carbapenem-hydrolyzing_class_D_beta-lactamase_OXA-23     CCAGCGGTAGCAAAGGAATGGCAAGAAAAC 120
lcl|NG_049539.1_cds_WP_032495517.1_1_[gene=blaOXA]_[locus_tag=A7J11_02955]_[protein=OXA-48_family_carbapenem-hydrolyzing_class_D_beta-lactamase_OXA-24     CCTGCGGTAGCAAAGGAATGGCAAGAAAAC 120
lcl|NG_049540.1_cds_WP_032495518.1_1_[gene=blaOXA]_[locus_tag=A7J11_02956]_[protein=OXA-48_family_carbapenem-hydrolyzing_class_D_beta-lactamase_OXA-24     CCTGCGGTAGCAAAGGAATGGCAAGAAAAC 120
lcl|NG_049542.1_cds_WP_032495595.1_1_[gene=blaOXA]_[locus_tag=A7J11_02957]_[protein=OXA-48_family_extended-spectrum_class_D_beta-lactamase_OXA-247]_[p     CCTGCGGTAGCAAAGGAATGGCAAGAAAAC 120
lcl|NG_049661.1_cds_WP_032495789.1_1_[gene=blaOXA]_[locus_tag=A7J11_03191]_[protein=OXA-48_family_carbapenem-hydrolyzing_class_D_beta-lactamase_OXA-37     CCTGCGGTAGCAAAGGAATGGCAAGAAAAC 120
lcl|NG_049694.1_cds_WP_063862762.1_1_[gene=blaOXA]_[locus_tag=A7J11_03389]_[protein=OXA-48_family_extended-spectrum_class_D_beta-lactamase_OXA-405]_[p     CCTGCGGTAGCAAAGGAATGGCAAGAAAAC 120
lcl|NG_049704.1_cds_WP_063862782.1_1_[gene=blaOXA]_[locus_tag=A7J11_03469]_[protein=OXA-48_family_carbapenem-hydrolyzing_class_D_beta-lactamase_OXA-41     CCTGCGGTAGCAAAGGAATGGCAAGAAAAC 120
lcl|NG_049722.1_cds_WP_058842180.1_1_[gene=blaOXA]_[locus_tag=A7J11_03584]_[protein=OXA-48_family_carbapenem-hydrolyzing_class_D_beta-lactamase_OXA-43     CCTGCGGTGGCAAAGGAGTGGCAAGAGAAC 120
lcl|NG_049762.1_cds_WP_015059991.1_1_[gene=blaOXA]_[locus_tag=A7J11_01150]_[protein=OXA-48_family_carbapenem-hydrolyzing_class_D_beta-lactamase_OXA-48     CCTGCGGTAGCAAAGGAATGGCAAGAAAAC 120
lcl|NG_049766.1_cds_WP_063864110.1_1_[gene=blaOXA]_[locus_tag=A7J11_03568]_[protein=OXA-48_family_carbapenem-hydrolyzing_class_D_beta-lactamase_OXA-48     CCAGCGGTAGCAAAGGAATGGCAAGAAAAC 120
lcl|NG_049783.1_cds_WP_063864118.1_1_[gene=blaOXA]_[locus_tag=A7J11_03598]_[protein=OXA-48_family_carbapenem-hydrolyzing_class_D_beta-lactamase_OXA-50     CCTGCGGTAGCAAAGGAATGGCAAGAAAAC 120
lcl|NG_049794.1_cds_WP_011071128.1_1_[gene=blaOXA]_[locus_tag=A7J11_00523]_[protein=OXA-48_family_carbapenem-hydrolyzing_class_D_beta-lactamase_OXA-54     CCGGCGATGGCAAACGAATGGCAGGAAAAA 120
lcl|NG_052051.1_cds_WP_071593227.1_1_[gene=blaOXA]_[locus_tag=A7J11_04298]_[protein=OXA-48_family_carbapenem-hydrolyzing_class_D_beta-lactamase_OXA-53     CCTGCGGTAGCAAAGGAATGGCAAGAAAAC 120
lcl|NG_054666.1_cds_WP_085562384.1_1_[gene=blaOXA]_[locus_tag=A7J11_04982]_[protein=OXA-48_family_carbapenem-hydrolyzing_class_D_beta-lactamase_OXA-51     CCTGCGGTAGCAAAGGAATGGCAAGAAAAC 120
lcl|NG_055475.1_cds_WP_094009803.1_1_[gene=blaOXA]_[locus_tag=A7J11_05114]_[protein=OXA-48_family_class_D_beta-lactamase_OXA-514]_[protein_id=WP_09400     CCTGCGGTAGCAAAGGAATGGCAAGAAAAC 120
lcl|NG_055476.1_cds_WP_094009804.1_1_[gene=blaOXA]_[locus_tag=A7J11_05115]_[protein=OXA-48_family_class_D_beta-lactamase_OXA-515]_[protein_id=WP_09400     CCTGCGGTAGCAAAGGAATGGCAAGAAAAC 120
lcl|NG_055490.1_cds_WP_094009808.1_1_[gene=blaOXA]_[locus_tag=A7J11_05129]_[protein=OXA-48_family_carbapenem-hydrolyzing_class_D_beta-lactamase_OXA-51     CCTGCGGTAGCAAAGGAATGGCAAGAAAAC 120
lcl|NG_055666.1_cds_WP_099156052.1_1_[gene=blaOXA]_[locus_tag=A7J11_05197]_[protein=OXA-48_family_class_D_beta-lactamase_OXA-567]_[protein_id=WP_09915     CCTGCGGTAGCAAAGGAATGGCAAGAAAAC 120
lcl|NG_056053.1_cds_WP_089067012.1_1_[gene=blaOXA]_[locus_tag=A7J11_05303]_[protein=OXA-48_family_class_D_beta-lactamase_OXA-535]_[protein_id=WP_08906     CCTGCGGTAGCGAAGGAGTGGCAAGAGAAC 120
lcl|NG_061613.1_cds_WP_116786833.1_1_[gene=blaOXA]_[locus_tag=A7J11_05863]_[protein=OXA-48_family_class_D_beta-lactamase_OXA-731]_[protein_id=WP_11678     CCTGCGGAAGCAAAGGAGTGGAAAGAAACT 120
lcl|NG_064749.1_cds_WP_136512084.1_1_[gene=blaOXA]_[locus_tag=A7J11_06186]_[protein=OXA-48_family_class_D_beta-lactamase_OXA-788]_[protein_id=WP_13651     CCTGCGGTAGCAAAGGAATGGCAAGAAAAC 120
lcl|NG_064751.1_cds_WP_136512085.1_1_[gene=blaOXA]_[locus_tag=A7J11_06188]_[protein=OXA-48_family_class_D_beta-lactamase_OXA-793]_[protein_id=WP_13651     CCTGCGGTAGCAAAGGAATGGCAAGAAAAC 120
lcl|NG_065443.1_cds_WP_140423324.1_1_[gene=blaOXA]_[locus_tag=A7J11_06295]_[protein=OXA-48_family_class_D_beta-lactamase_OXA-833]_[protein_id=WP_14042     CCAGCGGTAGCAAAGGAATGGCAAGAAAAC 120
lcl|NG_066509.1_cds_WP_037428895.1_1_[gene=blaOXA]_[locus_tag=A7J11_06421]_[protein=OXA-48_family_carbapenem-hydrolyzing_class_D_beta-lactamase_OXA-25     CCTGCGGTAGCAAAGGAATGGCAAGAAAAC 120
lcl|NG_066755.1_cds_WP_144376393.1_1_[gene=blaOXA]_[locus_tag=A7J11_06552]_[protein=OXA-48_family_class_D_beta-lactamase_OXA-894]_[protein_id=WP_14437     CCTGCGGTAGCAAAGGAATGGCAAGAAAAC 120
lcl|NG_070182.1_cds_WP_179284333.1_1_[gene=blaOXA]_[locus_tag=A7J11_06833]_[protein=OXA-48_family_class_D_beta-lactamase_OXA-918]_[protein_id=WP_17928     CCTGCGGTAGCAAAGGAATGGCAAGAAAAC 120
lcl|NG_070183.1_cds_WP_179284336.1_1_[gene=blaOXA]_[locus_tag=A7J11_06836]_[protein=OXA-48_family_class_D_beta-lactamase_OXA-920]_[protein_id=WP_17928     CCTGCGGTAGCAAAGGAATGGCAAGAAAAC 120
lcl|NG_070185.1_cds_WP_179284342.1_1_[gene=blaOXA]_[locus_tag=A7J11_06870]_[protein=OXA-48_family_class_D_beta-lactamase_OXA-923]_[protein_id=WP_17928     CCAGCGGTAGCAAAGGAATGGCAAGAAAAC 120
lcl|NG_070186.1_cds_WP_179284345.1_1_[gene=blaOXA]_[locus_tag=A7J11_06871]_[protein=OXA-48_family_class_D_beta-lactamase_OXA-924]_[protein_id=WP_17928     CCAGCGGTAGCAAAGGAATGGCAAGAAAAC 120
lcl|NG_070747.1_cds_WP_188331876.1_1_[gene=blaOXA]_[locus_tag=A7J11_06897]_[protein=OXA-48_family_class_D_beta-lactamase_OXA-922]_[protein_id=WP_18833     CCAGCGGTAGCAAAGGAATGGCAAGAAAAC 120
lcl|NG_070750.1_cds_WP_188331878.1_1_[gene=blaOXA]_[locus_tag=A7J11_06886]_[protein=OXA-48_family_class_D_beta-lactamase_OXA-929]_[protein_id=WP_18833     CCTGCGGTAGCAAAGGAATGGCAAGAAAAC 120
lcl|NG_077983.1_cds_WP_231869591.1_1_[gene=blaOXA]_[locus_tag=A7J11_07255]_[protein=OXA-48_family_class_D_beta-lactamase_OXA-933]_[protein_id=WP_23186     CCTGCGGTAGCAAAGGAATGGCAAGAAAAC 120
lcl|NG_077984.1_cds_WP_231869592.1_1_[gene=blaOXA]_[locus_tag=A7J11_07256]_[protein=OXA-48_family_class_D_beta-lactamase_OXA-934]_[protein_id=WP_23186     CCTGCGGTAGCAAAGGAATGGCAAGAAAAC 120
lcl|NG_078041.1_cds_WP_231869643.1_1_[gene=blaOXA]_[locus_tag=A7J11_07313]_[protein=OXA-48_family_carbapenem-hydrolyzing_class_D_beta-lactamase_OXA-10     CCTGCGGTAGCAAAGGAATGGCAAGAAAAC 120
lcl|NG_078042.1_cds_WP_037414505.1_1_[gene=blaOXA]_[locus_tag=A7J11_07314]_[protein=OXA-48_family_carbapenem-hydrolyzing_class_D_beta-lactamase_OXA-10     CCTGCGGTAGCAAAGGAATGGCAAGAAAAC 120
lcl|NG_079243.1_cds_WP_240067733.1_1_[gene=blaOXA]_[locus_tag=A7J11_07384]_[protein=OXA-48_family_class_D_beta-lactamase_OXA-1055]_[protein_id=WP_2400     CCTGCGGTAGCAAAGGAATGGCAAGAAAAC 120
lcl|NG_081705.1_cds_WP_256875609.1_1_[gene=blaOXA]_[locus_tag=A7J11_07626]_[protein=OXA-48_family_class_D_beta-lactamase_OXA-1119]_[protein_id=WP_2568     CCAGCGGTAGCAAAGGAATGGCAAGAAAAC 120
lcl|NG_088410.1_cds_WP_262697143.1_1_[gene=blaOXA]_[locus_tag=A7J11_07752]_[protein=OXA-48_family_class_D_beta-lactamase_OXA-1146]_[protein_id=WP_2626     CCTGCGGTAGCAAAGGAATGGCAAGAAAAC 120
lcl|NG_149665.1_cds_WP_274293088.1_1_[gene=blaOXA]_[locus_tag=A7J11_07931]_[protein=OXA-48_family_class_D_beta-lactamase_OXA-1181]_[protein_id=WP_2742     CCAGCGGTAGCAAAGGAATGGCAAGAAAAC 120
lcl|NG_203403.1_cds_WP_252655163.1_1_[gene=blaOXA]_[locus_tag=A7J11_08083]_[protein=OXA-48_family_class_D_beta-lactamase_OXA-1012]_[protein_id=WP_2526     CCTGCGGTAGCAAAGGAATGGCAAGAAAAC 120
lcl|NG_203404.1_cds_WP_290468358.1_1_[gene=blaOXA]_[locus_tag=A7J11_08094]_[protein=OXA-48_family_class_D_beta-lactamase_OXA-1200]_[protein_id=WP_2904     CCTGCGGTAGCAAAGGAATGGCAAGAAAAC 120
lcl|NG_203405.1_cds_WP_290468359.1_1_[gene=blaOXA]_[locus_tag=A7J11_08096]_[protein=OXA-48_family_class_D_beta-lactamase_OXA-1201]_[protein_id=WP_2904     CCAGCGGTATCAAAGGAATGGCAAGAAAAC 120
lcl|NG_203408.1_cds_WP_290468361.1_1_[gene=blaOXA]_[locus_tag=A7J11_08104]_[protein=OXA-48_family_class_D_beta-lactamase_OXA-1205]_[protein_id=WP_2904     CCAGCGGTAGCAAAGGAATGGCAAGAAAAC 120
lcl|NG_203409.1_cds_WP_290468362.1_1_[gene=blaOXA]_[locus_tag=A7J11_08110]_[protein=OXA-48_family_class_D_beta-lactamase_OXA-1207]_[protein_id=WP_2904     CCAGCGGTAGCAAAGGAATGGCAAGAAAAC 120
lcl|NG_228675.1_cds_WP_304487004.1_1_[gene=blaOXA]_[locus_tag=A7J11_08134]_[protein=OXA-48_family_class_D_beta-lactamase_OXA-1211]_[protein_id=WP_3044     CCAGCGGTAGCAAAGGAATGGCAAGAAAAC 120
lcl|NG_228676.1_cds_WP_304487005.1_1_[gene=blaOXA]_[locus_tag=A7J11_08135]_[protein=OXA-48_family_class_D_beta-lactamase_OXA-1212]_[protein_id=WP_3044     CCTGCGGTAGCAAAGGAATGGCAAGAAAAC 120
lcl|NG_228677.1_cds_WP_304487006.1_1_[gene=blaOXA]_[locus_tag=A7J11_08136]_[protein=OXA-48_family_class_D_beta-lactamase_OXA-1213]_[protein_id=WP_3044     CCTGCGGTAGCAAAGGAATGGCAAGAAAAC 120
lcl|NG_242303.1_cds_WP_328703066.1_1_[gene=blaOXA]_[locus_tag=A7J11_08254]_[protein=OXA-48_family_class_D_beta-lactamase_OXA-1167]_[protein_id=WP_3287     CCTGCGGTAGCAAAGGAATGGCAAGAAAAC 120
lcl|NG_242576.1_cds_WP_338424115.1_1_[gene=blaOXA]_[locus_tag=A7J11_08329]_[protein=OXA-48_family_class_D_beta-lactamase_OXA-1226]_[protein_id=WP_3384     CCAGCGGTAGCAAAGGAATGGCAAGAAAAC 120
lcl|NG_242590.1_cds_WP_338424128.1_1_[gene=blaOXA]_[locus_tag=A7J11_08366]_[protein=OXA-48_family_class_D_beta-lactamase_OXA-1240]_[protein_id=WP_3384     CCTGCGGTAGCAAAGGAATGGCAAGAAAAC 120
lcl|NG_242745.1_cds_WP_367187966.1_1_[gene=blaOXA]_[locus_tag=A7J11_08438]_[protein=OXA-48_family_class_D_beta-lactamase_OXA-1242]_[protein_id=WP_3671     CCTGCGGTAGCAAAGGAATGGCAAGAAAAC 120
lcl|NG_243598.1_cds_WP_394294911.1_1_[gene=blaOXA]_[locus_tag=A7J11_08676]_[protein=OXA-48_family_class_D_beta-lactamase_OXA-1304]_[protein_id=WP_3942     CCTGCGGTAGCAAAGGAATGGCAAGAAAAC 120
lcl|NG_243599.1_cds_WP_394294912.1_1_[gene=blaOXA]_[locus_tag=A7J11_08662]_[protein=OXA-48_family_class_D_beta-lactamase_OXA-1305]_[protein_id=WP_3942     CCAGCGGTAGCAAAGGAATGGCAAGAAAAC 120
lcl|NG_243600.1_cds_WP_394294913.1_1_[gene=blaOXA]_[locus_tag=A7J11_08663]_[protein=OXA-48_family_class_D_beta-lactamase_OXA-1306]_[protein_id=WP_3942     CCTGCGGTAGCAAAGGAATGGCAAGAAAAC 120
lcl|NG_243601.1_cds_WP_394294914.1_1_[gene=blaOXA]_[locus_tag=A7J11_08664]_[protein=OXA-48_family_class_D_beta-lactamase_OXA-1307]_[protein_id=WP_3942     CCAGCGGTAGCAAAGGAATGGCAAGAAAAC 120
lcl|NG_243602.1_cds_WP_394294915.1_1_[gene=blaOXA]_[locus_tag=A7J11_08665]_[protein=OXA-48_family_class_D_beta-lactamase_OXA-1308]_[protein_id=WP_3942     CCAGCGGTAGCAAAGGAATGGCAAGAAAAC 120
lcl|NG_243603.1_cds_WP_394294916.1_1_[gene=blaOXA]_[locus_tag=A7J11_08666]_[protein=OXA-48_family_class_D_beta-lactamase_OXA-1309]_[protein_id=WP_3942     CCAGCGGTAGCAAAGGAATGGCAAGAAAAC 120
lcl|NG_244588.1_cds_WP_414840592.1_1_[gene=blaOXA]_[locus_tag=A7J11_08711]_[protein=OXA-48_family_class_D_beta-lactamase_OXA-1371]_[protein_id=WP_4148     CCTGCGGTAGCAAAGGAATGGCAAGAAAAC 120
lcl|NG_245183.1_cds_WP_435892097.1_1_[gene=blaOXA]_[locus_tag=A7J11_09489]_[protein=OXA-48_family_class_D_beta-lactamase_OXA-1382]_[protein_id=WP_4358     CCTGCGGTAGCAAAGGAATGGCAAGAAAAC 120
lcl|NG_245185.1_cds_WP_435892098.1_1_[gene=blaOXA]_[locus_tag=A7J11_09490]_[protein=OXA-48_family_class_D_beta-lactamase_OXA-1384]_[protein_id=WP_4358     CCTGCGGTAGCAAAGGAATGGCAAGAAAAC 120
lcl|NG_245186.1_cds_WP_435892099.1_1_[gene=blaOXA]_[locus_tag=A7J11_09491]_[protein=OXA-48_family_class_D_beta-lactamase_OXA-1385]_[protein_id=WP_4358     CCAGCGGTAGCAAAGGAATGGCAAGAAAAC 120
lcl|OK086972.1_cds_UBT24154.1_1_[gene=blaOXA]_[protein=OXA-48_family_class_D_extended-spectrum_beta-lactamase_OXA-163]_[protein_id=UBT24154.1]_[locati     CCTGCGGTAGCAAAGGAATGGCAAGAAAAC 120
lcl|OK180617.1_cds_UBJ91323.1_1_[gene=blaOXA]_[protein=OXA-48_family_carbapenem-hydrolyzing_class_D_beta-lactamase_OXA-1038]_[protein_id=UBJ91323.1]_[     CCTGCGGTAGCAAAGGAATGGCAAGAAAAC 120
lcl|OK180618.1_cds_UBJ91324.1_1_[gene=blaOXA]_[protein=OXA-48_family_carbapenem-hydrolyzing_class_D_beta-lactamase_OXA-1039]_[protein_id=UBJ91324.1]_[     CCTGCGGTAGCAAAGGAATGGCAAGAAAAC 120
lcl|OK337390.1_cds_UKA77984.1_3_[gene=blaOXA]_[protein=OXA-48_family_carbapenem-hydrolyzing_class_D_beta-lactamase_OXA-181]_[protein_id=UKA77984.1]_[l     CCAGCGGTAGCAAAGGAATGGCAAGAAAAC 120
lcl|OM321042.1_cds_UKA98426.1_1_[gene=blaOXA]_[protein=OXA-48_family_class_D_beta-lactamase_OXA-1055]_[protein_id=UKA98426.1]_[location=1..792]_[gbkey     CCTGCGGTAGCAAAGGAATGGCAAGAAAAC 120
lcl|OM460174.1_cds_UNN27231.1_1_[gene=blaOXA]_[protein=OXA-48_family_carbapenem-hydrolyzing_class_D_beta-lactamase_OXA-181]_[protein_id=UNN27231.1]_[l     CCAGCGGTAGCAAAGGAATGGCAAGAAAAC 120
lcl|ON586156.1_cds_URF41644.1_1_[gene=blaOXA]_[protein=OXA-48_family_class_D_beta-lactamase_OXA-1119]_[protein_id=URF41644.1]_[location=1..798]_[gbkey     CCAGCGGTAGCAAAGGAATGGCAAGAAAAC 120
lcl|ON651448.1_cds_URT56864.1_1_[gene=blaOXA]_[protein=OXA-48_family_class_D_beta-lactamase_OXA-1242]_[protein_id=URT56864.1]_[location=1..798]_[gbkey     CCTGCGGTAGCAAAGGAATGGCAAGAAAAC 120
lcl|OP056623.1_cds_WDW19378.1_1_[gene=blaOXA]_[protein=OXA-48_family_class_D_beta-lactamase_OXA-924]_[protein_id=WDW19378.1]_[location=1..798]_[gbkey=     CCAGCGGTAGCAAAGGAATGGCAAGAAAAC 120
lcl|OP158702.1_cds_UUT09020.1_1_[gene=blaOXA]_[protein=OXA-48_family_class_D_beta-lactamase_OXA-1146]_[protein_id=UUT09020.1]_[location=1..792]_[gbkey     CCTGCGGTAGCAAAGGAATGGCAAGAAAAC 120
lcl|OP802841.1_cds_UZH96289.1_1_[gene=blaOXA]_[protein=OXA-48_family_class_D_beta-lactamase_OXA-1167]_[protein_id=UZH96289.1]_[location=1..798]_[gbkey     CCTGCGGTAGCAAAGGAATGGCAAGAAAAC 120
lcl|OP966822.1_cds_WAS27905.1_1_[gene=blaOXA]_[protein=OXA-48_family_class_D_beta-lactamase_OXA-1181]_[protein_id=WAS27905.1]_[location=1..798]_[gbkey     CCAGCGGTAGCAAAGGAATGGCAAGAAAAC 120
lcl|OQ813782.1_cds_WGG88838.1_1_[gene=blaOXA]_[protein=OXA-48_family_class_D_beta-lactamase_OXA-1200]_[protein_id=WGG88838.1]_[location=1..786]_[gbkey     CCTGCGGTAGCAAAGGAATGGCAAGAAAAC 120
lcl|OQ858941.1_cds_WGJ78634.1_1_[gene=blaOXA]_[protein=OXA-48_family_class_D_beta-lactamase_OXA-1201]_[protein_id=WGJ78634.1]_[location=1..798]_[gbkey     CCAGCGGTATCAAAGGAATGGCAAGAAAAC 120
lcl|OR076750.1_cds_WIF29729.1_1_[gene=blaOXA]_[protein=OXA-48_family_class_D_beta-lactamase_OXA-1205]_[protein_id=WIF29729.1]_[location=1..798]_[gbkey     CCAGCGGTAGCAAAGGAATGGCAAGAAAAC 120
lcl|OR139853.1_cds_WJL30769.1_1_[gene=blaOXA]_[protein=OXA-48_family_class_D_beta-lactamase_OXA-1207]_[protein_id=WJL30769.1]_[location=1..798]_[gbkey     CCAGCGGTAGCAAAGGAATGGCAAGAAAAC 120
lcl|OR282803.1_cds_WKT28618.1_1_[gene=blaOXA]_[protein=OXA-48_family_class_D_beta-lactamase_OXA-1211]_[protein_id=WKT28618.1]_[location=1..798]_[gbkey     CCAGCGGTAGCAAAGGAATGGCAAGAAAAC 120
lcl|OR282804.1_cds_WKT28619.1_1_[gene=blaOXA]_[protein=OXA-48_family_class_D_beta-lactamase_OXA-1212]_[protein_id=WKT28619.1]_[location=1..798]_[gbkey     CCTGCGGTAGCAAAGGAATGGCAAGAAAAC 120
lcl|OR282805.1_cds_WKT28620.1_1_[gene=blaOXA]_[protein=OXA-48_family_class_D_beta-lactamase_OXA-1213]_[protein_id=WKT28620.1]_[location=1..798]_[gbkey     CCTGCGGTAGCAAAGGAATGGCAAGAAAAC 120
lcl|OR350403.1_cds_WKW35003.1_1_[gene=blaOXA]_[protein=OXA-48_family_class_D_beta-lactamase_OXA-1181]_[protein_id=WKW35003.1]_[location=1..798]_[gbkey     CCAGCGGTAGCAAAGGAATGGCAAGAAAAC 120
lcl|PP061216.1_cds_WRI36020.1_1_[gene=blaOXA]_[protein=OXA-48_family_carbapenem-hydrolyzing_class_D_beta-lactamase_OXA-48]_[protein_id=WRI36020.1]_[lo     CCTGCGGTAGCAAAGGAATGGCAAGAAAAC 120
lcl|PP061216.1_cds_WRI36020.1_1_[gene=blaOXA]_[protein=OXA-48_family_carbapenem-hydrolyzing_class_D_beta-lactamase_OXA-48]_[protein_id=WRI36020.1]_[lo     CCTGCGGTAGCAAAGGAATGGCAAGAAAAC 120
lcl|PP296991.1_cds_WVW91585.1_1_[gene=blaOXA]_[protein=OXA-48_family_class_D_beta-lactamase_OXA-1205]_[protein_id=WVW91585.1]_[location=1..798]_[gbkey     CCAGCGGTAGCAAAGGAATGGCAAGAAAAC 120
lcl|PP296992.1_cds_WVW91586.1_1_[gene=blaOXA]_[protein=OXA-48_family_class_D_beta-lactamase_OXA-1226]_[protein_id=WVW91586.1]_[location=1..798]_[gbkey     CCAGCGGTAGCAAAGGAATGGCAAGAAAAC 120
lcl|PP551583.1_cds_WYF30524.1_1_[gene=blaOXA]_[protein=OXA-48_family_class_D_beta-lactamase_OXA-1240]_[protein_id=WYF30524.1]_[location=1..786]_[gbkey     CCTGCGGTAGCAAAGGAATGGCAAGAAAAC 120
lcl|PQ150461.1_cds_XFO63885.1_1_[gene=blaOXA]_[protein=OXA-48_family_carbapenem-hydrolyzing_class_D_beta-lactamase_OXA-48]_[protein_id=XFO63885.1]_[lo     CCTGCGGTAGCAAAGGAATGGCAAGAAAAC 120
lcl|PQ162583.1_cds_XFO63919.1_1_[gene=blaOXA]_[protein=OXA-48_family_carbapenem-hydrolyzing_class_D_beta-lactamase_OXA-48]_[protein_id=XFO63919.1]_[lo     CCTGCGGTAGCAAAGGAATGGCAAGAAAAC 120
lcl|PQ394558.1_cds_XHO32901.1_1_[gene=blaOXA]_[protein=OXA-48_family_class_D_beta-lactamase_OXA-1305]_[protein_id=XHO32901.1]_[location=1..798]_[gbkey     CCAGCGGTAGCAAAGGAATGGCAAGAAAAC 120
lcl|PQ394559.1_cds_XHO32902.1_1_[gene=blaOXA]_[protein=OXA-48_family_class_D_beta-lactamase_OXA-1306]_[protein_id=XHO32902.1]_[location=1..798]_[gbkey     CCTGCGGTAGCAAAGGAATGGCAAGAAAAC 120
lcl|PQ394560.1_cds_XHO32903.1_1_[gene=blaOXA]_[protein=OXA-48_family_class_D_beta-lactamase_OXA-1307]_[protein_id=XHO32903.1]_[location=1..798]_[gbkey     CCAGCGGTAGCAAAGGAATGGCAAGAAAAC 120
lcl|PQ394561.1_cds_XHO32904.1_1_[gene=blaOXA]_[protein=OXA-48_family_class_D_beta-lactamase_OXA-1308]_[protein_id=XHO32904.1]_[location=1..798]_[gbkey     CCAGCGGTAGCAAAGGAATGGCAAGAAAAC 120
lcl|PQ394562.1_cds_XHO32905.1_1_[gene=blaOXA]_[protein=OXA-48_family_class_D_beta-lactamase_OXA-1309]_[protein_id=XHO32905.1]_[location=1..798]_[gbkey     CCAGCGGTAGCAAAGGAATGGCAAGAAAAC 120
lcl|PQ399801.1_cds_XHO32915.1_1_[gene=blaOXA]_[protein=OXA-48_family_class_D_beta-lactamase_OXA-1304]_[protein_id=XHO32915.1]_[location=1..798]_[gbkey     CCTGCGGTAGCAAAGGAATGGCAAGAAAAC 120
lcl|PV767493.1_cds_XVC02738.1_1_[gene=blaOXA]_[protein=OXA-48_family_class_D_beta-lactamase_OXA-1382]_[protein_id=XVC02738.1]_[location=1..798]_[gbkey     CCTGCGGTAGCAAAGGAATGGCAAGAAAAC 120
lcl|PV787182.1_cds_XWJ61550.1_1_[gene=blaOXA]_[protein=OXA-48_family_class_D_beta-lactamase_OXA-1384]_[protein_id=XWJ61550.1]_[location=1..798]_[gbkey     CCTGCGGTAGCAAAGGAATGGCAAGAAAAC 120
lcl|PV787183.1_cds_XWJ61551.1_1_[gene=blaOXA]_[protein=OXA-48_family_class_D_beta-lactamase_OXA-1385]_[protein_id=XWJ61551.1]_[location=1..786]_[gbkey     CCAGCGGTAGCAAAGGAATGGCAAGAAAAC 120
lcl|PV878578.1_cds_XXP60817.1_1_[gene=blaOXA]_[protein=OXA-48_family_class_D_beta-lactamase_OXA-1396]_[protein_id=XXP60817.1]_[location=1..798]_[gbkey     CCAGCGGTAGCAAAGGAATGGCAAGAAAAC 120
lcl|PV878580.1_cds_XXP60819.1_1_[gene=blaOXA]_[protein=OXA-48_family_class_D_beta-lactamase_OXA-1398]_[protein_id=XXP60819.1]_[location=1..798]_[gbkey     CCAGCGGTAGCAAAGGAATGGCAAGAAAAC 120
lcl|PX204141.1_cds_XZG26185.1_1_[gene=blaOXA]_[protein=OXA-48_family_class_D_beta-lactamase_OXA-1399]_[protein_id=XZG26185.1]_[location=1..786]_[gbkey     CCTGCGGTAGCAAAGGAATGGCAAGAAAAC 120
lcl|PX204636.1_cds_YAA53701.1_1_[gene=blaOXA]_[protein=OXA-48_family_carbapenem-hydrolyzing_class_D_beta-lactamase_OXA-232]_[protein_id=YAA53701.1]_[l     CCAGCGGTAGCAAAGGAATGGCAAGAAAAC 120
lcl|PX238182.1_cds_YAA50956.1_1_[gene=blaOXA]_[protein=OXA-48_family_class_D_beta-lactamase_OXA-1399]_[protein_id=YAA50956.1]_[location=1..786]_[gbkey     CCTGCGGTAGCAAAGGAATGGCAAGAAAAC 120
lcl|PX238183.1_cds_YAA50957.1_1_[gene=blaOXA]_[protein=OXA-48_family_class_D_beta-lactamase_OXA-1400]_[protein_id=YAA50957.1]_[location=1..798]_[gbkey     CCTGCGGTAGCAAAGGAATGGCAAGAAAAC 120
                                                                                                                                                                                         

OXA-1_consensus                                                                                                                                            GAAGGTTGT--TTTTTACTTTACGATGCAT 150
OXA01_crRNA                                                                                                                                                ------------------------------ 150
Forward_primer                                                                                                                                             ------------------------------ 150
Reverse_primer                                                                                                                                             ------------------------------ 150
lcl|PP061215.1_cds_WRI36019.1_1_[gene=blaOXA]_[protein=truncated_OXA-48_family_class_D_beta-lactamase]_[protein_id=WRI36019.1]_[location=137..787]_[gb     AAAAGTTGGAATGCTCACTTTACTGAACA- 150
lcl|NG_049725.1_cds_WP_063864081.1_1_[gene=blaOXA]_[locus_tag=A7J11_03527]_[protein=OXA-48_family_extended-spectrum_class_D_beta-lactamase_OXA-439]_[p     AAAAGTTGGAATGCTCACTTTACTGAACA- 150
lcl|KU878974.1_cds_AMO66558.1_1_[gene=blaOXA]_[protein=OXA-48_family_carbapenem-hydrolyzing_class_D_beta-lactamase_OXA-517]_[protein_id=AMO66558.1]_[l     AAAAGTTGGAATGCTCACTTTACTGAACA- 150
lcl|NG_049724.1_cds_WP_063864080.1_1_[gene=blaOXA]_[locus_tag=A7J11_03481]_[protein=OXA-48_family_carbapenem-hydrolyzing_class_D_beta-lactamase_OXA-43     AAAAGTTGGAATGCTCACTTTACTGAACA- 150
lcl|KY684124.1_cds_AQW34754.1_1_[gene=blaOXA]_[protein=OXA-48_family_class_D_beta-lactamase_OXA-547]_[protein_id=AQW34754.1]_[location=19..816]_[gbkey     AAAAGTTGGAATGTTCACTTTACTGAACA- 150
lcl|MN525568.1_cds_QFE31714.1_1_[gene=blaOXA]_[protein=OXA-48_family_class_D_beta-lactamase_OXA-894]_[protein_id=QFE31714.1]_[location=1..798]_[gbkey=     AAAAGTTGGAATGCTCACTTTACTGAACA- 150
lcl|NG_054693.1_cds_WP_085562403.1_1_[gene=blaOXA]_[locus_tag=A7J11_05009]_[protein=OXA-48_family_class_D_beta-lactamase_OXA-547]_[protein_id=WP_08556     AAAAGTTGGAATGTTCACTTTACTGAACA- 150
lcl|NG_054959.1_cds_WP_087587945.1_1_[gene=blaOXA]_[locus_tag=A7J11_05048]_[protein=OXA-48_family_class_D_beta-lactamase_OXA-546]_[protein_id=WP_08758     AAAAGTTGGAATGCTCACTTTACTGAACA- 150
lcl|KU866382.1_cds_AMN85820.1_1_[gene=blaOXA]_[protein=OXA-48_family_class_D_beta-lactamase_OXA-514]_[protein_id=AMN85820.1]_[location=1..798]_[gbkey=     AAAAGTTGGAATGCTCACTTTACTGAACA- 150
lcl|KU866383.1_cds_AMN85821.1_1_[gene=blaOXA]_[protein=OXA-48_family_class_D_beta-lactamase_OXA-515]_[protein_id=AMN85821.1]_[location=1..798]_[gbkey=     AAAAGTTGGAATGCTCACTTTACTGAACA- 150
lcl|NG_055499.1_cds_WP_094009811.1_1_[gene=blaOXA]_[locus_tag=A7J11_05138]_[protein=OXA-48_family_class_D_beta-lactamase_OXA-566]_[protein_id=WP_09400     AAAAGTTGGAATGCTCACTTTACTGAACA- 150
lcl|KC902850.1_cds_AGS78031.1_2_[gene=blaOXA-48b]_[protein=beta-lactamase_OXA-48b]_[protein_id=AGS78031.1]_[location=1035..1832]_[gbkey=CDS]               AAAAGTTGGAATGCTCACTTTACTGAACA- 150
lcl|KC902851.1_cds_AGS78034.1_2_[gene=blaOXA-48b]_[protein=beta-lactamase_OXA-48b]_[protein_id=AGS78034.1]_[location=1035..1832]_[gbkey=CDS]               AAAAGTTGGAATGCTCACTTTACTGAACA- 150
lcl|KU531433.1_cds_ALZ40809.1_1_[gene=blaOXA]_[protein=OXA-48_family_class_D_beta-lactamase_OXA-505]_[protein_id=ALZ40809.1]_[location=1..798]_[gbkey=     AAAAGTTGGAATGCTCACTTTACTGAACA- 150
lcl|KU866382.1_cds_AMN85820.1_1_[gene=blaOXA]_[protein=OXA-48_family_class_D_beta-lactamase_OXA-514]_[protein_id=AMN85820.1]_[location=1..798]_[gbkey=     AAAAGTTGGAATGCTCACTTTACTGAACA- 150
lcl|KX298208.1_cds_AQU42620.1_2_[gene=blaOXA-48-L]_[protein=class_D_beta-lactamase_OXA-48-like_protein]_[protein_id=AQU42620.1]_[location=1017..1814]_     AAAAGTTGGAATGCTCACTTTACTGAACA- 150
lcl|KX298211.1_cds_AQU42628.1_2_[gene=blaOXA-48-L]_[protein=class_D_beta-lactamase_OXA-48-like_protein]_[protein_id=AQU42628.1]_[location=1021..1908]_     CGCAGTTGGGATGCCATTTTTACTCAGCAC 150
lcl|KX298212.1_cds_AQU42631.1_2_[gene=blaOXA-48-L]_[protein=class_D_beta-lactamase_OXA-48-like_protein]_[protein_id=AQU42631.1]_[location=1023..1895]_     CGTAGTTGGGATGCCATTTTTACTCAGCAC 150
lcl|KX298213.1_cds_AQU42634.1_2_[gene=blaOXA-48-L]_[protein=class_D_beta-lactamase_OXA-48-like_protein]_[protein_id=AQU42634.1]_[location=699..1571]_[     CGCAGTTGGGATGCCATTTTTACTCAGCAT 150
lcl|KX298214.1_cds_AQU42637.1_2_[gene=blaOXA-48-L]_[protein=class_D_beta-lactamase_OXA-48-like_protein]_[protein_id=AQU42637.1]_[location=983..1855]_[     CGTAGTTGGGATGCCATTTTTACTCAGCAC 150
lcl|KX298215.1_cds_AQU42640.1_2_[gene=blaOXA-48-L]_[protein=class_D_beta-lactamase_OXA-48-like_protein]_[protein_id=AQU42640.1]_[location=982..1854]_[     CGTAGTTGGGATGCCATTTTTACTCAGCAC 150
lcl|KX298216.1_cds_AQU42643.1_2_[gene=blaOXA-48-L]_[protein=class_D_beta-lactamase_OXA-48-like_protein]_[protein_id=AQU42643.1]_[location=983..1855]_[     CGTAGTTGGGATGCCATTTTTACTCAGCAC 150
lcl|KX298217.1_cds_AQU42646.1_2_[gene=blaOXA-48-L]_[protein=class_D_beta-lactamase_OXA-48-like_protein]_[protein_id=AQU42646.1]_[location=990..1862]_[     CGTAGTTGGGATGCCATTTTTACTCAGCAC 150
lcl|KX298218.1_cds_AQU42649.1_2_[gene=blaOXA-48-L]_[protein=class_D_beta-lactamase_OXA-48-like_protein]_[protein_id=AQU42649.1]_[location=991..1863]_[     CGTAGTTGGGATGCCATTTTTACTCAGCAC 150
lcl|KX298219.1_cds_AQU42652.1_2_[gene=blaOXA-48-L]_[protein=class_D_beta-lactamase_OXA-48-like_protein]_[protein_id=AQU42652.1]_[location=991..1863]_[     CGTAGTTGGGATGCCATTTTTACTCAGCAC 150
lcl|KX298220.1_cds_AQU42655.1_2_[gene=blaOXA-48-L]_[protein=class_D_beta-lactamase_OXA-48-like_protein]_[protein_id=AQU42655.1]_[location=934..1821]_[     CGCAGTTGGGATGCCATTTTTACTCAGCAC 150
lcl|KX298221.1_cds_AQU42658.1_2_[gene=blaOXA-48-L]_[protein=class_D_beta-lactamase_OXA-48-like_protein]_[protein_id=AQU42658.1]_[location=1003..1890]_     CGCAGTTGGGATGCCATTTTTACTCAGCAC 150
lcl|KX298222.1_cds_AQU42661.1_2_[gene=blaOXA-48-L]_[protein=class_D_beta-lactamase_OXA-48-like_protein]_[protein_id=AQU42661.1]_[location=1005..1892]_     CGCAGTTGGGATGCCATTTTTACTCAGCAC 150
lcl|KX349732.1_cds_ANI25017.1_1_[gene=blaOXA]_[protein=OXA-48_family_class_D_beta-lactamase_OXA-519]_[protein_id=ANI25017.1]_[location=1..798]_[gbkey=     AAAAGTTGGAATGCTCACTTTACTGAACA- 150
lcl|KX827284.1_cds_APB92846.1_1_[gene=blaOXA]_[protein=OXA-48_family_class_D_beta-lactamase_OXA-538]_[protein_id=APB92846.1]_[location=24..821]_[gbkey     AAAAGTTGGAATGCTCACTTTACTGAACA- 150
lcl|KX828709.1_cds_AOQ26572.1_1_[gene=blaOXA]_[protein=OXA-48_family_carbapenem-hydrolyzing_class_D_beta-lactamase_OXA-535]_[protein_id=AOQ26572.1]_[l     AAGAGCTGGAATGCTCACTTTAGCGAACA- 150
lcl|KY682756.1_cds_AQX43454.1_1_[gene=blaOXA]_[protein=OXA-48_family_class_D_beta-lactamase_OXA-546]_[protein_id=AQX43454.1]_[location=1..798]_[gbkey=     AAAAGTTGGAATGCTCACTTTACTGAACA- 150
lcl|MF099636.1_cds_ASC55290.1_1_[gene=blaOXA]_[protein=OXA-48_family_class_D_beta-lactamase_OXA-566]_[protein_id=ASC55290.1]_[location=1..798]_[gbkey=     AAAAGTTGGAATGCTCACTTTACTGAACA- 150
lcl|MG062673.1_cds_ATJ25944.1_1_[gene=blaOXA]_[protein=OXA-48_family_class_D_beta-lactamase_OXA-567]_[protein_id=ATJ25944.1]_[location=1..795]_[gbkey=     AAAAGTTGGAATGCTCACTTTACTGAACA- 150
lcl|MH718729.1_cds_AXM05329.1_1_[gene=blaOXA]_[protein=OXA-48_family_class_D_beta-lactamase_OXA-731]_[protein_id=AXM05329.1]_[location=1..798]_[gbkey=     CAGAGTTGGAATACTCACTTTACAGAACA- 150
lcl|MH932630.1_cds_AYA73669.1_4_[gene=blaOXA]_[protein=OXA-48_family_carbapenem-hydrolyzing_class_D_beta-lactamase_OXA-232]_[protein_id=AYA73669.1]_[l     AAAAGTTGGAATGCTCACTTTACTGAACA- 150
lcl|MK105834.1_cds_AYP67521.1_1_[gene=blaOXA]_[protein=OXA-48_family_carbapenem-hydrolyzing_class_D_beta-lactamase_OXA-232]_[protein_id=AYP67521.1]_[l     AAAAGTTGGAATGCTCACTTTACTGAACA- 150
lcl|MK359485.1_cds_QCX19852.1_2_[gene=blaOXA]_[protein=carbapenem-hydrolyzing_class_D_beta-lactamase_OXA-48]_[protein_id=QCX19852.1]_[location=complem     AAAAGTTGGAATGCTCACTTTACTGAACA- 150
lcl|MK416209.1_cds_QAT97596.1_1_[gene=blaOXA]_[protein=OXA-48_family_class_D_beta-lactamase_OXA-788]_[protein_id=QAT97596.1]_[location=1..786]_[gbkey=     AAAAGTTGGAATGCTCACTTTACTGAACA- 150
lcl|MK469978.1_cds_QBA86170.1_1_[gene=blaOXA]_[protein=OXA-48_family_class_D_beta-lactamase_OXA-793]_[protein_id=QBA86170.1]_[location=1..792]_[gbkey=     AAAAGTTGGAATGCTCACTTTACTGAACA- 150
lcl|MK976701.1_cds_QCY50071.1_1_[gene=blaOXA]_[protein=OXA-48_family_carbapenem-hydrolyzing_class_D_beta-lactamase_OXA-232]_[protein_id=QCY50071.1]_[l     AAAAGTTGGAATGCTCACTTTACTGAACA- 150
lcl|MK976702.1_cds_QCY50072.1_1_[gene=blaOXA]_[protein=OXA-48_family_class_D_beta-lactamase_OXA-833]_[protein_id=QCY50072.1]_[location=27..824]_[gbkey     AAAAGTTGGAATGCTCACTTTACTGAACA- 150
lcl|MK989990.1_cds_QNL15887.1_1_[gene=blaOXA]_[protein=OXA-48_family_class_D_beta-lactamase_OXA-929]_[protein_id=QNL15887.1]_[location=complement(1..7     AAAAGTTGGAATGCTCACTTTACTGAACA- 150
lcl|MN652091.1_cds_QNO58459.1_1_[gene=blaOXA]_[protein=OXA-48_family_carbapenem-hydrolyzing_class_D_beta-lactamase_OXA-181]_[protein_id=QNO58459.1]_[l     AAAAGTTGGAATGCTCACTTTACTGAACA- 150
lcl|MN652092.1_cds_QNO58460.1_1_[gene=blaOXA]_[protein=OXA-48_family_carbapenem-hydrolyzing_class_D_beta-lactamase_OXA-181]_[protein_id=QNO58460.1]_[l     AAAAGTTGGAATGCTCACTTTACTGAACA- 150
lcl|MN652093.1_cds_QNO58461.1_1_[gene=blaOXA]_[protein=OXA-48_family_carbapenem-hydrolyzing_class_D_beta-lactamase_OXA-181]_[protein_id=QNO58461.1]_[l     AAAAGTTGGAATGCTCACTTTACTGAACA- 150
lcl|MN652094.1_cds_QNO58462.1_1_[gene=blaOXA]_[protein=OXA-48_family_carbapenem-hydrolyzing_class_D_beta-lactamase_OXA-181]_[protein_id=QNO58462.1]_[l     AAAAGTTGGAATGCTCACTTTACTGAACA- 150
lcl|MN652095.1_cds_QNO58463.1_1_[gene=blaOXA]_[protein=OXA-48_family_carbapenem-hydrolyzing_class_D_beta-lactamase_OXA-181]_[protein_id=QNO58463.1]_[l     AAAAGTTGGAATGCTCACTTTACTGAACA- 150
lcl|MN652096.1_cds_QNO58464.1_1_[gene=blaOXA]_[protein=OXA-48_family_carbapenem-hydrolyzing_class_D_beta-lactamase_OXA-181]_[protein_id=QNO58464.1]_[l     AAAAGTTGGAATGCTCACTTTACTGAACA- 150
lcl|MN652097.1_cds_QNO58465.1_1_[gene=blaOXA]_[protein=OXA-48_family_carbapenem-hydrolyzing_class_D_beta-lactamase_OXA-181]_[protein_id=QNO58465.1]_[l     AAAAGTTGGAATGCTCACTTTACTGAACA- 150
lcl|MN652098.1_cds_QNO58466.1_1_[gene=blaOXA]_[protein=OXA-48_family_carbapenem-hydrolyzing_class_D_beta-lactamase_OXA-181]_[protein_id=QNO58466.1]_[l     AAAAGTTGGAATGCTCACTTTACTGAACA- 150
lcl|MN652099.1_cds_QNO58467.1_1_[gene=blaOXA]_[protein=OXA-48_family_carbapenem-hydrolyzing_class_D_beta-lactamase_OXA-181]_[protein_id=QNO58467.1]_[l     AAAAGTTGGAATGCTCACTTTACTGAACA- 150
lcl|MN652100.1_cds_QNO58468.1_1_[gene=blaOXA]_[protein=OXA-48_family_carbapenem-hydrolyzing_class_D_beta-lactamase_OXA-181]_[protein_id=QNO58468.1]_[l     AAAAGTTGGAATGCTCACTTTACTGAACA- 150
lcl|MN652101.1_cds_QNO58469.1_1_[gene=blaOXA]_[protein=OXA-48_family_carbapenem-hydrolyzing_class_D_beta-lactamase_OXA-181]_[protein_id=QNO58469.1]_[l     AAAAGTTGGAATGCTCACTTTACTGAACA- 150
lcl|MN652102.1_cds_QNO58470.1_1_[gene=blaOXA]_[protein=OXA-48_family_carbapenem-hydrolyzing_class_D_beta-lactamase_OXA-181]_[protein_id=QNO58470.1]_[l     AAAAGTTGGAATGCTCACTTTACTGAACA- 150
lcl|MN652103.1_cds_QNO58471.1_1_[gene=blaOXA]_[protein=OXA-48_family_carbapenem-hydrolyzing_class_D_beta-lactamase_OXA-181]_[protein_id=QNO58471.1]_[l     AAAAGTTGGAATGCTCACTTTACTGAACA- 150
lcl|MN652104.1_cds_QNO58472.1_1_[gene=blaOXA]_[protein=OXA-48_family_carbapenem-hydrolyzing_class_D_beta-lactamase_OXA-232]_[protein_id=QNO58472.1]_[l     AAAAGTTGGAATGCTCACTTTACTGAACA- 150
lcl|MN652105.1_cds_QNO58473.1_1_[gene=blaOXA]_[protein=OXA-48_family_carbapenem-hydrolyzing_class_D_beta-lactamase_OXA-232]_[protein_id=QNO58473.1]_[l     AAAAGTTGGAATGCTCACTTTACTGAACA- 150
lcl|MN652106.1_cds_QNO58474.1_1_[gene=blaOXA]_[protein=OXA-48_family_carbapenem-hydrolyzing_class_D_beta-lactamase_OXA-232]_[protein_id=QNO58474.1]_[l     AAAAGTTGGAATGCTCACTTTACTGAACA- 150
lcl|MN652107.1_cds_QNO58475.1_1_[gene=blaOXA]_[protein=OXA-48_family_carbapenem-hydrolyzing_class_D_beta-lactamase_OXA-232]_[protein_id=QNO58475.1]_[l     AAAAGTTGGAATGCTCACTTTACTGAACA- 150
lcl|MN652108.1_cds_QNO58476.1_1_[gene=blaOXA]_[protein=OXA-48_family_carbapenem-hydrolyzing_class_D_beta-lactamase_OXA-232]_[protein_id=QNO58476.1]_[l     AAAAGTTGGAATGCTCACTTTACTGAACA- 150
lcl|MN652109.1_cds_QNO58477.1_1_[gene=blaOXA]_[protein=OXA-48_family_carbapenem-hydrolyzing_class_D_beta-lactamase_OXA-232]_[protein_id=QNO58477.1]_[l     AAAAGTTGGAATGCTCACTTTACTGAACA- 150
lcl|MN652110.1_cds_QNO58478.1_1_[gene=blaOXA]_[protein=OXA-48_family_carbapenem-hydrolyzing_class_D_beta-lactamase_OXA-232]_[protein_id=QNO58478.1]_[l     AAAAGTTGGAATGCTCACTTTACTGAACA- 150
lcl|MN652111.1_cds_QNO58479.1_1_[gene=blaOXA]_[protein=OXA-48_family_carbapenem-hydrolyzing_class_D_beta-lactamase_OXA-232]_[protein_id=QNO58479.1]_[l     AAAAGTTGGAATGCTCACTTTACTGAACA- 150
lcl|MN652112.1_cds_QNO58480.1_1_[gene=blaOXA]_[protein=OXA-48_family_carbapenem-hydrolyzing_class_D_beta-lactamase_OXA-232]_[protein_id=QNO58480.1]_[l     AAAAGTTGGAATGCTCACTTTACTGAACA- 150
lcl|MN652113.1_cds_QNO58481.1_1_[gene=blaOXA]_[protein=OXA-48_family_carbapenem-hydrolyzing_class_D_beta-lactamase_OXA-232]_[protein_id=QNO58481.1]_[l     AAAAGTTGGAATGCTCACTTTACTGAACA- 150
lcl|MN652114.1_cds_QNO58482.1_1_[gene=blaOXA]_[protein=OXA-48_family_carbapenem-hydrolyzing_class_D_beta-lactamase_OXA-232]_[protein_id=QNO58482.1]_[l     AAAAGTTGGAATGCTCACTTTACTGAACA- 150
lcl|MN652115.1_cds_QNO58483.1_1_[gene=blaOXA]_[protein=OXA-48_family_carbapenem-hydrolyzing_class_D_beta-lactamase_OXA-232]_[protein_id=QNO58483.1]_[l     AAAAGTTGGAATGCTCACTTTACTGAACA- 150
lcl|MN652116.1_cds_QNO58484.1_1_[gene=blaOXA]_[protein=OXA-48_family_carbapenem-hydrolyzing_class_D_beta-lactamase_OXA-232]_[protein_id=QNO58484.1]_[l     AAAAGTTGGAATGCTCACTTTACTGAACA- 150
lcl|MN652117.1_cds_QNO58485.1_1_[gene=blaOXA]_[protein=OXA-48_family_carbapenem-hydrolyzing_class_D_beta-lactamase_OXA-232]_[protein_id=QNO58485.1]_[l     AAAAGTTGGAATGCTCACTTTACTGAACA- 150
lcl|MN652118.1_cds_QNO58486.1_1_[gene=blaOXA]_[protein=OXA-48_family_carbapenem-hydrolyzing_class_D_beta-lactamase_OXA-232]_[protein_id=QNO58486.1]_[l     AAAAGTTGGAATGCTCACTTTACTGAACA- 150
lcl|MN652119.1_cds_QNO58487.1_1_[gene=blaOXA]_[protein=OXA-48_family_carbapenem-hydrolyzing_class_D_beta-lactamase_OXA-232]_[protein_id=QNO58487.1]_[l     AAAAGTTGGAATGCTCACTTTACTGAACA- 150
lcl|MN652120.1_cds_QNO58488.1_1_[gene=blaOXA]_[protein=OXA-48_family_carbapenem-hydrolyzing_class_D_beta-lactamase_OXA-232]_[protein_id=QNO58488.1]_[l     AAAAGTTGGAATGCTCACTTTACTGAACA- 150
lcl|MN652121.1_cds_QNO58489.1_1_[gene=blaOXA]_[protein=OXA-48_family_carbapenem-hydrolyzing_class_D_beta-lactamase_OXA-232]_[protein_id=QNO58489.1]_[l     AAAAGTTGGAATGCTCACTTTACTGAACA- 150
lcl|MN652122.1_cds_QNO58490.1_1_[gene=blaOXA]_[protein=OXA-48_family_carbapenem-hydrolyzing_class_D_beta-lactamase_OXA-232]_[protein_id=QNO58490.1]_[l     AAAAGTTGGAATGCTCACTTTACTGAACA- 150
lcl|MN652123.1_cds_QNO58491.1_1_[gene=blaOXA]_[protein=OXA-48_family_carbapenem-hydrolyzing_class_D_beta-lactamase_OXA-232]_[protein_id=QNO58491.1]_[l     AAAAGTTGGAATGCTCACTTTACTGAACA- 150
lcl|MN652124.1_cds_QNO58492.1_1_[gene=blaOXA]_[protein=OXA-48_family_carbapenem-hydrolyzing_class_D_beta-lactamase_OXA-232]_[protein_id=QNO58492.1]_[l     AAAAGTTGGAATGCTCACTTTACTGAACA- 150
lcl|MN652125.1_cds_QNO58493.1_1_[gene=blaOXA]_[protein=OXA-48_family_carbapenem-hydrolyzing_class_D_beta-lactamase_OXA-232]_[protein_id=QNO58493.1]_[l     AAAAGTTGGAATGCTCACTTTACTGAACA- 150
lcl|MN652126.1_cds_QNO58494.1_1_[gene=blaOXA]_[protein=OXA-48_family_carbapenem-hydrolyzing_class_D_beta-lactamase_OXA-232]_[protein_id=QNO58494.1]_[l     AAAAGTTGGAATGCTCACTTTACTGAACA- 150
lcl|MN652127.1_cds_QNO58495.1_1_[gene=blaOXA]_[protein=OXA-48_family_carbapenem-hydrolyzing_class_D_beta-lactamase_OXA-232]_[protein_id=QNO58495.1]_[l     AAAAGTTGGAATGCTCACTTTACTGAACA- 150
lcl|MN652128.1_cds_QNO58496.1_1_[gene=blaOXA]_[protein=OXA-48_family_carbapenem-hydrolyzing_class_D_beta-lactamase_OXA-232]_[protein_id=QNO58496.1]_[l     AAAAGTTGGAATGCTCACTTTACTGAACA- 150
lcl|MN652129.1_cds_QNO58497.1_1_[gene=blaOXA]_[protein=OXA-48_family_carbapenem-hydrolyzing_class_D_beta-lactamase_OXA-232]_[protein_id=QNO58497.1]_[l     AAAAGTTGGAATGCTCACTTTACTGAACA- 150
lcl|MN652130.1_cds_QNO58498.1_1_[gene=blaOXA]_[protein=OXA-48_family_carbapenem-hydrolyzing_class_D_beta-lactamase_OXA-232]_[protein_id=QNO58498.1]_[l     AAAAGTTGGAATGCTCACTTTACTGAACA- 150
lcl|MN652131.1_cds_QNO58499.1_1_[gene=blaOXA]_[protein=OXA-48_family_carbapenem-hydrolyzing_class_D_beta-lactamase_OXA-232]_[protein_id=QNO58499.1]_[l     AAAAGTTGGAATGCTCACTTTACTGAACA- 150
lcl|MN652132.1_cds_QNO58500.1_1_[gene=blaOXA]_[protein=OXA-48_family_carbapenem-hydrolyzing_class_D_beta-lactamase_OXA-232]_[protein_id=QNO58500.1]_[l     AAAAGTTGGAATGCTCACTTTACTGAACA- 150
lcl|MN654412.1_cds_QGJ97564.1_1_[gene=blaOXA]_[protein=OXA-48_family_carbapenem-hydrolyzing_class_D_beta-lactamase_OXA-181]_[protein_id=QGJ97564.1]_[l     AAAAGTTGGAATGCTCACTTTACTGAACA- 150
lcl|MN654413.1_cds_QGJ97565.1_1_[gene=blaOXA]_[protein=OXA-48_family_carbapenem-hydrolyzing_class_D_beta-lactamase_OXA-181]_[protein_id=QGJ97565.1]_[l     AAAAGTTGGAATGCTCACTTTACTGAACA- 150
lcl|MN654414.1_cds_QGJ97566.1_1_[gene=blaOXA]_[protein=OXA-48_family_carbapenem-hydrolyzing_class_D_beta-lactamase_OXA-181]_[protein_id=QGJ97566.1]_[l     AAAAGTTGGAATGCTCACTTTACTGAACA- 150
lcl|MN654415.1_cds_QGJ97567.1_1_[gene=blaOXA]_[protein=OXA-48_family_carbapenem-hydrolyzing_class_D_beta-lactamase_OXA-181]_[protein_id=QGJ97567.1]_[l     AAAAGTTGGAATGCTCACTTTACTGAACA- 150
lcl|MN654416.1_cds_QGJ97568.1_1_[gene=blaOXA]_[protein=OXA-48_family_carbapenem-hydrolyzing_class_D_beta-lactamase_OXA-181]_[protein_id=QGJ97568.1]_[l     AAAAGTTGGAATGCTCACTTTACTGAACA- 150
lcl|MN654417.1_cds_QGJ97569.1_1_[gene=blaOXA]_[protein=OXA-48_family_carbapenem-hydrolyzing_class_D_beta-lactamase_OXA-181]_[protein_id=QGJ97569.1]_[l     AAAAGTTGGAATGCTCACTTTACTGAACA- 150
lcl|MN654418.1_cds_QGJ97570.1_1_[gene=blaOXA]_[protein=OXA-48_family_carbapenem-hydrolyzing_class_D_beta-lactamase_OXA-181]_[protein_id=QGJ97570.1]_[l     AAAAGTTGGAATGCTCACTTTACTGAACA- 150
lcl|MN654419.1_cds_QGJ97571.1_1_[gene=blaOXA]_[protein=OXA-48_family_carbapenem-hydrolyzing_class_D_beta-lactamase_OXA-181]_[protein_id=QGJ97571.1]_[l     AAAAGTTGGAATGCTCACTTTACTGAACA- 150
lcl|MN654420.1_cds_QGJ97572.1_1_[gene=blaOXA]_[protein=OXA-48_family_carbapenem-hydrolyzing_class_D_beta-lactamase_OXA-232]_[protein_id=QGJ97572.1]_[l     AAAAGTTGGAATGCTCACTTTACTGAACA- 150
lcl|MN654421.1_cds_QGJ97573.1_1_[gene=blaOXA]_[protein=OXA-48_family_carbapenem-hydrolyzing_class_D_beta-lactamase_OXA-232]_[protein_id=QGJ97573.1]_[l     AAAAGTTGGAATGCTCACTTTACTGAACA- 150
lcl|MN654422.1_cds_QGJ97574.1_1_[gene=blaOXA]_[protein=OXA-48_family_carbapenem-hydrolyzing_class_D_beta-lactamase_OXA-232]_[protein_id=QGJ97574.1]_[l     AAAAGTTGGAATGCTCACTTTACTGAACA- 150
lcl|MN654423.1_cds_QGJ97575.1_1_[gene=blaOXA]_[protein=OXA-48_family_carbapenem-hydrolyzing_class_D_beta-lactamase_OXA-232]_[protein_id=QGJ97575.1]_[l     AAAAGTTGGAATGCTCACTTTACTGAACA- 150
lcl|MN654424.1_cds_QGJ97576.1_1_[gene=blaOXA]_[protein=OXA-48_family_carbapenem-hydrolyzing_class_D_beta-lactamase_OXA-232]_[protein_id=QGJ97576.1]_[l     AAAAGTTGGAATGCTCACTTTACTGAACA- 150
lcl|MN654425.1_cds_QGJ97577.1_1_[gene=blaOXA]_[protein=OXA-48_family_carbapenem-hydrolyzing_class_D_beta-lactamase_OXA-232]_[protein_id=QGJ97577.1]_[l     AAAAGTTGGAATGCTCACTTTACTGAACA- 150
lcl|MN654426.1_cds_QGJ97578.1_1_[gene=blaOXA]_[protein=OXA-48_family_carbapenem-hydrolyzing_class_D_beta-lactamase_OXA-232]_[protein_id=QGJ97578.1]_[l     AAAAGTTGGAATGCTCACTTTACTGAACA- 150
lcl|MN654427.1_cds_QGJ97579.1_1_[gene=blaOXA]_[protein=OXA-48_family_carbapenem-hydrolyzing_class_D_beta-lactamase_OXA-232]_[protein_id=QGJ97579.1]_[l     AAAAGTTGGAATGCTCACTTTACTGAACA- 150
lcl|MN654428.1_cds_QGJ97580.1_1_[gene=blaOXA]_[protein=OXA-48_family_carbapenem-hydrolyzing_class_D_beta-lactamase_OXA-232]_[protein_id=QGJ97580.1]_[l     AAAAGTTGGAATGCTCACTTTACTGAACA- 150
lcl|MN654429.1_cds_QGJ97581.1_1_[gene=blaOXA]_[protein=OXA-48_family_carbapenem-hydrolyzing_class_D_beta-lactamase_OXA-232]_[protein_id=QGJ97581.1]_[l     AAAAGTTGGAATGCTCACTTTACTGAACA- 150
lcl|MN654430.1_cds_QGJ97582.1_1_[gene=blaOXA]_[protein=OXA-48_family_carbapenem-hydrolyzing_class_D_beta-lactamase_OXA-232]_[protein_id=QGJ97582.1]_[l     AAAAGTTGGAATGCTCACTTTACTGAACA- 150
lcl|MN654431.1_cds_QGJ97583.1_1_[gene=blaOXA]_[protein=OXA-48_family_carbapenem-hydrolyzing_class_D_beta-lactamase_OXA-232]_[protein_id=QGJ97583.1]_[l     AAAAGTTGGAATGCTCACTTTACTGAACA- 150
lcl|MN654432.1_cds_QGJ97584.1_1_[gene=blaOXA]_[protein=OXA-48_family_carbapenem-hydrolyzing_class_D_beta-lactamase_OXA-232]_[protein_id=QGJ97584.1]_[l     AAAAGTTGGAATGCTCACTTTACTGAACA- 150
lcl|MN654433.1_cds_QGJ97585.1_1_[gene=blaOXA]_[protein=OXA-48_family_carbapenem-hydrolyzing_class_D_beta-lactamase_OXA-232]_[protein_id=QGJ97585.1]_[l     AAAAGTTGGAATGCTCACTTTACTGAACA- 150
lcl|MN654434.1_cds_QGJ97586.1_1_[gene=blaOXA]_[protein=OXA-48_family_carbapenem-hydrolyzing_class_D_beta-lactamase_OXA-232]_[protein_id=QGJ97586.1]_[l     AAAAGTTGGAATGCTCACTTTACTGAACA- 150
lcl|MN654435.1_cds_QGJ97587.1_1_[gene=blaOXA]_[protein=OXA-48_family_carbapenem-hydrolyzing_class_D_beta-lactamase_OXA-232]_[protein_id=QGJ97587.1]_[l     AAAAGTTGGAATGCTCACTTTACTGAACA- 150
lcl|MN654436.1_cds_QGJ97588.1_1_[gene=blaOXA]_[protein=OXA-48_family_carbapenem-hydrolyzing_class_D_beta-lactamase_OXA-232]_[protein_id=QGJ97588.1]_[l     AAAAGTTGGAATGCTCACTTTACTGAACA- 150
lcl|MN654437.1_cds_QGJ97589.1_1_[gene=blaOXA]_[protein=OXA-48_family_carbapenem-hydrolyzing_class_D_beta-lactamase_OXA-232]_[protein_id=QGJ97589.1]_[l     AAAAGTTGGAATGCTCACTTTACTGAACA- 150
lcl|MN654438.1_cds_QGJ97590.1_1_[gene=blaOXA]_[protein=OXA-48_family_carbapenem-hydrolyzing_class_D_beta-lactamase_OXA-232]_[protein_id=QGJ97590.1]_[l     AAAAGTTGGAATGCTCACTTTACTGAACA- 150
lcl|MN654439.1_cds_QGJ97591.1_1_[gene=blaOXA]_[protein=OXA-48_family_carbapenem-hydrolyzing_class_D_beta-lactamase_OXA-232]_[protein_id=QGJ97591.1]_[l     AAAAGTTGGAATGCTCACTTTACTGAACA- 150
lcl|MN654440.1_cds_QGJ97592.1_1_[gene=blaOXA]_[protein=OXA-48_family_carbapenem-hydrolyzing_class_D_beta-lactamase_OXA-232]_[protein_id=QGJ97592.1]_[l     AAAAGTTGGAATGCTCACTTTACTGAACA- 150
lcl|MN654441.1_cds_QGJ97593.1_1_[gene=blaOXA]_[protein=OXA-48_family_carbapenem-hydrolyzing_class_D_beta-lactamase_OXA-232]_[protein_id=QGJ97593.1]_[l     AAAAGTTGGAATGCTCACTTTACTGAACA- 150
lcl|MN654442.1_cds_QGJ97594.1_1_[gene=blaOXA]_[protein=OXA-48_family_carbapenem-hydrolyzing_class_D_beta-lactamase_OXA-232]_[protein_id=QGJ97594.1]_[l     AAAAGTTGGAATGCTCACTTTACTGAACA- 150
lcl|MN654443.1_cds_QGJ97595.1_1_[gene=blaOXA]_[protein=OXA-48_family_carbapenem-hydrolyzing_class_D_beta-lactamase_OXA-232]_[protein_id=QGJ97595.1]_[l     AAAAGTTGGAATGCTCACTTTACTGAACA- 150
lcl|MN654444.1_cds_QGJ97596.1_1_[gene=blaOXA]_[protein=OXA-48_family_carbapenem-hydrolyzing_class_D_beta-lactamase_OXA-232]_[protein_id=QGJ97596.1]_[l     AAAAGTTGGAATGCTCACTTTACTGAACA- 150
lcl|MN654445.1_cds_QGJ97597.1_1_[gene=blaOXA]_[protein=OXA-48_family_carbapenem-hydrolyzing_class_D_beta-lactamase_OXA-232]_[protein_id=QGJ97597.1]_[l     AAAAGTTGGAATGCTCACTTTACTGAACA- 150
lcl|MN654446.1_cds_QGJ97598.1_1_[gene=blaOXA]_[protein=OXA-48_family_carbapenem-hydrolyzing_class_D_beta-lactamase_OXA-232]_[protein_id=QGJ97598.1]_[l     AAAAGTTGGAATGCTCACTTTACTGAACA- 150
lcl|MN654447.1_cds_QGJ97599.1_1_[gene=blaOXA]_[protein=OXA-48_family_carbapenem-hydrolyzing_class_D_beta-lactamase_OXA-232]_[protein_id=QGJ97599.1]_[l     AAAAGTTGGAATGCTCACTTTACTGAACA- 150
lcl|MN654448.1_cds_QGJ97600.1_1_[gene=blaOXA]_[protein=OXA-48_family_carbapenem-hydrolyzing_class_D_beta-lactamase_OXA-232]_[protein_id=QGJ97600.1]_[l     AAAAGTTGGAATGCTCACTTTACTGAACA- 150
lcl|MN654449.1_cds_QGJ97601.1_1_[gene=blaOXA]_[protein=OXA-48_family_carbapenem-hydrolyzing_class_D_beta-lactamase_OXA-232]_[protein_id=QGJ97601.1]_[l     AAAAGTTGGAATGCTCACTTTACTGAACA- 150
lcl|MN654450.1_cds_QGJ97602.1_1_[gene=blaOXA]_[protein=OXA-48_family_carbapenem-hydrolyzing_class_D_beta-lactamase_OXA-232]_[protein_id=QGJ97602.1]_[l     AAAAGTTGGAATGCTCACTTTACTGAACA- 150
lcl|MN654451.1_cds_QGJ97603.1_1_[gene=blaOXA]_[protein=OXA-48_family_carbapenem-hydrolyzing_class_D_beta-lactamase_OXA-232]_[protein_id=QGJ97603.1]_[l     AAAAGTTGGAATGCTCACTTTACTGAACA- 150
lcl|MN654452.1_cds_QGJ97604.1_1_[gene=blaOXA]_[protein=OXA-48_family_carbapenem-hydrolyzing_class_D_beta-lactamase_OXA-232]_[protein_id=QGJ97604.1]_[l     AAAAGTTGGAATGCTCACTTTACTGAACA- 150
lcl|MN654453.1_cds_QGJ97605.1_1_[gene=blaOXA]_[protein=OXA-48_family_carbapenem-hydrolyzing_class_D_beta-lactamase_OXA-232]_[protein_id=QGJ97605.1]_[l     AAAAGTTGGAATGCTCACTTTACTGAACA- 150
lcl|MN654454.1_cds_QGJ97606.1_1_[gene=blaOXA]_[protein=OXA-48_family_carbapenem-hydrolyzing_class_D_beta-lactamase_OXA-232]_[protein_id=QGJ97606.1]_[l     AAAAGTTGGAATGCTCACTTTACTGAACA- 150
lcl|MN654455.1_cds_QGJ97607.1_1_[gene=blaOXA]_[protein=OXA-48_family_carbapenem-hydrolyzing_class_D_beta-lactamase_OXA-232]_[protein_id=QGJ97607.1]_[l     AAAAGTTGGAATGCTCACTTTACTGAACA- 150
lcl|MN654456.1_cds_QGJ97608.1_1_[gene=blaOXA]_[protein=OXA-48_family_carbapenem-hydrolyzing_class_D_beta-lactamase_OXA-232]_[protein_id=QGJ97608.1]_[l     AAAAGTTGGAATGCTCACTTTACTGAACA- 150
lcl|MN654457.1_cds_QGJ97609.1_1_[gene=blaOXA]_[protein=OXA-48_family_carbapenem-hydrolyzing_class_D_beta-lactamase_OXA-232]_[protein_id=QGJ97609.1]_[l     AAAAGTTGGAATGCTCACTTTACTGAACA- 150
lcl|MN654458.1_cds_QGJ97610.1_1_[gene=blaOXA]_[protein=OXA-48_family_carbapenem-hydrolyzing_class_D_beta-lactamase_OXA-232]_[protein_id=QGJ97610.1]_[l     AAAAGTTGGAATGCTCACTTTACTGAACA- 150
lcl|MN654459.1_cds_QGJ97611.1_1_[gene=blaOXA]_[protein=OXA-48_family_carbapenem-hydrolyzing_class_D_beta-lactamase_OXA-232]_[protein_id=QGJ97611.1]_[l     AAAAGTTGGAATGCTCACTTTACTGAACA- 150
lcl|MN654460.1_cds_QGJ97612.1_1_[gene=blaOXA]_[protein=OXA-48_family_carbapenem-hydrolyzing_class_D_beta-lactamase_OXA-232]_[protein_id=QGJ97612.1]_[l     AAAAGTTGGAATGCTCACTTTACTGAACA- 150
lcl|MN654461.1_cds_QGJ97613.1_1_[gene=blaOXA]_[protein=OXA-48_family_carbapenem-hydrolyzing_class_D_beta-lactamase_OXA-232]_[protein_id=QGJ97613.1]_[l     AAAAGTTGGAATGCTCACTTTACTGAACA- 150
lcl|MN654462.1_cds_QGJ97614.1_1_[gene=blaOXA]_[protein=OXA-48_family_carbapenem-hydrolyzing_class_D_beta-lactamase_OXA-232]_[protein_id=QGJ97614.1]_[l     AAAAGTTGGAATGCTCACTTTACTGAACA- 150
lcl|MN654463.1_cds_QGJ97615.1_1_[gene=blaOXA]_[protein=OXA-48_family_carbapenem-hydrolyzing_class_D_beta-lactamase_OXA-232]_[protein_id=QGJ97615.1]_[l     AAAAGTTGGAATGCTCACTTTACTGAACA- 150
lcl|MN654464.1_cds_QGJ97616.1_1_[gene=blaOXA]_[protein=OXA-48_family_carbapenem-hydrolyzing_class_D_beta-lactamase_OXA-232]_[protein_id=QGJ97616.1]_[l     AAAAGTTGGAATGCTCACTTTACTGAACA- 150
lcl|MN654465.1_cds_QGJ97617.1_1_[gene=blaOXA]_[protein=OXA-48_family_carbapenem-hydrolyzing_class_D_beta-lactamase_OXA-232]_[protein_id=QGJ97617.1]_[l     AAAAGTTGGAATGCTCACTTTACTGAACA- 150
lcl|MN654466.1_cds_QGJ97618.1_1_[gene=blaOXA]_[protein=OXA-48_family_carbapenem-hydrolyzing_class_D_beta-lactamase_OXA-232]_[protein_id=QGJ97618.1]_[l     AAAAGTTGGAATGCTCACTTTACTGAACA- 150
lcl|MN654467.1_cds_QGJ97619.1_1_[gene=blaOXA]_[protein=OXA-48_family_carbapenem-hydrolyzing_class_D_beta-lactamase_OXA-232]_[protein_id=QGJ97619.1]_[l     AAAAGTTGGAATGCTCACTTTACTGAACA- 150
lcl|MN654468.1_cds_QGJ97620.1_1_[gene=blaOXA]_[protein=OXA-48_family_carbapenem-hydrolyzing_class_D_beta-lactamase_OXA-232]_[protein_id=QGJ97620.1]_[l     AAAAGTTGGAATGCTCACTTTACTGAACA- 150
lcl|MN654469.1_cds_QGJ97621.1_1_[gene=blaOXA]_[protein=OXA-48_family_carbapenem-hydrolyzing_class_D_beta-lactamase_OXA-232]_[protein_id=QGJ97621.1]_[l     AAAAGTTGGAATGCTCACTTTACTGAACA- 150
lcl|MT463291.1_cds_QJX44697.1_1_[gene=blaOXA]_[protein=OXA-48_family_class_D_beta-lactamase_OXA-918]_[protein_id=QJX44697.1]_[location=1..798]_[gbkey=     AAAAGTTGGAATGCTCACTTTACTGAACA- 150
lcl|MT520791.1_cds_QKF95718.1_1_[gene=blaOXA]_[protein=OXA-48_family_class_D_beta-lactamase_OXA-920]_[protein_id=QKF95718.1]_[location=1..798]_[gbkey=     AAAAGTTGGAATGCTCACTTTACTGAACA- 150
lcl|MT636504.1_cds_QKV50750.1_1_[gene=blaOXA]_[protein=OXA-48_family_class_D_beta-lactamase_OXA-922]_[protein_id=QKV50750.1]_[location=1..798]_[gbkey=     AAAAGTTGGAATGCTCACTTTACTGAACA- 150
lcl|MT675122.1_cds_QLC28678.1_1_[gene=blaOXA]_[protein=OXA-48_family_class_D_beta-lactamase_OXA-923]_[protein_id=QLC28678.1]_[location=1..798]_[gbkey=     AAAAGTTGGAATGCTTACTTTACTGAACA- 150
lcl|MT675123.1_cds_QLC28679.1_1_[gene=blaOXA]_[protein=OXA-48_family_class_D_beta-lactamase_OXA-924]_[protein_id=QLC28679.1]_[location=1..798]_[gbkey=     AAAAGTTGGAATGCTCACTTTACTGAACA- 150
lcl|MW073108.1_cds_QOI60719.1_1_[gene=blaOXA]_[protein=OXA-48_family_class_D_beta-lactamase_OXA-933]_[protein_id=QOI60719.1]_[location=1..798]_[gbkey=     AAAAGTTGGAATGCTCACTTTACTGAACA- 150
lcl|MW073109.1_cds_QOI60720.1_1_[gene=blaOXA]_[protein=OXA-48_family_class_D_beta-lactamase_OXA-934]_[protein_id=QOI60720.1]_[location=1..798]_[gbkey=     AAAAGTTGGAATGCTTACTTTACTGAACA- 150
lcl|MW509827.1_cds_QWY97082.1_1_[gene=blaOXA]_[protein=OXA-48_family_carbapenem-hydrolyzing_class_D_beta-lactamase_OXA-181]_[protein_id=QWY97082.1]_[l     AAAAGTTGGAATGCTCACTTTACTGAACA- 150
lcl|MZ368699.1_cds_QWQ82939.1_1_[gene=blaOXA]_[protein=OXA-48_family_class_D_beta-lactamase_OXA-1012]_[protein_id=QWQ82939.1]_[location=1..789]_[gbkey     AAAAGTTGGAATGCTCACTTTACTGAACA- 150
lcl|NG_049461.1_cds_WP_060613455.1_1_[gene=blaOXA]_[locus_tag=A7J11_02461]_[protein=OXA-48_family_carbapenem-hydrolyzing_class_D_beta-lactamase_OXA-16     AAAAGTTGGAATGCTCACTTTACTGAACA- 150
lcl|NG_049462.1_cds_WP_063131934.1_1_[gene=blaOXA]_[locus_tag=A7J11_02630]_[protein=OXA-48_family_extended-spectrum_class_D_beta-lactamase_OXA-163]_[p     AAAAGTTGGAATGCTCACTTTACTGAACA- 150
lcl|NG_049482.1_cds_WP_015060052.1_1_[gene=blaOXA]_[locus_tag=A7J11_02557]_[protein=OXA-48_family_carbapenem-hydrolyzing_class_D_beta-lactamase_OXA-18     AAAAGTTGGAATGCTCACTTTACTGAACA- 150
lcl|NG_049495.1_cds_WP_063861505.1_1_[gene=blaOXA]_[locus_tag=A7J11_02797]_[protein=OXA-48_family_carbapenem-hydrolyzing_class_D_beta-lactamase_OXA-19     AAAAGTTGGAATGCTCACTTTACTGAATA- 150
lcl|NG_049502.1_cds_WP_032495449.1_1_[gene=blaOXA]_[locus_tag=A7J11_02921]_[protein=OXA-48_family_carbapenem-hydrolyzing_class_D_beta-lactamase_OXA-20     AAAAGTTGGAATGCTCACTTTACTGAACA- 150
lcl|NG_049528.1_cds_WP_043907054.1_1_[gene=blaOXA]_[locus_tag=A7J11_02959]_[protein=OXA-48_family_carbapenem-hydrolyzing_class_D_beta-lactamase_OXA-23     AAAAGTTGGAATGCTCACTTTACTGAACA- 150
lcl|NG_049539.1_cds_WP_032495517.1_1_[gene=blaOXA]_[locus_tag=A7J11_02955]_[protein=OXA-48_family_carbapenem-hydrolyzing_class_D_beta-lactamase_OXA-24     AAAAGTTGGAATGCTCACTTTACTGAACA- 150
lcl|NG_049540.1_cds_WP_032495518.1_1_[gene=blaOXA]_[locus_tag=A7J11_02956]_[protein=OXA-48_family_carbapenem-hydrolyzing_class_D_beta-lactamase_OXA-24     AAAAGTTGGAATGCTCACTTTACTGAACA- 150
lcl|NG_049542.1_cds_WP_032495595.1_1_[gene=blaOXA]_[locus_tag=A7J11_02957]_[protein=OXA-48_family_extended-spectrum_class_D_beta-lactamase_OXA-247]_[p     AAAAGTTGGAATGCTCACTTTACTGAACA- 150
lcl|NG_049661.1_cds_WP_032495789.1_1_[gene=blaOXA]_[locus_tag=A7J11_03191]_[protein=OXA-48_family_carbapenem-hydrolyzing_class_D_beta-lactamase_OXA-37     AAAAGTTGGAATGCTCACTTTACTGAACA- 150
lcl|NG_049694.1_cds_WP_063862762.1_1_[gene=blaOXA]_[locus_tag=A7J11_03389]_[protein=OXA-48_family_extended-spectrum_class_D_beta-lactamase_OXA-405]_[p     AAAAGTTGGAATGCTCACTTTACTGAACA- 150
lcl|NG_049704.1_cds_WP_063862782.1_1_[gene=blaOXA]_[locus_tag=A7J11_03469]_[protein=OXA-48_family_carbapenem-hydrolyzing_class_D_beta-lactamase_OXA-41     AAAAGTTGGAATGCTCACTTTACTGAACA- 150
lcl|NG_049722.1_cds_WP_058842180.1_1_[gene=blaOXA]_[locus_tag=A7J11_03584]_[protein=OXA-48_family_carbapenem-hydrolyzing_class_D_beta-lactamase_OXA-43     AAGAGTTGGAATGCTCACTTTAGCGAACA- 150
lcl|NG_049762.1_cds_WP_015059991.1_1_[gene=blaOXA]_[locus_tag=A7J11_01150]_[protein=OXA-48_family_carbapenem-hydrolyzing_class_D_beta-lactamase_OXA-48     AAAAGTTGGAATGCTCACTTTACTGAACA- 150
lcl|NG_049766.1_cds_WP_063864110.1_1_[gene=blaOXA]_[locus_tag=A7J11_03568]_[protein=OXA-48_family_carbapenem-hydrolyzing_class_D_beta-lactamase_OXA-48     AAAAGTTGGAATGCTCACTTTACTGAACA- 150
lcl|NG_049783.1_cds_WP_063864118.1_1_[gene=blaOXA]_[locus_tag=A7J11_03598]_[protein=OXA-48_family_carbapenem-hydrolyzing_class_D_beta-lactamase_OXA-50     AAAAGTTGGAATGCTCACTTTACTGAACA- 150
lcl|NG_049794.1_cds_WP_011071128.1_1_[gene=blaOXA]_[locus_tag=A7J11_00523]_[protein=OXA-48_family_carbapenem-hydrolyzing_class_D_beta-lactamase_OXA-54     CCGAGTTGGAATACTCATTTTTCGGAACA- 150
lcl|NG_052051.1_cds_WP_071593227.1_1_[gene=blaOXA]_[locus_tag=A7J11_04298]_[protein=OXA-48_family_carbapenem-hydrolyzing_class_D_beta-lactamase_OXA-53     AAAAGTTGGAATGCTCACTTTACTGAACA- 150
lcl|NG_054666.1_cds_WP_085562384.1_1_[gene=blaOXA]_[locus_tag=A7J11_04982]_[protein=OXA-48_family_carbapenem-hydrolyzing_class_D_beta-lactamase_OXA-51     AAAAGTTGGAATGCTCACTTTACTGAACA- 150
lcl|NG_055475.1_cds_WP_094009803.1_1_[gene=blaOXA]_[locus_tag=A7J11_05114]_[protein=OXA-48_family_class_D_beta-lactamase_OXA-514]_[protein_id=WP_09400     AAAAGTTGGAATGCTCACTTTACTGAACA- 150
lcl|NG_055476.1_cds_WP_094009804.1_1_[gene=blaOXA]_[locus_tag=A7J11_05115]_[protein=OXA-48_family_class_D_beta-lactamase_OXA-515]_[protein_id=WP_09400     AAAAGTTGGAATGCTCACTTTACTGAACA- 150
lcl|NG_055490.1_cds_WP_094009808.1_1_[gene=blaOXA]_[locus_tag=A7J11_05129]_[protein=OXA-48_family_carbapenem-hydrolyzing_class_D_beta-lactamase_OXA-51     AAAAGTTGGAATGCTCACTTTACTGAACA- 150
lcl|NG_055666.1_cds_WP_099156052.1_1_[gene=blaOXA]_[locus_tag=A7J11_05197]_[protein=OXA-48_family_class_D_beta-lactamase_OXA-567]_[protein_id=WP_09915     AAAAGTTGGAATGCTCACTTTACTGAACA- 150
lcl|NG_056053.1_cds_WP_089067012.1_1_[gene=blaOXA]_[locus_tag=A7J11_05303]_[protein=OXA-48_family_class_D_beta-lactamase_OXA-535]_[protein_id=WP_08906     AAGAGCTGGAATGCTCACTTTAGCGAACA- 150
lcl|NG_061613.1_cds_WP_116786833.1_1_[gene=blaOXA]_[locus_tag=A7J11_05863]_[protein=OXA-48_family_class_D_beta-lactamase_OXA-731]_[protein_id=WP_11678     CAGAGTTGGAATACTCACTTTACAGAACA- 150
lcl|NG_064749.1_cds_WP_136512084.1_1_[gene=blaOXA]_[locus_tag=A7J11_06186]_[protein=OXA-48_family_class_D_beta-lactamase_OXA-788]_[protein_id=WP_13651     AAAAGTTGGAATGCTCACTTTACTGAACA- 150
lcl|NG_064751.1_cds_WP_136512085.1_1_[gene=blaOXA]_[locus_tag=A7J11_06188]_[protein=OXA-48_family_class_D_beta-lactamase_OXA-793]_[protein_id=WP_13651     AAAAGTTGGAATGCTCACTTTACTGAACA- 150
lcl|NG_065443.1_cds_WP_140423324.1_1_[gene=blaOXA]_[locus_tag=A7J11_06295]_[protein=OXA-48_family_class_D_beta-lactamase_OXA-833]_[protein_id=WP_14042     AAAAGTTGGAATGCTCACTTTACTGAACA- 150
lcl|NG_066509.1_cds_WP_037428895.1_1_[gene=blaOXA]_[locus_tag=A7J11_06421]_[protein=OXA-48_family_carbapenem-hydrolyzing_class_D_beta-lactamase_OXA-25     AAAAGTTGGAATGCTCACTTTACTGAACA- 150
lcl|NG_066755.1_cds_WP_144376393.1_1_[gene=blaOXA]_[locus_tag=A7J11_06552]_[protein=OXA-48_family_class_D_beta-lactamase_OXA-894]_[protein_id=WP_14437     AAAAGTTGGAATGCTCACTTTACTGAACA- 150
lcl|NG_070182.1_cds_WP_179284333.1_1_[gene=blaOXA]_[locus_tag=A7J11_06833]_[protein=OXA-48_family_class_D_beta-lactamase_OXA-918]_[protein_id=WP_17928     AAAAGTTGGAATGCTCACTTTACTGAACA- 150
lcl|NG_070183.1_cds_WP_179284336.1_1_[gene=blaOXA]_[locus_tag=A7J11_06836]_[protein=OXA-48_family_class_D_beta-lactamase_OXA-920]_[protein_id=WP_17928     AAAAGTTGGAATGCTCACTTTACTGAACA- 150
lcl|NG_070185.1_cds_WP_179284342.1_1_[gene=blaOXA]_[locus_tag=A7J11_06870]_[protein=OXA-48_family_class_D_beta-lactamase_OXA-923]_[protein_id=WP_17928     AAAAGTTGGAATGCTTACTTTACTGAACA- 150
lcl|NG_070186.1_cds_WP_179284345.1_1_[gene=blaOXA]_[locus_tag=A7J11_06871]_[protein=OXA-48_family_class_D_beta-lactamase_OXA-924]_[protein_id=WP_17928     AAAAGTTGGAATGCTCACTTTACTGAACA- 150
lcl|NG_070747.1_cds_WP_188331876.1_1_[gene=blaOXA]_[locus_tag=A7J11_06897]_[protein=OXA-48_family_class_D_beta-lactamase_OXA-922]_[protein_id=WP_18833     AAAAGTTGGAATGCTCACTTTACTGAACA- 150
lcl|NG_070750.1_cds_WP_188331878.1_1_[gene=blaOXA]_[locus_tag=A7J11_06886]_[protein=OXA-48_family_class_D_beta-lactamase_OXA-929]_[protein_id=WP_18833     AAAAGTTGGAATGCTCACTTTACTGAACA- 150
lcl|NG_077983.1_cds_WP_231869591.1_1_[gene=blaOXA]_[locus_tag=A7J11_07255]_[protein=OXA-48_family_class_D_beta-lactamase_OXA-933]_[protein_id=WP_23186     AAAAGTTGGAATGCTCACTTTACTGAACA- 150
lcl|NG_077984.1_cds_WP_231869592.1_1_[gene=blaOXA]_[locus_tag=A7J11_07256]_[protein=OXA-48_family_class_D_beta-lactamase_OXA-934]_[protein_id=WP_23186     AAAAGTTGGAATGCTTACTTTACTGAACA- 150
lcl|NG_078041.1_cds_WP_231869643.1_1_[gene=blaOXA]_[locus_tag=A7J11_07313]_[protein=OXA-48_family_carbapenem-hydrolyzing_class_D_beta-lactamase_OXA-10     AAAAGTTGGAATGCTCACTTTACTGAACA- 150
lcl|NG_078042.1_cds_WP_037414505.1_1_[gene=blaOXA]_[locus_tag=A7J11_07314]_[protein=OXA-48_family_carbapenem-hydrolyzing_class_D_beta-lactamase_OXA-10     AAAAGTTGGAATGCTCACTTTACTGAACA- 150
lcl|NG_079243.1_cds_WP_240067733.1_1_[gene=blaOXA]_[locus_tag=A7J11_07384]_[protein=OXA-48_family_class_D_beta-lactamase_OXA-1055]_[protein_id=WP_2400     AAAAGTTGGAATGCTCACTTTACTGAACA- 150
lcl|NG_081705.1_cds_WP_256875609.1_1_[gene=blaOXA]_[locus_tag=A7J11_07626]_[protein=OXA-48_family_class_D_beta-lactamase_OXA-1119]_[protein_id=WP_2568     AAAAGTTGGAATGCTCACTTTACTGAACA- 150
lcl|NG_088410.1_cds_WP_262697143.1_1_[gene=blaOXA]_[locus_tag=A7J11_07752]_[protein=OXA-48_family_class_D_beta-lactamase_OXA-1146]_[protein_id=WP_2626     AAAAGTTGGAATGCTCACTTTACTGAACA- 150
lcl|NG_149665.1_cds_WP_274293088.1_1_[gene=blaOXA]_[locus_tag=A7J11_07931]_[protein=OXA-48_family_class_D_beta-lactamase_OXA-1181]_[protein_id=WP_2742     AAAAGTTGGAATGCTCACTTTACTGAACA- 150
lcl|NG_203403.1_cds_WP_252655163.1_1_[gene=blaOXA]_[locus_tag=A7J11_08083]_[protein=OXA-48_family_class_D_beta-lactamase_OXA-1012]_[protein_id=WP_2526     AAAAGTTGGAATGCTCACTTTACTGAACA- 150
lcl|NG_203404.1_cds_WP_290468358.1_1_[gene=blaOXA]_[locus_tag=A7J11_08094]_[protein=OXA-48_family_class_D_beta-lactamase_OXA-1200]_[protein_id=WP_2904     AAAAGTTGGAATGCTCACTTTACTGAACA- 150
lcl|NG_203405.1_cds_WP_290468359.1_1_[gene=blaOXA]_[locus_tag=A7J11_08096]_[protein=OXA-48_family_class_D_beta-lactamase_OXA-1201]_[protein_id=WP_2904     AAAAGTTGGAATGCTCACTTTACTGAACA- 150
lcl|NG_203408.1_cds_WP_290468361.1_1_[gene=blaOXA]_[locus_tag=A7J11_08104]_[protein=OXA-48_family_class_D_beta-lactamase_OXA-1205]_[protein_id=WP_2904     AAAAGTTGGAATGCTCACTTTACTGAACA- 150
lcl|NG_203409.1_cds_WP_290468362.1_1_[gene=blaOXA]_[locus_tag=A7J11_08110]_[protein=OXA-48_family_class_D_beta-lactamase_OXA-1207]_[protein_id=WP_2904     AAAAGTTGGAATGCTCACTTTACTGAACA- 150
lcl|NG_228675.1_cds_WP_304487004.1_1_[gene=blaOXA]_[locus_tag=A7J11_08134]_[protein=OXA-48_family_class_D_beta-lactamase_OXA-1211]_[protein_id=WP_3044     AAAAGTTGGAATGCTCACTTTACTGAACA- 150
lcl|NG_228676.1_cds_WP_304487005.1_1_[gene=blaOXA]_[locus_tag=A7J11_08135]_[protein=OXA-48_family_class_D_beta-lactamase_OXA-1212]_[protein_id=WP_3044     AAAAGTTGGAATGCTCACTTTACTGAACA- 150
lcl|NG_228677.1_cds_WP_304487006.1_1_[gene=blaOXA]_[locus_tag=A7J11_08136]_[protein=OXA-48_family_class_D_beta-lactamase_OXA-1213]_[protein_id=WP_3044     AAAAGTTGGAATGCTCACTTTACTGAACA- 150
lcl|NG_242303.1_cds_WP_328703066.1_1_[gene=blaOXA]_[locus_tag=A7J11_08254]_[protein=OXA-48_family_class_D_beta-lactamase_OXA-1167]_[protein_id=WP_3287     AAAAGTTGGAATGCTCACTTTACTGAACA- 150
lcl|NG_242576.1_cds_WP_338424115.1_1_[gene=blaOXA]_[locus_tag=A7J11_08329]_[protein=OXA-48_family_class_D_beta-lactamase_OXA-1226]_[protein_id=WP_3384     AAAAGTTGGAATGCTCACTTTACTGAACA- 150
lcl|NG_242590.1_cds_WP_338424128.1_1_[gene=blaOXA]_[locus_tag=A7J11_08366]_[protein=OXA-48_family_class_D_beta-lactamase_OXA-1240]_[protein_id=WP_3384     AAAAGTTGGAATGCTCACTTTACTGAACA- 150
lcl|NG_242745.1_cds_WP_367187966.1_1_[gene=blaOXA]_[locus_tag=A7J11_08438]_[protein=OXA-48_family_class_D_beta-lactamase_OXA-1242]_[protein_id=WP_3671     AAAAGTTGGAATGCTCACTTTACTGAACA- 150
lcl|NG_243598.1_cds_WP_394294911.1_1_[gene=blaOXA]_[locus_tag=A7J11_08676]_[protein=OXA-48_family_class_D_beta-lactamase_OXA-1304]_[protein_id=WP_3942     AAAAGTTGGAATGCTCACTTTACTGAACA- 150
lcl|NG_243599.1_cds_WP_394294912.1_1_[gene=blaOXA]_[locus_tag=A7J11_08662]_[protein=OXA-48_family_class_D_beta-lactamase_OXA-1305]_[protein_id=WP_3942     AAAAGTTGGAATGCTCACTTTACTGAACA- 150
lcl|NG_243600.1_cds_WP_394294913.1_1_[gene=blaOXA]_[locus_tag=A7J11_08663]_[protein=OXA-48_family_class_D_beta-lactamase_OXA-1306]_[protein_id=WP_3942     AAAAGTTGGAATGCTCACTTTACTGAACA- 150
lcl|NG_243601.1_cds_WP_394294914.1_1_[gene=blaOXA]_[locus_tag=A7J11_08664]_[protein=OXA-48_family_class_D_beta-lactamase_OXA-1307]_[protein_id=WP_3942     AAAAGTTGGAATTCTCACTTTACTGAACA- 150
lcl|NG_243602.1_cds_WP_394294915.1_1_[gene=blaOXA]_[locus_tag=A7J11_08665]_[protein=OXA-48_family_class_D_beta-lactamase_OXA-1308]_[protein_id=WP_3942     AAAAGTTGGAATGCTCACTTTACTGAACA- 150
lcl|NG_243603.1_cds_WP_394294916.1_1_[gene=blaOXA]_[locus_tag=A7J11_08666]_[protein=OXA-48_family_class_D_beta-lactamase_OXA-1309]_[protein_id=WP_3942     AAAAGTTGGAATGCTCACTTTACTGAACA- 150
lcl|NG_244588.1_cds_WP_414840592.1_1_[gene=blaOXA]_[locus_tag=A7J11_08711]_[protein=OXA-48_family_class_D_beta-lactamase_OXA-1371]_[protein_id=WP_4148     AAAAGTTGGAATGCTCACTTTACTGAACA- 150
lcl|NG_245183.1_cds_WP_435892097.1_1_[gene=blaOXA]_[locus_tag=A7J11_09489]_[protein=OXA-48_family_class_D_beta-lactamase_OXA-1382]_[protein_id=WP_4358     AAAAGTTGGAATGCTCACTTTACTGAACA- 150
lcl|NG_245185.1_cds_WP_435892098.1_1_[gene=blaOXA]_[locus_tag=A7J11_09490]_[protein=OXA-48_family_class_D_beta-lactamase_OXA-1384]_[protein_id=WP_4358     AAAAGTTGGAATGCTCACTTTACTGAACA- 150
lcl|NG_245186.1_cds_WP_435892099.1_1_[gene=blaOXA]_[locus_tag=A7J11_09491]_[protein=OXA-48_family_class_D_beta-lactamase_OXA-1385]_[protein_id=WP_4358     AAAAGTTGGAATGCTCACTTTACTGAACA- 150
lcl|OK086972.1_cds_UBT24154.1_1_[gene=blaOXA]_[protein=OXA-48_family_class_D_extended-spectrum_beta-lactamase_OXA-163]_[protein_id=UBT24154.1]_[locati     AAAAGTTGGAATGCTCACTTTACTGAACA- 150
lcl|OK180617.1_cds_UBJ91323.1_1_[gene=blaOXA]_[protein=OXA-48_family_carbapenem-hydrolyzing_class_D_beta-lactamase_OXA-1038]_[protein_id=UBJ91323.1]_[     AAAAGTTGGAATGCTCACTTTACTGAACA- 150
lcl|OK180618.1_cds_UBJ91324.1_1_[gene=blaOXA]_[protein=OXA-48_family_carbapenem-hydrolyzing_class_D_beta-lactamase_OXA-1039]_[protein_id=UBJ91324.1]_[     AAAAGTTGGAATGCTCACTTTACTGAACA- 150
lcl|OK337390.1_cds_UKA77984.1_3_[gene=blaOXA]_[protein=OXA-48_family_carbapenem-hydrolyzing_class_D_beta-lactamase_OXA-181]_[protein_id=UKA77984.1]_[l     AAAAGTTGGAATGCTCACTTTACTGAACA- 150
lcl|OM321042.1_cds_UKA98426.1_1_[gene=blaOXA]_[protein=OXA-48_family_class_D_beta-lactamase_OXA-1055]_[protein_id=UKA98426.1]_[location=1..792]_[gbkey     AAAAGTTGGAATGCTCACTTTACTGAACA- 150
lcl|OM460174.1_cds_UNN27231.1_1_[gene=blaOXA]_[protein=OXA-48_family_carbapenem-hydrolyzing_class_D_beta-lactamase_OXA-181]_[protein_id=UNN27231.1]_[l     AAAAGTTGGAATGCTCACTTTACTGAACA- 150
lcl|ON586156.1_cds_URF41644.1_1_[gene=blaOXA]_[protein=OXA-48_family_class_D_beta-lactamase_OXA-1119]_[protein_id=URF41644.1]_[location=1..798]_[gbkey     AAAAGTTGGAATGCTCACTTTACTGAACA- 150
lcl|ON651448.1_cds_URT56864.1_1_[gene=blaOXA]_[protein=OXA-48_family_class_D_beta-lactamase_OXA-1242]_[protein_id=URT56864.1]_[location=1..798]_[gbkey     AAAAGTTGGAATGCTCACTTTACTGAACA- 150
lcl|OP056623.1_cds_WDW19378.1_1_[gene=blaOXA]_[protein=OXA-48_family_class_D_beta-lactamase_OXA-924]_[protein_id=WDW19378.1]_[location=1..798]_[gbkey=     AAAAGTTGGAATGCTCACTTTACTGAACA- 150
lcl|OP158702.1_cds_UUT09020.1_1_[gene=blaOXA]_[protein=OXA-48_family_class_D_beta-lactamase_OXA-1146]_[protein_id=UUT09020.1]_[location=1..792]_[gbkey     AAAAGTTGGAATGCTCACTTTACTGAACA- 150
lcl|OP802841.1_cds_UZH96289.1_1_[gene=blaOXA]_[protein=OXA-48_family_class_D_beta-lactamase_OXA-1167]_[protein_id=UZH96289.1]_[location=1..798]_[gbkey     AAAAGTTGGAATGCTCACTTTACTGAACA- 150
lcl|OP966822.1_cds_WAS27905.1_1_[gene=blaOXA]_[protein=OXA-48_family_class_D_beta-lactamase_OXA-1181]_[protein_id=WAS27905.1]_[location=1..798]_[gbkey     AAAAGTTGGAATGCTCACTTTACTGAACA- 150
lcl|OQ813782.1_cds_WGG88838.1_1_[gene=blaOXA]_[protein=OXA-48_family_class_D_beta-lactamase_OXA-1200]_[protein_id=WGG88838.1]_[location=1..786]_[gbkey     AAAAGTTGGAATGCTCACTTTACTGAACA- 150
lcl|OQ858941.1_cds_WGJ78634.1_1_[gene=blaOXA]_[protein=OXA-48_family_class_D_beta-lactamase_OXA-1201]_[protein_id=WGJ78634.1]_[location=1..798]_[gbkey     AAAAGTTGGAATGCTCACTTTACTGAACA- 150
lcl|OR076750.1_cds_WIF29729.1_1_[gene=blaOXA]_[protein=OXA-48_family_class_D_beta-lactamase_OXA-1205]_[protein_id=WIF29729.1]_[location=1..798]_[gbkey     AAAAGTTGGAATGCTCACTTTACTGAACA- 150
lcl|OR139853.1_cds_WJL30769.1_1_[gene=blaOXA]_[protein=OXA-48_family_class_D_beta-lactamase_OXA-1207]_[protein_id=WJL30769.1]_[location=1..798]_[gbkey     AAAAGTTGGAATGCTCACTTTACTGAACA- 150
lcl|OR282803.1_cds_WKT28618.1_1_[gene=blaOXA]_[protein=OXA-48_family_class_D_beta-lactamase_OXA-1211]_[protein_id=WKT28618.1]_[location=1..798]_[gbkey     AAAAGTTGGAATGCTCACTTTACTGAACA- 150
lcl|OR282804.1_cds_WKT28619.1_1_[gene=blaOXA]_[protein=OXA-48_family_class_D_beta-lactamase_OXA-1212]_[protein_id=WKT28619.1]_[location=1..798]_[gbkey     AAAAGTTGGAATGCTCACTTTACTGAACA- 150
lcl|OR282805.1_cds_WKT28620.1_1_[gene=blaOXA]_[protein=OXA-48_family_class_D_beta-lactamase_OXA-1213]_[protein_id=WKT28620.1]_[location=1..798]_[gbkey     AAAAGTTGGAATGCTCACTTTACTGAACA- 150
lcl|OR350403.1_cds_WKW35003.1_1_[gene=blaOXA]_[protein=OXA-48_family_class_D_beta-lactamase_OXA-1181]_[protein_id=WKW35003.1]_[location=1..798]_[gbkey     AAAAGTTGGAATGCTCACTTTACTGAACA- 150
lcl|PP061216.1_cds_WRI36020.1_1_[gene=blaOXA]_[protein=OXA-48_family_carbapenem-hydrolyzing_class_D_beta-lactamase_OXA-48]_[protein_id=WRI36020.1]_[lo     AAAAGTTGGAATGCTCACTTTACTGAACA- 150
lcl|PP061216.1_cds_WRI36020.1_1_[gene=blaOXA]_[protein=OXA-48_family_carbapenem-hydrolyzing_class_D_beta-lactamase_OXA-48]_[protein_id=WRI36020.1]_[lo     AAAAGTTGGAATGCTCACTTTACTGAACA- 150
lcl|PP296991.1_cds_WVW91585.1_1_[gene=blaOXA]_[protein=OXA-48_family_class_D_beta-lactamase_OXA-1205]_[protein_id=WVW91585.1]_[location=1..798]_[gbkey     AAAAGTTGGAATGCTCACTTTACTGAACA- 150
lcl|PP296992.1_cds_WVW91586.1_1_[gene=blaOXA]_[protein=OXA-48_family_class_D_beta-lactamase_OXA-1226]_[protein_id=WVW91586.1]_[location=1..798]_[gbkey     AAAAGTTGGAATGCTCACTTTACTGAACA- 150
lcl|PP551583.1_cds_WYF30524.1_1_[gene=blaOXA]_[protein=OXA-48_family_class_D_beta-lactamase_OXA-1240]_[protein_id=WYF30524.1]_[location=1..786]_[gbkey     AAAAGTTGGAATGCTCACTTTACTGAACA- 150
lcl|PQ150461.1_cds_XFO63885.1_1_[gene=blaOXA]_[protein=OXA-48_family_carbapenem-hydrolyzing_class_D_beta-lactamase_OXA-48]_[protein_id=XFO63885.1]_[lo     AAAAGTTGGAATGCTCACTTTACTGAACA- 150
lcl|PQ162583.1_cds_XFO63919.1_1_[gene=blaOXA]_[protein=OXA-48_family_carbapenem-hydrolyzing_class_D_beta-lactamase_OXA-48]_[protein_id=XFO63919.1]_[lo     AAAAGTTGGAATGCTCACTTTACTGAACA- 150
lcl|PQ394558.1_cds_XHO32901.1_1_[gene=blaOXA]_[protein=OXA-48_family_class_D_beta-lactamase_OXA-1305]_[protein_id=XHO32901.1]_[location=1..798]_[gbkey     AAAAGTTGGAATGCTCACTTTACTGAACA- 150
lcl|PQ394559.1_cds_XHO32902.1_1_[gene=blaOXA]_[protein=OXA-48_family_class_D_beta-lactamase_OXA-1306]_[protein_id=XHO32902.1]_[location=1..798]_[gbkey     AAAAGTTGGAATGCTCACTTTACTGAACA- 150
lcl|PQ394560.1_cds_XHO32903.1_1_[gene=blaOXA]_[protein=OXA-48_family_class_D_beta-lactamase_OXA-1307]_[protein_id=XHO32903.1]_[location=1..798]_[gbkey     AAAAGTTGGAATTCTCACTTTACTGAACA- 150
lcl|PQ394561.1_cds_XHO32904.1_1_[gene=blaOXA]_[protein=OXA-48_family_class_D_beta-lactamase_OXA-1308]_[protein_id=XHO32904.1]_[location=1..798]_[gbkey     AAAAGTTGGAATGCTCACTTTACTGAACA- 150
lcl|PQ394562.1_cds_XHO32905.1_1_[gene=blaOXA]_[protein=OXA-48_family_class_D_beta-lactamase_OXA-1309]_[protein_id=XHO32905.1]_[location=1..798]_[gbkey     AAAAGTTGGAATGCTCACTTTACTGAACA- 150
lcl|PQ399801.1_cds_XHO32915.1_1_[gene=blaOXA]_[protein=OXA-48_family_class_D_beta-lactamase_OXA-1304]_[protein_id=XHO32915.1]_[location=1..798]_[gbkey     AAAAGTTGGAATGCTCACTTTACTGAACA- 150
lcl|PV767493.1_cds_XVC02738.1_1_[gene=blaOXA]_[protein=OXA-48_family_class_D_beta-lactamase_OXA-1382]_[protein_id=XVC02738.1]_[location=1..798]_[gbkey     AAAAGTTGGAATGCTCACTTTACTGAACA- 150
lcl|PV787182.1_cds_XWJ61550.1_1_[gene=blaOXA]_[protein=OXA-48_family_class_D_beta-lactamase_OXA-1384]_[protein_id=XWJ61550.1]_[location=1..798]_[gbkey     AAAAGTTGGAATGCTCACTTTACTGAACA- 150
lcl|PV787183.1_cds_XWJ61551.1_1_[gene=blaOXA]_[protein=OXA-48_family_class_D_beta-lactamase_OXA-1385]_[protein_id=XWJ61551.1]_[location=1..786]_[gbkey     AAAAGTTGGAATGCTCACTTTACTGAACA- 150
lcl|PV878578.1_cds_XXP60817.1_1_[gene=blaOXA]_[protein=OXA-48_family_class_D_beta-lactamase_OXA-1396]_[protein_id=XXP60817.1]_[location=1..798]_[gbkey     AAAAGTTGGAATGCTCACTTTACTGAACA- 150
lcl|PV878580.1_cds_XXP60819.1_1_[gene=blaOXA]_[protein=OXA-48_family_class_D_beta-lactamase_OXA-1398]_[protein_id=XXP60819.1]_[location=1..798]_[gbkey     AAAAGTTGGAATGCTCACTTTACTGAACA- 150
lcl|PX204141.1_cds_XZG26185.1_1_[gene=blaOXA]_[protein=OXA-48_family_class_D_beta-lactamase_OXA-1399]_[protein_id=XZG26185.1]_[location=1..786]_[gbkey     AAAAGTTGGAATGCTCACTTTACTGAACA- 150
lcl|PX204636.1_cds_YAA53701.1_1_[gene=blaOXA]_[protein=OXA-48_family_carbapenem-hydrolyzing_class_D_beta-lactamase_OXA-232]_[protein_id=YAA53701.1]_[l     AAAAGTTGGAATGCTCACTTTACTGAACA- 150
lcl|PX238182.1_cds_YAA50956.1_1_[gene=blaOXA]_[protein=OXA-48_family_class_D_beta-lactamase_OXA-1399]_[protein_id=YAA50956.1]_[location=1..786]_[gbkey     AAAAGTTGGAATGCTCACTTTACTGAACA- 150
lcl|PX238183.1_cds_YAA50957.1_1_[gene=blaOXA]_[protein=OXA-48_family_class_D_beta-lactamase_OXA-1400]_[protein_id=YAA50957.1]_[location=1..798]_[gbkey     AAAAGTTGGAATGCTCACTTTACTGAACA- 150
                                                                                                                                                                                         

OXA-1_consensus                                                                                                                                            CCA--------------------------- 180
OXA01_crRNA                                                                                                                                                ------------------------------ 180
Forward_primer                                                                                                                                             ------------------------------ 180
Reverse_primer                                                                                                                                             ------------------------------ 180
lcl|PP061215.1_cds_WRI36019.1_1_[gene=blaOXA]_[protein=truncated_OXA-48_family_class_D_beta-lactamase]_[protein_id=WRI36019.1]_[location=137..787]_[gb     ------------------------------ 180
lcl|NG_049725.1_cds_WP_063864081.1_1_[gene=blaOXA]_[locus_tag=A7J11_03527]_[protein=OXA-48_family_extended-spectrum_class_D_beta-lactamase_OXA-439]_[p     ------------------------------ 180
lcl|KU878974.1_cds_AMO66558.1_1_[gene=blaOXA]_[protein=OXA-48_family_carbapenem-hydrolyzing_class_D_beta-lactamase_OXA-517]_[protein_id=AMO66558.1]_[l     ------------------------------ 180
lcl|NG_049724.1_cds_WP_063864080.1_1_[gene=blaOXA]_[locus_tag=A7J11_03481]_[protein=OXA-48_family_carbapenem-hydrolyzing_class_D_beta-lactamase_OXA-43     ------------------------------ 180
lcl|KY684124.1_cds_AQW34754.1_1_[gene=blaOXA]_[protein=OXA-48_family_class_D_beta-lactamase_OXA-547]_[protein_id=AQW34754.1]_[location=19..816]_[gbkey     ------------------------------ 180
lcl|MN525568.1_cds_QFE31714.1_1_[gene=blaOXA]_[protein=OXA-48_family_class_D_beta-lactamase_OXA-894]_[protein_id=QFE31714.1]_[location=1..798]_[gbkey=     ------------------------------ 180
lcl|NG_054693.1_cds_WP_085562403.1_1_[gene=blaOXA]_[locus_tag=A7J11_05009]_[protein=OXA-48_family_class_D_beta-lactamase_OXA-547]_[protein_id=WP_08556     ------------------------------ 180
lcl|NG_054959.1_cds_WP_087587945.1_1_[gene=blaOXA]_[locus_tag=A7J11_05048]_[protein=OXA-48_family_class_D_beta-lactamase_OXA-546]_[protein_id=WP_08758     ------------------------------ 180
lcl|KU866382.1_cds_AMN85820.1_1_[gene=blaOXA]_[protein=OXA-48_family_class_D_beta-lactamase_OXA-514]_[protein_id=AMN85820.1]_[location=1..798]_[gbkey=     ------------------------------ 180
lcl|KU866383.1_cds_AMN85821.1_1_[gene=blaOXA]_[protein=OXA-48_family_class_D_beta-lactamase_OXA-515]_[protein_id=AMN85821.1]_[location=1..798]_[gbkey=     ------------------------------ 180
lcl|NG_055499.1_cds_WP_094009811.1_1_[gene=blaOXA]_[locus_tag=A7J11_05138]_[protein=OXA-48_family_class_D_beta-lactamase_OXA-566]_[protein_id=WP_09400     ------------------------------ 180
lcl|KC902850.1_cds_AGS78031.1_2_[gene=blaOXA-48b]_[protein=beta-lactamase_OXA-48b]_[protein_id=AGS78031.1]_[location=1035..1832]_[gbkey=CDS]               ------------------------------ 180
lcl|KC902851.1_cds_AGS78034.1_2_[gene=blaOXA-48b]_[protein=beta-lactamase_OXA-48b]_[protein_id=AGS78034.1]_[location=1035..1832]_[gbkey=CDS]               ------------------------------ 180
lcl|KU531433.1_cds_ALZ40809.1_1_[gene=blaOXA]_[protein=OXA-48_family_class_D_beta-lactamase_OXA-505]_[protein_id=ALZ40809.1]_[location=1..798]_[gbkey=     ------------------------------ 180
lcl|KU866382.1_cds_AMN85820.1_1_[gene=blaOXA]_[protein=OXA-48_family_class_D_beta-lactamase_OXA-514]_[protein_id=AMN85820.1]_[location=1..798]_[gbkey=     ------------------------------ 180
lcl|KX298208.1_cds_AQU42620.1_2_[gene=blaOXA-48-L]_[protein=class_D_beta-lactamase_OXA-48-like_protein]_[protein_id=AQU42620.1]_[location=1017..1814]_     ------------------------------ 180
lcl|KX298211.1_cds_AQU42628.1_2_[gene=blaOXA-48-L]_[protein=class_D_beta-lactamase_OXA-48-like_protein]_[protein_id=AQU42628.1]_[location=1021..1908]_     CAAGTTGAACCGCAACAAGCTAAGCAACAA 180
lcl|KX298212.1_cds_AQU42631.1_2_[gene=blaOXA-48-L]_[protein=class_D_beta-lactamase_OXA-48-like_protein]_[protein_id=AQU42631.1]_[location=1023..1895]_     CAAGTTGAACCG---------------CAA 180
lcl|KX298213.1_cds_AQU42634.1_2_[gene=blaOXA-48-L]_[protein=class_D_beta-lactamase_OXA-48-like_protein]_[protein_id=AQU42634.1]_[location=699..1571]_[     CAAGCTGAACCG---------------CAA 180
lcl|KX298214.1_cds_AQU42637.1_2_[gene=blaOXA-48-L]_[protein=class_D_beta-lactamase_OXA-48-like_protein]_[protein_id=AQU42637.1]_[location=983..1855]_[     CAAGTTGAACCG---------------CAA 180
lcl|KX298215.1_cds_AQU42640.1_2_[gene=blaOXA-48-L]_[protein=class_D_beta-lactamase_OXA-48-like_protein]_[protein_id=AQU42640.1]_[location=982..1854]_[     CAAGTTGAACCG---------------CAA 180
lcl|KX298216.1_cds_AQU42643.1_2_[gene=blaOXA-48-L]_[protein=class_D_beta-lactamase_OXA-48-like_protein]_[protein_id=AQU42643.1]_[location=983..1855]_[     CAAGTTGAACCG---------------CAA 180
lcl|KX298217.1_cds_AQU42646.1_2_[gene=blaOXA-48-L]_[protein=class_D_beta-lactamase_OXA-48-like_protein]_[protein_id=AQU42646.1]_[location=990..1862]_[     CAAGTTGAACCG---------------CAA 180
lcl|KX298218.1_cds_AQU42649.1_2_[gene=blaOXA-48-L]_[protein=class_D_beta-lactamase_OXA-48-like_protein]_[protein_id=AQU42649.1]_[location=991..1863]_[     CAAGTTGAACCG---------------CAA 180
lcl|KX298219.1_cds_AQU42652.1_2_[gene=blaOXA-48-L]_[protein=class_D_beta-lactamase_OXA-48-like_protein]_[protein_id=AQU42652.1]_[location=991..1863]_[     CAAGTTGAACCG---------------CAA 180
lcl|KX298220.1_cds_AQU42655.1_2_[gene=blaOXA-48-L]_[protein=class_D_beta-lactamase_OXA-48-like_protein]_[protein_id=AQU42655.1]_[location=934..1821]_[     CAAGTTGAACCGCAACAAGCTAAGCAACAA 180
lcl|KX298221.1_cds_AQU42658.1_2_[gene=blaOXA-48-L]_[protein=class_D_beta-lactamase_OXA-48-like_protein]_[protein_id=AQU42658.1]_[location=1003..1890]_     CAAGTTGAACCGCAACAAGCTAAGCAACAA 180
lcl|KX298222.1_cds_AQU42661.1_2_[gene=blaOXA-48-L]_[protein=class_D_beta-lactamase_OXA-48-like_protein]_[protein_id=AQU42661.1]_[location=1005..1892]_     CAAGTTGAACCGCAACAAGCTAAGCAACAA 180
lcl|KX349732.1_cds_ANI25017.1_1_[gene=blaOXA]_[protein=OXA-48_family_class_D_beta-lactamase_OXA-519]_[protein_id=ANI25017.1]_[location=1..798]_[gbkey=     ------------------------------ 180
lcl|KX827284.1_cds_APB92846.1_1_[gene=blaOXA]_[protein=OXA-48_family_class_D_beta-lactamase_OXA-538]_[protein_id=APB92846.1]_[location=24..821]_[gbkey     ------------------------------ 180
lcl|KX828709.1_cds_AOQ26572.1_1_[gene=blaOXA]_[protein=OXA-48_family_carbapenem-hydrolyzing_class_D_beta-lactamase_OXA-535]_[protein_id=AOQ26572.1]_[l     ------------------------------ 180
lcl|KY682756.1_cds_AQX43454.1_1_[gene=blaOXA]_[protein=OXA-48_family_class_D_beta-lactamase_OXA-546]_[protein_id=AQX43454.1]_[location=1..798]_[gbkey=     ------------------------------ 180
lcl|MF099636.1_cds_ASC55290.1_1_[gene=blaOXA]_[protein=OXA-48_family_class_D_beta-lactamase_OXA-566]_[protein_id=ASC55290.1]_[location=1..798]_[gbkey=     ------------------------------ 180
lcl|MG062673.1_cds_ATJ25944.1_1_[gene=blaOXA]_[protein=OXA-48_family_class_D_beta-lactamase_OXA-567]_[protein_id=ATJ25944.1]_[location=1..795]_[gbkey=     ------------------------------ 180
lcl|MH718729.1_cds_AXM05329.1_1_[gene=blaOXA]_[protein=OXA-48_family_class_D_beta-lactamase_OXA-731]_[protein_id=AXM05329.1]_[location=1..798]_[gbkey=     ------------------------------ 180
lcl|MH932630.1_cds_AYA73669.1_4_[gene=blaOXA]_[protein=OXA-48_family_carbapenem-hydrolyzing_class_D_beta-lactamase_OXA-232]_[protein_id=AYA73669.1]_[l     ------------------------------ 180
lcl|MK105834.1_cds_AYP67521.1_1_[gene=blaOXA]_[protein=OXA-48_family_carbapenem-hydrolyzing_class_D_beta-lactamase_OXA-232]_[protein_id=AYP67521.1]_[l     ------------------------------ 180
lcl|MK359485.1_cds_QCX19852.1_2_[gene=blaOXA]_[protein=carbapenem-hydrolyzing_class_D_beta-lactamase_OXA-48]_[protein_id=QCX19852.1]_[location=complem     ------------------------------ 180
lcl|MK416209.1_cds_QAT97596.1_1_[gene=blaOXA]_[protein=OXA-48_family_class_D_beta-lactamase_OXA-788]_[protein_id=QAT97596.1]_[location=1..786]_[gbkey=     ------------------------------ 180
lcl|MK469978.1_cds_QBA86170.1_1_[gene=blaOXA]_[protein=OXA-48_family_class_D_beta-lactamase_OXA-793]_[protein_id=QBA86170.1]_[location=1..792]_[gbkey=     ------------------------------ 180
lcl|MK976701.1_cds_QCY50071.1_1_[gene=blaOXA]_[protein=OXA-48_family_carbapenem-hydrolyzing_class_D_beta-lactamase_OXA-232]_[protein_id=QCY50071.1]_[l     ------------------------------ 180
lcl|MK976702.1_cds_QCY50072.1_1_[gene=blaOXA]_[protein=OXA-48_family_class_D_beta-lactamase_OXA-833]_[protein_id=QCY50072.1]_[location=27..824]_[gbkey     ------------------------------ 180
lcl|MK989990.1_cds_QNL15887.1_1_[gene=blaOXA]_[protein=OXA-48_family_class_D_beta-lactamase_OXA-929]_[protein_id=QNL15887.1]_[location=complement(1..7     ------------------------------ 180
lcl|MN652091.1_cds_QNO58459.1_1_[gene=blaOXA]_[protein=OXA-48_family_carbapenem-hydrolyzing_class_D_beta-lactamase_OXA-181]_[protein_id=QNO58459.1]_[l     ------------------------------ 180
lcl|MN652092.1_cds_QNO58460.1_1_[gene=blaOXA]_[protein=OXA-48_family_carbapenem-hydrolyzing_class_D_beta-lactamase_OXA-181]_[protein_id=QNO58460.1]_[l     ------------------------------ 180
lcl|MN652093.1_cds_QNO58461.1_1_[gene=blaOXA]_[protein=OXA-48_family_carbapenem-hydrolyzing_class_D_beta-lactamase_OXA-181]_[protein_id=QNO58461.1]_[l     ------------------------------ 180
lcl|MN652094.1_cds_QNO58462.1_1_[gene=blaOXA]_[protein=OXA-48_family_carbapenem-hydrolyzing_class_D_beta-lactamase_OXA-181]_[protein_id=QNO58462.1]_[l     ------------------------------ 180
lcl|MN652095.1_cds_QNO58463.1_1_[gene=blaOXA]_[protein=OXA-48_family_carbapenem-hydrolyzing_class_D_beta-lactamase_OXA-181]_[protein_id=QNO58463.1]_[l     ------------------------------ 180
lcl|MN652096.1_cds_QNO58464.1_1_[gene=blaOXA]_[protein=OXA-48_family_carbapenem-hydrolyzing_class_D_beta-lactamase_OXA-181]_[protein_id=QNO58464.1]_[l     ------------------------------ 180
lcl|MN652097.1_cds_QNO58465.1_1_[gene=blaOXA]_[protein=OXA-48_family_carbapenem-hydrolyzing_class_D_beta-lactamase_OXA-181]_[protein_id=QNO58465.1]_[l     ------------------------------ 180
lcl|MN652098.1_cds_QNO58466.1_1_[gene=blaOXA]_[protein=OXA-48_family_carbapenem-hydrolyzing_class_D_beta-lactamase_OXA-181]_[protein_id=QNO58466.1]_[l     ------------------------------ 180
lcl|MN652099.1_cds_QNO58467.1_1_[gene=blaOXA]_[protein=OXA-48_family_carbapenem-hydrolyzing_class_D_beta-lactamase_OXA-181]_[protein_id=QNO58467.1]_[l     ------------------------------ 180
lcl|MN652100.1_cds_QNO58468.1_1_[gene=blaOXA]_[protein=OXA-48_family_carbapenem-hydrolyzing_class_D_beta-lactamase_OXA-181]_[protein_id=QNO58468.1]_[l     ------------------------------ 180
lcl|MN652101.1_cds_QNO58469.1_1_[gene=blaOXA]_[protein=OXA-48_family_carbapenem-hydrolyzing_class_D_beta-lactamase_OXA-181]_[protein_id=QNO58469.1]_[l     ------------------------------ 180
lcl|MN652102.1_cds_QNO58470.1_1_[gene=blaOXA]_[protein=OXA-48_family_carbapenem-hydrolyzing_class_D_beta-lactamase_OXA-181]_[protein_id=QNO58470.1]_[l     ------------------------------ 180
lcl|MN652103.1_cds_QNO58471.1_1_[gene=blaOXA]_[protein=OXA-48_family_carbapenem-hydrolyzing_class_D_beta-lactamase_OXA-181]_[protein_id=QNO58471.1]_[l     ------------------------------ 180
lcl|MN652104.1_cds_QNO58472.1_1_[gene=blaOXA]_[protein=OXA-48_family_carbapenem-hydrolyzing_class_D_beta-lactamase_OXA-232]_[protein_id=QNO58472.1]_[l     ------------------------------ 180
lcl|MN652105.1_cds_QNO58473.1_1_[gene=blaOXA]_[protein=OXA-48_family_carbapenem-hydrolyzing_class_D_beta-lactamase_OXA-232]_[protein_id=QNO58473.1]_[l     ------------------------------ 180
lcl|MN652106.1_cds_QNO58474.1_1_[gene=blaOXA]_[protein=OXA-48_family_carbapenem-hydrolyzing_class_D_beta-lactamase_OXA-232]_[protein_id=QNO58474.1]_[l     ------------------------------ 180
lcl|MN652107.1_cds_QNO58475.1_1_[gene=blaOXA]_[protein=OXA-48_family_carbapenem-hydrolyzing_class_D_beta-lactamase_OXA-232]_[protein_id=QNO58475.1]_[l     ------------------------------ 180
lcl|MN652108.1_cds_QNO58476.1_1_[gene=blaOXA]_[protein=OXA-48_family_carbapenem-hydrolyzing_class_D_beta-lactamase_OXA-232]_[protein_id=QNO58476.1]_[l     ------------------------------ 180
lcl|MN652109.1_cds_QNO58477.1_1_[gene=blaOXA]_[protein=OXA-48_family_carbapenem-hydrolyzing_class_D_beta-lactamase_OXA-232]_[protein_id=QNO58477.1]_[l     ------------------------------ 180
lcl|MN652110.1_cds_QNO58478.1_1_[gene=blaOXA]_[protein=OXA-48_family_carbapenem-hydrolyzing_class_D_beta-lactamase_OXA-232]_[protein_id=QNO58478.1]_[l     ------------------------------ 180
lcl|MN652111.1_cds_QNO58479.1_1_[gene=blaOXA]_[protein=OXA-48_family_carbapenem-hydrolyzing_class_D_beta-lactamase_OXA-232]_[protein_id=QNO58479.1]_[l     ------------------------------ 180
lcl|MN652112.1_cds_QNO58480.1_1_[gene=blaOXA]_[protein=OXA-48_family_carbapenem-hydrolyzing_class_D_beta-lactamase_OXA-232]_[protein_id=QNO58480.1]_[l     ------------------------------ 180
lcl|MN652113.1_cds_QNO58481.1_1_[gene=blaOXA]_[protein=OXA-48_family_carbapenem-hydrolyzing_class_D_beta-lactamase_OXA-232]_[protein_id=QNO58481.1]_[l     ------------------------------ 180
lcl|MN652114.1_cds_QNO58482.1_1_[gene=blaOXA]_[protein=OXA-48_family_carbapenem-hydrolyzing_class_D_beta-lactamase_OXA-232]_[protein_id=QNO58482.1]_[l     ------------------------------ 180
lcl|MN652115.1_cds_QNO58483.1_1_[gene=blaOXA]_[protein=OXA-48_family_carbapenem-hydrolyzing_class_D_beta-lactamase_OXA-232]_[protein_id=QNO58483.1]_[l     ------------------------------ 180
lcl|MN652116.1_cds_QNO58484.1_1_[gene=blaOXA]_[protein=OXA-48_family_carbapenem-hydrolyzing_class_D_beta-lactamase_OXA-232]_[protein_id=QNO58484.1]_[l     ------------------------------ 180
lcl|MN652117.1_cds_QNO58485.1_1_[gene=blaOXA]_[protein=OXA-48_family_carbapenem-hydrolyzing_class_D_beta-lactamase_OXA-232]_[protein_id=QNO58485.1]_[l     ------------------------------ 180
lcl|MN652118.1_cds_QNO58486.1_1_[gene=blaOXA]_[protein=OXA-48_family_carbapenem-hydrolyzing_class_D_beta-lactamase_OXA-232]_[protein_id=QNO58486.1]_[l     ------------------------------ 180
lcl|MN652119.1_cds_QNO58487.1_1_[gene=blaOXA]_[protein=OXA-48_family_carbapenem-hydrolyzing_class_D_beta-lactamase_OXA-232]_[protein_id=QNO58487.1]_[l     ------------------------------ 180
lcl|MN652120.1_cds_QNO58488.1_1_[gene=blaOXA]_[protein=OXA-48_family_carbapenem-hydrolyzing_class_D_beta-lactamase_OXA-232]_[protein_id=QNO58488.1]_[l     ------------------------------ 180
lcl|MN652121.1_cds_QNO58489.1_1_[gene=blaOXA]_[protein=OXA-48_family_carbapenem-hydrolyzing_class_D_beta-lactamase_OXA-232]_[protein_id=QNO58489.1]_[l     ------------------------------ 180
lcl|MN652122.1_cds_QNO58490.1_1_[gene=blaOXA]_[protein=OXA-48_family_carbapenem-hydrolyzing_class_D_beta-lactamase_OXA-232]_[protein_id=QNO58490.1]_[l     ------------------------------ 180
lcl|MN652123.1_cds_QNO58491.1_1_[gene=blaOXA]_[protein=OXA-48_family_carbapenem-hydrolyzing_class_D_beta-lactamase_OXA-232]_[protein_id=QNO58491.1]_[l     ------------------------------ 180
lcl|MN652124.1_cds_QNO58492.1_1_[gene=blaOXA]_[protein=OXA-48_family_carbapenem-hydrolyzing_class_D_beta-lactamase_OXA-232]_[protein_id=QNO58492.1]_[l     ------------------------------ 180
lcl|MN652125.1_cds_QNO58493.1_1_[gene=blaOXA]_[protein=OXA-48_family_carbapenem-hydrolyzing_class_D_beta-lactamase_OXA-232]_[protein_id=QNO58493.1]_[l     ------------------------------ 180
lcl|MN652126.1_cds_QNO58494.1_1_[gene=blaOXA]_[protein=OXA-48_family_carbapenem-hydrolyzing_class_D_beta-lactamase_OXA-232]_[protein_id=QNO58494.1]_[l     ------------------------------ 180
lcl|MN652127.1_cds_QNO58495.1_1_[gene=blaOXA]_[protein=OXA-48_family_carbapenem-hydrolyzing_class_D_beta-lactamase_OXA-232]_[protein_id=QNO58495.1]_[l     ------------------------------ 180
lcl|MN652128.1_cds_QNO58496.1_1_[gene=blaOXA]_[protein=OXA-48_family_carbapenem-hydrolyzing_class_D_beta-lactamase_OXA-232]_[protein_id=QNO58496.1]_[l     ------------------------------ 180
lcl|MN652129.1_cds_QNO58497.1_1_[gene=blaOXA]_[protein=OXA-48_family_carbapenem-hydrolyzing_class_D_beta-lactamase_OXA-232]_[protein_id=QNO58497.1]_[l     ------------------------------ 180
lcl|MN652130.1_cds_QNO58498.1_1_[gene=blaOXA]_[protein=OXA-48_family_carbapenem-hydrolyzing_class_D_beta-lactamase_OXA-232]_[protein_id=QNO58498.1]_[l     ------------------------------ 180
lcl|MN652131.1_cds_QNO58499.1_1_[gene=blaOXA]_[protein=OXA-48_family_carbapenem-hydrolyzing_class_D_beta-lactamase_OXA-232]_[protein_id=QNO58499.1]_[l     ------------------------------ 180
lcl|MN652132.1_cds_QNO58500.1_1_[gene=blaOXA]_[protein=OXA-48_family_carbapenem-hydrolyzing_class_D_beta-lactamase_OXA-232]_[protein_id=QNO58500.1]_[l     ------------------------------ 180
lcl|MN654412.1_cds_QGJ97564.1_1_[gene=blaOXA]_[protein=OXA-48_family_carbapenem-hydrolyzing_class_D_beta-lactamase_OXA-181]_[protein_id=QGJ97564.1]_[l     ------------------------------ 180
lcl|MN654413.1_cds_QGJ97565.1_1_[gene=blaOXA]_[protein=OXA-48_family_carbapenem-hydrolyzing_class_D_beta-lactamase_OXA-181]_[protein_id=QGJ97565.1]_[l     ------------------------------ 180
lcl|MN654414.1_cds_QGJ97566.1_1_[gene=blaOXA]_[protein=OXA-48_family_carbapenem-hydrolyzing_class_D_beta-lactamase_OXA-181]_[protein_id=QGJ97566.1]_[l     ------------------------------ 180
lcl|MN654415.1_cds_QGJ97567.1_1_[gene=blaOXA]_[protein=OXA-48_family_carbapenem-hydrolyzing_class_D_beta-lactamase_OXA-181]_[protein_id=QGJ97567.1]_[l     ------------------------------ 180
lcl|MN654416.1_cds_QGJ97568.1_1_[gene=blaOXA]_[protein=OXA-48_family_carbapenem-hydrolyzing_class_D_beta-lactamase_OXA-181]_[protein_id=QGJ97568.1]_[l     ------------------------------ 180
lcl|MN654417.1_cds_QGJ97569.1_1_[gene=blaOXA]_[protein=OXA-48_family_carbapenem-hydrolyzing_class_D_beta-lactamase_OXA-181]_[protein_id=QGJ97569.1]_[l     ------------------------------ 180
lcl|MN654418.1_cds_QGJ97570.1_1_[gene=blaOXA]_[protein=OXA-48_family_carbapenem-hydrolyzing_class_D_beta-lactamase_OXA-181]_[protein_id=QGJ97570.1]_[l     ------------------------------ 180
lcl|MN654419.1_cds_QGJ97571.1_1_[gene=blaOXA]_[protein=OXA-48_family_carbapenem-hydrolyzing_class_D_beta-lactamase_OXA-181]_[protein_id=QGJ97571.1]_[l     ------------------------------ 180
lcl|MN654420.1_cds_QGJ97572.1_1_[gene=blaOXA]_[protein=OXA-48_family_carbapenem-hydrolyzing_class_D_beta-lactamase_OXA-232]_[protein_id=QGJ97572.1]_[l     ------------------------------ 180
lcl|MN654421.1_cds_QGJ97573.1_1_[gene=blaOXA]_[protein=OXA-48_family_carbapenem-hydrolyzing_class_D_beta-lactamase_OXA-232]_[protein_id=QGJ97573.1]_[l     ------------------------------ 180
lcl|MN654422.1_cds_QGJ97574.1_1_[gene=blaOXA]_[protein=OXA-48_family_carbapenem-hydrolyzing_class_D_beta-lactamase_OXA-232]_[protein_id=QGJ97574.1]_[l     ------------------------------ 180
lcl|MN654423.1_cds_QGJ97575.1_1_[gene=blaOXA]_[protein=OXA-48_family_carbapenem-hydrolyzing_class_D_beta-lactamase_OXA-232]_[protein_id=QGJ97575.1]_[l     ------------------------------ 180
lcl|MN654424.1_cds_QGJ97576.1_1_[gene=blaOXA]_[protein=OXA-48_family_carbapenem-hydrolyzing_class_D_beta-lactamase_OXA-232]_[protein_id=QGJ97576.1]_[l     ------------------------------ 180
lcl|MN654425.1_cds_QGJ97577.1_1_[gene=blaOXA]_[protein=OXA-48_family_carbapenem-hydrolyzing_class_D_beta-lactamase_OXA-232]_[protein_id=QGJ97577.1]_[l     ------------------------------ 180
lcl|MN654426.1_cds_QGJ97578.1_1_[gene=blaOXA]_[protein=OXA-48_family_carbapenem-hydrolyzing_class_D_beta-lactamase_OXA-232]_[protein_id=QGJ97578.1]_[l     ------------------------------ 180
lcl|MN654427.1_cds_QGJ97579.1_1_[gene=blaOXA]_[protein=OXA-48_family_carbapenem-hydrolyzing_class_D_beta-lactamase_OXA-232]_[protein_id=QGJ97579.1]_[l     ------------------------------ 180
lcl|MN654428.1_cds_QGJ97580.1_1_[gene=blaOXA]_[protein=OXA-48_family_carbapenem-hydrolyzing_class_D_beta-lactamase_OXA-232]_[protein_id=QGJ97580.1]_[l     ------------------------------ 180
lcl|MN654429.1_cds_QGJ97581.1_1_[gene=blaOXA]_[protein=OXA-48_family_carbapenem-hydrolyzing_class_D_beta-lactamase_OXA-232]_[protein_id=QGJ97581.1]_[l     ------------------------------ 180
lcl|MN654430.1_cds_QGJ97582.1_1_[gene=blaOXA]_[protein=OXA-48_family_carbapenem-hydrolyzing_class_D_beta-lactamase_OXA-232]_[protein_id=QGJ97582.1]_[l     ------------------------------ 180
lcl|MN654431.1_cds_QGJ97583.1_1_[gene=blaOXA]_[protein=OXA-48_family_carbapenem-hydrolyzing_class_D_beta-lactamase_OXA-232]_[protein_id=QGJ97583.1]_[l     ------------------------------ 180
lcl|MN654432.1_cds_QGJ97584.1_1_[gene=blaOXA]_[protein=OXA-48_family_carbapenem-hydrolyzing_class_D_beta-lactamase_OXA-232]_[protein_id=QGJ97584.1]_[l     ------------------------------ 180
lcl|MN654433.1_cds_QGJ97585.1_1_[gene=blaOXA]_[protein=OXA-48_family_carbapenem-hydrolyzing_class_D_beta-lactamase_OXA-232]_[protein_id=QGJ97585.1]_[l     ------------------------------ 180
lcl|MN654434.1_cds_QGJ97586.1_1_[gene=blaOXA]_[protein=OXA-48_family_carbapenem-hydrolyzing_class_D_beta-lactamase_OXA-232]_[protein_id=QGJ97586.1]_[l     ------------------------------ 180
lcl|MN654435.1_cds_QGJ97587.1_1_[gene=blaOXA]_[protein=OXA-48_family_carbapenem-hydrolyzing_class_D_beta-lactamase_OXA-232]_[protein_id=QGJ97587.1]_[l     ------------------------------ 180
lcl|MN654436.1_cds_QGJ97588.1_1_[gene=blaOXA]_[protein=OXA-48_family_carbapenem-hydrolyzing_class_D_beta-lactamase_OXA-232]_[protein_id=QGJ97588.1]_[l     ------------------------------ 180
lcl|MN654437.1_cds_QGJ97589.1_1_[gene=blaOXA]_[protein=OXA-48_family_carbapenem-hydrolyzing_class_D_beta-lactamase_OXA-232]_[protein_id=QGJ97589.1]_[l     ------------------------------ 180
lcl|MN654438.1_cds_QGJ97590.1_1_[gene=blaOXA]_[protein=OXA-48_family_carbapenem-hydrolyzing_class_D_beta-lactamase_OXA-232]_[protein_id=QGJ97590.1]_[l     ------------------------------ 180
lcl|MN654439.1_cds_QGJ97591.1_1_[gene=blaOXA]_[protein=OXA-48_family_carbapenem-hydrolyzing_class_D_beta-lactamase_OXA-232]_[protein_id=QGJ97591.1]_[l     ------------------------------ 180
lcl|MN654440.1_cds_QGJ97592.1_1_[gene=blaOXA]_[protein=OXA-48_family_carbapenem-hydrolyzing_class_D_beta-lactamase_OXA-232]_[protein_id=QGJ97592.1]_[l     ------------------------------ 180
lcl|MN654441.1_cds_QGJ97593.1_1_[gene=blaOXA]_[protein=OXA-48_family_carbapenem-hydrolyzing_class_D_beta-lactamase_OXA-232]_[protein_id=QGJ97593.1]_[l     ------------------------------ 180
lcl|MN654442.1_cds_QGJ97594.1_1_[gene=blaOXA]_[protein=OXA-48_family_carbapenem-hydrolyzing_class_D_beta-lactamase_OXA-232]_[protein_id=QGJ97594.1]_[l     ------------------------------ 180
lcl|MN654443.1_cds_QGJ97595.1_1_[gene=blaOXA]_[protein=OXA-48_family_carbapenem-hydrolyzing_class_D_beta-lactamase_OXA-232]_[protein_id=QGJ97595.1]_[l     ------------------------------ 180
lcl|MN654444.1_cds_QGJ97596.1_1_[gene=blaOXA]_[protein=OXA-48_family_carbapenem-hydrolyzing_class_D_beta-lactamase_OXA-232]_[protein_id=QGJ97596.1]_[l     ------------------------------ 180
lcl|MN654445.1_cds_QGJ97597.1_1_[gene=blaOXA]_[protein=OXA-48_family_carbapenem-hydrolyzing_class_D_beta-lactamase_OXA-232]_[protein_id=QGJ97597.1]_[l     ------------------------------ 180
lcl|MN654446.1_cds_QGJ97598.1_1_[gene=blaOXA]_[protein=OXA-48_family_carbapenem-hydrolyzing_class_D_beta-lactamase_OXA-232]_[protein_id=QGJ97598.1]_[l     ------------------------------ 180
lcl|MN654447.1_cds_QGJ97599.1_1_[gene=blaOXA]_[protein=OXA-48_family_carbapenem-hydrolyzing_class_D_beta-lactamase_OXA-232]_[protein_id=QGJ97599.1]_[l     ------------------------------ 180
lcl|MN654448.1_cds_QGJ97600.1_1_[gene=blaOXA]_[protein=OXA-48_family_carbapenem-hydrolyzing_class_D_beta-lactamase_OXA-232]_[protein_id=QGJ97600.1]_[l     ------------------------------ 180
lcl|MN654449.1_cds_QGJ97601.1_1_[gene=blaOXA]_[protein=OXA-48_family_carbapenem-hydrolyzing_class_D_beta-lactamase_OXA-232]_[protein_id=QGJ97601.1]_[l     ------------------------------ 180
lcl|MN654450.1_cds_QGJ97602.1_1_[gene=blaOXA]_[protein=OXA-48_family_carbapenem-hydrolyzing_class_D_beta-lactamase_OXA-232]_[protein_id=QGJ97602.1]_[l     ------------------------------ 180
lcl|MN654451.1_cds_QGJ97603.1_1_[gene=blaOXA]_[protein=OXA-48_family_carbapenem-hydrolyzing_class_D_beta-lactamase_OXA-232]_[protein_id=QGJ97603.1]_[l     ------------------------------ 180
lcl|MN654452.1_cds_QGJ97604.1_1_[gene=blaOXA]_[protein=OXA-48_family_carbapenem-hydrolyzing_class_D_beta-lactamase_OXA-232]_[protein_id=QGJ97604.1]_[l     ------------------------------ 180
lcl|MN654453.1_cds_QGJ97605.1_1_[gene=blaOXA]_[protein=OXA-48_family_carbapenem-hydrolyzing_class_D_beta-lactamase_OXA-232]_[protein_id=QGJ97605.1]_[l     ------------------------------ 180
lcl|MN654454.1_cds_QGJ97606.1_1_[gene=blaOXA]_[protein=OXA-48_family_carbapenem-hydrolyzing_class_D_beta-lactamase_OXA-232]_[protein_id=QGJ97606.1]_[l     ------------------------------ 180
lcl|MN654455.1_cds_QGJ97607.1_1_[gene=blaOXA]_[protein=OXA-48_family_carbapenem-hydrolyzing_class_D_beta-lactamase_OXA-232]_[protein_id=QGJ97607.1]_[l     ------------------------------ 180
lcl|MN654456.1_cds_QGJ97608.1_1_[gene=blaOXA]_[protein=OXA-48_family_carbapenem-hydrolyzing_class_D_beta-lactamase_OXA-232]_[protein_id=QGJ97608.1]_[l     ------------------------------ 180
lcl|MN654457.1_cds_QGJ97609.1_1_[gene=blaOXA]_[protein=OXA-48_family_carbapenem-hydrolyzing_class_D_beta-lactamase_OXA-232]_[protein_id=QGJ97609.1]_[l     ------------------------------ 180
lcl|MN654458.1_cds_QGJ97610.1_1_[gene=blaOXA]_[protein=OXA-48_family_carbapenem-hydrolyzing_class_D_beta-lactamase_OXA-232]_[protein_id=QGJ97610.1]_[l     ------------------------------ 180
lcl|MN654459.1_cds_QGJ97611.1_1_[gene=blaOXA]_[protein=OXA-48_family_carbapenem-hydrolyzing_class_D_beta-lactamase_OXA-232]_[protein_id=QGJ97611.1]_[l     ------------------------------ 180
lcl|MN654460.1_cds_QGJ97612.1_1_[gene=blaOXA]_[protein=OXA-48_family_carbapenem-hydrolyzing_class_D_beta-lactamase_OXA-232]_[protein_id=QGJ97612.1]_[l     ------------------------------ 180
lcl|MN654461.1_cds_QGJ97613.1_1_[gene=blaOXA]_[protein=OXA-48_family_carbapenem-hydrolyzing_class_D_beta-lactamase_OXA-232]_[protein_id=QGJ97613.1]_[l     ------------------------------ 180
lcl|MN654462.1_cds_QGJ97614.1_1_[gene=blaOXA]_[protein=OXA-48_family_carbapenem-hydrolyzing_class_D_beta-lactamase_OXA-232]_[protein_id=QGJ97614.1]_[l     ------------------------------ 180
lcl|MN654463.1_cds_QGJ97615.1_1_[gene=blaOXA]_[protein=OXA-48_family_carbapenem-hydrolyzing_class_D_beta-lactamase_OXA-232]_[protein_id=QGJ97615.1]_[l     ------------------------------ 180
lcl|MN654464.1_cds_QGJ97616.1_1_[gene=blaOXA]_[protein=OXA-48_family_carbapenem-hydrolyzing_class_D_beta-lactamase_OXA-232]_[protein_id=QGJ97616.1]_[l     ------------------------------ 180
lcl|MN654465.1_cds_QGJ97617.1_1_[gene=blaOXA]_[protein=OXA-48_family_carbapenem-hydrolyzing_class_D_beta-lactamase_OXA-232]_[protein_id=QGJ97617.1]_[l     ------------------------------ 180
lcl|MN654466.1_cds_QGJ97618.1_1_[gene=blaOXA]_[protein=OXA-48_family_carbapenem-hydrolyzing_class_D_beta-lactamase_OXA-232]_[protein_id=QGJ97618.1]_[l     ------------------------------ 180
lcl|MN654467.1_cds_QGJ97619.1_1_[gene=blaOXA]_[protein=OXA-48_family_carbapenem-hydrolyzing_class_D_beta-lactamase_OXA-232]_[protein_id=QGJ97619.1]_[l     ------------------------------ 180
lcl|MN654468.1_cds_QGJ97620.1_1_[gene=blaOXA]_[protein=OXA-48_family_carbapenem-hydrolyzing_class_D_beta-lactamase_OXA-232]_[protein_id=QGJ97620.1]_[l     ------------------------------ 180
lcl|MN654469.1_cds_QGJ97621.1_1_[gene=blaOXA]_[protein=OXA-48_family_carbapenem-hydrolyzing_class_D_beta-lactamase_OXA-232]_[protein_id=QGJ97621.1]_[l     ------------------------------ 180
lcl|MT463291.1_cds_QJX44697.1_1_[gene=blaOXA]_[protein=OXA-48_family_class_D_beta-lactamase_OXA-918]_[protein_id=QJX44697.1]_[location=1..798]_[gbkey=     ------------------------------ 180
lcl|MT520791.1_cds_QKF95718.1_1_[gene=blaOXA]_[protein=OXA-48_family_class_D_beta-lactamase_OXA-920]_[protein_id=QKF95718.1]_[location=1..798]_[gbkey=     ------------------------------ 180
lcl|MT636504.1_cds_QKV50750.1_1_[gene=blaOXA]_[protein=OXA-48_family_class_D_beta-lactamase_OXA-922]_[protein_id=QKV50750.1]_[location=1..798]_[gbkey=     ------------------------------ 180
lcl|MT675122.1_cds_QLC28678.1_1_[gene=blaOXA]_[protein=OXA-48_family_class_D_beta-lactamase_OXA-923]_[protein_id=QLC28678.1]_[location=1..798]_[gbkey=     ------------------------------ 180
lcl|MT675123.1_cds_QLC28679.1_1_[gene=blaOXA]_[protein=OXA-48_family_class_D_beta-lactamase_OXA-924]_[protein_id=QLC28679.1]_[location=1..798]_[gbkey=     ------------------------------ 180
lcl|MW073108.1_cds_QOI60719.1_1_[gene=blaOXA]_[protein=OXA-48_family_class_D_beta-lactamase_OXA-933]_[protein_id=QOI60719.1]_[location=1..798]_[gbkey=     ------------------------------ 180
lcl|MW073109.1_cds_QOI60720.1_1_[gene=blaOXA]_[protein=OXA-48_family_class_D_beta-lactamase_OXA-934]_[protein_id=QOI60720.1]_[location=1..798]_[gbkey=     ------------------------------ 180
lcl|MW509827.1_cds_QWY97082.1_1_[gene=blaOXA]_[protein=OXA-48_family_carbapenem-hydrolyzing_class_D_beta-lactamase_OXA-181]_[protein_id=QWY97082.1]_[l     ------------------------------ 180
lcl|MZ368699.1_cds_QWQ82939.1_1_[gene=blaOXA]_[protein=OXA-48_family_class_D_beta-lactamase_OXA-1012]_[protein_id=QWQ82939.1]_[location=1..789]_[gbkey     ------------------------------ 180
lcl|NG_049461.1_cds_WP_060613455.1_1_[gene=blaOXA]_[locus_tag=A7J11_02461]_[protein=OXA-48_family_carbapenem-hydrolyzing_class_D_beta-lactamase_OXA-16     ------------------------------ 180
lcl|NG_049462.1_cds_WP_063131934.1_1_[gene=blaOXA]_[locus_tag=A7J11_02630]_[protein=OXA-48_family_extended-spectrum_class_D_beta-lactamase_OXA-163]_[p     ------------------------------ 180
lcl|NG_049482.1_cds_WP_015060052.1_1_[gene=blaOXA]_[locus_tag=A7J11_02557]_[protein=OXA-48_family_carbapenem-hydrolyzing_class_D_beta-lactamase_OXA-18     ------------------------------ 180
lcl|NG_049495.1_cds_WP_063861505.1_1_[gene=blaOXA]_[locus_tag=A7J11_02797]_[protein=OXA-48_family_carbapenem-hydrolyzing_class_D_beta-lactamase_OXA-19     ------------------------------ 180
lcl|NG_049502.1_cds_WP_032495449.1_1_[gene=blaOXA]_[locus_tag=A7J11_02921]_[protein=OXA-48_family_carbapenem-hydrolyzing_class_D_beta-lactamase_OXA-20     ------------------------------ 180
lcl|NG_049528.1_cds_WP_043907054.1_1_[gene=blaOXA]_[locus_tag=A7J11_02959]_[protein=OXA-48_family_carbapenem-hydrolyzing_class_D_beta-lactamase_OXA-23     ------------------------------ 180
lcl|NG_049539.1_cds_WP_032495517.1_1_[gene=blaOXA]_[locus_tag=A7J11_02955]_[protein=OXA-48_family_carbapenem-hydrolyzing_class_D_beta-lactamase_OXA-24     ------------------------------ 180
lcl|NG_049540.1_cds_WP_032495518.1_1_[gene=blaOXA]_[locus_tag=A7J11_02956]_[protein=OXA-48_family_carbapenem-hydrolyzing_class_D_beta-lactamase_OXA-24     ------------------------------ 180
lcl|NG_049542.1_cds_WP_032495595.1_1_[gene=blaOXA]_[locus_tag=A7J11_02957]_[protein=OXA-48_family_extended-spectrum_class_D_beta-lactamase_OXA-247]_[p     ------------------------------ 180
lcl|NG_049661.1_cds_WP_032495789.1_1_[gene=blaOXA]_[locus_tag=A7J11_03191]_[protein=OXA-48_family_carbapenem-hydrolyzing_class_D_beta-lactamase_OXA-37     ------------------------------ 180
lcl|NG_049694.1_cds_WP_063862762.1_1_[gene=blaOXA]_[locus_tag=A7J11_03389]_[protein=OXA-48_family_extended-spectrum_class_D_beta-lactamase_OXA-405]_[p     ------------------------------ 180
lcl|NG_049704.1_cds_WP_063862782.1_1_[gene=blaOXA]_[locus_tag=A7J11_03469]_[protein=OXA-48_family_carbapenem-hydrolyzing_class_D_beta-lactamase_OXA-41     ------------------------------ 180
lcl|NG_049722.1_cds_WP_058842180.1_1_[gene=blaOXA]_[locus_tag=A7J11_03584]_[protein=OXA-48_family_carbapenem-hydrolyzing_class_D_beta-lactamase_OXA-43     ------------------------------ 180
lcl|NG_049762.1_cds_WP_015059991.1_1_[gene=blaOXA]_[locus_tag=A7J11_01150]_[protein=OXA-48_family_carbapenem-hydrolyzing_class_D_beta-lactamase_OXA-48     ------------------------------ 180
lcl|NG_049766.1_cds_WP_063864110.1_1_[gene=blaOXA]_[locus_tag=A7J11_03568]_[protein=OXA-48_family_carbapenem-hydrolyzing_class_D_beta-lactamase_OXA-48     ------------------------------ 180
lcl|NG_049783.1_cds_WP_063864118.1_1_[gene=blaOXA]_[locus_tag=A7J11_03598]_[protein=OXA-48_family_carbapenem-hydrolyzing_class_D_beta-lactamase_OXA-50     ------------------------------ 180
lcl|NG_049794.1_cds_WP_011071128.1_1_[gene=blaOXA]_[locus_tag=A7J11_00523]_[protein=OXA-48_family_carbapenem-hydrolyzing_class_D_beta-lactamase_OXA-54     ------------------------------ 180
lcl|NG_052051.1_cds_WP_071593227.1_1_[gene=blaOXA]_[locus_tag=A7J11_04298]_[protein=OXA-48_family_carbapenem-hydrolyzing_class_D_beta-lactamase_OXA-53     ------------------------------ 180
lcl|NG_054666.1_cds_WP_085562384.1_1_[gene=blaOXA]_[locus_tag=A7J11_04982]_[protein=OXA-48_family_carbapenem-hydrolyzing_class_D_beta-lactamase_OXA-51     ------------------------------ 180
lcl|NG_055475.1_cds_WP_094009803.1_1_[gene=blaOXA]_[locus_tag=A7J11_05114]_[protein=OXA-48_family_class_D_beta-lactamase_OXA-514]_[protein_id=WP_09400     ------------------------------ 180
lcl|NG_055476.1_cds_WP_094009804.1_1_[gene=blaOXA]_[locus_tag=A7J11_05115]_[protein=OXA-48_family_class_D_beta-lactamase_OXA-515]_[protein_id=WP_09400     ------------------------------ 180
lcl|NG_055490.1_cds_WP_094009808.1_1_[gene=blaOXA]_[locus_tag=A7J11_05129]_[protein=OXA-48_family_carbapenem-hydrolyzing_class_D_beta-lactamase_OXA-51     ------------------------------ 180
lcl|NG_055666.1_cds_WP_099156052.1_1_[gene=blaOXA]_[locus_tag=A7J11_05197]_[protein=OXA-48_family_class_D_beta-lactamase_OXA-567]_[protein_id=WP_09915     ------------------------------ 180
lcl|NG_056053.1_cds_WP_089067012.1_1_[gene=blaOXA]_[locus_tag=A7J11_05303]_[protein=OXA-48_family_class_D_beta-lactamase_OXA-535]_[protein_id=WP_08906     ------------------------------ 180
lcl|NG_061613.1_cds_WP_116786833.1_1_[gene=blaOXA]_[locus_tag=A7J11_05863]_[protein=OXA-48_family_class_D_beta-lactamase_OXA-731]_[protein_id=WP_11678     ------------------------------ 180
lcl|NG_064749.1_cds_WP_136512084.1_1_[gene=blaOXA]_[locus_tag=A7J11_06186]_[protein=OXA-48_family_class_D_beta-lactamase_OXA-788]_[protein_id=WP_13651     ------------------------------ 180
lcl|NG_064751.1_cds_WP_136512085.1_1_[gene=blaOXA]_[locus_tag=A7J11_06188]_[protein=OXA-48_family_class_D_beta-lactamase_OXA-793]_[protein_id=WP_13651     ------------------------------ 180
lcl|NG_065443.1_cds_WP_140423324.1_1_[gene=blaOXA]_[locus_tag=A7J11_06295]_[protein=OXA-48_family_class_D_beta-lactamase_OXA-833]_[protein_id=WP_14042     ------------------------------ 180
lcl|NG_066509.1_cds_WP_037428895.1_1_[gene=blaOXA]_[locus_tag=A7J11_06421]_[protein=OXA-48_family_carbapenem-hydrolyzing_class_D_beta-lactamase_OXA-25     ------------------------------ 180
lcl|NG_066755.1_cds_WP_144376393.1_1_[gene=blaOXA]_[locus_tag=A7J11_06552]_[protein=OXA-48_family_class_D_beta-lactamase_OXA-894]_[protein_id=WP_14437     ------------------------------ 180
lcl|NG_070182.1_cds_WP_179284333.1_1_[gene=blaOXA]_[locus_tag=A7J11_06833]_[protein=OXA-48_family_class_D_beta-lactamase_OXA-918]_[protein_id=WP_17928     ------------------------------ 180
lcl|NG_070183.1_cds_WP_179284336.1_1_[gene=blaOXA]_[locus_tag=A7J11_06836]_[protein=OXA-48_family_class_D_beta-lactamase_OXA-920]_[protein_id=WP_17928     ------------------------------ 180
lcl|NG_070185.1_cds_WP_179284342.1_1_[gene=blaOXA]_[locus_tag=A7J11_06870]_[protein=OXA-48_family_class_D_beta-lactamase_OXA-923]_[protein_id=WP_17928     ------------------------------ 180
lcl|NG_070186.1_cds_WP_179284345.1_1_[gene=blaOXA]_[locus_tag=A7J11_06871]_[protein=OXA-48_family_class_D_beta-lactamase_OXA-924]_[protein_id=WP_17928     ------------------------------ 180
lcl|NG_070747.1_cds_WP_188331876.1_1_[gene=blaOXA]_[locus_tag=A7J11_06897]_[protein=OXA-48_family_class_D_beta-lactamase_OXA-922]_[protein_id=WP_18833     ------------------------------ 180
lcl|NG_070750.1_cds_WP_188331878.1_1_[gene=blaOXA]_[locus_tag=A7J11_06886]_[protein=OXA-48_family_class_D_beta-lactamase_OXA-929]_[protein_id=WP_18833     ------------------------------ 180
lcl|NG_077983.1_cds_WP_231869591.1_1_[gene=blaOXA]_[locus_tag=A7J11_07255]_[protein=OXA-48_family_class_D_beta-lactamase_OXA-933]_[protein_id=WP_23186     ------------------------------ 180
lcl|NG_077984.1_cds_WP_231869592.1_1_[gene=blaOXA]_[locus_tag=A7J11_07256]_[protein=OXA-48_family_class_D_beta-lactamase_OXA-934]_[protein_id=WP_23186     ------------------------------ 180
lcl|NG_078041.1_cds_WP_231869643.1_1_[gene=blaOXA]_[locus_tag=A7J11_07313]_[protein=OXA-48_family_carbapenem-hydrolyzing_class_D_beta-lactamase_OXA-10     ------------------------------ 180
lcl|NG_078042.1_cds_WP_037414505.1_1_[gene=blaOXA]_[locus_tag=A7J11_07314]_[protein=OXA-48_family_carbapenem-hydrolyzing_class_D_beta-lactamase_OXA-10     ------------------------------ 180
lcl|NG_079243.1_cds_WP_240067733.1_1_[gene=blaOXA]_[locus_tag=A7J11_07384]_[protein=OXA-48_family_class_D_beta-lactamase_OXA-1055]_[protein_id=WP_2400     ------------------------------ 180
lcl|NG_081705.1_cds_WP_256875609.1_1_[gene=blaOXA]_[locus_tag=A7J11_07626]_[protein=OXA-48_family_class_D_beta-lactamase_OXA-1119]_[protein_id=WP_2568     ------------------------------ 180
lcl|NG_088410.1_cds_WP_262697143.1_1_[gene=blaOXA]_[locus_tag=A7J11_07752]_[protein=OXA-48_family_class_D_beta-lactamase_OXA-1146]_[protein_id=WP_2626     ------------------------------ 180
lcl|NG_149665.1_cds_WP_274293088.1_1_[gene=blaOXA]_[locus_tag=A7J11_07931]_[protein=OXA-48_family_class_D_beta-lactamase_OXA-1181]_[protein_id=WP_2742     ------------------------------ 180
lcl|NG_203403.1_cds_WP_252655163.1_1_[gene=blaOXA]_[locus_tag=A7J11_08083]_[protein=OXA-48_family_class_D_beta-lactamase_OXA-1012]_[protein_id=WP_2526     ------------------------------ 180
lcl|NG_203404.1_cds_WP_290468358.1_1_[gene=blaOXA]_[locus_tag=A7J11_08094]_[protein=OXA-48_family_class_D_beta-lactamase_OXA-1200]_[protein_id=WP_2904     ------------------------------ 180
lcl|NG_203405.1_cds_WP_290468359.1_1_[gene=blaOXA]_[locus_tag=A7J11_08096]_[protein=OXA-48_family_class_D_beta-lactamase_OXA-1201]_[protein_id=WP_2904     ------------------------------ 180
lcl|NG_203408.1_cds_WP_290468361.1_1_[gene=blaOXA]_[locus_tag=A7J11_08104]_[protein=OXA-48_family_class_D_beta-lactamase_OXA-1205]_[protein_id=WP_2904     ------------------------------ 180
lcl|NG_203409.1_cds_WP_290468362.1_1_[gene=blaOXA]_[locus_tag=A7J11_08110]_[protein=OXA-48_family_class_D_beta-lactamase_OXA-1207]_[protein_id=WP_2904     ------------------------------ 180
lcl|NG_228675.1_cds_WP_304487004.1_1_[gene=blaOXA]_[locus_tag=A7J11_08134]_[protein=OXA-48_family_class_D_beta-lactamase_OXA-1211]_[protein_id=WP_3044     ------------------------------ 180
lcl|NG_228676.1_cds_WP_304487005.1_1_[gene=blaOXA]_[locus_tag=A7J11_08135]_[protein=OXA-48_family_class_D_beta-lactamase_OXA-1212]_[protein_id=WP_3044     ------------------------------ 180
lcl|NG_228677.1_cds_WP_304487006.1_1_[gene=blaOXA]_[locus_tag=A7J11_08136]_[protein=OXA-48_family_class_D_beta-lactamase_OXA-1213]_[protein_id=WP_3044     ------------------------------ 180
lcl|NG_242303.1_cds_WP_328703066.1_1_[gene=blaOXA]_[locus_tag=A7J11_08254]_[protein=OXA-48_family_class_D_beta-lactamase_OXA-1167]_[protein_id=WP_3287     ------------------------------ 180
lcl|NG_242576.1_cds_WP_338424115.1_1_[gene=blaOXA]_[locus_tag=A7J11_08329]_[protein=OXA-48_family_class_D_beta-lactamase_OXA-1226]_[protein_id=WP_3384     ------------------------------ 180
lcl|NG_242590.1_cds_WP_338424128.1_1_[gene=blaOXA]_[locus_tag=A7J11_08366]_[protein=OXA-48_family_class_D_beta-lactamase_OXA-1240]_[protein_id=WP_3384     ------------------------------ 180
lcl|NG_242745.1_cds_WP_367187966.1_1_[gene=blaOXA]_[locus_tag=A7J11_08438]_[protein=OXA-48_family_class_D_beta-lactamase_OXA-1242]_[protein_id=WP_3671     ------------------------------ 180
lcl|NG_243598.1_cds_WP_394294911.1_1_[gene=blaOXA]_[locus_tag=A7J11_08676]_[protein=OXA-48_family_class_D_beta-lactamase_OXA-1304]_[protein_id=WP_3942     ------------------------------ 180
lcl|NG_243599.1_cds_WP_394294912.1_1_[gene=blaOXA]_[locus_tag=A7J11_08662]_[protein=OXA-48_family_class_D_beta-lactamase_OXA-1305]_[protein_id=WP_3942     ------------------------------ 180
lcl|NG_243600.1_cds_WP_394294913.1_1_[gene=blaOXA]_[locus_tag=A7J11_08663]_[protein=OXA-48_family_class_D_beta-lactamase_OXA-1306]_[protein_id=WP_3942     ------------------------------ 180
lcl|NG_243601.1_cds_WP_394294914.1_1_[gene=blaOXA]_[locus_tag=A7J11_08664]_[protein=OXA-48_family_class_D_beta-lactamase_OXA-1307]_[protein_id=WP_3942     ------------------------------ 180
lcl|NG_243602.1_cds_WP_394294915.1_1_[gene=blaOXA]_[locus_tag=A7J11_08665]_[protein=OXA-48_family_class_D_beta-lactamase_OXA-1308]_[protein_id=WP_3942     ------------------------------ 180
lcl|NG_243603.1_cds_WP_394294916.1_1_[gene=blaOXA]_[locus_tag=A7J11_08666]_[protein=OXA-48_family_class_D_beta-lactamase_OXA-1309]_[protein_id=WP_3942     ------------------------------ 180
lcl|NG_244588.1_cds_WP_414840592.1_1_[gene=blaOXA]_[locus_tag=A7J11_08711]_[protein=OXA-48_family_class_D_beta-lactamase_OXA-1371]_[protein_id=WP_4148     ------------------------------ 180
lcl|NG_245183.1_cds_WP_435892097.1_1_[gene=blaOXA]_[locus_tag=A7J11_09489]_[protein=OXA-48_family_class_D_beta-lactamase_OXA-1382]_[protein_id=WP_4358     ------------------------------ 180
lcl|NG_245185.1_cds_WP_435892098.1_1_[gene=blaOXA]_[locus_tag=A7J11_09490]_[protein=OXA-48_family_class_D_beta-lactamase_OXA-1384]_[protein_id=WP_4358     ------------------------------ 180
lcl|NG_245186.1_cds_WP_435892099.1_1_[gene=blaOXA]_[locus_tag=A7J11_09491]_[protein=OXA-48_family_class_D_beta-lactamase_OXA-1385]_[protein_id=WP_4358     ------------------------------ 180
lcl|OK086972.1_cds_UBT24154.1_1_[gene=blaOXA]_[protein=OXA-48_family_class_D_extended-spectrum_beta-lactamase_OXA-163]_[protein_id=UBT24154.1]_[locati     ------------------------------ 180
lcl|OK180617.1_cds_UBJ91323.1_1_[gene=blaOXA]_[protein=OXA-48_family_carbapenem-hydrolyzing_class_D_beta-lactamase_OXA-1038]_[protein_id=UBJ91323.1]_[     ------------------------------ 180
lcl|OK180618.1_cds_UBJ91324.1_1_[gene=blaOXA]_[protein=OXA-48_family_carbapenem-hydrolyzing_class_D_beta-lactamase_OXA-1039]_[protein_id=UBJ91324.1]_[     ------------------------------ 180
lcl|OK337390.1_cds_UKA77984.1_3_[gene=blaOXA]_[protein=OXA-48_family_carbapenem-hydrolyzing_class_D_beta-lactamase_OXA-181]_[protein_id=UKA77984.1]_[l     ------------------------------ 180
lcl|OM321042.1_cds_UKA98426.1_1_[gene=blaOXA]_[protein=OXA-48_family_class_D_beta-lactamase_OXA-1055]_[protein_id=UKA98426.1]_[location=1..792]_[gbkey     ------------------------------ 180
lcl|OM460174.1_cds_UNN27231.1_1_[gene=blaOXA]_[protein=OXA-48_family_carbapenem-hydrolyzing_class_D_beta-lactamase_OXA-181]_[protein_id=UNN27231.1]_[l     ------------------------------ 180
lcl|ON586156.1_cds_URF41644.1_1_[gene=blaOXA]_[protein=OXA-48_family_class_D_beta-lactamase_OXA-1119]_[protein_id=URF41644.1]_[location=1..798]_[gbkey     ------------------------------ 180
lcl|ON651448.1_cds_URT56864.1_1_[gene=blaOXA]_[protein=OXA-48_family_class_D_beta-lactamase_OXA-1242]_[protein_id=URT56864.1]_[location=1..798]_[gbkey     ------------------------------ 180
lcl|OP056623.1_cds_WDW19378.1_1_[gene=blaOXA]_[protein=OXA-48_family_class_D_beta-lactamase_OXA-924]_[protein_id=WDW19378.1]_[location=1..798]_[gbkey=     ------------------------------ 180
lcl|OP158702.1_cds_UUT09020.1_1_[gene=blaOXA]_[protein=OXA-48_family_class_D_beta-lactamase_OXA-1146]_[protein_id=UUT09020.1]_[location=1..792]_[gbkey     ------------------------------ 180
lcl|OP802841.1_cds_UZH96289.1_1_[gene=blaOXA]_[protein=OXA-48_family_class_D_beta-lactamase_OXA-1167]_[protein_id=UZH96289.1]_[location=1..798]_[gbkey     ------------------------------ 180
lcl|OP966822.1_cds_WAS27905.1_1_[gene=blaOXA]_[protein=OXA-48_family_class_D_beta-lactamase_OXA-1181]_[protein_id=WAS27905.1]_[location=1..798]_[gbkey     ------------------------------ 180
lcl|OQ813782.1_cds_WGG88838.1_1_[gene=blaOXA]_[protein=OXA-48_family_class_D_beta-lactamase_OXA-1200]_[protein_id=WGG88838.1]_[location=1..786]_[gbkey     ------------------------------ 180
lcl|OQ858941.1_cds_WGJ78634.1_1_[gene=blaOXA]_[protein=OXA-48_family_class_D_beta-lactamase_OXA-1201]_[protein_id=WGJ78634.1]_[location=1..798]_[gbkey     ------------------------------ 180
lcl|OR076750.1_cds_WIF29729.1_1_[gene=blaOXA]_[protein=OXA-48_family_class_D_beta-lactamase_OXA-1205]_[protein_id=WIF29729.1]_[location=1..798]_[gbkey     ------------------------------ 180
lcl|OR139853.1_cds_WJL30769.1_1_[gene=blaOXA]_[protein=OXA-48_family_class_D_beta-lactamase_OXA-1207]_[protein_id=WJL30769.1]_[location=1..798]_[gbkey     ------------------------------ 180
lcl|OR282803.1_cds_WKT28618.1_1_[gene=blaOXA]_[protein=OXA-48_family_class_D_beta-lactamase_OXA-1211]_[protein_id=WKT28618.1]_[location=1..798]_[gbkey     ------------------------------ 180
lcl|OR282804.1_cds_WKT28619.1_1_[gene=blaOXA]_[protein=OXA-48_family_class_D_beta-lactamase_OXA-1212]_[protein_id=WKT28619.1]_[location=1..798]_[gbkey     ------------------------------ 180
lcl|OR282805.1_cds_WKT28620.1_1_[gene=blaOXA]_[protein=OXA-48_family_class_D_beta-lactamase_OXA-1213]_[protein_id=WKT28620.1]_[location=1..798]_[gbkey     ------------------------------ 180
lcl|OR350403.1_cds_WKW35003.1_1_[gene=blaOXA]_[protein=OXA-48_family_class_D_beta-lactamase_OXA-1181]_[protein_id=WKW35003.1]_[location=1..798]_[gbkey     ------------------------------ 180
lcl|PP061216.1_cds_WRI36020.1_1_[gene=blaOXA]_[protein=OXA-48_family_carbapenem-hydrolyzing_class_D_beta-lactamase_OXA-48]_[protein_id=WRI36020.1]_[lo     ------------------------------ 180
lcl|PP061216.1_cds_WRI36020.1_1_[gene=blaOXA]_[protein=OXA-48_family_carbapenem-hydrolyzing_class_D_beta-lactamase_OXA-48]_[protein_id=WRI36020.1]_[lo     ------------------------------ 180
lcl|PP296991.1_cds_WVW91585.1_1_[gene=blaOXA]_[protein=OXA-48_family_class_D_beta-lactamase_OXA-1205]_[protein_id=WVW91585.1]_[location=1..798]_[gbkey     ------------------------------ 180
lcl|PP296992.1_cds_WVW91586.1_1_[gene=blaOXA]_[protein=OXA-48_family_class_D_beta-lactamase_OXA-1226]_[protein_id=WVW91586.1]_[location=1..798]_[gbkey     ------------------------------ 180
lcl|PP551583.1_cds_WYF30524.1_1_[gene=blaOXA]_[protein=OXA-48_family_class_D_beta-lactamase_OXA-1240]_[protein_id=WYF30524.1]_[location=1..786]_[gbkey     ------------------------------ 180
lcl|PQ150461.1_cds_XFO63885.1_1_[gene=blaOXA]_[protein=OXA-48_family_carbapenem-hydrolyzing_class_D_beta-lactamase_OXA-48]_[protein_id=XFO63885.1]_[lo     ------------------------------ 180
lcl|PQ162583.1_cds_XFO63919.1_1_[gene=blaOXA]_[protein=OXA-48_family_carbapenem-hydrolyzing_class_D_beta-lactamase_OXA-48]_[protein_id=XFO63919.1]_[lo     ------------------------------ 180
lcl|PQ394558.1_cds_XHO32901.1_1_[gene=blaOXA]_[protein=OXA-48_family_class_D_beta-lactamase_OXA-1305]_[protein_id=XHO32901.1]_[location=1..798]_[gbkey     ------------------------------ 180
lcl|PQ394559.1_cds_XHO32902.1_1_[gene=blaOXA]_[protein=OXA-48_family_class_D_beta-lactamase_OXA-1306]_[protein_id=XHO32902.1]_[location=1..798]_[gbkey     ------------------------------ 180
lcl|PQ394560.1_cds_XHO32903.1_1_[gene=blaOXA]_[protein=OXA-48_family_class_D_beta-lactamase_OXA-1307]_[protein_id=XHO32903.1]_[location=1..798]_[gbkey     ------------------------------ 180
lcl|PQ394561.1_cds_XHO32904.1_1_[gene=blaOXA]_[protein=OXA-48_family_class_D_beta-lactamase_OXA-1308]_[protein_id=XHO32904.1]_[location=1..798]_[gbkey     ------------------------------ 180
lcl|PQ394562.1_cds_XHO32905.1_1_[gene=blaOXA]_[protein=OXA-48_family_class_D_beta-lactamase_OXA-1309]_[protein_id=XHO32905.1]_[location=1..798]_[gbkey     ------------------------------ 180
lcl|PQ399801.1_cds_XHO32915.1_1_[gene=blaOXA]_[protein=OXA-48_family_class_D_beta-lactamase_OXA-1304]_[protein_id=XHO32915.1]_[location=1..798]_[gbkey     ------------------------------ 180
lcl|PV767493.1_cds_XVC02738.1_1_[gene=blaOXA]_[protein=OXA-48_family_class_D_beta-lactamase_OXA-1382]_[protein_id=XVC02738.1]_[location=1..798]_[gbkey     ------------------------------ 180
lcl|PV787182.1_cds_XWJ61550.1_1_[gene=blaOXA]_[protein=OXA-48_family_class_D_beta-lactamase_OXA-1384]_[protein_id=XWJ61550.1]_[location=1..798]_[gbkey     ------------------------------ 180
lcl|PV787183.1_cds_XWJ61551.1_1_[gene=blaOXA]_[protein=OXA-48_family_class_D_beta-lactamase_OXA-1385]_[protein_id=XWJ61551.1]_[location=1..786]_[gbkey     ------------------------------ 180
lcl|PV878578.1_cds_XXP60817.1_1_[gene=blaOXA]_[protein=OXA-48_family_class_D_beta-lactamase_OXA-1396]_[protein_id=XXP60817.1]_[location=1..798]_[gbkey     ------------------------------ 180
lcl|PV878580.1_cds_XXP60819.1_1_[gene=blaOXA]_[protein=OXA-48_family_class_D_beta-lactamase_OXA-1398]_[protein_id=XXP60819.1]_[location=1..798]_[gbkey     ------------------------------ 180
lcl|PX204141.1_cds_XZG26185.1_1_[gene=blaOXA]_[protein=OXA-48_family_class_D_beta-lactamase_OXA-1399]_[protein_id=XZG26185.1]_[location=1..786]_[gbkey     ------------------------------ 180
lcl|PX204636.1_cds_YAA53701.1_1_[gene=blaOXA]_[protein=OXA-48_family_carbapenem-hydrolyzing_class_D_beta-lactamase_OXA-232]_[protein_id=YAA53701.1]_[l     ------------------------------ 180
lcl|PX238182.1_cds_YAA50956.1_1_[gene=blaOXA]_[protein=OXA-48_family_class_D_beta-lactamase_OXA-1399]_[protein_id=YAA50956.1]_[location=1..786]_[gbkey     ------------------------------ 180
lcl|PX238183.1_cds_YAA50957.1_1_[gene=blaOXA]_[protein=OXA-48_family_class_D_beta-lactamase_OXA-1400]_[protein_id=YAA50957.1]_[location=1..798]_[gbkey     ------------------------------ 180
                                                                                                                                                                                         

OXA-1_consensus                                                                                                                                            ------------------------------ 210
OXA01_crRNA                                                                                                                                                ------------------------------ 210
Forward_primer                                                                                                                                             ------------------------------ 210
Reverse_primer                                                                                                                                             ------------------------------ 210
lcl|PP061215.1_cds_WRI36019.1_1_[gene=blaOXA]_[protein=truncated_OXA-48_family_class_D_beta-lactamase]_[protein_id=WRI36019.1]_[location=137..787]_[gb     -----------------------------T 210
lcl|NG_049725.1_cds_WP_063864081.1_1_[gene=blaOXA]_[locus_tag=A7J11_03527]_[protein=OXA-48_family_extended-spectrum_class_D_beta-lactamase_OXA-439]_[p     -----------------------------T 210
lcl|KU878974.1_cds_AMO66558.1_1_[gene=blaOXA]_[protein=OXA-48_family_carbapenem-hydrolyzing_class_D_beta-lactamase_OXA-517]_[protein_id=AMO66558.1]_[l     -----------------------------T 210
lcl|NG_049724.1_cds_WP_063864080.1_1_[gene=blaOXA]_[locus_tag=A7J11_03481]_[protein=OXA-48_family_carbapenem-hydrolyzing_class_D_beta-lactamase_OXA-43     -----------------------------T 210
lcl|KY684124.1_cds_AQW34754.1_1_[gene=blaOXA]_[protein=OXA-48_family_class_D_beta-lactamase_OXA-547]_[protein_id=AQW34754.1]_[location=19..816]_[gbkey     -----------------------------T 210
lcl|MN525568.1_cds_QFE31714.1_1_[gene=blaOXA]_[protein=OXA-48_family_class_D_beta-lactamase_OXA-894]_[protein_id=QFE31714.1]_[location=1..798]_[gbkey=     -----------------------------T 210
lcl|NG_054693.1_cds_WP_085562403.1_1_[gene=blaOXA]_[locus_tag=A7J11_05009]_[protein=OXA-48_family_class_D_beta-lactamase_OXA-547]_[protein_id=WP_08556     -----------------------------T 210
lcl|NG_054959.1_cds_WP_087587945.1_1_[gene=blaOXA]_[locus_tag=A7J11_05048]_[protein=OXA-48_family_class_D_beta-lactamase_OXA-546]_[protein_id=WP_08758     -----------------------------T 210
lcl|KU866382.1_cds_AMN85820.1_1_[gene=blaOXA]_[protein=OXA-48_family_class_D_beta-lactamase_OXA-514]_[protein_id=AMN85820.1]_[location=1..798]_[gbkey=     -----------------------------T 210
lcl|KU866383.1_cds_AMN85821.1_1_[gene=blaOXA]_[protein=OXA-48_family_class_D_beta-lactamase_OXA-515]_[protein_id=AMN85821.1]_[location=1..798]_[gbkey=     -----------------------------T 210
lcl|NG_055499.1_cds_WP_094009811.1_1_[gene=blaOXA]_[locus_tag=A7J11_05138]_[protein=OXA-48_family_class_D_beta-lactamase_OXA-566]_[protein_id=WP_09400     -----------------------------T 210
lcl|KC902850.1_cds_AGS78031.1_2_[gene=blaOXA-48b]_[protein=beta-lactamase_OXA-48b]_[protein_id=AGS78031.1]_[location=1035..1832]_[gbkey=CDS]               -----------------------------T 210
lcl|KC902851.1_cds_AGS78034.1_2_[gene=blaOXA-48b]_[protein=beta-lactamase_OXA-48b]_[protein_id=AGS78034.1]_[location=1035..1832]_[gbkey=CDS]               -----------------------------T 210
lcl|KU531433.1_cds_ALZ40809.1_1_[gene=blaOXA]_[protein=OXA-48_family_class_D_beta-lactamase_OXA-505]_[protein_id=ALZ40809.1]_[location=1..798]_[gbkey=     -----------------------------T 210
lcl|KU866382.1_cds_AMN85820.1_1_[gene=blaOXA]_[protein=OXA-48_family_class_D_beta-lactamase_OXA-514]_[protein_id=AMN85820.1]_[location=1..798]_[gbkey=     -----------------------------T 210
lcl|KX298208.1_cds_AQU42620.1_2_[gene=blaOXA-48-L]_[protein=class_D_beta-lactamase_OXA-48-like_protein]_[protein_id=AQU42620.1]_[location=1017..1814]_     -----------------------------T 210
lcl|KX298211.1_cds_AQU42628.1_2_[gene=blaOXA-48-L]_[protein=class_D_beta-lactamase_OXA-48-like_protein]_[protein_id=AQU42628.1]_[location=1021..1908]_     CAAGCTAAACCGCAAAAAACTAAGTCCCAA 210
lcl|KX298212.1_cds_AQU42631.1_2_[gene=blaOXA-48-L]_[protein=class_D_beta-lactamase_OXA-48-like_protein]_[protein_id=AQU42631.1]_[location=1023..1895]_     CAAGCTAAACTGCAAAAAACTAAGCTCCAA 210
lcl|KX298213.1_cds_AQU42634.1_2_[gene=blaOXA-48-L]_[protein=class_D_beta-lactamase_OXA-48-like_protein]_[protein_id=AQU42634.1]_[location=699..1571]_[     CAAGCTAAACTGCAAAAAACTAAGCTCCAA 210
lcl|KX298214.1_cds_AQU42637.1_2_[gene=blaOXA-48-L]_[protein=class_D_beta-lactamase_OXA-48-like_protein]_[protein_id=AQU42637.1]_[location=983..1855]_[     CAAGCTAAACTGCAAAAAACTAAGCTCCAA 210
lcl|KX298215.1_cds_AQU42640.1_2_[gene=blaOXA-48-L]_[protein=class_D_beta-lactamase_OXA-48-like_protein]_[protein_id=AQU42640.1]_[location=982..1854]_[     CAAGCTAAACTGCAAAAAACTAAGCTCCAA 210
lcl|KX298216.1_cds_AQU42643.1_2_[gene=blaOXA-48-L]_[protein=class_D_beta-lactamase_OXA-48-like_protein]_[protein_id=AQU42643.1]_[location=983..1855]_[     CAAGCTAAACTGCAAAAAACTAAGCTCCAA 210
lcl|KX298217.1_cds_AQU42646.1_2_[gene=blaOXA-48-L]_[protein=class_D_beta-lactamase_OXA-48-like_protein]_[protein_id=AQU42646.1]_[location=990..1862]_[     CAAGCTAAACTGCAAAAAACTAAGCTCCAA 210
lcl|KX298218.1_cds_AQU42649.1_2_[gene=blaOXA-48-L]_[protein=class_D_beta-lactamase_OXA-48-like_protein]_[protein_id=AQU42649.1]_[location=991..1863]_[     CAAGCTAAACTGCAAAAAACTAAGCTCCAA 210
lcl|KX298219.1_cds_AQU42652.1_2_[gene=blaOXA-48-L]_[protein=class_D_beta-lactamase_OXA-48-like_protein]_[protein_id=AQU42652.1]_[location=991..1863]_[     CAAGCTAAACTGCAAAAAACTAAGCTCCAA 210
lcl|KX298220.1_cds_AQU42655.1_2_[gene=blaOXA-48-L]_[protein=class_D_beta-lactamase_OXA-48-like_protein]_[protein_id=AQU42655.1]_[location=934..1821]_[     CAAGCTAAACCGCAAAAAACTAAGTCCCAA 210
lcl|KX298221.1_cds_AQU42658.1_2_[gene=blaOXA-48-L]_[protein=class_D_beta-lactamase_OXA-48-like_protein]_[protein_id=AQU42658.1]_[location=1003..1890]_     CAAGCTAAACCGCAAAAAACTAAGTCCCAA 210
lcl|KX298222.1_cds_AQU42661.1_2_[gene=blaOXA-48-L]_[protein=class_D_beta-lactamase_OXA-48-like_protein]_[protein_id=AQU42661.1]_[location=1005..1892]_     CAAGCTAAACCGCAAAAAACTAAGTCCCAA 210
lcl|KX349732.1_cds_ANI25017.1_1_[gene=blaOXA]_[protein=OXA-48_family_class_D_beta-lactamase_OXA-519]_[protein_id=ANI25017.1]_[location=1..798]_[gbkey=     -----------------------------T 210
lcl|KX827284.1_cds_APB92846.1_1_[gene=blaOXA]_[protein=OXA-48_family_class_D_beta-lactamase_OXA-538]_[protein_id=APB92846.1]_[location=24..821]_[gbkey     -----------------------------T 210
lcl|KX828709.1_cds_AOQ26572.1_1_[gene=blaOXA]_[protein=OXA-48_family_carbapenem-hydrolyzing_class_D_beta-lactamase_OXA-535]_[protein_id=AOQ26572.1]_[l     -----------------------------T 210
lcl|KY682756.1_cds_AQX43454.1_1_[gene=blaOXA]_[protein=OXA-48_family_class_D_beta-lactamase_OXA-546]_[protein_id=AQX43454.1]_[location=1..798]_[gbkey=     -----------------------------T 210
lcl|MF099636.1_cds_ASC55290.1_1_[gene=blaOXA]_[protein=OXA-48_family_class_D_beta-lactamase_OXA-566]_[protein_id=ASC55290.1]_[location=1..798]_[gbkey=     -----------------------------T 210
lcl|MG062673.1_cds_ATJ25944.1_1_[gene=blaOXA]_[protein=OXA-48_family_class_D_beta-lactamase_OXA-567]_[protein_id=ATJ25944.1]_[location=1..795]_[gbkey=     -----------------------------T 210
lcl|MH718729.1_cds_AXM05329.1_1_[gene=blaOXA]_[protein=OXA-48_family_class_D_beta-lactamase_OXA-731]_[protein_id=AXM05329.1]_[location=1..798]_[gbkey=     -----------------------------T 210
lcl|MH932630.1_cds_AYA73669.1_4_[gene=blaOXA]_[protein=OXA-48_family_carbapenem-hydrolyzing_class_D_beta-lactamase_OXA-232]_[protein_id=AYA73669.1]_[l     -----------------------------T 210
lcl|MK105834.1_cds_AYP67521.1_1_[gene=blaOXA]_[protein=OXA-48_family_carbapenem-hydrolyzing_class_D_beta-lactamase_OXA-232]_[protein_id=AYP67521.1]_[l     -----------------------------T 210
lcl|MK359485.1_cds_QCX19852.1_2_[gene=blaOXA]_[protein=carbapenem-hydrolyzing_class_D_beta-lactamase_OXA-48]_[protein_id=QCX19852.1]_[location=complem     -----------------------------T 210
lcl|MK416209.1_cds_QAT97596.1_1_[gene=blaOXA]_[protein=OXA-48_family_class_D_beta-lactamase_OXA-788]_[protein_id=QAT97596.1]_[location=1..786]_[gbkey=     -----------------------------T 210
lcl|MK469978.1_cds_QBA86170.1_1_[gene=blaOXA]_[protein=OXA-48_family_class_D_beta-lactamase_OXA-793]_[protein_id=QBA86170.1]_[location=1..792]_[gbkey=     -----------------------------T 210
lcl|MK976701.1_cds_QCY50071.1_1_[gene=blaOXA]_[protein=OXA-48_family_carbapenem-hydrolyzing_class_D_beta-lactamase_OXA-232]_[protein_id=QCY50071.1]_[l     -----------------------------T 210
lcl|MK976702.1_cds_QCY50072.1_1_[gene=blaOXA]_[protein=OXA-48_family_class_D_beta-lactamase_OXA-833]_[protein_id=QCY50072.1]_[location=27..824]_[gbkey     -----------------------------T 210
lcl|MK989990.1_cds_QNL15887.1_1_[gene=blaOXA]_[protein=OXA-48_family_class_D_beta-lactamase_OXA-929]_[protein_id=QNL15887.1]_[location=complement(1..7     -----------------------------T 210
lcl|MN652091.1_cds_QNO58459.1_1_[gene=blaOXA]_[protein=OXA-48_family_carbapenem-hydrolyzing_class_D_beta-lactamase_OXA-181]_[protein_id=QNO58459.1]_[l     -----------------------------T 210
lcl|MN652092.1_cds_QNO58460.1_1_[gene=blaOXA]_[protein=OXA-48_family_carbapenem-hydrolyzing_class_D_beta-lactamase_OXA-181]_[protein_id=QNO58460.1]_[l     -----------------------------T 210
lcl|MN652093.1_cds_QNO58461.1_1_[gene=blaOXA]_[protein=OXA-48_family_carbapenem-hydrolyzing_class_D_beta-lactamase_OXA-181]_[protein_id=QNO58461.1]_[l     -----------------------------T 210
lcl|MN652094.1_cds_QNO58462.1_1_[gene=blaOXA]_[protein=OXA-48_family_carbapenem-hydrolyzing_class_D_beta-lactamase_OXA-181]_[protein_id=QNO58462.1]_[l     -----------------------------T 210
lcl|MN652095.1_cds_QNO58463.1_1_[gene=blaOXA]_[protein=OXA-48_family_carbapenem-hydrolyzing_class_D_beta-lactamase_OXA-181]_[protein_id=QNO58463.1]_[l     -----------------------------T 210
lcl|MN652096.1_cds_QNO58464.1_1_[gene=blaOXA]_[protein=OXA-48_family_carbapenem-hydrolyzing_class_D_beta-lactamase_OXA-181]_[protein_id=QNO58464.1]_[l     -----------------------------T 210
lcl|MN652097.1_cds_QNO58465.1_1_[gene=blaOXA]_[protein=OXA-48_family_carbapenem-hydrolyzing_class_D_beta-lactamase_OXA-181]_[protein_id=QNO58465.1]_[l     -----------------------------T 210
lcl|MN652098.1_cds_QNO58466.1_1_[gene=blaOXA]_[protein=OXA-48_family_carbapenem-hydrolyzing_class_D_beta-lactamase_OXA-181]_[protein_id=QNO58466.1]_[l     -----------------------------T 210
lcl|MN652099.1_cds_QNO58467.1_1_[gene=blaOXA]_[protein=OXA-48_family_carbapenem-hydrolyzing_class_D_beta-lactamase_OXA-181]_[protein_id=QNO58467.1]_[l     -----------------------------T 210
lcl|MN652100.1_cds_QNO58468.1_1_[gene=blaOXA]_[protein=OXA-48_family_carbapenem-hydrolyzing_class_D_beta-lactamase_OXA-181]_[protein_id=QNO58468.1]_[l     -----------------------------T 210
lcl|MN652101.1_cds_QNO58469.1_1_[gene=blaOXA]_[protein=OXA-48_family_carbapenem-hydrolyzing_class_D_beta-lactamase_OXA-181]_[protein_id=QNO58469.1]_[l     -----------------------------T 210
lcl|MN652102.1_cds_QNO58470.1_1_[gene=blaOXA]_[protein=OXA-48_family_carbapenem-hydrolyzing_class_D_beta-lactamase_OXA-181]_[protein_id=QNO58470.1]_[l     -----------------------------T 210
lcl|MN652103.1_cds_QNO58471.1_1_[gene=blaOXA]_[protein=OXA-48_family_carbapenem-hydrolyzing_class_D_beta-lactamase_OXA-181]_[protein_id=QNO58471.1]_[l     -----------------------------T 210
lcl|MN652104.1_cds_QNO58472.1_1_[gene=blaOXA]_[protein=OXA-48_family_carbapenem-hydrolyzing_class_D_beta-lactamase_OXA-232]_[protein_id=QNO58472.1]_[l     -----------------------------T 210
lcl|MN652105.1_cds_QNO58473.1_1_[gene=blaOXA]_[protein=OXA-48_family_carbapenem-hydrolyzing_class_D_beta-lactamase_OXA-232]_[protein_id=QNO58473.1]_[l     -----------------------------T 210
lcl|MN652106.1_cds_QNO58474.1_1_[gene=blaOXA]_[protein=OXA-48_family_carbapenem-hydrolyzing_class_D_beta-lactamase_OXA-232]_[protein_id=QNO58474.1]_[l     -----------------------------T 210
lcl|MN652107.1_cds_QNO58475.1_1_[gene=blaOXA]_[protein=OXA-48_family_carbapenem-hydrolyzing_class_D_beta-lactamase_OXA-232]_[protein_id=QNO58475.1]_[l     -----------------------------T 210
lcl|MN652108.1_cds_QNO58476.1_1_[gene=blaOXA]_[protein=OXA-48_family_carbapenem-hydrolyzing_class_D_beta-lactamase_OXA-232]_[protein_id=QNO58476.1]_[l     -----------------------------T 210
lcl|MN652109.1_cds_QNO58477.1_1_[gene=blaOXA]_[protein=OXA-48_family_carbapenem-hydrolyzing_class_D_beta-lactamase_OXA-232]_[protein_id=QNO58477.1]_[l     -----------------------------T 210
lcl|MN652110.1_cds_QNO58478.1_1_[gene=blaOXA]_[protein=OXA-48_family_carbapenem-hydrolyzing_class_D_beta-lactamase_OXA-232]_[protein_id=QNO58478.1]_[l     -----------------------------T 210
lcl|MN652111.1_cds_QNO58479.1_1_[gene=blaOXA]_[protein=OXA-48_family_carbapenem-hydrolyzing_class_D_beta-lactamase_OXA-232]_[protein_id=QNO58479.1]_[l     -----------------------------T 210
lcl|MN652112.1_cds_QNO58480.1_1_[gene=blaOXA]_[protein=OXA-48_family_carbapenem-hydrolyzing_class_D_beta-lactamase_OXA-232]_[protein_id=QNO58480.1]_[l     -----------------------------T 210
lcl|MN652113.1_cds_QNO58481.1_1_[gene=blaOXA]_[protein=OXA-48_family_carbapenem-hydrolyzing_class_D_beta-lactamase_OXA-232]_[protein_id=QNO58481.1]_[l     -----------------------------T 210
lcl|MN652114.1_cds_QNO58482.1_1_[gene=blaOXA]_[protein=OXA-48_family_carbapenem-hydrolyzing_class_D_beta-lactamase_OXA-232]_[protein_id=QNO58482.1]_[l     -----------------------------T 210
lcl|MN652115.1_cds_QNO58483.1_1_[gene=blaOXA]_[protein=OXA-48_family_carbapenem-hydrolyzing_class_D_beta-lactamase_OXA-232]_[protein_id=QNO58483.1]_[l     -----------------------------T 210
lcl|MN652116.1_cds_QNO58484.1_1_[gene=blaOXA]_[protein=OXA-48_family_carbapenem-hydrolyzing_class_D_beta-lactamase_OXA-232]_[protein_id=QNO58484.1]_[l     -----------------------------T 210
lcl|MN652117.1_cds_QNO58485.1_1_[gene=blaOXA]_[protein=OXA-48_family_carbapenem-hydrolyzing_class_D_beta-lactamase_OXA-232]_[protein_id=QNO58485.1]_[l     -----------------------------T 210
lcl|MN652118.1_cds_QNO58486.1_1_[gene=blaOXA]_[protein=OXA-48_family_carbapenem-hydrolyzing_class_D_beta-lactamase_OXA-232]_[protein_id=QNO58486.1]_[l     -----------------------------T 210
lcl|MN652119.1_cds_QNO58487.1_1_[gene=blaOXA]_[protein=OXA-48_family_carbapenem-hydrolyzing_class_D_beta-lactamase_OXA-232]_[protein_id=QNO58487.1]_[l     -----------------------------T 210
lcl|MN652120.1_cds_QNO58488.1_1_[gene=blaOXA]_[protein=OXA-48_family_carbapenem-hydrolyzing_class_D_beta-lactamase_OXA-232]_[protein_id=QNO58488.1]_[l     -----------------------------T 210
lcl|MN652121.1_cds_QNO58489.1_1_[gene=blaOXA]_[protein=OXA-48_family_carbapenem-hydrolyzing_class_D_beta-lactamase_OXA-232]_[protein_id=QNO58489.1]_[l     -----------------------------T 210
lcl|MN652122.1_cds_QNO58490.1_1_[gene=blaOXA]_[protein=OXA-48_family_carbapenem-hydrolyzing_class_D_beta-lactamase_OXA-232]_[protein_id=QNO58490.1]_[l     -----------------------------T 210
lcl|MN652123.1_cds_QNO58491.1_1_[gene=blaOXA]_[protein=OXA-48_family_carbapenem-hydrolyzing_class_D_beta-lactamase_OXA-232]_[protein_id=QNO58491.1]_[l     -----------------------------T 210
lcl|MN652124.1_cds_QNO58492.1_1_[gene=blaOXA]_[protein=OXA-48_family_carbapenem-hydrolyzing_class_D_beta-lactamase_OXA-232]_[protein_id=QNO58492.1]_[l     -----------------------------T 210
lcl|MN652125.1_cds_QNO58493.1_1_[gene=blaOXA]_[protein=OXA-48_family_carbapenem-hydrolyzing_class_D_beta-lactamase_OXA-232]_[protein_id=QNO58493.1]_[l     -----------------------------T 210
lcl|MN652126.1_cds_QNO58494.1_1_[gene=blaOXA]_[protein=OXA-48_family_carbapenem-hydrolyzing_class_D_beta-lactamase_OXA-232]_[protein_id=QNO58494.1]_[l     -----------------------------T 210
lcl|MN652127.1_cds_QNO58495.1_1_[gene=blaOXA]_[protein=OXA-48_family_carbapenem-hydrolyzing_class_D_beta-lactamase_OXA-232]_[protein_id=QNO58495.1]_[l     -----------------------------T 210
lcl|MN652128.1_cds_QNO58496.1_1_[gene=blaOXA]_[protein=OXA-48_family_carbapenem-hydrolyzing_class_D_beta-lactamase_OXA-232]_[protein_id=QNO58496.1]_[l     -----------------------------T 210
lcl|MN652129.1_cds_QNO58497.1_1_[gene=blaOXA]_[protein=OXA-48_family_carbapenem-hydrolyzing_class_D_beta-lactamase_OXA-232]_[protein_id=QNO58497.1]_[l     -----------------------------T 210
lcl|MN652130.1_cds_QNO58498.1_1_[gene=blaOXA]_[protein=OXA-48_family_carbapenem-hydrolyzing_class_D_beta-lactamase_OXA-232]_[protein_id=QNO58498.1]_[l     -----------------------------T 210
lcl|MN652131.1_cds_QNO58499.1_1_[gene=blaOXA]_[protein=OXA-48_family_carbapenem-hydrolyzing_class_D_beta-lactamase_OXA-232]_[protein_id=QNO58499.1]_[l     -----------------------------T 210
lcl|MN652132.1_cds_QNO58500.1_1_[gene=blaOXA]_[protein=OXA-48_family_carbapenem-hydrolyzing_class_D_beta-lactamase_OXA-232]_[protein_id=QNO58500.1]_[l     -----------------------------T 210
lcl|MN654412.1_cds_QGJ97564.1_1_[gene=blaOXA]_[protein=OXA-48_family_carbapenem-hydrolyzing_class_D_beta-lactamase_OXA-181]_[protein_id=QGJ97564.1]_[l     -----------------------------T 210
lcl|MN654413.1_cds_QGJ97565.1_1_[gene=blaOXA]_[protein=OXA-48_family_carbapenem-hydrolyzing_class_D_beta-lactamase_OXA-181]_[protein_id=QGJ97565.1]_[l     -----------------------------T 210
lcl|MN654414.1_cds_QGJ97566.1_1_[gene=blaOXA]_[protein=OXA-48_family_carbapenem-hydrolyzing_class_D_beta-lactamase_OXA-181]_[protein_id=QGJ97566.1]_[l     -----------------------------T 210
lcl|MN654415.1_cds_QGJ97567.1_1_[gene=blaOXA]_[protein=OXA-48_family_carbapenem-hydrolyzing_class_D_beta-lactamase_OXA-181]_[protein_id=QGJ97567.1]_[l     -----------------------------T 210
lcl|MN654416.1_cds_QGJ97568.1_1_[gene=blaOXA]_[protein=OXA-48_family_carbapenem-hydrolyzing_class_D_beta-lactamase_OXA-181]_[protein_id=QGJ97568.1]_[l     -----------------------------T 210
lcl|MN654417.1_cds_QGJ97569.1_1_[gene=blaOXA]_[protein=OXA-48_family_carbapenem-hydrolyzing_class_D_beta-lactamase_OXA-181]_[protein_id=QGJ97569.1]_[l     -----------------------------T 210
lcl|MN654418.1_cds_QGJ97570.1_1_[gene=blaOXA]_[protein=OXA-48_family_carbapenem-hydrolyzing_class_D_beta-lactamase_OXA-181]_[protein_id=QGJ97570.1]_[l     -----------------------------T 210
lcl|MN654419.1_cds_QGJ97571.1_1_[gene=blaOXA]_[protein=OXA-48_family_carbapenem-hydrolyzing_class_D_beta-lactamase_OXA-181]_[protein_id=QGJ97571.1]_[l     -----------------------------T 210
lcl|MN654420.1_cds_QGJ97572.1_1_[gene=blaOXA]_[protein=OXA-48_family_carbapenem-hydrolyzing_class_D_beta-lactamase_OXA-232]_[protein_id=QGJ97572.1]_[l     -----------------------------T 210
lcl|MN654421.1_cds_QGJ97573.1_1_[gene=blaOXA]_[protein=OXA-48_family_carbapenem-hydrolyzing_class_D_beta-lactamase_OXA-232]_[protein_id=QGJ97573.1]_[l     -----------------------------T 210
lcl|MN654422.1_cds_QGJ97574.1_1_[gene=blaOXA]_[protein=OXA-48_family_carbapenem-hydrolyzing_class_D_beta-lactamase_OXA-232]_[protein_id=QGJ97574.1]_[l     -----------------------------T 210
lcl|MN654423.1_cds_QGJ97575.1_1_[gene=blaOXA]_[protein=OXA-48_family_carbapenem-hydrolyzing_class_D_beta-lactamase_OXA-232]_[protein_id=QGJ97575.1]_[l     -----------------------------T 210
lcl|MN654424.1_cds_QGJ97576.1_1_[gene=blaOXA]_[protein=OXA-48_family_carbapenem-hydrolyzing_class_D_beta-lactamase_OXA-232]_[protein_id=QGJ97576.1]_[l     -----------------------------T 210
lcl|MN654425.1_cds_QGJ97577.1_1_[gene=blaOXA]_[protein=OXA-48_family_carbapenem-hydrolyzing_class_D_beta-lactamase_OXA-232]_[protein_id=QGJ97577.1]_[l     -----------------------------T 210
lcl|MN654426.1_cds_QGJ97578.1_1_[gene=blaOXA]_[protein=OXA-48_family_carbapenem-hydrolyzing_class_D_beta-lactamase_OXA-232]_[protein_id=QGJ97578.1]_[l     -----------------------------T 210
lcl|MN654427.1_cds_QGJ97579.1_1_[gene=blaOXA]_[protein=OXA-48_family_carbapenem-hydrolyzing_class_D_beta-lactamase_OXA-232]_[protein_id=QGJ97579.1]_[l     -----------------------------T 210
lcl|MN654428.1_cds_QGJ97580.1_1_[gene=blaOXA]_[protein=OXA-48_family_carbapenem-hydrolyzing_class_D_beta-lactamase_OXA-232]_[protein_id=QGJ97580.1]_[l     -----------------------------T 210
lcl|MN654429.1_cds_QGJ97581.1_1_[gene=blaOXA]_[protein=OXA-48_family_carbapenem-hydrolyzing_class_D_beta-lactamase_OXA-232]_[protein_id=QGJ97581.1]_[l     -----------------------------T 210
lcl|MN654430.1_cds_QGJ97582.1_1_[gene=blaOXA]_[protein=OXA-48_family_carbapenem-hydrolyzing_class_D_beta-lactamase_OXA-232]_[protein_id=QGJ97582.1]_[l     -----------------------------T 210
lcl|MN654431.1_cds_QGJ97583.1_1_[gene=blaOXA]_[protein=OXA-48_family_carbapenem-hydrolyzing_class_D_beta-lactamase_OXA-232]_[protein_id=QGJ97583.1]_[l     -----------------------------T 210
lcl|MN654432.1_cds_QGJ97584.1_1_[gene=blaOXA]_[protein=OXA-48_family_carbapenem-hydrolyzing_class_D_beta-lactamase_OXA-232]_[protein_id=QGJ97584.1]_[l     -----------------------------T 210
lcl|MN654433.1_cds_QGJ97585.1_1_[gene=blaOXA]_[protein=OXA-48_family_carbapenem-hydrolyzing_class_D_beta-lactamase_OXA-232]_[protein_id=QGJ97585.1]_[l     -----------------------------T 210
lcl|MN654434.1_cds_QGJ97586.1_1_[gene=blaOXA]_[protein=OXA-48_family_carbapenem-hydrolyzing_class_D_beta-lactamase_OXA-232]_[protein_id=QGJ97586.1]_[l     -----------------------------T 210
lcl|MN654435.1_cds_QGJ97587.1_1_[gene=blaOXA]_[protein=OXA-48_family_carbapenem-hydrolyzing_class_D_beta-lactamase_OXA-232]_[protein_id=QGJ97587.1]_[l     -----------------------------T 210
lcl|MN654436.1_cds_QGJ97588.1_1_[gene=blaOXA]_[protein=OXA-48_family_carbapenem-hydrolyzing_class_D_beta-lactamase_OXA-232]_[protein_id=QGJ97588.1]_[l     -----------------------------T 210
lcl|MN654437.1_cds_QGJ97589.1_1_[gene=blaOXA]_[protein=OXA-48_family_carbapenem-hydrolyzing_class_D_beta-lactamase_OXA-232]_[protein_id=QGJ97589.1]_[l     -----------------------------T 210
lcl|MN654438.1_cds_QGJ97590.1_1_[gene=blaOXA]_[protein=OXA-48_family_carbapenem-hydrolyzing_class_D_beta-lactamase_OXA-232]_[protein_id=QGJ97590.1]_[l     -----------------------------T 210
lcl|MN654439.1_cds_QGJ97591.1_1_[gene=blaOXA]_[protein=OXA-48_family_carbapenem-hydrolyzing_class_D_beta-lactamase_OXA-232]_[protein_id=QGJ97591.1]_[l     -----------------------------T 210
lcl|MN654440.1_cds_QGJ97592.1_1_[gene=blaOXA]_[protein=OXA-48_family_carbapenem-hydrolyzing_class_D_beta-lactamase_OXA-232]_[protein_id=QGJ97592.1]_[l     -----------------------------T 210
lcl|MN654441.1_cds_QGJ97593.1_1_[gene=blaOXA]_[protein=OXA-48_family_carbapenem-hydrolyzing_class_D_beta-lactamase_OXA-232]_[protein_id=QGJ97593.1]_[l     -----------------------------T 210
lcl|MN654442.1_cds_QGJ97594.1_1_[gene=blaOXA]_[protein=OXA-48_family_carbapenem-hydrolyzing_class_D_beta-lactamase_OXA-232]_[protein_id=QGJ97594.1]_[l     -----------------------------T 210
lcl|MN654443.1_cds_QGJ97595.1_1_[gene=blaOXA]_[protein=OXA-48_family_carbapenem-hydrolyzing_class_D_beta-lactamase_OXA-232]_[protein_id=QGJ97595.1]_[l     -----------------------------T 210
lcl|MN654444.1_cds_QGJ97596.1_1_[gene=blaOXA]_[protein=OXA-48_family_carbapenem-hydrolyzing_class_D_beta-lactamase_OXA-232]_[protein_id=QGJ97596.1]_[l     -----------------------------T 210
lcl|MN654445.1_cds_QGJ97597.1_1_[gene=blaOXA]_[protein=OXA-48_family_carbapenem-hydrolyzing_class_D_beta-lactamase_OXA-232]_[protein_id=QGJ97597.1]_[l     -----------------------------T 210
lcl|MN654446.1_cds_QGJ97598.1_1_[gene=blaOXA]_[protein=OXA-48_family_carbapenem-hydrolyzing_class_D_beta-lactamase_OXA-232]_[protein_id=QGJ97598.1]_[l     -----------------------------T 210
lcl|MN654447.1_cds_QGJ97599.1_1_[gene=blaOXA]_[protein=OXA-48_family_carbapenem-hydrolyzing_class_D_beta-lactamase_OXA-232]_[protein_id=QGJ97599.1]_[l     -----------------------------T 210
lcl|MN654448.1_cds_QGJ97600.1_1_[gene=blaOXA]_[protein=OXA-48_family_carbapenem-hydrolyzing_class_D_beta-lactamase_OXA-232]_[protein_id=QGJ97600.1]_[l     -----------------------------T 210
lcl|MN654449.1_cds_QGJ97601.1_1_[gene=blaOXA]_[protein=OXA-48_family_carbapenem-hydrolyzing_class_D_beta-lactamase_OXA-232]_[protein_id=QGJ97601.1]_[l     -----------------------------T 210
lcl|MN654450.1_cds_QGJ97602.1_1_[gene=blaOXA]_[protein=OXA-48_family_carbapenem-hydrolyzing_class_D_beta-lactamase_OXA-232]_[protein_id=QGJ97602.1]_[l     -----------------------------T 210
lcl|MN654451.1_cds_QGJ97603.1_1_[gene=blaOXA]_[protein=OXA-48_family_carbapenem-hydrolyzing_class_D_beta-lactamase_OXA-232]_[protein_id=QGJ97603.1]_[l     -----------------------------T 210
lcl|MN654452.1_cds_QGJ97604.1_1_[gene=blaOXA]_[protein=OXA-48_family_carbapenem-hydrolyzing_class_D_beta-lactamase_OXA-232]_[protein_id=QGJ97604.1]_[l     -----------------------------T 210
lcl|MN654453.1_cds_QGJ97605.1_1_[gene=blaOXA]_[protein=OXA-48_family_carbapenem-hydrolyzing_class_D_beta-lactamase_OXA-232]_[protein_id=QGJ97605.1]_[l     -----------------------------T 210
lcl|MN654454.1_cds_QGJ97606.1_1_[gene=blaOXA]_[protein=OXA-48_family_carbapenem-hydrolyzing_class_D_beta-lactamase_OXA-232]_[protein_id=QGJ97606.1]_[l     -----------------------------T 210
lcl|MN654455.1_cds_QGJ97607.1_1_[gene=blaOXA]_[protein=OXA-48_family_carbapenem-hydrolyzing_class_D_beta-lactamase_OXA-232]_[protein_id=QGJ97607.1]_[l     -----------------------------T 210
lcl|MN654456.1_cds_QGJ97608.1_1_[gene=blaOXA]_[protein=OXA-48_family_carbapenem-hydrolyzing_class_D_beta-lactamase_OXA-232]_[protein_id=QGJ97608.1]_[l     -----------------------------T 210
lcl|MN654457.1_cds_QGJ97609.1_1_[gene=blaOXA]_[protein=OXA-48_family_carbapenem-hydrolyzing_class_D_beta-lactamase_OXA-232]_[protein_id=QGJ97609.1]_[l     -----------------------------T 210
lcl|MN654458.1_cds_QGJ97610.1_1_[gene=blaOXA]_[protein=OXA-48_family_carbapenem-hydrolyzing_class_D_beta-lactamase_OXA-232]_[protein_id=QGJ97610.1]_[l     -----------------------------T 210
lcl|MN654459.1_cds_QGJ97611.1_1_[gene=blaOXA]_[protein=OXA-48_family_carbapenem-hydrolyzing_class_D_beta-lactamase_OXA-232]_[protein_id=QGJ97611.1]_[l     -----------------------------T 210
lcl|MN654460.1_cds_QGJ97612.1_1_[gene=blaOXA]_[protein=OXA-48_family_carbapenem-hydrolyzing_class_D_beta-lactamase_OXA-232]_[protein_id=QGJ97612.1]_[l     -----------------------------T 210
lcl|MN654461.1_cds_QGJ97613.1_1_[gene=blaOXA]_[protein=OXA-48_family_carbapenem-hydrolyzing_class_D_beta-lactamase_OXA-232]_[protein_id=QGJ97613.1]_[l     -----------------------------T 210
lcl|MN654462.1_cds_QGJ97614.1_1_[gene=blaOXA]_[protein=OXA-48_family_carbapenem-hydrolyzing_class_D_beta-lactamase_OXA-232]_[protein_id=QGJ97614.1]_[l     -----------------------------T 210
lcl|MN654463.1_cds_QGJ97615.1_1_[gene=blaOXA]_[protein=OXA-48_family_carbapenem-hydrolyzing_class_D_beta-lactamase_OXA-232]_[protein_id=QGJ97615.1]_[l     -----------------------------T 210
lcl|MN654464.1_cds_QGJ97616.1_1_[gene=blaOXA]_[protein=OXA-48_family_carbapenem-hydrolyzing_class_D_beta-lactamase_OXA-232]_[protein_id=QGJ97616.1]_[l     -----------------------------T 210
lcl|MN654465.1_cds_QGJ97617.1_1_[gene=blaOXA]_[protein=OXA-48_family_carbapenem-hydrolyzing_class_D_beta-lactamase_OXA-232]_[protein_id=QGJ97617.1]_[l     -----------------------------T 210
lcl|MN654466.1_cds_QGJ97618.1_1_[gene=blaOXA]_[protein=OXA-48_family_carbapenem-hydrolyzing_class_D_beta-lactamase_OXA-232]_[protein_id=QGJ97618.1]_[l     -----------------------------T 210
lcl|MN654467.1_cds_QGJ97619.1_1_[gene=blaOXA]_[protein=OXA-48_family_carbapenem-hydrolyzing_class_D_beta-lactamase_OXA-232]_[protein_id=QGJ97619.1]_[l     -----------------------------T 210
lcl|MN654468.1_cds_QGJ97620.1_1_[gene=blaOXA]_[protein=OXA-48_family_carbapenem-hydrolyzing_class_D_beta-lactamase_OXA-232]_[protein_id=QGJ97620.1]_[l     -----------------------------T 210
lcl|MN654469.1_cds_QGJ97621.1_1_[gene=blaOXA]_[protein=OXA-48_family_carbapenem-hydrolyzing_class_D_beta-lactamase_OXA-232]_[protein_id=QGJ97621.1]_[l     -----------------------------T 210
lcl|MT463291.1_cds_QJX44697.1_1_[gene=blaOXA]_[protein=OXA-48_family_class_D_beta-lactamase_OXA-918]_[protein_id=QJX44697.1]_[location=1..798]_[gbkey=     -----------------------------T 210
lcl|MT520791.1_cds_QKF95718.1_1_[gene=blaOXA]_[protein=OXA-48_family_class_D_beta-lactamase_OXA-920]_[protein_id=QKF95718.1]_[location=1..798]_[gbkey=     -----------------------------T 210
lcl|MT636504.1_cds_QKV50750.1_1_[gene=blaOXA]_[protein=OXA-48_family_class_D_beta-lactamase_OXA-922]_[protein_id=QKV50750.1]_[location=1..798]_[gbkey=     -----------------------------T 210
lcl|MT675122.1_cds_QLC28678.1_1_[gene=blaOXA]_[protein=OXA-48_family_class_D_beta-lactamase_OXA-923]_[protein_id=QLC28678.1]_[location=1..798]_[gbkey=     -----------------------------T 210
lcl|MT675123.1_cds_QLC28679.1_1_[gene=blaOXA]_[protein=OXA-48_family_class_D_beta-lactamase_OXA-924]_[protein_id=QLC28679.1]_[location=1..798]_[gbkey=     -----------------------------T 210
lcl|MW073108.1_cds_QOI60719.1_1_[gene=blaOXA]_[protein=OXA-48_family_class_D_beta-lactamase_OXA-933]_[protein_id=QOI60719.1]_[location=1..798]_[gbkey=     -----------------------------T 210
lcl|MW073109.1_cds_QOI60720.1_1_[gene=blaOXA]_[protein=OXA-48_family_class_D_beta-lactamase_OXA-934]_[protein_id=QOI60720.1]_[location=1..798]_[gbkey=     -----------------------------T 210
lcl|MW509827.1_cds_QWY97082.1_1_[gene=blaOXA]_[protein=OXA-48_family_carbapenem-hydrolyzing_class_D_beta-lactamase_OXA-181]_[protein_id=QWY97082.1]_[l     -----------------------------T 210
lcl|MZ368699.1_cds_QWQ82939.1_1_[gene=blaOXA]_[protein=OXA-48_family_class_D_beta-lactamase_OXA-1012]_[protein_id=QWQ82939.1]_[location=1..789]_[gbkey     -----------------------------T 210
lcl|NG_049461.1_cds_WP_060613455.1_1_[gene=blaOXA]_[locus_tag=A7J11_02461]_[protein=OXA-48_family_carbapenem-hydrolyzing_class_D_beta-lactamase_OXA-16     -----------------------------T 210
lcl|NG_049462.1_cds_WP_063131934.1_1_[gene=blaOXA]_[locus_tag=A7J11_02630]_[protein=OXA-48_family_extended-spectrum_class_D_beta-lactamase_OXA-163]_[p     -----------------------------T 210
lcl|NG_049482.1_cds_WP_015060052.1_1_[gene=blaOXA]_[locus_tag=A7J11_02557]_[protein=OXA-48_family_carbapenem-hydrolyzing_class_D_beta-lactamase_OXA-18     -----------------------------T 210
lcl|NG_049495.1_cds_WP_063861505.1_1_[gene=blaOXA]_[locus_tag=A7J11_02797]_[protein=OXA-48_family_carbapenem-hydrolyzing_class_D_beta-lactamase_OXA-19     -----------------------------T 210
lcl|NG_049502.1_cds_WP_032495449.1_1_[gene=blaOXA]_[locus_tag=A7J11_02921]_[protein=OXA-48_family_carbapenem-hydrolyzing_class_D_beta-lactamase_OXA-20     -----------------------------T 210
lcl|NG_049528.1_cds_WP_043907054.1_1_[gene=blaOXA]_[locus_tag=A7J11_02959]_[protein=OXA-48_family_carbapenem-hydrolyzing_class_D_beta-lactamase_OXA-23     -----------------------------T 210
lcl|NG_049539.1_cds_WP_032495517.1_1_[gene=blaOXA]_[locus_tag=A7J11_02955]_[protein=OXA-48_family_carbapenem-hydrolyzing_class_D_beta-lactamase_OXA-24     -----------------------------T 210
lcl|NG_049540.1_cds_WP_032495518.1_1_[gene=blaOXA]_[locus_tag=A7J11_02956]_[protein=OXA-48_family_carbapenem-hydrolyzing_class_D_beta-lactamase_OXA-24     -----------------------------T 210
lcl|NG_049542.1_cds_WP_032495595.1_1_[gene=blaOXA]_[locus_tag=A7J11_02957]_[protein=OXA-48_family_extended-spectrum_class_D_beta-lactamase_OXA-247]_[p     -----------------------------T 210
lcl|NG_049661.1_cds_WP_032495789.1_1_[gene=blaOXA]_[locus_tag=A7J11_03191]_[protein=OXA-48_family_carbapenem-hydrolyzing_class_D_beta-lactamase_OXA-37     -----------------------------T 210
lcl|NG_049694.1_cds_WP_063862762.1_1_[gene=blaOXA]_[locus_tag=A7J11_03389]_[protein=OXA-48_family_extended-spectrum_class_D_beta-lactamase_OXA-405]_[p     -----------------------------T 210
lcl|NG_049704.1_cds_WP_063862782.1_1_[gene=blaOXA]_[locus_tag=A7J11_03469]_[protein=OXA-48_family_carbapenem-hydrolyzing_class_D_beta-lactamase_OXA-41     -----------------------------T 210
lcl|NG_049722.1_cds_WP_058842180.1_1_[gene=blaOXA]_[locus_tag=A7J11_03584]_[protein=OXA-48_family_carbapenem-hydrolyzing_class_D_beta-lactamase_OXA-43     -----------------------------T 210
lcl|NG_049762.1_cds_WP_015059991.1_1_[gene=blaOXA]_[locus_tag=A7J11_01150]_[protein=OXA-48_family_carbapenem-hydrolyzing_class_D_beta-lactamase_OXA-48     -----------------------------T 210
lcl|NG_049766.1_cds_WP_063864110.1_1_[gene=blaOXA]_[locus_tag=A7J11_03568]_[protein=OXA-48_family_carbapenem-hydrolyzing_class_D_beta-lactamase_OXA-48     -----------------------------T 210
lcl|NG_049783.1_cds_WP_063864118.1_1_[gene=blaOXA]_[locus_tag=A7J11_03598]_[protein=OXA-48_family_carbapenem-hydrolyzing_class_D_beta-lactamase_OXA-50     -----------------------------T 210
lcl|NG_049794.1_cds_WP_011071128.1_1_[gene=blaOXA]_[locus_tag=A7J11_00523]_[protein=OXA-48_family_carbapenem-hydrolyzing_class_D_beta-lactamase_OXA-54     -----------------------------T 210
lcl|NG_052051.1_cds_WP_071593227.1_1_[gene=blaOXA]_[locus_tag=A7J11_04298]_[protein=OXA-48_family_carbapenem-hydrolyzing_class_D_beta-lactamase_OXA-53     -----------------------------T 210
lcl|NG_054666.1_cds_WP_085562384.1_1_[gene=blaOXA]_[locus_tag=A7J11_04982]_[protein=OXA-48_family_carbapenem-hydrolyzing_class_D_beta-lactamase_OXA-51     -----------------------------T 210
lcl|NG_055475.1_cds_WP_094009803.1_1_[gene=blaOXA]_[locus_tag=A7J11_05114]_[protein=OXA-48_family_class_D_beta-lactamase_OXA-514]_[protein_id=WP_09400     -----------------------------T 210
lcl|NG_055476.1_cds_WP_094009804.1_1_[gene=blaOXA]_[locus_tag=A7J11_05115]_[protein=OXA-48_family_class_D_beta-lactamase_OXA-515]_[protein_id=WP_09400     -----------------------------T 210
lcl|NG_055490.1_cds_WP_094009808.1_1_[gene=blaOXA]_[locus_tag=A7J11_05129]_[protein=OXA-48_family_carbapenem-hydrolyzing_class_D_beta-lactamase_OXA-51     -----------------------------T 210
lcl|NG_055666.1_cds_WP_099156052.1_1_[gene=blaOXA]_[locus_tag=A7J11_05197]_[protein=OXA-48_family_class_D_beta-lactamase_OXA-567]_[protein_id=WP_09915     -----------------------------T 210
lcl|NG_056053.1_cds_WP_089067012.1_1_[gene=blaOXA]_[locus_tag=A7J11_05303]_[protein=OXA-48_family_class_D_beta-lactamase_OXA-535]_[protein_id=WP_08906     -----------------------------T 210
lcl|NG_061613.1_cds_WP_116786833.1_1_[gene=blaOXA]_[locus_tag=A7J11_05863]_[protein=OXA-48_family_class_D_beta-lactamase_OXA-731]_[protein_id=WP_11678     -----------------------------T 210
lcl|NG_064749.1_cds_WP_136512084.1_1_[gene=blaOXA]_[locus_tag=A7J11_06186]_[protein=OXA-48_family_class_D_beta-lactamase_OXA-788]_[protein_id=WP_13651     -----------------------------T 210
lcl|NG_064751.1_cds_WP_136512085.1_1_[gene=blaOXA]_[locus_tag=A7J11_06188]_[protein=OXA-48_family_class_D_beta-lactamase_OXA-793]_[protein_id=WP_13651     -----------------------------T 210
lcl|NG_065443.1_cds_WP_140423324.1_1_[gene=blaOXA]_[locus_tag=A7J11_06295]_[protein=OXA-48_family_class_D_beta-lactamase_OXA-833]_[protein_id=WP_14042     -----------------------------T 210
lcl|NG_066509.1_cds_WP_037428895.1_1_[gene=blaOXA]_[locus_tag=A7J11_06421]_[protein=OXA-48_family_carbapenem-hydrolyzing_class_D_beta-lactamase_OXA-25     -----------------------------T 210
lcl|NG_066755.1_cds_WP_144376393.1_1_[gene=blaOXA]_[locus_tag=A7J11_06552]_[protein=OXA-48_family_class_D_beta-lactamase_OXA-894]_[protein_id=WP_14437     -----------------------------T 210
lcl|NG_070182.1_cds_WP_179284333.1_1_[gene=blaOXA]_[locus_tag=A7J11_06833]_[protein=OXA-48_family_class_D_beta-lactamase_OXA-918]_[protein_id=WP_17928     -----------------------------T 210
lcl|NG_070183.1_cds_WP_179284336.1_1_[gene=blaOXA]_[locus_tag=A7J11_06836]_[protein=OXA-48_family_class_D_beta-lactamase_OXA-920]_[protein_id=WP_17928     -----------------------------T 210
lcl|NG_070185.1_cds_WP_179284342.1_1_[gene=blaOXA]_[locus_tag=A7J11_06870]_[protein=OXA-48_family_class_D_beta-lactamase_OXA-923]_[protein_id=WP_17928     -----------------------------T 210
lcl|NG_070186.1_cds_WP_179284345.1_1_[gene=blaOXA]_[locus_tag=A7J11_06871]_[protein=OXA-48_family_class_D_beta-lactamase_OXA-924]_[protein_id=WP_17928     -----------------------------T 210
lcl|NG_070747.1_cds_WP_188331876.1_1_[gene=blaOXA]_[locus_tag=A7J11_06897]_[protein=OXA-48_family_class_D_beta-lactamase_OXA-922]_[protein_id=WP_18833     -----------------------------T 210
lcl|NG_070750.1_cds_WP_188331878.1_1_[gene=blaOXA]_[locus_tag=A7J11_06886]_[protein=OXA-48_family_class_D_beta-lactamase_OXA-929]_[protein_id=WP_18833     -----------------------------T 210
lcl|NG_077983.1_cds_WP_231869591.1_1_[gene=blaOXA]_[locus_tag=A7J11_07255]_[protein=OXA-48_family_class_D_beta-lactamase_OXA-933]_[protein_id=WP_23186     -----------------------------T 210
lcl|NG_077984.1_cds_WP_231869592.1_1_[gene=blaOXA]_[locus_tag=A7J11_07256]_[protein=OXA-48_family_class_D_beta-lactamase_OXA-934]_[protein_id=WP_23186     -----------------------------T 210
lcl|NG_078041.1_cds_WP_231869643.1_1_[gene=blaOXA]_[locus_tag=A7J11_07313]_[protein=OXA-48_family_carbapenem-hydrolyzing_class_D_beta-lactamase_OXA-10     -----------------------------T 210
lcl|NG_078042.1_cds_WP_037414505.1_1_[gene=blaOXA]_[locus_tag=A7J11_07314]_[protein=OXA-48_family_carbapenem-hydrolyzing_class_D_beta-lactamase_OXA-10     -----------------------------T 210
lcl|NG_079243.1_cds_WP_240067733.1_1_[gene=blaOXA]_[locus_tag=A7J11_07384]_[protein=OXA-48_family_class_D_beta-lactamase_OXA-1055]_[protein_id=WP_2400     -----------------------------T 210
lcl|NG_081705.1_cds_WP_256875609.1_1_[gene=blaOXA]_[locus_tag=A7J11_07626]_[protein=OXA-48_family_class_D_beta-lactamase_OXA-1119]_[protein_id=WP_2568     -----------------------------T 210
lcl|NG_088410.1_cds_WP_262697143.1_1_[gene=blaOXA]_[locus_tag=A7J11_07752]_[protein=OXA-48_family_class_D_beta-lactamase_OXA-1146]_[protein_id=WP_2626     -----------------------------T 210
lcl|NG_149665.1_cds_WP_274293088.1_1_[gene=blaOXA]_[locus_tag=A7J11_07931]_[protein=OXA-48_family_class_D_beta-lactamase_OXA-1181]_[protein_id=WP_2742     -----------------------------T 210
lcl|NG_203403.1_cds_WP_252655163.1_1_[gene=blaOXA]_[locus_tag=A7J11_08083]_[protein=OXA-48_family_class_D_beta-lactamase_OXA-1012]_[protein_id=WP_2526     -----------------------------T 210
lcl|NG_203404.1_cds_WP_290468358.1_1_[gene=blaOXA]_[locus_tag=A7J11_08094]_[protein=OXA-48_family_class_D_beta-lactamase_OXA-1200]_[protein_id=WP_2904     -----------------------------T 210
lcl|NG_203405.1_cds_WP_290468359.1_1_[gene=blaOXA]_[locus_tag=A7J11_08096]_[protein=OXA-48_family_class_D_beta-lactamase_OXA-1201]_[protein_id=WP_2904     -----------------------------T 210
lcl|NG_203408.1_cds_WP_290468361.1_1_[gene=blaOXA]_[locus_tag=A7J11_08104]_[protein=OXA-48_family_class_D_beta-lactamase_OXA-1205]_[protein_id=WP_2904     -----------------------------T 210
lcl|NG_203409.1_cds_WP_290468362.1_1_[gene=blaOXA]_[locus_tag=A7J11_08110]_[protein=OXA-48_family_class_D_beta-lactamase_OXA-1207]_[protein_id=WP_2904     -----------------------------T 210
lcl|NG_228675.1_cds_WP_304487004.1_1_[gene=blaOXA]_[locus_tag=A7J11_08134]_[protein=OXA-48_family_class_D_beta-lactamase_OXA-1211]_[protein_id=WP_3044     -----------------------------T 210
lcl|NG_228676.1_cds_WP_304487005.1_1_[gene=blaOXA]_[locus_tag=A7J11_08135]_[protein=OXA-48_family_class_D_beta-lactamase_OXA-1212]_[protein_id=WP_3044     -----------------------------T 210
lcl|NG_228677.1_cds_WP_304487006.1_1_[gene=blaOXA]_[locus_tag=A7J11_08136]_[protein=OXA-48_family_class_D_beta-lactamase_OXA-1213]_[protein_id=WP_3044     -----------------------------T 210
lcl|NG_242303.1_cds_WP_328703066.1_1_[gene=blaOXA]_[locus_tag=A7J11_08254]_[protein=OXA-48_family_class_D_beta-lactamase_OXA-1167]_[protein_id=WP_3287     -----------------------------T 210
lcl|NG_242576.1_cds_WP_338424115.1_1_[gene=blaOXA]_[locus_tag=A7J11_08329]_[protein=OXA-48_family_class_D_beta-lactamase_OXA-1226]_[protein_id=WP_3384     -----------------------------T 210
lcl|NG_242590.1_cds_WP_338424128.1_1_[gene=blaOXA]_[locus_tag=A7J11_08366]_[protein=OXA-48_family_class_D_beta-lactamase_OXA-1240]_[protein_id=WP_3384     -----------------------------T 210
lcl|NG_242745.1_cds_WP_367187966.1_1_[gene=blaOXA]_[locus_tag=A7J11_08438]_[protein=OXA-48_family_class_D_beta-lactamase_OXA-1242]_[protein_id=WP_3671     -----------------------------T 210
lcl|NG_243598.1_cds_WP_394294911.1_1_[gene=blaOXA]_[locus_tag=A7J11_08676]_[protein=OXA-48_family_class_D_beta-lactamase_OXA-1304]_[protein_id=WP_3942     -----------------------------T 210
lcl|NG_243599.1_cds_WP_394294912.1_1_[gene=blaOXA]_[locus_tag=A7J11_08662]_[protein=OXA-48_family_class_D_beta-lactamase_OXA-1305]_[protein_id=WP_3942     -----------------------------T 210
lcl|NG_243600.1_cds_WP_394294913.1_1_[gene=blaOXA]_[locus_tag=A7J11_08663]_[protein=OXA-48_family_class_D_beta-lactamase_OXA-1306]_[protein_id=WP_3942     -----------------------------T 210
lcl|NG_243601.1_cds_WP_394294914.1_1_[gene=blaOXA]_[locus_tag=A7J11_08664]_[protein=OXA-48_family_class_D_beta-lactamase_OXA-1307]_[protein_id=WP_3942     -----------------------------T 210
lcl|NG_243602.1_cds_WP_394294915.1_1_[gene=blaOXA]_[locus_tag=A7J11_08665]_[protein=OXA-48_family_class_D_beta-lactamase_OXA-1308]_[protein_id=WP_3942     -----------------------------T 210
lcl|NG_243603.1_cds_WP_394294916.1_1_[gene=blaOXA]_[locus_tag=A7J11_08666]_[protein=OXA-48_family_class_D_beta-lactamase_OXA-1309]_[protein_id=WP_3942     -----------------------------T 210
lcl|NG_244588.1_cds_WP_414840592.1_1_[gene=blaOXA]_[locus_tag=A7J11_08711]_[protein=OXA-48_family_class_D_beta-lactamase_OXA-1371]_[protein_id=WP_4148     -----------------------------T 210
lcl|NG_245183.1_cds_WP_435892097.1_1_[gene=blaOXA]_[locus_tag=A7J11_09489]_[protein=OXA-48_family_class_D_beta-lactamase_OXA-1382]_[protein_id=WP_4358     -----------------------------T 210
lcl|NG_245185.1_cds_WP_435892098.1_1_[gene=blaOXA]_[locus_tag=A7J11_09490]_[protein=OXA-48_family_class_D_beta-lactamase_OXA-1384]_[protein_id=WP_4358     -----------------------------T 210
lcl|NG_245186.1_cds_WP_435892099.1_1_[gene=blaOXA]_[locus_tag=A7J11_09491]_[protein=OXA-48_family_class_D_beta-lactamase_OXA-1385]_[protein_id=WP_4358     -----------------------------T 210
lcl|OK086972.1_cds_UBT24154.1_1_[gene=blaOXA]_[protein=OXA-48_family_class_D_extended-spectrum_beta-lactamase_OXA-163]_[protein_id=UBT24154.1]_[locati     -----------------------------T 210
lcl|OK180617.1_cds_UBJ91323.1_1_[gene=blaOXA]_[protein=OXA-48_family_carbapenem-hydrolyzing_class_D_beta-lactamase_OXA-1038]_[protein_id=UBJ91323.1]_[     -----------------------------T 210
lcl|OK180618.1_cds_UBJ91324.1_1_[gene=blaOXA]_[protein=OXA-48_family_carbapenem-hydrolyzing_class_D_beta-lactamase_OXA-1039]_[protein_id=UBJ91324.1]_[     -----------------------------T 210
lcl|OK337390.1_cds_UKA77984.1_3_[gene=blaOXA]_[protein=OXA-48_family_carbapenem-hydrolyzing_class_D_beta-lactamase_OXA-181]_[protein_id=UKA77984.1]_[l     -----------------------------T 210
lcl|OM321042.1_cds_UKA98426.1_1_[gene=blaOXA]_[protein=OXA-48_family_class_D_beta-lactamase_OXA-1055]_[protein_id=UKA98426.1]_[location=1..792]_[gbkey     -----------------------------T 210
lcl|OM460174.1_cds_UNN27231.1_1_[gene=blaOXA]_[protein=OXA-48_family_carbapenem-hydrolyzing_class_D_beta-lactamase_OXA-181]_[protein_id=UNN27231.1]_[l     -----------------------------T 210
lcl|ON586156.1_cds_URF41644.1_1_[gene=blaOXA]_[protein=OXA-48_family_class_D_beta-lactamase_OXA-1119]_[protein_id=URF41644.1]_[location=1..798]_[gbkey     -----------------------------T 210
lcl|ON651448.1_cds_URT56864.1_1_[gene=blaOXA]_[protein=OXA-48_family_class_D_beta-lactamase_OXA-1242]_[protein_id=URT56864.1]_[location=1..798]_[gbkey     -----------------------------T 210
lcl|OP056623.1_cds_WDW19378.1_1_[gene=blaOXA]_[protein=OXA-48_family_class_D_beta-lactamase_OXA-924]_[protein_id=WDW19378.1]_[location=1..798]_[gbkey=     -----------------------------T 210
lcl|OP158702.1_cds_UUT09020.1_1_[gene=blaOXA]_[protein=OXA-48_family_class_D_beta-lactamase_OXA-1146]_[protein_id=UUT09020.1]_[location=1..792]_[gbkey     -----------------------------T 210
lcl|OP802841.1_cds_UZH96289.1_1_[gene=blaOXA]_[protein=OXA-48_family_class_D_beta-lactamase_OXA-1167]_[protein_id=UZH96289.1]_[location=1..798]_[gbkey     -----------------------------T 210
lcl|OP966822.1_cds_WAS27905.1_1_[gene=blaOXA]_[protein=OXA-48_family_class_D_beta-lactamase_OXA-1181]_[protein_id=WAS27905.1]_[location=1..798]_[gbkey     -----------------------------T 210
lcl|OQ813782.1_cds_WGG88838.1_1_[gene=blaOXA]_[protein=OXA-48_family_class_D_beta-lactamase_OXA-1200]_[protein_id=WGG88838.1]_[location=1..786]_[gbkey     -----------------------------T 210
lcl|OQ858941.1_cds_WGJ78634.1_1_[gene=blaOXA]_[protein=OXA-48_family_class_D_beta-lactamase_OXA-1201]_[protein_id=WGJ78634.1]_[location=1..798]_[gbkey     -----------------------------T 210
lcl|OR076750.1_cds_WIF29729.1_1_[gene=blaOXA]_[protein=OXA-48_family_class_D_beta-lactamase_OXA-1205]_[protein_id=WIF29729.1]_[location=1..798]_[gbkey     -----------------------------T 210
lcl|OR139853.1_cds_WJL30769.1_1_[gene=blaOXA]_[protein=OXA-48_family_class_D_beta-lactamase_OXA-1207]_[protein_id=WJL30769.1]_[location=1..798]_[gbkey     -----------------------------T 210
lcl|OR282803.1_cds_WKT28618.1_1_[gene=blaOXA]_[protein=OXA-48_family_class_D_beta-lactamase_OXA-1211]_[protein_id=WKT28618.1]_[location=1..798]_[gbkey     -----------------------------T 210
lcl|OR282804.1_cds_WKT28619.1_1_[gene=blaOXA]_[protein=OXA-48_family_class_D_beta-lactamase_OXA-1212]_[protein_id=WKT28619.1]_[location=1..798]_[gbkey     -----------------------------T 210
lcl|OR282805.1_cds_WKT28620.1_1_[gene=blaOXA]_[protein=OXA-48_family_class_D_beta-lactamase_OXA-1213]_[protein_id=WKT28620.1]_[location=1..798]_[gbkey     -----------------------------T 210
lcl|OR350403.1_cds_WKW35003.1_1_[gene=blaOXA]_[protein=OXA-48_family_class_D_beta-lactamase_OXA-1181]_[protein_id=WKW35003.1]_[location=1..798]_[gbkey     -----------------------------T 210
lcl|PP061216.1_cds_WRI36020.1_1_[gene=blaOXA]_[protein=OXA-48_family_carbapenem-hydrolyzing_class_D_beta-lactamase_OXA-48]_[protein_id=WRI36020.1]_[lo     -----------------------------T 210
lcl|PP061216.1_cds_WRI36020.1_1_[gene=blaOXA]_[protein=OXA-48_family_carbapenem-hydrolyzing_class_D_beta-lactamase_OXA-48]_[protein_id=WRI36020.1]_[lo     -----------------------------T 210
lcl|PP296991.1_cds_WVW91585.1_1_[gene=blaOXA]_[protein=OXA-48_family_class_D_beta-lactamase_OXA-1205]_[protein_id=WVW91585.1]_[location=1..798]_[gbkey     -----------------------------T 210
lcl|PP296992.1_cds_WVW91586.1_1_[gene=blaOXA]_[protein=OXA-48_family_class_D_beta-lactamase_OXA-1226]_[protein_id=WVW91586.1]_[location=1..798]_[gbkey     -----------------------------T 210
lcl|PP551583.1_cds_WYF30524.1_1_[gene=blaOXA]_[protein=OXA-48_family_class_D_beta-lactamase_OXA-1240]_[protein_id=WYF30524.1]_[location=1..786]_[gbkey     -----------------------------T 210
lcl|PQ150461.1_cds_XFO63885.1_1_[gene=blaOXA]_[protein=OXA-48_family_carbapenem-hydrolyzing_class_D_beta-lactamase_OXA-48]_[protein_id=XFO63885.1]_[lo     -----------------------------T 210
lcl|PQ162583.1_cds_XFO63919.1_1_[gene=blaOXA]_[protein=OXA-48_family_carbapenem-hydrolyzing_class_D_beta-lactamase_OXA-48]_[protein_id=XFO63919.1]_[lo     -----------------------------T 210
lcl|PQ394558.1_cds_XHO32901.1_1_[gene=blaOXA]_[protein=OXA-48_family_class_D_beta-lactamase_OXA-1305]_[protein_id=XHO32901.1]_[location=1..798]_[gbkey     -----------------------------T 210
lcl|PQ394559.1_cds_XHO32902.1_1_[gene=blaOXA]_[protein=OXA-48_family_class_D_beta-lactamase_OXA-1306]_[protein_id=XHO32902.1]_[location=1..798]_[gbkey     -----------------------------T 210
lcl|PQ394560.1_cds_XHO32903.1_1_[gene=blaOXA]_[protein=OXA-48_family_class_D_beta-lactamase_OXA-1307]_[protein_id=XHO32903.1]_[location=1..798]_[gbkey     -----------------------------T 210
lcl|PQ394561.1_cds_XHO32904.1_1_[gene=blaOXA]_[protein=OXA-48_family_class_D_beta-lactamase_OXA-1308]_[protein_id=XHO32904.1]_[location=1..798]_[gbkey     -----------------------------T 210
lcl|PQ394562.1_cds_XHO32905.1_1_[gene=blaOXA]_[protein=OXA-48_family_class_D_beta-lactamase_OXA-1309]_[protein_id=XHO32905.1]_[location=1..798]_[gbkey     -----------------------------T 210
lcl|PQ399801.1_cds_XHO32915.1_1_[gene=blaOXA]_[protein=OXA-48_family_class_D_beta-lactamase_OXA-1304]_[protein_id=XHO32915.1]_[location=1..798]_[gbkey     -----------------------------T 210
lcl|PV767493.1_cds_XVC02738.1_1_[gene=blaOXA]_[protein=OXA-48_family_class_D_beta-lactamase_OXA-1382]_[protein_id=XVC02738.1]_[location=1..798]_[gbkey     -----------------------------T 210
lcl|PV787182.1_cds_XWJ61550.1_1_[gene=blaOXA]_[protein=OXA-48_family_class_D_beta-lactamase_OXA-1384]_[protein_id=XWJ61550.1]_[location=1..798]_[gbkey     -----------------------------T 210
lcl|PV787183.1_cds_XWJ61551.1_1_[gene=blaOXA]_[protein=OXA-48_family_class_D_beta-lactamase_OXA-1385]_[protein_id=XWJ61551.1]_[location=1..786]_[gbkey     -----------------------------T 210
lcl|PV878578.1_cds_XXP60817.1_1_[gene=blaOXA]_[protein=OXA-48_family_class_D_beta-lactamase_OXA-1396]_[protein_id=XXP60817.1]_[location=1..798]_[gbkey     -----------------------------T 210
lcl|PV878580.1_cds_XXP60819.1_1_[gene=blaOXA]_[protein=OXA-48_family_class_D_beta-lactamase_OXA-1398]_[protein_id=XXP60819.1]_[location=1..798]_[gbkey     -----------------------------T 210
lcl|PX204141.1_cds_XZG26185.1_1_[gene=blaOXA]_[protein=OXA-48_family_class_D_beta-lactamase_OXA-1399]_[protein_id=XZG26185.1]_[location=1..786]_[gbkey     -----------------------------T 210
lcl|PX204636.1_cds_YAA53701.1_1_[gene=blaOXA]_[protein=OXA-48_family_carbapenem-hydrolyzing_class_D_beta-lactamase_OXA-232]_[protein_id=YAA53701.1]_[l     -----------------------------T 210
lcl|PX238182.1_cds_YAA50956.1_1_[gene=blaOXA]_[protein=OXA-48_family_class_D_beta-lactamase_OXA-1399]_[protein_id=YAA50956.1]_[location=1..786]_[gbkey     -----------------------------T 210
lcl|PX238183.1_cds_YAA50957.1_1_[gene=blaOXA]_[protein=OXA-48_family_class_D_beta-lactamase_OXA-1400]_[protein_id=YAA50957.1]_[location=1..798]_[gbkey     -----------------------------T 210
                                                                                                                                                                                         

OXA-1_consensus                                                                                                                                            ----CAAACGCTGAAATTGCTCAAT----- 240
OXA01_crRNA                                                                                                                                                ------------------------------ 240
Forward_primer                                                                                                                                             ------------------------------ 240
Reverse_primer                                                                                                                                             ------------------------------ 240
lcl|PP061215.1_cds_WRI36019.1_1_[gene=blaOXA]_[protein=truncated_OXA-48_family_class_D_beta-lactamase]_[protein_id=WRI36019.1]_[location=137..787]_[gb     AAATCACAGGGCGTAGTTGTGCTCTGGAAT 240
lcl|NG_049725.1_cds_WP_063864081.1_1_[gene=blaOXA]_[locus_tag=A7J11_03527]_[protein=OXA-48_family_extended-spectrum_class_D_beta-lactamase_OXA-439]_[p     AAATCACAGGGCGTAGTTGTGCTCTGGAAT 240
lcl|KU878974.1_cds_AMO66558.1_1_[gene=blaOXA]_[protein=OXA-48_family_carbapenem-hydrolyzing_class_D_beta-lactamase_OXA-517]_[protein_id=AMO66558.1]_[l     AAATCACAGGGCGTAGTTGTGCTCTGGAAT 240
lcl|NG_049724.1_cds_WP_063864080.1_1_[gene=blaOXA]_[locus_tag=A7J11_03481]_[protein=OXA-48_family_carbapenem-hydrolyzing_class_D_beta-lactamase_OXA-43     AAATCACAGGGCGTAGTTGTGCTCTGGAAT 240
lcl|KY684124.1_cds_AQW34754.1_1_[gene=blaOXA]_[protein=OXA-48_family_class_D_beta-lactamase_OXA-547]_[protein_id=AQW34754.1]_[location=19..816]_[gbkey     AAATCACAGGGCGTAGTTGTGCTCTGGAAT 240
lcl|MN525568.1_cds_QFE31714.1_1_[gene=blaOXA]_[protein=OXA-48_family_class_D_beta-lactamase_OXA-894]_[protein_id=QFE31714.1]_[location=1..798]_[gbkey=     AAATCACAGGGCGTAGTTGTGCTCTGGAAT 240
lcl|NG_054693.1_cds_WP_085562403.1_1_[gene=blaOXA]_[locus_tag=A7J11_05009]_[protein=OXA-48_family_class_D_beta-lactamase_OXA-547]_[protein_id=WP_08556     AAATCACAGGGCGTAGTTGTGCTCTGGAAT 240
lcl|NG_054959.1_cds_WP_087587945.1_1_[gene=blaOXA]_[locus_tag=A7J11_05048]_[protein=OXA-48_family_class_D_beta-lactamase_OXA-546]_[protein_id=WP_08758     AAATCACAGGGCGTAGTTGCGCTCTGGAAT 240
lcl|KU866382.1_cds_AMN85820.1_1_[gene=blaOXA]_[protein=OXA-48_family_class_D_beta-lactamase_OXA-514]_[protein_id=AMN85820.1]_[location=1..798]_[gbkey=     AAATCACAGGGCGTAGTTGTGCTCTGGAAT 240
lcl|KU866383.1_cds_AMN85821.1_1_[gene=blaOXA]_[protein=OXA-48_family_class_D_beta-lactamase_OXA-515]_[protein_id=AMN85821.1]_[location=1..798]_[gbkey=     AAATCACAGGGCGTAGTTGCGCTCTGGAAT 240
lcl|NG_055499.1_cds_WP_094009811.1_1_[gene=blaOXA]_[locus_tag=A7J11_05138]_[protein=OXA-48_family_class_D_beta-lactamase_OXA-566]_[protein_id=WP_09400     AAATCACAGGGCGTAGTTGTGCTCTGGAAT 240
lcl|KC902850.1_cds_AGS78031.1_2_[gene=blaOXA-48b]_[protein=beta-lactamase_OXA-48b]_[protein_id=AGS78031.1]_[location=1035..1832]_[gbkey=CDS]               AAATCACAGGGCGTAGTTGTGCTCTGGAAT 240
lcl|KC902851.1_cds_AGS78034.1_2_[gene=blaOXA-48b]_[protein=beta-lactamase_OXA-48b]_[protein_id=AGS78034.1]_[location=1035..1832]_[gbkey=CDS]               AAATCACAGGGCGTAGTTGTGCTCTGGAAT 240
lcl|KU531433.1_cds_ALZ40809.1_1_[gene=blaOXA]_[protein=OXA-48_family_class_D_beta-lactamase_OXA-505]_[protein_id=ALZ40809.1]_[location=1..798]_[gbkey=     AAATCACAGGGCGTAGTTGTGCTCTGGAAT 240
lcl|KU866382.1_cds_AMN85820.1_1_[gene=blaOXA]_[protein=OXA-48_family_class_D_beta-lactamase_OXA-514]_[protein_id=AMN85820.1]_[location=1..798]_[gbkey=     AAATCACAGGGCGTAGTTGTGCTCTGGAAT 240
lcl|KX298208.1_cds_AQU42620.1_2_[gene=blaOXA-48-L]_[protein=class_D_beta-lactamase_OXA-48-like_protein]_[protein_id=AQU42620.1]_[location=1017..1814]_     AAATCACAGGGCGTAGTTGCGCTCTGGAAT 240
lcl|KX298211.1_cds_AQU42628.1_2_[gene=blaOXA-48-L]_[protein=class_D_beta-lactamase_OXA-48-like_protein]_[protein_id=AQU42628.1]_[location=1021..1908]_     CAAACCTCGGGCGTGGTAGCACTATGGAAC 240
lcl|KX298212.1_cds_AQU42631.1_2_[gene=blaOXA-48-L]_[protein=class_D_beta-lactamase_OXA-48-like_protein]_[protein_id=AQU42631.1]_[location=1023..1895]_     CAAACCTCGGGCGTGGTAGCACTATGGAAC 240
lcl|KX298213.1_cds_AQU42634.1_2_[gene=blaOXA-48-L]_[protein=class_D_beta-lactamase_OXA-48-like_protein]_[protein_id=AQU42634.1]_[location=699..1571]_[     CAAACCTCGGGCGTGGTAGCACTATGGAAC 240
lcl|KX298214.1_cds_AQU42637.1_2_[gene=blaOXA-48-L]_[protein=class_D_beta-lactamase_OXA-48-like_protein]_[protein_id=AQU42637.1]_[location=983..1855]_[     CAAACCTCGGGCGTGGTAGCACTATGGAAC 240
lcl|KX298215.1_cds_AQU42640.1_2_[gene=blaOXA-48-L]_[protein=class_D_beta-lactamase_OXA-48-like_protein]_[protein_id=AQU42640.1]_[location=982..1854]_[     CAAACCTCGGGCGTGGTAGCACTATGGAAC 240
lcl|KX298216.1_cds_AQU42643.1_2_[gene=blaOXA-48-L]_[protein=class_D_beta-lactamase_OXA-48-like_protein]_[protein_id=AQU42643.1]_[location=983..1855]_[     CAAACCTCGGGCGTGGTAGCACTATGGAAC 240
lcl|KX298217.1_cds_AQU42646.1_2_[gene=blaOXA-48-L]_[protein=class_D_beta-lactamase_OXA-48-like_protein]_[protein_id=AQU42646.1]_[location=990..1862]_[     CAAACCTCGGGCGTGGTAGCACTATGGAAC 240
lcl|KX298218.1_cds_AQU42649.1_2_[gene=blaOXA-48-L]_[protein=class_D_beta-lactamase_OXA-48-like_protein]_[protein_id=AQU42649.1]_[location=991..1863]_[     CAAACCTCGGGCGTGGTAGCACTATGGAAC 240
lcl|KX298219.1_cds_AQU42652.1_2_[gene=blaOXA-48-L]_[protein=class_D_beta-lactamase_OXA-48-like_protein]_[protein_id=AQU42652.1]_[location=991..1863]_[     CAAACCTCGGGCGTGGTAGCACTATGGAAC 240
lcl|KX298220.1_cds_AQU42655.1_2_[gene=blaOXA-48-L]_[protein=class_D_beta-lactamase_OXA-48-like_protein]_[protein_id=AQU42655.1]_[location=934..1821]_[     CAAGCCTCTGGAGTGGTGGTGCTGTGGAAC 240
lcl|KX298221.1_cds_AQU42658.1_2_[gene=blaOXA-48-L]_[protein=class_D_beta-lactamase_OXA-48-like_protein]_[protein_id=AQU42658.1]_[location=1003..1890]_     CAAGCCTCTGGAGTGGTGGTGCTGTGGAAC 240
lcl|KX298222.1_cds_AQU42661.1_2_[gene=blaOXA-48-L]_[protein=class_D_beta-lactamase_OXA-48-like_protein]_[protein_id=AQU42661.1]_[location=1005..1892]_     CAAGCCTCTGGAGTGGTGGTGCTGTGGAAC 240
lcl|KX349732.1_cds_ANI25017.1_1_[gene=blaOXA]_[protein=OXA-48_family_class_D_beta-lactamase_OXA-519]_[protein_id=ANI25017.1]_[location=1..798]_[gbkey=     AAATCACAGGGCGTAGTTGTGCTCTGGAAT 240
lcl|KX827284.1_cds_APB92846.1_1_[gene=blaOXA]_[protein=OXA-48_family_class_D_beta-lactamase_OXA-538]_[protein_id=APB92846.1]_[location=24..821]_[gbkey     AAATCACAGGGCGTAGTTGTGCTCTGGAAT 240
lcl|KX828709.1_cds_AOQ26572.1_1_[gene=blaOXA]_[protein=OXA-48_family_carbapenem-hydrolyzing_class_D_beta-lactamase_OXA-535]_[protein_id=AOQ26572.1]_[l     AAAACCCAAGGCGTGGTTGTGCTCTGGAAC 240
lcl|KY682756.1_cds_AQX43454.1_1_[gene=blaOXA]_[protein=OXA-48_family_class_D_beta-lactamase_OXA-546]_[protein_id=AQX43454.1]_[location=1..798]_[gbkey=     AAATCACAGGGCGTAGTTGCGCTCTGGAAT 240
lcl|MF099636.1_cds_ASC55290.1_1_[gene=blaOXA]_[protein=OXA-48_family_class_D_beta-lactamase_OXA-566]_[protein_id=ASC55290.1]_[location=1..798]_[gbkey=     AAATCACAGGGCGTAGTTGTGCTCTGGAAT 240
lcl|MG062673.1_cds_ATJ25944.1_1_[gene=blaOXA]_[protein=OXA-48_family_class_D_beta-lactamase_OXA-567]_[protein_id=ATJ25944.1]_[location=1..795]_[gbkey=     AAATCACAGGGCGTAGTTGTGCTCTGGAAT 240
lcl|MH718729.1_cds_AXM05329.1_1_[gene=blaOXA]_[protein=OXA-48_family_class_D_beta-lactamase_OXA-731]_[protein_id=AXM05329.1]_[location=1..798]_[gbkey=     AAAACCCAAGGCGTGGTTGTGCTCTGGAAC 240
lcl|MH932630.1_cds_AYA73669.1_4_[gene=blaOXA]_[protein=OXA-48_family_carbapenem-hydrolyzing_class_D_beta-lactamase_OXA-232]_[protein_id=AYA73669.1]_[l     AAATCACAGGGCGTAGTTGTGCTCTGGAAT 240
lcl|MK105834.1_cds_AYP67521.1_1_[gene=blaOXA]_[protein=OXA-48_family_carbapenem-hydrolyzing_class_D_beta-lactamase_OXA-232]_[protein_id=AYP67521.1]_[l     AAATCACAGGGCGTAGTTGTGCTCTGGAAT 240
lcl|MK359485.1_cds_QCX19852.1_2_[gene=blaOXA]_[protein=carbapenem-hydrolyzing_class_D_beta-lactamase_OXA-48]_[protein_id=QCX19852.1]_[location=complem     AAATCACAGGGCGTAGTTGTGCTCTGGAAT 240
lcl|MK416209.1_cds_QAT97596.1_1_[gene=blaOXA]_[protein=OXA-48_family_class_D_beta-lactamase_OXA-788]_[protein_id=QAT97596.1]_[location=1..786]_[gbkey=     AAATCACAGGGCGTAGTTGTGCTCTGGAAT 240
lcl|MK469978.1_cds_QBA86170.1_1_[gene=blaOXA]_[protein=OXA-48_family_class_D_beta-lactamase_OXA-793]_[protein_id=QBA86170.1]_[location=1..792]_[gbkey=     AAATCACAGGGCGTAGTTGTGCTCTGGAAT 240
lcl|MK976701.1_cds_QCY50071.1_1_[gene=blaOXA]_[protein=OXA-48_family_carbapenem-hydrolyzing_class_D_beta-lactamase_OXA-232]_[protein_id=QCY50071.1]_[l     AAATCACAGGGCGTAGTTGTGCTCTGGAAT 240
lcl|MK976702.1_cds_QCY50072.1_1_[gene=blaOXA]_[protein=OXA-48_family_class_D_beta-lactamase_OXA-833]_[protein_id=QCY50072.1]_[location=27..824]_[gbkey     AAATCACAGGGCGTAGTTGTGCTCTGGAAT 240
lcl|MK989990.1_cds_QNL15887.1_1_[gene=blaOXA]_[protein=OXA-48_family_class_D_beta-lactamase_OXA-929]_[protein_id=QNL15887.1]_[location=complement(1..7     AAATCACAGGGCGTAGTTGTGCTCTGGAAT 240
lcl|MN652091.1_cds_QNO58459.1_1_[gene=blaOXA]_[protein=OXA-48_family_carbapenem-hydrolyzing_class_D_beta-lactamase_OXA-181]_[protein_id=QNO58459.1]_[l     AAATCACAGGGCGTAGTTGTGCTCTGGAAT 240
lcl|MN652092.1_cds_QNO58460.1_1_[gene=blaOXA]_[protein=OXA-48_family_carbapenem-hydrolyzing_class_D_beta-lactamase_OXA-181]_[protein_id=QNO58460.1]_[l     AAATCACAGGGCGTAGTTGTGCTCTGGAAT 240
lcl|MN652093.1_cds_QNO58461.1_1_[gene=blaOXA]_[protein=OXA-48_family_carbapenem-hydrolyzing_class_D_beta-lactamase_OXA-181]_[protein_id=QNO58461.1]_[l     AAATCACAGGGCGTAGTTGTGCTCTGGAAT 240
lcl|MN652094.1_cds_QNO58462.1_1_[gene=blaOXA]_[protein=OXA-48_family_carbapenem-hydrolyzing_class_D_beta-lactamase_OXA-181]_[protein_id=QNO58462.1]_[l     AAATCACAGGGCGTAGTTGTGCTCTGGAAT 240
lcl|MN652095.1_cds_QNO58463.1_1_[gene=blaOXA]_[protein=OXA-48_family_carbapenem-hydrolyzing_class_D_beta-lactamase_OXA-181]_[protein_id=QNO58463.1]_[l     AAATCACAGGGCGTAGTTGTGCTCTGGAAT 240
lcl|MN652096.1_cds_QNO58464.1_1_[gene=blaOXA]_[protein=OXA-48_family_carbapenem-hydrolyzing_class_D_beta-lactamase_OXA-181]_[protein_id=QNO58464.1]_[l     AAATCACAGGGCGTAGTTGTGCTCTGGAAT 240
lcl|MN652097.1_cds_QNO58465.1_1_[gene=blaOXA]_[protein=OXA-48_family_carbapenem-hydrolyzing_class_D_beta-lactamase_OXA-181]_[protein_id=QNO58465.1]_[l     AAATCACAGGGCGTAGTTGTGCTCTGGAAT 240
lcl|MN652098.1_cds_QNO58466.1_1_[gene=blaOXA]_[protein=OXA-48_family_carbapenem-hydrolyzing_class_D_beta-lactamase_OXA-181]_[protein_id=QNO58466.1]_[l     AAATCACAGGGCGTAGTTGTGCTCTGGAAT 240
lcl|MN652099.1_cds_QNO58467.1_1_[gene=blaOXA]_[protein=OXA-48_family_carbapenem-hydrolyzing_class_D_beta-lactamase_OXA-181]_[protein_id=QNO58467.1]_[l     AAATCACAGGGCGTAGTTGTGCTCTGGAAT 240
lcl|MN652100.1_cds_QNO58468.1_1_[gene=blaOXA]_[protein=OXA-48_family_carbapenem-hydrolyzing_class_D_beta-lactamase_OXA-181]_[protein_id=QNO58468.1]_[l     AAATCACAGGGCGTAGTTGTGCTCTGGAAT 240
lcl|MN652101.1_cds_QNO58469.1_1_[gene=blaOXA]_[protein=OXA-48_family_carbapenem-hydrolyzing_class_D_beta-lactamase_OXA-181]_[protein_id=QNO58469.1]_[l     AAATCACAGGGCGTAGTTGTGCTCTGGAAT 240
lcl|MN652102.1_cds_QNO58470.1_1_[gene=blaOXA]_[protein=OXA-48_family_carbapenem-hydrolyzing_class_D_beta-lactamase_OXA-181]_[protein_id=QNO58470.1]_[l     AAATCACAGGGCGTAGTTGTGCTCTGGAAT 240
lcl|MN652103.1_cds_QNO58471.1_1_[gene=blaOXA]_[protein=OXA-48_family_carbapenem-hydrolyzing_class_D_beta-lactamase_OXA-181]_[protein_id=QNO58471.1]_[l     AAATCACAGGGCGTAGTTGTGCTCTGGAAT 240
lcl|MN652104.1_cds_QNO58472.1_1_[gene=blaOXA]_[protein=OXA-48_family_carbapenem-hydrolyzing_class_D_beta-lactamase_OXA-232]_[protein_id=QNO58472.1]_[l     AAATCACAGGGCGTAGTTGTGCTCTGGAAT 240
lcl|MN652105.1_cds_QNO58473.1_1_[gene=blaOXA]_[protein=OXA-48_family_carbapenem-hydrolyzing_class_D_beta-lactamase_OXA-232]_[protein_id=QNO58473.1]_[l     AAATCACAGGGCGTAGTTGTGCTCTGGAAT 240
lcl|MN652106.1_cds_QNO58474.1_1_[gene=blaOXA]_[protein=OXA-48_family_carbapenem-hydrolyzing_class_D_beta-lactamase_OXA-232]_[protein_id=QNO58474.1]_[l     AAATCACAGGGCGTAGTTGTGCTCTGGAAT 240
lcl|MN652107.1_cds_QNO58475.1_1_[gene=blaOXA]_[protein=OXA-48_family_carbapenem-hydrolyzing_class_D_beta-lactamase_OXA-232]_[protein_id=QNO58475.1]_[l     AAATCACAGGGCGTAGTTGTGCTCTGGAAT 240
lcl|MN652108.1_cds_QNO58476.1_1_[gene=blaOXA]_[protein=OXA-48_family_carbapenem-hydrolyzing_class_D_beta-lactamase_OXA-232]_[protein_id=QNO58476.1]_[l     AAATCACAGGGCGTAGTTGTGCTCTGGAAT 240
lcl|MN652109.1_cds_QNO58477.1_1_[gene=blaOXA]_[protein=OXA-48_family_carbapenem-hydrolyzing_class_D_beta-lactamase_OXA-232]_[protein_id=QNO58477.1]_[l     AAATCACAGGGCGTAGTTGTGCTCTGGAAT 240
lcl|MN652110.1_cds_QNO58478.1_1_[gene=blaOXA]_[protein=OXA-48_family_carbapenem-hydrolyzing_class_D_beta-lactamase_OXA-232]_[protein_id=QNO58478.1]_[l     AAATCACAGGGCGTAGTTGTGCTCTGGAAT 240
lcl|MN652111.1_cds_QNO58479.1_1_[gene=blaOXA]_[protein=OXA-48_family_carbapenem-hydrolyzing_class_D_beta-lactamase_OXA-232]_[protein_id=QNO58479.1]_[l     AAATCACAGGGCGTAGTTGTGCTCTGGAAT 240
lcl|MN652112.1_cds_QNO58480.1_1_[gene=blaOXA]_[protein=OXA-48_family_carbapenem-hydrolyzing_class_D_beta-lactamase_OXA-232]_[protein_id=QNO58480.1]_[l     AAATCACAGGGCGTAGTTGTGCTCTGGAAT 240
lcl|MN652113.1_cds_QNO58481.1_1_[gene=blaOXA]_[protein=OXA-48_family_carbapenem-hydrolyzing_class_D_beta-lactamase_OXA-232]_[protein_id=QNO58481.1]_[l     AAATCACAGGGCGTAGTTGTGCTCTGGAAT 240
lcl|MN652114.1_cds_QNO58482.1_1_[gene=blaOXA]_[protein=OXA-48_family_carbapenem-hydrolyzing_class_D_beta-lactamase_OXA-232]_[protein_id=QNO58482.1]_[l     AAATCACAGGGCGTAGTTGTGCTCTGGAAT 240
lcl|MN652115.1_cds_QNO58483.1_1_[gene=blaOXA]_[protein=OXA-48_family_carbapenem-hydrolyzing_class_D_beta-lactamase_OXA-232]_[protein_id=QNO58483.1]_[l     AAATCACAGGGCGTAGTTGTGCTCTGGAAT 240
lcl|MN652116.1_cds_QNO58484.1_1_[gene=blaOXA]_[protein=OXA-48_family_carbapenem-hydrolyzing_class_D_beta-lactamase_OXA-232]_[protein_id=QNO58484.1]_[l     AAATCACAGGGCGTAGTTGTGCTCTGGAAT 240
lcl|MN652117.1_cds_QNO58485.1_1_[gene=blaOXA]_[protein=OXA-48_family_carbapenem-hydrolyzing_class_D_beta-lactamase_OXA-232]_[protein_id=QNO58485.1]_[l     AAATCACAGGGCGTAGTTGTGCTCTGGAAT 240
lcl|MN652118.1_cds_QNO58486.1_1_[gene=blaOXA]_[protein=OXA-48_family_carbapenem-hydrolyzing_class_D_beta-lactamase_OXA-232]_[protein_id=QNO58486.1]_[l     AAATCACAGGGCGTAGTTGTGCTCTGGAAT 240
lcl|MN652119.1_cds_QNO58487.1_1_[gene=blaOXA]_[protein=OXA-48_family_carbapenem-hydrolyzing_class_D_beta-lactamase_OXA-232]_[protein_id=QNO58487.1]_[l     AAATCACAGGGCGTAGTTGTGCTCTGGAAT 240
lcl|MN652120.1_cds_QNO58488.1_1_[gene=blaOXA]_[protein=OXA-48_family_carbapenem-hydrolyzing_class_D_beta-lactamase_OXA-232]_[protein_id=QNO58488.1]_[l     AAATCACAGGGCGTAGTTGTGCTCTGGAAT 240
lcl|MN652121.1_cds_QNO58489.1_1_[gene=blaOXA]_[protein=OXA-48_family_carbapenem-hydrolyzing_class_D_beta-lactamase_OXA-232]_[protein_id=QNO58489.1]_[l     AAATCACAGGGCGTAGTTGTGCTCTGGAAT 240
lcl|MN652122.1_cds_QNO58490.1_1_[gene=blaOXA]_[protein=OXA-48_family_carbapenem-hydrolyzing_class_D_beta-lactamase_OXA-232]_[protein_id=QNO58490.1]_[l     AAATCACAGGGCGTAGTTGTGCTCTGGAAT 240
lcl|MN652123.1_cds_QNO58491.1_1_[gene=blaOXA]_[protein=OXA-48_family_carbapenem-hydrolyzing_class_D_beta-lactamase_OXA-232]_[protein_id=QNO58491.1]_[l     AAATCACAGGGCGTAGTTGTGCTCTGGAAT 240
lcl|MN652124.1_cds_QNO58492.1_1_[gene=blaOXA]_[protein=OXA-48_family_carbapenem-hydrolyzing_class_D_beta-lactamase_OXA-232]_[protein_id=QNO58492.1]_[l     AAATCACAGGGCGTAGTTGTGCTCTGGAAT 240
lcl|MN652125.1_cds_QNO58493.1_1_[gene=blaOXA]_[protein=OXA-48_family_carbapenem-hydrolyzing_class_D_beta-lactamase_OXA-232]_[protein_id=QNO58493.1]_[l     AAATCACAGGGCGTAGTTGTGCTCTGGAAT 240
lcl|MN652126.1_cds_QNO58494.1_1_[gene=blaOXA]_[protein=OXA-48_family_carbapenem-hydrolyzing_class_D_beta-lactamase_OXA-232]_[protein_id=QNO58494.1]_[l     AAATCACAGGGCGTAGTTGTGCTCTGGAAT 240
lcl|MN652127.1_cds_QNO58495.1_1_[gene=blaOXA]_[protein=OXA-48_family_carbapenem-hydrolyzing_class_D_beta-lactamase_OXA-232]_[protein_id=QNO58495.1]_[l     AAATCACAGGGCGTAGTTGTGCTCTGGAAT 240
lcl|MN652128.1_cds_QNO58496.1_1_[gene=blaOXA]_[protein=OXA-48_family_carbapenem-hydrolyzing_class_D_beta-lactamase_OXA-232]_[protein_id=QNO58496.1]_[l     AAATCACAGGGCGTAGTTGTGCTCTGGAAT 240
lcl|MN652129.1_cds_QNO58497.1_1_[gene=blaOXA]_[protein=OXA-48_family_carbapenem-hydrolyzing_class_D_beta-lactamase_OXA-232]_[protein_id=QNO58497.1]_[l     AAATCACAGGGCGTAGTTGTGCTCTGGAAT 240
lcl|MN652130.1_cds_QNO58498.1_1_[gene=blaOXA]_[protein=OXA-48_family_carbapenem-hydrolyzing_class_D_beta-lactamase_OXA-232]_[protein_id=QNO58498.1]_[l     AAATCACAGGGCGTAGTTGTGCTCTGGAAT 240
lcl|MN652131.1_cds_QNO58499.1_1_[gene=blaOXA]_[protein=OXA-48_family_carbapenem-hydrolyzing_class_D_beta-lactamase_OXA-232]_[protein_id=QNO58499.1]_[l     AAATCACAGGGCGTAGTTGTGCTCTGGAAT 240
lcl|MN652132.1_cds_QNO58500.1_1_[gene=blaOXA]_[protein=OXA-48_family_carbapenem-hydrolyzing_class_D_beta-lactamase_OXA-232]_[protein_id=QNO58500.1]_[l     AAATCACAGGGCGTAGTTGTGCTCTGGAAT 240
lcl|MN654412.1_cds_QGJ97564.1_1_[gene=blaOXA]_[protein=OXA-48_family_carbapenem-hydrolyzing_class_D_beta-lactamase_OXA-181]_[protein_id=QGJ97564.1]_[l     AAATCACAGGGCGTAGTTGTGCTCTGGAAT 240
lcl|MN654413.1_cds_QGJ97565.1_1_[gene=blaOXA]_[protein=OXA-48_family_carbapenem-hydrolyzing_class_D_beta-lactamase_OXA-181]_[protein_id=QGJ97565.1]_[l     AAATCACAGGGCGTAGTTGTGCTCTGGAAT 240
lcl|MN654414.1_cds_QGJ97566.1_1_[gene=blaOXA]_[protein=OXA-48_family_carbapenem-hydrolyzing_class_D_beta-lactamase_OXA-181]_[protein_id=QGJ97566.1]_[l     AAATCACAGGGCGTAGTTGTGCTCTGGAAT 240
lcl|MN654415.1_cds_QGJ97567.1_1_[gene=blaOXA]_[protein=OXA-48_family_carbapenem-hydrolyzing_class_D_beta-lactamase_OXA-181]_[protein_id=QGJ97567.1]_[l     AAATCACAGGGCGTAGTTGTGCTCTGGAAT 240
lcl|MN654416.1_cds_QGJ97568.1_1_[gene=blaOXA]_[protein=OXA-48_family_carbapenem-hydrolyzing_class_D_beta-lactamase_OXA-181]_[protein_id=QGJ97568.1]_[l     AAATCACAGGGCGTAGTTGTGCTCTGGAAT 240
lcl|MN654417.1_cds_QGJ97569.1_1_[gene=blaOXA]_[protein=OXA-48_family_carbapenem-hydrolyzing_class_D_beta-lactamase_OXA-181]_[protein_id=QGJ97569.1]_[l     AAATCACAGGGCGTAGTTGTGCTCTGGAAT 240
lcl|MN654418.1_cds_QGJ97570.1_1_[gene=blaOXA]_[protein=OXA-48_family_carbapenem-hydrolyzing_class_D_beta-lactamase_OXA-181]_[protein_id=QGJ97570.1]_[l     AAATCACAGGGCGTAGTTGTGCTCTGGAAT 240
lcl|MN654419.1_cds_QGJ97571.1_1_[gene=blaOXA]_[protein=OXA-48_family_carbapenem-hydrolyzing_class_D_beta-lactamase_OXA-181]_[protein_id=QGJ97571.1]_[l     AAATCACAGGGCGTAGTTGTGCTCTGGAAT 240
lcl|MN654420.1_cds_QGJ97572.1_1_[gene=blaOXA]_[protein=OXA-48_family_carbapenem-hydrolyzing_class_D_beta-lactamase_OXA-232]_[protein_id=QGJ97572.1]_[l     AAATCACAGGGCGTAGTTGTGCTCTGGAAT 240
lcl|MN654421.1_cds_QGJ97573.1_1_[gene=blaOXA]_[protein=OXA-48_family_carbapenem-hydrolyzing_class_D_beta-lactamase_OXA-232]_[protein_id=QGJ97573.1]_[l     AAATCACAGGGCGTAGTTGTGCTCTGGAAT 240
lcl|MN654422.1_cds_QGJ97574.1_1_[gene=blaOXA]_[protein=OXA-48_family_carbapenem-hydrolyzing_class_D_beta-lactamase_OXA-232]_[protein_id=QGJ97574.1]_[l     AAATCACAGGGCGTAGTTGTGCTCTGGAAT 240
lcl|MN654423.1_cds_QGJ97575.1_1_[gene=blaOXA]_[protein=OXA-48_family_carbapenem-hydrolyzing_class_D_beta-lactamase_OXA-232]_[protein_id=QGJ97575.1]_[l     AAATCACAGGGCGTAGTTGTGCTCTGGAAT 240
lcl|MN654424.1_cds_QGJ97576.1_1_[gene=blaOXA]_[protein=OXA-48_family_carbapenem-hydrolyzing_class_D_beta-lactamase_OXA-232]_[protein_id=QGJ97576.1]_[l     AAATCACAGGGCGTAGTTGTGCTCTGGAAT 240
lcl|MN654425.1_cds_QGJ97577.1_1_[gene=blaOXA]_[protein=OXA-48_family_carbapenem-hydrolyzing_class_D_beta-lactamase_OXA-232]_[protein_id=QGJ97577.1]_[l     AAATCACAGGGCGTAGTTGTGCTCTGGAAT 240
lcl|MN654426.1_cds_QGJ97578.1_1_[gene=blaOXA]_[protein=OXA-48_family_carbapenem-hydrolyzing_class_D_beta-lactamase_OXA-232]_[protein_id=QGJ97578.1]_[l     AAATCACAGGGCGTAGTTGTGCTCTGGAAT 240
lcl|MN654427.1_cds_QGJ97579.1_1_[gene=blaOXA]_[protein=OXA-48_family_carbapenem-hydrolyzing_class_D_beta-lactamase_OXA-232]_[protein_id=QGJ97579.1]_[l     AAATCACAGGGCGTAGTTGTGCTCTGGAAT 240
lcl|MN654428.1_cds_QGJ97580.1_1_[gene=blaOXA]_[protein=OXA-48_family_carbapenem-hydrolyzing_class_D_beta-lactamase_OXA-232]_[protein_id=QGJ97580.1]_[l     AAATCACAGGGCGTAGTTGTGCTCTGGAAT 240
lcl|MN654429.1_cds_QGJ97581.1_1_[gene=blaOXA]_[protein=OXA-48_family_carbapenem-hydrolyzing_class_D_beta-lactamase_OXA-232]_[protein_id=QGJ97581.1]_[l     AAATCACAGGGCGTAGTTGTGCTCTGGAAT 240
lcl|MN654430.1_cds_QGJ97582.1_1_[gene=blaOXA]_[protein=OXA-48_family_carbapenem-hydrolyzing_class_D_beta-lactamase_OXA-232]_[protein_id=QGJ97582.1]_[l     AAATCACAGGGCGTAGTTGTGCTCTGGAAT 240
lcl|MN654431.1_cds_QGJ97583.1_1_[gene=blaOXA]_[protein=OXA-48_family_carbapenem-hydrolyzing_class_D_beta-lactamase_OXA-232]_[protein_id=QGJ97583.1]_[l     AAATCACAGGGCGTAGTTGTGCTCTGGAAT 240
lcl|MN654432.1_cds_QGJ97584.1_1_[gene=blaOXA]_[protein=OXA-48_family_carbapenem-hydrolyzing_class_D_beta-lactamase_OXA-232]_[protein_id=QGJ97584.1]_[l     AAATCACAGGGCGTAGTTGTGCTCTGGAAT 240
lcl|MN654433.1_cds_QGJ97585.1_1_[gene=blaOXA]_[protein=OXA-48_family_carbapenem-hydrolyzing_class_D_beta-lactamase_OXA-232]_[protein_id=QGJ97585.1]_[l     AAATCACAGGGCGTAGTTGTGCTCTGGAAT 240
lcl|MN654434.1_cds_QGJ97586.1_1_[gene=blaOXA]_[protein=OXA-48_family_carbapenem-hydrolyzing_class_D_beta-lactamase_OXA-232]_[protein_id=QGJ97586.1]_[l     AAATCACAGGGCGTAGTTGTGCTCTGGAAT 240
lcl|MN654435.1_cds_QGJ97587.1_1_[gene=blaOXA]_[protein=OXA-48_family_carbapenem-hydrolyzing_class_D_beta-lactamase_OXA-232]_[protein_id=QGJ97587.1]_[l     AAATCACAGGGCGTAGTTGTGCTCTGGAAT 240
lcl|MN654436.1_cds_QGJ97588.1_1_[gene=blaOXA]_[protein=OXA-48_family_carbapenem-hydrolyzing_class_D_beta-lactamase_OXA-232]_[protein_id=QGJ97588.1]_[l     AAATCACAGGGCGTAGTTGTGCTCTGGAAT 240
lcl|MN654437.1_cds_QGJ97589.1_1_[gene=blaOXA]_[protein=OXA-48_family_carbapenem-hydrolyzing_class_D_beta-lactamase_OXA-232]_[protein_id=QGJ97589.1]_[l     AAATCACAGGGCGTAGTTGTGCTCTGGAAT 240
lcl|MN654438.1_cds_QGJ97590.1_1_[gene=blaOXA]_[protein=OXA-48_family_carbapenem-hydrolyzing_class_D_beta-lactamase_OXA-232]_[protein_id=QGJ97590.1]_[l     AAATCACAGGGCGTAGTTGTGCTCTGGAAT 240
lcl|MN654439.1_cds_QGJ97591.1_1_[gene=blaOXA]_[protein=OXA-48_family_carbapenem-hydrolyzing_class_D_beta-lactamase_OXA-232]_[protein_id=QGJ97591.1]_[l     AAATCACAGGGCGTAGTTGTGCTCTGGAAT 240
lcl|MN654440.1_cds_QGJ97592.1_1_[gene=blaOXA]_[protein=OXA-48_family_carbapenem-hydrolyzing_class_D_beta-lactamase_OXA-232]_[protein_id=QGJ97592.1]_[l     AAATCACAGGGCGTAGTTGTGCTCTGGAAT 240
lcl|MN654441.1_cds_QGJ97593.1_1_[gene=blaOXA]_[protein=OXA-48_family_carbapenem-hydrolyzing_class_D_beta-lactamase_OXA-232]_[protein_id=QGJ97593.1]_[l     AAATCACAGGGCGTAGTTGTGCTCTGGAAT 240
lcl|MN654442.1_cds_QGJ97594.1_1_[gene=blaOXA]_[protein=OXA-48_family_carbapenem-hydrolyzing_class_D_beta-lactamase_OXA-232]_[protein_id=QGJ97594.1]_[l     AAATCACAGGGCGTAGTTGTGCTCTGGAAT 240
lcl|MN654443.1_cds_QGJ97595.1_1_[gene=blaOXA]_[protein=OXA-48_family_carbapenem-hydrolyzing_class_D_beta-lactamase_OXA-232]_[protein_id=QGJ97595.1]_[l     AAATCACAGGGCGTAGTTGTGCTCTGGAAT 240
lcl|MN654444.1_cds_QGJ97596.1_1_[gene=blaOXA]_[protein=OXA-48_family_carbapenem-hydrolyzing_class_D_beta-lactamase_OXA-232]_[protein_id=QGJ97596.1]_[l     AAATCACAGGGCGTAGTTGTGCTCTGGAAT 240
lcl|MN654445.1_cds_QGJ97597.1_1_[gene=blaOXA]_[protein=OXA-48_family_carbapenem-hydrolyzing_class_D_beta-lactamase_OXA-232]_[protein_id=QGJ97597.1]_[l     AAATCACAGGGCGTAGTTGTGCTCTGGAAT 240
lcl|MN654446.1_cds_QGJ97598.1_1_[gene=blaOXA]_[protein=OXA-48_family_carbapenem-hydrolyzing_class_D_beta-lactamase_OXA-232]_[protein_id=QGJ97598.1]_[l     AAATCACAGGGCGTAGTTGTGCTCTGGAAT 240
lcl|MN654447.1_cds_QGJ97599.1_1_[gene=blaOXA]_[protein=OXA-48_family_carbapenem-hydrolyzing_class_D_beta-lactamase_OXA-232]_[protein_id=QGJ97599.1]_[l     AAATCACAGGGCGTAGTTGTGCTCTGGAAT 240
lcl|MN654448.1_cds_QGJ97600.1_1_[gene=blaOXA]_[protein=OXA-48_family_carbapenem-hydrolyzing_class_D_beta-lactamase_OXA-232]_[protein_id=QGJ97600.1]_[l     AAATCACAGGGCGTAGTTGTGCTCTGGAAT 240
lcl|MN654449.1_cds_QGJ97601.1_1_[gene=blaOXA]_[protein=OXA-48_family_carbapenem-hydrolyzing_class_D_beta-lactamase_OXA-232]_[protein_id=QGJ97601.1]_[l     AAATCACAGGGCGTAGTTGTGCTCTGGAAT 240
lcl|MN654450.1_cds_QGJ97602.1_1_[gene=blaOXA]_[protein=OXA-48_family_carbapenem-hydrolyzing_class_D_beta-lactamase_OXA-232]_[protein_id=QGJ97602.1]_[l     AAATCACAGGGCGTAGTTGTGCTCTGGAAT 240
lcl|MN654451.1_cds_QGJ97603.1_1_[gene=blaOXA]_[protein=OXA-48_family_carbapenem-hydrolyzing_class_D_beta-lactamase_OXA-232]_[protein_id=QGJ97603.1]_[l     AAATCACAGGGCGTAGTTGTGCTCTGGAAT 240
lcl|MN654452.1_cds_QGJ97604.1_1_[gene=blaOXA]_[protein=OXA-48_family_carbapenem-hydrolyzing_class_D_beta-lactamase_OXA-232]_[protein_id=QGJ97604.1]_[l     AAATCACAGGGCGTAGTTGTGCTCTGGAAT 240
lcl|MN654453.1_cds_QGJ97605.1_1_[gene=blaOXA]_[protein=OXA-48_family_carbapenem-hydrolyzing_class_D_beta-lactamase_OXA-232]_[protein_id=QGJ97605.1]_[l     AAATCACAGGGCGTAGTTGTGCTCTGGAAT 240
lcl|MN654454.1_cds_QGJ97606.1_1_[gene=blaOXA]_[protein=OXA-48_family_carbapenem-hydrolyzing_class_D_beta-lactamase_OXA-232]_[protein_id=QGJ97606.1]_[l     AAATCACAGGGCGTAGTTGTGCTCTGGAAT 240
lcl|MN654455.1_cds_QGJ97607.1_1_[gene=blaOXA]_[protein=OXA-48_family_carbapenem-hydrolyzing_class_D_beta-lactamase_OXA-232]_[protein_id=QGJ97607.1]_[l     AAATCACAGGGCGTAGTTGTGCTCTGGAAT 240
lcl|MN654456.1_cds_QGJ97608.1_1_[gene=blaOXA]_[protein=OXA-48_family_carbapenem-hydrolyzing_class_D_beta-lactamase_OXA-232]_[protein_id=QGJ97608.1]_[l     AAATCACAGGGCGTAGTTGTGCTCTGGAAT 240
lcl|MN654457.1_cds_QGJ97609.1_1_[gene=blaOXA]_[protein=OXA-48_family_carbapenem-hydrolyzing_class_D_beta-lactamase_OXA-232]_[protein_id=QGJ97609.1]_[l     AAATCACAGGGCGTAGTTGTGCTCTGGAAT 240
lcl|MN654458.1_cds_QGJ97610.1_1_[gene=blaOXA]_[protein=OXA-48_family_carbapenem-hydrolyzing_class_D_beta-lactamase_OXA-232]_[protein_id=QGJ97610.1]_[l     AAATCACAGGGCGTAGTTGTGCTCTGGAAT 240
lcl|MN654459.1_cds_QGJ97611.1_1_[gene=blaOXA]_[protein=OXA-48_family_carbapenem-hydrolyzing_class_D_beta-lactamase_OXA-232]_[protein_id=QGJ97611.1]_[l     AAATCACAGGGCGTAGTTGTGCTCTGGAAT 240
lcl|MN654460.1_cds_QGJ97612.1_1_[gene=blaOXA]_[protein=OXA-48_family_carbapenem-hydrolyzing_class_D_beta-lactamase_OXA-232]_[protein_id=QGJ97612.1]_[l     AAATCACAGGGCGTAGTTGTGCTCTGGAAT 240
lcl|MN654461.1_cds_QGJ97613.1_1_[gene=blaOXA]_[protein=OXA-48_family_carbapenem-hydrolyzing_class_D_beta-lactamase_OXA-232]_[protein_id=QGJ97613.1]_[l     AAATCACAGGGCGTAGTTGTGCTCTGGAAT 240
lcl|MN654462.1_cds_QGJ97614.1_1_[gene=blaOXA]_[protein=OXA-48_family_carbapenem-hydrolyzing_class_D_beta-lactamase_OXA-232]_[protein_id=QGJ97614.1]_[l     AAATCACAGGGCGTAGTTGTGCTCTGGAAT 240
lcl|MN654463.1_cds_QGJ97615.1_1_[gene=blaOXA]_[protein=OXA-48_family_carbapenem-hydrolyzing_class_D_beta-lactamase_OXA-232]_[protein_id=QGJ97615.1]_[l     AAATCACAGGGCGTAGTTGTGCTCTGGAAT 240
lcl|MN654464.1_cds_QGJ97616.1_1_[gene=blaOXA]_[protein=OXA-48_family_carbapenem-hydrolyzing_class_D_beta-lactamase_OXA-232]_[protein_id=QGJ97616.1]_[l     AAATCACAGGGCGTAGTTGTGCTCTGGAAT 240
lcl|MN654465.1_cds_QGJ97617.1_1_[gene=blaOXA]_[protein=OXA-48_family_carbapenem-hydrolyzing_class_D_beta-lactamase_OXA-232]_[protein_id=QGJ97617.1]_[l     AAATCACAGGGCGTAGTTGTGCTCTGGAAT 240
lcl|MN654466.1_cds_QGJ97618.1_1_[gene=blaOXA]_[protein=OXA-48_family_carbapenem-hydrolyzing_class_D_beta-lactamase_OXA-232]_[protein_id=QGJ97618.1]_[l     AAATCACAGGGCGTAGTTGTGCTCTGGAAT 240
lcl|MN654467.1_cds_QGJ97619.1_1_[gene=blaOXA]_[protein=OXA-48_family_carbapenem-hydrolyzing_class_D_beta-lactamase_OXA-232]_[protein_id=QGJ97619.1]_[l     AAATCACAGGGCGTAGTTGTGCTCTGGAAT 240
lcl|MN654468.1_cds_QGJ97620.1_1_[gene=blaOXA]_[protein=OXA-48_family_carbapenem-hydrolyzing_class_D_beta-lactamase_OXA-232]_[protein_id=QGJ97620.1]_[l     AAATCACAGGGCGTAGTTGTGCTCTGGAAT 240
lcl|MN654469.1_cds_QGJ97621.1_1_[gene=blaOXA]_[protein=OXA-48_family_carbapenem-hydrolyzing_class_D_beta-lactamase_OXA-232]_[protein_id=QGJ97621.1]_[l     AAATCACAGGGCGTAGTTGTGCTCTGGAAT 240
lcl|MT463291.1_cds_QJX44697.1_1_[gene=blaOXA]_[protein=OXA-48_family_class_D_beta-lactamase_OXA-918]_[protein_id=QJX44697.1]_[location=1..798]_[gbkey=     AAATCACAGGGCGTAGTTGTGCTCTGGAAT 240
lcl|MT520791.1_cds_QKF95718.1_1_[gene=blaOXA]_[protein=OXA-48_family_class_D_beta-lactamase_OXA-920]_[protein_id=QKF95718.1]_[location=1..798]_[gbkey=     AAATCACAGGGCGTAGTTGTGCTCTGGAAT 240
lcl|MT636504.1_cds_QKV50750.1_1_[gene=blaOXA]_[protein=OXA-48_family_class_D_beta-lactamase_OXA-922]_[protein_id=QKV50750.1]_[location=1..798]_[gbkey=     AAATCACAGGGCGTAGTTGTGCTCTGGAAT 240
lcl|MT675122.1_cds_QLC28678.1_1_[gene=blaOXA]_[protein=OXA-48_family_class_D_beta-lactamase_OXA-923]_[protein_id=QLC28678.1]_[location=1..798]_[gbkey=     AAATCACAGGGCGTAGTTGTGCTCTGGAAT 240
lcl|MT675123.1_cds_QLC28679.1_1_[gene=blaOXA]_[protein=OXA-48_family_class_D_beta-lactamase_OXA-924]_[protein_id=QLC28679.1]_[location=1..798]_[gbkey=     AAATCACAGGGCGTAGTTGTGCTCTGGAAT 240
lcl|MW073108.1_cds_QOI60719.1_1_[gene=blaOXA]_[protein=OXA-48_family_class_D_beta-lactamase_OXA-933]_[protein_id=QOI60719.1]_[location=1..798]_[gbkey=     AAATCACAGGGCGTAGTTGTGCTCTGGAAT 240
lcl|MW073109.1_cds_QOI60720.1_1_[gene=blaOXA]_[protein=OXA-48_family_class_D_beta-lactamase_OXA-934]_[protein_id=QOI60720.1]_[location=1..798]_[gbkey=     AAATCACAGGGCGTAGTTGTGCTCTGGAAT 240
lcl|MW509827.1_cds_QWY97082.1_1_[gene=blaOXA]_[protein=OXA-48_family_carbapenem-hydrolyzing_class_D_beta-lactamase_OXA-181]_[protein_id=QWY97082.1]_[l     AAATCACAGGGCGTAGTTGTGCTCTGGAAT 240
lcl|MZ368699.1_cds_QWQ82939.1_1_[gene=blaOXA]_[protein=OXA-48_family_class_D_beta-lactamase_OXA-1012]_[protein_id=QWQ82939.1]_[location=1..789]_[gbkey     AAATCACAGGGCGTAGTTGTGCTCTGGAAT 240
lcl|NG_049461.1_cds_WP_060613455.1_1_[gene=blaOXA]_[locus_tag=A7J11_02461]_[protein=OXA-48_family_carbapenem-hydrolyzing_class_D_beta-lactamase_OXA-16     AAATCACAGGGCGTAGTTGTGCTCTGGAAT 240
lcl|NG_049462.1_cds_WP_063131934.1_1_[gene=blaOXA]_[locus_tag=A7J11_02630]_[protein=OXA-48_family_extended-spectrum_class_D_beta-lactamase_OXA-163]_[p     AAATCACAGGGCGTAGTTGTGCTCTGGAAT 240
lcl|NG_049482.1_cds_WP_015060052.1_1_[gene=blaOXA]_[locus_tag=A7J11_02557]_[protein=OXA-48_family_carbapenem-hydrolyzing_class_D_beta-lactamase_OXA-18     AAATCACAGGGCGTAGTTGTGCTCTGGAAT 240
lcl|NG_049495.1_cds_WP_063861505.1_1_[gene=blaOXA]_[locus_tag=A7J11_02797]_[protein=OXA-48_family_carbapenem-hydrolyzing_class_D_beta-lactamase_OXA-19     AAATCACAGGGCGTAGTTGCGCTCTGGAAT 240
lcl|NG_049502.1_cds_WP_032495449.1_1_[gene=blaOXA]_[locus_tag=A7J11_02921]_[protein=OXA-48_family_carbapenem-hydrolyzing_class_D_beta-lactamase_OXA-20     AAATCACAGGGCGTAGTTGTGCTCTGGAAT 240
lcl|NG_049528.1_cds_WP_043907054.1_1_[gene=blaOXA]_[locus_tag=A7J11_02959]_[protein=OXA-48_family_carbapenem-hydrolyzing_class_D_beta-lactamase_OXA-23     AAATCACAGGGCGTAGTTGTGCTCTGGAAT 240
lcl|NG_049539.1_cds_WP_032495517.1_1_[gene=blaOXA]_[locus_tag=A7J11_02955]_[protein=OXA-48_family_carbapenem-hydrolyzing_class_D_beta-lactamase_OXA-24     AAATCACAGGGCGTAGTTGTGCTCTGGAAT 240
lcl|NG_049540.1_cds_WP_032495518.1_1_[gene=blaOXA]_[locus_tag=A7J11_02956]_[protein=OXA-48_family_carbapenem-hydrolyzing_class_D_beta-lactamase_OXA-24     AAATCACAGGGCGTAGTTGTGCTCTGGAAT 240
lcl|NG_049542.1_cds_WP_032495595.1_1_[gene=blaOXA]_[locus_tag=A7J11_02957]_[protein=OXA-48_family_extended-spectrum_class_D_beta-lactamase_OXA-247]_[p     AAATCACAGGGCGTAGTTGTGCTCTGGAAT 240
lcl|NG_049661.1_cds_WP_032495789.1_1_[gene=blaOXA]_[locus_tag=A7J11_03191]_[protein=OXA-48_family_carbapenem-hydrolyzing_class_D_beta-lactamase_OXA-37     AAATCACAGGGCGTAGTTGTGCTCTGGAAT 240
lcl|NG_049694.1_cds_WP_063862762.1_1_[gene=blaOXA]_[locus_tag=A7J11_03389]_[protein=OXA-48_family_extended-spectrum_class_D_beta-lactamase_OXA-405]_[p     AAATCACAGGGCGTAGTTGTGCTCTGGAAT 240
lcl|NG_049704.1_cds_WP_063862782.1_1_[gene=blaOXA]_[locus_tag=A7J11_03469]_[protein=OXA-48_family_carbapenem-hydrolyzing_class_D_beta-lactamase_OXA-41     AAATCACAGGGCGTAGTTGTGCTCTGGAAT 240
lcl|NG_049722.1_cds_WP_058842180.1_1_[gene=blaOXA]_[locus_tag=A7J11_03584]_[protein=OXA-48_family_carbapenem-hydrolyzing_class_D_beta-lactamase_OXA-43     AAAACCCAAGGCGTGGTTGTGCTCTGGAAC 240
lcl|NG_049762.1_cds_WP_015059991.1_1_[gene=blaOXA]_[locus_tag=A7J11_01150]_[protein=OXA-48_family_carbapenem-hydrolyzing_class_D_beta-lactamase_OXA-48     AAATCACAGGGCGTAGTTGTGCTCTGGAAT 240
lcl|NG_049766.1_cds_WP_063864110.1_1_[gene=blaOXA]_[locus_tag=A7J11_03568]_[protein=OXA-48_family_carbapenem-hydrolyzing_class_D_beta-lactamase_OXA-48     AAATCACAGGGCGTAGTTGTGCTCTGGAAT 240
lcl|NG_049783.1_cds_WP_063864118.1_1_[gene=blaOXA]_[locus_tag=A7J11_03598]_[protein=OXA-48_family_carbapenem-hydrolyzing_class_D_beta-lactamase_OXA-50     AAATCACAGGGCGTAGTTGTGCTCTGGAAT 240
lcl|NG_049794.1_cds_WP_011071128.1_1_[gene=blaOXA]_[locus_tag=A7J11_00523]_[protein=OXA-48_family_carbapenem-hydrolyzing_class_D_beta-lactamase_OXA-54     AAAGCGCAGGGTGTGATAGTGCTTTGGAAC 240
lcl|NG_052051.1_cds_WP_071593227.1_1_[gene=blaOXA]_[locus_tag=A7J11_04298]_[protein=OXA-48_family_carbapenem-hydrolyzing_class_D_beta-lactamase_OXA-53     AAATCACAGGGCGTAGTTGTGCTCTGGAAT 240
lcl|NG_054666.1_cds_WP_085562384.1_1_[gene=blaOXA]_[locus_tag=A7J11_04982]_[protein=OXA-48_family_carbapenem-hydrolyzing_class_D_beta-lactamase_OXA-51     AAATCACAGGGCGTAGTTGTGCTCTGGAAT 240
lcl|NG_055475.1_cds_WP_094009803.1_1_[gene=blaOXA]_[locus_tag=A7J11_05114]_[protein=OXA-48_family_class_D_beta-lactamase_OXA-514]_[protein_id=WP_09400     AAATCACAGGGCGTAGTTGTGCTCTGGAAT 240
lcl|NG_055476.1_cds_WP_094009804.1_1_[gene=blaOXA]_[locus_tag=A7J11_05115]_[protein=OXA-48_family_class_D_beta-lactamase_OXA-515]_[protein_id=WP_09400     AAATCACAGGGCGTAGTTGCGCTCTGGAAT 240
lcl|NG_055490.1_cds_WP_094009808.1_1_[gene=blaOXA]_[locus_tag=A7J11_05129]_[protein=OXA-48_family_carbapenem-hydrolyzing_class_D_beta-lactamase_OXA-51     AAATCACAGGGCGTAGTTGTGCTCTGGAAT 240
lcl|NG_055666.1_cds_WP_099156052.1_1_[gene=blaOXA]_[locus_tag=A7J11_05197]_[protein=OXA-48_family_class_D_beta-lactamase_OXA-567]_[protein_id=WP_09915     AAATCACAGGGCGTAGTTGTGCTCTGGAAT 240
lcl|NG_056053.1_cds_WP_089067012.1_1_[gene=blaOXA]_[locus_tag=A7J11_05303]_[protein=OXA-48_family_class_D_beta-lactamase_OXA-535]_[protein_id=WP_08906     AAAACCCAAGGCGTGGTTGTGCTCTGGAAC 240
lcl|NG_061613.1_cds_WP_116786833.1_1_[gene=blaOXA]_[locus_tag=A7J11_05863]_[protein=OXA-48_family_class_D_beta-lactamase_OXA-731]_[protein_id=WP_11678     AAAACCCAAGGCGTGGTTGTGCTCTGGAAC 240
lcl|NG_064749.1_cds_WP_136512084.1_1_[gene=blaOXA]_[locus_tag=A7J11_06186]_[protein=OXA-48_family_class_D_beta-lactamase_OXA-788]_[protein_id=WP_13651     AAATCACAGGGCGTAGTTGTGCTCTGGAAT 240
lcl|NG_064751.1_cds_WP_136512085.1_1_[gene=blaOXA]_[locus_tag=A7J11_06188]_[protein=OXA-48_family_class_D_beta-lactamase_OXA-793]_[protein_id=WP_13651     AAATCACAGGGCGTAGTTGTGCTCTGGAAT 240
lcl|NG_065443.1_cds_WP_140423324.1_1_[gene=blaOXA]_[locus_tag=A7J11_06295]_[protein=OXA-48_family_class_D_beta-lactamase_OXA-833]_[protein_id=WP_14042     AAATCACAGGGCGTAGTTGTGCTCTGGAAT 240
lcl|NG_066509.1_cds_WP_037428895.1_1_[gene=blaOXA]_[locus_tag=A7J11_06421]_[protein=OXA-48_family_carbapenem-hydrolyzing_class_D_beta-lactamase_OXA-25     AAATCACAGGGCGTAGTTGCGCTCTGGAAT 240
lcl|NG_066755.1_cds_WP_144376393.1_1_[gene=blaOXA]_[locus_tag=A7J11_06552]_[protein=OXA-48_family_class_D_beta-lactamase_OXA-894]_[protein_id=WP_14437     AAATCACAGGGCGTAGTTGTGCTCTGGAAT 240
lcl|NG_070182.1_cds_WP_179284333.1_1_[gene=blaOXA]_[locus_tag=A7J11_06833]_[protein=OXA-48_family_class_D_beta-lactamase_OXA-918]_[protein_id=WP_17928     AAATCACAGGGCGTAGTTGTGCTCTGGAAT 240
lcl|NG_070183.1_cds_WP_179284336.1_1_[gene=blaOXA]_[locus_tag=A7J11_06836]_[protein=OXA-48_family_class_D_beta-lactamase_OXA-920]_[protein_id=WP_17928     AAATCACAGGGCGTAGTTGTGCTCTGGAAT 240
lcl|NG_070185.1_cds_WP_179284342.1_1_[gene=blaOXA]_[locus_tag=A7J11_06870]_[protein=OXA-48_family_class_D_beta-lactamase_OXA-923]_[protein_id=WP_17928     AAATCACAGGGCGTAGTTGTGCTCTGGAAT 240
lcl|NG_070186.1_cds_WP_179284345.1_1_[gene=blaOXA]_[locus_tag=A7J11_06871]_[protein=OXA-48_family_class_D_beta-lactamase_OXA-924]_[protein_id=WP_17928     AAATCACAGGGCGTAGTTGTGCTCTGGAAT 240
lcl|NG_070747.1_cds_WP_188331876.1_1_[gene=blaOXA]_[locus_tag=A7J11_06897]_[protein=OXA-48_family_class_D_beta-lactamase_OXA-922]_[protein_id=WP_18833     AAATCACAGGGCGTAGTTGTGCTCTGGAAT 240
lcl|NG_070750.1_cds_WP_188331878.1_1_[gene=blaOXA]_[locus_tag=A7J11_06886]_[protein=OXA-48_family_class_D_beta-lactamase_OXA-929]_[protein_id=WP_18833     AAATCACAGGGCGTAGTTGTGCTCTGGAAT 240
lcl|NG_077983.1_cds_WP_231869591.1_1_[gene=blaOXA]_[locus_tag=A7J11_07255]_[protein=OXA-48_family_class_D_beta-lactamase_OXA-933]_[protein_id=WP_23186     AAATCACAGGGCGTAGTTGTGCTCTGGAAT 240
lcl|NG_077984.1_cds_WP_231869592.1_1_[gene=blaOXA]_[locus_tag=A7J11_07256]_[protein=OXA-48_family_class_D_beta-lactamase_OXA-934]_[protein_id=WP_23186     AAATCACAGGGCGTAGTTGTGCTCTGGAAT 240
lcl|NG_078041.1_cds_WP_231869643.1_1_[gene=blaOXA]_[locus_tag=A7J11_07313]_[protein=OXA-48_family_carbapenem-hydrolyzing_class_D_beta-lactamase_OXA-10     AAATCACAGGGCGTAGTTGTGCTCTGGAAT 240
lcl|NG_078042.1_cds_WP_037414505.1_1_[gene=blaOXA]_[locus_tag=A7J11_07314]_[protein=OXA-48_family_carbapenem-hydrolyzing_class_D_beta-lactamase_OXA-10     AAATCACAGGGCGTAGTTGTGCTCTGGAAT 240
lcl|NG_079243.1_cds_WP_240067733.1_1_[gene=blaOXA]_[locus_tag=A7J11_07384]_[protein=OXA-48_family_class_D_beta-lactamase_OXA-1055]_[protein_id=WP_2400     AAATCACAGGGCGTAGTTGTGCTCTGGAAT 240
lcl|NG_081705.1_cds_WP_256875609.1_1_[gene=blaOXA]_[locus_tag=A7J11_07626]_[protein=OXA-48_family_class_D_beta-lactamase_OXA-1119]_[protein_id=WP_2568     AAATCACAGGGCGTAGTTGTGCTCTGGAAT 240
lcl|NG_088410.1_cds_WP_262697143.1_1_[gene=blaOXA]_[locus_tag=A7J11_07752]_[protein=OXA-48_family_class_D_beta-lactamase_OXA-1146]_[protein_id=WP_2626     AAATCACAGGGCGTAGTTGTGCTCTGGAAT 240
lcl|NG_149665.1_cds_WP_274293088.1_1_[gene=blaOXA]_[locus_tag=A7J11_07931]_[protein=OXA-48_family_class_D_beta-lactamase_OXA-1181]_[protein_id=WP_2742     AAATCACAGGGCGTAGTTGTGCTCTGGAAT 240
lcl|NG_203403.1_cds_WP_252655163.1_1_[gene=blaOXA]_[locus_tag=A7J11_08083]_[protein=OXA-48_family_class_D_beta-lactamase_OXA-1012]_[protein_id=WP_2526     AAATCACAGGGCGTAGTTGTGCTCTGGAAT 240
lcl|NG_203404.1_cds_WP_290468358.1_1_[gene=blaOXA]_[locus_tag=A7J11_08094]_[protein=OXA-48_family_class_D_beta-lactamase_OXA-1200]_[protein_id=WP_2904     AAATCACAGGGCGTAGTTGTGCTCTGGAAT 240
lcl|NG_203405.1_cds_WP_290468359.1_1_[gene=blaOXA]_[locus_tag=A7J11_08096]_[protein=OXA-48_family_class_D_beta-lactamase_OXA-1201]_[protein_id=WP_2904     AAATCACAGGGCGTAGTTGTGCTCTGGAAT 240
lcl|NG_203408.1_cds_WP_290468361.1_1_[gene=blaOXA]_[locus_tag=A7J11_08104]_[protein=OXA-48_family_class_D_beta-lactamase_OXA-1205]_[protein_id=WP_2904     AAATCACAGGGCGTAGTTGTGCTCTGGAAT 240
lcl|NG_203409.1_cds_WP_290468362.1_1_[gene=blaOXA]_[locus_tag=A7J11_08110]_[protein=OXA-48_family_class_D_beta-lactamase_OXA-1207]_[protein_id=WP_2904     AAATCACAGGGCGTAGTTGTGCTCTGGAAT 240
lcl|NG_228675.1_cds_WP_304487004.1_1_[gene=blaOXA]_[locus_tag=A7J11_08134]_[protein=OXA-48_family_class_D_beta-lactamase_OXA-1211]_[protein_id=WP_3044     AAATCACAGGGCGTAGTTGTGCTCTGGAAT 240
lcl|NG_228676.1_cds_WP_304487005.1_1_[gene=blaOXA]_[locus_tag=A7J11_08135]_[protein=OXA-48_family_class_D_beta-lactamase_OXA-1212]_[protein_id=WP_3044     AAATCACAGGGCGTAGTTGTGCTCTGGAAT 240
lcl|NG_228677.1_cds_WP_304487006.1_1_[gene=blaOXA]_[locus_tag=A7J11_08136]_[protein=OXA-48_family_class_D_beta-lactamase_OXA-1213]_[protein_id=WP_3044     AAATCACAGGGCGTAGTTGTGCTCTGGAAT 240
lcl|NG_242303.1_cds_WP_328703066.1_1_[gene=blaOXA]_[locus_tag=A7J11_08254]_[protein=OXA-48_family_class_D_beta-lactamase_OXA-1167]_[protein_id=WP_3287     AAATCACAGGGCGTAGTTGTGCTCTGGAAT 240
lcl|NG_242576.1_cds_WP_338424115.1_1_[gene=blaOXA]_[locus_tag=A7J11_08329]_[protein=OXA-48_family_class_D_beta-lactamase_OXA-1226]_[protein_id=WP_3384     AAATCACAGGGCGTAGTTGTGCTCTGGAAT 240
lcl|NG_242590.1_cds_WP_338424128.1_1_[gene=blaOXA]_[locus_tag=A7J11_08366]_[protein=OXA-48_family_class_D_beta-lactamase_OXA-1240]_[protein_id=WP_3384     AAATCACAGGGCGTAGTTGTGCTCTGGAAT 240
lcl|NG_242745.1_cds_WP_367187966.1_1_[gene=blaOXA]_[locus_tag=A7J11_08438]_[protein=OXA-48_family_class_D_beta-lactamase_OXA-1242]_[protein_id=WP_3671     AAATCACAGGGCGTAGTTGTGCTCTGGAAT 240
lcl|NG_243598.1_cds_WP_394294911.1_1_[gene=blaOXA]_[locus_tag=A7J11_08676]_[protein=OXA-48_family_class_D_beta-lactamase_OXA-1304]_[protein_id=WP_3942     AAATCACAGGGCGTAGTTGTGCTCTGGAAT 240
lcl|NG_243599.1_cds_WP_394294912.1_1_[gene=blaOXA]_[locus_tag=A7J11_08662]_[protein=OXA-48_family_class_D_beta-lactamase_OXA-1305]_[protein_id=WP_3942     AAATCACAGGGCGTAGTTGTGCTCTGGAAT 240
lcl|NG_243600.1_cds_WP_394294913.1_1_[gene=blaOXA]_[locus_tag=A7J11_08663]_[protein=OXA-48_family_class_D_beta-lactamase_OXA-1306]_[protein_id=WP_3942     AAATCACAGGGCGTAGTTGTGCTCTGGAAT 240
lcl|NG_243601.1_cds_WP_394294914.1_1_[gene=blaOXA]_[locus_tag=A7J11_08664]_[protein=OXA-48_family_class_D_beta-lactamase_OXA-1307]_[protein_id=WP_3942     AAATCACAGGGCGTAGTTGTGCTCTGGAAT 240
lcl|NG_243602.1_cds_WP_394294915.1_1_[gene=blaOXA]_[locus_tag=A7J11_08665]_[protein=OXA-48_family_class_D_beta-lactamase_OXA-1308]_[protein_id=WP_3942     AAATCACAGGGCGTAGTTGTGCTCTGGAAT 240
lcl|NG_243603.1_cds_WP_394294916.1_1_[gene=blaOXA]_[locus_tag=A7J11_08666]_[protein=OXA-48_family_class_D_beta-lactamase_OXA-1309]_[protein_id=WP_3942     AAATCACAGGGCGTAGTTGTGCTCTGGAAT 240
lcl|NG_244588.1_cds_WP_414840592.1_1_[gene=blaOXA]_[locus_tag=A7J11_08711]_[protein=OXA-48_family_class_D_beta-lactamase_OXA-1371]_[protein_id=WP_4148     AAATCACAGGGCGTAGTTGTGCTCTGGAAT 240
lcl|NG_245183.1_cds_WP_435892097.1_1_[gene=blaOXA]_[locus_tag=A7J11_09489]_[protein=OXA-48_family_class_D_beta-lactamase_OXA-1382]_[protein_id=WP_4358     AAATCACAGGGCGTAGTTGTGCTCTGGAAT 240
lcl|NG_245185.1_cds_WP_435892098.1_1_[gene=blaOXA]_[locus_tag=A7J11_09490]_[protein=OXA-48_family_class_D_beta-lactamase_OXA-1384]_[protein_id=WP_4358     AAATCACAGGGCGTAGTTGTGCTCTGGAAT 240
lcl|NG_245186.1_cds_WP_435892099.1_1_[gene=blaOXA]_[locus_tag=A7J11_09491]_[protein=OXA-48_family_class_D_beta-lactamase_OXA-1385]_[protein_id=WP_4358     AAATCACAGGGCGTAGTTGTGCTCTGGAAT 240
lcl|OK086972.1_cds_UBT24154.1_1_[gene=blaOXA]_[protein=OXA-48_family_class_D_extended-spectrum_beta-lactamase_OXA-163]_[protein_id=UBT24154.1]_[locati     AAATCACAGGGCGTAGTTGTGCTCTGGAAT 240
lcl|OK180617.1_cds_UBJ91323.1_1_[gene=blaOXA]_[protein=OXA-48_family_carbapenem-hydrolyzing_class_D_beta-lactamase_OXA-1038]_[protein_id=UBJ91323.1]_[     AAATCACAGGGCGTAGTTGTGCTCTGGAAT 240
lcl|OK180618.1_cds_UBJ91324.1_1_[gene=blaOXA]_[protein=OXA-48_family_carbapenem-hydrolyzing_class_D_beta-lactamase_OXA-1039]_[protein_id=UBJ91324.1]_[     AAATCACAGGGCGTAGTTGTGCTCTGGAAT 240
lcl|OK337390.1_cds_UKA77984.1_3_[gene=blaOXA]_[protein=OXA-48_family_carbapenem-hydrolyzing_class_D_beta-lactamase_OXA-181]_[protein_id=UKA77984.1]_[l     AAATCACAGGGCGTAGTTGTGCTCTGGAAT 240
lcl|OM321042.1_cds_UKA98426.1_1_[gene=blaOXA]_[protein=OXA-48_family_class_D_beta-lactamase_OXA-1055]_[protein_id=UKA98426.1]_[location=1..792]_[gbkey     AAATCACAGGGCGTAGTTGTGCTCTGGAAT 240
lcl|OM460174.1_cds_UNN27231.1_1_[gene=blaOXA]_[protein=OXA-48_family_carbapenem-hydrolyzing_class_D_beta-lactamase_OXA-181]_[protein_id=UNN27231.1]_[l     AAATCACAGGGCGTAGTTGTGCTCTGGAAT 240
lcl|ON586156.1_cds_URF41644.1_1_[gene=blaOXA]_[protein=OXA-48_family_class_D_beta-lactamase_OXA-1119]_[protein_id=URF41644.1]_[location=1..798]_[gbkey     AAATCACAGGGCGTAGTTGTGCTCTGGAAT 240
lcl|ON651448.1_cds_URT56864.1_1_[gene=blaOXA]_[protein=OXA-48_family_class_D_beta-lactamase_OXA-1242]_[protein_id=URT56864.1]_[location=1..798]_[gbkey     AAATCACAGGGCGTAGTTGTGCTCTGGAAT 240
lcl|OP056623.1_cds_WDW19378.1_1_[gene=blaOXA]_[protein=OXA-48_family_class_D_beta-lactamase_OXA-924]_[protein_id=WDW19378.1]_[location=1..798]_[gbkey=     AAATCACAGGGCGTAGTTGTGCTCTGGAAT 240
lcl|OP158702.1_cds_UUT09020.1_1_[gene=blaOXA]_[protein=OXA-48_family_class_D_beta-lactamase_OXA-1146]_[protein_id=UUT09020.1]_[location=1..792]_[gbkey     AAATCACAGGGCGTAGTTGTGCTCTGGAAT 240
lcl|OP802841.1_cds_UZH96289.1_1_[gene=blaOXA]_[protein=OXA-48_family_class_D_beta-lactamase_OXA-1167]_[protein_id=UZH96289.1]_[location=1..798]_[gbkey     AAATCACAGGGCGTAGTTGTGCTCTGGAAT 240
lcl|OP966822.1_cds_WAS27905.1_1_[gene=blaOXA]_[protein=OXA-48_family_class_D_beta-lactamase_OXA-1181]_[protein_id=WAS27905.1]_[location=1..798]_[gbkey     AAATCACAGGGCGTAGTTGTGCTCTGGAAT 240
lcl|OQ813782.1_cds_WGG88838.1_1_[gene=blaOXA]_[protein=OXA-48_family_class_D_beta-lactamase_OXA-1200]_[protein_id=WGG88838.1]_[location=1..786]_[gbkey     AAATCACAGGGCGTAGTTGTGCTCTGGAAT 240
lcl|OQ858941.1_cds_WGJ78634.1_1_[gene=blaOXA]_[protein=OXA-48_family_class_D_beta-lactamase_OXA-1201]_[protein_id=WGJ78634.1]_[location=1..798]_[gbkey     AAATCACAGGGCGTAGTTGTGCTCTGGAAT 240
lcl|OR076750.1_cds_WIF29729.1_1_[gene=blaOXA]_[protein=OXA-48_family_class_D_beta-lactamase_OXA-1205]_[protein_id=WIF29729.1]_[location=1..798]_[gbkey     AAATCACAGGGCGTAGTTGTGCTCTGGAAT 240
lcl|OR139853.1_cds_WJL30769.1_1_[gene=blaOXA]_[protein=OXA-48_family_class_D_beta-lactamase_OXA-1207]_[protein_id=WJL30769.1]_[location=1..798]_[gbkey     AAATCACAGGGCGTAGTTGTGCTCTGGAAT 240
lcl|OR282803.1_cds_WKT28618.1_1_[gene=blaOXA]_[protein=OXA-48_family_class_D_beta-lactamase_OXA-1211]_[protein_id=WKT28618.1]_[location=1..798]_[gbkey     AAATCACAGGGCGTAGTTGTGCTCTGGAAT 240
lcl|OR282804.1_cds_WKT28619.1_1_[gene=blaOXA]_[protein=OXA-48_family_class_D_beta-lactamase_OXA-1212]_[protein_id=WKT28619.1]_[location=1..798]_[gbkey     AAATCACAGGGCGTAGTTGTGCTCTGGAAT 240
lcl|OR282805.1_cds_WKT28620.1_1_[gene=blaOXA]_[protein=OXA-48_family_class_D_beta-lactamase_OXA-1213]_[protein_id=WKT28620.1]_[location=1..798]_[gbkey     AAATCACAGGGCGTAGTTGTGCTCTGGAAT 240
lcl|OR350403.1_cds_WKW35003.1_1_[gene=blaOXA]_[protein=OXA-48_family_class_D_beta-lactamase_OXA-1181]_[protein_id=WKW35003.1]_[location=1..798]_[gbkey     AAATCACAGGGCGTAGTTGTGCTCTGGAAT 240
lcl|PP061216.1_cds_WRI36020.1_1_[gene=blaOXA]_[protein=OXA-48_family_carbapenem-hydrolyzing_class_D_beta-lactamase_OXA-48]_[protein_id=WRI36020.1]_[lo     AAATCACAGGGCGTAGTTGTGCTCTGGAAT 240
lcl|PP061216.1_cds_WRI36020.1_1_[gene=blaOXA]_[protein=OXA-48_family_carbapenem-hydrolyzing_class_D_beta-lactamase_OXA-48]_[protein_id=WRI36020.1]_[lo     AAATCACAGGGCGTAGTTGTGCTCTGGAAT 240
lcl|PP296991.1_cds_WVW91585.1_1_[gene=blaOXA]_[protein=OXA-48_family_class_D_beta-lactamase_OXA-1205]_[protein_id=WVW91585.1]_[location=1..798]_[gbkey     AAATCACAGGGCGTAGTTGTGCTCTGGAAT 240
lcl|PP296992.1_cds_WVW91586.1_1_[gene=blaOXA]_[protein=OXA-48_family_class_D_beta-lactamase_OXA-1226]_[protein_id=WVW91586.1]_[location=1..798]_[gbkey     AAATCACAGGGCGTAGTTGTGCTCTGGAAT 240
lcl|PP551583.1_cds_WYF30524.1_1_[gene=blaOXA]_[protein=OXA-48_family_class_D_beta-lactamase_OXA-1240]_[protein_id=WYF30524.1]_[location=1..786]_[gbkey     AAATCACAGGGCGTAGTTGTGCTCTGGAAT 240
lcl|PQ150461.1_cds_XFO63885.1_1_[gene=blaOXA]_[protein=OXA-48_family_carbapenem-hydrolyzing_class_D_beta-lactamase_OXA-48]_[protein_id=XFO63885.1]_[lo     AAATCACAGGGCGTAGTTGTGCTCTGGAAT 240
lcl|PQ162583.1_cds_XFO63919.1_1_[gene=blaOXA]_[protein=OXA-48_family_carbapenem-hydrolyzing_class_D_beta-lactamase_OXA-48]_[protein_id=XFO63919.1]_[lo     AAATCACAGGGCGTAGTTGTGCTCTGGAAT 240
lcl|PQ394558.1_cds_XHO32901.1_1_[gene=blaOXA]_[protein=OXA-48_family_class_D_beta-lactamase_OXA-1305]_[protein_id=XHO32901.1]_[location=1..798]_[gbkey     AAATCACAGGGCGTAGTTGTGCTCTGGAAT 240
lcl|PQ394559.1_cds_XHO32902.1_1_[gene=blaOXA]_[protein=OXA-48_family_class_D_beta-lactamase_OXA-1306]_[protein_id=XHO32902.1]_[location=1..798]_[gbkey     AAATCACAGGGCGTAGTTGTGCTCTGGAAT 240
lcl|PQ394560.1_cds_XHO32903.1_1_[gene=blaOXA]_[protein=OXA-48_family_class_D_beta-lactamase_OXA-1307]_[protein_id=XHO32903.1]_[location=1..798]_[gbkey     AAATCACAGGGCGTAGTTGTGCTCTGGAAT 240
lcl|PQ394561.1_cds_XHO32904.1_1_[gene=blaOXA]_[protein=OXA-48_family_class_D_beta-lactamase_OXA-1308]_[protein_id=XHO32904.1]_[location=1..798]_[gbkey     AAATCACAGGGCGTAGTTGTGCTCTGGAAT 240
lcl|PQ394562.1_cds_XHO32905.1_1_[gene=blaOXA]_[protein=OXA-48_family_class_D_beta-lactamase_OXA-1309]_[protein_id=XHO32905.1]_[location=1..798]_[gbkey     AAATCACAGGGCGTAGTTGTGCTCTGGAAT 240
[truncated: 1,203,791 more chars]
