# Supplementary material for: Thermal optimized PCR coupled to CRISPR-Cas12a for rapid detection of blaOXA-1 resistance gene
Source: PLoS One. 2026 May 15;21(5):e0337675. doi: 10.1371/journal.pone.0337675 (PMC13178884; doi:10.1371/journal.pone.0337675)
Supplement: S2 File [file pone.0337675.s002.zip › Supplementary_file_S2/Aln_OXA294.aln]

CLUSTAL W 2.0 multiple sequence alignment

OXA-1_consensus                                                                                                                                            --------------ATGAAAAACACAATAC 30
OXA01_crRNA                                                                                                                                                ------------------------------ 30
Forward_primer                                                                                                                                             ------------------------------ 30
Reverse_primer                                                                                                                                             ------------------------------ 30
lcl|MZ265734.1_cds_QWA20181.1_1_[gene=blaOXA]_[protein=OXA-294_family_class_D_beta-lactamase_OXA-982]_[protein_id=QWA20181.1]_[location=1..837]_[gbkey     ---------------------ATGTCTAAA 30
lcl|MZ265736.1_cds_QWA20183.1_1_[gene=blaOXA]_[protein=OXA-294_family_class_D_beta-lactamase_OXA-984]_[protein_id=QWA20183.1]_[location=1..837]_[gbkey     ---------------------ATGCCGAAA 30
lcl|MZ265745.1_cds_QWA20192.1_1_[gene=blaOXA]_[protein=OXA-294_family_class_D_beta-lactamase_OXA-993]_[protein_id=QWA20192.1]_[location=1..837]_[gbkey     ---------------------ATGTCTAAA 30
lcl|MZ265746.1_cds_QWA20193.1_1_[gene=blaOXA]_[protein=OXA-294_family_class_D_beta-lactamase_OXA-994]_[protein_id=QWA20193.1]_[location=1..837]_[gbkey     ---------------------ATGTCTAAA 30
lcl|MZ265747.1_cds_QWA20194.1_1_[gene=blaOXA]_[protein=OXA-294_family_class_D_beta-lactamase_OXA-995]_[protein_id=QWA20194.1]_[location=1..837]_[gbkey     ---------------------ATGCCGAAA 30
lcl|MZ265748.1_cds_QWA20195.1_1_[gene=blaOXA]_[protein=OXA-294_family_class_D_beta-lactamase_OXA-996]_[protein_id=QWA20195.1]_[location=1..837]_[gbkey     ---------------------ATGCCGAAA 30
lcl|MZ265749.1_cds_QWA20196.1_1_[gene=blaOXA]_[protein=OXA-294_family_class_D_beta-lactamase_OXA-997]_[protein_id=QWA20196.1]_[location=1..837]_[gbkey     ---------------------ATGTCTAAA 30
lcl|MZ265750.1_cds_QWA20197.1_1_[gene=blaOXA]_[protein=OXA-294_family_class_D_beta-lactamase_OXA-998]_[protein_id=QWA20197.1]_[location=1..837]_[gbkey     ---------------------ATGCCGAAA 30
lcl|MZ265757.1_cds_QWA20204.1_1_[gene=blaOXA]_[protein=OXA-294_family_class_D_beta-lactamase_OXA-1004]_[protein_id=QWA20204.1]_[location=1..837]_[gbke     ---------------------ATGCCGAAA 30
lcl|NG_049589.1_cds_WP_004776204.1_1_[gene=blaOXA]_[locus_tag=A7J11_02993]_[protein=class_D_beta-lactamase_OXA-294]_[protein_id=WP_004776204.1]_[locat     ---------------------ATGTCTAAA 30
lcl|NG_049590.1_cds_WP_005260134.1_1_[gene=blaOXA]_[locus_tag=A7J11_03017]_[protein=OXA-294_family_class_D_beta-lactamase_OXA-295]_[protein_id=WP_0052     ---------------------ATGTCTAAA 30
lcl|NG_078003.1_cds_WP_231869607.1_1_[gene=blaOXA]_[locus_tag=A7J11_07275]_[protein=OXA-294_family_class_D_beta-lactamase_OXA-982]_[protein_id=WP_2318     ---------------------ATGTCTAAA 30
lcl|NG_078005.1_cds_WP_231869609.1_1_[gene=blaOXA]_[locus_tag=A7J11_07277]_[protein=OXA-294_family_class_D_beta-lactamase_OXA-984]_[protein_id=WP_2318     ---------------------ATGCCGAAA 30
lcl|NG_078014.1_cds_WP_231869618.1_1_[gene=blaOXA]_[locus_tag=A7J11_07286]_[protein=OXA-294_family_class_D_beta-lactamase_OXA-993]_[protein_id=WP_2318     ---------------------ATGTCTAAA 30
lcl|NG_078015.1_cds_WP_231869619.1_1_[gene=blaOXA]_[locus_tag=A7J11_07287]_[protein=OXA-294_family_class_D_beta-lactamase_OXA-994]_[protein_id=WP_2318     ---------------------ATGTCTAAA 30
lcl|NG_078016.1_cds_WP_231869620.1_1_[gene=blaOXA]_[locus_tag=A7J11_07288]_[protein=OXA-294_family_class_D_beta-lactamase_OXA-995]_[protein_id=WP_2318     ---------------------ATGCCGAAA 30
lcl|NG_078017.1_cds_WP_231869621.1_1_[gene=blaOXA]_[locus_tag=A7J11_07289]_[protein=OXA-294_family_class_D_beta-lactamase_OXA-996]_[protein_id=WP_2318     ---------------------ATGCCGAAA 30
lcl|NG_078018.1_cds_WP_231869622.1_1_[gene=blaOXA]_[locus_tag=A7J11_07290]_[protein=OXA-294_family_class_D_beta-lactamase_OXA-997]_[protein_id=WP_2318     ---------------------ATGTCTAAA 30
lcl|NG_078019.1_cds_WP_231869623.1_1_[gene=blaOXA]_[locus_tag=A7J11_07291]_[protein=OXA-294_family_class_D_beta-lactamase_OXA-998]_[protein_id=WP_2318     ---------------------ATGCCGAAA 30
lcl|NG_078025.1_cds_WP_231869628.1_1_[gene=blaOXA]_[locus_tag=A7J11_07297]_[protein=OXA-294_family_class_D_beta-lactamase_OXA-1004]_[protein_id=WP_231     ---------------------ATGCCGAAA 30
lcl|NG_049592.1_cds_WP_005227858.1_1_[gene=blaOXA]_[locus_tag=A7J11_03014]_[protein=OXA-294_family_class_D_beta-lactamase_OXA-297]_[protein_id=WP_0052     GTGTTGTTCAATTTTATAGTCATGCCGAAA 30
lcl|NG_049593.1_cds_WP_005282462.1_1_[gene=blaOXA]_[locus_tag=A7J11_03020]_[protein=OXA-294_family_class_D_beta-lactamase_OXA-298]_[protein_id=WP_0052     GTGTTGTTCAATTTTATAGTCATGCCGAAA 30
                                                                                                                                                                                         

OXA-1_consensus                                                                                                                                            ATATCAACTTCGCTATTTTTTTAATAATTG 60
OXA01_crRNA                                                                                                                                                ------------------------------ 60
Forward_primer                                                                                                                                             ------------------------------ 60
Reverse_primer                                                                                                                                             ------------------------------ 60
lcl|MZ265734.1_cds_QWA20181.1_1_[gene=blaOXA]_[protein=OXA-294_family_class_D_beta-lactamase_OXA-982]_[protein_id=QWA20181.1]_[location=1..837]_[gbkey     AAATTAAAATTACTCGCGCTTTGTGCAGCT 60
lcl|MZ265736.1_cds_QWA20183.1_1_[gene=blaOXA]_[protein=OXA-294_family_class_D_beta-lactamase_OXA-984]_[protein_id=QWA20183.1]_[location=1..837]_[gbkey     AAATTAAAATTACTCGTTCTATCTGTAGTT 60
lcl|MZ265745.1_cds_QWA20192.1_1_[gene=blaOXA]_[protein=OXA-294_family_class_D_beta-lactamase_OXA-993]_[protein_id=QWA20192.1]_[location=1..837]_[gbkey     AAATTAAAATTACTCGCGCTATGTGCAACT 60
lcl|MZ265746.1_cds_QWA20193.1_1_[gene=blaOXA]_[protein=OXA-294_family_class_D_beta-lactamase_OXA-994]_[protein_id=QWA20193.1]_[location=1..837]_[gbkey     AAATTAAAATTACTCGCGCTATGTGCAACT 60
lcl|MZ265747.1_cds_QWA20194.1_1_[gene=blaOXA]_[protein=OXA-294_family_class_D_beta-lactamase_OXA-995]_[protein_id=QWA20194.1]_[location=1..837]_[gbkey     AAATTAAAATTACTCTTTCTATGTATAGCT 60
lcl|MZ265748.1_cds_QWA20195.1_1_[gene=blaOXA]_[protein=OXA-294_family_class_D_beta-lactamase_OXA-996]_[protein_id=QWA20195.1]_[location=1..837]_[gbkey     AAATTAAAATTACTCGCTCTATCTGTAGTT 60
lcl|MZ265749.1_cds_QWA20196.1_1_[gene=blaOXA]_[protein=OXA-294_family_class_D_beta-lactamase_OXA-997]_[protein_id=QWA20196.1]_[location=1..837]_[gbkey     AAATTAAAATTACTCGCGCTATGCGCAACT 60
lcl|MZ265750.1_cds_QWA20197.1_1_[gene=blaOXA]_[protein=OXA-294_family_class_D_beta-lactamase_OXA-998]_[protein_id=QWA20197.1]_[location=1..837]_[gbkey     AAATTAAAATTACTCGTTCTATCTGTAGTT 60
lcl|MZ265757.1_cds_QWA20204.1_1_[gene=blaOXA]_[protein=OXA-294_family_class_D_beta-lactamase_OXA-1004]_[protein_id=QWA20204.1]_[location=1..837]_[gbke     AAATTAAAATTACTCTTTCTATCTGTAGTT 60
lcl|NG_049589.1_cds_WP_004776204.1_1_[gene=blaOXA]_[locus_tag=A7J11_02993]_[protein=class_D_beta-lactamase_OXA-294]_[protein_id=WP_004776204.1]_[locat     AAATTAAAATTACTCGCGCTATGTGCAACT 60
lcl|NG_049590.1_cds_WP_005260134.1_1_[gene=blaOXA]_[locus_tag=A7J11_03017]_[protein=OXA-294_family_class_D_beta-lactamase_OXA-295]_[protein_id=WP_0052     AAATTAAAATTACTCGCGCTATGTGCAACT 60
lcl|NG_078003.1_cds_WP_231869607.1_1_[gene=blaOXA]_[locus_tag=A7J11_07275]_[protein=OXA-294_family_class_D_beta-lactamase_OXA-982]_[protein_id=WP_2318     AAATTAAAATTACTCGCGCTTTGTGCAGCT 60
lcl|NG_078005.1_cds_WP_231869609.1_1_[gene=blaOXA]_[locus_tag=A7J11_07277]_[protein=OXA-294_family_class_D_beta-lactamase_OXA-984]_[protein_id=WP_2318     AAATTAAAATTACTCGTTCTATCTGTAGTT 60
lcl|NG_078014.1_cds_WP_231869618.1_1_[gene=blaOXA]_[locus_tag=A7J11_07286]_[protein=OXA-294_family_class_D_beta-lactamase_OXA-993]_[protein_id=WP_2318     AAATTAAAATTACTCGCGCTATGTGCAACT 60
lcl|NG_078015.1_cds_WP_231869619.1_1_[gene=blaOXA]_[locus_tag=A7J11_07287]_[protein=OXA-294_family_class_D_beta-lactamase_OXA-994]_[protein_id=WP_2318     AAATTAAAATTACTCGCGCTATGTGCAACT 60
lcl|NG_078016.1_cds_WP_231869620.1_1_[gene=blaOXA]_[locus_tag=A7J11_07288]_[protein=OXA-294_family_class_D_beta-lactamase_OXA-995]_[protein_id=WP_2318     AAATTAAAATTACTCTTTCTATGTATAGCT 60
lcl|NG_078017.1_cds_WP_231869621.1_1_[gene=blaOXA]_[locus_tag=A7J11_07289]_[protein=OXA-294_family_class_D_beta-lactamase_OXA-996]_[protein_id=WP_2318     AAATTAAAATTACTCGCTCTATCTGTAGTT 60
lcl|NG_078018.1_cds_WP_231869622.1_1_[gene=blaOXA]_[locus_tag=A7J11_07290]_[protein=OXA-294_family_class_D_beta-lactamase_OXA-997]_[protein_id=WP_2318     AAATTAAAATTACTCGCGCTATGCGCAACT 60
lcl|NG_078019.1_cds_WP_231869623.1_1_[gene=blaOXA]_[locus_tag=A7J11_07291]_[protein=OXA-294_family_class_D_beta-lactamase_OXA-998]_[protein_id=WP_2318     AAATTAAAATTACTCGTTCTATCTGTAGTT 60
lcl|NG_078025.1_cds_WP_231869628.1_1_[gene=blaOXA]_[locus_tag=A7J11_07297]_[protein=OXA-294_family_class_D_beta-lactamase_OXA-1004]_[protein_id=WP_231     AAATTAAAATTACTCTTTCTATCTGTAGTT 60
lcl|NG_049592.1_cds_WP_005227858.1_1_[gene=blaOXA]_[locus_tag=A7J11_03014]_[protein=OXA-294_family_class_D_beta-lactamase_OXA-297]_[protein_id=WP_0052     AAATTAAAATTACTCGTTCTATCTGTAGTT 60
lcl|NG_049593.1_cds_WP_005282462.1_1_[gene=blaOXA]_[locus_tag=A7J11_03020]_[protein=OXA-294_family_class_D_beta-lactamase_OXA-298]_[protein_id=WP_0052     AAATTAAAATTACTCGCTCTATCTGTAGTT 60
                                                                                                                                                                                         

OXA-1_consensus                                                                                                                                            CAAATATTATCTACAGCAGCGCCAGTGCAT 90
OXA01_crRNA                                                                                                                                                ------------------------------ 90
Forward_primer                                                                                                                                             ------------------------------ 90
Reverse_primer                                                                                                                                             ------------------------------ 90
lcl|MZ265734.1_cds_QWA20181.1_1_[gene=blaOXA]_[protein=OXA-294_family_class_D_beta-lactamase_OXA-982]_[protein_id=QWA20181.1]_[location=1..837]_[gbkey     GTGATCTCAGCTGCAACACTGGTTGGTTGT 90
lcl|MZ265736.1_cds_QWA20183.1_1_[gene=blaOXA]_[protein=OXA-294_family_class_D_beta-lactamase_OXA-984]_[protein_id=QWA20183.1]_[location=1..837]_[gbkey     GTGATGCCCTCAATAATATTATTGGGCTGC 90
lcl|MZ265745.1_cds_QWA20192.1_1_[gene=blaOXA]_[protein=OXA-294_family_class_D_beta-lactamase_OXA-993]_[protein_id=QWA20192.1]_[location=1..837]_[gbkey     GTAATCTCAGCTGCAACACTGGTCGGTTGT 90
lcl|MZ265746.1_cds_QWA20193.1_1_[gene=blaOXA]_[protein=OXA-294_family_class_D_beta-lactamase_OXA-994]_[protein_id=QWA20193.1]_[location=1..837]_[gbkey     GTAATCTCAGCTGCAACACTGGTCGGTTGT 90
lcl|MZ265747.1_cds_QWA20194.1_1_[gene=blaOXA]_[protein=OXA-294_family_class_D_beta-lactamase_OXA-995]_[protein_id=QWA20194.1]_[location=1..837]_[gbkey     GCGATGCCCTCGATAACACTGTTGGGCTGC 90
lcl|MZ265748.1_cds_QWA20195.1_1_[gene=blaOXA]_[protein=OXA-294_family_class_D_beta-lactamase_OXA-996]_[protein_id=QWA20195.1]_[location=1..837]_[gbkey     GTGATGCCCTCAATAATATTATTGGGCTGC 90
lcl|MZ265749.1_cds_QWA20196.1_1_[gene=blaOXA]_[protein=OXA-294_family_class_D_beta-lactamase_OXA-997]_[protein_id=QWA20196.1]_[location=1..837]_[gbkey     GTGATCTCAGCTGCAACACTGGTCGGTTGT 90
lcl|MZ265750.1_cds_QWA20197.1_1_[gene=blaOXA]_[protein=OXA-294_family_class_D_beta-lactamase_OXA-998]_[protein_id=QWA20197.1]_[location=1..837]_[gbkey     GTGATGCCCTCAATAATATTGTTGGGCTGC 90
lcl|MZ265757.1_cds_QWA20204.1_1_[gene=blaOXA]_[protein=OXA-294_family_class_D_beta-lactamase_OXA-1004]_[protein_id=QWA20204.1]_[location=1..837]_[gbke     GTGATGCCCTCAATAACACTGTTGGGCTGC 90
lcl|NG_049589.1_cds_WP_004776204.1_1_[gene=blaOXA]_[locus_tag=A7J11_02993]_[protein=class_D_beta-lactamase_OXA-294]_[protein_id=WP_004776204.1]_[locat     GTAATCTCAGCTGCAACACTGGTCGGTTGT 90
lcl|NG_049590.1_cds_WP_005260134.1_1_[gene=blaOXA]_[locus_tag=A7J11_03017]_[protein=OXA-294_family_class_D_beta-lactamase_OXA-295]_[protein_id=WP_0052     GTAATCTCAGCTGCAACACTGGTCGGTTGT 90
lcl|NG_078003.1_cds_WP_231869607.1_1_[gene=blaOXA]_[locus_tag=A7J11_07275]_[protein=OXA-294_family_class_D_beta-lactamase_OXA-982]_[protein_id=WP_2318     GTGATCTCAGCTGCAACACTGGTTGGTTGT 90
lcl|NG_078005.1_cds_WP_231869609.1_1_[gene=blaOXA]_[locus_tag=A7J11_07277]_[protein=OXA-294_family_class_D_beta-lactamase_OXA-984]_[protein_id=WP_2318     GTGATGCCCTCAATAATATTATTGGGCTGC 90
lcl|NG_078014.1_cds_WP_231869618.1_1_[gene=blaOXA]_[locus_tag=A7J11_07286]_[protein=OXA-294_family_class_D_beta-lactamase_OXA-993]_[protein_id=WP_2318     GTAATCTCAGCTGCAACACTGGTCGGTTGT 90
lcl|NG_078015.1_cds_WP_231869619.1_1_[gene=blaOXA]_[locus_tag=A7J11_07287]_[protein=OXA-294_family_class_D_beta-lactamase_OXA-994]_[protein_id=WP_2318     GTAATCTCAGCTGCAACACTGGTCGGTTGT 90
lcl|NG_078016.1_cds_WP_231869620.1_1_[gene=blaOXA]_[locus_tag=A7J11_07288]_[protein=OXA-294_family_class_D_beta-lactamase_OXA-995]_[protein_id=WP_2318     GCGATGCCCTCGATAACACTGTTGGGCTGC 90
lcl|NG_078017.1_cds_WP_231869621.1_1_[gene=blaOXA]_[locus_tag=A7J11_07289]_[protein=OXA-294_family_class_D_beta-lactamase_OXA-996]_[protein_id=WP_2318     GTGATGCCCTCAATAATATTATTGGGCTGC 90
lcl|NG_078018.1_cds_WP_231869622.1_1_[gene=blaOXA]_[locus_tag=A7J11_07290]_[protein=OXA-294_family_class_D_beta-lactamase_OXA-997]_[protein_id=WP_2318     GTGATCTCAGCTGCAACACTGGTCGGTTGT 90
lcl|NG_078019.1_cds_WP_231869623.1_1_[gene=blaOXA]_[locus_tag=A7J11_07291]_[protein=OXA-294_family_class_D_beta-lactamase_OXA-998]_[protein_id=WP_2318     GTGATGCCCTCAATAATATTGTTGGGCTGC 90
lcl|NG_078025.1_cds_WP_231869628.1_1_[gene=blaOXA]_[locus_tag=A7J11_07297]_[protein=OXA-294_family_class_D_beta-lactamase_OXA-1004]_[protein_id=WP_231     GTGATGCCCTCAATAACACTGTTGGGCTGC 90
lcl|NG_049592.1_cds_WP_005227858.1_1_[gene=blaOXA]_[locus_tag=A7J11_03014]_[protein=OXA-294_family_class_D_beta-lactamase_OXA-297]_[protein_id=WP_0052     GTGATGCCCTCAATAATATTGTTGGGCTGC 90
lcl|NG_049593.1_cds_WP_005282462.1_1_[gene=blaOXA]_[locus_tag=A7J11_03020]_[protein=OXA-294_family_class_D_beta-lactamase_OXA-298]_[protein_id=WP_0052     GTGATGCCCTCAATAATATTATTGGGCTGC 90
                                                                                                                                                                                         

OXA-1_consensus                                                                                                                                            CAACAGATATCTCTACTGTTGCATCTCCAT 120
OXA01_crRNA                                                                                                                                                ------------------------------ 120
Forward_primer                                                                                                                                             ------------------------------ 120
Reverse_primer                                                                                                                                             ------------------------------ 120
lcl|MZ265734.1_cds_QWA20181.1_1_[gene=blaOXA]_[protein=OXA-294_family_class_D_beta-lactamase_OXA-982]_[protein_id=QWA20181.1]_[location=1..837]_[gbkey     CAAAATATTCAGTCCCAAGCTCAACCTCTA 120
lcl|MZ265736.1_cds_QWA20183.1_1_[gene=blaOXA]_[protein=OXA-294_family_class_D_beta-lactamase_OXA-984]_[protein_id=QWA20183.1]_[location=1..837]_[gbkey     CAAAATATTCAGCCACACGTTCAAGCTTTA 120
lcl|MZ265745.1_cds_QWA20192.1_1_[gene=blaOXA]_[protein=OXA-294_family_class_D_beta-lactamase_OXA-993]_[protein_id=QWA20192.1]_[location=1..837]_[gbkey     CAAAATATTCAGTCCCAAGCTCAACCTCTA 120
lcl|MZ265746.1_cds_QWA20193.1_1_[gene=blaOXA]_[protein=OXA-294_family_class_D_beta-lactamase_OXA-994]_[protein_id=QWA20193.1]_[location=1..837]_[gbkey     CAAAATATTCAGTCCCAAGCTCAACCTCTA 120
lcl|MZ265747.1_cds_QWA20194.1_1_[gene=blaOXA]_[protein=OXA-294_family_class_D_beta-lactamase_OXA-995]_[protein_id=QWA20194.1]_[location=1..837]_[gbkey     CAAAATATTCAGCCACACGTTCAAACTTTA 120
lcl|MZ265748.1_cds_QWA20195.1_1_[gene=blaOXA]_[protein=OXA-294_family_class_D_beta-lactamase_OXA-996]_[protein_id=QWA20195.1]_[location=1..837]_[gbkey     CAAAATATTCAGCCACACGTTCAAACTTTA 120
lcl|MZ265749.1_cds_QWA20196.1_1_[gene=blaOXA]_[protein=OXA-294_family_class_D_beta-lactamase_OXA-997]_[protein_id=QWA20196.1]_[location=1..837]_[gbkey     CAAAATATTCAGTCCCAAGCCCAACCTTTA 120
lcl|MZ265750.1_cds_QWA20197.1_1_[gene=blaOXA]_[protein=OXA-294_family_class_D_beta-lactamase_OXA-998]_[protein_id=QWA20197.1]_[location=1..837]_[gbkey     CAAAATATTCAGCCACACGTTCAAACTTTA 120
lcl|MZ265757.1_cds_QWA20204.1_1_[gene=blaOXA]_[protein=OXA-294_family_class_D_beta-lactamase_OXA-1004]_[protein_id=QWA20204.1]_[location=1..837]_[gbke     CAAAATATTCAGCAACACGTTCAAACTTTA 120
lcl|NG_049589.1_cds_WP_004776204.1_1_[gene=blaOXA]_[locus_tag=A7J11_02993]_[protein=class_D_beta-lactamase_OXA-294]_[protein_id=WP_004776204.1]_[locat     CAAAATATTCAGTCCCAAGCTCAACCTCTA 120
lcl|NG_049590.1_cds_WP_005260134.1_1_[gene=blaOXA]_[locus_tag=A7J11_03017]_[protein=OXA-294_family_class_D_beta-lactamase_OXA-295]_[protein_id=WP_0052     CAAAATATTCAGTCCCAAGCTCAACCTCTA 120
lcl|NG_078003.1_cds_WP_231869607.1_1_[gene=blaOXA]_[locus_tag=A7J11_07275]_[protein=OXA-294_family_class_D_beta-lactamase_OXA-982]_[protein_id=WP_2318     CAAAATATTCAGTCCCAAGCTCAACCTCTA 120
lcl|NG_078005.1_cds_WP_231869609.1_1_[gene=blaOXA]_[locus_tag=A7J11_07277]_[protein=OXA-294_family_class_D_beta-lactamase_OXA-984]_[protein_id=WP_2318     CAAAATATTCAGCCACACGTTCAAGCTTTA 120
lcl|NG_078014.1_cds_WP_231869618.1_1_[gene=blaOXA]_[locus_tag=A7J11_07286]_[protein=OXA-294_family_class_D_beta-lactamase_OXA-993]_[protein_id=WP_2318     CAAAATATTCAGTCCCAAGCTCAACCTCTA 120
lcl|NG_078015.1_cds_WP_231869619.1_1_[gene=blaOXA]_[locus_tag=A7J11_07287]_[protein=OXA-294_family_class_D_beta-lactamase_OXA-994]_[protein_id=WP_2318     CAAAATATTCAGTCCCAAGCTCAACCTCTA 120
lcl|NG_078016.1_cds_WP_231869620.1_1_[gene=blaOXA]_[locus_tag=A7J11_07288]_[protein=OXA-294_family_class_D_beta-lactamase_OXA-995]_[protein_id=WP_2318     CAAAATATTCAGCCACACGTTCAAACTTTA 120
lcl|NG_078017.1_cds_WP_231869621.1_1_[gene=blaOXA]_[locus_tag=A7J11_07289]_[protein=OXA-294_family_class_D_beta-lactamase_OXA-996]_[protein_id=WP_2318     CAAAATATTCAGCCACACGTTCAAACTTTA 120
lcl|NG_078018.1_cds_WP_231869622.1_1_[gene=blaOXA]_[locus_tag=A7J11_07290]_[protein=OXA-294_family_class_D_beta-lactamase_OXA-997]_[protein_id=WP_2318     CAAAATATTCAGTCCCAAGCCCAACCTTTA 120
lcl|NG_078019.1_cds_WP_231869623.1_1_[gene=blaOXA]_[locus_tag=A7J11_07291]_[protein=OXA-294_family_class_D_beta-lactamase_OXA-998]_[protein_id=WP_2318     CAAAATATTCAGCCACACGTTCAAACTTTA 120
lcl|NG_078025.1_cds_WP_231869628.1_1_[gene=blaOXA]_[locus_tag=A7J11_07297]_[protein=OXA-294_family_class_D_beta-lactamase_OXA-1004]_[protein_id=WP_231     CAAAATATTCAGCAACACGTTCAAACTTTA 120
lcl|NG_049592.1_cds_WP_005227858.1_1_[gene=blaOXA]_[locus_tag=A7J11_03014]_[protein=OXA-294_family_class_D_beta-lactamase_OXA-297]_[protein_id=WP_0052     CAAAATATTCAGCCACACGTTCAAACTTTA 120
lcl|NG_049593.1_cds_WP_005282462.1_1_[gene=blaOXA]_[locus_tag=A7J11_03020]_[protein=OXA-294_family_class_D_beta-lactamase_OXA-298]_[protein_id=WP_0052     CAAAATATTCAGCCACACGTTCAAGCTTTA 120
                                                                                                                                                                                         

OXA-1_consensus                                                                                                                                            TATTTGAAGGAACTGAAGGTTGTTT----- 150
OXA01_crRNA                                                                                                                                                ------------------------------ 150
Forward_primer                                                                                                                                             ------------------------------ 150
Reverse_primer                                                                                                                                             ------------------------------ 150
lcl|MZ265734.1_cds_QWA20181.1_1_[gene=blaOXA]_[protein=OXA-294_family_class_D_beta-lactamase_OXA-982]_[protein_id=QWA20181.1]_[location=1..837]_[gbkey     GTCTTAAAGAAACAGACGCAGGATCAGATC 150
lcl|MZ265736.1_cds_QWA20183.1_1_[gene=blaOXA]_[protein=OXA-294_family_class_D_beta-lactamase_OXA-984]_[protein_id=QWA20183.1]_[location=1..837]_[gbkey     GTCACACAGAAACAGACTGAAGATCAGATC 150
lcl|MZ265745.1_cds_QWA20192.1_1_[gene=blaOXA]_[protein=OXA-294_family_class_D_beta-lactamase_OXA-993]_[protein_id=QWA20192.1]_[location=1..837]_[gbkey     GTCTTAAAGAAACAGACGCAGGATCAGATC 150
lcl|MZ265746.1_cds_QWA20193.1_1_[gene=blaOXA]_[protein=OXA-294_family_class_D_beta-lactamase_OXA-994]_[protein_id=QWA20193.1]_[location=1..837]_[gbkey     GTCTTAAAGAAACAGACGCAGGATCAGATC 150
lcl|MZ265747.1_cds_QWA20194.1_1_[gene=blaOXA]_[protein=OXA-294_family_class_D_beta-lactamase_OXA-995]_[protein_id=QWA20194.1]_[location=1..837]_[gbkey     GCCGCGCAGAAACAGACTGAAGATCAGATC 150
lcl|MZ265748.1_cds_QWA20195.1_1_[gene=blaOXA]_[protein=OXA-294_family_class_D_beta-lactamase_OXA-996]_[protein_id=QWA20195.1]_[location=1..837]_[gbkey     GTCGCGCAGAAACAGACTGAAGATCAGATC 150
lcl|MZ265749.1_cds_QWA20196.1_1_[gene=blaOXA]_[protein=OXA-294_family_class_D_beta-lactamase_OXA-997]_[protein_id=QWA20196.1]_[location=1..837]_[gbkey     GCCCTAAAGAAACAGGCTCAGGATCAGATC 150
lcl|MZ265750.1_cds_QWA20197.1_1_[gene=blaOXA]_[protein=OXA-294_family_class_D_beta-lactamase_OXA-998]_[protein_id=QWA20197.1]_[location=1..837]_[gbkey     GTCACGCAGAAACAGACTGAAGATCAGATC 150
lcl|MZ265757.1_cds_QWA20204.1_1_[gene=blaOXA]_[protein=OXA-294_family_class_D_beta-lactamase_OXA-1004]_[protein_id=QWA20204.1]_[location=1..837]_[gbke     GTCGCGCAGAAACAGACTGAAGATCAGATC 150
lcl|NG_049589.1_cds_WP_004776204.1_1_[gene=blaOXA]_[locus_tag=A7J11_02993]_[protein=class_D_beta-lactamase_OXA-294]_[protein_id=WP_004776204.1]_[locat     GTCTTAAAGAAACAGGCTCAGGATCAGATT 150
lcl|NG_049590.1_cds_WP_005260134.1_1_[gene=blaOXA]_[locus_tag=A7J11_03017]_[protein=OXA-294_family_class_D_beta-lactamase_OXA-295]_[protein_id=WP_0052     GTCTTAAAGAAACAGACGCAGGATCAGATC 150
lcl|NG_078003.1_cds_WP_231869607.1_1_[gene=blaOXA]_[locus_tag=A7J11_07275]_[protein=OXA-294_family_class_D_beta-lactamase_OXA-982]_[protein_id=WP_2318     GTCTTAAAGAAACAGACGCAGGATCAGATC 150
lcl|NG_078005.1_cds_WP_231869609.1_1_[gene=blaOXA]_[locus_tag=A7J11_07277]_[protein=OXA-294_family_class_D_beta-lactamase_OXA-984]_[protein_id=WP_2318     GTCACACAGAAACAGACTGAAGATCAGATC 150
lcl|NG_078014.1_cds_WP_231869618.1_1_[gene=blaOXA]_[locus_tag=A7J11_07286]_[protein=OXA-294_family_class_D_beta-lactamase_OXA-993]_[protein_id=WP_2318     GTCTTAAAGAAACAGACGCAGGATCAGATC 150
lcl|NG_078015.1_cds_WP_231869619.1_1_[gene=blaOXA]_[locus_tag=A7J11_07287]_[protein=OXA-294_family_class_D_beta-lactamase_OXA-994]_[protein_id=WP_2318     GTCTTAAAGAAACAGACGCAGGATCAGATC 150
lcl|NG_078016.1_cds_WP_231869620.1_1_[gene=blaOXA]_[locus_tag=A7J11_07288]_[protein=OXA-294_family_class_D_beta-lactamase_OXA-995]_[protein_id=WP_2318     GCCGCGCAGAAACAGACTGAAGATCAGATC 150
lcl|NG_078017.1_cds_WP_231869621.1_1_[gene=blaOXA]_[locus_tag=A7J11_07289]_[protein=OXA-294_family_class_D_beta-lactamase_OXA-996]_[protein_id=WP_2318     GTCGCGCAGAAACAGACTGAAGATCAGATC 150
lcl|NG_078018.1_cds_WP_231869622.1_1_[gene=blaOXA]_[locus_tag=A7J11_07290]_[protein=OXA-294_family_class_D_beta-lactamase_OXA-997]_[protein_id=WP_2318     GCCCTAAAGAAACAGGCTCAGGATCAGATC 150
lcl|NG_078019.1_cds_WP_231869623.1_1_[gene=blaOXA]_[locus_tag=A7J11_07291]_[protein=OXA-294_family_class_D_beta-lactamase_OXA-998]_[protein_id=WP_2318     GTCACGCAGAAACAGACTGAAGATCAGATC 150
lcl|NG_078025.1_cds_WP_231869628.1_1_[gene=blaOXA]_[locus_tag=A7J11_07297]_[protein=OXA-294_family_class_D_beta-lactamase_OXA-1004]_[protein_id=WP_231     GTCGCGCAGAAACAGACTGAAGATCAGATC 150
lcl|NG_049592.1_cds_WP_005227858.1_1_[gene=blaOXA]_[locus_tag=A7J11_03014]_[protein=OXA-294_family_class_D_beta-lactamase_OXA-297]_[protein_id=WP_0052     GTCACGCAGAAACAGACTGAAGATCAGATC 150
lcl|NG_049593.1_cds_WP_005282462.1_1_[gene=blaOXA]_[locus_tag=A7J11_03020]_[protein=OXA-294_family_class_D_beta-lactamase_OXA-298]_[protein_id=WP_0052     GTCACACAGAAACAGACTGAAGATCAGATC 150
                                                                                                                                                                                         

OXA-1_consensus                                                                                                                                            ---TTTACTTTACGATGCATCCACAAACGC 180
OXA01_crRNA                                                                                                                                                ------------------------------ 180
Forward_primer                                                                                                                                             ------------------------------ 180
Reverse_primer                                                                                                                                             ------------------------------ 180
lcl|MZ265734.1_cds_QWA20181.1_1_[gene=blaOXA]_[protein=OXA-294_family_class_D_beta-lactamase_OXA-982]_[protein_id=QWA20181.1]_[location=1..837]_[gbkey     GCAACTGCATTCGAAAATATCCAGACAACC 180
lcl|MZ265736.1_cds_QWA20183.1_1_[gene=blaOXA]_[protein=OXA-294_family_class_D_beta-lactamase_OXA-984]_[protein_id=QWA20183.1]_[location=1..837]_[gbkey     GCAACTGCATTTGAAAATATCCAGACCTCC 180
lcl|MZ265745.1_cds_QWA20192.1_1_[gene=blaOXA]_[protein=OXA-294_family_class_D_beta-lactamase_OXA-993]_[protein_id=QWA20192.1]_[location=1..837]_[gbkey     GCAACTGCATTCGAAAATATCCAGACAACT 180
lcl|MZ265746.1_cds_QWA20193.1_1_[gene=blaOXA]_[protein=OXA-294_family_class_D_beta-lactamase_OXA-994]_[protein_id=QWA20193.1]_[location=1..837]_[gbkey     GCAACTGCATTCGAAAATATCCAGACAACT 180
lcl|MZ265747.1_cds_QWA20194.1_1_[gene=blaOXA]_[protein=OXA-294_family_class_D_beta-lactamase_OXA-995]_[protein_id=QWA20194.1]_[location=1..837]_[gbkey     GCAACTGCATTTGAAAATATCCAGACCTCC 180
lcl|MZ265748.1_cds_QWA20195.1_1_[gene=blaOXA]_[protein=OXA-294_family_class_D_beta-lactamase_OXA-996]_[protein_id=QWA20195.1]_[location=1..837]_[gbkey     GCAACTGCATTTGAAAATATCCAGACCTCC 180
lcl|MZ265749.1_cds_QWA20196.1_1_[gene=blaOXA]_[protein=OXA-294_family_class_D_beta-lactamase_OXA-997]_[protein_id=QWA20196.1]_[location=1..837]_[gbkey     GCAACTGCATTCGAAAATATCCAGACAACT 180
lcl|MZ265750.1_cds_QWA20197.1_1_[gene=blaOXA]_[protein=OXA-294_family_class_D_beta-lactamase_OXA-998]_[protein_id=QWA20197.1]_[location=1..837]_[gbkey     GCAACTGCATTTGAAAATATCCAGACCTCC 180
lcl|MZ265757.1_cds_QWA20204.1_1_[gene=blaOXA]_[protein=OXA-294_family_class_D_beta-lactamase_OXA-1004]_[protein_id=QWA20204.1]_[location=1..837]_[gbke     GCAACTGCATTTGAAAATATCCAGACTTCC 180
lcl|NG_049589.1_cds_WP_004776204.1_1_[gene=blaOXA]_[locus_tag=A7J11_02993]_[protein=class_D_beta-lactamase_OXA-294]_[protein_id=WP_004776204.1]_[locat     GCAACTGCATTCGAAAATATCCAGACAACT 180
lcl|NG_049590.1_cds_WP_005260134.1_1_[gene=blaOXA]_[locus_tag=A7J11_03017]_[protein=OXA-294_family_class_D_beta-lactamase_OXA-295]_[protein_id=WP_0052     GCAACTGCATTCGAAAATATCCAGACAACT 180
lcl|NG_078003.1_cds_WP_231869607.1_1_[gene=blaOXA]_[locus_tag=A7J11_07275]_[protein=OXA-294_family_class_D_beta-lactamase_OXA-982]_[protein_id=WP_2318     GCAACTGCATTCGAAAATATCCAGACAACC 180
lcl|NG_078005.1_cds_WP_231869609.1_1_[gene=blaOXA]_[locus_tag=A7J11_07277]_[protein=OXA-294_family_class_D_beta-lactamase_OXA-984]_[protein_id=WP_2318     GCAACTGCATTTGAAAATATCCAGACCTCC 180
lcl|NG_078014.1_cds_WP_231869618.1_1_[gene=blaOXA]_[locus_tag=A7J11_07286]_[protein=OXA-294_family_class_D_beta-lactamase_OXA-993]_[protein_id=WP_2318     GCAACTGCATTCGAAAATATCCAGACAACT 180
lcl|NG_078015.1_cds_WP_231869619.1_1_[gene=blaOXA]_[locus_tag=A7J11_07287]_[protein=OXA-294_family_class_D_beta-lactamase_OXA-994]_[protein_id=WP_2318     GCAACTGCATTCGAAAATATCCAGACAACT 180
lcl|NG_078016.1_cds_WP_231869620.1_1_[gene=blaOXA]_[locus_tag=A7J11_07288]_[protein=OXA-294_family_class_D_beta-lactamase_OXA-995]_[protein_id=WP_2318     GCAACTGCATTTGAAAATATCCAGACCTCC 180
lcl|NG_078017.1_cds_WP_231869621.1_1_[gene=blaOXA]_[locus_tag=A7J11_07289]_[protein=OXA-294_family_class_D_beta-lactamase_OXA-996]_[protein_id=WP_2318     GCAACTGCATTTGAAAATATCCAGACCTCC 180
lcl|NG_078018.1_cds_WP_231869622.1_1_[gene=blaOXA]_[locus_tag=A7J11_07290]_[protein=OXA-294_family_class_D_beta-lactamase_OXA-997]_[protein_id=WP_2318     GCAACTGCATTCGAAAATATCCAGACAACT 180
lcl|NG_078019.1_cds_WP_231869623.1_1_[gene=blaOXA]_[locus_tag=A7J11_07291]_[protein=OXA-294_family_class_D_beta-lactamase_OXA-998]_[protein_id=WP_2318     GCAACTGCATTTGAAAATATCCAGACCTCC 180
lcl|NG_078025.1_cds_WP_231869628.1_1_[gene=blaOXA]_[locus_tag=A7J11_07297]_[protein=OXA-294_family_class_D_beta-lactamase_OXA-1004]_[protein_id=WP_231     GCAACTGCATTTGAAAATATCCAGACTTCC 180
lcl|NG_049592.1_cds_WP_005227858.1_1_[gene=blaOXA]_[locus_tag=A7J11_03014]_[protein=OXA-294_family_class_D_beta-lactamase_OXA-297]_[protein_id=WP_0052     GCAACTGCATTTGAAAATATCCAGACCTCC 180
lcl|NG_049593.1_cds_WP_005282462.1_1_[gene=blaOXA]_[locus_tag=A7J11_03020]_[protein=OXA-294_family_class_D_beta-lactamase_OXA-298]_[protein_id=WP_0052     GCAACTGCATTTGAAAATATCCAGACCTCC 180
                                                                                                                                                                                         

OXA-1_consensus                                                                                                                                            TGAAATTGCTCAATTCAATAAAGCAAAGTG 210
OXA01_crRNA                                                                                                                                                ------------------------------ 210
Forward_primer                                                                                                                                             ------------------------------ 210
Reverse_primer                                                                                                                                             ------------------------------ 210
lcl|MZ265734.1_cds_QWA20181.1_1_[gene=blaOXA]_[protein=OXA-294_family_class_D_beta-lactamase_OXA-982]_[protein_id=QWA20181.1]_[location=1..837]_[gbkey     GGTGTATTGGTCACCTATGATGGCAAAAAT 210
lcl|MZ265736.1_cds_QWA20183.1_1_[gene=blaOXA]_[protein=OXA-294_family_class_D_beta-lactamase_OXA-984]_[protein_id=QWA20183.1]_[location=1..837]_[gbkey     GGTGTACTGGTCACTTATGATGGCAAAACT 210
lcl|MZ265745.1_cds_QWA20192.1_1_[gene=blaOXA]_[protein=OXA-294_family_class_D_beta-lactamase_OXA-993]_[protein_id=QWA20192.1]_[location=1..837]_[gbkey     GGTGTATTGGTCACCTATGATGGCAAAAAA 210
lcl|MZ265746.1_cds_QWA20193.1_1_[gene=blaOXA]_[protein=OXA-294_family_class_D_beta-lactamase_OXA-994]_[protein_id=QWA20193.1]_[location=1..837]_[gbkey     GGTGTATTAGTCACCTATGATGGTAAAAAT 210
lcl|MZ265747.1_cds_QWA20194.1_1_[gene=blaOXA]_[protein=OXA-294_family_class_D_beta-lactamase_OXA-995]_[protein_id=QWA20194.1]_[location=1..837]_[gbkey     GGTGTACTGGTCACCTATGATGGCAAAGCT 210
lcl|MZ265748.1_cds_QWA20195.1_1_[gene=blaOXA]_[protein=OXA-294_family_class_D_beta-lactamase_OXA-996]_[protein_id=QWA20195.1]_[location=1..837]_[gbkey     GGTGTACTGGTTACCTATGATGGCAAAGCT 210
lcl|MZ265749.1_cds_QWA20196.1_1_[gene=blaOXA]_[protein=OXA-294_family_class_D_beta-lactamase_OXA-997]_[protein_id=QWA20196.1]_[location=1..837]_[gbkey     GGTGTATTGGTCACCTATGATGGCAAAAAT 210
lcl|MZ265750.1_cds_QWA20197.1_1_[gene=blaOXA]_[protein=OXA-294_family_class_D_beta-lactamase_OXA-998]_[protein_id=QWA20197.1]_[location=1..837]_[gbkey     GGTGTACTGGTCACCTATGATGGCAAAGCT 210
lcl|MZ265757.1_cds_QWA20204.1_1_[gene=blaOXA]_[protein=OXA-294_family_class_D_beta-lactamase_OXA-1004]_[protein_id=QWA20204.1]_[location=1..837]_[gbke     GGTGTCCTGGTCACCTATGATGGCAAAGCT 210
lcl|NG_049589.1_cds_WP_004776204.1_1_[gene=blaOXA]_[locus_tag=A7J11_02993]_[protein=class_D_beta-lactamase_OXA-294]_[protein_id=WP_004776204.1]_[locat     GGTGTATTGGTCACCTATGACGGCAAAAAT 210
lcl|NG_049590.1_cds_WP_005260134.1_1_[gene=blaOXA]_[locus_tag=A7J11_03017]_[protein=OXA-294_family_class_D_beta-lactamase_OXA-295]_[protein_id=WP_0052     GGTGTATTAGTCACCTATGATGGCAAAAAT 210
lcl|NG_078003.1_cds_WP_231869607.1_1_[gene=blaOXA]_[locus_tag=A7J11_07275]_[protein=OXA-294_family_class_D_beta-lactamase_OXA-982]_[protein_id=WP_2318     GGTGTATTGGTCACCTATGATGGCAAAAAT 210
lcl|NG_078005.1_cds_WP_231869609.1_1_[gene=blaOXA]_[locus_tag=A7J11_07277]_[protein=OXA-294_family_class_D_beta-lactamase_OXA-984]_[protein_id=WP_2318     GGTGTACTGGTCACTTATGATGGCAAAACT 210
lcl|NG_078014.1_cds_WP_231869618.1_1_[gene=blaOXA]_[locus_tag=A7J11_07286]_[protein=OXA-294_family_class_D_beta-lactamase_OXA-993]_[protein_id=WP_2318     GGTGTATTGGTCACCTATGATGGCAAAAAA 210
lcl|NG_078015.1_cds_WP_231869619.1_1_[gene=blaOXA]_[locus_tag=A7J11_07287]_[protein=OXA-294_family_class_D_beta-lactamase_OXA-994]_[protein_id=WP_2318     GGTGTATTAGTCACCTATGATGGTAAAAAT 210
lcl|NG_078016.1_cds_WP_231869620.1_1_[gene=blaOXA]_[locus_tag=A7J11_07288]_[protein=OXA-294_family_class_D_beta-lactamase_OXA-995]_[protein_id=WP_2318     GGTGTACTGGTCACCTATGATGGCAAAGCT 210
lcl|NG_078017.1_cds_WP_231869621.1_1_[gene=blaOXA]_[locus_tag=A7J11_07289]_[protein=OXA-294_family_class_D_beta-lactamase_OXA-996]_[protein_id=WP_2318     GGTGTACTGGTTACCTATGATGGCAAAGCT 210
lcl|NG_078018.1_cds_WP_231869622.1_1_[gene=blaOXA]_[locus_tag=A7J11_07290]_[protein=OXA-294_family_class_D_beta-lactamase_OXA-997]_[protein_id=WP_2318     GGTGTATTGGTCACCTATGATGGCAAAAAT 210
lcl|NG_078019.1_cds_WP_231869623.1_1_[gene=blaOXA]_[locus_tag=A7J11_07291]_[protein=OXA-294_family_class_D_beta-lactamase_OXA-998]_[protein_id=WP_2318     GGTGTACTGGTCACCTATGATGGCAAAGCT 210
lcl|NG_078025.1_cds_WP_231869628.1_1_[gene=blaOXA]_[locus_tag=A7J11_07297]_[protein=OXA-294_family_class_D_beta-lactamase_OXA-1004]_[protein_id=WP_231     GGTGTCCTGGTCACCTATGATGGCAAAGCT 210
lcl|NG_049592.1_cds_WP_005227858.1_1_[gene=blaOXA]_[locus_tag=A7J11_03014]_[protein=OXA-294_family_class_D_beta-lactamase_OXA-297]_[protein_id=WP_0052     GGTGTACTGGTCACCTATGATGGCAAAGCT 210
lcl|NG_049593.1_cds_WP_005282462.1_1_[gene=blaOXA]_[locus_tag=A7J11_03020]_[protein=OXA-294_family_class_D_beta-lactamase_OXA-298]_[protein_id=WP_0052     GGTGTACTGGTCACCTATGATGGCAAAGCT 210
                                                                                                                                                                                         

OXA-1_consensus                                                                                                                                            TGCAACGCAAATGGCA-------------- 240
OXA01_crRNA                                                                                                                                                ------------------------------ 240
Forward_primer                                                                                                                                             ------------------------------ 240
Reverse_primer                                                                                                                                             ------------------------------ 240
lcl|MZ265734.1_cds_QWA20181.1_1_[gene=blaOXA]_[protein=OXA-294_family_class_D_beta-lactamase_OXA-982]_[protein_id=QWA20181.1]_[location=1..837]_[gbkey     TTTCAAAAATATGGCAATGATCTCAGCCGT 240
lcl|MZ265736.1_cds_QWA20183.1_1_[gene=blaOXA]_[protein=OXA-294_family_class_D_beta-lactamase_OXA-984]_[protein_id=QWA20183.1]_[location=1..837]_[gbkey     ATTCAAACATATGGCAATGCGCTTAACCGG 240
lcl|MZ265745.1_cds_QWA20192.1_1_[gene=blaOXA]_[protein=OXA-294_family_class_D_beta-lactamase_OXA-993]_[protein_id=QWA20192.1]_[location=1..837]_[gbkey     TTTCAAAAATATGGCAATGATCTCAGCCGT 240
lcl|MZ265746.1_cds_QWA20193.1_1_[gene=blaOXA]_[protein=OXA-294_family_class_D_beta-lactamase_OXA-994]_[protein_id=QWA20193.1]_[location=1..837]_[gbkey     TTTCAAAAATATGGCAATGATCTCAGCCGT 240
lcl|MZ265747.1_cds_QWA20194.1_1_[gene=blaOXA]_[protein=OXA-294_family_class_D_beta-lactamase_OXA-995]_[protein_id=QWA20194.1]_[location=1..837]_[gbkey     ATTCAAACATATGGCAATGCGCTTAACCGG 240
lcl|MZ265748.1_cds_QWA20195.1_1_[gene=blaOXA]_[protein=OXA-294_family_class_D_beta-lactamase_OXA-996]_[protein_id=QWA20195.1]_[location=1..837]_[gbkey     ATTCAAAAATATGGCAATGCGCTTAATCGG 240
lcl|MZ265749.1_cds_QWA20196.1_1_[gene=blaOXA]_[protein=OXA-294_family_class_D_beta-lactamase_OXA-997]_[protein_id=QWA20196.1]_[location=1..837]_[gbkey     TTTCAAAAATATGGCAATGATCTCAGCCGT 240
lcl|MZ265750.1_cds_QWA20197.1_1_[gene=blaOXA]_[protein=OXA-294_family_class_D_beta-lactamase_OXA-998]_[protein_id=QWA20197.1]_[location=1..837]_[gbkey     ATTCAAAAATATGGCAATGCGCTTAACCGG 240
lcl|MZ265757.1_cds_QWA20204.1_1_[gene=blaOXA]_[protein=OXA-294_family_class_D_beta-lactamase_OXA-1004]_[protein_id=QWA20204.1]_[location=1..837]_[gbke     ATTCAAAAATATGGCAATGCGCTTAACCGG 240
lcl|NG_049589.1_cds_WP_004776204.1_1_[gene=blaOXA]_[locus_tag=A7J11_02993]_[protein=class_D_beta-lactamase_OXA-294]_[protein_id=WP_004776204.1]_[locat     TTTCAAAGATATGGCAATGATCTCAGCCGT 240
lcl|NG_049590.1_cds_WP_005260134.1_1_[gene=blaOXA]_[locus_tag=A7J11_03017]_[protein=OXA-294_family_class_D_beta-lactamase_OXA-295]_[protein_id=WP_0052     TTTCAAAAATATGGCAATGATCTCAGCCGT 240
lcl|NG_078003.1_cds_WP_231869607.1_1_[gene=blaOXA]_[locus_tag=A7J11_07275]_[protein=OXA-294_family_class_D_beta-lactamase_OXA-982]_[protein_id=WP_2318     TTTCAAAAATATGGCAATGATCTCAGCCGT 240
lcl|NG_078005.1_cds_WP_231869609.1_1_[gene=blaOXA]_[locus_tag=A7J11_07277]_[protein=OXA-294_family_class_D_beta-lactamase_OXA-984]_[protein_id=WP_2318     ATTCAAACATATGGCAATGCGCTTAACCGG 240
lcl|NG_078014.1_cds_WP_231869618.1_1_[gene=blaOXA]_[locus_tag=A7J11_07286]_[protein=OXA-294_family_class_D_beta-lactamase_OXA-993]_[protein_id=WP_2318     TTTCAAAAATATGGCAATGATCTCAGCCGT 240
lcl|NG_078015.1_cds_WP_231869619.1_1_[gene=blaOXA]_[locus_tag=A7J11_07287]_[protein=OXA-294_family_class_D_beta-lactamase_OXA-994]_[protein_id=WP_2318     TTTCAAAAATATGGCAATGATCTCAGCCGT 240
lcl|NG_078016.1_cds_WP_231869620.1_1_[gene=blaOXA]_[locus_tag=A7J11_07288]_[protein=OXA-294_family_class_D_beta-lactamase_OXA-995]_[protein_id=WP_2318     ATTCAAACATATGGCAATGCGCTTAACCGG 240
lcl|NG_078017.1_cds_WP_231869621.1_1_[gene=blaOXA]_[locus_tag=A7J11_07289]_[protein=OXA-294_family_class_D_beta-lactamase_OXA-996]_[protein_id=WP_2318     ATTCAAAAATATGGCAATGCGCTTAATCGG 240
lcl|NG_078018.1_cds_WP_231869622.1_1_[gene=blaOXA]_[locus_tag=A7J11_07290]_[protein=OXA-294_family_class_D_beta-lactamase_OXA-997]_[protein_id=WP_2318     TTTCAAAAATATGGCAATGATCTCAGCCGT 240
lcl|NG_078019.1_cds_WP_231869623.1_1_[gene=blaOXA]_[locus_tag=A7J11_07291]_[protein=OXA-294_family_class_D_beta-lactamase_OXA-998]_[protein_id=WP_2318     ATTCAAAAATATGGCAATGCGCTTAACCGG 240
lcl|NG_078025.1_cds_WP_231869628.1_1_[gene=blaOXA]_[locus_tag=A7J11_07297]_[protein=OXA-294_family_class_D_beta-lactamase_OXA-1004]_[protein_id=WP_231     ATTCAAAAATATGGCAATGCGCTTAACCGG 240
lcl|NG_049592.1_cds_WP_005227858.1_1_[gene=blaOXA]_[locus_tag=A7J11_03014]_[protein=OXA-294_family_class_D_beta-lactamase_OXA-297]_[protein_id=WP_0052     ATTCAAAAATATGGCAATGCGCTTAACCGG 240
lcl|NG_049593.1_cds_WP_005282462.1_1_[gene=blaOXA]_[locus_tag=A7J11_03020]_[protein=OXA-294_family_class_D_beta-lactamase_OXA-298]_[protein_id=WP_0052     ATTCAAAAATATGGCAATGCGCTTAACCGG 240
                                                                                                                                                                                         

OXA-1_consensus                                                                                                                                            ------------------CCAGATTCAACT 270
OXA01_crRNA                                                                                                                                                ------------------------------ 270
Forward_primer                                                                                                                                             ------------------------------ 270
Reverse_primer                                                                                                                                             ------------------------------ 270
lcl|MZ265734.1_cds_QWA20181.1_1_[gene=blaOXA]_[protein=OXA-294_family_class_D_beta-lactamase_OXA-982]_[protein_id=QWA20181.1]_[location=1..837]_[gbkey     GCAGATCAGCGTTACATTCCTGCCTCAACT 270
lcl|MZ265736.1_cds_QWA20183.1_1_[gene=blaOXA]_[protein=OXA-294_family_class_D_beta-lactamase_OXA-984]_[protein_id=QWA20183.1]_[location=1..837]_[gbkey     GCCGATCAGCGCTATATTCCGGCTTCTACT 270
lcl|MZ265745.1_cds_QWA20192.1_1_[gene=blaOXA]_[protein=OXA-294_family_class_D_beta-lactamase_OXA-993]_[protein_id=QWA20192.1]_[location=1..837]_[gbkey     GCAGATCAGCGTTACATTCCTGCCTCAACT 270
lcl|MZ265746.1_cds_QWA20193.1_1_[gene=blaOXA]_[protein=OXA-294_family_class_D_beta-lactamase_OXA-994]_[protein_id=QWA20193.1]_[location=1..837]_[gbkey     GCAGATCAGCGTTACATTCCGGCCTCAACT 270
lcl|MZ265747.1_cds_QWA20194.1_1_[gene=blaOXA]_[protein=OXA-294_family_class_D_beta-lactamase_OXA-995]_[protein_id=QWA20194.1]_[location=1..837]_[gbkey     GCCAATCAGCGTTATATTCCGGCTTCCACC 270
lcl|MZ265748.1_cds_QWA20195.1_1_[gene=blaOXA]_[protein=OXA-294_family_class_D_beta-lactamase_OXA-996]_[protein_id=QWA20195.1]_[location=1..837]_[gbkey     GCCGATCAGCGCTATATTCCTGCTTCCACC 270
lcl|MZ265749.1_cds_QWA20196.1_1_[gene=blaOXA]_[protein=OXA-294_family_class_D_beta-lactamase_OXA-997]_[protein_id=QWA20196.1]_[location=1..837]_[gbkey     GCAGATCAGCGTTACATTCCTGCCTCAACT 270
lcl|MZ265750.1_cds_QWA20197.1_1_[gene=blaOXA]_[protein=OXA-294_family_class_D_beta-lactamase_OXA-998]_[protein_id=QWA20197.1]_[location=1..837]_[gbkey     GCCAATCAGCGCTATATTCCGGCTTCCACC 270
lcl|MZ265757.1_cds_QWA20204.1_1_[gene=blaOXA]_[protein=OXA-294_family_class_D_beta-lactamase_OXA-1004]_[protein_id=QWA20204.1]_[location=1..837]_[gbke     GCCAATCAGCGCTATATTCCTGCTTCCACC 270
lcl|NG_049589.1_cds_WP_004776204.1_1_[gene=blaOXA]_[locus_tag=A7J11_02993]_[protein=class_D_beta-lactamase_OXA-294]_[protein_id=WP_004776204.1]_[locat     GCAGATCAGCGTTACATTCCTGCTTCAACT 270
lcl|NG_049590.1_cds_WP_005260134.1_1_[gene=blaOXA]_[locus_tag=A7J11_03017]_[protein=OXA-294_family_class_D_beta-lactamase_OXA-295]_[protein_id=WP_0052     GCAGATCAGCGTTACATTCCGGCCTCAACT 270
lcl|NG_078003.1_cds_WP_231869607.1_1_[gene=blaOXA]_[locus_tag=A7J11_07275]_[protein=OXA-294_family_class_D_beta-lactamase_OXA-982]_[protein_id=WP_2318     GCAGATCAGCGTTACATTCCTGCCTCAACT 270
lcl|NG_078005.1_cds_WP_231869609.1_1_[gene=blaOXA]_[locus_tag=A7J11_07277]_[protein=OXA-294_family_class_D_beta-lactamase_OXA-984]_[protein_id=WP_2318     GCCGATCAGCGCTATATTCCGGCTTCTACT 270
lcl|NG_078014.1_cds_WP_231869618.1_1_[gene=blaOXA]_[locus_tag=A7J11_07286]_[protein=OXA-294_family_class_D_beta-lactamase_OXA-993]_[protein_id=WP_2318     GCAGATCAGCGTTACATTCCTGCCTCAACT 270
lcl|NG_078015.1_cds_WP_231869619.1_1_[gene=blaOXA]_[locus_tag=A7J11_07287]_[protein=OXA-294_family_class_D_beta-lactamase_OXA-994]_[protein_id=WP_2318     GCAGATCAGCGTTACATTCCGGCCTCAACT 270
lcl|NG_078016.1_cds_WP_231869620.1_1_[gene=blaOXA]_[locus_tag=A7J11_07288]_[protein=OXA-294_family_class_D_beta-lactamase_OXA-995]_[protein_id=WP_2318     GCCAATCAGCGTTATATTCCGGCTTCCACC 270
lcl|NG_078017.1_cds_WP_231869621.1_1_[gene=blaOXA]_[locus_tag=A7J11_07289]_[protein=OXA-294_family_class_D_beta-lactamase_OXA-996]_[protein_id=WP_2318     GCCGATCAGCGCTATATTCCTGCTTCCACC 270
lcl|NG_078018.1_cds_WP_231869622.1_1_[gene=blaOXA]_[locus_tag=A7J11_07290]_[protein=OXA-294_family_class_D_beta-lactamase_OXA-997]_[protein_id=WP_2318     GCAGATCAGCGTTACATTCCTGCCTCAACT 270
lcl|NG_078019.1_cds_WP_231869623.1_1_[gene=blaOXA]_[locus_tag=A7J11_07291]_[protein=OXA-294_family_class_D_beta-lactamase_OXA-998]_[protein_id=WP_2318     GCCAATCAGCGCTATATTCCGGCTTCCACC 270
lcl|NG_078025.1_cds_WP_231869628.1_1_[gene=blaOXA]_[locus_tag=A7J11_07297]_[protein=OXA-294_family_class_D_beta-lactamase_OXA-1004]_[protein_id=WP_231     GCCAATCAGCGCTATATTCCTGCTTCCACC 270
lcl|NG_049592.1_cds_WP_005227858.1_1_[gene=blaOXA]_[locus_tag=A7J11_03014]_[protein=OXA-294_family_class_D_beta-lactamase_OXA-297]_[protein_id=WP_0052     GCCAATCAGCGCTATATTCCGGCTTCCACC 270
lcl|NG_049593.1_cds_WP_005282462.1_1_[gene=blaOXA]_[locus_tag=A7J11_03020]_[protein=OXA-294_family_class_D_beta-lactamase_OXA-298]_[protein_id=WP_0052     GCCGATCAGCGTTATATTCCGGCTTCCACC 270
                                                                                                                                                                                         

OXA-1_consensus                                                                                                                                            TTCAAGATCGCATTATCACTTATGGCATTT 300
OXA01_crRNA                                                                                                                                                ------------------------------ 300
Forward_primer                                                                                                                                             ------------------------------ 300
Reverse_primer                                                                                                                                             ------------------------------ 300
lcl|MZ265734.1_cds_QWA20181.1_1_[gene=blaOXA]_[protein=OXA-294_family_class_D_beta-lactamase_OXA-982]_[protein_id=QWA20181.1]_[location=1..837]_[gbkey     TTTAAAATGCTCAATGCCTTGATTGGTATA 300
lcl|MZ265736.1_cds_QWA20183.1_1_[gene=blaOXA]_[protein=OXA-294_family_class_D_beta-lactamase_OXA-984]_[protein_id=QWA20183.1]_[location=1..837]_[gbkey     TTTAAAATGCTGAATGCTTTGATTGGTATC 300
lcl|MZ265745.1_cds_QWA20192.1_1_[gene=blaOXA]_[protein=OXA-294_family_class_D_beta-lactamase_OXA-993]_[protein_id=QWA20192.1]_[location=1..837]_[gbkey     TTTAAAATGCTCAATGCCTTGATTGGTATA 300
lcl|MZ265746.1_cds_QWA20193.1_1_[gene=blaOXA]_[protein=OXA-294_family_class_D_beta-lactamase_OXA-994]_[protein_id=QWA20193.1]_[location=1..837]_[gbkey     TTTAAAATGCTCAATGCCTTGATTGGTATA 300
lcl|MZ265747.1_cds_QWA20194.1_1_[gene=blaOXA]_[protein=OXA-294_family_class_D_beta-lactamase_OXA-995]_[protein_id=QWA20194.1]_[location=1..837]_[gbkey     TTTAAAATGCTGAATGCCTTGATTGGTATC 300
lcl|MZ265748.1_cds_QWA20195.1_1_[gene=blaOXA]_[protein=OXA-294_family_class_D_beta-lactamase_OXA-996]_[protein_id=QWA20195.1]_[location=1..837]_[gbkey     TTTAAAATGTTGAATGCCTTGATTGGTATC 300
lcl|MZ265749.1_cds_QWA20196.1_1_[gene=blaOXA]_[protein=OXA-294_family_class_D_beta-lactamase_OXA-997]_[protein_id=QWA20196.1]_[location=1..837]_[gbkey     TTTAAAATGCTCAATGCCTTGATTGGTATA 300
lcl|MZ265750.1_cds_QWA20197.1_1_[gene=blaOXA]_[protein=OXA-294_family_class_D_beta-lactamase_OXA-998]_[protein_id=QWA20197.1]_[location=1..837]_[gbkey     TTTAAAATGCTGAATGCCTTGATTGGTATC 300
lcl|MZ265757.1_cds_QWA20204.1_1_[gene=blaOXA]_[protein=OXA-294_family_class_D_beta-lactamase_OXA-1004]_[protein_id=QWA20204.1]_[location=1..837]_[gbke     TTTAAAATGTTGAATGCCTTGATTGGTATC 300
lcl|NG_049589.1_cds_WP_004776204.1_1_[gene=blaOXA]_[locus_tag=A7J11_02993]_[protein=class_D_beta-lactamase_OXA-294]_[protein_id=WP_004776204.1]_[locat     TTTAAAATGCTCAATGCCTTGATTGGTATA 300
lcl|NG_049590.1_cds_WP_005260134.1_1_[gene=blaOXA]_[locus_tag=A7J11_03017]_[protein=OXA-294_family_class_D_beta-lactamase_OXA-295]_[protein_id=WP_0052     TTTAAAATGCTCAATGCCTTGATTGGTATA 300
lcl|NG_078003.1_cds_WP_231869607.1_1_[gene=blaOXA]_[locus_tag=A7J11_07275]_[protein=OXA-294_family_class_D_beta-lactamase_OXA-982]_[protein_id=WP_2318     TTTAAAATGCTCAATGCCTTGATTGGTATA 300
lcl|NG_078005.1_cds_WP_231869609.1_1_[gene=blaOXA]_[locus_tag=A7J11_07277]_[protein=OXA-294_family_class_D_beta-lactamase_OXA-984]_[protein_id=WP_2318     TTTAAAATGCTGAATGCTTTGATTGGTATC 300
lcl|NG_078014.1_cds_WP_231869618.1_1_[gene=blaOXA]_[locus_tag=A7J11_07286]_[protein=OXA-294_family_class_D_beta-lactamase_OXA-993]_[protein_id=WP_2318     TTTAAAATGCTCAATGCCTTGATTGGTATA 300
lcl|NG_078015.1_cds_WP_231869619.1_1_[gene=blaOXA]_[locus_tag=A7J11_07287]_[protein=OXA-294_family_class_D_beta-lactamase_OXA-994]_[protein_id=WP_2318     TTTAAAATGCTCAATGCCTTGATTGGTATA 300
lcl|NG_078016.1_cds_WP_231869620.1_1_[gene=blaOXA]_[locus_tag=A7J11_07288]_[protein=OXA-294_family_class_D_beta-lactamase_OXA-995]_[protein_id=WP_2318     TTTAAAATGCTGAATGCCTTGATTGGTATC 300
lcl|NG_078017.1_cds_WP_231869621.1_1_[gene=blaOXA]_[locus_tag=A7J11_07289]_[protein=OXA-294_family_class_D_beta-lactamase_OXA-996]_[protein_id=WP_2318     TTTAAAATGTTGAATGCCTTGATTGGTATC 300
lcl|NG_078018.1_cds_WP_231869622.1_1_[gene=blaOXA]_[locus_tag=A7J11_07290]_[protein=OXA-294_family_class_D_beta-lactamase_OXA-997]_[protein_id=WP_2318     TTTAAAATGCTCAATGCCTTGATTGGTATA 300
lcl|NG_078019.1_cds_WP_231869623.1_1_[gene=blaOXA]_[locus_tag=A7J11_07291]_[protein=OXA-294_family_class_D_beta-lactamase_OXA-998]_[protein_id=WP_2318     TTTAAAATGCTGAATGCCTTGATTGGTATC 300
lcl|NG_078025.1_cds_WP_231869628.1_1_[gene=blaOXA]_[locus_tag=A7J11_07297]_[protein=OXA-294_family_class_D_beta-lactamase_OXA-1004]_[protein_id=WP_231     TTTAAAATGTTGAATGCCTTGATTGGTATC 300
lcl|NG_049592.1_cds_WP_005227858.1_1_[gene=blaOXA]_[locus_tag=A7J11_03014]_[protein=OXA-294_family_class_D_beta-lactamase_OXA-297]_[protein_id=WP_0052     TTTAAAATGCTGAATGCCTTGATTGGTATC 300
lcl|NG_049593.1_cds_WP_005282462.1_1_[gene=blaOXA]_[locus_tag=A7J11_03020]_[protein=OXA-294_family_class_D_beta-lactamase_OXA-298]_[protein_id=WP_0052     TTTAAAATGCTGAATGCCTTGATTGGTATC 300
                                                                                                                                                                                         

OXA-1_consensus                                                                                                                                            GATGCGGAAATAATAGATCAGAAAACCATA 330
OXA01_crRNA                                                                                                                                                ------------------------------ 330
Forward_primer                                                                                                                                             ------------------------------ 330
Reverse_primer                                                                                                                                             ------------------------------ 330
lcl|MZ265734.1_cds_QWA20181.1_1_[gene=blaOXA]_[protein=OXA-294_family_class_D_beta-lactamase_OXA-982]_[protein_id=QWA20181.1]_[location=1..837]_[gbkey     CAGCACCATAAAACCTCACCTAATGAAGTG 330
lcl|MZ265736.1_cds_QWA20183.1_1_[gene=blaOXA]_[protein=OXA-294_family_class_D_beta-lactamase_OXA-984]_[protein_id=QWA20183.1]_[location=1..837]_[gbkey     CAGCATCATAAGACTTCACCGAATGAAGTA 330
lcl|MZ265745.1_cds_QWA20192.1_1_[gene=blaOXA]_[protein=OXA-294_family_class_D_beta-lactamase_OXA-993]_[protein_id=QWA20192.1]_[location=1..837]_[gbkey     CAGCACCATAAAACCTCACCTAATGAAGTG 330
lcl|MZ265746.1_cds_QWA20193.1_1_[gene=blaOXA]_[protein=OXA-294_family_class_D_beta-lactamase_OXA-994]_[protein_id=QWA20193.1]_[location=1..837]_[gbkey     CAGCACCATAAAACCTCACCTAATGAAGTG 330
lcl|MZ265747.1_cds_QWA20194.1_1_[gene=blaOXA]_[protein=OXA-294_family_class_D_beta-lactamase_OXA-995]_[protein_id=QWA20194.1]_[location=1..837]_[gbkey     CAGCATCACAAGACTTCACCGAATGAAGTA 330
lcl|MZ265748.1_cds_QWA20195.1_1_[gene=blaOXA]_[protein=OXA-294_family_class_D_beta-lactamase_OXA-996]_[protein_id=QWA20195.1]_[location=1..837]_[gbkey     CAGCATCATAAGACTTCACCGAATGAAGTA 330
lcl|MZ265749.1_cds_QWA20196.1_1_[gene=blaOXA]_[protein=OXA-294_family_class_D_beta-lactamase_OXA-997]_[protein_id=QWA20196.1]_[location=1..837]_[gbkey     CAGCATCATAAAACCTCACCCAATGAAGTG 330
lcl|MZ265750.1_cds_QWA20197.1_1_[gene=blaOXA]_[protein=OXA-294_family_class_D_beta-lactamase_OXA-998]_[protein_id=QWA20197.1]_[location=1..837]_[gbkey     CAGCATCATAAGACTTCACCGAATGAAGTA 330
lcl|MZ265757.1_cds_QWA20204.1_1_[gene=blaOXA]_[protein=OXA-294_family_class_D_beta-lactamase_OXA-1004]_[protein_id=QWA20204.1]_[location=1..837]_[gbke     CAGCATCATAAGACTTCACCGAATGAAGTA 330
lcl|NG_049589.1_cds_WP_004776204.1_1_[gene=blaOXA]_[locus_tag=A7J11_02993]_[protein=class_D_beta-lactamase_OXA-294]_[protein_id=WP_004776204.1]_[locat     CAGCACCATAAAACCTCACCCAATGAAGTG 330
lcl|NG_049590.1_cds_WP_005260134.1_1_[gene=blaOXA]_[locus_tag=A7J11_03017]_[protein=OXA-294_family_class_D_beta-lactamase_OXA-295]_[protein_id=WP_0052     CAGCACCATAAAACCTCACCTAATGAAGTG 330
lcl|NG_078003.1_cds_WP_231869607.1_1_[gene=blaOXA]_[locus_tag=A7J11_07275]_[protein=OXA-294_family_class_D_beta-lactamase_OXA-982]_[protein_id=WP_2318     CAGCACCATAAAACCTCACCTAATGAAGTG 330
lcl|NG_078005.1_cds_WP_231869609.1_1_[gene=blaOXA]_[locus_tag=A7J11_07277]_[protein=OXA-294_family_class_D_beta-lactamase_OXA-984]_[protein_id=WP_2318     CAGCATCATAAGACTTCACCGAATGAAGTA 330
lcl|NG_078014.1_cds_WP_231869618.1_1_[gene=blaOXA]_[locus_tag=A7J11_07286]_[protein=OXA-294_family_class_D_beta-lactamase_OXA-993]_[protein_id=WP_2318     CAGCACCATAAAACCTCACCTAATGAAGTG 330
lcl|NG_078015.1_cds_WP_231869619.1_1_[gene=blaOXA]_[locus_tag=A7J11_07287]_[protein=OXA-294_family_class_D_beta-lactamase_OXA-994]_[protein_id=WP_2318     CAGCACCATAAAACCTCACCTAATGAAGTG 330
lcl|NG_078016.1_cds_WP_231869620.1_1_[gene=blaOXA]_[locus_tag=A7J11_07288]_[protein=OXA-294_family_class_D_beta-lactamase_OXA-995]_[protein_id=WP_2318     CAGCATCACAAGACTTCACCGAATGAAGTA 330
lcl|NG_078017.1_cds_WP_231869621.1_1_[gene=blaOXA]_[locus_tag=A7J11_07289]_[protein=OXA-294_family_class_D_beta-lactamase_OXA-996]_[protein_id=WP_2318     CAGCATCATAAGACTTCACCGAATGAAGTA 330
lcl|NG_078018.1_cds_WP_231869622.1_1_[gene=blaOXA]_[locus_tag=A7J11_07290]_[protein=OXA-294_family_class_D_beta-lactamase_OXA-997]_[protein_id=WP_2318     CAGCATCATAAAACCTCACCCAATGAAGTG 330
lcl|NG_078019.1_cds_WP_231869623.1_1_[gene=blaOXA]_[locus_tag=A7J11_07291]_[protein=OXA-294_family_class_D_beta-lactamase_OXA-998]_[protein_id=WP_2318     CAGCATCATAAGACTTCACCGAATGAAGTA 330
lcl|NG_078025.1_cds_WP_231869628.1_1_[gene=blaOXA]_[locus_tag=A7J11_07297]_[protein=OXA-294_family_class_D_beta-lactamase_OXA-1004]_[protein_id=WP_231     CAGCATCATAAGACTTCACCGAATGAAGTA 330
lcl|NG_049592.1_cds_WP_005227858.1_1_[gene=blaOXA]_[locus_tag=A7J11_03014]_[protein=OXA-294_family_class_D_beta-lactamase_OXA-297]_[protein_id=WP_0052     CAGCATCACAAGACTTCACCGAATGAAGTA 330
lcl|NG_049593.1_cds_WP_005282462.1_1_[gene=blaOXA]_[locus_tag=A7J11_03020]_[protein=OXA-294_family_class_D_beta-lactamase_OXA-298]_[protein_id=WP_0052     CAGCATCATAAGACTTCACCAAATGAAGTA 330
                                                                                                                                                                                         

OXA-1_consensus                                                                                                                                            TTCAAATGGGATAAAACCCCCAAAGGAATG 360
OXA01_crRNA                                                                                                                                                ------------------------------ 360
Forward_primer                                                                                                                                             ------------------------------ 360
Reverse_primer                                                                                                                                             ------------------------------ 360
lcl|MZ265734.1_cds_QWA20181.1_1_[gene=blaOXA]_[protein=OXA-294_family_class_D_beta-lactamase_OXA-982]_[protein_id=QWA20181.1]_[location=1..837]_[gbkey     TTTAAATGGGATGGACAGAAACGGGCTTTT 360
lcl|MZ265736.1_cds_QWA20183.1_1_[gene=blaOXA]_[protein=OXA-294_family_class_D_beta-lactamase_OXA-984]_[protein_id=QWA20183.1]_[location=1..837]_[gbkey     TTTAAATGGGATGGACAGAAGCGGGCTTTT 360
lcl|MZ265745.1_cds_QWA20192.1_1_[gene=blaOXA]_[protein=OXA-294_family_class_D_beta-lactamase_OXA-993]_[protein_id=QWA20192.1]_[location=1..837]_[gbkey     TTTAAATGGGATGGACAGAAGCGGGCTTTT 360
lcl|MZ265746.1_cds_QWA20193.1_1_[gene=blaOXA]_[protein=OXA-294_family_class_D_beta-lactamase_OXA-994]_[protein_id=QWA20193.1]_[location=1..837]_[gbkey     TTTAAATGGGATGGACAGAAACGGGCTTTC 360
lcl|MZ265747.1_cds_QWA20194.1_1_[gene=blaOXA]_[protein=OXA-294_family_class_D_beta-lactamase_OXA-995]_[protein_id=QWA20194.1]_[location=1..837]_[gbkey     TTTAAATGGGATGGACAGAAGCGGGCATTT 360
lcl|MZ265748.1_cds_QWA20195.1_1_[gene=blaOXA]_[protein=OXA-294_family_class_D_beta-lactamase_OXA-996]_[protein_id=QWA20195.1]_[location=1..837]_[gbkey     TTTAAATGGGATGGACAGAAGCGGGCATTT 360
lcl|MZ265749.1_cds_QWA20196.1_1_[gene=blaOXA]_[protein=OXA-294_family_class_D_beta-lactamase_OXA-997]_[protein_id=QWA20196.1]_[location=1..837]_[gbkey     TTTAAATGGGATGGACAGAAGCGGGCTTTT 360
lcl|MZ265750.1_cds_QWA20197.1_1_[gene=blaOXA]_[protein=OXA-294_family_class_D_beta-lactamase_OXA-998]_[protein_id=QWA20197.1]_[location=1..837]_[gbkey     TTTAAATGGGATGGACAGAAGCGGGCATTT 360
lcl|MZ265757.1_cds_QWA20204.1_1_[gene=blaOXA]_[protein=OXA-294_family_class_D_beta-lactamase_OXA-1004]_[protein_id=QWA20204.1]_[location=1..837]_[gbke     TTTAAATGGAATGGACAAAAGCGGGCATTT 360
lcl|NG_049589.1_cds_WP_004776204.1_1_[gene=blaOXA]_[locus_tag=A7J11_02993]_[protein=class_D_beta-lactamase_OXA-294]_[protein_id=WP_004776204.1]_[locat     TTTAAATGGGATGGACAGAAACGGGCTTTT 360
lcl|NG_049590.1_cds_WP_005260134.1_1_[gene=blaOXA]_[locus_tag=A7J11_03017]_[protein=OXA-294_family_class_D_beta-lactamase_OXA-295]_[protein_id=WP_0052     TTTAAATGGGATGGACAGAAACGGGCTTTC 360
lcl|NG_078003.1_cds_WP_231869607.1_1_[gene=blaOXA]_[locus_tag=A7J11_07275]_[protein=OXA-294_family_class_D_beta-lactamase_OXA-982]_[protein_id=WP_2318     TTTAAATGGGATGGACAGAAACGGGCTTTT 360
lcl|NG_078005.1_cds_WP_231869609.1_1_[gene=blaOXA]_[locus_tag=A7J11_07277]_[protein=OXA-294_family_class_D_beta-lactamase_OXA-984]_[protein_id=WP_2318     TTTAAATGGGATGGACAGAAGCGGGCTTTT 360
lcl|NG_078014.1_cds_WP_231869618.1_1_[gene=blaOXA]_[locus_tag=A7J11_07286]_[protein=OXA-294_family_class_D_beta-lactamase_OXA-993]_[protein_id=WP_2318     TTTAAATGGGATGGACAGAAGCGGGCTTTT 360
lcl|NG_078015.1_cds_WP_231869619.1_1_[gene=blaOXA]_[locus_tag=A7J11_07287]_[protein=OXA-294_family_class_D_beta-lactamase_OXA-994]_[protein_id=WP_2318     TTTAAATGGGATGGACAGAAACGGGCTTTC 360
lcl|NG_078016.1_cds_WP_231869620.1_1_[gene=blaOXA]_[locus_tag=A7J11_07288]_[protein=OXA-294_family_class_D_beta-lactamase_OXA-995]_[protein_id=WP_2318     TTTAAATGGGATGGACAGAAGCGGGCATTT 360
lcl|NG_078017.1_cds_WP_231869621.1_1_[gene=blaOXA]_[locus_tag=A7J11_07289]_[protein=OXA-294_family_class_D_beta-lactamase_OXA-996]_[protein_id=WP_2318     TTTAAATGGGATGGACAGAAGCGGGCATTT 360
lcl|NG_078018.1_cds_WP_231869622.1_1_[gene=blaOXA]_[locus_tag=A7J11_07290]_[protein=OXA-294_family_class_D_beta-lactamase_OXA-997]_[protein_id=WP_2318     TTTAAATGGGATGGACAGAAGCGGGCTTTT 360
lcl|NG_078019.1_cds_WP_231869623.1_1_[gene=blaOXA]_[locus_tag=A7J11_07291]_[protein=OXA-294_family_class_D_beta-lactamase_OXA-998]_[protein_id=WP_2318     TTTAAATGGGATGGACAGAAGCGGGCATTT 360
lcl|NG_078025.1_cds_WP_231869628.1_1_[gene=blaOXA]_[locus_tag=A7J11_07297]_[protein=OXA-294_family_class_D_beta-lactamase_OXA-1004]_[protein_id=WP_231     TTTAAATGGAATGGACAAAAGCGGGCATTT 360
lcl|NG_049592.1_cds_WP_005227858.1_1_[gene=blaOXA]_[locus_tag=A7J11_03014]_[protein=OXA-294_family_class_D_beta-lactamase_OXA-297]_[protein_id=WP_0052     TTTAAATGGGATGGACAGAAGCGGGTATTT 360
lcl|NG_049593.1_cds_WP_005282462.1_1_[gene=blaOXA]_[locus_tag=A7J11_03020]_[protein=OXA-294_family_class_D_beta-lactamase_OXA-298]_[protein_id=WP_0052     TTTAAATGGGATGGACAGAAGCGGGCATTT 360
                                                                                                                                                                                         

OXA-1_consensus                                                                                                                                            GAGATCTGGAACAGCAATCATACACCAAAG 390
OXA01_crRNA                                                                                                                                                ------------------------------ 390
Forward_primer                                                                                                                                             ------------------------------ 390
Reverse_primer                                                                                                                                             ------------------------------ 390
lcl|MZ265734.1_cds_QWA20181.1_1_[gene=blaOXA]_[protein=OXA-294_family_class_D_beta-lactamase_OXA-982]_[protein_id=QWA20181.1]_[location=1..837]_[gbkey     CGTAGCTGGGAGAAGGACTTAACGCTTGCT 390
lcl|MZ265736.1_cds_QWA20183.1_1_[gene=blaOXA]_[protein=OXA-294_family_class_D_beta-lactamase_OXA-984]_[protein_id=QWA20183.1]_[location=1..837]_[gbkey     ACCAGCTGGGAAAAAGACTTAACCCTGGCA 390
lcl|MZ265745.1_cds_QWA20192.1_1_[gene=blaOXA]_[protein=OXA-294_family_class_D_beta-lactamase_OXA-993]_[protein_id=QWA20192.1]_[location=1..837]_[gbkey     CGTAGCTGGGAGAAGGACTTAACGCTTGCT 390
lcl|MZ265746.1_cds_QWA20193.1_1_[gene=blaOXA]_[protein=OXA-294_family_class_D_beta-lactamase_OXA-994]_[protein_id=QWA20193.1]_[location=1..837]_[gbkey     CGTAGCTGGGAGAAGGACTTAACGCTTGCT 390
lcl|MZ265747.1_cds_QWA20194.1_1_[gene=blaOXA]_[protein=OXA-294_family_class_D_beta-lactamase_OXA-995]_[protein_id=QWA20194.1]_[location=1..837]_[gbkey     ACCAGCTGGGAAAAAGACTTAACCCTGGCA 390
lcl|MZ265748.1_cds_QWA20195.1_1_[gene=blaOXA]_[protein=OXA-294_family_class_D_beta-lactamase_OXA-996]_[protein_id=QWA20195.1]_[location=1..837]_[gbkey     ACCAGCTGGGAAAAAGACTTAACCCTGGCA 390
lcl|MZ265749.1_cds_QWA20196.1_1_[gene=blaOXA]_[protein=OXA-294_family_class_D_beta-lactamase_OXA-997]_[protein_id=QWA20196.1]_[location=1..837]_[gbkey     CGTAGCTGGGAGAAGGACTTAACGCTTGCT 390
lcl|MZ265750.1_cds_QWA20197.1_1_[gene=blaOXA]_[protein=OXA-294_family_class_D_beta-lactamase_OXA-998]_[protein_id=QWA20197.1]_[location=1..837]_[gbkey     ACCAGCTGGGAAAAAGACTTAACCCTGGCA 390
lcl|MZ265757.1_cds_QWA20204.1_1_[gene=blaOXA]_[protein=OXA-294_family_class_D_beta-lactamase_OXA-1004]_[protein_id=QWA20204.1]_[location=1..837]_[gbke     ACCAGCTGGGAAAAAGACTTGACCCTGGCA 390
lcl|NG_049589.1_cds_WP_004776204.1_1_[gene=blaOXA]_[locus_tag=A7J11_02993]_[protein=class_D_beta-lactamase_OXA-294]_[protein_id=WP_004776204.1]_[locat     CGTAGCTGGGAGCAGGACTTAACGCTTGCT 390
lcl|NG_049590.1_cds_WP_005260134.1_1_[gene=blaOXA]_[locus_tag=A7J11_03017]_[protein=OXA-294_family_class_D_beta-lactamase_OXA-295]_[protein_id=WP_0052     CGTAGCTGGGAGAAGGACTTAACGCTTGCT 390
lcl|NG_078003.1_cds_WP_231869607.1_1_[gene=blaOXA]_[locus_tag=A7J11_07275]_[protein=OXA-294_family_class_D_beta-lactamase_OXA-982]_[protein_id=WP_2318     CGTAGCTGGGAGAAGGACTTAACGCTTGCT 390
lcl|NG_078005.1_cds_WP_231869609.1_1_[gene=blaOXA]_[locus_tag=A7J11_07277]_[protein=OXA-294_family_class_D_beta-lactamase_OXA-984]_[protein_id=WP_2318     ACCAGCTGGGAAAAAGACTTAACCCTGGCA 390
lcl|NG_078014.1_cds_WP_231869618.1_1_[gene=blaOXA]_[locus_tag=A7J11_07286]_[protein=OXA-294_family_class_D_beta-lactamase_OXA-993]_[protein_id=WP_2318     CGTAGCTGGGAGAAGGACTTAACGCTTGCT 390
lcl|NG_078015.1_cds_WP_231869619.1_1_[gene=blaOXA]_[locus_tag=A7J11_07287]_[protein=OXA-294_family_class_D_beta-lactamase_OXA-994]_[protein_id=WP_2318     CGTAGCTGGGAGAAGGACTTAACGCTTGCT 390
lcl|NG_078016.1_cds_WP_231869620.1_1_[gene=blaOXA]_[locus_tag=A7J11_07288]_[protein=OXA-294_family_class_D_beta-lactamase_OXA-995]_[protein_id=WP_2318     ACCAGCTGGGAAAAAGACTTAACCCTGGCA 390
lcl|NG_078017.1_cds_WP_231869621.1_1_[gene=blaOXA]_[locus_tag=A7J11_07289]_[protein=OXA-294_family_class_D_beta-lactamase_OXA-996]_[protein_id=WP_2318     ACCAGCTGGGAAAAAGACTTAACCCTGGCA 390
lcl|NG_078018.1_cds_WP_231869622.1_1_[gene=blaOXA]_[locus_tag=A7J11_07290]_[protein=OXA-294_family_class_D_beta-lactamase_OXA-997]_[protein_id=WP_2318     CGTAGCTGGGAGAAGGACTTAACGCTTGCT 390
lcl|NG_078019.1_cds_WP_231869623.1_1_[gene=blaOXA]_[locus_tag=A7J11_07291]_[protein=OXA-294_family_class_D_beta-lactamase_OXA-998]_[protein_id=WP_2318     ACCAGCTGGGAAAAAGACTTAACCCTGGCA 390
lcl|NG_078025.1_cds_WP_231869628.1_1_[gene=blaOXA]_[locus_tag=A7J11_07297]_[protein=OXA-294_family_class_D_beta-lactamase_OXA-1004]_[protein_id=WP_231     ACCAGCTGGGAAAAAGACTTGACCCTGGCA 390
lcl|NG_049592.1_cds_WP_005227858.1_1_[gene=blaOXA]_[locus_tag=A7J11_03014]_[protein=OXA-294_family_class_D_beta-lactamase_OXA-297]_[protein_id=WP_0052     ACCAGCTGGGAAAAAGATTTAACCCTGGCA 390
lcl|NG_049593.1_cds_WP_005282462.1_1_[gene=blaOXA]_[locus_tag=A7J11_03020]_[protein=OXA-294_family_class_D_beta-lactamase_OXA-298]_[protein_id=WP_0052     ACCAGCTGGGAAAAAGATTTAACCCTGGCA 390
                                                                                                                                                                                         

OXA-1_consensus                                                                                                                                            ACGTGGATGCAATTTTCTGTTGTTTGGGTT 420
OXA01_crRNA                                                                                                                                                ------------------------------ 420
Forward_primer                                                                                                                                             ------------------------------ 420
Reverse_primer                                                                                                                                             ------------------------------ 420
lcl|MZ265734.1_cds_QWA20181.1_1_[gene=blaOXA]_[protein=OXA-294_family_class_D_beta-lactamase_OXA-982]_[protein_id=QWA20181.1]_[location=1..837]_[gbkey     GAGGCGATGCAAGCTTCAGCTGTACCTGTC 420
lcl|MZ265736.1_cds_QWA20183.1_1_[gene=blaOXA]_[protein=OXA-294_family_class_D_beta-lactamase_OXA-984]_[protein_id=QWA20183.1]_[location=1..837]_[gbkey     GAAGCCATGCAGGCTTCGGCTGTACCTGTG 420
lcl|MZ265745.1_cds_QWA20192.1_1_[gene=blaOXA]_[protein=OXA-294_family_class_D_beta-lactamase_OXA-993]_[protein_id=QWA20192.1]_[location=1..837]_[gbkey     GAGGCAATGCAGGCTTCGGCTGTACCTGTC 420
lcl|MZ265746.1_cds_QWA20193.1_1_[gene=blaOXA]_[protein=OXA-294_family_class_D_beta-lactamase_OXA-994]_[protein_id=QWA20193.1]_[location=1..837]_[gbkey     GAGGGAATGCAGGCTTCGGCTGTACCTGTC 420
lcl|MZ265747.1_cds_QWA20194.1_1_[gene=blaOXA]_[protein=OXA-294_family_class_D_beta-lactamase_OXA-995]_[protein_id=QWA20194.1]_[location=1..837]_[gbkey     GAAGCCATGCAGGCTTCGGCTGTACCTGTA 420
lcl|MZ265748.1_cds_QWA20195.1_1_[gene=blaOXA]_[protein=OXA-294_family_class_D_beta-lactamase_OXA-996]_[protein_id=QWA20195.1]_[location=1..837]_[gbkey     GAAGCCATGCAGGCTTCGGCTGTACCTGTG 420
lcl|MZ265749.1_cds_QWA20196.1_1_[gene=blaOXA]_[protein=OXA-294_family_class_D_beta-lactamase_OXA-997]_[protein_id=QWA20196.1]_[location=1..837]_[gbkey     GAGGGAATGCAGGCTTCGGCTGTACCTGTC 420
lcl|MZ265750.1_cds_QWA20197.1_1_[gene=blaOXA]_[protein=OXA-294_family_class_D_beta-lactamase_OXA-998]_[protein_id=QWA20197.1]_[location=1..837]_[gbkey     GAAGCCATGCAGGCTTCGGCTGTACCTGTG 420
lcl|MZ265757.1_cds_QWA20204.1_1_[gene=blaOXA]_[protein=OXA-294_family_class_D_beta-lactamase_OXA-1004]_[protein_id=QWA20204.1]_[location=1..837]_[gbke     GAAGCCATGCAGGCTTCGGCTGTACCTGTG 420
lcl|NG_049589.1_cds_WP_004776204.1_1_[gene=blaOXA]_[locus_tag=A7J11_02993]_[protein=class_D_beta-lactamase_OXA-294]_[protein_id=WP_004776204.1]_[locat     GAGGCAATGCAGGCTTCGGCTGTACCTGTC 420
lcl|NG_049590.1_cds_WP_005260134.1_1_[gene=blaOXA]_[locus_tag=A7J11_03017]_[protein=OXA-294_family_class_D_beta-lactamase_OXA-295]_[protein_id=WP_0052     GAGGGAATGCAGGCTTCGGCTGTACCTGTC 420
lcl|NG_078003.1_cds_WP_231869607.1_1_[gene=blaOXA]_[locus_tag=A7J11_07275]_[protein=OXA-294_family_class_D_beta-lactamase_OXA-982]_[protein_id=WP_2318     GAGGCGATGCAAGCTTCAGCTGTACCTGTC 420
lcl|NG_078005.1_cds_WP_231869609.1_1_[gene=blaOXA]_[locus_tag=A7J11_07277]_[protein=OXA-294_family_class_D_beta-lactamase_OXA-984]_[protein_id=WP_2318     GAAGCCATGCAGGCTTCGGCTGTACCTGTG 420
lcl|NG_078014.1_cds_WP_231869618.1_1_[gene=blaOXA]_[locus_tag=A7J11_07286]_[protein=OXA-294_family_class_D_beta-lactamase_OXA-993]_[protein_id=WP_2318     GAGGCAATGCAGGCTTCGGCTGTACCTGTC 420
lcl|NG_078015.1_cds_WP_231869619.1_1_[gene=blaOXA]_[locus_tag=A7J11_07287]_[protein=OXA-294_family_class_D_beta-lactamase_OXA-994]_[protein_id=WP_2318     GAGGGAATGCAGGCTTCGGCTGTACCTGTC 420
lcl|NG_078016.1_cds_WP_231869620.1_1_[gene=blaOXA]_[locus_tag=A7J11_07288]_[protein=OXA-294_family_class_D_beta-lactamase_OXA-995]_[protein_id=WP_2318     GAAGCCATGCAGGCTTCGGCTGTACCTGTA 420
lcl|NG_078017.1_cds_WP_231869621.1_1_[gene=blaOXA]_[locus_tag=A7J11_07289]_[protein=OXA-294_family_class_D_beta-lactamase_OXA-996]_[protein_id=WP_2318     GAAGCCATGCAGGCTTCGGCTGTACCTGTG 420
lcl|NG_078018.1_cds_WP_231869622.1_1_[gene=blaOXA]_[locus_tag=A7J11_07290]_[protein=OXA-294_family_class_D_beta-lactamase_OXA-997]_[protein_id=WP_2318     GAGGGAATGCAGGCTTCGGCTGTACCTGTC 420
lcl|NG_078019.1_cds_WP_231869623.1_1_[gene=blaOXA]_[locus_tag=A7J11_07291]_[protein=OXA-294_family_class_D_beta-lactamase_OXA-998]_[protein_id=WP_2318     GAAGCCATGCAGGCTTCGGCTGTACCTGTG 420
lcl|NG_078025.1_cds_WP_231869628.1_1_[gene=blaOXA]_[locus_tag=A7J11_07297]_[protein=OXA-294_family_class_D_beta-lactamase_OXA-1004]_[protein_id=WP_231     GAAGCCATGCAGGCTTCGGCTGTACCTGTG 420
lcl|NG_049592.1_cds_WP_005227858.1_1_[gene=blaOXA]_[locus_tag=A7J11_03014]_[protein=OXA-294_family_class_D_beta-lactamase_OXA-297]_[protein_id=WP_0052     GAAGCCATGCAGGCTTCGGCTGTACCTGTG 420
lcl|NG_049593.1_cds_WP_005282462.1_1_[gene=blaOXA]_[locus_tag=A7J11_03020]_[protein=OXA-294_family_class_D_beta-lactamase_OXA-298]_[protein_id=WP_0052     GAAGCCATGCAGGCTTCGGCTGTACCTGTG 420
                                                                                                                                                                                         

OXA-1_consensus                                                                                                                                            TCGCAAGAAATAACCCAAAAAATTGGATTA 450
OXA01_crRNA                                                                                                                                                ------------------------------ 450
Forward_primer                                                                                                                                             ------------------------------ 450
Reverse_primer                                                                                                                                             ------------------------------ 450
lcl|MZ265734.1_cds_QWA20181.1_1_[gene=blaOXA]_[protein=OXA-294_family_class_D_beta-lactamase_OXA-982]_[protein_id=QWA20181.1]_[location=1..837]_[gbkey     TATCAGGAGCTGGCGCGCCGTATCGGTCTA 450
lcl|MZ265736.1_cds_QWA20183.1_1_[gene=blaOXA]_[protein=OXA-294_family_class_D_beta-lactamase_OXA-984]_[protein_id=QWA20183.1]_[location=1..837]_[gbkey     TATCAGGAACTGGCGCGCCGTATCGGTCTG 450
lcl|MZ265745.1_cds_QWA20192.1_1_[gene=blaOXA]_[protein=OXA-294_family_class_D_beta-lactamase_OXA-993]_[protein_id=QWA20192.1]_[location=1..837]_[gbkey     TATCAGGAGTTGGCGCGCCGTATCGGTCTA 450
lcl|MZ265746.1_cds_QWA20193.1_1_[gene=blaOXA]_[protein=OXA-294_family_class_D_beta-lactamase_OXA-994]_[protein_id=QWA20193.1]_[location=1..837]_[gbkey     TATCAGGAGCTGGCGCGCCGTATCGGTCTA 450
lcl|MZ265747.1_cds_QWA20194.1_1_[gene=blaOXA]_[protein=OXA-294_family_class_D_beta-lactamase_OXA-995]_[protein_id=QWA20194.1]_[location=1..837]_[gbkey     TATCAGGAACTGGCACGCCGTATCGGTCTG 450
lcl|MZ265748.1_cds_QWA20195.1_1_[gene=blaOXA]_[protein=OXA-294_family_class_D_beta-lactamase_OXA-996]_[protein_id=QWA20195.1]_[location=1..837]_[gbkey     TATCAGGAACTGGCGCGCCGTATCGGTCTG 450
lcl|MZ265749.1_cds_QWA20196.1_1_[gene=blaOXA]_[protein=OXA-294_family_class_D_beta-lactamase_OXA-997]_[protein_id=QWA20196.1]_[location=1..837]_[gbkey     TATCAGGAGCTGGCGCGCCGTATCGGTCTA 450
lcl|MZ265750.1_cds_QWA20197.1_1_[gene=blaOXA]_[protein=OXA-294_family_class_D_beta-lactamase_OXA-998]_[protein_id=QWA20197.1]_[location=1..837]_[gbkey     TATCAGGAACTGGCGCGCCGTATCGGTCTG 450
lcl|MZ265757.1_cds_QWA20204.1_1_[gene=blaOXA]_[protein=OXA-294_family_class_D_beta-lactamase_OXA-1004]_[protein_id=QWA20204.1]_[location=1..837]_[gbke     TATCAGGAACTGGCGCGCCGTATCGGTCTG 450
lcl|NG_049589.1_cds_WP_004776204.1_1_[gene=blaOXA]_[locus_tag=A7J11_02993]_[protein=class_D_beta-lactamase_OXA-294]_[protein_id=WP_004776204.1]_[locat     TATCAGGAGCTGGCGCGCCGTATCGGTCTA 450
lcl|NG_049590.1_cds_WP_005260134.1_1_[gene=blaOXA]_[locus_tag=A7J11_03017]_[protein=OXA-294_family_class_D_beta-lactamase_OXA-295]_[protein_id=WP_0052     TATCAGGAGCTGGCGCGCCGTATCGGTCTA 450
lcl|NG_078003.1_cds_WP_231869607.1_1_[gene=blaOXA]_[locus_tag=A7J11_07275]_[protein=OXA-294_family_class_D_beta-lactamase_OXA-982]_[protein_id=WP_2318     TATCAGGAGCTGGCGCGCCGTATCGGTCTA 450
lcl|NG_078005.1_cds_WP_231869609.1_1_[gene=blaOXA]_[locus_tag=A7J11_07277]_[protein=OXA-294_family_class_D_beta-lactamase_OXA-984]_[protein_id=WP_2318     TATCAGGAACTGGCGCGCCGTATCGGTCTG 450
lcl|NG_078014.1_cds_WP_231869618.1_1_[gene=blaOXA]_[locus_tag=A7J11_07286]_[protein=OXA-294_family_class_D_beta-lactamase_OXA-993]_[protein_id=WP_2318     TATCAGGAGTTGGCGCGCCGTATCGGTCTA 450
lcl|NG_078015.1_cds_WP_231869619.1_1_[gene=blaOXA]_[locus_tag=A7J11_07287]_[protein=OXA-294_family_class_D_beta-lactamase_OXA-994]_[protein_id=WP_2318     TATCAGGAGCTGGCGCGCCGTATCGGTCTA 450
lcl|NG_078016.1_cds_WP_231869620.1_1_[gene=blaOXA]_[locus_tag=A7J11_07288]_[protein=OXA-294_family_class_D_beta-lactamase_OXA-995]_[protein_id=WP_2318     TATCAGGAACTGGCACGCCGTATCGGTCTG 450
lcl|NG_078017.1_cds_WP_231869621.1_1_[gene=blaOXA]_[locus_tag=A7J11_07289]_[protein=OXA-294_family_class_D_beta-lactamase_OXA-996]_[protein_id=WP_2318     TATCAGGAACTGGCGCGCCGTATCGGTCTG 450
lcl|NG_078018.1_cds_WP_231869622.1_1_[gene=blaOXA]_[locus_tag=A7J11_07290]_[protein=OXA-294_family_class_D_beta-lactamase_OXA-997]_[protein_id=WP_2318     TATCAGGAGCTGGCGCGCCGTATCGGTCTA 450
lcl|NG_078019.1_cds_WP_231869623.1_1_[gene=blaOXA]_[locus_tag=A7J11_07291]_[protein=OXA-294_family_class_D_beta-lactamase_OXA-998]_[protein_id=WP_2318     TATCAGGAACTGGCGCGCCGTATCGGTCTG 450
lcl|NG_078025.1_cds_WP_231869628.1_1_[gene=blaOXA]_[locus_tag=A7J11_07297]_[protein=OXA-294_family_class_D_beta-lactamase_OXA-1004]_[protein_id=WP_231     TATCAGGAACTGGCGCGCCGTATCGGTCTG 450
lcl|NG_049592.1_cds_WP_005227858.1_1_[gene=blaOXA]_[locus_tag=A7J11_03014]_[protein=OXA-294_family_class_D_beta-lactamase_OXA-297]_[protein_id=WP_0052     TATCAGGAACTGGCACGCCGTATCGGTCTG 450
lcl|NG_049593.1_cds_WP_005282462.1_1_[gene=blaOXA]_[locus_tag=A7J11_03020]_[protein=OXA-294_family_class_D_beta-lactamase_OXA-298]_[protein_id=WP_0052     TATCAGGAACTGGCACGCCGTATTGGTCTG 450
                                                                                                                                                                                         

OXA-1_consensus                                                                                                                                            AATAAAATCAAGAATTATCTCAAAGATTTT 480
OXA01_crRNA                                                                                                                                                ------------------------------ 480
Forward_primer                                                                                                                                             ------------------------------ 480
Reverse_primer                                                                                                                                             ------------------------------ 480
lcl|MZ265734.1_cds_QWA20181.1_1_[gene=blaOXA]_[protein=OXA-294_family_class_D_beta-lactamase_OXA-982]_[protein_id=QWA20181.1]_[location=1..837]_[gbkey     GAATTAATGGCAAGTGAAGTAAAGCGGGTT 480
lcl|MZ265736.1_cds_QWA20183.1_1_[gene=blaOXA]_[protein=OXA-294_family_class_D_beta-lactamase_OXA-984]_[protein_id=QWA20183.1]_[location=1..837]_[gbkey     GAATTAATGGCCAGTGAAGTAAAACGGGTC 480
lcl|MZ265745.1_cds_QWA20192.1_1_[gene=blaOXA]_[protein=OXA-294_family_class_D_beta-lactamase_OXA-993]_[protein_id=QWA20192.1]_[location=1..837]_[gbkey     GAATTAATGGCAAGTGAAGTAAAGCGGGTT 480
lcl|MZ265746.1_cds_QWA20193.1_1_[gene=blaOXA]_[protein=OXA-294_family_class_D_beta-lactamase_OXA-994]_[protein_id=QWA20193.1]_[location=1..837]_[gbkey     GAATTAATGGCAAGTGAAGTAAAGCGGGTT 480
lcl|MZ265747.1_cds_QWA20194.1_1_[gene=blaOXA]_[protein=OXA-294_family_class_D_beta-lactamase_OXA-995]_[protein_id=QWA20194.1]_[location=1..837]_[gbkey     GAATTAATGACCAGTGAAGTAAAACGGGTC 480
lcl|MZ265748.1_cds_QWA20195.1_1_[gene=blaOXA]_[protein=OXA-294_family_class_D_beta-lactamase_OXA-996]_[protein_id=QWA20195.1]_[location=1..837]_[gbkey     GAATTAATGGCCAGTGAAGTAAAACGGGTC 480
lcl|MZ265749.1_cds_QWA20196.1_1_[gene=blaOXA]_[protein=OXA-294_family_class_D_beta-lactamase_OXA-997]_[protein_id=QWA20196.1]_[location=1..837]_[gbkey     GAATTAATGGCAAGTGAAGTAAAGCGGGTT 480
lcl|MZ265750.1_cds_QWA20197.1_1_[gene=blaOXA]_[protein=OXA-294_family_class_D_beta-lactamase_OXA-998]_[protein_id=QWA20197.1]_[location=1..837]_[gbkey     GAATTAATAGCCAGTGAAGTAAAACGGGTC 480
lcl|MZ265757.1_cds_QWA20204.1_1_[gene=blaOXA]_[protein=OXA-294_family_class_D_beta-lactamase_OXA-1004]_[protein_id=QWA20204.1]_[location=1..837]_[gbke     GAATTAATGGCCAGTGAAGTAAAACGGGTC 480
lcl|NG_049589.1_cds_WP_004776204.1_1_[gene=blaOXA]_[locus_tag=A7J11_02993]_[protein=class_D_beta-lactamase_OXA-294]_[protein_id=WP_004776204.1]_[locat     GAATTAATGGCAAGTGAAGTAAAGCGGGTT 480
lcl|NG_049590.1_cds_WP_005260134.1_1_[gene=blaOXA]_[locus_tag=A7J11_03017]_[protein=OXA-294_family_class_D_beta-lactamase_OXA-295]_[protein_id=WP_0052     GAATTAATGGCAAGTGAAGTAAAGCGGGTT 480
lcl|NG_078003.1_cds_WP_231869607.1_1_[gene=blaOXA]_[locus_tag=A7J11_07275]_[protein=OXA-294_family_class_D_beta-lactamase_OXA-982]_[protein_id=WP_2318     GAATTAATGGCAAGTGAAGTAAAGCGGGTT 480
lcl|NG_078005.1_cds_WP_231869609.1_1_[gene=blaOXA]_[locus_tag=A7J11_07277]_[protein=OXA-294_family_class_D_beta-lactamase_OXA-984]_[protein_id=WP_2318     GAATTAATGGCCAGTGAAGTAAAACGGGTC 480
lcl|NG_078014.1_cds_WP_231869618.1_1_[gene=blaOXA]_[locus_tag=A7J11_07286]_[protein=OXA-294_family_class_D_beta-lactamase_OXA-993]_[protein_id=WP_2318     GAATTAATGGCAAGTGAAGTAAAGCGGGTT 480
lcl|NG_078015.1_cds_WP_231869619.1_1_[gene=blaOXA]_[locus_tag=A7J11_07287]_[protein=OXA-294_family_class_D_beta-lactamase_OXA-994]_[protein_id=WP_2318     GAATTAATGGCAAGTGAAGTAAAGCGGGTT 480
lcl|NG_078016.1_cds_WP_231869620.1_1_[gene=blaOXA]_[locus_tag=A7J11_07288]_[protein=OXA-294_family_class_D_beta-lactamase_OXA-995]_[protein_id=WP_2318     GAATTAATGACCAGTGAAGTAAAACGGGTC 480
lcl|NG_078017.1_cds_WP_231869621.1_1_[gene=blaOXA]_[locus_tag=A7J11_07289]_[protein=OXA-294_family_class_D_beta-lactamase_OXA-996]_[protein_id=WP_2318     GAATTAATGGCCAGTGAAGTAAAACGGGTC 480
lcl|NG_078018.1_cds_WP_231869622.1_1_[gene=blaOXA]_[locus_tag=A7J11_07290]_[protein=OXA-294_family_class_D_beta-lactamase_OXA-997]_[protein_id=WP_2318     GAATTAATGGCAAGTGAAGTAAAGCGGGTT 480
lcl|NG_078019.1_cds_WP_231869623.1_1_[gene=blaOXA]_[locus_tag=A7J11_07291]_[protein=OXA-294_family_class_D_beta-lactamase_OXA-998]_[protein_id=WP_2318     GAATTAATAGCCAGTGAAGTAAAACGGGTC 480
lcl|NG_078025.1_cds_WP_231869628.1_1_[gene=blaOXA]_[locus_tag=A7J11_07297]_[protein=OXA-294_family_class_D_beta-lactamase_OXA-1004]_[protein_id=WP_231     GAATTAATGGCCAGTGAAGTAAAACGGGTC 480
lcl|NG_049592.1_cds_WP_005227858.1_1_[gene=blaOXA]_[locus_tag=A7J11_03014]_[protein=OXA-294_family_class_D_beta-lactamase_OXA-297]_[protein_id=WP_0052     GAATTAATGGCCAGTGAAGTAAAACGGGTC 480
lcl|NG_049593.1_cds_WP_005282462.1_1_[gene=blaOXA]_[locus_tag=A7J11_03020]_[protein=OXA-294_family_class_D_beta-lactamase_OXA-298]_[protein_id=WP_0052     GAATTAATGGCCAGTGAAGTAAAACGGGTC 480
                                                                                                                                                                                         

OXA-1_consensus                                                                                                                                            GATTATGGAAATCAAGACTTCTCTGGAGAT 510
OXA01_crRNA                                                                                                                                                ------------------------------ 510
Forward_primer                                                                                                                                             ------------------------------ 510
Reverse_primer                                                                                                                                             ------------------------------ 510
lcl|MZ265734.1_cds_QWA20181.1_1_[gene=blaOXA]_[protein=OXA-294_family_class_D_beta-lactamase_OXA-982]_[protein_id=QWA20181.1]_[location=1..837]_[gbkey     GGTTATGGTAATCA--------------AA 510
lcl|MZ265736.1_cds_QWA20183.1_1_[gene=blaOXA]_[protein=OXA-294_family_class_D_beta-lactamase_OXA-984]_[protein_id=QWA20183.1]_[location=1..837]_[gbkey     GGGTATGGCAATCA--------------GT 510
lcl|MZ265745.1_cds_QWA20192.1_1_[gene=blaOXA]_[protein=OXA-294_family_class_D_beta-lactamase_OXA-993]_[protein_id=QWA20192.1]_[location=1..837]_[gbkey     GGCTACGGTAATCA--------------AA 510
lcl|MZ265746.1_cds_QWA20193.1_1_[gene=blaOXA]_[protein=OXA-294_family_class_D_beta-lactamase_OXA-994]_[protein_id=QWA20193.1]_[location=1..837]_[gbkey     GGCTACGGTAATCA--------------AA 510
lcl|MZ265747.1_cds_QWA20194.1_1_[gene=blaOXA]_[protein=OXA-294_family_class_D_beta-lactamase_OXA-995]_[protein_id=QWA20194.1]_[location=1..837]_[gbkey     GGGTATGGCAATCA--------------GT 510
lcl|MZ265748.1_cds_QWA20195.1_1_[gene=blaOXA]_[protein=OXA-294_family_class_D_beta-lactamase_OXA-996]_[protein_id=QWA20195.1]_[location=1..837]_[gbkey     GGGTATGGCAATCA--------------GT 510
lcl|MZ265749.1_cds_QWA20196.1_1_[gene=blaOXA]_[protein=OXA-294_family_class_D_beta-lactamase_OXA-997]_[protein_id=QWA20196.1]_[location=1..837]_[gbkey     GGCTACGGTAATCA--------------AA 510
lcl|MZ265750.1_cds_QWA20197.1_1_[gene=blaOXA]_[protein=OXA-294_family_class_D_beta-lactamase_OXA-998]_[protein_id=QWA20197.1]_[location=1..837]_[gbkey     GGGTATGGCAATCA--------------GT 510
lcl|MZ265757.1_cds_QWA20204.1_1_[gene=blaOXA]_[protein=OXA-294_family_class_D_beta-lactamase_OXA-1004]_[protein_id=QWA20204.1]_[location=1..837]_[gbke     GGGTATGGCAATCA--------------GT 510
lcl|NG_049589.1_cds_WP_004776204.1_1_[gene=blaOXA]_[locus_tag=A7J11_02993]_[protein=class_D_beta-lactamase_OXA-294]_[protein_id=WP_004776204.1]_[locat     GGCTACGGCAATCA--------------AA 510
lcl|NG_049590.1_cds_WP_005260134.1_1_[gene=blaOXA]_[locus_tag=A7J11_03017]_[protein=OXA-294_family_class_D_beta-lactamase_OXA-295]_[protein_id=WP_0052     GGCTACGGTAATCA--------------AA 510
lcl|NG_078003.1_cds_WP_231869607.1_1_[gene=blaOXA]_[locus_tag=A7J11_07275]_[protein=OXA-294_family_class_D_beta-lactamase_OXA-982]_[protein_id=WP_2318     GGTTATGGTAATCA--------------AA 510
lcl|NG_078005.1_cds_WP_231869609.1_1_[gene=blaOXA]_[locus_tag=A7J11_07277]_[protein=OXA-294_family_class_D_beta-lactamase_OXA-984]_[protein_id=WP_2318     GGGTATGGCAATCA--------------GT 510
lcl|NG_078014.1_cds_WP_231869618.1_1_[gene=blaOXA]_[locus_tag=A7J11_07286]_[protein=OXA-294_family_class_D_beta-lactamase_OXA-993]_[protein_id=WP_2318     GGCTACGGTAATCA--------------AA 510
lcl|NG_078015.1_cds_WP_231869619.1_1_[gene=blaOXA]_[locus_tag=A7J11_07287]_[protein=OXA-294_family_class_D_beta-lactamase_OXA-994]_[protein_id=WP_2318     GGCTACGGTAATCA--------------AA 510
lcl|NG_078016.1_cds_WP_231869620.1_1_[gene=blaOXA]_[locus_tag=A7J11_07288]_[protein=OXA-294_family_class_D_beta-lactamase_OXA-995]_[protein_id=WP_2318     GGGTATGGCAATCA--------------GT 510
lcl|NG_078017.1_cds_WP_231869621.1_1_[gene=blaOXA]_[locus_tag=A7J11_07289]_[protein=OXA-294_family_class_D_beta-lactamase_OXA-996]_[protein_id=WP_2318     GGGTATGGCAATCA--------------GT 510
lcl|NG_078018.1_cds_WP_231869622.1_1_[gene=blaOXA]_[locus_tag=A7J11_07290]_[protein=OXA-294_family_class_D_beta-lactamase_OXA-997]_[protein_id=WP_2318     GGCTACGGTAATCA--------------AA 510
lcl|NG_078019.1_cds_WP_231869623.1_1_[gene=blaOXA]_[locus_tag=A7J11_07291]_[protein=OXA-294_family_class_D_beta-lactamase_OXA-998]_[protein_id=WP_2318     GGGTATGGCAATCA--------------GT 510
lcl|NG_078025.1_cds_WP_231869628.1_1_[gene=blaOXA]_[locus_tag=A7J11_07297]_[protein=OXA-294_family_class_D_beta-lactamase_OXA-1004]_[protein_id=WP_231     GGGTATGGCAATCA--------------GT 510
lcl|NG_049592.1_cds_WP_005227858.1_1_[gene=blaOXA]_[locus_tag=A7J11_03014]_[protein=OXA-294_family_class_D_beta-lactamase_OXA-297]_[protein_id=WP_0052     GGGTATGGCAATCA--------------GT 510
lcl|NG_049593.1_cds_WP_005282462.1_1_[gene=blaOXA]_[locus_tag=A7J11_03020]_[protein=OXA-294_family_class_D_beta-lactamase_OXA-298]_[protein_id=WP_0052     GGGTATGGCAATCA--------------GT 510
                                                                                                                                                                                         

OXA-1_consensus                                                                                                                                            AAAGAAAGAAACAACGGATTAACAGAAGCA 540
OXA01_crRNA                                                                                                                                                ------------------------------ 540
Forward_primer                                                                                                                                             --------------------------AGCA 540
Reverse_primer                                                                                                                                             ------------------------------ 540
lcl|MZ265734.1_cds_QWA20181.1_1_[gene=blaOXA]_[protein=OXA-294_family_class_D_beta-lactamase_OXA-982]_[protein_id=QWA20181.1]_[location=1..837]_[gbkey     ATATAGGGACGCAAGTTGATAATTTT---- 540
lcl|MZ265736.1_cds_QWA20183.1_1_[gene=blaOXA]_[protein=OXA-294_family_class_D_beta-lactamase_OXA-984]_[protein_id=QWA20183.1]_[location=1..837]_[gbkey     CGATTGGAACGCAAGTGGATAATTTC---- 540
lcl|MZ265745.1_cds_QWA20192.1_1_[gene=blaOXA]_[protein=OXA-294_family_class_D_beta-lactamase_OXA-993]_[protein_id=QWA20192.1]_[location=1..837]_[gbkey     ATATAGGGACGCAAGTTGATAATTTT---- 540
lcl|MZ265746.1_cds_QWA20193.1_1_[gene=blaOXA]_[protein=OXA-294_family_class_D_beta-lactamase_OXA-994]_[protein_id=QWA20193.1]_[location=1..837]_[gbkey     ATATAGGGGCGCAAGTTGATAATTTT---- 540
lcl|MZ265747.1_cds_QWA20194.1_1_[gene=blaOXA]_[protein=OXA-294_family_class_D_beta-lactamase_OXA-995]_[protein_id=QWA20194.1]_[location=1..837]_[gbkey     CAATTGGAACGCAAGTGGATAATTTC---- 540
lcl|MZ265748.1_cds_QWA20195.1_1_[gene=blaOXA]_[protein=OXA-294_family_class_D_beta-lactamase_OXA-996]_[protein_id=QWA20195.1]_[location=1..837]_[gbkey     CGATTGGAACGCAAGTGGATAATTTC---- 540
lcl|MZ265749.1_cds_QWA20196.1_1_[gene=blaOXA]_[protein=OXA-294_family_class_D_beta-lactamase_OXA-997]_[protein_id=QWA20196.1]_[location=1..837]_[gbkey     ATATAGGGCCGCAAGTTGATAATTTT---- 540
lcl|MZ265750.1_cds_QWA20197.1_1_[gene=blaOXA]_[protein=OXA-294_family_class_D_beta-lactamase_OXA-998]_[protein_id=QWA20197.1]_[location=1..837]_[gbkey     CGATTGGAACGCAAGTGGATAATTTC---- 540
lcl|MZ265757.1_cds_QWA20204.1_1_[gene=blaOXA]_[protein=OXA-294_family_class_D_beta-lactamase_OXA-1004]_[protein_id=QWA20204.1]_[location=1..837]_[gbke     CGATTGGAACGCAAGTGGATAATTTC---- 540
lcl|NG_049589.1_cds_WP_004776204.1_1_[gene=blaOXA]_[locus_tag=A7J11_02993]_[protein=class_D_beta-lactamase_OXA-294]_[protein_id=WP_004776204.1]_[locat     ATATAGGGACACAATTTGATAATTTC---- 540
lcl|NG_049590.1_cds_WP_005260134.1_1_[gene=blaOXA]_[locus_tag=A7J11_03017]_[protein=OXA-294_family_class_D_beta-lactamase_OXA-295]_[protein_id=WP_0052     ATATAGGGGCGCAAGTTGATAATTTT---- 540
lcl|NG_078003.1_cds_WP_231869607.1_1_[gene=blaOXA]_[locus_tag=A7J11_07275]_[protein=OXA-294_family_class_D_beta-lactamase_OXA-982]_[protein_id=WP_2318     ATATAGGGACGCAAGTTGATAATTTT---- 540
lcl|NG_078005.1_cds_WP_231869609.1_1_[gene=blaOXA]_[locus_tag=A7J11_07277]_[protein=OXA-294_family_class_D_beta-lactamase_OXA-984]_[protein_id=WP_2318     CGATTGGAACGCAAGTGGATAATTTC---- 540
lcl|NG_078014.1_cds_WP_231869618.1_1_[gene=blaOXA]_[locus_tag=A7J11_07286]_[protein=OXA-294_family_class_D_beta-lactamase_OXA-993]_[protein_id=WP_2318     ATATAGGGACGCAAGTTGATAATTTT---- 540
lcl|NG_078015.1_cds_WP_231869619.1_1_[gene=blaOXA]_[locus_tag=A7J11_07287]_[protein=OXA-294_family_class_D_beta-lactamase_OXA-994]_[protein_id=WP_2318     ATATAGGGGCGCAAGTTGATAATTTT---- 540
lcl|NG_078016.1_cds_WP_231869620.1_1_[gene=blaOXA]_[locus_tag=A7J11_07288]_[protein=OXA-294_family_class_D_beta-lactamase_OXA-995]_[protein_id=WP_2318     CAATTGGAACGCAAGTGGATAATTTC---- 540
lcl|NG_078017.1_cds_WP_231869621.1_1_[gene=blaOXA]_[locus_tag=A7J11_07289]_[protein=OXA-294_family_class_D_beta-lactamase_OXA-996]_[protein_id=WP_2318     CGATTGGAACGCAAGTGGATAATTTC---- 540
lcl|NG_078018.1_cds_WP_231869622.1_1_[gene=blaOXA]_[locus_tag=A7J11_07290]_[protein=OXA-294_family_class_D_beta-lactamase_OXA-997]_[protein_id=WP_2318     ATATAGGGCCGCAAGTTGATAATTTT---- 540
lcl|NG_078019.1_cds_WP_231869623.1_1_[gene=blaOXA]_[locus_tag=A7J11_07291]_[protein=OXA-294_family_class_D_beta-lactamase_OXA-998]_[protein_id=WP_2318     CGATTGGAACGCAAGTGGATAATTTC---- 540
lcl|NG_078025.1_cds_WP_231869628.1_1_[gene=blaOXA]_[locus_tag=A7J11_07297]_[protein=OXA-294_family_class_D_beta-lactamase_OXA-1004]_[protein_id=WP_231     CGATTGGAACGCAAGTGGATAATTTC---- 540
lcl|NG_049592.1_cds_WP_005227858.1_1_[gene=blaOXA]_[locus_tag=A7J11_03014]_[protein=OXA-294_family_class_D_beta-lactamase_OXA-297]_[protein_id=WP_0052     CAATTGGAACGCAAGTGGATAATTTC---- 540
lcl|NG_049593.1_cds_WP_005282462.1_1_[gene=blaOXA]_[locus_tag=A7J11_03020]_[protein=OXA-294_family_class_D_beta-lactamase_OXA-298]_[protein_id=WP_0052     CGATTGGAACGCAAGTGGATAATTTC---- 540
                                                                                                                                                                                         

OXA-1_consensus                                                                                                                                            TGGCTCGAAAGTAGCTTAAAAATTTCACCA 570
OXA01_crRNA                                                                                                                                                --------------------------ACCA 570
Forward_primer                                                                                                                                             TGGCTCGAAAGTAGCTTA------------ 570
Reverse_primer                                                                                                                                             ------------------------------ 570
lcl|MZ265734.1_cds_QWA20181.1_1_[gene=blaOXA]_[protein=OXA-294_family_class_D_beta-lactamase_OXA-982]_[protein_id=QWA20181.1]_[location=1..837]_[gbkey     TGGTTAGTGGGGCCTTTAGAAATTACGCCA 570
lcl|MZ265736.1_cds_QWA20183.1_1_[gene=blaOXA]_[protein=OXA-294_family_class_D_beta-lactamase_OXA-984]_[protein_id=QWA20183.1]_[location=1..837]_[gbkey     TGGTTAGTGGGACCTTTAGAAATTACCCCT 570
lcl|MZ265745.1_cds_QWA20192.1_1_[gene=blaOXA]_[protein=OXA-294_family_class_D_beta-lactamase_OXA-993]_[protein_id=QWA20192.1]_[location=1..837]_[gbkey     TGGTTGGTGGGGCCTTTGGAGATTACGCCA 570
lcl|MZ265746.1_cds_QWA20193.1_1_[gene=blaOXA]_[protein=OXA-294_family_class_D_beta-lactamase_OXA-994]_[protein_id=QWA20193.1]_[location=1..837]_[gbkey     TGGTTAGTGGGGCCTTTGGAGATTACGCCA 570
lcl|MZ265747.1_cds_QWA20194.1_1_[gene=blaOXA]_[protein=OXA-294_family_class_D_beta-lactamase_OXA-995]_[protein_id=QWA20194.1]_[location=1..837]_[gbkey     TGGTTAGTGGGGCCTTTAGAAATTACCCCT 570
lcl|MZ265748.1_cds_QWA20195.1_1_[gene=blaOXA]_[protein=OXA-294_family_class_D_beta-lactamase_OXA-996]_[protein_id=QWA20195.1]_[location=1..837]_[gbkey     TGGTTAGTGGGACCTTTAGAAATTACCCCT 570
lcl|MZ265749.1_cds_QWA20196.1_1_[gene=blaOXA]_[protein=OXA-294_family_class_D_beta-lactamase_OXA-997]_[protein_id=QWA20196.1]_[location=1..837]_[gbkey     TGGTTAGTGGGGCCTTTGGAGATTACGCCA 570
lcl|MZ265750.1_cds_QWA20197.1_1_[gene=blaOXA]_[protein=OXA-294_family_class_D_beta-lactamase_OXA-998]_[protein_id=QWA20197.1]_[location=1..837]_[gbkey     TGGTTAGTGGGGCCTTTAGAAATTACCCCT 570
lcl|MZ265757.1_cds_QWA20204.1_1_[gene=blaOXA]_[protein=OXA-294_family_class_D_beta-lactamase_OXA-1004]_[protein_id=QWA20204.1]_[location=1..837]_[gbke     TGGTTAGTGGGACCTTTAGAAATTACCCCT 570
lcl|NG_049589.1_cds_WP_004776204.1_1_[gene=blaOXA]_[locus_tag=A7J11_02993]_[protein=class_D_beta-lactamase_OXA-294]_[protein_id=WP_004776204.1]_[locat     TGGTTGGTGGGGCCTTTAGAAATTACGCCA 570
lcl|NG_049590.1_cds_WP_005260134.1_1_[gene=blaOXA]_[locus_tag=A7J11_03017]_[protein=OXA-294_family_class_D_beta-lactamase_OXA-295]_[protein_id=WP_0052     TGGTTAGTGGGGCCTTTGGAGATTACGCCA 570
lcl|NG_078003.1_cds_WP_231869607.1_1_[gene=blaOXA]_[locus_tag=A7J11_07275]_[protein=OXA-294_family_class_D_beta-lactamase_OXA-982]_[protein_id=WP_2318     TGGTTAGTGGGGCCTTTAGAAATTACGCCA 570
lcl|NG_078005.1_cds_WP_231869609.1_1_[gene=blaOXA]_[locus_tag=A7J11_07277]_[protein=OXA-294_family_class_D_beta-lactamase_OXA-984]_[protein_id=WP_2318     TGGTTAGTGGGACCTTTAGAAATTACCCCT 570
lcl|NG_078014.1_cds_WP_231869618.1_1_[gene=blaOXA]_[locus_tag=A7J11_07286]_[protein=OXA-294_family_class_D_beta-lactamase_OXA-993]_[protein_id=WP_2318     TGGTTGGTGGGGCCTTTGGAGATTACGCCA 570
lcl|NG_078015.1_cds_WP_231869619.1_1_[gene=blaOXA]_[locus_tag=A7J11_07287]_[protein=OXA-294_family_class_D_beta-lactamase_OXA-994]_[protein_id=WP_2318     TGGTTAGTGGGGCCTTTGGAGATTACGCCA 570
lcl|NG_078016.1_cds_WP_231869620.1_1_[gene=blaOXA]_[locus_tag=A7J11_07288]_[protein=OXA-294_family_class_D_beta-lactamase_OXA-995]_[protein_id=WP_2318     TGGTTAGTGGGGCCTTTAGAAATTACCCCT 570
lcl|NG_078017.1_cds_WP_231869621.1_1_[gene=blaOXA]_[locus_tag=A7J11_07289]_[protein=OXA-294_family_class_D_beta-lactamase_OXA-996]_[protein_id=WP_2318     TGGTTAGTGGGACCTTTAGAAATTACCCCT 570
lcl|NG_078018.1_cds_WP_231869622.1_1_[gene=blaOXA]_[locus_tag=A7J11_07290]_[protein=OXA-294_family_class_D_beta-lactamase_OXA-997]_[protein_id=WP_2318     TGGTTAGTGGGGCCTTTGGAGATTACGCCA 570
lcl|NG_078019.1_cds_WP_231869623.1_1_[gene=blaOXA]_[locus_tag=A7J11_07291]_[protein=OXA-294_family_class_D_beta-lactamase_OXA-998]_[protein_id=WP_2318     TGGTTAGTGGGGCCTTTAGAAATTACCCCT 570
lcl|NG_078025.1_cds_WP_231869628.1_1_[gene=blaOXA]_[locus_tag=A7J11_07297]_[protein=OXA-294_family_class_D_beta-lactamase_OXA-1004]_[protein_id=WP_231     TGGTTAGTGGGACCTTTAGAAATTACCCCT 570
lcl|NG_049592.1_cds_WP_005227858.1_1_[gene=blaOXA]_[locus_tag=A7J11_03014]_[protein=OXA-294_family_class_D_beta-lactamase_OXA-297]_[protein_id=WP_0052     TGGTTAGTGGGGCCTTTAGAAATTACCCCT 570
lcl|NG_049593.1_cds_WP_005282462.1_1_[gene=blaOXA]_[locus_tag=A7J11_03020]_[protein=OXA-294_family_class_D_beta-lactamase_OXA-298]_[protein_id=WP_0052     TGGTTAGTGGGGCCTTTAGAAATTACCCCT 570
                                                                                                                                                                                         

OXA-1_consensus                                                                                                                                            GAAGAACAAATTCAATTCCTGCGTAAAATT 600
OXA01_crRNA                                                                                                                                                GAAGAACAAATTCAATTCCT---------- 600
Forward_primer                                                                                                                                             ------------------------------ 600
Reverse_primer                                                                                                                                             ------------------------------ 600
lcl|MZ265734.1_cds_QWA20181.1_1_[gene=blaOXA]_[protein=OXA-294_family_class_D_beta-lactamase_OXA-982]_[protein_id=QWA20181.1]_[location=1..837]_[gbkey     GTTGAGGAAGTAAAATTTGCCTATGCCTTA 600
lcl|MZ265736.1_cds_QWA20183.1_1_[gene=blaOXA]_[protein=OXA-294_family_class_D_beta-lactamase_OXA-984]_[protein_id=QWA20183.1]_[location=1..837]_[gbkey     GTTGAGGAAGTAAAATTTGCCTATGCCTTG 600
lcl|MZ265745.1_cds_QWA20192.1_1_[gene=blaOXA]_[protein=OXA-294_family_class_D_beta-lactamase_OXA-993]_[protein_id=QWA20192.1]_[location=1..837]_[gbkey     GTTGAGGAAGTGAAATTTGCTTATGCCTTA 600
lcl|MZ265746.1_cds_QWA20193.1_1_[gene=blaOXA]_[protein=OXA-294_family_class_D_beta-lactamase_OXA-994]_[protein_id=QWA20193.1]_[location=1..837]_[gbkey     GTTGAGGAAGTAAAATTTGCTTATGCCTTA 600
lcl|MZ265747.1_cds_QWA20194.1_1_[gene=blaOXA]_[protein=OXA-294_family_class_D_beta-lactamase_OXA-995]_[protein_id=QWA20194.1]_[location=1..837]_[gbkey     GTGGAGGAAGTAAAATTTGCCTATGCCTTG 600
lcl|MZ265748.1_cds_QWA20195.1_1_[gene=blaOXA]_[protein=OXA-294_family_class_D_beta-lactamase_OXA-996]_[protein_id=QWA20195.1]_[location=1..837]_[gbkey     GTGGAGGAAGTAAAATTTGCCTATGCCTTG 600
lcl|MZ265749.1_cds_QWA20196.1_1_[gene=blaOXA]_[protein=OXA-294_family_class_D_beta-lactamase_OXA-997]_[protein_id=QWA20196.1]_[location=1..837]_[gbkey     GTTGAGGAAGTAAAATTTGCTTATGCCTTA 600
lcl|MZ265750.1_cds_QWA20197.1_1_[gene=blaOXA]_[protein=OXA-294_family_class_D_beta-lactamase_OXA-998]_[protein_id=QWA20197.1]_[location=1..837]_[gbkey     GTGGAGGAAGTAAAATTTGCCTATGCCTTG 600
lcl|MZ265757.1_cds_QWA20204.1_1_[gene=blaOXA]_[protein=OXA-294_family_class_D_beta-lactamase_OXA-1004]_[protein_id=QWA20204.1]_[location=1..837]_[gbke     GTGGAGGAAGTAAAATTTGCCTATGCCTTG 600
lcl|NG_049589.1_cds_WP_004776204.1_1_[gene=blaOXA]_[locus_tag=A7J11_02993]_[protein=class_D_beta-lactamase_OXA-294]_[protein_id=WP_004776204.1]_[locat     GTTGAGGAAGTGAAATTTGCTTATGCCTTA 600
lcl|NG_049590.1_cds_WP_005260134.1_1_[gene=blaOXA]_[locus_tag=A7J11_03017]_[protein=OXA-294_family_class_D_beta-lactamase_OXA-295]_[protein_id=WP_0052     GTTGAGGAAGTAAAATTTGCTTATGCCTTA 600
lcl|NG_078003.1_cds_WP_231869607.1_1_[gene=blaOXA]_[locus_tag=A7J11_07275]_[protein=OXA-294_family_class_D_beta-lactamase_OXA-982]_[protein_id=WP_2318     GTTGAGGAAGTAAAATTTGCCTATGCCTTA 600
lcl|NG_078005.1_cds_WP_231869609.1_1_[gene=blaOXA]_[locus_tag=A7J11_07277]_[protein=OXA-294_family_class_D_beta-lactamase_OXA-984]_[protein_id=WP_2318     GTTGAGGAAGTAAAATTTGCCTATGCCTTG 600
lcl|NG_078014.1_cds_WP_231869618.1_1_[gene=blaOXA]_[locus_tag=A7J11_07286]_[protein=OXA-294_family_class_D_beta-lactamase_OXA-993]_[protein_id=WP_2318     GTTGAGGAAGTGAAATTTGCTTATGCCTTA 600
lcl|NG_078015.1_cds_WP_231869619.1_1_[gene=blaOXA]_[locus_tag=A7J11_07287]_[protein=OXA-294_family_class_D_beta-lactamase_OXA-994]_[protein_id=WP_2318     GTTGAGGAAGTAAAATTTGCTTATGCCTTA 600
lcl|NG_078016.1_cds_WP_231869620.1_1_[gene=blaOXA]_[locus_tag=A7J11_07288]_[protein=OXA-294_family_class_D_beta-lactamase_OXA-995]_[protein_id=WP_2318     GTGGAGGAAGTAAAATTTGCCTATGCCTTG 600
lcl|NG_078017.1_cds_WP_231869621.1_1_[gene=blaOXA]_[locus_tag=A7J11_07289]_[protein=OXA-294_family_class_D_beta-lactamase_OXA-996]_[protein_id=WP_2318     GTGGAGGAAGTAAAATTTGCCTATGCCTTG 600
lcl|NG_078018.1_cds_WP_231869622.1_1_[gene=blaOXA]_[locus_tag=A7J11_07290]_[protein=OXA-294_family_class_D_beta-lactamase_OXA-997]_[protein_id=WP_2318     GTTGAGGAAGTAAAATTTGCTTATGCCTTA 600
lcl|NG_078019.1_cds_WP_231869623.1_1_[gene=blaOXA]_[locus_tag=A7J11_07291]_[protein=OXA-294_family_class_D_beta-lactamase_OXA-998]_[protein_id=WP_2318     GTGGAGGAAGTAAAATTTGCCTATGCCTTG 600
lcl|NG_078025.1_cds_WP_231869628.1_1_[gene=blaOXA]_[locus_tag=A7J11_07297]_[protein=OXA-294_family_class_D_beta-lactamase_OXA-1004]_[protein_id=WP_231     GTGGAGGAAGTAAAATTTGCCTATGCCTTG 600
lcl|NG_049592.1_cds_WP_005227858.1_1_[gene=blaOXA]_[locus_tag=A7J11_03014]_[protein=OXA-294_family_class_D_beta-lactamase_OXA-297]_[protein_id=WP_0052     GTGGAGGAAGTAAAATTTGCCTATGCCTTG 600
lcl|NG_049593.1_cds_WP_005282462.1_1_[gene=blaOXA]_[locus_tag=A7J11_03020]_[protein=OXA-294_family_class_D_beta-lactamase_OXA-298]_[protein_id=WP_0052     GTGGAGGAAGTAAAATTTGCCTATGCCTTG 600
                                                                                                                                                                                         

OXA-1_consensus                                                                                                                                            ATTAATCACAATCTCCCAGTTAAAAACTCA 630
OXA01_crRNA                                                                                                                                                ------------------------------ 630
Forward_primer                                                                                                                                             ------------------------------ 630
Reverse_primer                                                                                                                                             ------------------------------ 630
lcl|MZ265734.1_cds_QWA20181.1_1_[gene=blaOXA]_[protein=OXA-294_family_class_D_beta-lactamase_OXA-982]_[protein_id=QWA20181.1]_[location=1..837]_[gbkey     GCCAAACAGCAACTTCCATTTGATCCCTCA 630
lcl|MZ265736.1_cds_QWA20183.1_1_[gene=blaOXA]_[protein=OXA-294_family_class_D_beta-lactamase_OXA-984]_[protein_id=QWA20183.1]_[location=1..837]_[gbkey     GCGAAAAAACAACTTGCATTTGACTCATCA 630
lcl|MZ265745.1_cds_QWA20192.1_1_[gene=blaOXA]_[protein=OXA-294_family_class_D_beta-lactamase_OXA-993]_[protein_id=QWA20192.1]_[location=1..837]_[gbkey     GCCAAACAGCAACTTCCATTTGATCCCTCA 630
lcl|MZ265746.1_cds_QWA20193.1_1_[gene=blaOXA]_[protein=OXA-294_family_class_D_beta-lactamase_OXA-994]_[protein_id=QWA20193.1]_[location=1..837]_[gbkey     GCCAAACAGCAACTTCCATTTGATCCCTCA 630
lcl|MZ265747.1_cds_QWA20194.1_1_[gene=blaOXA]_[protein=OXA-294_family_class_D_beta-lactamase_OXA-995]_[protein_id=QWA20194.1]_[location=1..837]_[gbkey     GCGAAAGAACAACTTGCATTTGACTCATCA 630
lcl|MZ265748.1_cds_QWA20195.1_1_[gene=blaOXA]_[protein=OXA-294_family_class_D_beta-lactamase_OXA-996]_[protein_id=QWA20195.1]_[location=1..837]_[gbkey     GCGAAAAAACAACTTGCATTTGACTCATCA 630
lcl|MZ265749.1_cds_QWA20196.1_1_[gene=blaOXA]_[protein=OXA-294_family_class_D_beta-lactamase_OXA-997]_[protein_id=QWA20196.1]_[location=1..837]_[gbkey     GCCAAACAGCAACTTCCATTTGATCCCTCA 630
lcl|MZ265750.1_cds_QWA20197.1_1_[gene=blaOXA]_[protein=OXA-294_family_class_D_beta-lactamase_OXA-998]_[protein_id=QWA20197.1]_[location=1..837]_[gbkey     GCGAAAAAACAACTTGCATTTGACTCATCA 630
lcl|MZ265757.1_cds_QWA20204.1_1_[gene=blaOXA]_[protein=OXA-294_family_class_D_beta-lactamase_OXA-1004]_[protein_id=QWA20204.1]_[location=1..837]_[gbke     GCGAAAAAACAACTTGCATTTGACTCATCA 630
lcl|NG_049589.1_cds_WP_004776204.1_1_[gene=blaOXA]_[locus_tag=A7J11_02993]_[protein=class_D_beta-lactamase_OXA-294]_[protein_id=WP_004776204.1]_[locat     GCCAAACAGCAACTTCCATTTGCTCCCTCA 630
lcl|NG_049590.1_cds_WP_005260134.1_1_[gene=blaOXA]_[locus_tag=A7J11_03017]_[protein=OXA-294_family_class_D_beta-lactamase_OXA-295]_[protein_id=WP_0052     GCCAAACAGCAACTTCCATTTGATCCCTCA 630
lcl|NG_078003.1_cds_WP_231869607.1_1_[gene=blaOXA]_[locus_tag=A7J11_07275]_[protein=OXA-294_family_class_D_beta-lactamase_OXA-982]_[protein_id=WP_2318     GCCAAACAGCAACTTCCATTTGATCCCTCA 630
lcl|NG_078005.1_cds_WP_231869609.1_1_[gene=blaOXA]_[locus_tag=A7J11_07277]_[protein=OXA-294_family_class_D_beta-lactamase_OXA-984]_[protein_id=WP_2318     GCGAAAAAACAACTTGCATTTGACTCATCA 630
lcl|NG_078014.1_cds_WP_231869618.1_1_[gene=blaOXA]_[locus_tag=A7J11_07286]_[protein=OXA-294_family_class_D_beta-lactamase_OXA-993]_[protein_id=WP_2318     GCCAAACAGCAACTTCCATTTGATCCCTCA 630
lcl|NG_078015.1_cds_WP_231869619.1_1_[gene=blaOXA]_[locus_tag=A7J11_07287]_[protein=OXA-294_family_class_D_beta-lactamase_OXA-994]_[protein_id=WP_2318     GCCAAACAGCAACTTCCATTTGATCCCTCA 630
lcl|NG_078016.1_cds_WP_231869620.1_1_[gene=blaOXA]_[locus_tag=A7J11_07288]_[protein=OXA-294_family_class_D_beta-lactamase_OXA-995]_[protein_id=WP_2318     GCGAAAGAACAACTTGCATTTGACTCATCA 630
lcl|NG_078017.1_cds_WP_231869621.1_1_[gene=blaOXA]_[locus_tag=A7J11_07289]_[protein=OXA-294_family_class_D_beta-lactamase_OXA-996]_[protein_id=WP_2318     GCGAAAAAACAACTTGCATTTGACTCATCA 630
lcl|NG_078018.1_cds_WP_231869622.1_1_[gene=blaOXA]_[locus_tag=A7J11_07290]_[protein=OXA-294_family_class_D_beta-lactamase_OXA-997]_[protein_id=WP_2318     GCCAAACAGCAACTTCCATTTGATCCCTCA 630
lcl|NG_078019.1_cds_WP_231869623.1_1_[gene=blaOXA]_[locus_tag=A7J11_07291]_[protein=OXA-294_family_class_D_beta-lactamase_OXA-998]_[protein_id=WP_2318     GCGAAAAAACAACTTGCATTTGACTCATCA 630
lcl|NG_078025.1_cds_WP_231869628.1_1_[gene=blaOXA]_[locus_tag=A7J11_07297]_[protein=OXA-294_family_class_D_beta-lactamase_OXA-1004]_[protein_id=WP_231     GCGAAAAAACAACTTGCATTTGACTCATCA 630
lcl|NG_049592.1_cds_WP_005227858.1_1_[gene=blaOXA]_[locus_tag=A7J11_03014]_[protein=OXA-294_family_class_D_beta-lactamase_OXA-297]_[protein_id=WP_0052     GCGAAAAAACAACTTGCATTTGACTCATCA 630
lcl|NG_049593.1_cds_WP_005282462.1_1_[gene=blaOXA]_[locus_tag=A7J11_03020]_[protein=OXA-294_family_class_D_beta-lactamase_OXA-298]_[protein_id=WP_0052     GCGAAAAAACAACTTGCATTTGACTCATCA 630
                                                                                                                                                                                         

OXA-1_consensus                                                                                                                                            GCCATAGAAAACACCATAGAGAACATGTAT 660
OXA01_crRNA                                                                                                                                                ------------------------------ 660
Forward_primer                                                                                                                                             ------------------------------ 660
Reverse_primer                                                                                                                                             ------------------------------ 660
lcl|MZ265734.1_cds_QWA20181.1_1_[gene=blaOXA]_[protein=OXA-294_family_class_D_beta-lactamase_OXA-982]_[protein_id=QWA20181.1]_[location=1..837]_[gbkey     ACACAGCAGCAAGTCAGAGATATGTTGTTG 660
lcl|MZ265736.1_cds_QWA20183.1_1_[gene=blaOXA]_[protein=OXA-294_family_class_D_beta-lactamase_OXA-984]_[protein_id=QWA20183.1]_[location=1..837]_[gbkey     ACCCAGCAACAAGTTAAAGATATGTTGCTG 660
lcl|MZ265745.1_cds_QWA20192.1_1_[gene=blaOXA]_[protein=OXA-294_family_class_D_beta-lactamase_OXA-993]_[protein_id=QWA20192.1]_[location=1..837]_[gbkey     ACACAGCAGCAAGTCAGAGATATGTTGTTG 660
lcl|MZ265746.1_cds_QWA20193.1_1_[gene=blaOXA]_[protein=OXA-294_family_class_D_beta-lactamase_OXA-994]_[protein_id=QWA20193.1]_[location=1..837]_[gbkey     ACACAGCAGCAAGTCAGAGATATGTTGTTG 660
lcl|MZ265747.1_cds_QWA20194.1_1_[gene=blaOXA]_[protein=OXA-294_family_class_D_beta-lactamase_OXA-995]_[protein_id=QWA20194.1]_[location=1..837]_[gbkey     ACCCAGCAACAAGTTAAAGATATGTTGCTG 660
lcl|MZ265748.1_cds_QWA20195.1_1_[gene=blaOXA]_[protein=OXA-294_family_class_D_beta-lactamase_OXA-996]_[protein_id=QWA20195.1]_[location=1..837]_[gbkey     ACCCAGCAACAAGTTAAAGATATGTTGCTG 660
lcl|MZ265749.1_cds_QWA20196.1_1_[gene=blaOXA]_[protein=OXA-294_family_class_D_beta-lactamase_OXA-997]_[protein_id=QWA20196.1]_[location=1..837]_[gbkey     ACACAGCAGCAAGTCAGAGATATGTTGTTG 660
lcl|MZ265750.1_cds_QWA20197.1_1_[gene=blaOXA]_[protein=OXA-294_family_class_D_beta-lactamase_OXA-998]_[protein_id=QWA20197.1]_[location=1..837]_[gbkey     ACCCAGCAACAAGTTAAAGATATGTTGCTG 660
lcl|MZ265757.1_cds_QWA20204.1_1_[gene=blaOXA]_[protein=OXA-294_family_class_D_beta-lactamase_OXA-1004]_[protein_id=QWA20204.1]_[location=1..837]_[gbke     ACCCAGCAACAAGTTAAAGATATGTTGCTG 660
lcl|NG_049589.1_cds_WP_004776204.1_1_[gene=blaOXA]_[locus_tag=A7J11_02993]_[protein=class_D_beta-lactamase_OXA-294]_[protein_id=WP_004776204.1]_[locat     ACACAGCAGCAAGTCAGAGATATGTTGTTG 660
lcl|NG_049590.1_cds_WP_005260134.1_1_[gene=blaOXA]_[locus_tag=A7J11_03017]_[protein=OXA-294_family_class_D_beta-lactamase_OXA-295]_[protein_id=WP_0052     ACACAGCAGCAAGTCAGAGATATGTTGTTG 660
lcl|NG_078003.1_cds_WP_231869607.1_1_[gene=blaOXA]_[locus_tag=A7J11_07275]_[protein=OXA-294_family_class_D_beta-lactamase_OXA-982]_[protein_id=WP_2318     ACACAGCAGCAAGTCAGAGATATGTTGTTG 660
lcl|NG_078005.1_cds_WP_231869609.1_1_[gene=blaOXA]_[locus_tag=A7J11_07277]_[protein=OXA-294_family_class_D_beta-lactamase_OXA-984]_[protein_id=WP_2318     ACCCAGCAACAAGTTAAAGATATGTTGCTG 660
lcl|NG_078014.1_cds_WP_231869618.1_1_[gene=blaOXA]_[locus_tag=A7J11_07286]_[protein=OXA-294_family_class_D_beta-lactamase_OXA-993]_[protein_id=WP_2318     ACACAGCAGCAAGTCAGAGATATGTTGTTG 660
lcl|NG_078015.1_cds_WP_231869619.1_1_[gene=blaOXA]_[locus_tag=A7J11_07287]_[protein=OXA-294_family_class_D_beta-lactamase_OXA-994]_[protein_id=WP_2318     ACACAGCAGCAAGTCAGAGATATGTTGTTG 660
lcl|NG_078016.1_cds_WP_231869620.1_1_[gene=blaOXA]_[locus_tag=A7J11_07288]_[protein=OXA-294_family_class_D_beta-lactamase_OXA-995]_[protein_id=WP_2318     ACCCAGCAACAAGTTAAAGATATGTTGCTG 660
lcl|NG_078017.1_cds_WP_231869621.1_1_[gene=blaOXA]_[locus_tag=A7J11_07289]_[protein=OXA-294_family_class_D_beta-lactamase_OXA-996]_[protein_id=WP_2318     ACCCAGCAACAAGTTAAAGATATGTTGCTG 660
lcl|NG_078018.1_cds_WP_231869622.1_1_[gene=blaOXA]_[locus_tag=A7J11_07290]_[protein=OXA-294_family_class_D_beta-lactamase_OXA-997]_[protein_id=WP_2318     ACACAGCAGCAAGTCAGAGATATGTTGTTG 660
lcl|NG_078019.1_cds_WP_231869623.1_1_[gene=blaOXA]_[locus_tag=A7J11_07291]_[protein=OXA-294_family_class_D_beta-lactamase_OXA-998]_[protein_id=WP_2318     ACCCAGCAACAAGTTAAAGATATGTTGCTG 660
lcl|NG_078025.1_cds_WP_231869628.1_1_[gene=blaOXA]_[locus_tag=A7J11_07297]_[protein=OXA-294_family_class_D_beta-lactamase_OXA-1004]_[protein_id=WP_231     ACCCAGCAACAAGTTAAAGATATGTTGCTG 660
lcl|NG_049592.1_cds_WP_005227858.1_1_[gene=blaOXA]_[locus_tag=A7J11_03014]_[protein=OXA-294_family_class_D_beta-lactamase_OXA-297]_[protein_id=WP_0052     ACCCAGCAACAAGTTAAAGATATGTTGCTG 660
lcl|NG_049593.1_cds_WP_005282462.1_1_[gene=blaOXA]_[locus_tag=A7J11_03020]_[protein=OXA-294_family_class_D_beta-lactamase_OXA-298]_[protein_id=WP_0052     ACCCAGCAACAAGTTAAAGATATGTTGCTG 660
                                                                                                                                                                                         

OXA-1_consensus                                                                                                                                            CTACAAGATCTGGATAATAGTACAAAACTG 690
OXA01_crRNA                                                                                                                                                ------------------------------ 690
Forward_primer                                                                                                                                             ------------------------------ 690
Reverse_primer                                                                                                                                             ------------------------------ 690
lcl|MZ265734.1_cds_QWA20181.1_1_[gene=blaOXA]_[protein=OXA-294_family_class_D_beta-lactamase_OXA-982]_[protein_id=QWA20181.1]_[location=1..837]_[gbkey     ATCGAAAATGT---TCAGGGAACCAGAATC 690
lcl|MZ265736.1_cds_QWA20183.1_1_[gene=blaOXA]_[protein=OXA-294_family_class_D_beta-lactamase_OXA-984]_[protein_id=QWA20183.1]_[location=1..837]_[gbkey     ATTGAAGATAT---TCAGGGCACCAAAATC 690
lcl|MZ265745.1_cds_QWA20192.1_1_[gene=blaOXA]_[protein=OXA-294_family_class_D_beta-lactamase_OXA-993]_[protein_id=QWA20192.1]_[location=1..837]_[gbkey     ATCGAAAATGT---TCAGGGAACCAGAATC 690
lcl|MZ265746.1_cds_QWA20193.1_1_[gene=blaOXA]_[protein=OXA-294_family_class_D_beta-lactamase_OXA-994]_[protein_id=QWA20193.1]_[location=1..837]_[gbkey     ATCGAAAATGT---TCAGGGAACCAGAATC 690
lcl|MZ265747.1_cds_QWA20194.1_1_[gene=blaOXA]_[protein=OXA-294_family_class_D_beta-lactamase_OXA-995]_[protein_id=QWA20194.1]_[location=1..837]_[gbkey     ATTGAAGATAT---TCAGGGCACCAAAATC 690
lcl|MZ265748.1_cds_QWA20195.1_1_[gene=blaOXA]_[protein=OXA-294_family_class_D_beta-lactamase_OXA-996]_[protein_id=QWA20195.1]_[location=1..837]_[gbkey     ATTGAAGATAT---TCAGGGCACCAAAATC 690
lcl|MZ265749.1_cds_QWA20196.1_1_[gene=blaOXA]_[protein=OXA-294_family_class_D_beta-lactamase_OXA-997]_[protein_id=QWA20196.1]_[location=1..837]_[gbkey     ATCGAAAATGT---TCAGGGAACTAGAATC 690
lcl|MZ265750.1_cds_QWA20197.1_1_[gene=blaOXA]_[protein=OXA-294_family_class_D_beta-lactamase_OXA-998]_[protein_id=QWA20197.1]_[location=1..837]_[gbkey     ATTGAAGATAT---TCAGGGCACCAAACTC 690
lcl|MZ265757.1_cds_QWA20204.1_1_[gene=blaOXA]_[protein=OXA-294_family_class_D_beta-lactamase_OXA-1004]_[protein_id=QWA20204.1]_[location=1..837]_[gbke     ATTGAAGATAT---TCAGGGCACCAAAATC 690
lcl|NG_049589.1_cds_WP_004776204.1_1_[gene=blaOXA]_[locus_tag=A7J11_02993]_[protein=class_D_beta-lactamase_OXA-294]_[protein_id=WP_004776204.1]_[locat     ATCGAAAATGT---TCAGGGAACCAGAATC 690
lcl|NG_049590.1_cds_WP_005260134.1_1_[gene=blaOXA]_[locus_tag=A7J11_03017]_[protein=OXA-294_family_class_D_beta-lactamase_OXA-295]_[protein_id=WP_0052     ATCGAAAATGT---TCAGGGAACCAGAATC 690
lcl|NG_078003.1_cds_WP_231869607.1_1_[gene=blaOXA]_[locus_tag=A7J11_07275]_[protein=OXA-294_family_class_D_beta-lactamase_OXA-982]_[protein_id=WP_2318     ATCGAAAATGT---TCAGGGAACCAGAATC 690
lcl|NG_078005.1_cds_WP_231869609.1_1_[gene=blaOXA]_[locus_tag=A7J11_07277]_[protein=OXA-294_family_class_D_beta-lactamase_OXA-984]_[protein_id=WP_2318     ATTGAAGATAT---TCAGGGCACCAAAATC 690
lcl|NG_078014.1_cds_WP_231869618.1_1_[gene=blaOXA]_[locus_tag=A7J11_07286]_[protein=OXA-294_family_class_D_beta-lactamase_OXA-993]_[protein_id=WP_2318     ATCGAAAATGT---TCAGGGAACCAGAATC 690
lcl|NG_078015.1_cds_WP_231869619.1_1_[gene=blaOXA]_[locus_tag=A7J11_07287]_[protein=OXA-294_family_class_D_beta-lactamase_OXA-994]_[protein_id=WP_2318     ATCGAAAATGT---TCAGGGAACCAGAATC 690
lcl|NG_078016.1_cds_WP_231869620.1_1_[gene=blaOXA]_[locus_tag=A7J11_07288]_[protein=OXA-294_family_class_D_beta-lactamase_OXA-995]_[protein_id=WP_2318     ATTGAAGATAT---TCAGGGCACCAAAATC 690
lcl|NG_078017.1_cds_WP_231869621.1_1_[gene=blaOXA]_[locus_tag=A7J11_07289]_[protein=OXA-294_family_class_D_beta-lactamase_OXA-996]_[protein_id=WP_2318     ATTGAAGATAT---TCAGGGCACCAAAATC 690
lcl|NG_078018.1_cds_WP_231869622.1_1_[gene=blaOXA]_[locus_tag=A7J11_07290]_[protein=OXA-294_family_class_D_beta-lactamase_OXA-997]_[protein_id=WP_2318     ATCGAAAATGT---TCAGGGAACTAGAATC 690
lcl|NG_078019.1_cds_WP_231869623.1_1_[gene=blaOXA]_[locus_tag=A7J11_07291]_[protein=OXA-294_family_class_D_beta-lactamase_OXA-998]_[protein_id=WP_2318     ATTGAAGATAT---TCAGGGCACCAAACTC 690
lcl|NG_078025.1_cds_WP_231869628.1_1_[gene=blaOXA]_[locus_tag=A7J11_07297]_[protein=OXA-294_family_class_D_beta-lactamase_OXA-1004]_[protein_id=WP_231     ATTGAAGATAT---TCAGGGCACCAAAATC 690
lcl|NG_049592.1_cds_WP_005227858.1_1_[gene=blaOXA]_[locus_tag=A7J11_03014]_[protein=OXA-294_family_class_D_beta-lactamase_OXA-297]_[protein_id=WP_0052     ATTGAAGATAT---TCAGGGCACCAAAATC 690
lcl|NG_049593.1_cds_WP_005282462.1_1_[gene=blaOXA]_[locus_tag=A7J11_03020]_[protein=OXA-294_family_class_D_beta-lactamase_OXA-298]_[protein_id=WP_0052     ATTGAAGATAT---TCAGGGCACCAAAATC 690
                                                                                                                                                                                         

OXA-1_consensus                                                                                                                                            TATGGGAAAACTGGTGCAGGATTCACAGCA 720
OXA01_crRNA                                                                                                                                                ------------------------------ 720
Forward_primer                                                                                                                                             ------------------------------ 720
Reverse_primer                                                                                                                                             ------------------------------ 720
lcl|MZ265734.1_cds_QWA20181.1_1_[gene=blaOXA]_[protein=OXA-294_family_class_D_beta-lactamase_OXA-982]_[protein_id=QWA20181.1]_[location=1..837]_[gbkey     TATGCCAAGAGTGGTTGGGGAAT------G 720
lcl|MZ265736.1_cds_QWA20183.1_1_[gene=blaOXA]_[protein=OXA-294_family_class_D_beta-lactamase_OXA-984]_[protein_id=QWA20183.1]_[location=1..837]_[gbkey     TATGCCAAAAGCGGATGGGGCAT------G 720
lcl|MZ265745.1_cds_QWA20192.1_1_[gene=blaOXA]_[protein=OXA-294_family_class_D_beta-lactamase_OXA-993]_[protein_id=QWA20192.1]_[location=1..837]_[gbkey     TATGCCAAAAGCGGTTGGGGAAT------G 720
lcl|MZ265746.1_cds_QWA20193.1_1_[gene=blaOXA]_[protein=OXA-294_family_class_D_beta-lactamase_OXA-994]_[protein_id=QWA20193.1]_[location=1..837]_[gbkey     TATGCCAAGAGTGGTTGGGGAAT------A 720
lcl|MZ265747.1_cds_QWA20194.1_1_[gene=blaOXA]_[protein=OXA-294_family_class_D_beta-lactamase_OXA-995]_[protein_id=QWA20194.1]_[location=1..837]_[gbkey     TATGCCAAAAGTGGTTGGGGCAT------G 720
lcl|MZ265748.1_cds_QWA20195.1_1_[gene=blaOXA]_[protein=OXA-294_family_class_D_beta-lactamase_OXA-996]_[protein_id=QWA20195.1]_[location=1..837]_[gbkey     TATGCCAAAAGTGGATGGGGCAT------G 720
lcl|MZ265749.1_cds_QWA20196.1_1_[gene=blaOXA]_[protein=OXA-294_family_class_D_beta-lactamase_OXA-997]_[protein_id=QWA20196.1]_[location=1..837]_[gbkey     TATGCCAAAAGTGGTTGGGGAAT------G 720
lcl|MZ265750.1_cds_QWA20197.1_1_[gene=blaOXA]_[protein=OXA-294_family_class_D_beta-lactamase_OXA-998]_[protein_id=QWA20197.1]_[location=1..837]_[gbkey     TATGCCAAAAGTGGATGGGGCAT------G 720
lcl|MZ265757.1_cds_QWA20204.1_1_[gene=blaOXA]_[protein=OXA-294_family_class_D_beta-lactamase_OXA-1004]_[protein_id=QWA20204.1]_[location=1..837]_[gbke     TATGCCAAAAGTGGATGGGGCAT------G 720
lcl|NG_049589.1_cds_WP_004776204.1_1_[gene=blaOXA]_[locus_tag=A7J11_02993]_[protein=class_D_beta-lactamase_OXA-294]_[protein_id=WP_004776204.1]_[locat     TATGCCAAAAGTGGTTGGGGAAT------G 720
lcl|NG_049590.1_cds_WP_005260134.1_1_[gene=blaOXA]_[locus_tag=A7J11_03017]_[protein=OXA-294_family_class_D_beta-lactamase_OXA-295]_[protein_id=WP_0052     TATGCCAAGAGTGGTTGGGGAAT------G 720
lcl|NG_078003.1_cds_WP_231869607.1_1_[gene=blaOXA]_[locus_tag=A7J11_07275]_[protein=OXA-294_family_class_D_beta-lactamase_OXA-982]_[protein_id=WP_2318     TATGCCAAGAGTGGTTGGGGAAT------G 720
lcl|NG_078005.1_cds_WP_231869609.1_1_[gene=blaOXA]_[locus_tag=A7J11_07277]_[protein=OXA-294_family_class_D_beta-lactamase_OXA-984]_[protein_id=WP_2318     TATGCCAAAAGCGGATGGGGCAT------G 720
lcl|NG_078014.1_cds_WP_231869618.1_1_[gene=blaOXA]_[locus_tag=A7J11_07286]_[protein=OXA-294_family_class_D_beta-lactamase_OXA-993]_[protein_id=WP_2318     TATGCCAAAAGCGGTTGGGGAAT------G 720
lcl|NG_078015.1_cds_WP_231869619.1_1_[gene=blaOXA]_[locus_tag=A7J11_07287]_[protein=OXA-294_family_class_D_beta-lactamase_OXA-994]_[protein_id=WP_2318     TATGCCAAGAGTGGTTGGGGAAT------A 720
lcl|NG_078016.1_cds_WP_231869620.1_1_[gene=blaOXA]_[locus_tag=A7J11_07288]_[protein=OXA-294_family_class_D_beta-lactamase_OXA-995]_[protein_id=WP_2318     TATGCCAAAAGTGGTTGGGGCAT------G 720
lcl|NG_078017.1_cds_WP_231869621.1_1_[gene=blaOXA]_[locus_tag=A7J11_07289]_[protein=OXA-294_family_class_D_beta-lactamase_OXA-996]_[protein_id=WP_2318     TATGCCAAAAGTGGATGGGGCAT------G 720
lcl|NG_078018.1_cds_WP_231869622.1_1_[gene=blaOXA]_[locus_tag=A7J11_07290]_[protein=OXA-294_family_class_D_beta-lactamase_OXA-997]_[protein_id=WP_2318     TATGCCAAAAGTGGTTGGGGAAT------G 720
lcl|NG_078019.1_cds_WP_231869623.1_1_[gene=blaOXA]_[locus_tag=A7J11_07291]_[protein=OXA-294_family_class_D_beta-lactamase_OXA-998]_[protein_id=WP_2318     TATGCCAAAAGTGGATGGGGCAT------G 720
lcl|NG_078025.1_cds_WP_231869628.1_1_[gene=blaOXA]_[locus_tag=A7J11_07297]_[protein=OXA-294_family_class_D_beta-lactamase_OXA-1004]_[protein_id=WP_231     TATGCCAAAAGTGGATGGGGCAT------G 720
lcl|NG_049592.1_cds_WP_005227858.1_1_[gene=blaOXA]_[locus_tag=A7J11_03014]_[protein=OXA-294_family_class_D_beta-lactamase_OXA-297]_[protein_id=WP_0052     TATGCCAAAAGTGGATGGGGCAT------G 720
lcl|NG_049593.1_cds_WP_005282462.1_1_[gene=blaOXA]_[locus_tag=A7J11_03020]_[protein=OXA-294_family_class_D_beta-lactamase_OXA-298]_[protein_id=WP_0052     TATGCCAAAAGTGGATGGGGCAT------G 720
                                                                                                                                                                                         

OXA-1_consensus                                                                                                                                            AATAGAACCTTACAAAACGGATGGTTTGAA 750
OXA01_crRNA                                                                                                                                                ------------------------------ 750
Forward_primer                                                                                                                                             ------------------------------ 750
Reverse_primer                                                                                                                                             ------------------------------ 750
lcl|MZ265734.1_cds_QWA20181.1_1_[gene=blaOXA]_[protein=OXA-294_family_class_D_beta-lactamase_OXA-982]_[protein_id=QWA20181.1]_[location=1..837]_[gbkey     GATGTAAATCCTCAAGTTGGATGGTGGACG 750
lcl|MZ265736.1_cds_QWA20183.1_1_[gene=blaOXA]_[protein=OXA-294_family_class_D_beta-lactamase_OXA-984]_[protein_id=QWA20183.1]_[location=1..837]_[gbkey     GATGTAAATCCTCAGGTGGGATGGTGGACA 750
lcl|MZ265745.1_cds_QWA20192.1_1_[gene=blaOXA]_[protein=OXA-294_family_class_D_beta-lactamase_OXA-993]_[protein_id=QWA20192.1]_[location=1..837]_[gbkey     GATGTAAATCCTCAAGTCGGACGGTGGACA 750
lcl|MZ265746.1_cds_QWA20193.1_1_[gene=blaOXA]_[protein=OXA-294_family_class_D_beta-lactamase_OXA-994]_[protein_id=QWA20193.1]_[location=1..837]_[gbkey     GATGTAAATCCTCAAGTTGGATGGTGGACG 750
lcl|MZ265747.1_cds_QWA20194.1_1_[gene=blaOXA]_[protein=OXA-294_family_class_D_beta-lactamase_OXA-995]_[protein_id=QWA20194.1]_[location=1..837]_[gbkey     GATGTAAATCCTCAGGTGGGATGGTGGACA 750
lcl|MZ265748.1_cds_QWA20195.1_1_[gene=blaOXA]_[protein=OXA-294_family_class_D_beta-lactamase_OXA-996]_[protein_id=QWA20195.1]_[location=1..837]_[gbkey     GATGTAAATCCTCAGGTGGGATGGTGGACA 750
lcl|MZ265749.1_cds_QWA20196.1_1_[gene=blaOXA]_[protein=OXA-294_family_class_D_beta-lactamase_OXA-997]_[protein_id=QWA20196.1]_[location=1..837]_[gbkey     GATGTAAATCCTCAAGTCGGATGGTGGACA 750
lcl|MZ265750.1_cds_QWA20197.1_1_[gene=blaOXA]_[protein=OXA-294_family_class_D_beta-lactamase_OXA-998]_[protein_id=QWA20197.1]_[location=1..837]_[gbkey     GATGTAAATCCTCAGGTGGGATGGTGGACA 750
lcl|MZ265757.1_cds_QWA20204.1_1_[gene=blaOXA]_[protein=OXA-294_family_class_D_beta-lactamase_OXA-1004]_[protein_id=QWA20204.1]_[location=1..837]_[gbke     GATGTAAACCCTCAGGTGGGATGGTGGACA 750
lcl|NG_049589.1_cds_WP_004776204.1_1_[gene=blaOXA]_[locus_tag=A7J11_02993]_[protein=class_D_beta-lactamase_OXA-294]_[protein_id=WP_004776204.1]_[locat     GATGTAAATCCTCAAGTCGGATGGTGGACA 750
lcl|NG_049590.1_cds_WP_005260134.1_1_[gene=blaOXA]_[locus_tag=A7J11_03017]_[protein=OXA-294_family_class_D_beta-lactamase_OXA-295]_[protein_id=WP_0052     GATGTAAATCCTCAAGTTGGATGGTGGACG 750
lcl|NG_078003.1_cds_WP_231869607.1_1_[gene=blaOXA]_[locus_tag=A7J11_07275]_[protein=OXA-294_family_class_D_beta-lactamase_OXA-982]_[protein_id=WP_2318     GATGTAAATCCTCAAGTTGGATGGTGGACG 750
lcl|NG_078005.1_cds_WP_231869609.1_1_[gene=blaOXA]_[locus_tag=A7J11_07277]_[protein=OXA-294_family_class_D_beta-lactamase_OXA-984]_[protein_id=WP_2318     GATGTAAATCCTCAGGTGGGATGGTGGACA 750
lcl|NG_078014.1_cds_WP_231869618.1_1_[gene=blaOXA]_[locus_tag=A7J11_07286]_[protein=OXA-294_family_class_D_beta-lactamase_OXA-993]_[protein_id=WP_2318     GATGTAAATCCTCAAGTCGGACGGTGGACA 750
lcl|NG_078015.1_cds_WP_231869619.1_1_[gene=blaOXA]_[locus_tag=A7J11_07287]_[protein=OXA-294_family_class_D_beta-lactamase_OXA-994]_[protein_id=WP_2318     GATGTAAATCCTCAAGTTGGATGGTGGACG 750
lcl|NG_078016.1_cds_WP_231869620.1_1_[gene=blaOXA]_[locus_tag=A7J11_07288]_[protein=OXA-294_family_class_D_beta-lactamase_OXA-995]_[protein_id=WP_2318     GATGTAAATCCTCAGGTGGGATGGTGGACA 750
lcl|NG_078017.1_cds_WP_231869621.1_1_[gene=blaOXA]_[locus_tag=A7J11_07289]_[protein=OXA-294_family_class_D_beta-lactamase_OXA-996]_[protein_id=WP_2318     GATGTAAATCCTCAGGTGGGATGGTGGACA 750
lcl|NG_078018.1_cds_WP_231869622.1_1_[gene=blaOXA]_[locus_tag=A7J11_07290]_[protein=OXA-294_family_class_D_beta-lactamase_OXA-997]_[protein_id=WP_2318     GATGTAAATCCTCAAGTCGGATGGTGGACA 750
lcl|NG_078019.1_cds_WP_231869623.1_1_[gene=blaOXA]_[locus_tag=A7J11_07291]_[protein=OXA-294_family_class_D_beta-lactamase_OXA-998]_[protein_id=WP_2318     GATGTAAATCCTCAGGTGGGATGGTGGACA 750
lcl|NG_078025.1_cds_WP_231869628.1_1_[gene=blaOXA]_[locus_tag=A7J11_07297]_[protein=OXA-294_family_class_D_beta-lactamase_OXA-1004]_[protein_id=WP_231     GATGTAAACCCTCAGGTGGGATGGTGGACA 750
lcl|NG_049592.1_cds_WP_005227858.1_1_[gene=blaOXA]_[locus_tag=A7J11_03014]_[protein=OXA-294_family_class_D_beta-lactamase_OXA-297]_[protein_id=WP_0052     GATGTAAAACCTCAGGTGGGATGGTGGACA 750
lcl|NG_049593.1_cds_WP_005282462.1_1_[gene=blaOXA]_[locus_tag=A7J11_03020]_[protein=OXA-294_family_class_D_beta-lactamase_OXA-298]_[protein_id=WP_0052     GATGTAAAACCTCAGGTGGGATGGTGGACA 750
                                                                                                                                                                                         

OXA-1_consensus                                                                                                                                            GGGTTTATTATAAGCAAATCAGGACATAAA 780
OXA01_crRNA                                                                                                                                                ------------------------------ 780
Forward_primer                                                                                                                                             ------------------------------ 780
Reverse_primer                                                                                                                                             ------------------------------ 780
lcl|MZ265734.1_cds_QWA20181.1_1_[gene=blaOXA]_[protein=OXA-294_family_class_D_beta-lactamase_OXA-982]_[protein_id=QWA20181.1]_[location=1..837]_[gbkey     GGTTGGAT------------TGAACAACCA 780
lcl|MZ265736.1_cds_QWA20183.1_1_[gene=blaOXA]_[protein=OXA-294_family_class_D_beta-lactamase_OXA-984]_[protein_id=QWA20183.1]_[location=1..837]_[gbkey     GGTTGGGT------------AGAACAACCC 780
lcl|MZ265745.1_cds_QWA20192.1_1_[gene=blaOXA]_[protein=OXA-294_family_class_D_beta-lactamase_OXA-993]_[protein_id=QWA20192.1]_[location=1..837]_[gbkey     GGTTGGGT------------CGAACAACCA 780
lcl|MZ265746.1_cds_QWA20193.1_1_[gene=blaOXA]_[protein=OXA-294_family_class_D_beta-lactamase_OXA-994]_[protein_id=QWA20193.1]_[location=1..837]_[gbkey     GGTTGGAT------------TGAACAACCA 780
lcl|MZ265747.1_cds_QWA20194.1_1_[gene=blaOXA]_[protein=OXA-294_family_class_D_beta-lactamase_OXA-995]_[protein_id=QWA20194.1]_[location=1..837]_[gbkey     GGTTGGGT------------AGAACAACCC 780
lcl|MZ265748.1_cds_QWA20195.1_1_[gene=blaOXA]_[protein=OXA-294_family_class_D_beta-lactamase_OXA-996]_[protein_id=QWA20195.1]_[location=1..837]_[gbkey     GGTTGGGT------------AGAACAACCC 780
lcl|MZ265749.1_cds_QWA20196.1_1_[gene=blaOXA]_[protein=OXA-294_family_class_D_beta-lactamase_OXA-997]_[protein_id=QWA20196.1]_[location=1..837]_[gbkey     GGTTGGGT------------CGAACAACCA 780
lcl|MZ265750.1_cds_QWA20197.1_1_[gene=blaOXA]_[protein=OXA-294_family_class_D_beta-lactamase_OXA-998]_[protein_id=QWA20197.1]_[location=1..837]_[gbkey     GGTTGGGT------------AGAACAACCC 780
lcl|MZ265757.1_cds_QWA20204.1_1_[gene=blaOXA]_[protein=OXA-294_family_class_D_beta-lactamase_OXA-1004]_[protein_id=QWA20204.1]_[location=1..837]_[gbke     GGTTGGGT------------AGAACAACCC 780
lcl|NG_049589.1_cds_WP_004776204.1_1_[gene=blaOXA]_[locus_tag=A7J11_02993]_[protein=class_D_beta-lactamase_OXA-294]_[protein_id=WP_004776204.1]_[locat     GGTTGGGT------------TGAACAACCA 780
lcl|NG_049590.1_cds_WP_005260134.1_1_[gene=blaOXA]_[locus_tag=A7J11_03017]_[protein=OXA-294_family_class_D_beta-lactamase_OXA-295]_[protein_id=WP_0052     GGTTGGAT------------TGAACAAACG 780
lcl|NG_078003.1_cds_WP_231869607.1_1_[gene=blaOXA]_[locus_tag=A7J11_07275]_[protein=OXA-294_family_class_D_beta-lactamase_OXA-982]_[protein_id=WP_2318     GGTTGGAT------------TGAACAACCA 780
lcl|NG_078005.1_cds_WP_231869609.1_1_[gene=blaOXA]_[locus_tag=A7J11_07277]_[protein=OXA-294_family_class_D_beta-lactamase_OXA-984]_[protein_id=WP_2318     GGTTGGGT------------AGAACAACCC 780
lcl|NG_078014.1_cds_WP_231869618.1_1_[gene=blaOXA]_[locus_tag=A7J11_07286]_[protein=OXA-294_family_class_D_beta-lactamase_OXA-993]_[protein_id=WP_2318     GGTTGGGT------------CGAACAACCA 780
lcl|NG_078015.1_cds_WP_231869619.1_1_[gene=blaOXA]_[locus_tag=A7J11_07287]_[protein=OXA-294_family_class_D_beta-lactamase_OXA-994]_[protein_id=WP_2318     GGTTGGAT------------TGAACAACCA 780
lcl|NG_078016.1_cds_WP_231869620.1_1_[gene=blaOXA]_[locus_tag=A7J11_07288]_[protein=OXA-294_family_class_D_beta-lactamase_OXA-995]_[protein_id=WP_2318     GGTTGGGT------------AGAACAACCC 780
lcl|NG_078017.1_cds_WP_231869621.1_1_[gene=blaOXA]_[locus_tag=A7J11_07289]_[protein=OXA-294_family_class_D_beta-lactamase_OXA-996]_[protein_id=WP_2318     GGTTGGGT------------AGAACAACCC 780
lcl|NG_078018.1_cds_WP_231869622.1_1_[gene=blaOXA]_[locus_tag=A7J11_07290]_[protein=OXA-294_family_class_D_beta-lactamase_OXA-997]_[protein_id=WP_2318     GGTTGGGT------------CGAACAACCA 780
lcl|NG_078019.1_cds_WP_231869623.1_1_[gene=blaOXA]_[locus_tag=A7J11_07291]_[protein=OXA-294_family_class_D_beta-lactamase_OXA-998]_[protein_id=WP_2318     GGTTGGGT------------AGAACAACCC 780
lcl|NG_078025.1_cds_WP_231869628.1_1_[gene=blaOXA]_[locus_tag=A7J11_07297]_[protein=OXA-294_family_class_D_beta-lactamase_OXA-1004]_[protein_id=WP_231     GGTTGGGT------------AGAACAACCC 780
lcl|NG_049592.1_cds_WP_005227858.1_1_[gene=blaOXA]_[locus_tag=A7J11_03014]_[protein=OXA-294_family_class_D_beta-lactamase_OXA-297]_[protein_id=WP_0052     GGTTGGGT------------AGAACAACCC 780
lcl|NG_049593.1_cds_WP_005282462.1_1_[gene=blaOXA]_[locus_tag=A7J11_03020]_[protein=OXA-294_family_class_D_beta-lactamase_OXA-298]_[protein_id=WP_0052     GGTTGGGT------------AGAACAACCC 780
                                                                                                                                                                                         

OXA-1_consensus                                                                                                                                            TATGTTTTTGTGTCCGCACTTACAGGAAAC 810
OXA01_crRNA                                                                                                                                                ------------------------------ 810
Forward_primer                                                                                                                                             ------------------------------ 810
Reverse_primer                                                                                                                                             ----------------CACTTACAGGAAAC 810
lcl|MZ265734.1_cds_QWA20181.1_1_[gene=blaOXA]_[protein=OXA-294_family_class_D_beta-lactamase_OXA-982]_[protein_id=QWA20181.1]_[location=1..837]_[gbkey     AATGGTCAAGTCACAGCATTTTCGCTGAAT 810
lcl|MZ265736.1_cds_QWA20183.1_1_[gene=blaOXA]_[protein=OXA-294_family_class_D_beta-lactamase_OXA-984]_[protein_id=QWA20183.1]_[location=1..837]_[gbkey     AATGGACAGGTCACTGCATTTTCACTGAAT 810
lcl|MZ265745.1_cds_QWA20192.1_1_[gene=blaOXA]_[protein=OXA-294_family_class_D_beta-lactamase_OXA-993]_[protein_id=QWA20192.1]_[location=1..837]_[gbkey     AATGGTCAAGTCACTGCATTTTCGCTGAAT 810
lcl|MZ265746.1_cds_QWA20193.1_1_[gene=blaOXA]_[protein=OXA-294_family_class_D_beta-lactamase_OXA-994]_[protein_id=QWA20193.1]_[location=1..837]_[gbkey     AATGGTCAAATCACAGCATTTTCGCTGAAT 810
lcl|MZ265747.1_cds_QWA20194.1_1_[gene=blaOXA]_[protein=OXA-294_family_class_D_beta-lactamase_OXA-995]_[protein_id=QWA20194.1]_[location=1..837]_[gbkey     AATGGACAGGTCACTGCATTTTCACTGAAT 810
lcl|MZ265748.1_cds_QWA20195.1_1_[gene=blaOXA]_[protein=OXA-294_family_class_D_beta-lactamase_OXA-996]_[protein_id=QWA20195.1]_[location=1..837]_[gbkey     AATGGTCAGGTCACTGCATTTTCACTGAAT 810
lcl|MZ265749.1_cds_QWA20196.1_1_[gene=blaOXA]_[protein=OXA-294_family_class_D_beta-lactamase_OXA-997]_[protein_id=QWA20196.1]_[location=1..837]_[gbkey     AATGGTCAAATCACTGCATTTTCGCTGAAT 810
lcl|MZ265750.1_cds_QWA20197.1_1_[gene=blaOXA]_[protein=OXA-294_family_class_D_beta-lactamase_OXA-998]_[protein_id=QWA20197.1]_[location=1..837]_[gbkey     AATGGTCAGGTCACTGCATTTTCACTGAAT 810
lcl|MZ265757.1_cds_QWA20204.1_1_[gene=blaOXA]_[protein=OXA-294_family_class_D_beta-lactamase_OXA-1004]_[protein_id=QWA20204.1]_[location=1..837]_[gbke     AATGGTCAGGTCACTGCATTTTCACTGAAT 810
lcl|NG_049589.1_cds_WP_004776204.1_1_[gene=blaOXA]_[locus_tag=A7J11_02993]_[protein=class_D_beta-lactamase_OXA-294]_[protein_id=WP_004776204.1]_[locat     AATGGTCAAATCACTGCATTTTCGCTGAAT 810
lcl|NG_049590.1_cds_WP_005260134.1_1_[gene=blaOXA]_[locus_tag=A7J11_03017]_[protein=OXA-294_family_class_D_beta-lactamase_OXA-295]_[protein_id=WP_0052     AATGGTCAAATCACAGCATTTTCGCTGAAT 810
lcl|NG_078003.1_cds_WP_231869607.1_1_[gene=blaOXA]_[locus_tag=A7J11_07275]_[protein=OXA-294_family_class_D_beta-lactamase_OXA-982]_[protein_id=WP_2318     AATGGTCAAGTCACAGCATTTTCGCTGAAT 810
lcl|NG_078005.1_cds_WP_231869609.1_1_[gene=blaOXA]_[locus_tag=A7J11_07277]_[protein=OXA-294_family_class_D_beta-lactamase_OXA-984]_[protein_id=WP_2318     AATGGACAGGTCACTGCATTTTCACTGAAT 810
lcl|NG_078014.1_cds_WP_231869618.1_1_[gene=blaOXA]_[locus_tag=A7J11_07286]_[protein=OXA-294_family_class_D_beta-lactamase_OXA-993]_[protein_id=WP_2318     AATGGTCAAGTCACTGCATTTTCGCTGAAT 810
lcl|NG_078015.1_cds_WP_231869619.1_1_[gene=blaOXA]_[locus_tag=A7J11_07287]_[protein=OXA-294_family_class_D_beta-lactamase_OXA-994]_[protein_id=WP_2318     AATGGTCAAATCACAGCATTTTCGCTGAAT 810
lcl|NG_078016.1_cds_WP_231869620.1_1_[gene=blaOXA]_[locus_tag=A7J11_07288]_[protein=OXA-294_family_class_D_beta-lactamase_OXA-995]_[protein_id=WP_2318     AATGGACAGGTCACTGCATTTTCACTGAAT 810
lcl|NG_078017.1_cds_WP_231869621.1_1_[gene=blaOXA]_[locus_tag=A7J11_07289]_[protein=OXA-294_family_class_D_beta-lactamase_OXA-996]_[protein_id=WP_2318     AATGGTCAGGTCACTGCATTTTCACTGAAT 810
lcl|NG_078018.1_cds_WP_231869622.1_1_[gene=blaOXA]_[locus_tag=A7J11_07290]_[protein=OXA-294_family_class_D_beta-lactamase_OXA-997]_[protein_id=WP_2318     AATGGTCAAATCACTGCATTTTCGCTGAAT 810
lcl|NG_078019.1_cds_WP_231869623.1_1_[gene=blaOXA]_[locus_tag=A7J11_07291]_[protein=OXA-294_family_class_D_beta-lactamase_OXA-998]_[protein_id=WP_2318     AATGGTCAGGTCACTGCATTTTCACTGAAT 810
lcl|NG_078025.1_cds_WP_231869628.1_1_[gene=blaOXA]_[locus_tag=A7J11_07297]_[protein=OXA-294_family_class_D_beta-lactamase_OXA-1004]_[protein_id=WP_231     AATGGTCAGGTCACTGCATTTTCACTGAAT 810
lcl|NG_049592.1_cds_WP_005227858.1_1_[gene=blaOXA]_[locus_tag=A7J11_03014]_[protein=OXA-294_family_class_D_beta-lactamase_OXA-297]_[protein_id=WP_0052     AATGGTCAGGTCACTGCATTTTCACTGAAT 810
lcl|NG_049593.1_cds_WP_005282462.1_1_[gene=blaOXA]_[locus_tag=A7J11_03020]_[protein=OXA-294_family_class_D_beta-lactamase_OXA-298]_[protein_id=WP_0052     AATGGTCAGGTCACTGCATTTTCACTGAAT 810
                                                                                                                                                                                         

OXA-1_consensus                                                                                                                                            TTGGGGTCGAATTTAACATCAAGCATAAAA 840
OXA01_crRNA                                                                                                                                                ------------------------------ 840
Forward_primer                                                                                                                                             ------------------------------ 840
Reverse_primer                                                                                                                                             TTGGGGTC---------------------- 840
lcl|MZ265734.1_cds_QWA20181.1_1_[gene=blaOXA]_[protein=OXA-294_family_class_D_beta-lactamase_OXA-982]_[protein_id=QWA20181.1]_[location=1..837]_[gbkey     ATGGAAATGAAAAAAGCAGAACATGCGGAT 840
lcl|MZ265736.1_cds_QWA20183.1_1_[gene=blaOXA]_[protein=OXA-294_family_class_D_beta-lactamase_OXA-984]_[protein_id=QWA20183.1]_[location=1..837]_[gbkey     ATGGAAATGAAAAAGGCAGCACATGCAGAA 840
lcl|MZ265745.1_cds_QWA20192.1_1_[gene=blaOXA]_[protein=OXA-294_family_class_D_beta-lactamase_OXA-993]_[protein_id=QWA20192.1]_[location=1..837]_[gbkey     ATGGAAATGAAAAAAGCAGAACATGCGGAT 840
lcl|MZ265746.1_cds_QWA20193.1_1_[gene=blaOXA]_[protein=OXA-294_family_class_D_beta-lactamase_OXA-994]_[protein_id=QWA20193.1]_[location=1..837]_[gbkey     ATGGAAATGAAAAAAGCAGAACATGCGGAT 840
lcl|MZ265747.1_cds_QWA20194.1_1_[gene=blaOXA]_[protein=OXA-294_family_class_D_beta-lactamase_OXA-995]_[protein_id=QWA20194.1]_[location=1..837]_[gbkey     ATGGAAATGAAAAAGGCAGCACATGCAGAA 840
lcl|MZ265748.1_cds_QWA20195.1_1_[gene=blaOXA]_[protein=OXA-294_family_class_D_beta-lactamase_OXA-996]_[protein_id=QWA20195.1]_[location=1..837]_[gbkey     ATGGAAATGAAAAAGGCAGCACATGCAGAA 840
lcl|MZ265749.1_cds_QWA20196.1_1_[gene=blaOXA]_[protein=OXA-294_family_class_D_beta-lactamase_OXA-997]_[protein_id=QWA20196.1]_[location=1..837]_[gbkey     ATGGAAATGAAAAAAGCAGAACATGCAGAT 840
lcl|MZ265750.1_cds_QWA20197.1_1_[gene=blaOXA]_[protein=OXA-294_family_class_D_beta-lactamase_OXA-998]_[protein_id=QWA20197.1]_[location=1..837]_[gbkey     ATGGAAATGAAAAAGGCAGCACATGCAGAA 840
lcl|MZ265757.1_cds_QWA20204.1_1_[gene=blaOXA]_[protein=OXA-294_family_class_D_beta-lactamase_OXA-1004]_[protein_id=QWA20204.1]_[location=1..837]_[gbke     ATGGAAATGAAAAAGGCAGCACATGCAGAA 840
lcl|NG_049589.1_cds_WP_004776204.1_1_[gene=blaOXA]_[locus_tag=A7J11_02993]_[protein=class_D_beta-lactamase_OXA-294]_[protein_id=WP_004776204.1]_[locat     ATGGAAATGAAAAAAGCAGAACATGCGGAT 840
lcl|NG_049590.1_cds_WP_005260134.1_1_[gene=blaOXA]_[locus_tag=A7J11_03017]_[protein=OXA-294_family_class_D_beta-lactamase_OXA-295]_[protein_id=WP_0052     ATGGAAATGAAAAAAGCAGAACATGCGGAT 840
lcl|NG_078003.1_cds_WP_231869607.1_1_[gene=blaOXA]_[locus_tag=A7J11_07275]_[protein=OXA-294_family_class_D_beta-lactamase_OXA-982]_[protein_id=WP_2318     ATGGAAATGAAAAAAGCAGAACATGCGGAT 840
lcl|NG_078005.1_cds_WP_231869609.1_1_[gene=blaOXA]_[locus_tag=A7J11_07277]_[protein=OXA-294_family_class_D_beta-lactamase_OXA-984]_[protein_id=WP_2318     ATGGAAATGAAAAAGGCAGCACATGCAGAA 840
lcl|NG_078014.1_cds_WP_231869618.1_1_[gene=blaOXA]_[locus_tag=A7J11_07286]_[protein=OXA-294_family_class_D_beta-lactamase_OXA-993]_[protein_id=WP_2318     ATGGAAATGAAAAAAGCAGAACATGCGGAT 840
lcl|NG_078015.1_cds_WP_231869619.1_1_[gene=blaOXA]_[locus_tag=A7J11_07287]_[protein=OXA-294_family_class_D_beta-lactamase_OXA-994]_[protein_id=WP_2318     ATGGAAATGAAAAAAGCAGAACATGCGGAT 840
lcl|NG_078016.1_cds_WP_231869620.1_1_[gene=blaOXA]_[locus_tag=A7J11_07288]_[protein=OXA-294_family_class_D_beta-lactamase_OXA-995]_[protein_id=WP_2318     ATGGAAATGAAAAAGGCAGCACATGCAGAA 840
lcl|NG_078017.1_cds_WP_231869621.1_1_[gene=blaOXA]_[locus_tag=A7J11_07289]_[protein=OXA-294_family_class_D_beta-lactamase_OXA-996]_[protein_id=WP_2318     ATGGAAATGAAAAAGGCAGCACATGCAGAA 840
lcl|NG_078018.1_cds_WP_231869622.1_1_[gene=blaOXA]_[locus_tag=A7J11_07290]_[protein=OXA-294_family_class_D_beta-lactamase_OXA-997]_[protein_id=WP_2318     ATGGAAATGAAAAAAGCAGAACATGCAGAT 840
lcl|NG_078019.1_cds_WP_231869623.1_1_[gene=blaOXA]_[locus_tag=A7J11_07291]_[protein=OXA-294_family_class_D_beta-lactamase_OXA-998]_[protein_id=WP_2318     ATGGAAATGAAAAAGGCAGCACATGCAGAA 840
lcl|NG_078025.1_cds_WP_231869628.1_1_[gene=blaOXA]_[locus_tag=A7J11_07297]_[protein=OXA-294_family_class_D_beta-lactamase_OXA-1004]_[protein_id=WP_231     ATGGAAATGAAAAAGGCAGCACATGCAGAA 840
lcl|NG_049592.1_cds_WP_005227858.1_1_[gene=blaOXA]_[locus_tag=A7J11_03014]_[protein=OXA-294_family_class_D_beta-lactamase_OXA-297]_[protein_id=WP_0052     ATGGAAATGAAAAAGGCAGCACATGCAGAA 840
lcl|NG_049593.1_cds_WP_005282462.1_1_[gene=blaOXA]_[locus_tag=A7J11_03020]_[protein=OXA-294_family_class_D_beta-lactamase_OXA-298]_[protein_id=WP_0052     ATGGAAATGAAAAAGGCAGCACATGCAGAA 840
                                                                                                                                                                                         

OXA-1_consensus                                                                                                                                            GCCAAGAAAA------------ATGCGATC 870
OXA01_crRNA                                                                                                                                                ------------------------------ 870
Forward_primer                                                                                                                                             ------------------------------ 870
Reverse_primer                                                                                                                                             ------------------------------ 870
lcl|MZ265734.1_cds_QWA20181.1_1_[gene=blaOXA]_[protein=OXA-294_family_class_D_beta-lactamase_OXA-982]_[protein_id=QWA20181.1]_[location=1..837]_[gbkey     GCGCGTAAAGCGATTATTTATCAAGCTTTA 870
lcl|MZ265736.1_cds_QWA20183.1_1_[gene=blaOXA]_[protein=OXA-294_family_class_D_beta-lactamase_OXA-984]_[protein_id=QWA20183.1]_[location=1..837]_[gbkey     GCACGTAAAGCCATTGTTTATCAGGCCCTG 870
lcl|MZ265745.1_cds_QWA20192.1_1_[gene=blaOXA]_[protein=OXA-294_family_class_D_beta-lactamase_OXA-993]_[protein_id=QWA20192.1]_[location=1..837]_[gbkey     GCGCGTAAAGCGATTGTTTATCAAGCTTTA 870
lcl|MZ265746.1_cds_QWA20193.1_1_[gene=blaOXA]_[protein=OXA-294_family_class_D_beta-lactamase_OXA-994]_[protein_id=QWA20193.1]_[location=1..837]_[gbkey     GCGCGTAAAGCGATTGTTTATCAAGCTTTA 870
lcl|MZ265747.1_cds_QWA20194.1_1_[gene=blaOXA]_[protein=OXA-294_family_class_D_beta-lactamase_OXA-995]_[protein_id=QWA20194.1]_[location=1..837]_[gbkey     GCACGTAAAGCCATTGTTTATCAGGCCCTG 870
lcl|MZ265748.1_cds_QWA20195.1_1_[gene=blaOXA]_[protein=OXA-294_family_class_D_beta-lactamase_OXA-996]_[protein_id=QWA20195.1]_[location=1..837]_[gbkey     GCACGTAAAGCTATTGTGTATCAGGCTTTA 870
lcl|MZ265749.1_cds_QWA20196.1_1_[gene=blaOXA]_[protein=OXA-294_family_class_D_beta-lactamase_OXA-997]_[protein_id=QWA20196.1]_[location=1..837]_[gbkey     GCGCGTAAAGCGATTGTTTATCAAGCTTTA 870
lcl|MZ265750.1_cds_QWA20197.1_1_[gene=blaOXA]_[protein=OXA-294_family_class_D_beta-lactamase_OXA-998]_[protein_id=QWA20197.1]_[location=1..837]_[gbkey     GCACGTAAAGCTATTGTGTATCAGGCTTTA 870
lcl|MZ265757.1_cds_QWA20204.1_1_[gene=blaOXA]_[protein=OXA-294_family_class_D_beta-lactamase_OXA-1004]_[protein_id=QWA20204.1]_[location=1..837]_[gbke     GCACGTAAAGCCATTGTTTATCAGGCCCTG 870
lcl|NG_049589.1_cds_WP_004776204.1_1_[gene=blaOXA]_[locus_tag=A7J11_02993]_[protein=class_D_beta-lactamase_OXA-294]_[protein_id=WP_004776204.1]_[locat     GCGCGTAAAGCCATTGTTTATCAAGCTTTA 870
lcl|NG_049590.1_cds_WP_005260134.1_1_[gene=blaOXA]_[locus_tag=A7J11_03017]_[protein=OXA-294_family_class_D_beta-lactamase_OXA-295]_[protein_id=WP_0052     GCGCGTAAAGCGATTGTTTATCAAGCTTTA 870
lcl|NG_078003.1_cds_WP_231869607.1_1_[gene=blaOXA]_[locus_tag=A7J11_07275]_[protein=OXA-294_family_class_D_beta-lactamase_OXA-982]_[protein_id=WP_2318     GCGCGTAAAGCGATTATTTATCAAGCTTTA 870
lcl|NG_078005.1_cds_WP_231869609.1_1_[gene=blaOXA]_[locus_tag=A7J11_07277]_[protein=OXA-294_family_class_D_beta-lactamase_OXA-984]_[protein_id=WP_2318     GCACGTAAAGCCATTGTTTATCAGGCCCTG 870
lcl|NG_078014.1_cds_WP_231869618.1_1_[gene=blaOXA]_[locus_tag=A7J11_07286]_[protein=OXA-294_family_class_D_beta-lactamase_OXA-993]_[protein_id=WP_2318     GCGCGTAAAGCGATTGTTTATCAAGCTTTA 870
lcl|NG_078015.1_cds_WP_231869619.1_1_[gene=blaOXA]_[locus_tag=A7J11_07287]_[protein=OXA-294_family_class_D_beta-lactamase_OXA-994]_[protein_id=WP_2318     GCGCGTAAAGCGATTGTTTATCAAGCTTTA 870
lcl|NG_078016.1_cds_WP_231869620.1_1_[gene=blaOXA]_[locus_tag=A7J11_07288]_[protein=OXA-294_family_class_D_beta-lactamase_OXA-995]_[protein_id=WP_2318     GCACGTAAAGCCATTGTTTATCAGGCCCTG 870
lcl|NG_078017.1_cds_WP_231869621.1_1_[gene=blaOXA]_[locus_tag=A7J11_07289]_[protein=OXA-294_family_class_D_beta-lactamase_OXA-996]_[protein_id=WP_2318     GCACGTAAAGCTATTGTGTATCAGGCTTTA 870
lcl|NG_078018.1_cds_WP_231869622.1_1_[gene=blaOXA]_[locus_tag=A7J11_07290]_[protein=OXA-294_family_class_D_beta-lactamase_OXA-997]_[protein_id=WP_2318     GCGCGTAAAGCGATTGTTTATCAAGCTTTA 870
lcl|NG_078019.1_cds_WP_231869623.1_1_[gene=blaOXA]_[locus_tag=A7J11_07291]_[protein=OXA-294_family_class_D_beta-lactamase_OXA-998]_[protein_id=WP_2318     GCACGTAAAGCTATTGTGTATCAGGCTTTA 870
lcl|NG_078025.1_cds_WP_231869628.1_1_[gene=blaOXA]_[locus_tag=A7J11_07297]_[protein=OXA-294_family_class_D_beta-lactamase_OXA-1004]_[protein_id=WP_231     GCACGTAAAGCCATTGTTTATCAGGCCCTG 870
lcl|NG_049592.1_cds_WP_005227858.1_1_[gene=blaOXA]_[locus_tag=A7J11_03014]_[protein=OXA-294_family_class_D_beta-lactamase_OXA-297]_[protein_id=WP_0052     GCACGTAAAGCTATTGTGTATCAGGCTTTA 870
lcl|NG_049593.1_cds_WP_005282462.1_1_[gene=blaOXA]_[locus_tag=A7J11_03020]_[protein=OXA-294_family_class_D_beta-lactamase_OXA-298]_[protein_id=WP_0052     GCACGTAAAGCTATTGTGTATCAGGCTTTA 870
                                                                                                                                                                                         

OXA-1_consensus                                                                                                                                            ACCATTCTAAACACACTAAATTTATAA 897
OXA01_crRNA                                                                                                                                                --------------------------- 897
Forward_primer                                                                                                                                             --------------------------- 897
Reverse_primer                                                                                                                                             --------------------------- 897
lcl|MZ265734.1_cds_QWA20181.1_1_[gene=blaOXA]_[protein=OXA-294_family_class_D_beta-lactamase_OXA-982]_[protein_id=QWA20181.1]_[location=1..837]_[gbkey     CAACAGTTAGGTTTATTACCTCAATAA 897
lcl|MZ265736.1_cds_QWA20183.1_1_[gene=blaOXA]_[protein=OXA-294_family_class_D_beta-lactamase_OXA-984]_[protein_id=QWA20183.1]_[location=1..837]_[gbkey     CAACAGCTCGGTTTAATTGGGCAATAA 897
lcl|MZ265745.1_cds_QWA20192.1_1_[gene=blaOXA]_[protein=OXA-294_family_class_D_beta-lactamase_OXA-993]_[protein_id=QWA20192.1]_[location=1..837]_[gbkey     CAACAGTTAGGTTTATTACCTCAATAA 897
lcl|MZ265746.1_cds_QWA20193.1_1_[gene=blaOXA]_[protein=OXA-294_family_class_D_beta-lactamase_OXA-994]_[protein_id=QWA20193.1]_[location=1..837]_[gbkey     CAACAGTTAGGTTTATTACCTCAATAA 897
lcl|MZ265747.1_cds_QWA20194.1_1_[gene=blaOXA]_[protein=OXA-294_family_class_D_beta-lactamase_OXA-995]_[protein_id=QWA20194.1]_[location=1..837]_[gbkey     CAACAGCTCGGTTTAATTAGACAATAA 897
lcl|MZ265748.1_cds_QWA20195.1_1_[gene=blaOXA]_[protein=OXA-294_family_class_D_beta-lactamase_OXA-996]_[protein_id=QWA20195.1]_[location=1..837]_[gbkey     CAACAACTGGGTCTATTGCCCCAATAA 897
lcl|MZ265749.1_cds_QWA20196.1_1_[gene=blaOXA]_[protein=OXA-294_family_class_D_beta-lactamase_OXA-997]_[protein_id=QWA20196.1]_[location=1..837]_[gbkey     CAACAGTTAGGTTTATTACCCCAATAA 897
lcl|MZ265750.1_cds_QWA20197.1_1_[gene=blaOXA]_[protein=OXA-294_family_class_D_beta-lactamase_OXA-998]_[protein_id=QWA20197.1]_[location=1..837]_[gbkey     CAACAACTGGGTCTATTGCCCCAATAA 897
lcl|MZ265757.1_cds_QWA20204.1_1_[gene=blaOXA]_[protein=OXA-294_family_class_D_beta-lactamase_OXA-1004]_[protein_id=QWA20204.1]_[location=1..837]_[gbke     CAACAGCTCGGTTTAATTAGGCAATAA 897
lcl|NG_049589.1_cds_WP_004776204.1_1_[gene=blaOXA]_[locus_tag=A7J11_02993]_[protein=class_D_beta-lactamase_OXA-294]_[protein_id=WP_004776204.1]_[locat     CAACAGTTAGGTTTATTACCTCAATAA 897
lcl|NG_049590.1_cds_WP_005260134.1_1_[gene=blaOXA]_[locus_tag=A7J11_03017]_[protein=OXA-294_family_class_D_beta-lactamase_OXA-295]_[protein_id=WP_0052     CAACAGTTAGGTTTATTACCTCAATAA 897
lcl|NG_078003.1_cds_WP_231869607.1_1_[gene=blaOXA]_[locus_tag=A7J11_07275]_[protein=OXA-294_family_class_D_beta-lactamase_OXA-982]_[protein_id=WP_2318     CAACAGTTAGGTTTATTACCTCAATAA 897
lcl|NG_078005.1_cds_WP_231869609.1_1_[gene=blaOXA]_[locus_tag=A7J11_07277]_[protein=OXA-294_family_class_D_beta-lactamase_OXA-984]_[protein_id=WP_2318     CAACAGCTCGGTTTAATTGGGCAATAA 897
lcl|NG_078014.1_cds_WP_231869618.1_1_[gene=blaOXA]_[locus_tag=A7J11_07286]_[protein=OXA-294_family_class_D_beta-lactamase_OXA-993]_[protein_id=WP_2318     CAACAGTTAGGTTTATTACCTCAATAA 897
lcl|NG_078015.1_cds_WP_231869619.1_1_[gene=blaOXA]_[locus_tag=A7J11_07287]_[protein=OXA-294_family_class_D_beta-lactamase_OXA-994]_[protein_id=WP_2318     CAACAGTTAGGTTTATTACCTCAATAA 897
lcl|NG_078016.1_cds_WP_231869620.1_1_[gene=blaOXA]_[locus_tag=A7J11_07288]_[protein=OXA-294_family_class_D_beta-lactamase_OXA-995]_[protein_id=WP_2318     CAACAGCTCGGTTTAATTAGACAATAA 897
lcl|NG_078017.1_cds_WP_231869621.1_1_[gene=blaOXA]_[locus_tag=A7J11_07289]_[protein=OXA-294_family_class_D_beta-lactamase_OXA-996]_[protein_id=WP_2318     CAACAACTGGGTCTATTGCCCCAATAA 897
lcl|NG_078018.1_cds_WP_231869622.1_1_[gene=blaOXA]_[locus_tag=A7J11_07290]_[protein=OXA-294_family_class_D_beta-lactamase_OXA-997]_[protein_id=WP_2318     CAACAGTTAGGTTTATTACCCCAATAA 897
lcl|NG_078019.1_cds_WP_231869623.1_1_[gene=blaOXA]_[locus_tag=A7J11_07291]_[protein=OXA-294_family_class_D_beta-lactamase_OXA-998]_[protein_id=WP_2318     CAACAACTGGGTCTATTGCCCCAATAA 897
lcl|NG_078025.1_cds_WP_231869628.1_1_[gene=blaOXA]_[locus_tag=A7J11_07297]_[protein=OXA-294_family_class_D_beta-lactamase_OXA-1004]_[protein_id=WP_231     CAACAGCTCGGTTTAATTAGGCAATAA 897
lcl|NG_049592.1_cds_WP_005227858.1_1_[gene=blaOXA]_[locus_tag=A7J11_03014]_[protein=OXA-294_family_class_D_beta-lactamase_OXA-297]_[protein_id=WP_0052     CAACAACTGGGTCTATTGCCCCAATAA 897
lcl|NG_049593.1_cds_WP_005282462.1_1_[gene=blaOXA]_[locus_tag=A7J11_03020]_[protein=OXA-294_family_class_D_beta-lactamase_OXA-298]_[protein_id=WP_0052     CAACAACTGGGTCTATTGCCCCAATAA 897
                                                                                                                                                                                      
