# Supplementary material for: Thermal optimized PCR coupled to CRISPR-Cas12a for rapid detection of blaOXA-1 resistance gene
Source: PLoS One. 2026 May 15;21(5):e0337675. doi: 10.1371/journal.pone.0337675 (PMC13178884; doi:10.1371/journal.pone.0337675)
Supplement: S2 File [file pone.0337675.s002.zip › Supplementary_file_S2/Aln_OXA24.aln]

CLUSTAL W 2.0 multiple sequence alignment

OXA-1_consensus                                                                                                                                            ATGAAAAACACAATACATATCAACTTCGCT 30
OXA01_crRNA                                                                                                                                                ------------------------------ 30
Forward_primer                                                                                                                                             ------------------------------ 30
Reverse_primer                                                                                                                                             ------------------------------ 30
lcl|MF594781.2_cds_AWK92632.2_1_[gene=blaOXA]_[protein=OXA-24_family_carbapenem-hydrolyzing_class_D_beta-lactamase]_[protein_id=AWK92632.2]_[location=     ATGAAAAAATTTATACTTCCTATATTCAGC 30
lcl|MH337637.1_cds_AWK58761.1_1_[gene=blaOXA]_[protein=OXA-24_family_carbapenem-hydrolyzing_class_D_beta-lactamase_OXA-653]_[protein_id=AWK58761.1]_[l     ATGAAAAAATTTATACTTCCTATATTCAGC 30
lcl|MN920418.1_cds_QHI08147.1_1_[gene=blaOXA]_[protein=OXA-24_family_carbapenem-hydrolyzing_class_D_beta-lactamase_OXA-897]_[protein_id=QHI08147.1]_[l     ATGAAAAAATTTATACTTCCTATATTCAGC 30
lcl|NG_049438.1_cds_WP_063861040.1_1_[gene=blaOXA]_[locus_tag=A7J11_02491]_[protein=OXA-24_family_carbapenem-hydrolyzing_class_D_beta-lactamase_OXA-13     ATGAAAAAATTTATACTTCCTATATTCAGC 30
lcl|NG_049459.1_cds_WP_063861093.1_1_[gene=blaOXA]_[locus_tag=A7J11_02471]_[protein=OXA-24_family_carbapenem-hydrolyzing_class_D_beta-lactamase_OXA-16     ATGAAAAAATTTATACTTCCTATATTCAGC 30
lcl|NG_049505.1_cds_WP_057689930.1_1_[gene=blaOXA]_[locus_tag=A7J11_02828]_[protein=OXA-24_family_carbapenem-hydrolyzing_class_D_beta-lactamase_OXA-20     ATGAAAAAATTTATACTTCCTATATTCAGC 30
lcl|NG_049534.1_cds_WP_012754353.1_1_[gene=blaOXA]_[locus_tag=A7J11_00681]_[protein=OXA-24_family_carbapenem-hydrolyzing_class_D_beta-lactamase_OXA-24     ATGAAAAAATTTATACTTCCTATATTCAGC 30
lcl|NG_049545.1_cds_WP_063862416.1_1_[gene=blaOXA]_[locus_tag=A7J11_01026]_[protein=OXA-24_family_carbapenem-hydrolyzing_class_D_beta-lactamase_OXA-25     ATGAAAAAATTTATACTTCCTATATTCAGC 30
lcl|NG_049555.1_cds_WP_063862442.1_1_[gene=blaOXA]_[locus_tag=A7J11_00595]_[protein=OXA-24_family_carbapenem-hydrolyzing_class_D_beta-lactamase_OXA-26     ATGAAAAAATTTATACTTCCTATATTCAGC 30
lcl|NG_049723.1_cds_WP_063864079.1_1_[gene=blaOXA]_[locus_tag=A7J11_03482]_[protein=OXA-24_family_carbapenem-hydrolyzing_class_D_beta-lactamase_OXA-43     ATGAAAAAATTTATACTTCCTATATTCAGC 30
lcl|NG_057615.1_cds_WP_087554513.1_1_[gene=blaOXA]_[locus_tag=A7J11_05592]_[protein=OXA-24_family_carbapenem-hydrolyzing_class_D_beta-lactamase_OXA-65     ATGAAAAAATTTATACTTCCTATATTCAGC 30
lcl|NG_068017.1_cds_WP_164461290.1_1_[gene=blaOXA]_[locus_tag=A7J11_06714]_[protein=OXA-24_family_carbapenem-hydrolyzing_class_D_beta-lactamase_OXA-89     ATGAAAAAATTTATACTTCCTATATTCAGC 30
lcl|NG_078047.1_cds_WP_231869647.1_1_[gene=blaOXA]_[locus_tag=A7J11_07319]_[protein=OXA-24_family_carbapenem-hydrolyzing_class_D_beta-lactamase_OXA-10     ATGAAAAAATTTATACTTCCTATATTCAGC 30
lcl|NG_079923.1_cds_WP_242934101.1_1_[gene=blaOXA]_[locus_tag=A7J11_07432]_[protein=OXA-24_family_carbapenem-hydrolyzing_class_D_beta-lactamase_OXA-10     ATGAAAAAATTTATACTTCCTATATTCAGC 30
lcl|NG_242305.1_cds_WP_328703067.1_1_[gene=blaOXA]_[locus_tag=A7J11_08285]_[protein=OXA-24_family_carbapenem-hydrolyzing_class_D_beta-lactamase_OXA-12     ATGAAAAAATTTATACTTCCTATATTCAGC 30
lcl|NG_243521.1_cds_WP_375516079.1_1_[gene=blaOXA]_[locus_tag=A7J11_08517]_[protein=OXA-24_family_carbapenem-hydrolyzing_class_D_beta-lactamase_OXA-13     ATGAAAAAATTTATACTTCCTATATTCAGC 30
lcl|NG_244141.1_cds_WP_408906787.1_1_[gene=blaOXA]_[locus_tag=A7J11_08680]_[protein=OXA-24_family_carbapenem-hydrolyzing_class_D_beta-lactamase_OXA-13     ATGAAAAAATTTATACTTCCTATATTCAGC 30
lcl|OK271078.1_cds_UBS26085.1_1_[gene=blaOXA]_[protein=OXA-24_family_carbapenem-hydrolyzing_class_D_beta-lactamase_OXA-1040]_[protein_id=UBS26085.1]_[     ATGAAAAAATTTATACTTCCTATATTCAGC 30
lcl|OM461358.1_cds_UMW71110.1_1_[gene=blaOXA]_[protein=OXA-24_family_carbapenem-hydrolyzing_class_D_beta-lactamase_OXA-72]_[protein_id=UMW71110.1]_[lo     ATGAAAAAATTTATACTTCCTATATTCAGC 30
lcl|OM638107.1_cds_ULU82656.1_1_[gene=blaOXA]_[protein=OXA-24_family_carbapenem-hydrolyzing_class_D_beta-lactamase_OXA-1081]_[protein_id=ULU82656.1]_[     ATGAAAAAATTTATACTTCCTATATTCAGC 30
lcl|PP125276.1_cds_WRW33976.1_1_[gene=blaOXA]_[protein=OXA-24_family_carbapenem-hydrolyzing_class_D_beta-lactamase_OXA-1225]_[protein_id=WRW33976.1]_[     ATGAAAAAATTTATACTTCCTATATTCAGC 30
                                                                                                                                                                                         

OXA-1_consensus                                                                                                                                            ATTTTTTTAATAATTGCAAATATTATCTAC 60
OXA01_crRNA                                                                                                                                                ------------------------------ 60
Forward_primer                                                                                                                                             ------------------------------ 60
Reverse_primer                                                                                                                                             ------------------------------ 60
lcl|MF594781.2_cds_AWK92632.2_1_[gene=blaOXA]_[protein=OXA-24_family_carbapenem-hydrolyzing_class_D_beta-lactamase]_[protein_id=AWK92632.2]_[location=     ATTTCTATTCTAGTTTCTCTCAGTGCATGT 60
lcl|MH337637.1_cds_AWK58761.1_1_[gene=blaOXA]_[protein=OXA-24_family_carbapenem-hydrolyzing_class_D_beta-lactamase_OXA-653]_[protein_id=AWK58761.1]_[l     ATTTCTATTCTAGTTTCTCTCAGTGCATGT 60
lcl|MN920418.1_cds_QHI08147.1_1_[gene=blaOXA]_[protein=OXA-24_family_carbapenem-hydrolyzing_class_D_beta-lactamase_OXA-897]_[protein_id=QHI08147.1]_[l     ATTTCTATTCTAGTTTCTCTCAGTGCATGT 60
lcl|NG_049438.1_cds_WP_063861040.1_1_[gene=blaOXA]_[locus_tag=A7J11_02491]_[protein=OXA-24_family_carbapenem-hydrolyzing_class_D_beta-lactamase_OXA-13     ATTTCTATTCTAGTTTCTCTCAGTGCATGT 60
lcl|NG_049459.1_cds_WP_063861093.1_1_[gene=blaOXA]_[locus_tag=A7J11_02471]_[protein=OXA-24_family_carbapenem-hydrolyzing_class_D_beta-lactamase_OXA-16     ATTTCTATTCTAGTTTCTCTCAGTGCATGT 60
lcl|NG_049505.1_cds_WP_057689930.1_1_[gene=blaOXA]_[locus_tag=A7J11_02828]_[protein=OXA-24_family_carbapenem-hydrolyzing_class_D_beta-lactamase_OXA-20     ATTTCTATTCTAGTTTCTCTCAGTGCATGT 60
lcl|NG_049534.1_cds_WP_012754353.1_1_[gene=blaOXA]_[locus_tag=A7J11_00681]_[protein=OXA-24_family_carbapenem-hydrolyzing_class_D_beta-lactamase_OXA-24     ATTTCTATTCTAGTTTCTCTCAGTGCATGT 60
lcl|NG_049545.1_cds_WP_063862416.1_1_[gene=blaOXA]_[locus_tag=A7J11_01026]_[protein=OXA-24_family_carbapenem-hydrolyzing_class_D_beta-lactamase_OXA-25     ATTTCTATTCTAGTTTCTCTCAGTGCATGT 60
lcl|NG_049555.1_cds_WP_063862442.1_1_[gene=blaOXA]_[locus_tag=A7J11_00595]_[protein=OXA-24_family_carbapenem-hydrolyzing_class_D_beta-lactamase_OXA-26     ATTTCTATTCTAGTTTCTCTCAGTGCATGT 60
lcl|NG_049723.1_cds_WP_063864079.1_1_[gene=blaOXA]_[locus_tag=A7J11_03482]_[protein=OXA-24_family_carbapenem-hydrolyzing_class_D_beta-lactamase_OXA-43     ATTTCTATTCTAGTTTCTCTCAGTGCATGT 60
lcl|NG_057615.1_cds_WP_087554513.1_1_[gene=blaOXA]_[locus_tag=A7J11_05592]_[protein=OXA-24_family_carbapenem-hydrolyzing_class_D_beta-lactamase_OXA-65     ATTTCTATTCTAGTTTCTCTCAGTGCATGT 60
lcl|NG_068017.1_cds_WP_164461290.1_1_[gene=blaOXA]_[locus_tag=A7J11_06714]_[protein=OXA-24_family_carbapenem-hydrolyzing_class_D_beta-lactamase_OXA-89     ATTTCTATTCTAGTTTCTCTCAGTGCATGT 60
lcl|NG_078047.1_cds_WP_231869647.1_1_[gene=blaOXA]_[locus_tag=A7J11_07319]_[protein=OXA-24_family_carbapenem-hydrolyzing_class_D_beta-lactamase_OXA-10     ATTTCTATTCTAGTTTCTCTCAGTGCATGT 60
lcl|NG_079923.1_cds_WP_242934101.1_1_[gene=blaOXA]_[locus_tag=A7J11_07432]_[protein=OXA-24_family_carbapenem-hydrolyzing_class_D_beta-lactamase_OXA-10     ATTTCTATTCTAGTTTCTCTCAGTGCATGT 60
lcl|NG_242305.1_cds_WP_328703067.1_1_[gene=blaOXA]_[locus_tag=A7J11_08285]_[protein=OXA-24_family_carbapenem-hydrolyzing_class_D_beta-lactamase_OXA-12     ATTTCTATTCTAGTTTCTCTCAGTGCATGT 60
lcl|NG_243521.1_cds_WP_375516079.1_1_[gene=blaOXA]_[locus_tag=A7J11_08517]_[protein=OXA-24_family_carbapenem-hydrolyzing_class_D_beta-lactamase_OXA-13     ATTTCTATTCTAGTTTCTCTCAGTGCATGT 60
lcl|NG_244141.1_cds_WP_408906787.1_1_[gene=blaOXA]_[locus_tag=A7J11_08680]_[protein=OXA-24_family_carbapenem-hydrolyzing_class_D_beta-lactamase_OXA-13     ATTTCTATTCTAGTTTCTCTCAGTGCATGT 60
lcl|OK271078.1_cds_UBS26085.1_1_[gene=blaOXA]_[protein=OXA-24_family_carbapenem-hydrolyzing_class_D_beta-lactamase_OXA-1040]_[protein_id=UBS26085.1]_[     ATTTCTATTCTAGTTTCTCTCAGTGCATGT 60
lcl|OM461358.1_cds_UMW71110.1_1_[gene=blaOXA]_[protein=OXA-24_family_carbapenem-hydrolyzing_class_D_beta-lactamase_OXA-72]_[protein_id=UMW71110.1]_[lo     ATTTCTATTCTAGTTTCTCTCAGTGCATGT 60
lcl|OM638107.1_cds_ULU82656.1_1_[gene=blaOXA]_[protein=OXA-24_family_carbapenem-hydrolyzing_class_D_beta-lactamase_OXA-1081]_[protein_id=ULU82656.1]_[     ATTTCTATTCTAGTTTCTCTCAGTGCATGT 60
lcl|PP125276.1_cds_WRW33976.1_1_[gene=blaOXA]_[protein=OXA-24_family_carbapenem-hydrolyzing_class_D_beta-lactamase_OXA-1225]_[protein_id=WRW33976.1]_[     ATTTCTATTCTAGTTTCTCTCAGTGCATGT 60
                                                                                                                                                                                         

OXA-1_consensus                                                                                                                                            ---AGCAGCGCCAGTGCATCAACAGATATC 90
OXA01_crRNA                                                                                                                                                ------------------------------ 90
Forward_primer                                                                                                                                             ------------------------------ 90
Reverse_primer                                                                                                                                             ------------------------------ 90
lcl|MF594781.2_cds_AWK92632.2_1_[gene=blaOXA]_[protein=OXA-24_family_carbapenem-hydrolyzing_class_D_beta-lactamase]_[protein_id=AWK92632.2]_[location=     TCATCTATTAAAACTAAATCTGAAGATAAT 90
lcl|MH337637.1_cds_AWK58761.1_1_[gene=blaOXA]_[protein=OXA-24_family_carbapenem-hydrolyzing_class_D_beta-lactamase_OXA-653]_[protein_id=AWK58761.1]_[l     TCATCTATTAAAACTAAATCTGAAGATAAT 90
lcl|MN920418.1_cds_QHI08147.1_1_[gene=blaOXA]_[protein=OXA-24_family_carbapenem-hydrolyzing_class_D_beta-lactamase_OXA-897]_[protein_id=QHI08147.1]_[l     TCATCTATTAAAACTAAATCTGAAGATAAT 90
lcl|NG_049438.1_cds_WP_063861040.1_1_[gene=blaOXA]_[locus_tag=A7J11_02491]_[protein=OXA-24_family_carbapenem-hydrolyzing_class_D_beta-lactamase_OXA-13     TCATCTATTAAAACTAAATCTGAAGATAAT 90
lcl|NG_049459.1_cds_WP_063861093.1_1_[gene=blaOXA]_[locus_tag=A7J11_02471]_[protein=OXA-24_family_carbapenem-hydrolyzing_class_D_beta-lactamase_OXA-16     TCATCTATTAAAACTAAATCTGAAGATAAT 90
lcl|NG_049505.1_cds_WP_057689930.1_1_[gene=blaOXA]_[locus_tag=A7J11_02828]_[protein=OXA-24_family_carbapenem-hydrolyzing_class_D_beta-lactamase_OXA-20     TCATCTATTAAAACTAAATCTGAAGATAAT 90
lcl|NG_049534.1_cds_WP_012754353.1_1_[gene=blaOXA]_[locus_tag=A7J11_00681]_[protein=OXA-24_family_carbapenem-hydrolyzing_class_D_beta-lactamase_OXA-24     TCATCTATTAAAACTAAATCTGAAGATAAT 90
lcl|NG_049545.1_cds_WP_063862416.1_1_[gene=blaOXA]_[locus_tag=A7J11_01026]_[protein=OXA-24_family_carbapenem-hydrolyzing_class_D_beta-lactamase_OXA-25     TCATCTATTAAAACTAAATCTGAAGATAAT 90
lcl|NG_049555.1_cds_WP_063862442.1_1_[gene=blaOXA]_[locus_tag=A7J11_00595]_[protein=OXA-24_family_carbapenem-hydrolyzing_class_D_beta-lactamase_OXA-26     TCATCTATTAAAACTAAATCTGAAGATAAT 90
lcl|NG_049723.1_cds_WP_063864079.1_1_[gene=blaOXA]_[locus_tag=A7J11_03482]_[protein=OXA-24_family_carbapenem-hydrolyzing_class_D_beta-lactamase_OXA-43     TCATCTATTAAAACTAAATCTGAAGATAAT 90
lcl|NG_057615.1_cds_WP_087554513.1_1_[gene=blaOXA]_[locus_tag=A7J11_05592]_[protein=OXA-24_family_carbapenem-hydrolyzing_class_D_beta-lactamase_OXA-65     TCATCTATTAAAACTAAATCTGAAGATAAT 90
lcl|NG_068017.1_cds_WP_164461290.1_1_[gene=blaOXA]_[locus_tag=A7J11_06714]_[protein=OXA-24_family_carbapenem-hydrolyzing_class_D_beta-lactamase_OXA-89     TCATCTATTAAAACTAAATCTGAAGATAAT 90
lcl|NG_078047.1_cds_WP_231869647.1_1_[gene=blaOXA]_[locus_tag=A7J11_07319]_[protein=OXA-24_family_carbapenem-hydrolyzing_class_D_beta-lactamase_OXA-10     TCATCTATTAAAACTAAATCTGAAGATAAT 90
lcl|NG_079923.1_cds_WP_242934101.1_1_[gene=blaOXA]_[locus_tag=A7J11_07432]_[protein=OXA-24_family_carbapenem-hydrolyzing_class_D_beta-lactamase_OXA-10     TCATCTATTAAAACTAAATCTGAAGATAAT 90
lcl|NG_242305.1_cds_WP_328703067.1_1_[gene=blaOXA]_[locus_tag=A7J11_08285]_[protein=OXA-24_family_carbapenem-hydrolyzing_class_D_beta-lactamase_OXA-12     TCATCTATTAAAACTAAATCTGAAGATAAT 90
lcl|NG_243521.1_cds_WP_375516079.1_1_[gene=blaOXA]_[locus_tag=A7J11_08517]_[protein=OXA-24_family_carbapenem-hydrolyzing_class_D_beta-lactamase_OXA-13     TCATCTATTGAAACTAAATCTGAAGATAAT 90
lcl|NG_244141.1_cds_WP_408906787.1_1_[gene=blaOXA]_[locus_tag=A7J11_08680]_[protein=OXA-24_family_carbapenem-hydrolyzing_class_D_beta-lactamase_OXA-13     TCATCTATTAAAACTAAATCTGAAGATAAT 90
lcl|OK271078.1_cds_UBS26085.1_1_[gene=blaOXA]_[protein=OXA-24_family_carbapenem-hydrolyzing_class_D_beta-lactamase_OXA-1040]_[protein_id=UBS26085.1]_[     TCATCTATTAAAACTAAATCTGAAGATAAT 90
lcl|OM461358.1_cds_UMW71110.1_1_[gene=blaOXA]_[protein=OXA-24_family_carbapenem-hydrolyzing_class_D_beta-lactamase_OXA-72]_[protein_id=UMW71110.1]_[lo     TCATCTATTAAAACTAAATCTGAAGATAAT 90
lcl|OM638107.1_cds_ULU82656.1_1_[gene=blaOXA]_[protein=OXA-24_family_carbapenem-hydrolyzing_class_D_beta-lactamase_OXA-1081]_[protein_id=ULU82656.1]_[     TCATCTATTAAAACTAAATCTGAAGATAAT 90
lcl|PP125276.1_cds_WRW33976.1_1_[gene=blaOXA]_[protein=OXA-24_family_carbapenem-hydrolyzing_class_D_beta-lactamase_OXA-1225]_[protein_id=WRW33976.1]_[     TCATCTATTAAAACTAAATCTGAAGATAAT 90
                                                                                                                                                                                         

OXA-1_consensus                                                                                                                                            TCTACTGTTGCATCTCCATTATTTGAAGGA 120
OXA01_crRNA                                                                                                                                                ------------------------------ 120
Forward_primer                                                                                                                                             ------------------------------ 120
Reverse_primer                                                                                                                                             ------------------------------ 120
lcl|MF594781.2_cds_AWK92632.2_1_[gene=blaOXA]_[protein=OXA-24_family_carbapenem-hydrolyzing_class_D_beta-lactamase]_[protein_id=AWK92632.2]_[location=     TTTCATATTTCTTCTCAGCAACATGAAAAA 120
lcl|MH337637.1_cds_AWK58761.1_1_[gene=blaOXA]_[protein=OXA-24_family_carbapenem-hydrolyzing_class_D_beta-lactamase_OXA-653]_[protein_id=AWK58761.1]_[l     TTTCATATTTCTTCTCAGCAACATGAAAAA 120
lcl|MN920418.1_cds_QHI08147.1_1_[gene=blaOXA]_[protein=OXA-24_family_carbapenem-hydrolyzing_class_D_beta-lactamase_OXA-897]_[protein_id=QHI08147.1]_[l     TTTCATATTTCTTCTCAGCAACATGAAAAA 120
lcl|NG_049438.1_cds_WP_063861040.1_1_[gene=blaOXA]_[locus_tag=A7J11_02491]_[protein=OXA-24_family_carbapenem-hydrolyzing_class_D_beta-lactamase_OXA-13     TTTCATATTTCTTCTCAGCAACATGAAAAA 120
lcl|NG_049459.1_cds_WP_063861093.1_1_[gene=blaOXA]_[locus_tag=A7J11_02471]_[protein=OXA-24_family_carbapenem-hydrolyzing_class_D_beta-lactamase_OXA-16     TTTCATATTTCTTCTCAGCAACATGAAAAA 120
lcl|NG_049505.1_cds_WP_057689930.1_1_[gene=blaOXA]_[locus_tag=A7J11_02828]_[protein=OXA-24_family_carbapenem-hydrolyzing_class_D_beta-lactamase_OXA-20     TTTCATATTTCTTCTCAGCAACATGAAAAA 120
lcl|NG_049534.1_cds_WP_012754353.1_1_[gene=blaOXA]_[locus_tag=A7J11_00681]_[protein=OXA-24_family_carbapenem-hydrolyzing_class_D_beta-lactamase_OXA-24     TTTCATATTTCTTCTCAGCAACATGAAAAA 120
lcl|NG_049545.1_cds_WP_063862416.1_1_[gene=blaOXA]_[locus_tag=A7J11_01026]_[protein=OXA-24_family_carbapenem-hydrolyzing_class_D_beta-lactamase_OXA-25     TTTCATATTTCTTCTCAGCAACATGAAAAA 120
lcl|NG_049555.1_cds_WP_063862442.1_1_[gene=blaOXA]_[locus_tag=A7J11_00595]_[protein=OXA-24_family_carbapenem-hydrolyzing_class_D_beta-lactamase_OXA-26     TTTCATATTTCTTCTCAGCAACATGAAAAA 120
lcl|NG_049723.1_cds_WP_063864079.1_1_[gene=blaOXA]_[locus_tag=A7J11_03482]_[protein=OXA-24_family_carbapenem-hydrolyzing_class_D_beta-lactamase_OXA-43     TTTCATATTTCTTCTCAGCAACATGAAAAA 120
lcl|NG_057615.1_cds_WP_087554513.1_1_[gene=blaOXA]_[locus_tag=A7J11_05592]_[protein=OXA-24_family_carbapenem-hydrolyzing_class_D_beta-lactamase_OXA-65     TTTCATATTTCTTCTCAGCAACATGAAAAA 120
lcl|NG_068017.1_cds_WP_164461290.1_1_[gene=blaOXA]_[locus_tag=A7J11_06714]_[protein=OXA-24_family_carbapenem-hydrolyzing_class_D_beta-lactamase_OXA-89     TTTCATATTTCTTCTCAGCAACATGAAAAA 120
lcl|NG_078047.1_cds_WP_231869647.1_1_[gene=blaOXA]_[locus_tag=A7J11_07319]_[protein=OXA-24_family_carbapenem-hydrolyzing_class_D_beta-lactamase_OXA-10     TTTCATATTTCTTCTCAGCAACATGAAAAA 120
lcl|NG_079923.1_cds_WP_242934101.1_1_[gene=blaOXA]_[locus_tag=A7J11_07432]_[protein=OXA-24_family_carbapenem-hydrolyzing_class_D_beta-lactamase_OXA-10     TTTCATATTTCTTCTCAGCAACATGAAAAA 120
lcl|NG_242305.1_cds_WP_328703067.1_1_[gene=blaOXA]_[locus_tag=A7J11_08285]_[protein=OXA-24_family_carbapenem-hydrolyzing_class_D_beta-lactamase_OXA-12     TTTCATATTTCTTCTCAGCAACATGAAAAA 120
lcl|NG_243521.1_cds_WP_375516079.1_1_[gene=blaOXA]_[locus_tag=A7J11_08517]_[protein=OXA-24_family_carbapenem-hydrolyzing_class_D_beta-lactamase_OXA-13     TTTCATATTTCTTCTCAGCAACATGAAAAA 120
lcl|NG_244141.1_cds_WP_408906787.1_1_[gene=blaOXA]_[locus_tag=A7J11_08680]_[protein=OXA-24_family_carbapenem-hydrolyzing_class_D_beta-lactamase_OXA-13     TTTCATATTTCTTCTCAGCAACATGAAAAA 120
lcl|OK271078.1_cds_UBS26085.1_1_[gene=blaOXA]_[protein=OXA-24_family_carbapenem-hydrolyzing_class_D_beta-lactamase_OXA-1040]_[protein_id=UBS26085.1]_[     TTTCATATTTCTTCTCAGCAACATGAAAAA 120
lcl|OM461358.1_cds_UMW71110.1_1_[gene=blaOXA]_[protein=OXA-24_family_carbapenem-hydrolyzing_class_D_beta-lactamase_OXA-72]_[protein_id=UMW71110.1]_[lo     TTTCATATTTCTTCTCAGCAACATGAAAAA 120
lcl|OM638107.1_cds_ULU82656.1_1_[gene=blaOXA]_[protein=OXA-24_family_carbapenem-hydrolyzing_class_D_beta-lactamase_OXA-1081]_[protein_id=ULU82656.1]_[     TTTCATATTTCTTCTCAGCAACATGAAAAA 120
lcl|PP125276.1_cds_WRW33976.1_1_[gene=blaOXA]_[protein=OXA-24_family_carbapenem-hydrolyzing_class_D_beta-lactamase_OXA-1225]_[protein_id=WRW33976.1]_[     TTTCATATTTCTTCTCAGCAACATGAAAAA 120
                                                                                                                                                                                         

OXA-1_consensus                                                                                                                                            ACTGAAGGTTGTTTTTTACTTTACGATGCA 150
OXA01_crRNA                                                                                                                                                ------------------------------ 150
Forward_primer                                                                                                                                             ------------------------------ 150
Reverse_primer                                                                                                                                             ------------------------------ 150
lcl|MF594781.2_cds_AWK92632.2_1_[gene=blaOXA]_[protein=OXA-24_family_carbapenem-hydrolyzing_class_D_beta-lactamase]_[protein_id=AWK92632.2]_[location=     GCTATTAAAAGCTATTTTGATGAAGCTCAA 150
lcl|MH337637.1_cds_AWK58761.1_1_[gene=blaOXA]_[protein=OXA-24_family_carbapenem-hydrolyzing_class_D_beta-lactamase_OXA-653]_[protein_id=AWK58761.1]_[l     GCTATTAAAAGCTATTTTGATGAAGCTCAA 150
lcl|MN920418.1_cds_QHI08147.1_1_[gene=blaOXA]_[protein=OXA-24_family_carbapenem-hydrolyzing_class_D_beta-lactamase_OXA-897]_[protein_id=QHI08147.1]_[l     GCTATTAAAAGCTATTTTGATGAAGCTCAA 150
lcl|NG_049438.1_cds_WP_063861040.1_1_[gene=blaOXA]_[locus_tag=A7J11_02491]_[protein=OXA-24_family_carbapenem-hydrolyzing_class_D_beta-lactamase_OXA-13     GCTATTAAAAGCTATTTTGATGAAGCTCAA 150
lcl|NG_049459.1_cds_WP_063861093.1_1_[gene=blaOXA]_[locus_tag=A7J11_02471]_[protein=OXA-24_family_carbapenem-hydrolyzing_class_D_beta-lactamase_OXA-16     GCTATTAAAAGCTATTTTGATGAAGCTCAA 150
lcl|NG_049505.1_cds_WP_057689930.1_1_[gene=blaOXA]_[locus_tag=A7J11_02828]_[protein=OXA-24_family_carbapenem-hydrolyzing_class_D_beta-lactamase_OXA-20     GCTATTAAAAGCTATTTTGATGAAGCTCAA 150
lcl|NG_049534.1_cds_WP_012754353.1_1_[gene=blaOXA]_[locus_tag=A7J11_00681]_[protein=OXA-24_family_carbapenem-hydrolyzing_class_D_beta-lactamase_OXA-24     GCTATTAAAAGCTATTTTGATGAAGCTCAA 150
lcl|NG_049545.1_cds_WP_063862416.1_1_[gene=blaOXA]_[locus_tag=A7J11_01026]_[protein=OXA-24_family_carbapenem-hydrolyzing_class_D_beta-lactamase_OXA-25     GCTATTAAAAGCTATTTTGATGAAGCTCAA 150
lcl|NG_049555.1_cds_WP_063862442.1_1_[gene=blaOXA]_[locus_tag=A7J11_00595]_[protein=OXA-24_family_carbapenem-hydrolyzing_class_D_beta-lactamase_OXA-26     GCTATTAAAAGCTATTTTGATGAAGCTCAA 150
lcl|NG_049723.1_cds_WP_063864079.1_1_[gene=blaOXA]_[locus_tag=A7J11_03482]_[protein=OXA-24_family_carbapenem-hydrolyzing_class_D_beta-lactamase_OXA-43     GCTATTAAAAGCTATTTTGATGAAGCTCAA 150
lcl|NG_057615.1_cds_WP_087554513.1_1_[gene=blaOXA]_[locus_tag=A7J11_05592]_[protein=OXA-24_family_carbapenem-hydrolyzing_class_D_beta-lactamase_OXA-65     GCTATTAAAAGCTATTTTGATGAAGCTCAA 150
lcl|NG_068017.1_cds_WP_164461290.1_1_[gene=blaOXA]_[locus_tag=A7J11_06714]_[protein=OXA-24_family_carbapenem-hydrolyzing_class_D_beta-lactamase_OXA-89     GCTATTAAAAGCTATTTTGATGAAGCTCAA 150
lcl|NG_078047.1_cds_WP_231869647.1_1_[gene=blaOXA]_[locus_tag=A7J11_07319]_[protein=OXA-24_family_carbapenem-hydrolyzing_class_D_beta-lactamase_OXA-10     GCTATTAAAAGCTATTTTGATGAAGCTCAA 150
lcl|NG_079923.1_cds_WP_242934101.1_1_[gene=blaOXA]_[locus_tag=A7J11_07432]_[protein=OXA-24_family_carbapenem-hydrolyzing_class_D_beta-lactamase_OXA-10     GCTATTAAAAGCTATTTTGATGAAGCTCAA 150
lcl|NG_242305.1_cds_WP_328703067.1_1_[gene=blaOXA]_[locus_tag=A7J11_08285]_[protein=OXA-24_family_carbapenem-hydrolyzing_class_D_beta-lactamase_OXA-12     GCTATTAAAAGCTATTTTGATGAAGCTCAA 150
lcl|NG_243521.1_cds_WP_375516079.1_1_[gene=blaOXA]_[locus_tag=A7J11_08517]_[protein=OXA-24_family_carbapenem-hydrolyzing_class_D_beta-lactamase_OXA-13     GCTATTAAAAGCTATTTTGATGAAGCTCAA 150
lcl|NG_244141.1_cds_WP_408906787.1_1_[gene=blaOXA]_[locus_tag=A7J11_08680]_[protein=OXA-24_family_carbapenem-hydrolyzing_class_D_beta-lactamase_OXA-13     GCTATTAAAAGCTATTTTGATGAAGCTCAA 150
lcl|OK271078.1_cds_UBS26085.1_1_[gene=blaOXA]_[protein=OXA-24_family_carbapenem-hydrolyzing_class_D_beta-lactamase_OXA-1040]_[protein_id=UBS26085.1]_[     GCTATTAAAAGCTATTTTGATGAAGCTCAA 150
lcl|OM461358.1_cds_UMW71110.1_1_[gene=blaOXA]_[protein=OXA-24_family_carbapenem-hydrolyzing_class_D_beta-lactamase_OXA-72]_[protein_id=UMW71110.1]_[lo     GCTATTAAAAGCTATTTTGATGAAGCTCAA 150
lcl|OM638107.1_cds_ULU82656.1_1_[gene=blaOXA]_[protein=OXA-24_family_carbapenem-hydrolyzing_class_D_beta-lactamase_OXA-1081]_[protein_id=ULU82656.1]_[     GCTATTAAAAGCTATTTTGATGAAGCTCAA 150
lcl|PP125276.1_cds_WRW33976.1_1_[gene=blaOXA]_[protein=OXA-24_family_carbapenem-hydrolyzing_class_D_beta-lactamase_OXA-1225]_[protein_id=WRW33976.1]_[     GCTATTAAAAGCTATTTTGATGAAGCTCAA 150
                                                                                                                                                                                         

OXA-1_consensus                                                                                                                                            TCCACAAACGCTGAAATTGCTCAATTCAAT 180
OXA01_crRNA                                                                                                                                                ------------------------------ 180
Forward_primer                                                                                                                                             ------------------------------ 180
Reverse_primer                                                                                                                                             ------------------------------ 180
lcl|MF594781.2_cds_AWK92632.2_1_[gene=blaOXA]_[protein=OXA-24_family_carbapenem-hydrolyzing_class_D_beta-lactamase]_[protein_id=AWK92632.2]_[location=     ACACAGGGTGTAATTATTATTAAAGAGGGT 180
lcl|MH337637.1_cds_AWK58761.1_1_[gene=blaOXA]_[protein=OXA-24_family_carbapenem-hydrolyzing_class_D_beta-lactamase_OXA-653]_[protein_id=AWK58761.1]_[l     ACACAGGGTGTAATTATTATTAAAGAGGGT 180
lcl|MN920418.1_cds_QHI08147.1_1_[gene=blaOXA]_[protein=OXA-24_family_carbapenem-hydrolyzing_class_D_beta-lactamase_OXA-897]_[protein_id=QHI08147.1]_[l     ACACAGGGTGTAATTATTATTAAAGAGGGT 180
lcl|NG_049438.1_cds_WP_063861040.1_1_[gene=blaOXA]_[locus_tag=A7J11_02491]_[protein=OXA-24_family_carbapenem-hydrolyzing_class_D_beta-lactamase_OXA-13     ACACAGGGTGTAATTATTATTAAAGAGGGT 180
lcl|NG_049459.1_cds_WP_063861093.1_1_[gene=blaOXA]_[locus_tag=A7J11_02471]_[protein=OXA-24_family_carbapenem-hydrolyzing_class_D_beta-lactamase_OXA-16     ACACAGGGTGTAATTATTATTAAAGAGGGT 180
lcl|NG_049505.1_cds_WP_057689930.1_1_[gene=blaOXA]_[locus_tag=A7J11_02828]_[protein=OXA-24_family_carbapenem-hydrolyzing_class_D_beta-lactamase_OXA-20     ACACAGGGTGTAATTATTATTAAAGAGGGT 180
lcl|NG_049534.1_cds_WP_012754353.1_1_[gene=blaOXA]_[locus_tag=A7J11_00681]_[protein=OXA-24_family_carbapenem-hydrolyzing_class_D_beta-lactamase_OXA-24     ACACAGGGTGTAATTATTATTAAAGAGGGT 180
lcl|NG_049545.1_cds_WP_063862416.1_1_[gene=blaOXA]_[locus_tag=A7J11_01026]_[protein=OXA-24_family_carbapenem-hydrolyzing_class_D_beta-lactamase_OXA-25     ACACAGGGTGTAATTATTATTAAAGAGGGT 180
lcl|NG_049555.1_cds_WP_063862442.1_1_[gene=blaOXA]_[locus_tag=A7J11_00595]_[protein=OXA-24_family_carbapenem-hydrolyzing_class_D_beta-lactamase_OXA-26     ACACAGGGTGTAATTATTATTAAAGAGGGT 180
lcl|NG_049723.1_cds_WP_063864079.1_1_[gene=blaOXA]_[locus_tag=A7J11_03482]_[protein=OXA-24_family_carbapenem-hydrolyzing_class_D_beta-lactamase_OXA-43     ACACAGGGTGTAATTATTATTAAAGAGGGT 180
lcl|NG_057615.1_cds_WP_087554513.1_1_[gene=blaOXA]_[locus_tag=A7J11_05592]_[protein=OXA-24_family_carbapenem-hydrolyzing_class_D_beta-lactamase_OXA-65     ACACAGGGTGTAATTATTATTAAAGAGGGT 180
lcl|NG_068017.1_cds_WP_164461290.1_1_[gene=blaOXA]_[locus_tag=A7J11_06714]_[protein=OXA-24_family_carbapenem-hydrolyzing_class_D_beta-lactamase_OXA-89     ACACAGGGTGTAATTATTATTAAAGAGGGT 180
lcl|NG_078047.1_cds_WP_231869647.1_1_[gene=blaOXA]_[locus_tag=A7J11_07319]_[protein=OXA-24_family_carbapenem-hydrolyzing_class_D_beta-lactamase_OXA-10     ACACAGGGTGTAATTATTATTAAAGAGGGT 180
lcl|NG_079923.1_cds_WP_242934101.1_1_[gene=blaOXA]_[locus_tag=A7J11_07432]_[protein=OXA-24_family_carbapenem-hydrolyzing_class_D_beta-lactamase_OXA-10     ACACAGGGTGTAATTATTATTAAAGAGGGT 180
lcl|NG_242305.1_cds_WP_328703067.1_1_[gene=blaOXA]_[locus_tag=A7J11_08285]_[protein=OXA-24_family_carbapenem-hydrolyzing_class_D_beta-lactamase_OXA-12     ACACAGGGTGTAATTATTATTAAAGAGGGT 180
lcl|NG_243521.1_cds_WP_375516079.1_1_[gene=blaOXA]_[locus_tag=A7J11_08517]_[protein=OXA-24_family_carbapenem-hydrolyzing_class_D_beta-lactamase_OXA-13     ACACAGGGTGTAATTATTATTAAAGAGGGT 180
lcl|NG_244141.1_cds_WP_408906787.1_1_[gene=blaOXA]_[locus_tag=A7J11_08680]_[protein=OXA-24_family_carbapenem-hydrolyzing_class_D_beta-lactamase_OXA-13     ACACAGGGTGTAATTATTATTAAAGAGGGT 180
lcl|OK271078.1_cds_UBS26085.1_1_[gene=blaOXA]_[protein=OXA-24_family_carbapenem-hydrolyzing_class_D_beta-lactamase_OXA-1040]_[protein_id=UBS26085.1]_[     ACACAGGGTGTAATTATTATTAAAGAGGGT 180
lcl|OM461358.1_cds_UMW71110.1_1_[gene=blaOXA]_[protein=OXA-24_family_carbapenem-hydrolyzing_class_D_beta-lactamase_OXA-72]_[protein_id=UMW71110.1]_[lo     ACACAGGGTGTAATTATTATTAAAGAGGGT 180
lcl|OM638107.1_cds_ULU82656.1_1_[gene=blaOXA]_[protein=OXA-24_family_carbapenem-hydrolyzing_class_D_beta-lactamase_OXA-1081]_[protein_id=ULU82656.1]_[     ACACAGGGTGTAATTATTATTAAAGAGGGT 180
lcl|PP125276.1_cds_WRW33976.1_1_[gene=blaOXA]_[protein=OXA-24_family_carbapenem-hydrolyzing_class_D_beta-lactamase_OXA-1225]_[protein_id=WRW33976.1]_[     ACACAGGGTGTAATTATTATTAAAGAGGGT 180
                                                                                                                                                                                         

OXA-1_consensus                                                                                                                                            AAA--------------------------- 210
OXA01_crRNA                                                                                                                                                ------------------------------ 210
Forward_primer                                                                                                                                             ------------------------------ 210
Reverse_primer                                                                                                                                             ------------------------------ 210
lcl|MF594781.2_cds_AWK92632.2_1_[gene=blaOXA]_[protein=OXA-24_family_carbapenem-hydrolyzing_class_D_beta-lactamase]_[protein_id=AWK92632.2]_[location=     AAAAATCTTAGCACCTATGGTAATGCTCTT 210
lcl|MH337637.1_cds_AWK58761.1_1_[gene=blaOXA]_[protein=OXA-24_family_carbapenem-hydrolyzing_class_D_beta-lactamase_OXA-653]_[protein_id=AWK58761.1]_[l     AAAAATCTTAGCACCTATGGTAATGCTCTT 210
lcl|MN920418.1_cds_QHI08147.1_1_[gene=blaOXA]_[protein=OXA-24_family_carbapenem-hydrolyzing_class_D_beta-lactamase_OXA-897]_[protein_id=QHI08147.1]_[l     AAAAATCTTAGCACCTATGGTAATGCTCTT 210
lcl|NG_049438.1_cds_WP_063861040.1_1_[gene=blaOXA]_[locus_tag=A7J11_02491]_[protein=OXA-24_family_carbapenem-hydrolyzing_class_D_beta-lactamase_OXA-13     AAAAATCTTAGCACCTATGGTAATGCTCTT 210
lcl|NG_049459.1_cds_WP_063861093.1_1_[gene=blaOXA]_[locus_tag=A7J11_02471]_[protein=OXA-24_family_carbapenem-hydrolyzing_class_D_beta-lactamase_OXA-16     AAAAATCTTAGCACCTATGGTAATGCTCTT 210
lcl|NG_049505.1_cds_WP_057689930.1_1_[gene=blaOXA]_[locus_tag=A7J11_02828]_[protein=OXA-24_family_carbapenem-hydrolyzing_class_D_beta-lactamase_OXA-20     AAAAATCTTAGCACCTATGGTAATGCTCTT 210
lcl|NG_049534.1_cds_WP_012754353.1_1_[gene=blaOXA]_[locus_tag=A7J11_00681]_[protein=OXA-24_family_carbapenem-hydrolyzing_class_D_beta-lactamase_OXA-24     AAAAATCTTAGCACCTATGGTAATGCTCTT 210
lcl|NG_049545.1_cds_WP_063862416.1_1_[gene=blaOXA]_[locus_tag=A7J11_01026]_[protein=OXA-24_family_carbapenem-hydrolyzing_class_D_beta-lactamase_OXA-25     AAAAATCTTAGCACCTATGGTAATGCTCTT 210
lcl|NG_049555.1_cds_WP_063862442.1_1_[gene=blaOXA]_[locus_tag=A7J11_00595]_[protein=OXA-24_family_carbapenem-hydrolyzing_class_D_beta-lactamase_OXA-26     AAAAATCTTAGCACCTATGGTAATGCTCTT 210
lcl|NG_049723.1_cds_WP_063864079.1_1_[gene=blaOXA]_[locus_tag=A7J11_03482]_[protein=OXA-24_family_carbapenem-hydrolyzing_class_D_beta-lactamase_OXA-43     AAAAATCTTAGCACCTATGGTAATGCTCTT 210
lcl|NG_057615.1_cds_WP_087554513.1_1_[gene=blaOXA]_[locus_tag=A7J11_05592]_[protein=OXA-24_family_carbapenem-hydrolyzing_class_D_beta-lactamase_OXA-65     AAAAATCTTAGCACCTATGGTAATGCTCTT 210
lcl|NG_068017.1_cds_WP_164461290.1_1_[gene=blaOXA]_[locus_tag=A7J11_06714]_[protein=OXA-24_family_carbapenem-hydrolyzing_class_D_beta-lactamase_OXA-89     AAAAATCTTAGCACCTATGGTAATGCTCTT 210
lcl|NG_078047.1_cds_WP_231869647.1_1_[gene=blaOXA]_[locus_tag=A7J11_07319]_[protein=OXA-24_family_carbapenem-hydrolyzing_class_D_beta-lactamase_OXA-10     AAAAATCTTAGCACCTATGGTAATGCTCTT 210
lcl|NG_079923.1_cds_WP_242934101.1_1_[gene=blaOXA]_[locus_tag=A7J11_07432]_[protein=OXA-24_family_carbapenem-hydrolyzing_class_D_beta-lactamase_OXA-10     AAAAATCTTAGCACCTATGGTAATGCTCTT 210
lcl|NG_242305.1_cds_WP_328703067.1_1_[gene=blaOXA]_[locus_tag=A7J11_08285]_[protein=OXA-24_family_carbapenem-hydrolyzing_class_D_beta-lactamase_OXA-12     AAAAATCTTAGCACCTATGGTAATGCTCTT 210
lcl|NG_243521.1_cds_WP_375516079.1_1_[gene=blaOXA]_[locus_tag=A7J11_08517]_[protein=OXA-24_family_carbapenem-hydrolyzing_class_D_beta-lactamase_OXA-13     AAAAATCTTAGCACCTATGGTAATGCTCTT 210
lcl|NG_244141.1_cds_WP_408906787.1_1_[gene=blaOXA]_[locus_tag=A7J11_08680]_[protein=OXA-24_family_carbapenem-hydrolyzing_class_D_beta-lactamase_OXA-13     AAAAATCTTAGCACCTATGGTAATGCTCTT 210
lcl|OK271078.1_cds_UBS26085.1_1_[gene=blaOXA]_[protein=OXA-24_family_carbapenem-hydrolyzing_class_D_beta-lactamase_OXA-1040]_[protein_id=UBS26085.1]_[     AAAAATCTTAGCACCTATGGTAATGCTCTT 210
lcl|OM461358.1_cds_UMW71110.1_1_[gene=blaOXA]_[protein=OXA-24_family_carbapenem-hydrolyzing_class_D_beta-lactamase_OXA-72]_[protein_id=UMW71110.1]_[lo     AAAAATCTTAGCACCTATGGTAATGCTCTT 210
lcl|OM638107.1_cds_ULU82656.1_1_[gene=blaOXA]_[protein=OXA-24_family_carbapenem-hydrolyzing_class_D_beta-lactamase_OXA-1081]_[protein_id=ULU82656.1]_[     AAAAATCTTAGCACCTATGGTAATGCTCTT 210
lcl|PP125276.1_cds_WRW33976.1_1_[gene=blaOXA]_[protein=OXA-24_family_carbapenem-hydrolyzing_class_D_beta-lactamase_OXA-1225]_[protein_id=WRW33976.1]_[     AAAAATCTTAGCACCTATGGTAATGCTCTT 210
                                                                                                                                                                                         

OXA-1_consensus                                                                                                                                            GCAAAGTGTGCAACGCAAATGGCACCAGAT 240
OXA01_crRNA                                                                                                                                                ------------------------------ 240
Forward_primer                                                                                                                                             ------------------------------ 240
Reverse_primer                                                                                                                                             ------------------------------ 240
lcl|MF594781.2_cds_AWK92632.2_1_[gene=blaOXA]_[protein=OXA-24_family_carbapenem-hydrolyzing_class_D_beta-lactamase]_[protein_id=AWK92632.2]_[location=     GCACGAGCAAATAAAGAATATGTCCCTGCA 240
lcl|MH337637.1_cds_AWK58761.1_1_[gene=blaOXA]_[protein=OXA-24_family_carbapenem-hydrolyzing_class_D_beta-lactamase_OXA-653]_[protein_id=AWK58761.1]_[l     GCACGAGCAAATAAAGAATATGTCCCTGCA 240
lcl|MN920418.1_cds_QHI08147.1_1_[gene=blaOXA]_[protein=OXA-24_family_carbapenem-hydrolyzing_class_D_beta-lactamase_OXA-897]_[protein_id=QHI08147.1]_[l     GCACGAGCAAATAAAGAATATGTCCCTGCA 240
lcl|NG_049438.1_cds_WP_063861040.1_1_[gene=blaOXA]_[locus_tag=A7J11_02491]_[protein=OXA-24_family_carbapenem-hydrolyzing_class_D_beta-lactamase_OXA-13     GCACGAGCAAATAAAGAATATGTCCCTGCA 240
lcl|NG_049459.1_cds_WP_063861093.1_1_[gene=blaOXA]_[locus_tag=A7J11_02471]_[protein=OXA-24_family_carbapenem-hydrolyzing_class_D_beta-lactamase_OXA-16     GCACGAGCAAATAAAGAATATGTCCCTGCA 240
lcl|NG_049505.1_cds_WP_057689930.1_1_[gene=blaOXA]_[locus_tag=A7J11_02828]_[protein=OXA-24_family_carbapenem-hydrolyzing_class_D_beta-lactamase_OXA-20     GCACGAGCAAATAAAGAATATGTCCCTGCA 240
lcl|NG_049534.1_cds_WP_012754353.1_1_[gene=blaOXA]_[locus_tag=A7J11_00681]_[protein=OXA-24_family_carbapenem-hydrolyzing_class_D_beta-lactamase_OXA-24     GCACGAGCAAATAAAGAATATGTCCCTGCA 240
lcl|NG_049545.1_cds_WP_063862416.1_1_[gene=blaOXA]_[locus_tag=A7J11_01026]_[protein=OXA-24_family_carbapenem-hydrolyzing_class_D_beta-lactamase_OXA-25     GCACGAGCAAATAAAGAATATGTCCCTGCA 240
lcl|NG_049555.1_cds_WP_063862442.1_1_[gene=blaOXA]_[locus_tag=A7J11_00595]_[protein=OXA-24_family_carbapenem-hydrolyzing_class_D_beta-lactamase_OXA-26     GCACGAGCAAATAAAGAATATGTCCCTGCA 240
lcl|NG_049723.1_cds_WP_063864079.1_1_[gene=blaOXA]_[locus_tag=A7J11_03482]_[protein=OXA-24_family_carbapenem-hydrolyzing_class_D_beta-lactamase_OXA-43     GCACGAGCAAATAAAGAATATGTCCCTGCA 240
lcl|NG_057615.1_cds_WP_087554513.1_1_[gene=blaOXA]_[locus_tag=A7J11_05592]_[protein=OXA-24_family_carbapenem-hydrolyzing_class_D_beta-lactamase_OXA-65     GCACGAGCAAATAAAGAATATGTCCCTGCA 240
lcl|NG_068017.1_cds_WP_164461290.1_1_[gene=blaOXA]_[locus_tag=A7J11_06714]_[protein=OXA-24_family_carbapenem-hydrolyzing_class_D_beta-lactamase_OXA-89     GCACGAGCAAATAAAGAATATGTCCCTGCA 240
lcl|NG_078047.1_cds_WP_231869647.1_1_[gene=blaOXA]_[locus_tag=A7J11_07319]_[protein=OXA-24_family_carbapenem-hydrolyzing_class_D_beta-lactamase_OXA-10     GCACGAGCAAATAAAGAATATGTCCCTGCA 240
lcl|NG_079923.1_cds_WP_242934101.1_1_[gene=blaOXA]_[locus_tag=A7J11_07432]_[protein=OXA-24_family_carbapenem-hydrolyzing_class_D_beta-lactamase_OXA-10     GCACGAGCAAATAAAGAATATGTCCCTGCA 240
lcl|NG_242305.1_cds_WP_328703067.1_1_[gene=blaOXA]_[locus_tag=A7J11_08285]_[protein=OXA-24_family_carbapenem-hydrolyzing_class_D_beta-lactamase_OXA-12     GCACGAGCAAATAAAGAATATGTCCCTGCA 240
lcl|NG_243521.1_cds_WP_375516079.1_1_[gene=blaOXA]_[locus_tag=A7J11_08517]_[protein=OXA-24_family_carbapenem-hydrolyzing_class_D_beta-lactamase_OXA-13     GCACGAGCAAATAAAGAATATGTCCCTGCA 240
lcl|NG_244141.1_cds_WP_408906787.1_1_[gene=blaOXA]_[locus_tag=A7J11_08680]_[protein=OXA-24_family_carbapenem-hydrolyzing_class_D_beta-lactamase_OXA-13     GCACGAGCAAATAAAGAATATCTCCCTGCA 240
lcl|OK271078.1_cds_UBS26085.1_1_[gene=blaOXA]_[protein=OXA-24_family_carbapenem-hydrolyzing_class_D_beta-lactamase_OXA-1040]_[protein_id=UBS26085.1]_[     GCACGAGCAAATAAAGAATATGTCCCTGCA 240
lcl|OM461358.1_cds_UMW71110.1_1_[gene=blaOXA]_[protein=OXA-24_family_carbapenem-hydrolyzing_class_D_beta-lactamase_OXA-72]_[protein_id=UMW71110.1]_[lo     GCACGAGCAAATAAAGAATATGTCCCTGCA 240
lcl|OM638107.1_cds_ULU82656.1_1_[gene=blaOXA]_[protein=OXA-24_family_carbapenem-hydrolyzing_class_D_beta-lactamase_OXA-1081]_[protein_id=ULU82656.1]_[     GCACGAGCAAATAAAGAATATGTCCCTGCA 240
lcl|PP125276.1_cds_WRW33976.1_1_[gene=blaOXA]_[protein=OXA-24_family_carbapenem-hydrolyzing_class_D_beta-lactamase_OXA-1225]_[protein_id=WRW33976.1]_[     GCACGAGCAAATAAAGAATATGTCCCTGCA 240
                                                                                                                                                                                         

OXA-1_consensus                                                                                                                                            TCAACTTTCAAGATCGCATTATCACTTATG 270
OXA01_crRNA                                                                                                                                                ------------------------------ 270
Forward_primer                                                                                                                                             ------------------------------ 270
Reverse_primer                                                                                                                                             ------------------------------ 270
lcl|MF594781.2_cds_AWK92632.2_1_[gene=blaOXA]_[protein=OXA-24_family_carbapenem-hydrolyzing_class_D_beta-lactamase]_[protein_id=AWK92632.2]_[location=     TCAACATTTAAGATGCTAAATGCTTTAATC 270
lcl|MH337637.1_cds_AWK58761.1_1_[gene=blaOXA]_[protein=OXA-24_family_carbapenem-hydrolyzing_class_D_beta-lactamase_OXA-653]_[protein_id=AWK58761.1]_[l     TCAACATTTAAGATGCTAAATGCTTTAATC 270
lcl|MN920418.1_cds_QHI08147.1_1_[gene=blaOXA]_[protein=OXA-24_family_carbapenem-hydrolyzing_class_D_beta-lactamase_OXA-897]_[protein_id=QHI08147.1]_[l     TCAACATTTAAGATGCTAATTGCTTTAATC 270
lcl|NG_049438.1_cds_WP_063861040.1_1_[gene=blaOXA]_[locus_tag=A7J11_02491]_[protein=OXA-24_family_carbapenem-hydrolyzing_class_D_beta-lactamase_OXA-13     TCAACATTTAAGATGCTAATTGCTTTAATC 270
lcl|NG_049459.1_cds_WP_063861093.1_1_[gene=blaOXA]_[locus_tag=A7J11_02471]_[protein=OXA-24_family_carbapenem-hydrolyzing_class_D_beta-lactamase_OXA-16     TCAACATTTAAGATGCTAAATGCTTTAATC 270
lcl|NG_049505.1_cds_WP_057689930.1_1_[gene=blaOXA]_[locus_tag=A7J11_02828]_[protein=OXA-24_family_carbapenem-hydrolyzing_class_D_beta-lactamase_OXA-20     TCAACATTTAAGATGCTAAATGCTTTAATC 270
lcl|NG_049534.1_cds_WP_012754353.1_1_[gene=blaOXA]_[locus_tag=A7J11_00681]_[protein=OXA-24_family_carbapenem-hydrolyzing_class_D_beta-lactamase_OXA-24     TCAACATTTAAGATGCTAAATGCTTTAATC 270
lcl|NG_049545.1_cds_WP_063862416.1_1_[gene=blaOXA]_[locus_tag=A7J11_01026]_[protein=OXA-24_family_carbapenem-hydrolyzing_class_D_beta-lactamase_OXA-25     TCAACATTTAAGATGCTAAATGCTTTAATC 270
lcl|NG_049555.1_cds_WP_063862442.1_1_[gene=blaOXA]_[locus_tag=A7J11_00595]_[protein=OXA-24_family_carbapenem-hydrolyzing_class_D_beta-lactamase_OXA-26     TCAACATTTAAGATGCTAAATGCTTTAATC 270
lcl|NG_049723.1_cds_WP_063864079.1_1_[gene=blaOXA]_[locus_tag=A7J11_03482]_[protein=OXA-24_family_carbapenem-hydrolyzing_class_D_beta-lactamase_OXA-43     TCAACATTTAAGATGCTAAATGCTTTAATC 270
lcl|NG_057615.1_cds_WP_087554513.1_1_[gene=blaOXA]_[locus_tag=A7J11_05592]_[protein=OXA-24_family_carbapenem-hydrolyzing_class_D_beta-lactamase_OXA-65     TCAACATTTAAGATGCTAAATGCTTTAATC 270
lcl|NG_068017.1_cds_WP_164461290.1_1_[gene=blaOXA]_[locus_tag=A7J11_06714]_[protein=OXA-24_family_carbapenem-hydrolyzing_class_D_beta-lactamase_OXA-89     TCAACATTTAAGATGCTAATTGCTTTAATC 270
lcl|NG_078047.1_cds_WP_231869647.1_1_[gene=blaOXA]_[locus_tag=A7J11_07319]_[protein=OXA-24_family_carbapenem-hydrolyzing_class_D_beta-lactamase_OXA-10     TCAACATTTAAGATGCTAAATGCTTTAATC 270
lcl|NG_079923.1_cds_WP_242934101.1_1_[gene=blaOXA]_[locus_tag=A7J11_07432]_[protein=OXA-24_family_carbapenem-hydrolyzing_class_D_beta-lactamase_OXA-10     TCAACATTTAAGATGCTAATTGCTTTAATC 270
lcl|NG_242305.1_cds_WP_328703067.1_1_[gene=blaOXA]_[locus_tag=A7J11_08285]_[protein=OXA-24_family_carbapenem-hydrolyzing_class_D_beta-lactamase_OXA-12     TCAACATTTAAGATGCTAAATGCTTTAATC 270
lcl|NG_243521.1_cds_WP_375516079.1_1_[gene=blaOXA]_[locus_tag=A7J11_08517]_[protein=OXA-24_family_carbapenem-hydrolyzing_class_D_beta-lactamase_OXA-13     TCAACATTTAAGATGCTAAATGCTTTAATC 270
lcl|NG_244141.1_cds_WP_408906787.1_1_[gene=blaOXA]_[locus_tag=A7J11_08680]_[protein=OXA-24_family_carbapenem-hydrolyzing_class_D_beta-lactamase_OXA-13     TCAACATTTAAGATGCTAAATGCTTTAATC 270
lcl|OK271078.1_cds_UBS26085.1_1_[gene=blaOXA]_[protein=OXA-24_family_carbapenem-hydrolyzing_class_D_beta-lactamase_OXA-1040]_[protein_id=UBS26085.1]_[     TCAACATTTAAGATGCTAAATGCTTTAATC 270
lcl|OM461358.1_cds_UMW71110.1_1_[gene=blaOXA]_[protein=OXA-24_family_carbapenem-hydrolyzing_class_D_beta-lactamase_OXA-72]_[protein_id=UMW71110.1]_[lo     TCAACATTTAAGATGCTAAATGCTTTAATC 270
lcl|OM638107.1_cds_ULU82656.1_1_[gene=blaOXA]_[protein=OXA-24_family_carbapenem-hydrolyzing_class_D_beta-lactamase_OXA-1081]_[protein_id=ULU82656.1]_[     TCAACATTTAAGATGCTAATTGCTTTAATC 270
lcl|PP125276.1_cds_WRW33976.1_1_[gene=blaOXA]_[protein=OXA-24_family_carbapenem-hydrolyzing_class_D_beta-lactamase_OXA-1225]_[protein_id=WRW33976.1]_[     TCAACATTTAAGATGCTAAATGCTTTAATC 270
                                                                                                                                                                                         

OXA-1_consensus                                                                                                                                            GCATTTGATGCGGAAATAATAGATCAGAAA 300
OXA01_crRNA                                                                                                                                                ------------------------------ 300
Forward_primer                                                                                                                                             ------------------------------ 300
Reverse_primer                                                                                                                                             ------------------------------ 300
lcl|MF594781.2_cds_AWK92632.2_1_[gene=blaOXA]_[protein=OXA-24_family_carbapenem-hydrolyzing_class_D_beta-lactamase]_[protein_id=AWK92632.2]_[location=     GGGCTAGAAAATCATAAAGCAACAACAAAT 300
lcl|MH337637.1_cds_AWK58761.1_1_[gene=blaOXA]_[protein=OXA-24_family_carbapenem-hydrolyzing_class_D_beta-lactamase_OXA-653]_[protein_id=AWK58761.1]_[l     GGGCTAGAAAATCATAAAGCAACAACAAAT 300
lcl|MN920418.1_cds_QHI08147.1_1_[gene=blaOXA]_[protein=OXA-24_family_carbapenem-hydrolyzing_class_D_beta-lactamase_OXA-897]_[protein_id=QHI08147.1]_[l     GGGCTAGAAAATCATAAAGCAACAACAAAT 300
lcl|NG_049438.1_cds_WP_063861040.1_1_[gene=blaOXA]_[locus_tag=A7J11_02491]_[protein=OXA-24_family_carbapenem-hydrolyzing_class_D_beta-lactamase_OXA-13     GGGCTAGAAAATCATAAAGCAACAACAAAT 300
lcl|NG_049459.1_cds_WP_063861093.1_1_[gene=blaOXA]_[locus_tag=A7J11_02471]_[protein=OXA-24_family_carbapenem-hydrolyzing_class_D_beta-lactamase_OXA-16     GGGCTAGAAAATCATAAAGCAACAACAAAT 300
lcl|NG_049505.1_cds_WP_057689930.1_1_[gene=blaOXA]_[locus_tag=A7J11_02828]_[protein=OXA-24_family_carbapenem-hydrolyzing_class_D_beta-lactamase_OXA-20     GGGCTAGAAAATCATAAAGCAACAACAAAT 300
lcl|NG_049534.1_cds_WP_012754353.1_1_[gene=blaOXA]_[locus_tag=A7J11_00681]_[protein=OXA-24_family_carbapenem-hydrolyzing_class_D_beta-lactamase_OXA-24     GGGCTAGAAAATCATAAAGCAACAACAAAT 300
lcl|NG_049545.1_cds_WP_063862416.1_1_[gene=blaOXA]_[locus_tag=A7J11_01026]_[protein=OXA-24_family_carbapenem-hydrolyzing_class_D_beta-lactamase_OXA-25     GGGCTAGAAAATCATAAAGCAACAACAAAT 300
lcl|NG_049555.1_cds_WP_063862442.1_1_[gene=blaOXA]_[locus_tag=A7J11_00595]_[protein=OXA-24_family_carbapenem-hydrolyzing_class_D_beta-lactamase_OXA-26     GGGCTAGAAAATCATAAAGCAACAACAAAT 300
lcl|NG_049723.1_cds_WP_063864079.1_1_[gene=blaOXA]_[locus_tag=A7J11_03482]_[protein=OXA-24_family_carbapenem-hydrolyzing_class_D_beta-lactamase_OXA-43     GGGCTAGAAAATCATAAAGCAACAACAAAT 300
lcl|NG_057615.1_cds_WP_087554513.1_1_[gene=blaOXA]_[locus_tag=A7J11_05592]_[protein=OXA-24_family_carbapenem-hydrolyzing_class_D_beta-lactamase_OXA-65     GGGCTAGAAAATCATAAAGCAACAACAAAT 300
lcl|NG_068017.1_cds_WP_164461290.1_1_[gene=blaOXA]_[locus_tag=A7J11_06714]_[protein=OXA-24_family_carbapenem-hydrolyzing_class_D_beta-lactamase_OXA-89     GGGCTAGAAAATCATAAAGCAACAACAAAT 300
lcl|NG_078047.1_cds_WP_231869647.1_1_[gene=blaOXA]_[locus_tag=A7J11_07319]_[protein=OXA-24_family_carbapenem-hydrolyzing_class_D_beta-lactamase_OXA-10     GGGCTAGAAAATCATAAAGCAACAACAAAT 300
lcl|NG_079923.1_cds_WP_242934101.1_1_[gene=blaOXA]_[locus_tag=A7J11_07432]_[protein=OXA-24_family_carbapenem-hydrolyzing_class_D_beta-lactamase_OXA-10     GGGCTAGAAAATCATAAAGCAACAACAAAT 300
lcl|NG_242305.1_cds_WP_328703067.1_1_[gene=blaOXA]_[locus_tag=A7J11_08285]_[protein=OXA-24_family_carbapenem-hydrolyzing_class_D_beta-lactamase_OXA-12     GGGCTAGAAAATCATAAAGCAACAACAAAT 300
lcl|NG_243521.1_cds_WP_375516079.1_1_[gene=blaOXA]_[locus_tag=A7J11_08517]_[protein=OXA-24_family_carbapenem-hydrolyzing_class_D_beta-lactamase_OXA-13     GGGCTAGAAAATCATAAAGCAACAACAAAT 300
lcl|NG_244141.1_cds_WP_408906787.1_1_[gene=blaOXA]_[locus_tag=A7J11_08680]_[protein=OXA-24_family_carbapenem-hydrolyzing_class_D_beta-lactamase_OXA-13     GGGCTAGAAAATCATAAAGCAACAACAAAT 300
lcl|OK271078.1_cds_UBS26085.1_1_[gene=blaOXA]_[protein=OXA-24_family_carbapenem-hydrolyzing_class_D_beta-lactamase_OXA-1040]_[protein_id=UBS26085.1]_[     GGGCTAGAAAATCATAAAGCAACAACAAAT 300
lcl|OM461358.1_cds_UMW71110.1_1_[gene=blaOXA]_[protein=OXA-24_family_carbapenem-hydrolyzing_class_D_beta-lactamase_OXA-72]_[protein_id=UMW71110.1]_[lo     GGGCTAGAAAATCATAAAGCAACAACAAAT 300
lcl|OM638107.1_cds_ULU82656.1_1_[gene=blaOXA]_[protein=OXA-24_family_carbapenem-hydrolyzing_class_D_beta-lactamase_OXA-1081]_[protein_id=ULU82656.1]_[     GGGCTAGAAAATCATAAAGCAACAACAAAT 300
lcl|PP125276.1_cds_WRW33976.1_1_[gene=blaOXA]_[protein=OXA-24_family_carbapenem-hydrolyzing_class_D_beta-lactamase_OXA-1225]_[protein_id=WRW33976.1]_[     GGGCTAGAAAATCATAAAGCAACAACAAAT 300
                                                                                                                                                                                         

OXA-1_consensus                                                                                                                                            ACCATATTCAAATGGGATAAAACCCCCAAA 330
OXA01_crRNA                                                                                                                                                ------------------------------ 330
Forward_primer                                                                                                                                             ------------------------------ 330
Reverse_primer                                                                                                                                             ------------------------------ 330
lcl|MF594781.2_cds_AWK92632.2_1_[gene=blaOXA]_[protein=OXA-24_family_carbapenem-hydrolyzing_class_D_beta-lactamase]_[protein_id=AWK92632.2]_[location=     GAGATTTTCAAATGGGATGGTAAAAAAAGA 330
lcl|MH337637.1_cds_AWK58761.1_1_[gene=blaOXA]_[protein=OXA-24_family_carbapenem-hydrolyzing_class_D_beta-lactamase_OXA-653]_[protein_id=AWK58761.1]_[l     GAGATTTTCAAATGGGATGGTAAAAAAAGA 330
lcl|MN920418.1_cds_QHI08147.1_1_[gene=blaOXA]_[protein=OXA-24_family_carbapenem-hydrolyzing_class_D_beta-lactamase_OXA-897]_[protein_id=QHI08147.1]_[l     GAGATTTTCAAATGGGATGGTAAAAAAAGA 330
lcl|NG_049438.1_cds_WP_063861040.1_1_[gene=blaOXA]_[locus_tag=A7J11_02491]_[protein=OXA-24_family_carbapenem-hydrolyzing_class_D_beta-lactamase_OXA-13     GAGATTTTCAAATGGGATGGTAAAAAAAGA 330
lcl|NG_049459.1_cds_WP_063861093.1_1_[gene=blaOXA]_[locus_tag=A7J11_02471]_[protein=OXA-24_family_carbapenem-hydrolyzing_class_D_beta-lactamase_OXA-16     GAGATTTTCAAATGGGATGGTAAAAAAAGA 330
lcl|NG_049505.1_cds_WP_057689930.1_1_[gene=blaOXA]_[locus_tag=A7J11_02828]_[protein=OXA-24_family_carbapenem-hydrolyzing_class_D_beta-lactamase_OXA-20     GAGATTTTCAAATGGGATGGTAAAAAAAGA 330
lcl|NG_049534.1_cds_WP_012754353.1_1_[gene=blaOXA]_[locus_tag=A7J11_00681]_[protein=OXA-24_family_carbapenem-hydrolyzing_class_D_beta-lactamase_OXA-24     GAGATTTTCAAATGGGATGGTAAAAAAAGA 330
lcl|NG_049545.1_cds_WP_063862416.1_1_[gene=blaOXA]_[locus_tag=A7J11_01026]_[protein=OXA-24_family_carbapenem-hydrolyzing_class_D_beta-lactamase_OXA-25     GAGATTTTCAAATGGGATGGTAAAAAAAGA 330
lcl|NG_049555.1_cds_WP_063862442.1_1_[gene=blaOXA]_[locus_tag=A7J11_00595]_[protein=OXA-24_family_carbapenem-hydrolyzing_class_D_beta-lactamase_OXA-26     GAGATTTTCAAATGGGATGGTAAAAAAAGA 330
lcl|NG_049723.1_cds_WP_063864079.1_1_[gene=blaOXA]_[locus_tag=A7J11_03482]_[protein=OXA-24_family_carbapenem-hydrolyzing_class_D_beta-lactamase_OXA-43     GAGATTTTCAAATGGGATGGTAAAAAAAGA 330
lcl|NG_057615.1_cds_WP_087554513.1_1_[gene=blaOXA]_[locus_tag=A7J11_05592]_[protein=OXA-24_family_carbapenem-hydrolyzing_class_D_beta-lactamase_OXA-65     GAGATTTTCAAATGGGATGGTAAAAAAAGA 330
lcl|NG_068017.1_cds_WP_164461290.1_1_[gene=blaOXA]_[locus_tag=A7J11_06714]_[protein=OXA-24_family_carbapenem-hydrolyzing_class_D_beta-lactamase_OXA-89     GAGATTTTCAAATGGGATGGTAAAAAAAGA 330
lcl|NG_078047.1_cds_WP_231869647.1_1_[gene=blaOXA]_[locus_tag=A7J11_07319]_[protein=OXA-24_family_carbapenem-hydrolyzing_class_D_beta-lactamase_OXA-10     GAGATTTTCAAATGGGATGGTAAAAAAAGA 330
lcl|NG_079923.1_cds_WP_242934101.1_1_[gene=blaOXA]_[locus_tag=A7J11_07432]_[protein=OXA-24_family_carbapenem-hydrolyzing_class_D_beta-lactamase_OXA-10     GAGATTTTCAAATGGGATGGTAAAAAAAGA 330
lcl|NG_242305.1_cds_WP_328703067.1_1_[gene=blaOXA]_[locus_tag=A7J11_08285]_[protein=OXA-24_family_carbapenem-hydrolyzing_class_D_beta-lactamase_OXA-12     GAGATTTTCAAATGGGATGGTAAAAAAAGA 330
lcl|NG_243521.1_cds_WP_375516079.1_1_[gene=blaOXA]_[locus_tag=A7J11_08517]_[protein=OXA-24_family_carbapenem-hydrolyzing_class_D_beta-lactamase_OXA-13     GAGATTTTCAAATGGGATGGTAAAAAAAGA 330
lcl|NG_244141.1_cds_WP_408906787.1_1_[gene=blaOXA]_[locus_tag=A7J11_08680]_[protein=OXA-24_family_carbapenem-hydrolyzing_class_D_beta-lactamase_OXA-13     GAGATTTTCAAATGGGATGGTAAAAAAAGA 330
lcl|OK271078.1_cds_UBS26085.1_1_[gene=blaOXA]_[protein=OXA-24_family_carbapenem-hydrolyzing_class_D_beta-lactamase_OXA-1040]_[protein_id=UBS26085.1]_[     GAGATTTTCAAATGGGATGGTAAAAAAAGA 330
lcl|OM461358.1_cds_UMW71110.1_1_[gene=blaOXA]_[protein=OXA-24_family_carbapenem-hydrolyzing_class_D_beta-lactamase_OXA-72]_[protein_id=UMW71110.1]_[lo     GAGATTTTCAAATGGGATGGTAAAAAAAGA 330
lcl|OM638107.1_cds_ULU82656.1_1_[gene=blaOXA]_[protein=OXA-24_family_carbapenem-hydrolyzing_class_D_beta-lactamase_OXA-1081]_[protein_id=ULU82656.1]_[     GAGATTTTCAAATGGGATGGTAAAAAAAGA 330
lcl|PP125276.1_cds_WRW33976.1_1_[gene=blaOXA]_[protein=OXA-24_family_carbapenem-hydrolyzing_class_D_beta-lactamase_OXA-1225]_[protein_id=WRW33976.1]_[     GAGATTTTCAAATGGGATGGTAAAAAAAGA 330
                                                                                                                                                                                         

OXA-1_consensus                                                                                                                                            GGAATGGAGATCTGGAACAGCAATCATACA 360
OXA01_crRNA                                                                                                                                                ------------------------------ 360
Forward_primer                                                                                                                                             ------------------------------ 360
Reverse_primer                                                                                                                                             ------------------------------ 360
lcl|MF594781.2_cds_AWK92632.2_1_[gene=blaOXA]_[protein=OXA-24_family_carbapenem-hydrolyzing_class_D_beta-lactamase]_[protein_id=AWK92632.2]_[location=     ACTTATCCTATGTGGGAGAAAGATATGACT 360
lcl|MH337637.1_cds_AWK58761.1_1_[gene=blaOXA]_[protein=OXA-24_family_carbapenem-hydrolyzing_class_D_beta-lactamase_OXA-653]_[protein_id=AWK58761.1]_[l     ACTTATCCTATGTGGGAGAAAGATATGACT 360
lcl|MN920418.1_cds_QHI08147.1_1_[gene=blaOXA]_[protein=OXA-24_family_carbapenem-hydrolyzing_class_D_beta-lactamase_OXA-897]_[protein_id=QHI08147.1]_[l     ACTTATCCTATGTGGGAGAAAGATATGACT 360
lcl|NG_049438.1_cds_WP_063861040.1_1_[gene=blaOXA]_[locus_tag=A7J11_02491]_[protein=OXA-24_family_carbapenem-hydrolyzing_class_D_beta-lactamase_OXA-13     ACTTATCCTATGTGGGAGAAAGATATGACT 360
lcl|NG_049459.1_cds_WP_063861093.1_1_[gene=blaOXA]_[locus_tag=A7J11_02471]_[protein=OXA-24_family_carbapenem-hydrolyzing_class_D_beta-lactamase_OXA-16     ACTTATCCTATGTGGGAGAAAGATATGACT 360
lcl|NG_049505.1_cds_WP_057689930.1_1_[gene=blaOXA]_[locus_tag=A7J11_02828]_[protein=OXA-24_family_carbapenem-hydrolyzing_class_D_beta-lactamase_OXA-20     ACTTATCCTATGTGGGAGAAAGATATGACT 360
lcl|NG_049534.1_cds_WP_012754353.1_1_[gene=blaOXA]_[locus_tag=A7J11_00681]_[protein=OXA-24_family_carbapenem-hydrolyzing_class_D_beta-lactamase_OXA-24     ACTTATCCTATGTGGGAGAAAGATATGACT 360
lcl|NG_049545.1_cds_WP_063862416.1_1_[gene=blaOXA]_[locus_tag=A7J11_01026]_[protein=OXA-24_family_carbapenem-hydrolyzing_class_D_beta-lactamase_OXA-25     ACTTATCCTATGTGGGAGAAAGATATGACT 360
lcl|NG_049555.1_cds_WP_063862442.1_1_[gene=blaOXA]_[locus_tag=A7J11_00595]_[protein=OXA-24_family_carbapenem-hydrolyzing_class_D_beta-lactamase_OXA-26     ACTTATCCTATGTGGGAGAAAGATATGACT 360
lcl|NG_049723.1_cds_WP_063864079.1_1_[gene=blaOXA]_[locus_tag=A7J11_03482]_[protein=OXA-24_family_carbapenem-hydrolyzing_class_D_beta-lactamase_OXA-43     ACTTATCCTATGTGGGAGAAAGATATGACT 360
lcl|NG_057615.1_cds_WP_087554513.1_1_[gene=blaOXA]_[locus_tag=A7J11_05592]_[protein=OXA-24_family_carbapenem-hydrolyzing_class_D_beta-lactamase_OXA-65     ACTTATCCTATGTGGGAGAAAGATATGACT 360
lcl|NG_068017.1_cds_WP_164461290.1_1_[gene=blaOXA]_[locus_tag=A7J11_06714]_[protein=OXA-24_family_carbapenem-hydrolyzing_class_D_beta-lactamase_OXA-89     ACTTATCCTATGTGGGAGAAAGATATGACT 360
lcl|NG_078047.1_cds_WP_231869647.1_1_[gene=blaOXA]_[locus_tag=A7J11_07319]_[protein=OXA-24_family_carbapenem-hydrolyzing_class_D_beta-lactamase_OXA-10     ACTTATCCTATGTGGGAGAAAGATATGACT 360
lcl|NG_079923.1_cds_WP_242934101.1_1_[gene=blaOXA]_[locus_tag=A7J11_07432]_[protein=OXA-24_family_carbapenem-hydrolyzing_class_D_beta-lactamase_OXA-10     ACTTATCCTATGTGGGAGAAAGATATGACT 360
lcl|NG_242305.1_cds_WP_328703067.1_1_[gene=blaOXA]_[locus_tag=A7J11_08285]_[protein=OXA-24_family_carbapenem-hydrolyzing_class_D_beta-lactamase_OXA-12     ACTTATCCTATGTGGGAGAAAGATATGACT 360
lcl|NG_243521.1_cds_WP_375516079.1_1_[gene=blaOXA]_[locus_tag=A7J11_08517]_[protein=OXA-24_family_carbapenem-hydrolyzing_class_D_beta-lactamase_OXA-13     ACTTATCCTATGTGGGAGAAAGATATGACT 360
lcl|NG_244141.1_cds_WP_408906787.1_1_[gene=blaOXA]_[locus_tag=A7J11_08680]_[protein=OXA-24_family_carbapenem-hydrolyzing_class_D_beta-lactamase_OXA-13     ACTTATCCTATGTGGGAGAAAGATATGACT 360
lcl|OK271078.1_cds_UBS26085.1_1_[gene=blaOXA]_[protein=OXA-24_family_carbapenem-hydrolyzing_class_D_beta-lactamase_OXA-1040]_[protein_id=UBS26085.1]_[     ACTTATCCTATGTGGGAGAAAGATATGACT 360
lcl|OM461358.1_cds_UMW71110.1_1_[gene=blaOXA]_[protein=OXA-24_family_carbapenem-hydrolyzing_class_D_beta-lactamase_OXA-72]_[protein_id=UMW71110.1]_[lo     ACTTATCCTATGTGGGAGAAAGATATGACT 360
lcl|OM638107.1_cds_ULU82656.1_1_[gene=blaOXA]_[protein=OXA-24_family_carbapenem-hydrolyzing_class_D_beta-lactamase_OXA-1081]_[protein_id=ULU82656.1]_[     ACTTATCCTATGTGGGAGAAAGATATGACT 360
lcl|PP125276.1_cds_WRW33976.1_1_[gene=blaOXA]_[protein=OXA-24_family_carbapenem-hydrolyzing_class_D_beta-lactamase_OXA-1225]_[protein_id=WRW33976.1]_[     ACTTATCCTATGTGGGAGAAAGATATGACT 360
                                                                                                                                                                                         

OXA-1_consensus                                                                                                                                            CCAAAGACGTGGATGCAATTTTCTGTTGTT 390
OXA01_crRNA                                                                                                                                                ------------------------------ 390
Forward_primer                                                                                                                                             ------------------------------ 390
Reverse_primer                                                                                                                                             ------------------------------ 390
lcl|MF594781.2_cds_AWK92632.2_1_[gene=blaOXA]_[protein=OXA-24_family_carbapenem-hydrolyzing_class_D_beta-lactamase]_[protein_id=AWK92632.2]_[location=     TTAGGTGAGGCAATGGCATTGTCAGCAGTT 390
lcl|MH337637.1_cds_AWK58761.1_1_[gene=blaOXA]_[protein=OXA-24_family_carbapenem-hydrolyzing_class_D_beta-lactamase_OXA-653]_[protein_id=AWK58761.1]_[l     TTAGGTGAGGCAATGGCATTGTCAGCAGTT 390
lcl|MN920418.1_cds_QHI08147.1_1_[gene=blaOXA]_[protein=OXA-24_family_carbapenem-hydrolyzing_class_D_beta-lactamase_OXA-897]_[protein_id=QHI08147.1]_[l     TTAGGTGAGGCAATGGCATTGTCAGCAGTT 390
lcl|NG_049438.1_cds_WP_063861040.1_1_[gene=blaOXA]_[locus_tag=A7J11_02491]_[protein=OXA-24_family_carbapenem-hydrolyzing_class_D_beta-lactamase_OXA-13     TTAGGTGAGGCAATGGCATTGTCAGCAGTT 390
lcl|NG_049459.1_cds_WP_063861093.1_1_[gene=blaOXA]_[locus_tag=A7J11_02471]_[protein=OXA-24_family_carbapenem-hydrolyzing_class_D_beta-lactamase_OXA-16     TTAGGTGAGGCAATGGCATTGTCAGCAGTT 390
lcl|NG_049505.1_cds_WP_057689930.1_1_[gene=blaOXA]_[locus_tag=A7J11_02828]_[protein=OXA-24_family_carbapenem-hydrolyzing_class_D_beta-lactamase_OXA-20     TTAGGTGAGGCAATGGCATTGTCAGCAGTT 390
lcl|NG_049534.1_cds_WP_012754353.1_1_[gene=blaOXA]_[locus_tag=A7J11_00681]_[protein=OXA-24_family_carbapenem-hydrolyzing_class_D_beta-lactamase_OXA-24     TTAGGTGAGGCAATGGCATTGTCAGCAGTT 390
lcl|NG_049545.1_cds_WP_063862416.1_1_[gene=blaOXA]_[locus_tag=A7J11_01026]_[protein=OXA-24_family_carbapenem-hydrolyzing_class_D_beta-lactamase_OXA-25     TTAGGTGAGGCAATGGCATTGTCAGCAGTT 390
lcl|NG_049555.1_cds_WP_063862442.1_1_[gene=blaOXA]_[locus_tag=A7J11_00595]_[protein=OXA-24_family_carbapenem-hydrolyzing_class_D_beta-lactamase_OXA-26     TTAGGTGAGGCAATGGCATTGTCAGCAGTT 390
lcl|NG_049723.1_cds_WP_063864079.1_1_[gene=blaOXA]_[locus_tag=A7J11_03482]_[protein=OXA-24_family_carbapenem-hydrolyzing_class_D_beta-lactamase_OXA-43     TTAGGTGAGGCAATGGCATTGTCAGCAGTT 390
lcl|NG_057615.1_cds_WP_087554513.1_1_[gene=blaOXA]_[locus_tag=A7J11_05592]_[protein=OXA-24_family_carbapenem-hydrolyzing_class_D_beta-lactamase_OXA-65     TTAGGTGAGGCAATGGCATTGTCAGCAGTT 390
lcl|NG_068017.1_cds_WP_164461290.1_1_[gene=blaOXA]_[locus_tag=A7J11_06714]_[protein=OXA-24_family_carbapenem-hydrolyzing_class_D_beta-lactamase_OXA-89     TTAGGTGAGGCAATGGCATTGTCAGCAGTT 390
lcl|NG_078047.1_cds_WP_231869647.1_1_[gene=blaOXA]_[locus_tag=A7J11_07319]_[protein=OXA-24_family_carbapenem-hydrolyzing_class_D_beta-lactamase_OXA-10     TTAGGTGAGGCAATGGCATTGTCAGCAGTT 390
lcl|NG_079923.1_cds_WP_242934101.1_1_[gene=blaOXA]_[locus_tag=A7J11_07432]_[protein=OXA-24_family_carbapenem-hydrolyzing_class_D_beta-lactamase_OXA-10     TTAGGTGAGGCAATGGCATTATCAGCAGTT 390
lcl|NG_242305.1_cds_WP_328703067.1_1_[gene=blaOXA]_[locus_tag=A7J11_08285]_[protein=OXA-24_family_carbapenem-hydrolyzing_class_D_beta-lactamase_OXA-12     TTAGGTGAGGCAATGGCATTGTCAGCAGTT 390
lcl|NG_243521.1_cds_WP_375516079.1_1_[gene=blaOXA]_[locus_tag=A7J11_08517]_[protein=OXA-24_family_carbapenem-hydrolyzing_class_D_beta-lactamase_OXA-13     TTAGGTGAGGCAATGGCATTGTCAGCAGTT 390
lcl|NG_244141.1_cds_WP_408906787.1_1_[gene=blaOXA]_[locus_tag=A7J11_08680]_[protein=OXA-24_family_carbapenem-hydrolyzing_class_D_beta-lactamase_OXA-13     TTAGGTGAGGCAATGGCATTGTCAGCAGTT 390
lcl|OK271078.1_cds_UBS26085.1_1_[gene=blaOXA]_[protein=OXA-24_family_carbapenem-hydrolyzing_class_D_beta-lactamase_OXA-1040]_[protein_id=UBS26085.1]_[     TTAGGTGAGGCAATGGCATTGTCAGCAGTT 390
lcl|OM461358.1_cds_UMW71110.1_1_[gene=blaOXA]_[protein=OXA-24_family_carbapenem-hydrolyzing_class_D_beta-lactamase_OXA-72]_[protein_id=UMW71110.1]_[lo     TTAGGTGAGGCAATGGCATTGTCAGCAGTT 390
lcl|OM638107.1_cds_ULU82656.1_1_[gene=blaOXA]_[protein=OXA-24_family_carbapenem-hydrolyzing_class_D_beta-lactamase_OXA-1081]_[protein_id=ULU82656.1]_[     TTAGGTGAGGCAATGGCATTATCAGCAGTT 390
lcl|PP125276.1_cds_WRW33976.1_1_[gene=blaOXA]_[protein=OXA-24_family_carbapenem-hydrolyzing_class_D_beta-lactamase_OXA-1225]_[protein_id=WRW33976.1]_[     TTAGGTGAGGCAATGGCATTGTCAGCAGTT 390
                                                                                                                                                                                         

OXA-1_consensus                                                                                                                                            TGGGTTTCGCAAGAAATAACCCAAAAAATT 420
OXA01_crRNA                                                                                                                                                ------------------------------ 420
Forward_primer                                                                                                                                             ------------------------------ 420
Reverse_primer                                                                                                                                             ------------------------------ 420
lcl|MF594781.2_cds_AWK92632.2_1_[gene=blaOXA]_[protein=OXA-24_family_carbapenem-hydrolyzing_class_D_beta-lactamase]_[protein_id=AWK92632.2]_[location=     CCAGTATATCAAGAGCTTGCAAGACGGACT 420
lcl|MH337637.1_cds_AWK58761.1_1_[gene=blaOXA]_[protein=OXA-24_family_carbapenem-hydrolyzing_class_D_beta-lactamase_OXA-653]_[protein_id=AWK58761.1]_[l     CCAGTATATCAAGAGCTTGCAAGACGGACT 420
lcl|MN920418.1_cds_QHI08147.1_1_[gene=blaOXA]_[protein=OXA-24_family_carbapenem-hydrolyzing_class_D_beta-lactamase_OXA-897]_[protein_id=QHI08147.1]_[l     CCAGTATATCAAGAGCTTGCAAGACGGACT 420
lcl|NG_049438.1_cds_WP_063861040.1_1_[gene=blaOXA]_[locus_tag=A7J11_02491]_[protein=OXA-24_family_carbapenem-hydrolyzing_class_D_beta-lactamase_OXA-13     CCAGTATATCAAGAGCTTGCAAGACGGACT 420
lcl|NG_049459.1_cds_WP_063861093.1_1_[gene=blaOXA]_[locus_tag=A7J11_02471]_[protein=OXA-24_family_carbapenem-hydrolyzing_class_D_beta-lactamase_OXA-16     CCAGTATATCAAGAGCTTGCAAGACGGACT 420
lcl|NG_049505.1_cds_WP_057689930.1_1_[gene=blaOXA]_[locus_tag=A7J11_02828]_[protein=OXA-24_family_carbapenem-hydrolyzing_class_D_beta-lactamase_OXA-20     CCAGTATATCAAGAGCTTGCAAGACGGACT 420
lcl|NG_049534.1_cds_WP_012754353.1_1_[gene=blaOXA]_[locus_tag=A7J11_00681]_[protein=OXA-24_family_carbapenem-hydrolyzing_class_D_beta-lactamase_OXA-24     CCAGTATATCAAGAGCTTGCAAGACGGACT 420
lcl|NG_049545.1_cds_WP_063862416.1_1_[gene=blaOXA]_[locus_tag=A7J11_01026]_[protein=OXA-24_family_carbapenem-hydrolyzing_class_D_beta-lactamase_OXA-25     CCAGTATATCAAGAGCTTGCAAGACGGACT 420
lcl|NG_049555.1_cds_WP_063862442.1_1_[gene=blaOXA]_[locus_tag=A7J11_00595]_[protein=OXA-24_family_carbapenem-hydrolyzing_class_D_beta-lactamase_OXA-26     CCAGTATATCAAGAGCTTGCAAGACGGACT 420
lcl|NG_049723.1_cds_WP_063864079.1_1_[gene=blaOXA]_[locus_tag=A7J11_03482]_[protein=OXA-24_family_carbapenem-hydrolyzing_class_D_beta-lactamase_OXA-43     CCAGTATATCAAGAGCTTGCAAGACGGACT 420
lcl|NG_057615.1_cds_WP_087554513.1_1_[gene=blaOXA]_[locus_tag=A7J11_05592]_[protein=OXA-24_family_carbapenem-hydrolyzing_class_D_beta-lactamase_OXA-65     CCAGTATATCAAGAGCTTGCAAGACGGACT 420
lcl|NG_068017.1_cds_WP_164461290.1_1_[gene=blaOXA]_[locus_tag=A7J11_06714]_[protein=OXA-24_family_carbapenem-hydrolyzing_class_D_beta-lactamase_OXA-89     CCAGTATATCAAGAGCTTGCAAGACGGACT 420
lcl|NG_078047.1_cds_WP_231869647.1_1_[gene=blaOXA]_[locus_tag=A7J11_07319]_[protein=OXA-24_family_carbapenem-hydrolyzing_class_D_beta-lactamase_OXA-10     CCAGTATATCAAGAGCTTGCAAGACGGACT 420
lcl|NG_079923.1_cds_WP_242934101.1_1_[gene=blaOXA]_[locus_tag=A7J11_07432]_[protein=OXA-24_family_carbapenem-hydrolyzing_class_D_beta-lactamase_OXA-10     CCAGTATATCAAGAGCTTGCAAGACGGATT 420
lcl|NG_242305.1_cds_WP_328703067.1_1_[gene=blaOXA]_[locus_tag=A7J11_08285]_[protein=OXA-24_family_carbapenem-hydrolyzing_class_D_beta-lactamase_OXA-12     CCAGTATATCAAGAGCTTGCAAGACGGATT 420
lcl|NG_243521.1_cds_WP_375516079.1_1_[gene=blaOXA]_[locus_tag=A7J11_08517]_[protein=OXA-24_family_carbapenem-hydrolyzing_class_D_beta-lactamase_OXA-13     CCAGTATATCAAGAGCTTGCAAGACGGACT 420
lcl|NG_244141.1_cds_WP_408906787.1_1_[gene=blaOXA]_[locus_tag=A7J11_08680]_[protein=OXA-24_family_carbapenem-hydrolyzing_class_D_beta-lactamase_OXA-13     CCAGTATATCAAGAGCTTGCAAGACGGACT 420
lcl|OK271078.1_cds_UBS26085.1_1_[gene=blaOXA]_[protein=OXA-24_family_carbapenem-hydrolyzing_class_D_beta-lactamase_OXA-1040]_[protein_id=UBS26085.1]_[     CCAGTATATCAAGAGCTTGCAAGACGGACT 420
lcl|OM461358.1_cds_UMW71110.1_1_[gene=blaOXA]_[protein=OXA-24_family_carbapenem-hydrolyzing_class_D_beta-lactamase_OXA-72]_[protein_id=UMW71110.1]_[lo     CCAGTATATCAAGAGCTTGCAAGACGGACT 420
lcl|OM638107.1_cds_ULU82656.1_1_[gene=blaOXA]_[protein=OXA-24_family_carbapenem-hydrolyzing_class_D_beta-lactamase_OXA-1081]_[protein_id=ULU82656.1]_[     CCAGTATATCAAGAGCTTGCAAGACGGATT 420
lcl|PP125276.1_cds_WRW33976.1_1_[gene=blaOXA]_[protein=OXA-24_family_carbapenem-hydrolyzing_class_D_beta-lactamase_OXA-1225]_[protein_id=WRW33976.1]_[     CCAGTATATCAAGAGCTTGCAAGACGGATT 420
                                                                                                                                                                                         

OXA-1_consensus                                                                                                                                            GGATTAAATAAAATCAAGAATTATCTCAAA 450
OXA01_crRNA                                                                                                                                                ------------------------------ 450
Forward_primer                                                                                                                                             ------------------------------ 450
Reverse_primer                                                                                                                                             ------------------------------ 450
lcl|MF594781.2_cds_AWK92632.2_1_[gene=blaOXA]_[protein=OXA-24_family_carbapenem-hydrolyzing_class_D_beta-lactamase]_[protein_id=AWK92632.2]_[location=     GGCCTAGAGCTAATGCAGAAAGAAGTAAAG 450
lcl|MH337637.1_cds_AWK58761.1_1_[gene=blaOXA]_[protein=OXA-24_family_carbapenem-hydrolyzing_class_D_beta-lactamase_OXA-653]_[protein_id=AWK58761.1]_[l     GGCCTAGAGCTAATGCAGAAAGAAGTAAAG 450
lcl|MN920418.1_cds_QHI08147.1_1_[gene=blaOXA]_[protein=OXA-24_family_carbapenem-hydrolyzing_class_D_beta-lactamase_OXA-897]_[protein_id=QHI08147.1]_[l     GGCCTAGAGCTAATGCAGAAAGAAGTAAAG 450
lcl|NG_049438.1_cds_WP_063861040.1_1_[gene=blaOXA]_[locus_tag=A7J11_02491]_[protein=OXA-24_family_carbapenem-hydrolyzing_class_D_beta-lactamase_OXA-13     GGCCTAGAGCTAATGCAGAAAGAAGTAAAG 450
lcl|NG_049459.1_cds_WP_063861093.1_1_[gene=blaOXA]_[locus_tag=A7J11_02471]_[protein=OXA-24_family_carbapenem-hydrolyzing_class_D_beta-lactamase_OXA-16     GGCCTAGAGCTAATGCAGAAAGAAGTAAAG 450
lcl|NG_049505.1_cds_WP_057689930.1_1_[gene=blaOXA]_[locus_tag=A7J11_02828]_[protein=OXA-24_family_carbapenem-hydrolyzing_class_D_beta-lactamase_OXA-20     GGCCTAGAGCTAATGCAGAAAGAAGTAAAG 450
lcl|NG_049534.1_cds_WP_012754353.1_1_[gene=blaOXA]_[locus_tag=A7J11_00681]_[protein=OXA-24_family_carbapenem-hydrolyzing_class_D_beta-lactamase_OXA-24     GGCCTAGAGCTAATGCAGAAAGAAGTAAAG 450
lcl|NG_049545.1_cds_WP_063862416.1_1_[gene=blaOXA]_[locus_tag=A7J11_01026]_[protein=OXA-24_family_carbapenem-hydrolyzing_class_D_beta-lactamase_OXA-25     GGCCTAGAGCTAATGCAGAAAGAAGTAAAG 450
lcl|NG_049555.1_cds_WP_063862442.1_1_[gene=blaOXA]_[locus_tag=A7J11_00595]_[protein=OXA-24_family_carbapenem-hydrolyzing_class_D_beta-lactamase_OXA-26     GGCCTAGAGCTAATGCAGAAAGAAGTAAAG 450
lcl|NG_049723.1_cds_WP_063864079.1_1_[gene=blaOXA]_[locus_tag=A7J11_03482]_[protein=OXA-24_family_carbapenem-hydrolyzing_class_D_beta-lactamase_OXA-43     GGCCTAGAGCTAATGCAGAAAGAAGTAAAG 450
lcl|NG_057615.1_cds_WP_087554513.1_1_[gene=blaOXA]_[locus_tag=A7J11_05592]_[protein=OXA-24_family_carbapenem-hydrolyzing_class_D_beta-lactamase_OXA-65     GGCCTAGAGCTAATGCAGAAAGAAGTAAAG 450
lcl|NG_068017.1_cds_WP_164461290.1_1_[gene=blaOXA]_[locus_tag=A7J11_06714]_[protein=OXA-24_family_carbapenem-hydrolyzing_class_D_beta-lactamase_OXA-89     GGCCTAGAGCTAATGCAGAAAGAAGTAAAG 450
lcl|NG_078047.1_cds_WP_231869647.1_1_[gene=blaOXA]_[locus_tag=A7J11_07319]_[protein=OXA-24_family_carbapenem-hydrolyzing_class_D_beta-lactamase_OXA-10     GGCCTAGAGCTAATGCAGAAAGAAGTAAAG 450
lcl|NG_079923.1_cds_WP_242934101.1_1_[gene=blaOXA]_[locus_tag=A7J11_07432]_[protein=OXA-24_family_carbapenem-hydrolyzing_class_D_beta-lactamase_OXA-10     GGCCTAGAGCTAATGCAGAAAGAAGTAAAG 450
lcl|NG_242305.1_cds_WP_328703067.1_1_[gene=blaOXA]_[locus_tag=A7J11_08285]_[protein=OXA-24_family_carbapenem-hydrolyzing_class_D_beta-lactamase_OXA-12     GGCCTAGAGCTAATGCAGAAAGAAGTAAAG 450
lcl|NG_243521.1_cds_WP_375516079.1_1_[gene=blaOXA]_[locus_tag=A7J11_08517]_[protein=OXA-24_family_carbapenem-hydrolyzing_class_D_beta-lactamase_OXA-13     GGCCTAGAGCTAATGCAGAAAGAAGTAAAG 450
lcl|NG_244141.1_cds_WP_408906787.1_1_[gene=blaOXA]_[locus_tag=A7J11_08680]_[protein=OXA-24_family_carbapenem-hydrolyzing_class_D_beta-lactamase_OXA-13     GGCCTAGAGCTAATGCAGAAAGAAGTAAAG 450
lcl|OK271078.1_cds_UBS26085.1_1_[gene=blaOXA]_[protein=OXA-24_family_carbapenem-hydrolyzing_class_D_beta-lactamase_OXA-1040]_[protein_id=UBS26085.1]_[     GGCCTAGAGCTAATGCAGAAAGAAGTAAAG 450
lcl|OM461358.1_cds_UMW71110.1_1_[gene=blaOXA]_[protein=OXA-24_family_carbapenem-hydrolyzing_class_D_beta-lactamase_OXA-72]_[protein_id=UMW71110.1]_[lo     GGCCTAGAGCTAATGCAGAAAGAAGTAAAG 450
lcl|OM638107.1_cds_ULU82656.1_1_[gene=blaOXA]_[protein=OXA-24_family_carbapenem-hydrolyzing_class_D_beta-lactamase_OXA-1081]_[protein_id=ULU82656.1]_[     GGCCTAGAGCTAATGCAGAAAGAAGTAAAG 450
lcl|PP125276.1_cds_WRW33976.1_1_[gene=blaOXA]_[protein=OXA-24_family_carbapenem-hydrolyzing_class_D_beta-lactamase_OXA-1225]_[protein_id=WRW33976.1]_[     GGCCTAGAGCTAATGCAGAAAGAAGTAAAG 450
                                                                                                                                                                                         

OXA-1_consensus                                                                                                                                            GATTTTGATTATGGAAATCAAGACTTCTCT 480
OXA01_crRNA                                                                                                                                                ------------------------------ 480
Forward_primer                                                                                                                                             ------------------------------ 480
Reverse_primer                                                                                                                                             ------------------------------ 480
lcl|MF594781.2_cds_AWK92632.2_1_[gene=blaOXA]_[protein=OXA-24_family_carbapenem-hydrolyzing_class_D_beta-lactamase]_[protein_id=AWK92632.2]_[location=     CGGGTTAATTTTGGAAATACAAATATTGGA 480
lcl|MH337637.1_cds_AWK58761.1_1_[gene=blaOXA]_[protein=OXA-24_family_carbapenem-hydrolyzing_class_D_beta-lactamase_OXA-653]_[protein_id=AWK58761.1]_[l     CGGGTTAATTTTGGAAATACAAATATTGGA 480
lcl|MN920418.1_cds_QHI08147.1_1_[gene=blaOXA]_[protein=OXA-24_family_carbapenem-hydrolyzing_class_D_beta-lactamase_OXA-897]_[protein_id=QHI08147.1]_[l     CGGGTTAATTTTGGAAATACAAATATTGGA 480
lcl|NG_049438.1_cds_WP_063861040.1_1_[gene=blaOXA]_[locus_tag=A7J11_02491]_[protein=OXA-24_family_carbapenem-hydrolyzing_class_D_beta-lactamase_OXA-13     CGGGTTAATTTTGGAAATACAAATATTGGA 480
lcl|NG_049459.1_cds_WP_063861093.1_1_[gene=blaOXA]_[locus_tag=A7J11_02471]_[protein=OXA-24_family_carbapenem-hydrolyzing_class_D_beta-lactamase_OXA-16     CGGGTTAATTTTGGAAATACAAATATTGGA 480
lcl|NG_049505.1_cds_WP_057689930.1_1_[gene=blaOXA]_[locus_tag=A7J11_02828]_[protein=OXA-24_family_carbapenem-hydrolyzing_class_D_beta-lactamase_OXA-20     CGGGTTAATTTTGGAAATACAAATATTGGA 480
lcl|NG_049534.1_cds_WP_012754353.1_1_[gene=blaOXA]_[locus_tag=A7J11_00681]_[protein=OXA-24_family_carbapenem-hydrolyzing_class_D_beta-lactamase_OXA-24     CGGGTTAATTTTGGAAATACAAATATTGGA 480
lcl|NG_049545.1_cds_WP_063862416.1_1_[gene=blaOXA]_[locus_tag=A7J11_01026]_[protein=OXA-24_family_carbapenem-hydrolyzing_class_D_beta-lactamase_OXA-25     CGGGTTAATTTTGGAAATACAAATATTGGA 480
lcl|NG_049555.1_cds_WP_063862442.1_1_[gene=blaOXA]_[locus_tag=A7J11_00595]_[protein=OXA-24_family_carbapenem-hydrolyzing_class_D_beta-lactamase_OXA-26     CGGGTTAATTTTGGAAATACAAATATTGGA 480
lcl|NG_049723.1_cds_WP_063864079.1_1_[gene=blaOXA]_[locus_tag=A7J11_03482]_[protein=OXA-24_family_carbapenem-hydrolyzing_class_D_beta-lactamase_OXA-43     CGGGTTAATTTTGGAAATACAAATATTGGA 480
lcl|NG_057615.1_cds_WP_087554513.1_1_[gene=blaOXA]_[locus_tag=A7J11_05592]_[protein=OXA-24_family_carbapenem-hydrolyzing_class_D_beta-lactamase_OXA-65     CGGGTTAATTTTGGAAATACAAATATTGGA 480
lcl|NG_068017.1_cds_WP_164461290.1_1_[gene=blaOXA]_[locus_tag=A7J11_06714]_[protein=OXA-24_family_carbapenem-hydrolyzing_class_D_beta-lactamase_OXA-89     CGGGTTAATTTTGGAAATACAAATATTGGA 480
lcl|NG_078047.1_cds_WP_231869647.1_1_[gene=blaOXA]_[locus_tag=A7J11_07319]_[protein=OXA-24_family_carbapenem-hydrolyzing_class_D_beta-lactamase_OXA-10     CGGGTTAATTTTGGAAATACAAATATTGGA 480
lcl|NG_079923.1_cds_WP_242934101.1_1_[gene=blaOXA]_[locus_tag=A7J11_07432]_[protein=OXA-24_family_carbapenem-hydrolyzing_class_D_beta-lactamase_OXA-10     CGGGTTAATTTTGGAAATACAAATATTGGA 480
lcl|NG_242305.1_cds_WP_328703067.1_1_[gene=blaOXA]_[locus_tag=A7J11_08285]_[protein=OXA-24_family_carbapenem-hydrolyzing_class_D_beta-lactamase_OXA-12     CGGGTTAATTTTGGAAATACAAATATTGGA 480
lcl|NG_243521.1_cds_WP_375516079.1_1_[gene=blaOXA]_[locus_tag=A7J11_08517]_[protein=OXA-24_family_carbapenem-hydrolyzing_class_D_beta-lactamase_OXA-13     CGGGTTAATTTTGGAAATACAAATATTGGA 480
lcl|NG_244141.1_cds_WP_408906787.1_1_[gene=blaOXA]_[locus_tag=A7J11_08680]_[protein=OXA-24_family_carbapenem-hydrolyzing_class_D_beta-lactamase_OXA-13     CGGGTTAATTTTGGAAATACAAATATTGGA 480
lcl|OK271078.1_cds_UBS26085.1_1_[gene=blaOXA]_[protein=OXA-24_family_carbapenem-hydrolyzing_class_D_beta-lactamase_OXA-1040]_[protein_id=UBS26085.1]_[     CGGGTTAATTTTGGAAATACAAATATTGGA 480
lcl|OM461358.1_cds_UMW71110.1_1_[gene=blaOXA]_[protein=OXA-24_family_carbapenem-hydrolyzing_class_D_beta-lactamase_OXA-72]_[protein_id=UMW71110.1]_[lo     CGGGTTAATTTTGGAAATACAAATATTGGA 480
lcl|OM638107.1_cds_ULU82656.1_1_[gene=blaOXA]_[protein=OXA-24_family_carbapenem-hydrolyzing_class_D_beta-lactamase_OXA-1081]_[protein_id=ULU82656.1]_[     CGGGTTAATTTTGGAAATACAAATATTGGA 480
lcl|PP125276.1_cds_WRW33976.1_1_[gene=blaOXA]_[protein=OXA-24_family_carbapenem-hydrolyzing_class_D_beta-lactamase_OXA-1225]_[protein_id=WRW33976.1]_[     CGGGTTAATTTTGGAAATACAAATATTGGA 480
                                                                                                                                                                                         

OXA-1_consensus                                                                                                                                            GGAGATAAAGAAAGAAACAACGGATTAACA 510
OXA01_crRNA                                                                                                                                                ------------------------------ 510
Forward_primer                                                                                                                                             ------------------------------ 510
Reverse_primer                                                                                                                                             ------------------------------ 510
lcl|MF594781.2_cds_AWK92632.2_1_[gene=blaOXA]_[protein=OXA-24_family_carbapenem-hydrolyzing_class_D_beta-lactamase]_[protein_id=AWK92632.2]_[location=     ACACAGGTCGATA----------------- 510
lcl|MH337637.1_cds_AWK58761.1_1_[gene=blaOXA]_[protein=OXA-24_family_carbapenem-hydrolyzing_class_D_beta-lactamase_OXA-653]_[protein_id=AWK58761.1]_[l     ACACAGGTCGATA----------------- 510
lcl|MN920418.1_cds_QHI08147.1_1_[gene=blaOXA]_[protein=OXA-24_family_carbapenem-hydrolyzing_class_D_beta-lactamase_OXA-897]_[protein_id=QHI08147.1]_[l     ACACAGGTCGATA----------------- 510
lcl|NG_049438.1_cds_WP_063861040.1_1_[gene=blaOXA]_[locus_tag=A7J11_02491]_[protein=OXA-24_family_carbapenem-hydrolyzing_class_D_beta-lactamase_OXA-13     ACACAGGTCGATA----------------- 510
lcl|NG_049459.1_cds_WP_063861093.1_1_[gene=blaOXA]_[locus_tag=A7J11_02471]_[protein=OXA-24_family_carbapenem-hydrolyzing_class_D_beta-lactamase_OXA-16     ACACAGGTCGATA----------------- 510
lcl|NG_049505.1_cds_WP_057689930.1_1_[gene=blaOXA]_[locus_tag=A7J11_02828]_[protein=OXA-24_family_carbapenem-hydrolyzing_class_D_beta-lactamase_OXA-20     ACACAGGTCGATA----------------- 510
lcl|NG_049534.1_cds_WP_012754353.1_1_[gene=blaOXA]_[locus_tag=A7J11_00681]_[protein=OXA-24_family_carbapenem-hydrolyzing_class_D_beta-lactamase_OXA-24     ACACAGGTCGATA----------------- 510
lcl|NG_049545.1_cds_WP_063862416.1_1_[gene=blaOXA]_[locus_tag=A7J11_01026]_[protein=OXA-24_family_carbapenem-hydrolyzing_class_D_beta-lactamase_OXA-25     ACACAGGTCGATA----------------- 510
lcl|NG_049555.1_cds_WP_063862442.1_1_[gene=blaOXA]_[locus_tag=A7J11_00595]_[protein=OXA-24_family_carbapenem-hydrolyzing_class_D_beta-lactamase_OXA-26     ACACAGGTCGATA----------------- 510
lcl|NG_049723.1_cds_WP_063864079.1_1_[gene=blaOXA]_[locus_tag=A7J11_03482]_[protein=OXA-24_family_carbapenem-hydrolyzing_class_D_beta-lactamase_OXA-43     ACACAGGTCGATA----------------- 510
lcl|NG_057615.1_cds_WP_087554513.1_1_[gene=blaOXA]_[locus_tag=A7J11_05592]_[protein=OXA-24_family_carbapenem-hydrolyzing_class_D_beta-lactamase_OXA-65     ACACAGGTCGATA----------------- 510
lcl|NG_068017.1_cds_WP_164461290.1_1_[gene=blaOXA]_[locus_tag=A7J11_06714]_[protein=OXA-24_family_carbapenem-hydrolyzing_class_D_beta-lactamase_OXA-89     ACACAGGTCGATA----------------- 510
lcl|NG_078047.1_cds_WP_231869647.1_1_[gene=blaOXA]_[locus_tag=A7J11_07319]_[protein=OXA-24_family_carbapenem-hydrolyzing_class_D_beta-lactamase_OXA-10     ACACAGGTCGATA----------------- 510
lcl|NG_079923.1_cds_WP_242934101.1_1_[gene=blaOXA]_[locus_tag=A7J11_07432]_[protein=OXA-24_family_carbapenem-hydrolyzing_class_D_beta-lactamase_OXA-10     ACACAGGTCGATA----------------- 510
lcl|NG_242305.1_cds_WP_328703067.1_1_[gene=blaOXA]_[locus_tag=A7J11_08285]_[protein=OXA-24_family_carbapenem-hydrolyzing_class_D_beta-lactamase_OXA-12     ACACAGGTCGATA----------------- 510
lcl|NG_243521.1_cds_WP_375516079.1_1_[gene=blaOXA]_[locus_tag=A7J11_08517]_[protein=OXA-24_family_carbapenem-hydrolyzing_class_D_beta-lactamase_OXA-13     ACACAGGTCGATA----------------- 510
lcl|NG_244141.1_cds_WP_408906787.1_1_[gene=blaOXA]_[locus_tag=A7J11_08680]_[protein=OXA-24_family_carbapenem-hydrolyzing_class_D_beta-lactamase_OXA-13     ACACAGGTCGATA----------------- 510
lcl|OK271078.1_cds_UBS26085.1_1_[gene=blaOXA]_[protein=OXA-24_family_carbapenem-hydrolyzing_class_D_beta-lactamase_OXA-1040]_[protein_id=UBS26085.1]_[     ACACAGGTCGATA----------------- 510
lcl|OM461358.1_cds_UMW71110.1_1_[gene=blaOXA]_[protein=OXA-24_family_carbapenem-hydrolyzing_class_D_beta-lactamase_OXA-72]_[protein_id=UMW71110.1]_[lo     ACACAGGTCGATA----------------- 510
lcl|OM638107.1_cds_ULU82656.1_1_[gene=blaOXA]_[protein=OXA-24_family_carbapenem-hydrolyzing_class_D_beta-lactamase_OXA-1081]_[protein_id=ULU82656.1]_[     ACACAGGTCGATA----------------- 510
lcl|PP125276.1_cds_WRW33976.1_1_[gene=blaOXA]_[protein=OXA-24_family_carbapenem-hydrolyzing_class_D_beta-lactamase_OXA-1225]_[protein_id=WRW33976.1]_[     ACACAGGTCGATA----------------- 510
                                                                                                                                                                                         

OXA-1_consensus                                                                                                                                            GAAGCATGGCTCGAAAGTAGCTTAAAAATT 540
OXA01_crRNA                                                                                                                                                ------------------------------ 540
Forward_primer                                                                                                                                             ------------------------------ 540
Reverse_primer                                                                                                                                             ------------------------------ 540
lcl|MF594781.2_cds_AWK92632.2_1_[gene=blaOXA]_[protein=OXA-24_family_carbapenem-hydrolyzing_class_D_beta-lactamase]_[protein_id=AWK92632.2]_[location=     -ATTTTTGGTTAGTTGGCCCCCTTAAAATT 540
lcl|MH337637.1_cds_AWK58761.1_1_[gene=blaOXA]_[protein=OXA-24_family_carbapenem-hydrolyzing_class_D_beta-lactamase_OXA-653]_[protein_id=AWK58761.1]_[l     -ATTTTTGGTTAGTTGGCCCCCTTAAAATT 540
lcl|MN920418.1_cds_QHI08147.1_1_[gene=blaOXA]_[protein=OXA-24_family_carbapenem-hydrolyzing_class_D_beta-lactamase_OXA-897]_[protein_id=QHI08147.1]_[l     -ATTTTTGGTTAGTTGGCCCCCTTAAAATT 540
lcl|NG_049438.1_cds_WP_063861040.1_1_[gene=blaOXA]_[locus_tag=A7J11_02491]_[protein=OXA-24_family_carbapenem-hydrolyzing_class_D_beta-lactamase_OXA-13     -ATTTTTGGTTAGTTGGCCCCCTTAAAATT 540
lcl|NG_049459.1_cds_WP_063861093.1_1_[gene=blaOXA]_[locus_tag=A7J11_02471]_[protein=OXA-24_family_carbapenem-hydrolyzing_class_D_beta-lactamase_OXA-16     -ATTTTTGGTTAGTTGGCCCCCTTAAAATT 540
lcl|NG_049505.1_cds_WP_057689930.1_1_[gene=blaOXA]_[locus_tag=A7J11_02828]_[protein=OXA-24_family_carbapenem-hydrolyzing_class_D_beta-lactamase_OXA-20     -ATTTTTGGTTAGTTGGCCCCCTTAAAATT 540
lcl|NG_049534.1_cds_WP_012754353.1_1_[gene=blaOXA]_[locus_tag=A7J11_00681]_[protein=OXA-24_family_carbapenem-hydrolyzing_class_D_beta-lactamase_OXA-24     -ATTTTTGGTTAGTTGGCCCCCTTAAAATT 540
lcl|NG_049545.1_cds_WP_063862416.1_1_[gene=blaOXA]_[locus_tag=A7J11_01026]_[protein=OXA-24_family_carbapenem-hydrolyzing_class_D_beta-lactamase_OXA-25     -ATTTTTGGTTAGTTGGCCCCCTTAAAATT 540
lcl|NG_049555.1_cds_WP_063862442.1_1_[gene=blaOXA]_[locus_tag=A7J11_00595]_[protein=OXA-24_family_carbapenem-hydrolyzing_class_D_beta-lactamase_OXA-26     -ATTTTTGGTTAGTTGGCCCCCTTAAAATT 540
lcl|NG_049723.1_cds_WP_063864079.1_1_[gene=blaOXA]_[locus_tag=A7J11_03482]_[protein=OXA-24_family_carbapenem-hydrolyzing_class_D_beta-lactamase_OXA-43     -ATTTTTGGTTAGTTGGCCCCCTTAAAATT 540
lcl|NG_057615.1_cds_WP_087554513.1_1_[gene=blaOXA]_[locus_tag=A7J11_05592]_[protein=OXA-24_family_carbapenem-hydrolyzing_class_D_beta-lactamase_OXA-65     -ATTTTTGGTTAGTTGGCCCCCTTAAAATT 540
lcl|NG_068017.1_cds_WP_164461290.1_1_[gene=blaOXA]_[locus_tag=A7J11_06714]_[protein=OXA-24_family_carbapenem-hydrolyzing_class_D_beta-lactamase_OXA-89     -ATTTTTGGTTAGTTGGCCCCCTTAAAATT 540
lcl|NG_078047.1_cds_WP_231869647.1_1_[gene=blaOXA]_[locus_tag=A7J11_07319]_[protein=OXA-24_family_carbapenem-hydrolyzing_class_D_beta-lactamase_OXA-10     -ATTTTTGGTTAGTTGGCCCCCTTAAAATT 540
lcl|NG_079923.1_cds_WP_242934101.1_1_[gene=blaOXA]_[locus_tag=A7J11_07432]_[protein=OXA-24_family_carbapenem-hydrolyzing_class_D_beta-lactamase_OXA-10     -ATTTTTGGTTAGTTGGCCCCCTTAAAATT 540
lcl|NG_242305.1_cds_WP_328703067.1_1_[gene=blaOXA]_[locus_tag=A7J11_08285]_[protein=OXA-24_family_carbapenem-hydrolyzing_class_D_beta-lactamase_OXA-12     -ATTTTTGGTTAGTTGGCCCCCTTAAAATT 540
lcl|NG_243521.1_cds_WP_375516079.1_1_[gene=blaOXA]_[locus_tag=A7J11_08517]_[protein=OXA-24_family_carbapenem-hydrolyzing_class_D_beta-lactamase_OXA-13     -ATTTTTGGTTAGTTGGCCCCCTTAAAATT 540
lcl|NG_244141.1_cds_WP_408906787.1_1_[gene=blaOXA]_[locus_tag=A7J11_08680]_[protein=OXA-24_family_carbapenem-hydrolyzing_class_D_beta-lactamase_OXA-13     -ATTTTTGGTTAGTTGGCCCCCTTAAAATT 540
lcl|OK271078.1_cds_UBS26085.1_1_[gene=blaOXA]_[protein=OXA-24_family_carbapenem-hydrolyzing_class_D_beta-lactamase_OXA-1040]_[protein_id=UBS26085.1]_[     -ATTTTTGGTTAGTTGGCCCCCTTAAAATT 540
lcl|OM461358.1_cds_UMW71110.1_1_[gene=blaOXA]_[protein=OXA-24_family_carbapenem-hydrolyzing_class_D_beta-lactamase_OXA-72]_[protein_id=UMW71110.1]_[lo     -ATTTTTGGTTAGTTGGCCCCCTTAAAATT 540
lcl|OM638107.1_cds_ULU82656.1_1_[gene=blaOXA]_[protein=OXA-24_family_carbapenem-hydrolyzing_class_D_beta-lactamase_OXA-1081]_[protein_id=ULU82656.1]_[     -ATTTTTGGTTAGTTGGCCCCCTTAAAATT 540
lcl|PP125276.1_cds_WRW33976.1_1_[gene=blaOXA]_[protein=OXA-24_family_carbapenem-hydrolyzing_class_D_beta-lactamase_OXA-1225]_[protein_id=WRW33976.1]_[     -ATTTTTGGTTAGTTGGCCCCCTTAAAATT 540
                                                                                                                                                                                         

OXA-1_consensus                                                                                                                                            TCACCAGAAGAACAAATTCAATTCCTGCGT 570
OXA01_crRNA                                                                                                                                                --ACCAGAAGAACAAATTCAATTCCT---- 570
Forward_primer                                                                                                                                             ------------------------------ 570
Reverse_primer                                                                                                                                             ------------------------------ 570
lcl|MF594781.2_cds_AWK92632.2_1_[gene=blaOXA]_[protein=OXA-24_family_carbapenem-hydrolyzing_class_D_beta-lactamase]_[protein_id=AWK92632.2]_[location=     ACACCAGTACAAGAAGTTAATTTTGCCGAT 570
lcl|MH337637.1_cds_AWK58761.1_1_[gene=blaOXA]_[protein=OXA-24_family_carbapenem-hydrolyzing_class_D_beta-lactamase_OXA-653]_[protein_id=AWK58761.1]_[l     ACACCAGTACAAGAAGTTAATTTTGCCGAT 570
lcl|MN920418.1_cds_QHI08147.1_1_[gene=blaOXA]_[protein=OXA-24_family_carbapenem-hydrolyzing_class_D_beta-lactamase_OXA-897]_[protein_id=QHI08147.1]_[l     ACACCAGTACAAGAAGTTAATTTTGCCGAT 570
lcl|NG_049438.1_cds_WP_063861040.1_1_[gene=blaOXA]_[locus_tag=A7J11_02491]_[protein=OXA-24_family_carbapenem-hydrolyzing_class_D_beta-lactamase_OXA-13     ACACCAGTACAAGAAGTTAATTTTGCCGAT 570
lcl|NG_049459.1_cds_WP_063861093.1_1_[gene=blaOXA]_[locus_tag=A7J11_02471]_[protein=OXA-24_family_carbapenem-hydrolyzing_class_D_beta-lactamase_OXA-16     ACACCAGTACAAGAAGTTAATTTTGCCGAT 570
lcl|NG_049505.1_cds_WP_057689930.1_1_[gene=blaOXA]_[locus_tag=A7J11_02828]_[protein=OXA-24_family_carbapenem-hydrolyzing_class_D_beta-lactamase_OXA-20     ACACCAGTACAAGAAGTTAATTTTGCCGAT 570
lcl|NG_049534.1_cds_WP_012754353.1_1_[gene=blaOXA]_[locus_tag=A7J11_00681]_[protein=OXA-24_family_carbapenem-hydrolyzing_class_D_beta-lactamase_OXA-24     ACACCAGTACAAGAAGTTAATTTTGCCGAT 570
lcl|NG_049545.1_cds_WP_063862416.1_1_[gene=blaOXA]_[locus_tag=A7J11_01026]_[protein=OXA-24_family_carbapenem-hydrolyzing_class_D_beta-lactamase_OXA-25     ACACCAGTACAAGAAGTTAATTTTGCCGAT 570
lcl|NG_049555.1_cds_WP_063862442.1_1_[gene=blaOXA]_[locus_tag=A7J11_00595]_[protein=OXA-24_family_carbapenem-hydrolyzing_class_D_beta-lactamase_OXA-26     ACACCAGTACAAGAAGTTAATTTTGCCGAT 570
lcl|NG_049723.1_cds_WP_063864079.1_1_[gene=blaOXA]_[locus_tag=A7J11_03482]_[protein=OXA-24_family_carbapenem-hydrolyzing_class_D_beta-lactamase_OXA-43     ACACCAGTACAAGAAGTTAATTTTGCCGAT 570
lcl|NG_057615.1_cds_WP_087554513.1_1_[gene=blaOXA]_[locus_tag=A7J11_05592]_[protein=OXA-24_family_carbapenem-hydrolyzing_class_D_beta-lactamase_OXA-65     ACACCAGTACAAGAAGTTAATTTTGCCGAT 570
lcl|NG_068017.1_cds_WP_164461290.1_1_[gene=blaOXA]_[locus_tag=A7J11_06714]_[protein=OXA-24_family_carbapenem-hydrolyzing_class_D_beta-lactamase_OXA-89     ACACCAGTACAAGAAGTTAATTTTGCCGAT 570
lcl|NG_078047.1_cds_WP_231869647.1_1_[gene=blaOXA]_[locus_tag=A7J11_07319]_[protein=OXA-24_family_carbapenem-hydrolyzing_class_D_beta-lactamase_OXA-10     ACACCAGTACAAGAAGTTAATTTTGCCGAT 570
lcl|NG_079923.1_cds_WP_242934101.1_1_[gene=blaOXA]_[locus_tag=A7J11_07432]_[protein=OXA-24_family_carbapenem-hydrolyzing_class_D_beta-lactamase_OXA-10     ACACCAGTACAAGAAGTTAATTTTGCCGAT 570
lcl|NG_242305.1_cds_WP_328703067.1_1_[gene=blaOXA]_[locus_tag=A7J11_08285]_[protein=OXA-24_family_carbapenem-hydrolyzing_class_D_beta-lactamase_OXA-12     ACACCAGTACAAGAAGTTAATTTTGCCGAT 570
lcl|NG_243521.1_cds_WP_375516079.1_1_[gene=blaOXA]_[locus_tag=A7J11_08517]_[protein=OXA-24_family_carbapenem-hydrolyzing_class_D_beta-lactamase_OXA-13     ACACCAGTACAAGAAGTTAATTTTGCCGAT 570
lcl|NG_244141.1_cds_WP_408906787.1_1_[gene=blaOXA]_[locus_tag=A7J11_08680]_[protein=OXA-24_family_carbapenem-hydrolyzing_class_D_beta-lactamase_OXA-13     ACACCAGTACAAGAAGTTAATTTTGCCGAT 570
lcl|OK271078.1_cds_UBS26085.1_1_[gene=blaOXA]_[protein=OXA-24_family_carbapenem-hydrolyzing_class_D_beta-lactamase_OXA-1040]_[protein_id=UBS26085.1]_[     ACACCAGTACAAGAAGTTAATTTTGCCGAT 570
lcl|OM461358.1_cds_UMW71110.1_1_[gene=blaOXA]_[protein=OXA-24_family_carbapenem-hydrolyzing_class_D_beta-lactamase_OXA-72]_[protein_id=UMW71110.1]_[lo     ACACCAGTACAAGAAGTTAATTTTGCCGAT 570
lcl|OM638107.1_cds_ULU82656.1_1_[gene=blaOXA]_[protein=OXA-24_family_carbapenem-hydrolyzing_class_D_beta-lactamase_OXA-1081]_[protein_id=ULU82656.1]_[     ACACCAGTACAAGAAGTTAATTTTGCCGAT 570
lcl|PP125276.1_cds_WRW33976.1_1_[gene=blaOXA]_[protein=OXA-24_family_carbapenem-hydrolyzing_class_D_beta-lactamase_OXA-1225]_[protein_id=WRW33976.1]_[     ACACCAGTACAAGAAGTTAATTTTGCCGAT 570
                                                                                                                                                                                         

OXA-1_consensus                                                                                                                                            AAAATTATTAATCACAATCTCCCAGTTAAA 600
OXA01_crRNA                                                                                                                                                ------------------------------ 600
Forward_primer                                                                                                                                             ------------------------------ 600
Reverse_primer                                                                                                                                             ------------------------------ 600
lcl|MF594781.2_cds_AWK92632.2_1_[gene=blaOXA]_[protein=OXA-24_family_carbapenem-hydrolyzing_class_D_beta-lactamase]_[protein_id=AWK92632.2]_[location=     GACCTTGCACATAACCGATTACCTTTTAAA 600
lcl|MH337637.1_cds_AWK58761.1_1_[gene=blaOXA]_[protein=OXA-24_family_carbapenem-hydrolyzing_class_D_beta-lactamase_OXA-653]_[protein_id=AWK58761.1]_[l     GACCTTGCACATAACCGATTACCTTTTAAA 600
lcl|MN920418.1_cds_QHI08147.1_1_[gene=blaOXA]_[protein=OXA-24_family_carbapenem-hydrolyzing_class_D_beta-lactamase_OXA-897]_[protein_id=QHI08147.1]_[l     GACCTTGCACATAACCGATTACCTTTTAAA 600
lcl|NG_049438.1_cds_WP_063861040.1_1_[gene=blaOXA]_[locus_tag=A7J11_02491]_[protein=OXA-24_family_carbapenem-hydrolyzing_class_D_beta-lactamase_OXA-13     GACCTTGCACATAACCGATTACCTTTTAAA 600
lcl|NG_049459.1_cds_WP_063861093.1_1_[gene=blaOXA]_[locus_tag=A7J11_02471]_[protein=OXA-24_family_carbapenem-hydrolyzing_class_D_beta-lactamase_OXA-16     GACCTTGCACATAACCGATTACCTTTTAAA 600
lcl|NG_049505.1_cds_WP_057689930.1_1_[gene=blaOXA]_[locus_tag=A7J11_02828]_[protein=OXA-24_family_carbapenem-hydrolyzing_class_D_beta-lactamase_OXA-20     GACCTTGCACATAACCGATTACCTTTTAAA 600
lcl|NG_049534.1_cds_WP_012754353.1_1_[gene=blaOXA]_[locus_tag=A7J11_00681]_[protein=OXA-24_family_carbapenem-hydrolyzing_class_D_beta-lactamase_OXA-24     GACCTTGCACATAACCGATTACCTTTTAAA 600
lcl|NG_049545.1_cds_WP_063862416.1_1_[gene=blaOXA]_[locus_tag=A7J11_01026]_[protein=OXA-24_family_carbapenem-hydrolyzing_class_D_beta-lactamase_OXA-25     GACCTTGCACATAACCGATTACCTTTTAAA 600
lcl|NG_049555.1_cds_WP_063862442.1_1_[gene=blaOXA]_[locus_tag=A7J11_00595]_[protein=OXA-24_family_carbapenem-hydrolyzing_class_D_beta-lactamase_OXA-26     GACCTTGCACATAACCGATTACCTTTTAAA 600
lcl|NG_049723.1_cds_WP_063864079.1_1_[gene=blaOXA]_[locus_tag=A7J11_03482]_[protein=OXA-24_family_carbapenem-hydrolyzing_class_D_beta-lactamase_OXA-43     GACCTTGCACATAACCGATTACCTTTTAAA 600
lcl|NG_057615.1_cds_WP_087554513.1_1_[gene=blaOXA]_[locus_tag=A7J11_05592]_[protein=OXA-24_family_carbapenem-hydrolyzing_class_D_beta-lactamase_OXA-65     GACCTTGCACATAACCGATTACCTTTTAAA 600
lcl|NG_068017.1_cds_WP_164461290.1_1_[gene=blaOXA]_[locus_tag=A7J11_06714]_[protein=OXA-24_family_carbapenem-hydrolyzing_class_D_beta-lactamase_OXA-89     GACCTTGCACATAACCGATTACCTTTTAAA 600
lcl|NG_078047.1_cds_WP_231869647.1_1_[gene=blaOXA]_[locus_tag=A7J11_07319]_[protein=OXA-24_family_carbapenem-hydrolyzing_class_D_beta-lactamase_OXA-10     GACCTTGCACATAACCGATTACCTTTTAAA 600
lcl|NG_079923.1_cds_WP_242934101.1_1_[gene=blaOXA]_[locus_tag=A7J11_07432]_[protein=OXA-24_family_carbapenem-hydrolyzing_class_D_beta-lactamase_OXA-10     GACCTTGCACATAACCGATTACCTTTTAAA 600
lcl|NG_242305.1_cds_WP_328703067.1_1_[gene=blaOXA]_[locus_tag=A7J11_08285]_[protein=OXA-24_family_carbapenem-hydrolyzing_class_D_beta-lactamase_OXA-12     GACCTTGCACATAACCGATTACCTTTTAAA 600
lcl|NG_243521.1_cds_WP_375516079.1_1_[gene=blaOXA]_[locus_tag=A7J11_08517]_[protein=OXA-24_family_carbapenem-hydrolyzing_class_D_beta-lactamase_OXA-13     GACCTTGCACATAACCGATTACCTTTTAAA 600
lcl|NG_244141.1_cds_WP_408906787.1_1_[gene=blaOXA]_[locus_tag=A7J11_08680]_[protein=OXA-24_family_carbapenem-hydrolyzing_class_D_beta-lactamase_OXA-13     GACCTTGCACATAACCGATTACCTTTTAAA 600
lcl|OK271078.1_cds_UBS26085.1_1_[gene=blaOXA]_[protein=OXA-24_family_carbapenem-hydrolyzing_class_D_beta-lactamase_OXA-1040]_[protein_id=UBS26085.1]_[     GACCTTGCACATAACCGATTACCTTTTAAA 600
lcl|OM461358.1_cds_UMW71110.1_1_[gene=blaOXA]_[protein=OXA-24_family_carbapenem-hydrolyzing_class_D_beta-lactamase_OXA-72]_[protein_id=UMW71110.1]_[lo     GACCTTGCACATAACCGATTACCTTTTAAA 600
lcl|OM638107.1_cds_ULU82656.1_1_[gene=blaOXA]_[protein=OXA-24_family_carbapenem-hydrolyzing_class_D_beta-lactamase_OXA-1081]_[protein_id=ULU82656.1]_[     GACCTTGCACATAACCGATTACCTTTTAAA 600
lcl|PP125276.1_cds_WRW33976.1_1_[gene=blaOXA]_[protein=OXA-24_family_carbapenem-hydrolyzing_class_D_beta-lactamase_OXA-1225]_[protein_id=WRW33976.1]_[     GACCTTGCACATAACCGATTACCTTTTAAA 600
                                                                                                                                                                                         

OXA-1_consensus                                                                                                                                            AACTCAGCCATAGAAAACACCATAGAGAAC 630
OXA01_crRNA                                                                                                                                                ------------------------------ 630
Forward_primer                                                                                                                                             ------------------------------ 630
Reverse_primer                                                                                                                                             ------------------------------ 630
lcl|MF594781.2_cds_AWK92632.2_1_[gene=blaOXA]_[protein=OXA-24_family_carbapenem-hydrolyzing_class_D_beta-lactamase]_[protein_id=AWK92632.2]_[location=     ---TTAGAAACTCAAGAAGAAGTTAAAAAA 630
lcl|MH337637.1_cds_AWK58761.1_1_[gene=blaOXA]_[protein=OXA-24_family_carbapenem-hydrolyzing_class_D_beta-lactamase_OXA-653]_[protein_id=AWK58761.1]_[l     ---TTAGAAACTCAAGAAGAAGTTAAAAAA 630
lcl|MN920418.1_cds_QHI08147.1_1_[gene=blaOXA]_[protein=OXA-24_family_carbapenem-hydrolyzing_class_D_beta-lactamase_OXA-897]_[protein_id=QHI08147.1]_[l     ---TTAGAAACTCAAGAAGAAGTTAAAAAA 630
lcl|NG_049438.1_cds_WP_063861040.1_1_[gene=blaOXA]_[locus_tag=A7J11_02491]_[protein=OXA-24_family_carbapenem-hydrolyzing_class_D_beta-lactamase_OXA-13     ---TTAGAAACTCAAGAAGAAGTTAAAAAA 630
lcl|NG_049459.1_cds_WP_063861093.1_1_[gene=blaOXA]_[locus_tag=A7J11_02471]_[protein=OXA-24_family_carbapenem-hydrolyzing_class_D_beta-lactamase_OXA-16     ---TTAGAAACTCAAGAAGAAGTTAAAAAA 630
lcl|NG_049505.1_cds_WP_057689930.1_1_[gene=blaOXA]_[locus_tag=A7J11_02828]_[protein=OXA-24_family_carbapenem-hydrolyzing_class_D_beta-lactamase_OXA-20     ---TTAGAAACTCAAGAAGAAGTTAAAAAA 630
lcl|NG_049534.1_cds_WP_012754353.1_1_[gene=blaOXA]_[locus_tag=A7J11_00681]_[protein=OXA-24_family_carbapenem-hydrolyzing_class_D_beta-lactamase_OXA-24     ---TTAGAAACTCAAGAAGAAGTTAAAAAA 630
lcl|NG_049545.1_cds_WP_063862416.1_1_[gene=blaOXA]_[locus_tag=A7J11_01026]_[protein=OXA-24_family_carbapenem-hydrolyzing_class_D_beta-lactamase_OXA-25     ---TTAGAAACTCAAGAAGAAGTTGAAAAA 630
lcl|NG_049555.1_cds_WP_063862442.1_1_[gene=blaOXA]_[locus_tag=A7J11_00595]_[protein=OXA-24_family_carbapenem-hydrolyzing_class_D_beta-lactamase_OXA-26     ---TTAGAAACTCAAGAAGAAGTTAAAAAA 630
lcl|NG_049723.1_cds_WP_063864079.1_1_[gene=blaOXA]_[locus_tag=A7J11_03482]_[protein=OXA-24_family_carbapenem-hydrolyzing_class_D_beta-lactamase_OXA-43     ---TTAGAAACTCAAGAAGAAGTTAAAAAA 630
lcl|NG_057615.1_cds_WP_087554513.1_1_[gene=blaOXA]_[locus_tag=A7J11_05592]_[protein=OXA-24_family_carbapenem-hydrolyzing_class_D_beta-lactamase_OXA-65     ---TTAGAAACTCAAGAAGAAGTTAAAAAA 630
lcl|NG_068017.1_cds_WP_164461290.1_1_[gene=blaOXA]_[locus_tag=A7J11_06714]_[protein=OXA-24_family_carbapenem-hydrolyzing_class_D_beta-lactamase_OXA-89     ---TTAGAAACTCAAGAAGAAGTTAAAAAA 630
lcl|NG_078047.1_cds_WP_231869647.1_1_[gene=blaOXA]_[locus_tag=A7J11_07319]_[protein=OXA-24_family_carbapenem-hydrolyzing_class_D_beta-lactamase_OXA-10     ---TTAGAAACTCAAGAAGAAGTTAAAAAA 630
lcl|NG_079923.1_cds_WP_242934101.1_1_[gene=blaOXA]_[locus_tag=A7J11_07432]_[protein=OXA-24_family_carbapenem-hydrolyzing_class_D_beta-lactamase_OXA-10     ---TTAGAAACTCAAGAAGAAGTTAAAAAA 630
lcl|NG_242305.1_cds_WP_328703067.1_1_[gene=blaOXA]_[locus_tag=A7J11_08285]_[protein=OXA-24_family_carbapenem-hydrolyzing_class_D_beta-lactamase_OXA-12     ---TTAGAAACTCAAGAAGAAGTTAAAAAA 630
lcl|NG_243521.1_cds_WP_375516079.1_1_[gene=blaOXA]_[locus_tag=A7J11_08517]_[protein=OXA-24_family_carbapenem-hydrolyzing_class_D_beta-lactamase_OXA-13     ---TTAGAAACTCAAGAAGAAGTTAAAAAA 630
lcl|NG_244141.1_cds_WP_408906787.1_1_[gene=blaOXA]_[locus_tag=A7J11_08680]_[protein=OXA-24_family_carbapenem-hydrolyzing_class_D_beta-lactamase_OXA-13     ---TTAGAAACTCAAGAAGAAGTTAAAAAA 630
lcl|OK271078.1_cds_UBS26085.1_1_[gene=blaOXA]_[protein=OXA-24_family_carbapenem-hydrolyzing_class_D_beta-lactamase_OXA-1040]_[protein_id=UBS26085.1]_[     ---TTAGAAACTCAAGAAGAAGTTAAAAAA 630
lcl|OM461358.1_cds_UMW71110.1_1_[gene=blaOXA]_[protein=OXA-24_family_carbapenem-hydrolyzing_class_D_beta-lactamase_OXA-72]_[protein_id=UMW71110.1]_[lo     ---TTAGAAACTCAAGAAGAAGTTAAAAAA 630
lcl|OM638107.1_cds_ULU82656.1_1_[gene=blaOXA]_[protein=OXA-24_family_carbapenem-hydrolyzing_class_D_beta-lactamase_OXA-1081]_[protein_id=ULU82656.1]_[     ---TTAGAAACTCAAGAAGAAGTTAAAAAA 630
lcl|PP125276.1_cds_WRW33976.1_1_[gene=blaOXA]_[protein=OXA-24_family_carbapenem-hydrolyzing_class_D_beta-lactamase_OXA-1225]_[protein_id=WRW33976.1]_[     ---TTAGAAACTCAAGAAGAAGTTAAAAAA 630
                                                                                                                                                                                         

OXA-1_consensus                                                                                                                                            ATGTATCTACAAGATCTGGATAATAGTACA 660
OXA01_crRNA                                                                                                                                                ------------------------------ 660
Forward_primer                                                                                                                                             ------------------------------ 660
Reverse_primer                                                                                                                                             ------------------------------ 660
lcl|MF594781.2_cds_AWK92632.2_1_[gene=blaOXA]_[protein=OXA-24_family_carbapenem-hydrolyzing_class_D_beta-lactamase]_[protein_id=AWK92632.2]_[location=     ATGCTTCTAATTAAAGAAGTAAATGGTAGT 660
lcl|MH337637.1_cds_AWK58761.1_1_[gene=blaOXA]_[protein=OXA-24_family_carbapenem-hydrolyzing_class_D_beta-lactamase_OXA-653]_[protein_id=AWK58761.1]_[l     ATGCTTCTAATTAAAGAAGTAAATGGTAGT 660
lcl|MN920418.1_cds_QHI08147.1_1_[gene=blaOXA]_[protein=OXA-24_family_carbapenem-hydrolyzing_class_D_beta-lactamase_OXA-897]_[protein_id=QHI08147.1]_[l     ATGCTTCTAATTAAAGAAGTAAATGGTAGT 660
lcl|NG_049438.1_cds_WP_063861040.1_1_[gene=blaOXA]_[locus_tag=A7J11_02491]_[protein=OXA-24_family_carbapenem-hydrolyzing_class_D_beta-lactamase_OXA-13     ATGCTTCTAATTAAAGAAGTAAATGGTAGT 660
lcl|NG_049459.1_cds_WP_063861093.1_1_[gene=blaOXA]_[locus_tag=A7J11_02471]_[protein=OXA-24_family_carbapenem-hydrolyzing_class_D_beta-lactamase_OXA-16     ATGCTTCTAATTAAAGAAGTAAATGGTAGT 660
lcl|NG_049505.1_cds_WP_057689930.1_1_[gene=blaOXA]_[locus_tag=A7J11_02828]_[protein=OXA-24_family_carbapenem-hydrolyzing_class_D_beta-lactamase_OXA-20     ATGCTTCTAATTAAAGAAGTAAATGGTAGT 660
lcl|NG_049534.1_cds_WP_012754353.1_1_[gene=blaOXA]_[locus_tag=A7J11_00681]_[protein=OXA-24_family_carbapenem-hydrolyzing_class_D_beta-lactamase_OXA-24     ATGCTTCTAATTAAAGAAGTAAATGGTAGT 660
lcl|NG_049545.1_cds_WP_063862416.1_1_[gene=blaOXA]_[locus_tag=A7J11_01026]_[protein=OXA-24_family_carbapenem-hydrolyzing_class_D_beta-lactamase_OXA-25     ATGCTTCTAATTAAAGAAGTAAATGGTAGT 660
lcl|NG_049555.1_cds_WP_063862442.1_1_[gene=blaOXA]_[locus_tag=A7J11_00595]_[protein=OXA-24_family_carbapenem-hydrolyzing_class_D_beta-lactamase_OXA-26     ATGCTTCTAATTAAAGAAGTAAATGGTAGT 660
lcl|NG_049723.1_cds_WP_063864079.1_1_[gene=blaOXA]_[locus_tag=A7J11_03482]_[protein=OXA-24_family_carbapenem-hydrolyzing_class_D_beta-lactamase_OXA-43     ATGCTTCTAATTAAAGAAGTAAATGGTAGT 660
lcl|NG_057615.1_cds_WP_087554513.1_1_[gene=blaOXA]_[locus_tag=A7J11_05592]_[protein=OXA-24_family_carbapenem-hydrolyzing_class_D_beta-lactamase_OXA-65     ATGCTTCTAATTAAAGAAGTAAATGGTAGT 660
lcl|NG_068017.1_cds_WP_164461290.1_1_[gene=blaOXA]_[locus_tag=A7J11_06714]_[protein=OXA-24_family_carbapenem-hydrolyzing_class_D_beta-lactamase_OXA-89     ATGCTTCTAATTAAAGAAGTAAATGGTAGT 660
lcl|NG_078047.1_cds_WP_231869647.1_1_[gene=blaOXA]_[locus_tag=A7J11_07319]_[protein=OXA-24_family_carbapenem-hydrolyzing_class_D_beta-lactamase_OXA-10     ATGCTTCTAATTAAAGAAGTAAATGGTAGT 660
lcl|NG_079923.1_cds_WP_242934101.1_1_[gene=blaOXA]_[locus_tag=A7J11_07432]_[protein=OXA-24_family_carbapenem-hydrolyzing_class_D_beta-lactamase_OXA-10     ATGCTTCTAATTAAAGAAGTAAATGGTAGT 660
lcl|NG_242305.1_cds_WP_328703067.1_1_[gene=blaOXA]_[locus_tag=A7J11_08285]_[protein=OXA-24_family_carbapenem-hydrolyzing_class_D_beta-lactamase_OXA-12     ATGCTTCTAATTAAAGAAGTAAATGGTAGT 660
lcl|NG_243521.1_cds_WP_375516079.1_1_[gene=blaOXA]_[locus_tag=A7J11_08517]_[protein=OXA-24_family_carbapenem-hydrolyzing_class_D_beta-lactamase_OXA-13     ATGCTTCTAATTAAAGAAGTAAATGGTAGT 660
lcl|NG_244141.1_cds_WP_408906787.1_1_[gene=blaOXA]_[locus_tag=A7J11_08680]_[protein=OXA-24_family_carbapenem-hydrolyzing_class_D_beta-lactamase_OXA-13     ATGCTTCTAATTAAAGAAGTAAATGGTAGT 660
lcl|OK271078.1_cds_UBS26085.1_1_[gene=blaOXA]_[protein=OXA-24_family_carbapenem-hydrolyzing_class_D_beta-lactamase_OXA-1040]_[protein_id=UBS26085.1]_[     ATGCTTCTAATTAAAGAAGTAAATGGTAGT 660
lcl|OM461358.1_cds_UMW71110.1_1_[gene=blaOXA]_[protein=OXA-24_family_carbapenem-hydrolyzing_class_D_beta-lactamase_OXA-72]_[protein_id=UMW71110.1]_[lo     ATGCTTCTAATTAAAGAAGTAAATGGTAGT 660
lcl|OM638107.1_cds_ULU82656.1_1_[gene=blaOXA]_[protein=OXA-24_family_carbapenem-hydrolyzing_class_D_beta-lactamase_OXA-1081]_[protein_id=ULU82656.1]_[     ATGCTTCTAATTAAAGAAGTAAATGGTAGT 660
lcl|PP125276.1_cds_WRW33976.1_1_[gene=blaOXA]_[protein=OXA-24_family_carbapenem-hydrolyzing_class_D_beta-lactamase_OXA-1225]_[protein_id=WRW33976.1]_[     ATGCTTCTAATTAAAGAAGTAAATGGTAGT 660
                                                                                                                                                                                         

OXA-1_consensus                                                                                                                                            AAACTGTATGGGAAAACTGGTGCAGGATTC 690
OXA01_crRNA                                                                                                                                                ------------------------------ 690
Forward_primer                                                                                                                                             ------------------------------ 690
Reverse_primer                                                                                                                                             ------------------------------ 690
lcl|MF594781.2_cds_AWK92632.2_1_[gene=blaOXA]_[protein=OXA-24_family_carbapenem-hydrolyzing_class_D_beta-lactamase]_[protein_id=AWK92632.2]_[location=     AAGATTTATGCAAAAAGTGGATGGGGAATG 690
lcl|MH337637.1_cds_AWK58761.1_1_[gene=blaOXA]_[protein=OXA-24_family_carbapenem-hydrolyzing_class_D_beta-lactamase_OXA-653]_[protein_id=AWK58761.1]_[l     AAGATTTATGCAAAAAGTGGATGGAGAATG 690
lcl|MN920418.1_cds_QHI08147.1_1_[gene=blaOXA]_[protein=OXA-24_family_carbapenem-hydrolyzing_class_D_beta-lactamase_OXA-897]_[protein_id=QHI08147.1]_[l     AAGATTTATGCAAAAAGTGGATGGGGAATG 690
lcl|NG_049438.1_cds_WP_063861040.1_1_[gene=blaOXA]_[locus_tag=A7J11_02491]_[protein=OXA-24_family_carbapenem-hydrolyzing_class_D_beta-lactamase_OXA-13     AAGATTTATGCAAAAAGTGGATGGGGAATG 690
lcl|NG_049459.1_cds_WP_063861093.1_1_[gene=blaOXA]_[locus_tag=A7J11_02471]_[protein=OXA-24_family_carbapenem-hydrolyzing_class_D_beta-lactamase_OXA-16     AAGATTTATGCAAAAAGTGGATGGGGAATG 690
lcl|NG_049505.1_cds_WP_057689930.1_1_[gene=blaOXA]_[locus_tag=A7J11_02828]_[protein=OXA-24_family_carbapenem-hydrolyzing_class_D_beta-lactamase_OXA-20     AAGATTTATGCAAAAAGTGGATGGGTAATG 690
lcl|NG_049534.1_cds_WP_012754353.1_1_[gene=blaOXA]_[locus_tag=A7J11_00681]_[protein=OXA-24_family_carbapenem-hydrolyzing_class_D_beta-lactamase_OXA-24     AAGATTTATGCAAAAAGTGGATGGGGAATG 690
lcl|NG_049545.1_cds_WP_063862416.1_1_[gene=blaOXA]_[locus_tag=A7J11_01026]_[protein=OXA-24_family_carbapenem-hydrolyzing_class_D_beta-lactamase_OXA-25     AAGATTTATGCAAAAAGTGGATGGGGAATG 690
lcl|NG_049555.1_cds_WP_063862442.1_1_[gene=blaOXA]_[locus_tag=A7J11_00595]_[protein=OXA-24_family_carbapenem-hydrolyzing_class_D_beta-lactamase_OXA-26     AAGATTTATGCAAAAAGTGGATGGGGAATG 690
lcl|NG_049723.1_cds_WP_063864079.1_1_[gene=blaOXA]_[locus_tag=A7J11_03482]_[protein=OXA-24_family_carbapenem-hydrolyzing_class_D_beta-lactamase_OXA-43     AAGATTTATGCAAAAAGTGGATGGGGAATG 690
lcl|NG_057615.1_cds_WP_087554513.1_1_[gene=blaOXA]_[locus_tag=A7J11_05592]_[protein=OXA-24_family_carbapenem-hydrolyzing_class_D_beta-lactamase_OXA-65     AAGATTTATGCAAAAAGTGGATGGAGAATG 690
lcl|NG_068017.1_cds_WP_164461290.1_1_[gene=blaOXA]_[locus_tag=A7J11_06714]_[protein=OXA-24_family_carbapenem-hydrolyzing_class_D_beta-lactamase_OXA-89     AAGATTTATGCAAAAAGTGGATGGGGAATG 690
lcl|NG_078047.1_cds_WP_231869647.1_1_[gene=blaOXA]_[locus_tag=A7J11_07319]_[protein=OXA-24_family_carbapenem-hydrolyzing_class_D_beta-lactamase_OXA-10     AAGATTTATGCAAAAAGTGGATGGAGAATG 690
lcl|NG_079923.1_cds_WP_242934101.1_1_[gene=blaOXA]_[locus_tag=A7J11_07432]_[protein=OXA-24_family_carbapenem-hydrolyzing_class_D_beta-lactamase_OXA-10     AAGATTTATGCAAAAAGTGGATGGGGAATG 690
lcl|NG_242305.1_cds_WP_328703067.1_1_[gene=blaOXA]_[locus_tag=A7J11_08285]_[protein=OXA-24_family_carbapenem-hydrolyzing_class_D_beta-lactamase_OXA-12     AAGATTTATGCAAAAAGTGGATGGGGAATG 690
lcl|NG_243521.1_cds_WP_375516079.1_1_[gene=blaOXA]_[locus_tag=A7J11_08517]_[protein=OXA-24_family_carbapenem-hydrolyzing_class_D_beta-lactamase_OXA-13     AAGATTTATGCAAAAAGTGGATGGGGAATG 690
lcl|NG_244141.1_cds_WP_408906787.1_1_[gene=blaOXA]_[locus_tag=A7J11_08680]_[protein=OXA-24_family_carbapenem-hydrolyzing_class_D_beta-lactamase_OXA-13     AAGATTTATGCAAAAAGTGGATGGGGAATG 690
lcl|OK271078.1_cds_UBS26085.1_1_[gene=blaOXA]_[protein=OXA-24_family_carbapenem-hydrolyzing_class_D_beta-lactamase_OXA-1040]_[protein_id=UBS26085.1]_[     AAGATTTATGCAAAAAGTGGATGGAGAATG 690
lcl|OM461358.1_cds_UMW71110.1_1_[gene=blaOXA]_[protein=OXA-24_family_carbapenem-hydrolyzing_class_D_beta-lactamase_OXA-72]_[protein_id=UMW71110.1]_[lo     AAGATTTATGCAAAAAGTGGATGGGGAATG 690
lcl|OM638107.1_cds_ULU82656.1_1_[gene=blaOXA]_[protein=OXA-24_family_carbapenem-hydrolyzing_class_D_beta-lactamase_OXA-1081]_[protein_id=ULU82656.1]_[     AAGATTTATGCAAAAAGTGGATGGGGAATG 690
lcl|PP125276.1_cds_WRW33976.1_1_[gene=blaOXA]_[protein=OXA-24_family_carbapenem-hydrolyzing_class_D_beta-lactamase_OXA-1225]_[protein_id=WRW33976.1]_[     AAGATTTATGCAAAAAGTGGATGGGGAATG 690
                                                                                                                                                                                         

OXA-1_consensus                                                                                                                                            ACAGCAAATAGAACCTTACAAAACGGATGG 720
OXA01_crRNA                                                                                                                                                ------------------------------ 720
Forward_primer                                                                                                                                             ------------------------------ 720
Reverse_primer                                                                                                                                             ------------------------------ 720
lcl|MF594781.2_cds_AWK92632.2_1_[gene=blaOXA]_[protein=OXA-24_family_carbapenem-hydrolyzing_class_D_beta-lactamase]_[protein_id=AWK92632.2]_[location=     GATGTTA-------CTCCACAGGTAGGTTG 720
lcl|MH337637.1_cds_AWK58761.1_1_[gene=blaOXA]_[protein=OXA-24_family_carbapenem-hydrolyzing_class_D_beta-lactamase_OXA-653]_[protein_id=AWK58761.1]_[l     GATGTTA-------CTCCACAGGTAGGTTG 720
lcl|MN920418.1_cds_QHI08147.1_1_[gene=blaOXA]_[protein=OXA-24_family_carbapenem-hydrolyzing_class_D_beta-lactamase_OXA-897]_[protein_id=QHI08147.1]_[l     GATGTTA-------CTCCACAGGTAGGTTG 720
lcl|NG_049438.1_cds_WP_063861040.1_1_[gene=blaOXA]_[locus_tag=A7J11_02491]_[protein=OXA-24_family_carbapenem-hydrolyzing_class_D_beta-lactamase_OXA-13     GGTGTTA-------CTCCACAGGTAGGTTG 720
lcl|NG_049459.1_cds_WP_063861093.1_1_[gene=blaOXA]_[locus_tag=A7J11_02471]_[protein=OXA-24_family_carbapenem-hydrolyzing_class_D_beta-lactamase_OXA-16     GGTGTTA-------CTTCACAGGTAGGTTG 720
lcl|NG_049505.1_cds_WP_057689930.1_1_[gene=blaOXA]_[locus_tag=A7J11_02828]_[protein=OXA-24_family_carbapenem-hydrolyzing_class_D_beta-lactamase_OXA-20     GGTGTTA-------CTCCACAGGTAGGTTG 720
lcl|NG_049534.1_cds_WP_012754353.1_1_[gene=blaOXA]_[locus_tag=A7J11_00681]_[protein=OXA-24_family_carbapenem-hydrolyzing_class_D_beta-lactamase_OXA-24     GGTGTTA-------CTCCACAGGTAGGTTG 720
lcl|NG_049545.1_cds_WP_063862416.1_1_[gene=blaOXA]_[locus_tag=A7J11_01026]_[protein=OXA-24_family_carbapenem-hydrolyzing_class_D_beta-lactamase_OXA-25     GGTGTTA-------CTCCACAGGTAGGTTG 720
lcl|NG_049555.1_cds_WP_063862442.1_1_[gene=blaOXA]_[locus_tag=A7J11_00595]_[protein=OXA-24_family_carbapenem-hydrolyzing_class_D_beta-lactamase_OXA-26     GGTGTTA-------CTCCACAGGTAGGTTG 720
lcl|NG_049723.1_cds_WP_063864079.1_1_[gene=blaOXA]_[locus_tag=A7J11_03482]_[protein=OXA-24_family_carbapenem-hydrolyzing_class_D_beta-lactamase_OXA-43     GGTGTTA-------CTCCACAGGTAGGTTG 720
lcl|NG_057615.1_cds_WP_087554513.1_1_[gene=blaOXA]_[locus_tag=A7J11_05592]_[protein=OXA-24_family_carbapenem-hydrolyzing_class_D_beta-lactamase_OXA-65     GATGTTA-------CTCCACAGGTAGGTTG 720
lcl|NG_068017.1_cds_WP_164461290.1_1_[gene=blaOXA]_[locus_tag=A7J11_06714]_[protein=OXA-24_family_carbapenem-hydrolyzing_class_D_beta-lactamase_OXA-89     GATGTTA-------CTCCACAGGTAGGTTG 720
lcl|NG_078047.1_cds_WP_231869647.1_1_[gene=blaOXA]_[locus_tag=A7J11_07319]_[protein=OXA-24_family_carbapenem-hydrolyzing_class_D_beta-lactamase_OXA-10     GGTGTTA-------CTCCACAGGTAGGTTG 720
lcl|NG_079923.1_cds_WP_242934101.1_1_[gene=blaOXA]_[locus_tag=A7J11_07432]_[protein=OXA-24_family_carbapenem-hydrolyzing_class_D_beta-lactamase_OXA-10     GATGTTA-------CTGCACAGGTAGGTTG 720
lcl|NG_242305.1_cds_WP_328703067.1_1_[gene=blaOXA]_[locus_tag=A7J11_08285]_[protein=OXA-24_family_carbapenem-hydrolyzing_class_D_beta-lactamase_OXA-12     GATGTTA-------CTCTACAGGTAGGTTG 720
lcl|NG_243521.1_cds_WP_375516079.1_1_[gene=blaOXA]_[locus_tag=A7J11_08517]_[protein=OXA-24_family_carbapenem-hydrolyzing_class_D_beta-lactamase_OXA-13     GGTGTTA-------CTCCACAGGTAGGTTG 720
lcl|NG_244141.1_cds_WP_408906787.1_1_[gene=blaOXA]_[locus_tag=A7J11_08680]_[protein=OXA-24_family_carbapenem-hydrolyzing_class_D_beta-lactamase_OXA-13     GGTGTTA-------CTCCACAGGTAGGTTG 720
lcl|OK271078.1_cds_UBS26085.1_1_[gene=blaOXA]_[protein=OXA-24_family_carbapenem-hydrolyzing_class_D_beta-lactamase_OXA-1040]_[protein_id=UBS26085.1]_[     GGTGTTA-------CTCCACAGGTAGGTTG 720
lcl|OM461358.1_cds_UMW71110.1_1_[gene=blaOXA]_[protein=OXA-24_family_carbapenem-hydrolyzing_class_D_beta-lactamase_OXA-72]_[protein_id=UMW71110.1]_[lo     GATGTTA-------CTCCACAGGTAGGTTG 720
lcl|OM638107.1_cds_ULU82656.1_1_[gene=blaOXA]_[protein=OXA-24_family_carbapenem-hydrolyzing_class_D_beta-lactamase_OXA-1081]_[protein_id=ULU82656.1]_[     GATGTTA-------CTGCACAGGTAGGTTG 720
lcl|PP125276.1_cds_WRW33976.1_1_[gene=blaOXA]_[protein=OXA-24_family_carbapenem-hydrolyzing_class_D_beta-lactamase_OXA-1225]_[protein_id=WRW33976.1]_[     GATGTTA-------CTCTACAGGTAGGTTG 720
                                                                                                                                                                                         

OXA-1_consensus                                                                                                                                            TTTGAAGGGTTTATTATAAGCAAATCAGGA 750
OXA01_crRNA                                                                                                                                                ------------------------------ 750
Forward_primer                                                                                                                                             ------------------------------ 750
Reverse_primer                                                                                                                                             ------------------------------ 750
lcl|MF594781.2_cds_AWK92632.2_1_[gene=blaOXA]_[protein=OXA-24_family_carbapenem-hydrolyzing_class_D_beta-lactamase]_[protein_id=AWK92632.2]_[location=     GTTGACTGGTTGGGTGGAGCAAGCTAATGG 750
lcl|MH337637.1_cds_AWK58761.1_1_[gene=blaOXA]_[protein=OXA-24_family_carbapenem-hydrolyzing_class_D_beta-lactamase_OXA-653]_[protein_id=AWK58761.1]_[l     GTTGACTGGTTGGGTGGAGCAAGCTAATGG 750
lcl|MN920418.1_cds_QHI08147.1_1_[gene=blaOXA]_[protein=OXA-24_family_carbapenem-hydrolyzing_class_D_beta-lactamase_OXA-897]_[protein_id=QHI08147.1]_[l     GTTGACTGGTTGGGTGGAGCAAGCTAATGG 750
lcl|NG_049438.1_cds_WP_063861040.1_1_[gene=blaOXA]_[locus_tag=A7J11_02491]_[protein=OXA-24_family_carbapenem-hydrolyzing_class_D_beta-lactamase_OXA-13     GTTGACTGGTTGGGTGGAGCAAGCTAATGG 750
lcl|NG_049459.1_cds_WP_063861093.1_1_[gene=blaOXA]_[locus_tag=A7J11_02471]_[protein=OXA-24_family_carbapenem-hydrolyzing_class_D_beta-lactamase_OXA-16     GTTGACTGGTTGGGTGGAGCAAGCTAATGG 750
lcl|NG_049505.1_cds_WP_057689930.1_1_[gene=blaOXA]_[locus_tag=A7J11_02828]_[protein=OXA-24_family_carbapenem-hydrolyzing_class_D_beta-lactamase_OXA-20     GTTGACTGGTTGGGTGGAGCAAGCTAATGG 750
lcl|NG_049534.1_cds_WP_012754353.1_1_[gene=blaOXA]_[locus_tag=A7J11_00681]_[protein=OXA-24_family_carbapenem-hydrolyzing_class_D_beta-lactamase_OXA-24     GTTGACTGGTTGGGTGGAGCAAGCTAATGG 750
lcl|NG_049545.1_cds_WP_063862416.1_1_[gene=blaOXA]_[locus_tag=A7J11_01026]_[protein=OXA-24_family_carbapenem-hydrolyzing_class_D_beta-lactamase_OXA-25     GTTGACTGGTTGGGTGGAGCAAGCTAATGG 750
lcl|NG_049555.1_cds_WP_063862442.1_1_[gene=blaOXA]_[locus_tag=A7J11_00595]_[protein=OXA-24_family_carbapenem-hydrolyzing_class_D_beta-lactamase_OXA-26     GTTGACTGGTTGGGTGGAGCAAGCTAATGG 750
lcl|NG_049723.1_cds_WP_063864079.1_1_[gene=blaOXA]_[locus_tag=A7J11_03482]_[protein=OXA-24_family_carbapenem-hydrolyzing_class_D_beta-lactamase_OXA-43     GTTGACTGGTTGGGTGGAGCAAGCTAATGG 750
lcl|NG_057615.1_cds_WP_087554513.1_1_[gene=blaOXA]_[locus_tag=A7J11_05592]_[protein=OXA-24_family_carbapenem-hydrolyzing_class_D_beta-lactamase_OXA-65     GTTGACTGGTTGGGTGGAGCAAGCTAATGG 750
lcl|NG_068017.1_cds_WP_164461290.1_1_[gene=blaOXA]_[locus_tag=A7J11_06714]_[protein=OXA-24_family_carbapenem-hydrolyzing_class_D_beta-lactamase_OXA-89     GTTGACTGGTTGGGTGGAGCAAGCTAATGG 750
lcl|NG_078047.1_cds_WP_231869647.1_1_[gene=blaOXA]_[locus_tag=A7J11_07319]_[protein=OXA-24_family_carbapenem-hydrolyzing_class_D_beta-lactamase_OXA-10     GTTGACTGGTTGGGTGGAGCAAGCTAATGG 750
lcl|NG_079923.1_cds_WP_242934101.1_1_[gene=blaOXA]_[locus_tag=A7J11_07432]_[protein=OXA-24_family_carbapenem-hydrolyzing_class_D_beta-lactamase_OXA-10     GTTGACTGGTTGGGTGGAGCAAGCTAATGG 750
lcl|NG_242305.1_cds_WP_328703067.1_1_[gene=blaOXA]_[locus_tag=A7J11_08285]_[protein=OXA-24_family_carbapenem-hydrolyzing_class_D_beta-lactamase_OXA-12     GTTGACTGGTTGGGTGGAGCAAGCTAATGG 750
lcl|NG_243521.1_cds_WP_375516079.1_1_[gene=blaOXA]_[locus_tag=A7J11_08517]_[protein=OXA-24_family_carbapenem-hydrolyzing_class_D_beta-lactamase_OXA-13     GTTGACTGGTTGGGTGGAGCAAGCTAATGG 750
lcl|NG_244141.1_cds_WP_408906787.1_1_[gene=blaOXA]_[locus_tag=A7J11_08680]_[protein=OXA-24_family_carbapenem-hydrolyzing_class_D_beta-lactamase_OXA-13     GTTGACTGGTTGGGTGGAGCAAGCTAATGG 750
lcl|OK271078.1_cds_UBS26085.1_1_[gene=blaOXA]_[protein=OXA-24_family_carbapenem-hydrolyzing_class_D_beta-lactamase_OXA-1040]_[protein_id=UBS26085.1]_[     GTTGACTGGTTGGGTGGAGCAAGCTAATGG 750
lcl|OM461358.1_cds_UMW71110.1_1_[gene=blaOXA]_[protein=OXA-24_family_carbapenem-hydrolyzing_class_D_beta-lactamase_OXA-72]_[protein_id=UMW71110.1]_[lo     GTTGACTGGTTGGGTGGAGCAAGCTAATGG 750
lcl|OM638107.1_cds_ULU82656.1_1_[gene=blaOXA]_[protein=OXA-24_family_carbapenem-hydrolyzing_class_D_beta-lactamase_OXA-1081]_[protein_id=ULU82656.1]_[     GTTGACTGGTTGGGTGGAGCAAGCTAATGG 750
lcl|PP125276.1_cds_WRW33976.1_1_[gene=blaOXA]_[protein=OXA-24_family_carbapenem-hydrolyzing_class_D_beta-lactamase_OXA-1225]_[protein_id=WRW33976.1]_[     GTTGACTGGTTGGGTGGAGCAAGCTAATGG 750
                                                                                                                                                                                         

OXA-1_consensus                                                                                                                                            CATAAATATGTTTTTGTGTCCGCACTTACA 780
OXA01_crRNA                                                                                                                                                ------------------------------ 780
Forward_primer                                                                                                                                             -----------------AGCATGGCTCGAA 780
Reverse_primer                                                                                                                                             ----------------------CACTTACA 780
lcl|MF594781.2_cds_AWK92632.2_1_[gene=blaOXA]_[protein=OXA-24_family_carbapenem-hydrolyzing_class_D_beta-lactamase]_[protein_id=AWK92632.2]_[location=     AAAAAAAATCCCCTTTTCGCTCAACTTAGA 780
lcl|MH337637.1_cds_AWK58761.1_1_[gene=blaOXA]_[protein=OXA-24_family_carbapenem-hydrolyzing_class_D_beta-lactamase_OXA-653]_[protein_id=AWK58761.1]_[l     AAAAAAAATCCCCTTTTCGCTCAACTTAGA 780
lcl|MN920418.1_cds_QHI08147.1_1_[gene=blaOXA]_[protein=OXA-24_family_carbapenem-hydrolyzing_class_D_beta-lactamase_OXA-897]_[protein_id=QHI08147.1]_[l     AAAAAAAATCCCCTTTTCGCTCAACTTAGA 780
lcl|NG_049438.1_cds_WP_063861040.1_1_[gene=blaOXA]_[locus_tag=A7J11_02491]_[protein=OXA-24_family_carbapenem-hydrolyzing_class_D_beta-lactamase_OXA-13     AAAAAAAATCCCCTTTTCGCTCAACTTAGA 780
lcl|NG_049459.1_cds_WP_063861093.1_1_[gene=blaOXA]_[locus_tag=A7J11_02471]_[protein=OXA-24_family_carbapenem-hydrolyzing_class_D_beta-lactamase_OXA-16     AAAAAAAATCCCCTTTTCGCTCAACTTAGA 780
lcl|NG_049505.1_cds_WP_057689930.1_1_[gene=blaOXA]_[locus_tag=A7J11_02828]_[protein=OXA-24_family_carbapenem-hydrolyzing_class_D_beta-lactamase_OXA-20     AAAAAAAATCCCCTTTTCGCTCAACTTAGA 780
lcl|NG_049534.1_cds_WP_012754353.1_1_[gene=blaOXA]_[locus_tag=A7J11_00681]_[protein=OXA-24_family_carbapenem-hydrolyzing_class_D_beta-lactamase_OXA-24     AAAAAAAATCCCCTTTTCGCTCAACTTAGA 780
lcl|NG_049545.1_cds_WP_063862416.1_1_[gene=blaOXA]_[locus_tag=A7J11_01026]_[protein=OXA-24_family_carbapenem-hydrolyzing_class_D_beta-lactamase_OXA-25     AAAAAAAATCCCCTTTTCGCTCAACTTAGA 780
lcl|NG_049555.1_cds_WP_063862442.1_1_[gene=blaOXA]_[locus_tag=A7J11_00595]_[protein=OXA-24_family_carbapenem-hydrolyzing_class_D_beta-lactamase_OXA-26     AAAAAAAATCCCCTTTTCGCTCAACTTAGA 780
lcl|NG_049723.1_cds_WP_063864079.1_1_[gene=blaOXA]_[locus_tag=A7J11_03482]_[protein=OXA-24_family_carbapenem-hydrolyzing_class_D_beta-lactamase_OXA-43     AAAAAAAATCTCCTTTTCGCTCAACTTAGA 780
lcl|NG_057615.1_cds_WP_087554513.1_1_[gene=blaOXA]_[locus_tag=A7J11_05592]_[protein=OXA-24_family_carbapenem-hydrolyzing_class_D_beta-lactamase_OXA-65     AAAAAAAATCCCCTTTTCGCTCAACTTAGA 780
lcl|NG_068017.1_cds_WP_164461290.1_1_[gene=blaOXA]_[locus_tag=A7J11_06714]_[protein=OXA-24_family_carbapenem-hydrolyzing_class_D_beta-lactamase_OXA-89     AAAAAAAATCCCCTTTTCGCTCAACTTAGA 780
lcl|NG_078047.1_cds_WP_231869647.1_1_[gene=blaOXA]_[locus_tag=A7J11_07319]_[protein=OXA-24_family_carbapenem-hydrolyzing_class_D_beta-lactamase_OXA-10     AAAAAAAATCCCCTTTTCGCTCAACTTAGA 780
lcl|NG_079923.1_cds_WP_242934101.1_1_[gene=blaOXA]_[locus_tag=A7J11_07432]_[protein=OXA-24_family_carbapenem-hydrolyzing_class_D_beta-lactamase_OXA-10     AAAAAAAATCCCCTTTTCGCTCAACTTAGA 780
lcl|NG_242305.1_cds_WP_328703067.1_1_[gene=blaOXA]_[locus_tag=A7J11_08285]_[protein=OXA-24_family_carbapenem-hydrolyzing_class_D_beta-lactamase_OXA-12     AAAAAAAATCCCCTTTTCGCTCAACTTAGA 780
lcl|NG_243521.1_cds_WP_375516079.1_1_[gene=blaOXA]_[locus_tag=A7J11_08517]_[protein=OXA-24_family_carbapenem-hydrolyzing_class_D_beta-lactamase_OXA-13     AAAAAAAATCCCCTTTTCGCTCAACTTAGA 780
lcl|NG_244141.1_cds_WP_408906787.1_1_[gene=blaOXA]_[locus_tag=A7J11_08680]_[protein=OXA-24_family_carbapenem-hydrolyzing_class_D_beta-lactamase_OXA-13     AAAAAAAATCCCCTTTTCGCTCAACTTAGA 780
lcl|OK271078.1_cds_UBS26085.1_1_[gene=blaOXA]_[protein=OXA-24_family_carbapenem-hydrolyzing_class_D_beta-lactamase_OXA-1040]_[protein_id=UBS26085.1]_[     AAAAAAAATCCCCTTTTCGCTCAACTTAGA 780
lcl|OM461358.1_cds_UMW71110.1_1_[gene=blaOXA]_[protein=OXA-24_family_carbapenem-hydrolyzing_class_D_beta-lactamase_OXA-72]_[protein_id=UMW71110.1]_[lo     AAAAAAAATCCCCTTTTCGCTCAACTTAGA 780
lcl|OM638107.1_cds_ULU82656.1_1_[gene=blaOXA]_[protein=OXA-24_family_carbapenem-hydrolyzing_class_D_beta-lactamase_OXA-1081]_[protein_id=ULU82656.1]_[     AAAAAAAATCCCCTTTTCGCTCAACTTAGA 780
lcl|PP125276.1_cds_WRW33976.1_1_[gene=blaOXA]_[protein=OXA-24_family_carbapenem-hydrolyzing_class_D_beta-lactamase_OXA-1225]_[protein_id=WRW33976.1]_[     AAAAAAAATCCCCTTTTCGCTCAACTTAGA 780
                                                                                                                                                                                         

OXA-1_consensus                                                                                                                                            G--GAAACTTGGGGTCGAATTTAACATCAA 810
OXA01_crRNA                                                                                                                                                ------------------------------ 810
Forward_primer                                                                                                                                             A--GTAGCTTA------------------- 810
Reverse_primer                                                                                                                                             G--GAAACTTGGGGTC-------------- 810
lcl|MF594781.2_cds_AWK92632.2_1_[gene=blaOXA]_[protein=OXA-24_family_carbapenem-hydrolyzing_class_D_beta-lactamase]_[protein_id=AWK92632.2]_[location=     AATGAAAGAAGGAATGTCTGGTTCTATTCG 810
lcl|MH337637.1_cds_AWK58761.1_1_[gene=blaOXA]_[protein=OXA-24_family_carbapenem-hydrolyzing_class_D_beta-lactamase_OXA-653]_[protein_id=AWK58761.1]_[l     AATGAAAGAAGGAATGTCTGGTTCTATTCG 810
lcl|MN920418.1_cds_QHI08147.1_1_[gene=blaOXA]_[protein=OXA-24_family_carbapenem-hydrolyzing_class_D_beta-lactamase_OXA-897]_[protein_id=QHI08147.1]_[l     AATGAAAGAAGGAATGTCTGGTTCTATTCG 810
lcl|NG_049438.1_cds_WP_063861040.1_1_[gene=blaOXA]_[locus_tag=A7J11_02491]_[protein=OXA-24_family_carbapenem-hydrolyzing_class_D_beta-lactamase_OXA-13     AATGAAAGAAGGAATGTCTGGTTCTATTCG 810
lcl|NG_049459.1_cds_WP_063861093.1_1_[gene=blaOXA]_[locus_tag=A7J11_02471]_[protein=OXA-24_family_carbapenem-hydrolyzing_class_D_beta-lactamase_OXA-16     AATGAAAGAAGGAATGTCTGGTTCTATTCG 810
lcl|NG_049505.1_cds_WP_057689930.1_1_[gene=blaOXA]_[locus_tag=A7J11_02828]_[protein=OXA-24_family_carbapenem-hydrolyzing_class_D_beta-lactamase_OXA-20     AATGAAAGAAGGAATGTCTGGTTCTATTCG 810
lcl|NG_049534.1_cds_WP_012754353.1_1_[gene=blaOXA]_[locus_tag=A7J11_00681]_[protein=OXA-24_family_carbapenem-hydrolyzing_class_D_beta-lactamase_OXA-24     AATGAAAGAAGGAATGTCTGGTTCTATTCG 810
lcl|NG_049545.1_cds_WP_063862416.1_1_[gene=blaOXA]_[locus_tag=A7J11_01026]_[protein=OXA-24_family_carbapenem-hydrolyzing_class_D_beta-lactamase_OXA-25     AATGAAAGAAGGAATGTCTGGTTCTATTCG 810
lcl|NG_049555.1_cds_WP_063862442.1_1_[gene=blaOXA]_[locus_tag=A7J11_00595]_[protein=OXA-24_family_carbapenem-hydrolyzing_class_D_beta-lactamase_OXA-26     AATGAAAGAAGGAATGACTGGTTCTATTCG 810
lcl|NG_049723.1_cds_WP_063864079.1_1_[gene=blaOXA]_[locus_tag=A7J11_03482]_[protein=OXA-24_family_carbapenem-hydrolyzing_class_D_beta-lactamase_OXA-43     AATGAAAGAAGGAATGTCTGGTTCTATTCG 810
lcl|NG_057615.1_cds_WP_087554513.1_1_[gene=blaOXA]_[locus_tag=A7J11_05592]_[protein=OXA-24_family_carbapenem-hydrolyzing_class_D_beta-lactamase_OXA-65     AATGAAAGAAGGAATGTCTGGTTCTATTCG 810
lcl|NG_068017.1_cds_WP_164461290.1_1_[gene=blaOXA]_[locus_tag=A7J11_06714]_[protein=OXA-24_family_carbapenem-hydrolyzing_class_D_beta-lactamase_OXA-89     AATGAAAGAAGGAATGTCTGGTTCTATTCG 810
lcl|NG_078047.1_cds_WP_231869647.1_1_[gene=blaOXA]_[locus_tag=A7J11_07319]_[protein=OXA-24_family_carbapenem-hydrolyzing_class_D_beta-lactamase_OXA-10     AATGAAAGAAGGAATGTCTGGTTCTATTCG 810
lcl|NG_079923.1_cds_WP_242934101.1_1_[gene=blaOXA]_[locus_tag=A7J11_07432]_[protein=OXA-24_family_carbapenem-hydrolyzing_class_D_beta-lactamase_OXA-10     AATGAAAGAAGGAATGTCTGGTTCTATTCG 810
lcl|NG_242305.1_cds_WP_328703067.1_1_[gene=blaOXA]_[locus_tag=A7J11_08285]_[protein=OXA-24_family_carbapenem-hydrolyzing_class_D_beta-lactamase_OXA-12     AATGAAAGAAGGAATGTCTGGTTCTATTCG 810
lcl|NG_243521.1_cds_WP_375516079.1_1_[gene=blaOXA]_[locus_tag=A7J11_08517]_[protein=OXA-24_family_carbapenem-hydrolyzing_class_D_beta-lactamase_OXA-13     AATGAAAGAAGGAATGTCTGGTTCTATTCG 810
lcl|NG_244141.1_cds_WP_408906787.1_1_[gene=blaOXA]_[locus_tag=A7J11_08680]_[protein=OXA-24_family_carbapenem-hydrolyzing_class_D_beta-lactamase_OXA-13     AATGAAAGAAGGAATGTCTGGTTCTATTCG 810
lcl|OK271078.1_cds_UBS26085.1_1_[gene=blaOXA]_[protein=OXA-24_family_carbapenem-hydrolyzing_class_D_beta-lactamase_OXA-1040]_[protein_id=UBS26085.1]_[     AATGAAAGAAGGAATGTCTGGTTCTATTCG 810
lcl|OM461358.1_cds_UMW71110.1_1_[gene=blaOXA]_[protein=OXA-24_family_carbapenem-hydrolyzing_class_D_beta-lactamase_OXA-72]_[protein_id=UMW71110.1]_[lo     AATGAAAGAAGGAATGTCTGGTTCTATTCG 810
lcl|OM638107.1_cds_ULU82656.1_1_[gene=blaOXA]_[protein=OXA-24_family_carbapenem-hydrolyzing_class_D_beta-lactamase_OXA-1081]_[protein_id=ULU82656.1]_[     AATGAAAGAAGGAATGTCTGGTTCTATTCG 810
lcl|PP125276.1_cds_WRW33976.1_1_[gene=blaOXA]_[protein=OXA-24_family_carbapenem-hydrolyzing_class_D_beta-lactamase_OXA-1225]_[protein_id=WRW33976.1]_[     AATGAAAGAAGGAATGTCTGGTTCTATTCG 810
                                                                                                                                                                                         

OXA-1_consensus                                                                                                                                            GCATAAAAGCCAAGAAAAATGCGATCACCA 840
OXA01_crRNA                                                                                                                                                ------------------------------ 840
Forward_primer                                                                                                                                             ------------------------------ 840
Reverse_primer                                                                                                                                             ------------------------------ 840
lcl|MF594781.2_cds_AWK92632.2_1_[gene=blaOXA]_[protein=OXA-24_family_carbapenem-hydrolyzing_class_D_beta-lactamase]_[protein_id=AWK92632.2]_[location=     TAATGAAATTACTTATAAGTCGCTAGAAAA 840
lcl|MH337637.1_cds_AWK58761.1_1_[gene=blaOXA]_[protein=OXA-24_family_carbapenem-hydrolyzing_class_D_beta-lactamase_OXA-653]_[protein_id=AWK58761.1]_[l     TAATGAAATTACTTATAAGTCGCTAGAAAA 840
lcl|MN920418.1_cds_QHI08147.1_1_[gene=blaOXA]_[protein=OXA-24_family_carbapenem-hydrolyzing_class_D_beta-lactamase_OXA-897]_[protein_id=QHI08147.1]_[l     TAATGAAATTACTTATAAGTCGCTAGAAAA 840
lcl|NG_049438.1_cds_WP_063861040.1_1_[gene=blaOXA]_[locus_tag=A7J11_02491]_[protein=OXA-24_family_carbapenem-hydrolyzing_class_D_beta-lactamase_OXA-13     TAATGAAATTACTTATAAGTCGCTAGAAAA 840
lcl|NG_049459.1_cds_WP_063861093.1_1_[gene=blaOXA]_[locus_tag=A7J11_02471]_[protein=OXA-24_family_carbapenem-hydrolyzing_class_D_beta-lactamase_OXA-16     TAATGAAATTACTTATAAGTCGCTAGAAAA 840
lcl|NG_049505.1_cds_WP_057689930.1_1_[gene=blaOXA]_[locus_tag=A7J11_02828]_[protein=OXA-24_family_carbapenem-hydrolyzing_class_D_beta-lactamase_OXA-20     TAATGAAATTACTTATAAGTCGCTAGAAAA 840
lcl|NG_049534.1_cds_WP_012754353.1_1_[gene=blaOXA]_[locus_tag=A7J11_00681]_[protein=OXA-24_family_carbapenem-hydrolyzing_class_D_beta-lactamase_OXA-24     TAATGAAATTACTTATAAGTCGCTAGAAAA 840
lcl|NG_049545.1_cds_WP_063862416.1_1_[gene=blaOXA]_[locus_tag=A7J11_01026]_[protein=OXA-24_family_carbapenem-hydrolyzing_class_D_beta-lactamase_OXA-25     TAATGAAATTACTTATAAGTTGCTAGAAAA 840
lcl|NG_049555.1_cds_WP_063862442.1_1_[gene=blaOXA]_[locus_tag=A7J11_00595]_[protein=OXA-24_family_carbapenem-hydrolyzing_class_D_beta-lactamase_OXA-26     TAATGAAATTACTTATAAGTCGCTAGAAAA 840
lcl|NG_049723.1_cds_WP_063864079.1_1_[gene=blaOXA]_[locus_tag=A7J11_03482]_[protein=OXA-24_family_carbapenem-hydrolyzing_class_D_beta-lactamase_OXA-43     TAATGAAATTACTTATAAGTCGCTAGAAAA 840
lcl|NG_057615.1_cds_WP_087554513.1_1_[gene=blaOXA]_[locus_tag=A7J11_05592]_[protein=OXA-24_family_carbapenem-hydrolyzing_class_D_beta-lactamase_OXA-65     TAATGAAATTACTTATAAGTCGCTAGAAAA 840
lcl|NG_068017.1_cds_WP_164461290.1_1_[gene=blaOXA]_[locus_tag=A7J11_06714]_[protein=OXA-24_family_carbapenem-hydrolyzing_class_D_beta-lactamase_OXA-89     TAATGAAATTACTTATAAGTCGCTAGAAAA 840
lcl|NG_078047.1_cds_WP_231869647.1_1_[gene=blaOXA]_[locus_tag=A7J11_07319]_[protein=OXA-24_family_carbapenem-hydrolyzing_class_D_beta-lactamase_OXA-10     TAATGAAATTACTTATAAGTCGCTAGAAAA 840
lcl|NG_079923.1_cds_WP_242934101.1_1_[gene=blaOXA]_[locus_tag=A7J11_07432]_[protein=OXA-24_family_carbapenem-hydrolyzing_class_D_beta-lactamase_OXA-10     TAATGAAATTACTTATAAGTCGCTAGAAAA 840
lcl|NG_242305.1_cds_WP_328703067.1_1_[gene=blaOXA]_[locus_tag=A7J11_08285]_[protein=OXA-24_family_carbapenem-hydrolyzing_class_D_beta-lactamase_OXA-12     TAATGAAATTACTTATAAGTCGCTAGAAAA 840
lcl|NG_243521.1_cds_WP_375516079.1_1_[gene=blaOXA]_[locus_tag=A7J11_08517]_[protein=OXA-24_family_carbapenem-hydrolyzing_class_D_beta-lactamase_OXA-13     TAATGAAATTACTTATAAGTCGCTAGAAAA 840
lcl|NG_244141.1_cds_WP_408906787.1_1_[gene=blaOXA]_[locus_tag=A7J11_08680]_[protein=OXA-24_family_carbapenem-hydrolyzing_class_D_beta-lactamase_OXA-13     TAATGAAATTACTTATAAGTCGCTAGAAAA 840
lcl|OK271078.1_cds_UBS26085.1_1_[gene=blaOXA]_[protein=OXA-24_family_carbapenem-hydrolyzing_class_D_beta-lactamase_OXA-1040]_[protein_id=UBS26085.1]_[     TAATGAAATTACTTATAAGTCGCTAGAAAA 840
lcl|OM461358.1_cds_UMW71110.1_1_[gene=blaOXA]_[protein=OXA-24_family_carbapenem-hydrolyzing_class_D_beta-lactamase_OXA-72]_[protein_id=UMW71110.1]_[lo     TAATGAAATTACTTATAAGTCGCTAGAAAA 840
lcl|OM638107.1_cds_ULU82656.1_1_[gene=blaOXA]_[protein=OXA-24_family_carbapenem-hydrolyzing_class_D_beta-lactamase_OXA-1081]_[protein_id=ULU82656.1]_[     TAATGAAATTACTTATAAGTCGCTAGAAAA 840
lcl|PP125276.1_cds_WRW33976.1_1_[gene=blaOXA]_[protein=OXA-24_family_carbapenem-hydrolyzing_class_D_beta-lactamase_OXA-1225]_[protein_id=WRW33976.1]_[     TAATGAAATTACTTATAAGTCGCTAGAAAA 840
                                                                                                                                                                                         

OXA-1_consensus                                                                                                                                            TTCTAAACACACTAAATTTATAA 863
OXA01_crRNA                                                                                                                                                ----------------------- 863
Forward_primer                                                                                                                                             ----------------------- 863
Reverse_primer                                                                                                                                             ----------------------- 863
lcl|MF594781.2_cds_AWK92632.2_1_[gene=blaOXA]_[protein=OXA-24_family_carbapenem-hydrolyzing_class_D_beta-lactamase]_[protein_id=AWK92632.2]_[location=     TCTTGGAATCATTTAA------- 863
lcl|MH337637.1_cds_AWK58761.1_1_[gene=blaOXA]_[protein=OXA-24_family_carbapenem-hydrolyzing_class_D_beta-lactamase_OXA-653]_[protein_id=AWK58761.1]_[l     TCTTGGAATCATTTAA------- 863
lcl|MN920418.1_cds_QHI08147.1_1_[gene=blaOXA]_[protein=OXA-24_family_carbapenem-hydrolyzing_class_D_beta-lactamase_OXA-897]_[protein_id=QHI08147.1]_[l     TCTTGGAATCATTTAA------- 863
lcl|NG_049438.1_cds_WP_063861040.1_1_[gene=blaOXA]_[locus_tag=A7J11_02491]_[protein=OXA-24_family_carbapenem-hydrolyzing_class_D_beta-lactamase_OXA-13     TCTTGGAATCATTTAA------- 863
lcl|NG_049459.1_cds_WP_063861093.1_1_[gene=blaOXA]_[locus_tag=A7J11_02471]_[protein=OXA-24_family_carbapenem-hydrolyzing_class_D_beta-lactamase_OXA-16     TCTTGGAATCATTTAA------- 863
lcl|NG_049505.1_cds_WP_057689930.1_1_[gene=blaOXA]_[locus_tag=A7J11_02828]_[protein=OXA-24_family_carbapenem-hydrolyzing_class_D_beta-lactamase_OXA-20     TCTTGGAATCATTTAA------- 863
lcl|NG_049534.1_cds_WP_012754353.1_1_[gene=blaOXA]_[locus_tag=A7J11_00681]_[protein=OXA-24_family_carbapenem-hydrolyzing_class_D_beta-lactamase_OXA-24     TCTTGGAATCATTTAA------- 863
lcl|NG_049545.1_cds_WP_063862416.1_1_[gene=blaOXA]_[locus_tag=A7J11_01026]_[protein=OXA-24_family_carbapenem-hydrolyzing_class_D_beta-lactamase_OXA-25     TCTTGGAATCATTTAA------- 863
lcl|NG_049555.1_cds_WP_063862442.1_1_[gene=blaOXA]_[locus_tag=A7J11_00595]_[protein=OXA-24_family_carbapenem-hydrolyzing_class_D_beta-lactamase_OXA-26     TCTTGGAATCATTTAA------- 863
lcl|NG_049723.1_cds_WP_063864079.1_1_[gene=blaOXA]_[locus_tag=A7J11_03482]_[protein=OXA-24_family_carbapenem-hydrolyzing_class_D_beta-lactamase_OXA-43     TCTTGGAATCATTTAA------- 863
lcl|NG_057615.1_cds_WP_087554513.1_1_[gene=blaOXA]_[locus_tag=A7J11_05592]_[protein=OXA-24_family_carbapenem-hydrolyzing_class_D_beta-lactamase_OXA-65     TCTTGGAATCATTTAA------- 863
lcl|NG_068017.1_cds_WP_164461290.1_1_[gene=blaOXA]_[locus_tag=A7J11_06714]_[protein=OXA-24_family_carbapenem-hydrolyzing_class_D_beta-lactamase_OXA-89     TCTTGGAATCATTTAA------- 863
lcl|NG_078047.1_cds_WP_231869647.1_1_[gene=blaOXA]_[locus_tag=A7J11_07319]_[protein=OXA-24_family_carbapenem-hydrolyzing_class_D_beta-lactamase_OXA-10     TCTTGGAATCATTTAA------- 863
lcl|NG_079923.1_cds_WP_242934101.1_1_[gene=blaOXA]_[locus_tag=A7J11_07432]_[protein=OXA-24_family_carbapenem-hydrolyzing_class_D_beta-lactamase_OXA-10     TCTTGGAATCATTTAA------- 863
lcl|NG_242305.1_cds_WP_328703067.1_1_[gene=blaOXA]_[locus_tag=A7J11_08285]_[protein=OXA-24_family_carbapenem-hydrolyzing_class_D_beta-lactamase_OXA-12     TCTTGGAATCATTTAA------- 863
lcl|NG_243521.1_cds_WP_375516079.1_1_[gene=blaOXA]_[locus_tag=A7J11_08517]_[protein=OXA-24_family_carbapenem-hydrolyzing_class_D_beta-lactamase_OXA-13     TCTTGGAATCATTTAA------- 863
lcl|NG_244141.1_cds_WP_408906787.1_1_[gene=blaOXA]_[locus_tag=A7J11_08680]_[protein=OXA-24_family_carbapenem-hydrolyzing_class_D_beta-lactamase_OXA-13     TCTTGGAATCATTTAA------- 863
lcl|OK271078.1_cds_UBS26085.1_1_[gene=blaOXA]_[protein=OXA-24_family_carbapenem-hydrolyzing_class_D_beta-lactamase_OXA-1040]_[protein_id=UBS26085.1]_[     TCTTGGAATCATTTAA------- 863
lcl|OM461358.1_cds_UMW71110.1_1_[gene=blaOXA]_[protein=OXA-24_family_carbapenem-hydrolyzing_class_D_beta-lactamase_OXA-72]_[protein_id=UMW71110.1]_[lo     TCTTGGAATCATTTAA------- 863
lcl|OM638107.1_cds_ULU82656.1_1_[gene=blaOXA]_[protein=OXA-24_family_carbapenem-hydrolyzing_class_D_beta-lactamase_OXA-1081]_[protein_id=ULU82656.1]_[     TCTTGGAATCATTTAA------- 863
lcl|PP125276.1_cds_WRW33976.1_1_[gene=blaOXA]_[protein=OXA-24_family_carbapenem-hydrolyzing_class_D_beta-lactamase_OXA-1225]_[protein_id=WRW33976.1]_[     TCTTGGAATCATTTAA------- 863
                                                                                                                                                                                  
