# Supplementary material for: Thermal optimized PCR coupled to CRISPR-Cas12a for rapid detection of blaOXA-1 resistance gene
Source: PLoS One. 2026 May 15;21(5):e0337675. doi: 10.1371/journal.pone.0337675 (PMC13178884; doi:10.1371/journal.pone.0337675)
Supplement: S2 File [file pone.0337675.s002.zip › Supplementary_file_S2/Aln_OXA213.aln]

CLUSTAL W 2.0 multiple sequence alignment

OXA-1_consensus                                                                                                                                            ATGAAAAACACAATACATATCAACTTCGC- 30
OXA01_crRNA                                                                                                                                                ------------------------------ 30
Forward_primer                                                                                                                                             ------------------------------ 30
Reverse_primer                                                                                                                                             ------------------------------ 30
lcl|NG_049512.1_cds_WP_005047495.1_1_[gene=blaOXA]_[locus_tag=A7J11_02759]_[protein=carbapenem-hydrolyzing_class_D_beta-lactamase_OXA-213]_[protein_id     ATGTACAAAAAAGCCCTTATCGTTGCAACA 30
lcl|KU571454.1_cds_AMB17205.1_1_[gene=blaOXA]_[protein=OXA-213_family_carbapenem-hydrolyzing_class_D_beta-lactamase_OXA-506]_[protein_id=AMB17205.1]_[     ATGACTAAAAAAGCTCTTTTCTTTGCCATT 30
lcl|KX599408.1_cds_ANW47167.1_1_[gene=blaOXA]_[protein=OXA-213_family_carbapenem-hydrolyzing_class_D_beta-lactamase_OXA-522]_[protein_id=ANW47167.1]_[     ATGACTAAAAAAGCTCTTTTCTTTGCCATT 30
lcl|KX599409.1_cds_ANW47168.1_1_[gene=blaOXA]_[protein=OXA-213_family_carbapenem-hydrolyzing_class_D_beta-lactamase_OXA-526]_[protein_id=ANW47168.1]_[     ATGACTAAAAAAGCTCTTTTCTTTGCCATT 30
lcl|KY767021.1_cds_ARB50423.1_1_[gene=blaOXA]_[protein=OXA-213_family_carbapenem-hydrolyzing_class_D_beta-lactamase_OXA-563]_[protein_id=ARB50423.1]_[     ATGACTAAAAAAGCTCTTTTCTTTGCCATT 30
lcl|KY767022.1_cds_ARB50424.1_1_[gene=blaOXA]_[protein=OXA-213_family_carbapenem-hydrolyzing_class_D_beta-lactamase_OXA-564]_[protein_id=ARB50424.1]_[     ATGACTAAAAAAGCTCTTTTCTTTGCCATT 30
lcl|MH212162.1_cds_AWA42531.1_1_[gene=blaOXA]_[protein=OXA-213_family_carbapenem-hydrolyzing_class_D_beta-lactamase_OXA-642]_[protein_id=AWA42531.1]_[     ATGACTAAAAAAGCTCTTTTCTTTGCCATT 30
lcl|MH780099.1_cds_AXQ11891.1_1_[gene=blaOXA]_[protein=OXA-213_family_carbapenem-hydrolyzing_class_D_beta-lactamase_OXA-678]_[protein_id=AXQ11891.1]_[     ATGACTAAAAAAGCTCTTTTCTTTGCCATT 30
lcl|NG_049614.1_cds_WP_063862632.1_1_[gene=blaOXA]_[locus_tag=A7J11_03087]_[protein=OXA-213_family_carbapenem-hydrolyzing_class_D_beta-lactamase_OXA-3     ATGTATAAAAAAGTCCTTATCGTTGCAACA 30
lcl|NG_064759.1_cds_WP_136512092.1_1_[gene=blaOXA]_[locus_tag=A7J11_06217]_[protein=OXA-213_family_carbapenem-hydrolyzing_class_D_beta-lactamase_OXA-8     ATGACTAAAAAAGCTCTTTTCTTTGCTATT 30
lcl|NG_148652.1_cds_WP_268871871.1_1_[gene=blaOXA]_[locus_tag=A7J11_07884]_[protein=OXA-213_family_carbapenem-hydrolyzing_class_D_beta-lactamase_OXA-1     ATGACTAAAAAAGCTCTTTTCTTTGCCATT 30
lcl|NG_148653.1_cds_WP_268871872.1_1_[gene=blaOXA]_[locus_tag=A7J11_07886]_[protein=OXA-213_family_carbapenem-hydrolyzing_class_D_beta-lactamase_OXA-1     ATGACTAAAAAAGCTCTTTTCTTTGCCATT 30
lcl|NG_148654.1_cds_WP_104074618.1_1_[gene=blaOXA]_[locus_tag=A7J11_07888]_[protein=OXA-213_family_carbapenem-hydrolyzing_class_D_beta-lactamase_OXA-1     ATGACTAAAAAAGCTCTCTTCTTTGCCATT 30
lcl|ON101850.1_cds_UOM32500.1_1_[gene=blaOXA]_[protein=OXA-213_family_carbapenem-hydrolyzing_class_D_beta-lactamase_OXA-1113]_[protein_id=UOM32500.1]_     ATGACTAAAAAAGCTCTTTTCTTTGCCATT 30
lcl|ON101851.1_cds_UOM32501.1_1_[gene=blaOXA]_[protein=OXA-213_family_carbapenem-hydrolyzing_class_D_beta-lactamase_OXA-1114]_[protein_id=UOM32501.1]_     ATGACTAAAAAAGCTCTTTTCTTTGCCATT 30
lcl|ON101852.1_cds_UOM32502.1_1_[gene=blaOXA]_[protein=OXA-213_family_carbapenem-hydrolyzing_class_D_beta-lactamase_OXA-1115]_[protein_id=UOM32502.1]_     ATGACTAAAAAAGCTCTTTTCTTTGCCATT 30
lcl|KX668472.1_cds_ANZ80603.1_1_[gene=blaOXA]_[protein=OXA-213_family_carbapenem-hydrolyzing_class_D_beta-lactamase_OXA-533]_[protein_id=ANZ80603.1]_[     ATGACTAAAAAAGCTCTTTTCTTTGCCATT 30
lcl|LC742738.1_cds_BDU78995.1_1_[gene=blaOXA]_[protein=OXA-213_family_carbapenem-hydrolyzing_class_D_beta-lactamase_OXA-1185]_[protein_id=BDU78995.1]_     ATGTATAAAAAAGCCCTTATCGTTGCAACA 30
lcl|LC777321.1_cds_BER91150.1_1_[gene=blaOXA]_[protein=OXA-213_family_carbapenem-hydrolyzing_class_D_beta-lactamase]_[protein_id=BER91150.1]_[location     ATGACTAAAAAAGCTCTTTTCTTTGCCATT 30
lcl|MK087756.1_cds_AYN72943.1_1_[gene=blaOXA]_[protein=OXA-213_family_carbapenem-hydrolyzing_class_D_beta-lactamase_OXA-777]_[protein_id=AYN72943.1]_[     ATGACTAAAAAAGCTCTTTTCTTTGCCATT 30
lcl|MK087757.2_cds_AYN72944.2_1_[gene=blaOXA]_[protein=OXA-213_family_carbapenem-hydrolyzing_class_D_beta-lactamase_OXA-564]_[protein_id=AYN72944.2]_[     ATGACTAAAAAAGCTCTTTTCTTTGCCATT 30
lcl|MK087758.1_cds_AYN72945.1_1_[gene=blaOXA]_[protein=OXA-213_family_carbapenem-hydrolyzing_class_D_beta-lactamase_OXA-778]_[protein_id=AYN72945.1]_[     ATGACTAAAAAAGCTCTTTTCTTTGCCATT 30
lcl|MK087759.1_cds_AYN72946.1_1_[gene=blaOXA]_[protein=OXA-213_family_carbapenem-hydrolyzing_class_D_beta-lactamase_OXA-500]_[protein_id=AYN72946.1]_[     ATGACTAAAAAAGCTCTTTTCTTTGCCATT 30
lcl|MK087760.1_cds_AYN72947.1_1_[gene=blaOXA]_[protein=OXA-213_family_carbapenem-hydrolyzing_class_D_beta-lactamase_OXA-500]_[protein_id=AYN72947.1]_[     ATGACTAAAAAAGCTCTTTTCTTTGCCATT 30
lcl|MK087761.1_cds_AYN72948.1_1_[gene=blaOXA]_[protein=OXA-213_family_carbapenem-hydrolyzing_class_D_beta-lactamase_OXA-500]_[protein_id=AYN72948.1]_[     ATGACTAAAAAAGCTCTTTTCTTTGCCATT 30
lcl|MK087762.1_cds_AYN72949.1_1_[gene=blaOXA]_[protein=OXA-213_family_carbapenem-hydrolyzing_class_D_beta-lactamase_OXA-500]_[protein_id=AYN72949.1]_[     ATGACTAAAAAAGCTCTTTTCTTTGCCATT 30
lcl|MK645913.1_cds_QBQ03026.1_1_[gene=blaOXA]_[protein=OXA-213_family_carbapenem-hydrolyzing_class_D_beta-lactamase_OXA-801]_[protein_id=QBQ03026.1]_[     ATGACTAAAAAAGCTCTTTTCTTTGCTATT 30
lcl|MK645914.1_cds_QBQ03027.1_1_[gene=blaOXA]_[protein=OXA-213_family_carbapenem-hydrolyzing_class_D_beta-lactamase_OXA-802]_[protein_id=QBQ03027.1]_[     ATGACTAAAAGAGCTCTTTTCTTTGCTATT 30
lcl|MK645915.1_cds_QBQ03028.1_1_[gene=blaOXA]_[protein=OXA-213_family_carbapenem-hydrolyzing_class_D_beta-lactamase_OXA-803]_[protein_id=QBQ03028.1]_[     ATGACTAAAAAAGCTCTTTTCTTTGCCATT 30
lcl|MK645916.1_cds_QBQ03029.1_1_[gene=blaOXA]_[protein=OXA-213_family_carbapenem-hydrolyzing_class_D_beta-lactamase_OXA-804]_[protein_id=QBQ03029.1]_[     ATGACTAAAAAAGCTCTTTTCTTTGCCATT 30
lcl|MK645917.1_cds_QBQ03030.1_1_[gene=blaOXA]_[protein=OXA-213_family_carbapenem-hydrolyzing_class_D_beta-lactamase_OXA-805]_[protein_id=QBQ03030.1]_[     ATGTATAAAAAAGTCCTTGTCGTTGCAACA 30
lcl|MK645931.1_cds_QBQ03044.1_1_[gene=blaOXA]_[protein=OXA-213_family_carbapenem-hydrolyzing_class_D_beta-lactamase_OXA-819]_[protein_id=QBQ03044.1]_[     ATGACTAAAAAAGCTCTTTTCTTTGCTATT 30
lcl|MK645932.1_cds_QBQ03045.1_1_[gene=blaOXA]_[protein=OXA-213_family_carbapenem-hydrolyzing_class_D_beta-lactamase_OXA-820]_[protein_id=QBQ03045.1]_[     ATGACTAAAAAAGCTCTTTTCTTTGCCATT 30
lcl|MK645933.1_cds_QBQ03046.1_1_[gene=blaOXA]_[protein=OXA-213_family_carbapenem-hydrolyzing_class_D_beta-lactamase_OXA-821]_[protein_id=QBQ03046.1]_[     ATGACTAAAAAAGCTCTTTTCTTTGCCATT 30
lcl|MK713326.1_cds_QBX33276.1_1_[gene=blaOXA]_[protein=OXA-213_family_carbapenem-hydrolyzing_class_D_beta-lactamase_OXA-822]_[protein_id=QBX33276.1]_[     ATGTATAAAAAAGTCCTTATCGTTGCAACA 30
lcl|MK810442.1_cds_QCE31566.1_1_[gene=blaOXA]_[protein=OXA-213_family_carbapenem-hydrolyzing_class_D_beta-lactamase_OXA-826]_[protein_id=QCE31566.1]_[     ATGACTAAAAAAGCTCTTTTCTTTGCCATT 30
lcl|MK942060.1_cds_QCU71419.1_1_[gene=blaOXA]_[protein=OXA-213_family_carbapenem-hydrolyzing_class_D_beta-lactamase_OXA-832]_[protein_id=QCU71419.1]_[     ATGACTAAAAAAGCTCTTTTCTTTGCCATT 30
lcl|MN339512.1_cds_QEJ74009.1_1_[gene=blaOXA]_[protein=OXA-213_family_carbapenem-hydrolyzing_class_D_beta-lactamase_OXA-840]_[protein_id=QEJ74009.1]_[     ATGACTAAAAAAGCTCTTTTCTTTGCCATT 30
lcl|MN339513.1_cds_QEJ74010.1_1_[gene=blaOXA]_[protein=OXA-213_family_carbapenem-hydrolyzing_class_D_beta-lactamase_OXA-841]_[protein_id=QEJ74010.1]_[     ATGACTAAAAAAGCTCTTTTCTTTGCCATT 30
lcl|MN339514.1_cds_QEJ74011.1_1_[gene=blaOXA]_[protein=OXA-213_family_carbapenem-hydrolyzing_class_D_beta-lactamase_OXA-842]_[protein_id=QEJ74011.1]_[     ATGACTAAAAAAGCTCTTTTCCTTGCTATT 30
lcl|MN339515.1_cds_QEJ74012.1_1_[gene=blaOXA]_[protein=OXA-213_family_carbapenem-hydrolyzing_class_D_beta-lactamase_OXA-843]_[protein_id=QEJ74012.1]_[     ATGACTAAAAAAGCTCTTTTCTTTGCCATT 30
lcl|MN339516.1_cds_QEJ74013.1_1_[gene=blaOXA]_[protein=OXA-213_family_carbapenem-hydrolyzing_class_D_beta-lactamase_OXA-844]_[protein_id=QEJ74013.1]_[     ATGTATAAAAAAGCCCTTATCGTTGCAACA 30
lcl|MZ133819.1_cds_QUW44777.1_1_[gene=blaOXA]_[protein=OXA-213_family_carbapenem-hydrolyzing_class_D_beta-lactamase_OXA-819]_[protein_id=QUW44777.1]_[     ATGACTAAAAAAGCTCTTTTCTTTGCTATT 30
lcl|MZ265730.1_cds_QWA20177.1_1_[gene=blaOXA]_[protein=OXA-213_family_carbapenem-hydrolyzing_class_D_beta-lactamase_OXA-978]_[protein_id=QWA20177.1]_[     ATGACTAAAAAAGCTCTTTTCTTTGCCATT 30
lcl|MZ265731.1_cds_QWA20178.1_1_[gene=blaOXA]_[protein=OXA-213_family_carbapenem-hydrolyzing_class_D_beta-lactamase_OXA-979]_[protein_id=QWA20178.1]_[     ATGATTAAACAAGCTCTTTTCTTTGCCATT 30
lcl|MZ265732.1_cds_QWA20179.1_1_[gene=blaOXA]_[protein=OXA-213_family_carbapenem-hydrolyzing_class_D_beta-lactamase_OXA-980]_[protein_id=QWA20179.1]_[     ATGACTAAAAAAGCTCTTTTCTTTGCCATT 30
lcl|MZ265737.1_cds_QWA20184.1_1_[gene=blaOXA]_[protein=OXA-213_family_carbapenem-hydrolyzing_class_D_beta-lactamase_OXA-985]_[protein_id=QWA20184.1]_[     ATGTCTAAAAAAGCTCTTTTCTTTGCCATT 30
lcl|MZ265738.1_cds_QWA20185.1_1_[gene=blaOXA]_[protein=OXA-213_family_carbapenem-hydrolyzing_class_D_beta-lactamase_OXA-986]_[protein_id=QWA20185.1]_[     ATGACTAAAAAAGCTCTTTTCTTTGCCATT 30
lcl|MZ265739.1_cds_QWA20186.1_1_[gene=blaOXA]_[protein=OXA-213_family_carbapenem-hydrolyzing_class_D_beta-lactamase_OXA-987]_[protein_id=QWA20186.1]_[     ATGTATAAAAAAGTCCTTGTCGTTGCGACA 30
lcl|MZ265740.1_cds_QWA20187.1_1_[gene=blaOXA]_[protein=OXA-213_family_carbapenem-hydrolyzing_class_D_beta-lactamase_OXA-988]_[protein_id=QWA20187.1]_[     ATGACTAAAAAAGCTCTTTTCTTTGCCATT 30
lcl|MZ265741.1_cds_QWA20188.1_1_[gene=blaOXA]_[protein=OXA-213_family_carbapenem-hydrolyzing_class_D_beta-lactamase_OXA-989]_[protein_id=QWA20188.1]_[     ATGATTAAACAAGCTCTTTTCTTTGCCATT 30
lcl|MZ265742.1_cds_QWA20189.1_1_[gene=blaOXA]_[protein=OXA-213_family_carbapenem-hydrolyzing_class_D_beta-lactamase_OXA-990]_[protein_id=QWA20189.1]_[     ATGTATAAAAAAGCCCTTATCGCAGCAACA 30
lcl|MZ265744.1_cds_QWA20191.1_1_[gene=blaOXA]_[protein=OXA-213_family_carbapenem-hydrolyzing_class_D_beta-lactamase_OXA-992]_[protein_id=QWA20191.1]_[     ATGACTAAAAAAGCTCTTTTCTTTGCCATT 30
lcl|MZ265752.1_cds_QWA20199.1_1_[gene=blaOXA]_[protein=OXA-213_family_carbapenem-hydrolyzing_class_D_beta-lactamase_OXA-1000]_[protein_id=QWA20199.1]_     ATGACTAAAAAAGCTCTTTTCTTTGCCATT 30
lcl|MZ265753.1_cds_QWA20200.1_1_[gene=blaOXA]_[protein=OXA-213_family_carbapenem-hydrolyzing_class_D_beta-lactamase_OXA-502]_[protein_id=QWA20200.1]_[     ATGACTAAAAAAGCTCTTTTCTTTGCCATT 30
lcl|MZ265755.1_cds_QWA20202.1_1_[gene=blaOXA]_[protein=OXA-213_family_carbapenem-hydrolyzing_class_D_beta-lactamase_OXA-1002]_[protein_id=QWA20202.1]_     ATGACTAAAAAAGCTCTTTTCTTTGCCATT 30
lcl|MZ265756.1_cds_QWA20203.1_1_[gene=blaOXA]_[protein=OXA-213_family_carbapenem-hydrolyzing_class_D_beta-lactamase_OXA-1003]_[protein_id=QWA20203.1]_     ATGTATAAAAAAGTCCTTGTCGTTGCGACA 30
lcl|MZ265760.1_cds_QWA20207.1_1_[gene=blaOXA]_[protein=OXA-213_family_carbapenem-hydrolyzing_class_D_beta-lactamase_OXA-1007]_[protein_id=QWA20207.1]_     ATGTATAAAAAAGTCCTTGTCGTTGCAACA 30
lcl|MZ265761.1_cds_QWA20208.1_1_[gene=blaOXA]_[protein=OXA-213_family_carbapenem-hydrolyzing_class_D_beta-lactamase_OXA-1008]_[protein_id=QWA20208.1]_     ATGACTAAAAAAGCTCTTTTCTTTGCCATT 30
lcl|MZ265762.1_cds_QWA20209.1_1_[gene=blaOXA]_[protein=OXA-213_family_carbapenem-hydrolyzing_class_D_beta-lactamase_OXA-1009]_[protein_id=QWA20209.1]_     ATGTATAAAAAAGCCCTTATCGCTGCAACA 30
lcl|MZ265763.1_cds_QWA20210.1_1_[gene=blaOXA]_[protein=OXA-213_family_carbapenem-hydrolyzing_class_D_beta-lactamase_OXA-1010]_[protein_id=QWA20210.1]_     ATGACTAAAAAAGCTCTTTTCCTTGCTATT 30
lcl|NG_049563.1_cds_WP_005041180.1_1_[gene=blaOXA]_[locus_tag=A7J11_03005]_[protein=OXA-213_family_carbapenem-hydrolyzing_class_D_beta-lactamase_OXA-2     ATGTATAAAAAAGCCCTTATCGCTGCAACA 30
lcl|NG_049564.1_cds_WP_003651390.1_1_[gene=blaOXA]_[locus_tag=A7J11_02450]_[protein=OXA-213_family_carbapenem-hydrolyzing_class_D_beta-lactamase_OXA-2     ATGTATAAAAAAGCGCTTATCGTTACAACA 30
lcl|NG_049565.1_cds_WP_016138346.1_1_[gene=blaOXA]_[locus_tag=A7J11_03043]_[protein=OXA-213_family_carbapenem-hydrolyzing_class_D_beta-lactamase_OXA-2     ATGTATAAAAAAGTCCTTATCGTGGCAACA 30
lcl|NG_049567.1_cds_WP_016141238.1_1_[gene=blaOXA]_[locus_tag=A7J11_03044]_[protein=OXA-213_family_carbapenem-hydrolyzing_class_D_beta-lactamase_OXA-2     ATGACTAAAAAAGCTCTTTTCTTTGCCATT 30
lcl|NG_049568.1_cds_WP_016145058.1_1_[gene=blaOXA]_[locus_tag=A7J11_03045]_[protein=OXA-213_family_carbapenem-hydrolyzing_class_D_beta-lactamase_OXA-2     ATGACTAAAAAAGCTCTTTTCCTTGCTATT 30
lcl|NG_049569.1_cds_WP_005076320.1_1_[gene=blaOXA]_[locus_tag=A7J11_03007]_[protein=OXA-213_family_carbapenem-hydrolyzing_class_D_beta-lactamase_OXA-2     ATGACTAAAAAAGCTCTTTTCTTTGCCATT 30
lcl|NG_049570.1_cds_WP_005069609.1_1_[gene=blaOXA]_[locus_tag=A7J11_03006]_[protein=OXA-213_family_carbapenem-hydrolyzing_class_D_beta-lactamase_OXA-2     ATGACTAAAAAAGCTCTTTTCTTTGCCATT 30
lcl|NG_049600.1_cds_WP_005304617.1_1_[gene=blaOXA]_[locus_tag=A7J11_03021]_[protein=OXA-213_family_carbapenem-hydrolyzing_class_D_beta-lactamase_OXA-3     ATGTATAAAAAAGTCCTTGTCGTTGCAATA 30
lcl|NG_049601.1_cds_WP_004792810.1_1_[gene=blaOXA]_[locus_tag=A7J11_02994]_[protein=OXA-213_family_carbapenem-hydrolyzing_class_D_beta-lactamase_OXA-3     ATGTATAAAAAAGTCCTTGTCGTTGCAACA 30
lcl|NG_049615.1_cds_WP_063862638.1_1_[gene=blaOXA]_[locus_tag=A7J11_03088]_[protein=OXA-213_family_carbapenem-hydrolyzing_class_D_beta-lactamase_OXA-3     ATGTATAAAAAAGCCCTTATCGTTGCAACA 30
lcl|NG_049616.1_cds_WP_063862643.1_1_[gene=blaOXA]_[locus_tag=A7J11_03089]_[protein=OXA-213_family_carbapenem-hydrolyzing_class_D_beta-lactamase_OXA-3     ATGTATAAAAAAACCCTTATCGTTACAACA 30
lcl|NG_049617.1_cds_WP_063862646.1_1_[gene=blaOXA]_[locus_tag=A7J11_03090]_[protein=OXA-213_family_carbapenem-hydrolyzing_class_D_beta-lactamase_OXA-3     ATGTATAAAAAAGCCCTTATCGTTGCAACA 30
lcl|NG_049618.1_cds_WP_063862651.1_1_[gene=blaOXA]_[locus_tag=A7J11_03091]_[protein=OXA-213_family_carbapenem-hydrolyzing_class_D_beta-lactamase_OXA-3     ATGTATAAAAAAGCCTTTATCGTTGCAACA 30
lcl|NG_049619.1_cds_WP_063862656.1_1_[gene=blaOXA]_[locus_tag=A7J11_03092]_[protein=OXA-213_family_carbapenem-hydrolyzing_class_D_beta-lactamase_OXA-3     ATGTACAAAAAAGCCCTTATCGTTGCAACA 30
lcl|NG_049620.1_cds_WP_063862662.1_1_[gene=blaOXA]_[locus_tag=A7J11_03093]_[protein=OXA-213_family_carbapenem-hydrolyzing_class_D_beta-lactamase_OXA-3     ATGTATAAAAAAGCCCTTATCGTTGCAACA 30
lcl|NG_049621.1_cds_WP_063862667.1_1_[gene=blaOXA]_[locus_tag=A7J11_03094]_[protein=OXA-213_family_carbapenem-hydrolyzing_class_D_beta-lactamase_OXA-3     ATGTATAAAAAAGCCCTTATCGTTGCAACA 30
lcl|NG_049622.1_cds_WP_063862674.1_1_[gene=blaOXA]_[locus_tag=A7J11_03095]_[protein=OXA-213_family_carbapenem-hydrolyzing_class_D_beta-lactamase_OXA-3     ATGTATAAAAAAGCCCTTATCGTTGCAACA 30
lcl|NG_049623.1_cds_WP_063862682.1_1_[gene=blaOXA]_[locus_tag=A7J11_03096]_[protein=OXA-213_family_carbapenem-hydrolyzing_class_D_beta-lactamase_OXA-3     ATGTATAAAAAAGCCCTTATCGTTGCAACA 30
lcl|NG_049624.1_cds_WP_063862690.1_1_[gene=blaOXA]_[locus_tag=A7J11_03097]_[protein=OXA-213_family_carbapenem-hydrolyzing_class_D_beta-lactamase_OXA-3     ATGTATAAAAAAGCCCTTATCGTTGCAACA 30
lcl|NG_049640.1_cds_WP_063862718.1_1_[gene=blaOXA]_[locus_tag=A7J11_03104]_[protein=OXA-213_family_carbapenem-hydrolyzing_class_D_beta-lactamase_OXA-3     ATGTATAAAAAAGCCCTTATCGTTGCAACA 30
lcl|NG_049641.1_cds_WP_063862719.1_1_[gene=blaOXA]_[locus_tag=A7J11_03105]_[protein=OXA-213_family_carbapenem-hydrolyzing_class_D_beta-lactamase_OXA-3     ATGTATAAAAAAGCCCTTATCGCTGCAACA 30
lcl|NG_049643.1_cds_WP_063862721.1_1_[gene=blaOXA]_[locus_tag=A7J11_03106]_[protein=OXA-213_family_carbapenem-hydrolyzing_class_D_beta-lactamase_OXA-3     ATGTATAAAAAAGCCCTTATCGTTACAACA 30
lcl|NG_049644.1_cds_WP_063862722.1_1_[gene=blaOXA]_[locus_tag=A7J11_03107]_[protein=OXA-213_family_carbapenem-hydrolyzing_class_D_beta-lactamase_OXA-3     ATGTATAAAAAAGCCCTTATCGTTGCAATA 30
lcl|NG_049645.1_cds_WP_063862723.1_1_[gene=blaOXA]_[locus_tag=A7J11_03108]_[protein=OXA-213_family_carbapenem-hydrolyzing_class_D_beta-lactamase_OXA-3     ATGTATAAAAAAGCCCTTATCGTTGCAACA 30
lcl|NG_049646.1_cds_WP_063862724.1_1_[gene=blaOXA]_[locus_tag=A7J11_03109]_[protein=OXA-213_family_carbapenem-hydrolyzing_class_D_beta-lactamase_OXA-3     ATGTATAAAAAAACCCTTATCGTTACAACA 30
lcl|NG_049647.1_cds_WP_063862725.1_1_[gene=blaOXA]_[locus_tag=A7J11_03110]_[protein=OXA-213_family_carbapenem-hydrolyzing_class_D_beta-lactamase_OXA-3     ATGTATAAAAAAGCCCTTATCGTTGCAACA 30
lcl|NG_049650.1_cds_WP_063862728.1_1_[gene=blaOXA]_[locus_tag=A7J11_03153]_[protein=OXA-213_family_carbapenem-hydrolyzing_class_D_beta-lactamase_OXA-3     ATGTATAAAAAAGCCCTTATCGCTGCAACA 30
lcl|NG_049651.1_cds_WP_063862729.1_1_[gene=blaOXA]_[locus_tag=A7J11_03154]_[protein=OXA-213_family_carbapenem-hydrolyzing_class_D_beta-lactamase_OXA-3     ATGTATAAAAAAGCCCTTATCGTTGCAACA 30
lcl|NG_049652.1_cds_WP_063862730.1_1_[gene=blaOXA]_[locus_tag=A7J11_03155]_[protein=OXA-213_family_carbapenem-hydrolyzing_class_D_beta-lactamase_OXA-3     ATGTATAAAAAAGCCTTTATCGTTGCAACA 30
lcl|NG_049705.1_cds_WP_057089822.1_1_[gene=blaOXA]_[locus_tag=A7J11_03373]_[protein=OXA-213_family_carbapenem-hydrolyzing_class_D_beta-lactamase_OXA-4     ATGACTAAAAAAGCTCTTTTCTTTGCCATT 30
lcl|NG_049709.1_cds_WP_017386798.1_1_[gene=blaOXA]_[locus_tag=A7J11_03053]_[protein=OXA-213_family_carbapenem-hydrolyzing_class_D_beta-lactamase_OXA-4     ATGACTAAAAAAACTCTTTTCTTTGCCATT 30
lcl|NG_049778.1_cds_WP_002121386.1_1_[gene=blaOXA]_[locus_tag=A7J11_02487]_[protein=OXA-213_family_carbapenem-hydrolyzing_class_D_beta-lactamase_OXA-5     ATGACTAAAAAAGCTCTTTTCTTTGCCATT 30
lcl|NG_049779.1_cds_WP_063864113.1_1_[gene=blaOXA]_[locus_tag=A7J11_03589]_[protein=OXA-213_family_carbapenem-hydrolyzing_class_D_beta-lactamase_OXA-5     ATGACTAAAAAAGCTCTTTTCTTTGCCATT 30
lcl|NG_049780.1_cds_WP_032003497.1_1_[gene=blaOXA]_[locus_tag=A7J11_03206]_[protein=OXA-213_family_carbapenem-hydrolyzing_class_D_beta-lactamase_OXA-5     ATGACTAAAAAAGCTCTTTTCTTTGCCATT 30
lcl|NG_049781.1_cds_WP_063864114.1_1_[gene=blaOXA]_[locus_tag=A7J11_03588]_[protein=OXA-213_family_carbapenem-hydrolyzing_class_D_beta-lactamase_OXA-5     ATGACTAAAAAAGCTCTTTTCTTTGCCATT 30
lcl|NG_049784.1_cds_WP_032007272.1_1_[gene=blaOXA]_[locus_tag=A7J11_03207]_[protein=OXA-213_family_carbapenem-hydrolyzing_class_D_beta-lactamase_OXA-5     ATGACTAAAAAAGCTCTTTTCTTTGCCATT 30
lcl|NG_051472.1_cds_WP_068981637.1_1_[gene=blaOXA]_[locus_tag=A7J11_03802]_[protein=OXA-213_family_carbapenem-hydrolyzing_class_D_beta-lactamase_OXA-5     ATGACTAAAAAAGCTCTTTTCTTTGCCATT 30
lcl|NG_051476.1_cds_WP_068981641.1_1_[gene=blaOXA]_[locus_tag=A7J11_03803]_[protein=OXA-213_family_carbapenem-hydrolyzing_class_D_beta-lactamase_OXA-5     ATGACTAAAAAAGCTCTTTTCTTTGCCATT 30
lcl|NG_051483.1_cds_WP_068611377.1_1_[gene=blaOXA]_[locus_tag=A7J11_03814]_[protein=OXA-213_family_carbapenem-hydrolyzing_class_D_beta-lactamase_OXA-5     ATGACTAAAAAAGCTCTTTTCTTTGCCATT 30
lcl|NG_054707.1_cds_WP_085562417.1_1_[gene=blaOXA]_[locus_tag=A7J11_05023]_[protein=OXA-213_family_carbapenem-hydrolyzing_class_D_beta-lactamase_OXA-5     ATGACTAAAAAAGCTCTTTTCTTTGCCATT 30
lcl|NG_054708.1_cds_WP_085562418.1_1_[gene=blaOXA]_[locus_tag=A7J11_05024]_[protein=OXA-213_family_carbapenem-hydrolyzing_class_D_beta-lactamase_OXA-5     ATGACTAAAAAAGCTCTTTTCTTTGCCATT 30
lcl|NG_057487.1_cds_WP_014206564.1_1_[gene=blaOXA]_[locus_tag=A7J11_05488]_[protein=OXA-213_family_carbapenem-hydrolyzing_class_D_beta-lactamase_OXA-6     ATGACTAAAAAAGCTCTTTTCTTTGCCATT 30
lcl|NG_062273.1_cds_WP_122630860.1_1_[gene=blaOXA]_[locus_tag=A7J11_05937]_[protein=OXA-213_family_carbapenem-hydrolyzing_class_D_beta-lactamase_OXA-6     ATGACTAAAAAAGCTCTTTTCTTTGCCATT 30
lcl|NG_062346.1_cds_WP_122630923.1_1_[gene=blaOXA]_[locus_tag=A7J11_06010]_[protein=OXA-213_family_carbapenem-hydrolyzing_class_D_beta-lactamase_OXA-7     ATGACTAAAAAAGCTCTTTTCTTTGCCATT 30
lcl|NG_062347.1_cds_WP_122630924.1_1_[gene=blaOXA]_[locus_tag=A7J11_06011]_[protein=OXA-213_family_carbapenem-hydrolyzing_class_D_beta-lactamase_OXA-7     ATGACTAAAAAAGCTCTTTTCTTTGCCATT 30
lcl|NG_064760.1_cds_WP_136512093.1_1_[gene=blaOXA]_[locus_tag=A7J11_06218]_[protein=OXA-213_family_carbapenem-hydrolyzing_class_D_beta-lactamase_OXA-8     ATGACTAAAAGAGCTCTTTTCTTTGCTATT 30
lcl|NG_064761.1_cds_WP_136512094.1_1_[gene=blaOXA]_[locus_tag=A7J11_06219]_[protein=OXA-213_family_carbapenem-hydrolyzing_class_D_beta-lactamase_OXA-8     ATGACTAAAAAAGCTCTTTTCTTTGCCATT 30
lcl|NG_064762.1_cds_WP_136512095.1_1_[gene=blaOXA]_[locus_tag=A7J11_06220]_[protein=OXA-213_family_carbapenem-hydrolyzing_class_D_beta-lactamase_OXA-8     ATGACTAAAAAAGCTCTTTTCTTTGCCATT 30
lcl|NG_064763.1_cds_WP_136512096.1_1_[gene=blaOXA]_[locus_tag=A7J11_06221]_[protein=OXA-213_family_carbapenem-hydrolyzing_class_D_beta-lactamase_OXA-8     ATGTATAAAAAAGTCCTTGTCGTTGCAACA 30
lcl|NG_064777.1_cds_WP_032053762.1_1_[gene=blaOXA]_[locus_tag=A7J11_06234]_[protein=OXA-213_family_carbapenem-hydrolyzing_class_D_beta-lactamase_OXA-8     ATGACTAAAAAAGCTCTTTTCTTTGCTATT 30
lcl|NG_064778.1_cds_WP_032057042.1_1_[gene=blaOXA]_[locus_tag=A7J11_06235]_[protein=OXA-213_family_carbapenem-hydrolyzing_class_D_beta-lactamase_OXA-8     ATGACTAAAAAAGCTCTTTTCTTTGCCATT 30
lcl|NG_064779.1_cds_WP_057061999.1_1_[gene=blaOXA]_[locus_tag=A7J11_06236]_[protein=OXA-213_family_carbapenem-hydrolyzing_class_D_beta-lactamase_OXA-8     ATGACTAAAAAAGCTCTTTTCTTTGCCATT 30
lcl|NG_065437.1_cds_WP_140423319.1_1_[gene=blaOXA]_[locus_tag=A7J11_06279]_[protein=OXA-213_family_carbapenem-hydrolyzing_class_D_beta-lactamase_OXA-8     ATGACTAAAAAAGCTCTTTTCTTTGCCATT 30
lcl|NG_065442.1_cds_WP_086264536.1_1_[gene=blaOXA]_[locus_tag=A7J11_06294]_[protein=OXA-213_family_carbapenem-hydrolyzing_class_D_beta-lactamase_OXA-8     ATGACTAAAAAAGCTCTTTTCTTTGCCATT 30
lcl|NG_066513.1_cds_WP_150823472.1_1_[gene=blaOXA]_[locus_tag=A7J11_06458]_[protein=OXA-213_family_carbapenem-hydrolyzing_class_D_beta-lactamase_OXA-8     ATGACTAAAAAAGCTCTTTTCTTTGCCATT 30
lcl|NG_066514.1_cds_WP_150823473.1_1_[gene=blaOXA]_[locus_tag=A7J11_06459]_[protein=OXA-213_family_carbapenem-hydrolyzing_class_D_beta-lactamase_OXA-8     ATGACTAAAAAAGCTCTTTTCTTTGCCATT 30
lcl|NG_066515.1_cds_WP_087088911.1_1_[gene=blaOXA]_[locus_tag=A7J11_06460]_[protein=OXA-213_family_carbapenem-hydrolyzing_class_D_beta-lactamase_OXA-8     ATGACTAAAAAAGCTCTTTTCCTTGCTATT 30
lcl|NG_066516.1_cds_WP_150823474.1_1_[gene=blaOXA]_[locus_tag=A7J11_06461]_[protein=OXA-213_family_carbapenem-hydrolyzing_class_D_beta-lactamase_OXA-8     ATGACTAAAAAAGCTCTTTTCTTTGCCATT 30
lcl|NG_066517.1_cds_WP_150823475.1_1_[gene=blaOXA]_[locus_tag=A7J11_06462]_[protein=OXA-213_family_carbapenem-hydrolyzing_class_D_beta-lactamase_OXA-8     ATGTATAAAAAAGCCCTTATCGTTGCAACA 30
lcl|NG_066712.1_cds_WP_133973918.1_1_[gene=blaOXA]_[locus_tag=A7J11_06505]_[protein=OXA-213_family_carbapenem-hydrolyzing_class_D_beta-lactamase_OXA-8     ATGTATAAAAAAGTCCTTATCGTTGCAACA 30
lcl|NG_071213.1_cds_WP_086395021.1_1_[gene=blaOXA]_[locus_tag=A7J11_07011]_[protein=OXA-213_family_carbapenem-hydrolyzing_class_D_beta-lactamase_OXA-9     ATGACTAAAAAAGCTCTTTTCTTTGCCATT 30
lcl|NG_071214.1_cds_WP_078225401.1_1_[gene=blaOXA]_[locus_tag=A7J11_07013]_[protein=OXA-213_family_carbapenem-hydrolyzing_class_D_beta-lactamase_OXA-9     ATGACTAAAAAAGCTCTTTTCTTTGCCATT 30
lcl|NG_071215.1_cds_WP_086398931.1_1_[gene=blaOXA]_[locus_tag=A7J11_07012]_[protein=OXA-213_family_carbapenem-hydrolyzing_class_D_beta-lactamase_OXA-9     ATGACTAAAAAAGCTCTTTTCTTTGCCATT 30
lcl|NG_077999.1_cds_WP_231869604.1_1_[gene=blaOXA]_[locus_tag=A7J11_07271]_[protein=OXA-213_family_carbapenem-hydrolyzing_class_D_beta-lactamase_OXA-9     ATGACTAAAAAAGCTCTTTTCTTTGCCATT 30
lcl|NG_078000.1_cds_WP_231869605.1_1_[gene=blaOXA]_[locus_tag=A7J11_07272]_[protein=OXA-213_family_carbapenem-hydrolyzing_class_D_beta-lactamase_OXA-9     ATGATTAAACAAGCTCTTTTCTTTGCCATT 30
lcl|NG_078001.1_cds_WP_081174195.1_1_[gene=blaOXA]_[locus_tag=A7J11_07273]_[protein=OXA-213_family_carbapenem-hydrolyzing_class_D_beta-lactamase_OXA-9     ATGACTAAAAAAGCTCTTTTCTTTGCCATT 30
lcl|NG_078006.1_cds_WP_231869610.1_1_[gene=blaOXA]_[locus_tag=A7J11_07278]_[protein=OXA-213_family_carbapenem-hydrolyzing_class_D_beta-lactamase_OXA-9     ATGTCTAAAAAAGCTCTTTTCTTTGCCATT 30
lcl|NG_078007.1_cds_WP_231869611.1_1_[gene=blaOXA]_[locus_tag=A7J11_07279]_[protein=OXA-213_family_carbapenem-hydrolyzing_class_D_beta-lactamase_OXA-9     ATGACTAAAAAAGCTCTTTTCTTTGCCATT 30
lcl|NG_078008.1_cds_WP_231869612.1_1_[gene=blaOXA]_[locus_tag=A7J11_07280]_[protein=OXA-213_family_carbapenem-hydrolyzing_class_D_beta-lactamase_OXA-9     ATGTATAAAAAAGTCCTTGTCGTTGCGACA 30
lcl|NG_078009.1_cds_WP_231869613.1_1_[gene=blaOXA]_[locus_tag=A7J11_07281]_[protein=OXA-213_family_carbapenem-hydrolyzing_class_D_beta-lactamase_OXA-9     ATGACTAAAAAAGCTCTTTTCTTTGCCATT 30
lcl|NG_078010.1_cds_WP_231869614.1_1_[gene=blaOXA]_[locus_tag=A7J11_07282]_[protein=OXA-213_family_carbapenem-hydrolyzing_class_D_beta-lactamase_OXA-9     ATGATTAAACAAGCTCTTTTCTTTGCCATT 30
lcl|NG_078011.1_cds_WP_231869615.1_1_[gene=blaOXA]_[locus_tag=A7J11_07283]_[protein=OXA-213_family_carbapenem-hydrolyzing_class_D_beta-lactamase_OXA-9     ATGTATAAAAAAGCCCTTATCGCAGCAACA 30
lcl|NG_078013.1_cds_WP_231869617.1_1_[gene=blaOXA]_[locus_tag=A7J11_07285]_[protein=OXA-213_family_carbapenem-hydrolyzing_class_D_beta-lactamase_OXA-9     ATGACTAAAAAAGCTCTTTTCTTTGCCATT 30
lcl|NG_078021.1_cds_WP_231869625.1_1_[gene=blaOXA]_[locus_tag=A7J11_07293]_[protein=OXA-213_family_carbapenem-hydrolyzing_class_D_beta-lactamase_OXA-1     ATGACTAAAAAAGCTCTTTTCTTTGCCATT 30
lcl|NG_078023.1_cds_WP_231869626.1_1_[gene=blaOXA]_[locus_tag=A7J11_07295]_[protein=OXA-213_family_carbapenem-hydrolyzing_class_D_beta-lactamase_OXA-1     ATGACTAAAAAAGCTCTTTTCTTTGCCATT 30
lcl|NG_078024.1_cds_WP_231869627.1_1_[gene=blaOXA]_[locus_tag=A7J11_07296]_[protein=OXA-213_family_carbapenem-hydrolyzing_class_D_beta-lactamase_OXA-1     ATGTATAAAAAAGTCCTTGTCGTTGCGACA 30
lcl|NG_078028.1_cds_WP_231869630.1_1_[gene=blaOXA]_[locus_tag=A7J11_07300]_[protein=OXA-213_family_carbapenem-hydrolyzing_class_D_beta-lactamase_OXA-1     ATGTATAAAAAAGTCCTTGTCGTTGCAACA 30
lcl|NG_078029.1_cds_WP_231869631.1_1_[gene=blaOXA]_[locus_tag=A7J11_07301]_[protein=OXA-213_family_carbapenem-hydrolyzing_class_D_beta-lactamase_OXA-1     ATGACTAAAAAAGCTCTTTTCTTTGCCATT 30
lcl|NG_078030.1_cds_WP_231869632.1_1_[gene=blaOXA]_[locus_tag=A7J11_07302]_[protein=OXA-213_family_carbapenem-hydrolyzing_class_D_beta-lactamase_OXA-1     ATGTATAAAAAAGCCCTTATCGCTGCAACA 30
lcl|NG_078031.1_cds_WP_231869633.1_1_[gene=blaOXA]_[locus_tag=A7J11_07303]_[protein=OXA-213_family_carbapenem-hydrolyzing_class_D_beta-lactamase_OXA-1     ATGACTAAAAAAGCTCTTTTCCTTGCTATT 30
lcl|NG_079235.1_cds_WP_046811527.1_1_[gene=blaOXA]_[locus_tag=A7J11_07356]_[protein=OXA-213_family_carbapenem-hydrolyzing_class_D_beta-lactamase_OXA-1     ATGACTAAAAAAGCTCTTTTCTTTGCCATT 30
lcl|NG_079240.1_cds_WP_240067730.1_1_[gene=blaOXA]_[locus_tag=A7J11_07376]_[protein=OXA-213_family_carbapenem-hydrolyzing_class_D_beta-lactamase_OXA-1     ATGTATAAAAAAGTCCTTATCGTTGCAACA 30
lcl|NG_081723.1_cds_WP_256875619.1_1_[gene=blaOXA]_[locus_tag=A7J11_07667]_[protein=OXA-213_family_carbapenem-hydrolyzing_class_D_beta-lactamase_OXA-1     ATGACTAAAAAAGCTTTTTTCTTTGCCATT 30
lcl|NG_081724.1_cds_WP_256875620.1_1_[gene=blaOXA]_[locus_tag=A7J11_07668]_[protein=OXA-213_family_carbapenem-hydrolyzing_class_D_beta-lactamase_OXA-1     ATGACTAAAAAAGCTCTTTTCTTTGCCATT 30
lcl|NG_088414.1_cds_WP_119685493.1_1_[gene=blaOXA]_[locus_tag=A7J11_07762]_[protein=OXA-213_family_carbapenem-hydrolyzing_class_D_beta-lactamase_OXA-1     ATGACTAAAAAAGCTCTTTTCTTTGCCATT 30
lcl|NG_088415.1_cds_WP_262697150.1_1_[gene=blaOXA]_[locus_tag=A7J11_07763]_[protein=OXA-213_family_carbapenem-hydrolyzing_class_D_beta-lactamase_OXA-1     ATGTATAAAAAAGTCCTTATCGTTGCAACA 30
lcl|NG_149667.1_cds_WP_274293090.1_1_[gene=blaOXA]_[locus_tag=A7J11_07922]_[protein=OXA-213_family_carbapenem-hydrolyzing_class_D_beta-lactamase_OXA-1     ATGTATAAAAAAGCCCTTATCGTTGCAACA 30
lcl|NG_157027.1_cds_WP_279240793.1_1_[gene=blaOXA]_[locus_tag=A7J11_08007]_[protein=OXA-213_family_carbapenem-hydrolyzing_class_D_beta-lactamase_OXA-1     ATGACTAAAAAAGCTCTTTTCTTTGCCATT 30
lcl|NG_157028.1_cds_WP_262451630.1_1_[gene=blaOXA]_[locus_tag=A7J11_08008]_[protein=OXA-213_family_carbapenem-hydrolyzing_class_D_beta-lactamase_OXA-1     ATGACTAAAAAAGCTCTTTTCTTTGCCATT 30
lcl|NG_157029.1_cds_WP_279240794.1_1_[gene=blaOXA]_[locus_tag=A7J11_08009]_[protein=OXA-213_family_carbapenem-hydrolyzing_class_D_beta-lactamase_OXA-1     ATGACTAAAAAAGCTCTTTTCTTTGCCATT 30
lcl|NG_157034.1_cds_WP_009388658.1_1_[gene=blaOXA]_[locus_tag=A7J11_07952]_[protein=OXA-213_family_carbapenem-hydrolyzing_class_D_beta-lactamase_OXA-1     ATGTATAAAAAAGCGCTTTTCTTTGCAATT 30
lcl|NG_242304.1_cds_WP_101663562.1_1_[gene=blaOXA]_[locus_tag=A7J11_08264]_[protein=OXA-213_family_carbapenem-hydrolyzing_class_D_beta-lactamase_OXA-1     ATGACTAAAAAAGCTCTTTTCTTTGCCATT 30
lcl|NG_242584.1_cds_WP_338424123.1_1_[gene=blaOXA]_[locus_tag=A7J11_08354]_[protein=OXA-213_family_carbapenem-hydrolyzing_class_D_beta-lactamase_OXA-1     ATGACTAAAAAAGCTCTTTTCTTTGCCATT 30
lcl|NG_242585.1_cds_WP_338424124.1_1_[gene=blaOXA]_[locus_tag=A7J11_08355]_[protein=OXA-213_family_carbapenem-hydrolyzing_class_D_beta-lactamase_OXA-1     ATGACTAAAAAAGCTCTTTTCTTTGCCATT 30
lcl|NG_242587.1_cds_WP_334377767.1_1_[gene=blaOXA]_[locus_tag=A7J11_08301]_[protein=OXA-213_family_carbapenem-hydrolyzing_class_D_beta-lactamase_OXA-1     ATGACTAAAAAAGCTCTTTTCTTTGCCATT 30
lcl|NG_243484.1_cds_WP_375516067.1_1_[gene=blaOXA]_[locus_tag=A7J11_08550]_[protein=OXA-213_family_carbapenem-hydrolyzing_class_D_beta-lactamase_OXA-1     ATGACTAAAAAAGCTCTTTTCTTTGCCATT 30
lcl|NG_244129.1_cds_WP_170247747.1_1_[gene=blaOXA]_[locus_tag=A7J11_08684]_[protein=OXA-213_family_carbapenem-hydrolyzing_class_D_beta-lactamase_OXA-1     ATGACTAAAAAAGCTCTTTTCTTTGCCATT 30
lcl|NG_244130.1_cds_WP_408906778.1_1_[gene=blaOXA]_[locus_tag=A7J11_08685]_[protein=OXA-213_family_carbapenem-hydrolyzing_class_D_beta-lactamase_OXA-1     ATGACTAAAAAAGCTCTTTTCTTTGCCATT 30
lcl|NG_244131.1_cds_WP_408906779.1_1_[gene=blaOXA]_[locus_tag=A7J11_08686]_[protein=OXA-213_family_carbapenem-hydrolyzing_class_D_beta-lactamase_OXA-1     ATGACTAAAAAAGCTCTTTTCTTTGCCATT 30
lcl|NG_244132.1_cds_WP_408906780.1_1_[gene=blaOXA]_[locus_tag=A7J11_08687]_[protein=OXA-213_family_carbapenem-hydrolyzing_class_D_beta-lactamase_OXA-1     ATGACTAAAAAAGCTCTTTTCTTTGCCATT 30
lcl|NG_244133.1_cds_WP_408906781.1_1_[gene=blaOXA]_[locus_tag=A7J11_08688]_[protein=OXA-213_family_carbapenem-hydrolyzing_class_D_beta-lactamase_OXA-1     ATGACTAAAAAAGCTCTTTTCTTTGCCATT 30
lcl|NG_244134.1_cds_WP_408906782.1_1_[gene=blaOXA]_[locus_tag=A7J11_08689]_[protein=OXA-213_family_carbapenem-hydrolyzing_class_D_beta-lactamase_OXA-1     ATGACTAAAAAAGCTCTTTTCTTTGCCATT 30
lcl|NG_244135.1_cds_WP_408906783.1_1_[gene=blaOXA]_[locus_tag=A7J11_08690]_[protein=OXA-213_family_carbapenem-hydrolyzing_class_D_beta-lactamase_OXA-1     ATGACTAAAAAAGCTCTTTTCTTTGCCATT 30
lcl|NG_244136.1_cds_WP_408906784.1_1_[gene=blaOXA]_[locus_tag=A7J11_08691]_[protein=OXA-213_family_carbapenem-hydrolyzing_class_D_beta-lactamase_OXA-1     ATGACTAAAAAAGCTCTTTTCTTTGCCATT 30
lcl|NG_244137.1_cds_WP_408906785.1_1_[gene=blaOXA]_[locus_tag=A7J11_08692]_[protein=OXA-213_family_carbapenem-hydrolyzing_class_D_beta-lactamase_OXA-1     ATGACTAAAAAAGCTCTTTTCTTTGCCATT 30
lcl|NG_244138.1_cds_WP_408906786.1_1_[gene=blaOXA]_[locus_tag=A7J11_08693]_[protein=OXA-213_family_carbapenem-hydrolyzing_class_D_beta-lactamase_OXA-1     ATGATTAAACAAGCTCTTTTCTTTGCCATT 30
lcl|NG_244139.1_cds_WP_057106444.1_1_[gene=blaOXA]_[locus_tag=A7J11_08694]_[protein=OXA-213_family_carbapenem-hydrolyzing_class_D_beta-lactamase_OXA-1     ATGACTAAAAAAGCTCTTTTCCTTGCTATT 30
lcl|NG_244140.1_cds_WP_031948142.1_1_[gene=blaOXA]_[locus_tag=A7J11_08695]_[protein=OXA-213_family_carbapenem-hydrolyzing_class_D_beta-lactamase_OXA-1     ATGACTAAAAAAGCTCTTTTCCTTGCTATT 30
lcl|NG_244548.1_cds_WP_420354116.1_1_[gene=blaOXA]_[locus_tag=A7J11_08765]_[protein=OXA-213_family_carbapenem-hydrolyzing_class_D_beta-lactamase_OXA-1     ATGACTAAAAAAGCTCTTTTCTTTGCCATT 30
lcl|NG_244559.1_cds_WP_420354126.1_1_[gene=blaOXA]_[locus_tag=A7J11_08829]_[protein=OXA-213_family_carbapenem-hydrolyzing_class_D_beta-lactamase_OXA-1     ATGACTAAAAAAGCTCTTTTCTTTGCCATT 30
lcl|NG_244560.1_cds_WP_420354127.1_1_[gene=blaOXA]_[locus_tag=A7J11_08830]_[protein=OXA-213_family_carbapenem-hydrolyzing_class_D_beta-lactamase_OXA-1     ATGACTAAAAAAGCTCTTTTCTTTGCCATT 30
lcl|NG_244561.1_cds_WP_233732376.1_1_[gene=blaOXA]_[locus_tag=A7J11_08831]_[protein=OXA-213_family_carbapenem-hydrolyzing_class_D_beta-lactamase_OXA-1     ATGACTAAAAAAGCTCTTTTCTTTGCCATT 30
lcl|NG_244562.1_cds_WP_327741580.1_1_[gene=blaOXA]_[locus_tag=A7J11_08832]_[protein=OXA-213_family_carbapenem-hydrolyzing_class_D_beta-lactamase_OXA-1     ATGACTAAAAAAGCTCTTTTCTTTGCCATT 30
lcl|NG_244563.1_cds_WP_420354128.1_1_[gene=blaOXA]_[locus_tag=A7J11_08833]_[protein=OXA-213_family_carbapenem-hydrolyzing_class_D_beta-lactamase_OXA-1     ATGACTAAAAAAGCTCTTTTCTTTGCCATT 30
lcl|NG_244564.1_cds_WP_420354129.1_1_[gene=blaOXA]_[locus_tag=A7J11_08834]_[protein=OXA-213_family_carbapenem-hydrolyzing_class_D_beta-lactamase_OXA-1     ATGTATAAAAAAGTCCTTGTCGTTGCGACA 30
lcl|NG_244565.1_cds_WP_216968783.1_1_[gene=blaOXA]_[locus_tag=A7J11_08835]_[protein=OXA-213_family_carbapenem-hydrolyzing_class_D_beta-lactamase_OXA-1     ATGACTAAAAAAGCTCTTTTCCTTGCTATT 30
lcl|OL790815.1_cds_UHC46317.1_1_[gene=blaOXA]_[protein=OXA-213_family_carbapenem-hydrolyzing_class_D_beta-lactamase_OXA-1045]_[protein_id=UHC46317.1]_     ATGACTAAAAAAGCTCTTTTCTTTGCCATT 30
lcl|OL901278.1_cds_UHO07589.1_1_[gene=blaOXA]_[protein=OXA-213_family_carbapenem-hydrolyzing_class_D_beta-lactamase_OXA-1050]_[protein_id=UHO07589.1]_     ATGTATAAAAAAGTCCTTATCGTTGCAACA 30
lcl|ON651493.1_cds_UTS94246.1_1_[gene=blaOXA]_[protein=OXA-213_family_carbapenem-hydrolyzing_class_D_beta-lactamase_OXA-1137]_[protein_id=UTS94246.1]_     ATGACTAAAAAAGCTTTTTTCTTTGCCATT 30
lcl|ON651494.1_cds_UTS94247.1_1_[gene=blaOXA]_[protein=OXA-213_family_carbapenem-hydrolyzing_class_D_beta-lactamase_OXA-1138]_[protein_id=UTS94247.1]_     ATGACTAAAAAAGCTCTTTTCTTTGCCATT 30
lcl|OP297830.1_cds_UVU92354.1_1_[gene=blaOXA]_[protein=OXA-213_family_carbapenem-hydrolyzing_class_D_beta-lactamase_OXA-1150]_[protein_id=UVU92354.1]_     ATGACTAAAAAAGCTCTTTTCTTTGCCATT 30
lcl|OP297832.1_cds_UVU92356.1_1_[gene=blaOXA]_[protein=OXA-213_family_carbapenem-hydrolyzing_class_D_beta-lactamase_OXA-1151]_[protein_id=UVU92356.1]_     ATGTATAAAAAAGTCCTTATCGTTGCAACA 30
lcl|OP745004.1_cds_UZF98455.1_1_[gene=blaOXA]_[protein=OXA-213_family_carbapenem-hydrolyzing_class_D_beta-lactamase_OXA-1164]_[protein_id=UZF98455.1]_     ATGACTAAAAAAGCTCTTTTCTTTGCCATT 30
lcl|OP745006.1_cds_UZF98457.1_1_[gene=blaOXA]_[protein=OXA-213_family_carbapenem-hydrolyzing_class_D_beta-lactamase_OXA-1165]_[protein_id=UZF98457.1]_     ATGACTAAAAAAGCTCTTTTCTTTGCCATT 30
lcl|OP745008.1_cds_UZF98459.1_1_[gene=blaOXA]_[protein=OXA-213_family_carbapenem-hydrolyzing_class_D_beta-lactamase_OXA-1166]_[protein_id=UZF98459.1]_     ATGACTAAAAAAGCTCTCTTCTTTGCCATT 30
lcl|OR815355.1_cds_WPK95947.1_1_[gene=blaOXA]_[protein=OXA-213_family_carbapenem-hydrolyzing_class_D_beta-lactamase_OXA-1224]_[protein_id=WPK95947.1]_     ATGACTAAAAAAGCTCTTTTCTTTGCCATT 30
lcl|PP328952.1_cds_WVW91705.1_1_[gene=blaOXA]_[protein=OXA-213_family_carbapenem-hydrolyzing_class_D_beta-lactamase_OXA-1234]_[protein_id=WVW91705.1]_     ATGACTAAAAAAGCTCTTTTCTTTGCCATT 30
lcl|PP328953.1_cds_WVW91706.1_1_[gene=blaOXA]_[protein=OXA-213_family_carbapenem-hydrolyzing_class_D_beta-lactamase_OXA-1235]_[protein_id=WVW91706.1]_     ATGACTAAAAAAGCTCTTTTCTTTGCCATT 30
lcl|PQ118408.1_cds_XJP49366.1_1_[gene=blaOXA]_[protein=OXA-213_family_carbapenem-hydrolyzing_class_D_beta-lactamase_OXA-1310]_[protein_id=XJP49366.1]_     ATGACTAAAAAAGCTCTTTTCTTTGCCATT 30
lcl|PQ118409.1_cds_XJP49367.1_1_[gene=blaOXA]_[protein=OXA-213_family_carbapenem-hydrolyzing_class_D_beta-lactamase_OXA-1311]_[protein_id=XJP49367.1]_     ATGACTAAAAAAGCTCTTTTCTTTGCCATT 30
lcl|PQ118410.1_cds_XJP49368.1_1_[gene=blaOXA]_[protein=OXA-213_family_carbapenem-hydrolyzing_class_D_beta-lactamase_OXA-1312]_[protein_id=XJP49368.1]_     ATGACTAAAAAAGCTCTTTTCTTTGCCATT 30
lcl|PQ118411.1_cds_XJP49369.1_1_[gene=blaOXA]_[protein=OXA-213_family_carbapenem-hydrolyzing_class_D_beta-lactamase_OXA-1313]_[protein_id=XJP49369.1]_     ATGACTAAAAAAGCTCTTTTCTTTGCCATT 30
lcl|PQ118412.1_cds_XJP49370.1_1_[gene=blaOXA]_[protein=OXA-213_family_carbapenem-hydrolyzing_class_D_beta-lactamase_OXA-1314]_[protein_id=XJP49370.1]_     ATGACTAAAAAAGCTCTTTTCTTTGCCATT 30
lcl|PQ118413.1_cds_XJP49371.1_1_[gene=blaOXA]_[protein=OXA-213_family_carbapenem-hydrolyzing_class_D_beta-lactamase_OXA-1315]_[protein_id=XJP49371.1]_     ATGACTAAAAAAGCTCTTTTCTTTGCCATT 30
lcl|PQ118414.1_cds_XJP49372.1_1_[gene=blaOXA]_[protein=OXA-213_family_carbapenem-hydrolyzing_class_D_beta-lactamase_OXA-1316]_[protein_id=XJP49372.1]_     ATGACTAAAAAAGCTCTTTTCTTTGCCATT 30
lcl|PQ118415.1_cds_XJP49373.1_1_[gene=blaOXA]_[protein=OXA-213_family_carbapenem-hydrolyzing_class_D_beta-lactamase_OXA-1317]_[protein_id=XJP49373.1]_     ATGACTAAAAAAGCTCTTTTCTTTGCCATT 30
lcl|PQ118416.1_cds_XJP49374.1_1_[gene=blaOXA]_[protein=OXA-213_family_carbapenem-hydrolyzing_class_D_beta-lactamase_OXA-1318]_[protein_id=XJP49374.1]_     ATGACTAAAAAAGCTCTTTTCTTTGCCATT 30
lcl|PQ118417.1_cds_XJP49375.1_1_[gene=blaOXA]_[protein=OXA-213_family_carbapenem-hydrolyzing_class_D_beta-lactamase_OXA-1319]_[protein_id=XJP49375.1]_     ATGATTAAACAAGCTCTTTTCTTTGCCATT 30
lcl|PQ118418.1_cds_XJP49376.1_1_[gene=blaOXA]_[protein=OXA-213_family_carbapenem-hydrolyzing_class_D_beta-lactamase_OXA-1320]_[protein_id=XJP49376.1]_     ATGACTAAAAAAGCTCTTTTCCTTGCTATT 30
lcl|PQ118419.1_cds_XJP49377.1_1_[gene=blaOXA]_[protein=OXA-213_family_carbapenem-hydrolyzing_class_D_beta-lactamase_OXA-1321]_[protein_id=XJP49377.1]_     ATGACTAAAAAAGCTCTTTTCCTTGCTATT 30
lcl|PQ196146.1_cds_XGJ10592.1_1_[gene=blaOXA]_[protein=OXA-213_family_carbapenem-hydrolyzing_class_D_beta-lactamase_OXA-1266]_[protein_id=XGJ10592.1]_     ATGACTAAAAAAGCTCTTTTCTTTGCCATT 30
lcl|PQ763679.1_cds_XLQ31176.1_1_[gene=blaOXA]_[protein=OXA-213_family_carbapenem-hydrolyzing_class_D_beta-lactamase_OXA-1331]_[protein_id=XLQ31176.1]_     ATGACTAAAAAAGCTCTTTTCTTTGCCATT 30
lcl|PV054831.1_cds_XOA00399.1_1_[gene=blaOXA]_[protein=OXA-213_family_carbapenem-hydrolyzing_class_D_beta-lactamase_OXA-1342]_[protein_id=XOA00399.1]_     ATGACTAAAAAAGCTCTTTTCTTTGCCATT 30
lcl|PV054832.1_cds_XOA00400.1_1_[gene=blaOXA]_[protein=OXA-213_family_carbapenem-hydrolyzing_class_D_beta-lactamase_OXA-1343]_[protein_id=XOA00400.1]_     ATGACTAAAAAAGCTCTTTTCTTTGCCATT 30
lcl|PV054833.1_cds_XOA00401.1_1_[gene=blaOXA]_[protein=OXA-213_family_carbapenem-hydrolyzing_class_D_beta-lactamase_OXA-1344]_[protein_id=XOA00401.1]_     ATGACTAAAAAAGCTCTTTTCTTTGCCATT 30
lcl|PV054834.1_cds_XOA00402.1_1_[gene=blaOXA]_[protein=OXA-213_family_carbapenem-hydrolyzing_class_D_beta-lactamase_OXA-1345]_[protein_id=XOA00402.1]_     ATGACTAAAAAAGCTCTTTTCTTTGCCATT 30
lcl|PV054835.1_cds_XOA00403.1_1_[gene=blaOXA]_[protein=OXA-213_family_carbapenem-hydrolyzing_class_D_beta-lactamase_OXA-1346]_[protein_id=XOA00403.1]_     ATGACTAAAAAAGCTCTTTTCTTTGCCATT 30
lcl|PV054836.1_cds_XOA00404.1_1_[gene=blaOXA]_[protein=OXA-213_family_carbapenem-hydrolyzing_class_D_beta-lactamase_OXA-1347]_[protein_id=XOA00404.1]_     ATGTATAAAAAAGTCCTTGTCGTTGCGACA 30
lcl|PV054837.1_cds_XOA00405.1_1_[gene=blaOXA]_[protein=OXA-213_family_carbapenem-hydrolyzing_class_D_beta-lactamase_OXA-1348]_[protein_id=XOA00405.1]_     ATGACTAAAAAAGCTCTTTTCCTTGCTATT 30
lcl|PV878571.1_cds_XXP60810.1_1_[gene=blaOXA]_[protein=OXA-213_family_carbapenem-hydrolyzing_class_D_beta-lactamase_OXA-1390]_[protein_id=XXP60810.1]_     ATGACTAAAAAAGCTCTTTTCTTTGCCATT 30
PF                                                                                                                                                         ------------------------------ 30
PR                                                                                                                                                         ------------------------------ 30
                                                                                                                                                                                         

OXA-1_consensus                                                                                                                                            ---------------------TATTTTTTT 60
OXA01_crRNA                                                                                                                                                ------------------------------ 60
Forward_primer                                                                                                                                             ------------------------------ 60
Reverse_primer                                                                                                                                             ------------------------------ 60
lcl|NG_049512.1_cds_WP_005047495.1_1_[gene=blaOXA]_[locus_tag=A7J11_02759]_[protein=carbapenem-hydrolyzing_class_D_beta-lactamase_OXA-213]_[protein_id     AGTATCCTATTTTTATCCGCCTGTTCTTCC 60
lcl|KU571454.1_cds_AMB17205.1_1_[gene=blaOXA]_[protein=OXA-213_family_carbapenem-hydrolyzing_class_D_beta-lactamase_OXA-506]_[protein_id=AMB17205.1]_[     GGTACGATGTTTTTGTCGGCATGTTCTTTT 60
lcl|KX599408.1_cds_ANW47167.1_1_[gene=blaOXA]_[protein=OXA-213_family_carbapenem-hydrolyzing_class_D_beta-lactamase_OXA-522]_[protein_id=ANW47167.1]_[     GGTACGATGTTTTTGTCGGCATGTTCTTTT 60
lcl|KX599409.1_cds_ANW47168.1_1_[gene=blaOXA]_[protein=OXA-213_family_carbapenem-hydrolyzing_class_D_beta-lactamase_OXA-526]_[protein_id=ANW47168.1]_[     AGTACGATGTTTTTGTCGGCATGTTCTTTT 60
lcl|KY767021.1_cds_ARB50423.1_1_[gene=blaOXA]_[protein=OXA-213_family_carbapenem-hydrolyzing_class_D_beta-lactamase_OXA-563]_[protein_id=ARB50423.1]_[     GGTACGATGTTTTTGTCTGCATGTTCTTTT 60
lcl|KY767022.1_cds_ARB50424.1_1_[gene=blaOXA]_[protein=OXA-213_family_carbapenem-hydrolyzing_class_D_beta-lactamase_OXA-564]_[protein_id=ARB50424.1]_[     GGTACGATGTTTTTGTCGGCATGTTCTTTT 60
lcl|MH212162.1_cds_AWA42531.1_1_[gene=blaOXA]_[protein=OXA-213_family_carbapenem-hydrolyzing_class_D_beta-lactamase_OXA-642]_[protein_id=AWA42531.1]_[     GGTACGATGTTTTTGTCGGCATGTTCTTTT 60
lcl|MH780099.1_cds_AXQ11891.1_1_[gene=blaOXA]_[protein=OXA-213_family_carbapenem-hydrolyzing_class_D_beta-lactamase_OXA-678]_[protein_id=AXQ11891.1]_[     AGTACCATATTTTTGTCAGCATGTTCTTTC 60
lcl|NG_049614.1_cds_WP_063862632.1_1_[gene=blaOXA]_[locus_tag=A7J11_03087]_[protein=OXA-213_family_carbapenem-hydrolyzing_class_D_beta-lactamase_OXA-3     AGTATTCTATTTTTATCCGCCTGTTCTTCT 60
lcl|NG_064759.1_cds_WP_136512092.1_1_[gene=blaOXA]_[locus_tag=A7J11_06217]_[protein=OXA-213_family_carbapenem-hydrolyzing_class_D_beta-lactamase_OXA-8     AGTGCCATATTTTTGTCAGCATGTTCTTTC 60
lcl|NG_148652.1_cds_WP_268871871.1_1_[gene=blaOXA]_[locus_tag=A7J11_07884]_[protein=OXA-213_family_carbapenem-hydrolyzing_class_D_beta-lactamase_OXA-1     GGTACGATGTTTTTATCGGCATGTTCTTTT 60
lcl|NG_148653.1_cds_WP_268871872.1_1_[gene=blaOXA]_[locus_tag=A7J11_07886]_[protein=OXA-213_family_carbapenem-hydrolyzing_class_D_beta-lactamase_OXA-1     GGTACGATGTTTTTATCGGCATGTTCTTTT 60
lcl|NG_148654.1_cds_WP_104074618.1_1_[gene=blaOXA]_[locus_tag=A7J11_07888]_[protein=OXA-213_family_carbapenem-hydrolyzing_class_D_beta-lactamase_OXA-1     GGTACGATGTTTTTATCGGCATGTTCTTTT 60
lcl|ON101850.1_cds_UOM32500.1_1_[gene=blaOXA]_[protein=OXA-213_family_carbapenem-hydrolyzing_class_D_beta-lactamase_OXA-1113]_[protein_id=UOM32500.1]_     GGTACGATATTTTTATCGGCATGTTCTTTT 60
lcl|ON101851.1_cds_UOM32501.1_1_[gene=blaOXA]_[protein=OXA-213_family_carbapenem-hydrolyzing_class_D_beta-lactamase_OXA-1114]_[protein_id=UOM32501.1]_     GGTACGATATTTTTATCGGCGTGTTCTTTT 60
lcl|ON101852.1_cds_UOM32502.1_1_[gene=blaOXA]_[protein=OXA-213_family_carbapenem-hydrolyzing_class_D_beta-lactamase_OXA-1115]_[protein_id=UOM32502.1]_     GGTACGATGTTTTTGTCTGCATGTTCTTTT 60
lcl|KX668472.1_cds_ANZ80603.1_1_[gene=blaOXA]_[protein=OXA-213_family_carbapenem-hydrolyzing_class_D_beta-lactamase_OXA-533]_[protein_id=ANZ80603.1]_[     GGTACGATGTTTTTGTCGGCATGTTCTTTT 60
lcl|LC742738.1_cds_BDU78995.1_1_[gene=blaOXA]_[protein=OXA-213_family_carbapenem-hydrolyzing_class_D_beta-lactamase_OXA-1185]_[protein_id=BDU78995.1]_     AGTATCCTATTTTTATCCGCCTGTTCTTCC 60
lcl|LC777321.1_cds_BER91150.1_1_[gene=blaOXA]_[protein=OXA-213_family_carbapenem-hydrolyzing_class_D_beta-lactamase]_[protein_id=BER91150.1]_[location     GGTACGATGTTTTTGTCGGCATGTTCTTTT 60
lcl|MK087756.1_cds_AYN72943.1_1_[gene=blaOXA]_[protein=OXA-213_family_carbapenem-hydrolyzing_class_D_beta-lactamase_OXA-777]_[protein_id=AYN72943.1]_[     GGTACGATGTTTTTATCGGCATGTTCTTTT 60
lcl|MK087757.2_cds_AYN72944.2_1_[gene=blaOXA]_[protein=OXA-213_family_carbapenem-hydrolyzing_class_D_beta-lactamase_OXA-564]_[protein_id=AYN72944.2]_[     GGTACGATGTTTTTGTCGGCATGTTCTTTT 60
lcl|MK087758.1_cds_AYN72945.1_1_[gene=blaOXA]_[protein=OXA-213_family_carbapenem-hydrolyzing_class_D_beta-lactamase_OXA-778]_[protein_id=AYN72945.1]_[     GGTACGATGTTTTTATCGGCATGTTCTTTT 60
lcl|MK087759.1_cds_AYN72946.1_1_[gene=blaOXA]_[protein=OXA-213_family_carbapenem-hydrolyzing_class_D_beta-lactamase_OXA-500]_[protein_id=AYN72946.1]_[     GGTACGATGTTTTTGTCTGCATGTTCTTTT 60
lcl|MK087760.1_cds_AYN72947.1_1_[gene=blaOXA]_[protein=OXA-213_family_carbapenem-hydrolyzing_class_D_beta-lactamase_OXA-500]_[protein_id=AYN72947.1]_[     GGTACGATGTTTTTGTCTGCATGTTCTTTT 60
lcl|MK087761.1_cds_AYN72948.1_1_[gene=blaOXA]_[protein=OXA-213_family_carbapenem-hydrolyzing_class_D_beta-lactamase_OXA-500]_[protein_id=AYN72948.1]_[     GGTACGATGTTTTTGTCTGCATGTTCTTTT 60
lcl|MK087762.1_cds_AYN72949.1_1_[gene=blaOXA]_[protein=OXA-213_family_carbapenem-hydrolyzing_class_D_beta-lactamase_OXA-500]_[protein_id=AYN72949.1]_[     GGTACGATGTTTTTGTCTGCATGTTCTTTT 60
lcl|MK645913.1_cds_QBQ03026.1_1_[gene=blaOXA]_[protein=OXA-213_family_carbapenem-hydrolyzing_class_D_beta-lactamase_OXA-801]_[protein_id=QBQ03026.1]_[     AGTGCCATATTTTTGTCAGCATGTTCTTTC 60
lcl|MK645914.1_cds_QBQ03027.1_1_[gene=blaOXA]_[protein=OXA-213_family_carbapenem-hydrolyzing_class_D_beta-lactamase_OXA-802]_[protein_id=QBQ03027.1]_[     AGTACCATATTTTTGTCAGCATGTTCTTTC 60
lcl|MK645915.1_cds_QBQ03028.1_1_[gene=blaOXA]_[protein=OXA-213_family_carbapenem-hydrolyzing_class_D_beta-lactamase_OXA-803]_[protein_id=QBQ03028.1]_[     GGTACGATGTTTTTGTCGGCATGTTCTTTT 60
lcl|MK645916.1_cds_QBQ03029.1_1_[gene=blaOXA]_[protein=OXA-213_family_carbapenem-hydrolyzing_class_D_beta-lactamase_OXA-804]_[protein_id=QBQ03029.1]_[     GGTACGATGTTTTTGTCGGCATGTTCTTTT 60
lcl|MK645917.1_cds_QBQ03030.1_1_[gene=blaOXA]_[protein=OXA-213_family_carbapenem-hydrolyzing_class_D_beta-lactamase_OXA-805]_[protein_id=QBQ03030.1]_[     GCTACTCTATTTTTATCTGCCTGCTCTTCT 60
lcl|MK645931.1_cds_QBQ03044.1_1_[gene=blaOXA]_[protein=OXA-213_family_carbapenem-hydrolyzing_class_D_beta-lactamase_OXA-819]_[protein_id=QBQ03044.1]_[     AGTACCATATTTTTGTCAGCATGTTCTTTC 60
lcl|MK645932.1_cds_QBQ03045.1_1_[gene=blaOXA]_[protein=OXA-213_family_carbapenem-hydrolyzing_class_D_beta-lactamase_OXA-820]_[protein_id=QBQ03045.1]_[     GGTACGATGTTTTTATCGGCATGTTCTTTT 60
lcl|MK645933.1_cds_QBQ03046.1_1_[gene=blaOXA]_[protein=OXA-213_family_carbapenem-hydrolyzing_class_D_beta-lactamase_OXA-821]_[protein_id=QBQ03046.1]_[     AGTACGATGTTTTTGTCGGCATGTTCTTTT 60
lcl|MK713326.1_cds_QBX33276.1_1_[gene=blaOXA]_[protein=OXA-213_family_carbapenem-hydrolyzing_class_D_beta-lactamase_OXA-822]_[protein_id=QBX33276.1]_[     AGCATCCTATTTTTATCTGCCTGTTCTTCT 60
lcl|MK810442.1_cds_QCE31566.1_1_[gene=blaOXA]_[protein=OXA-213_family_carbapenem-hydrolyzing_class_D_beta-lactamase_OXA-826]_[protein_id=QCE31566.1]_[     GGTACGATGTTTTTATCGGCATGTTCTTTT 60
lcl|MK942060.1_cds_QCU71419.1_1_[gene=blaOXA]_[protein=OXA-213_family_carbapenem-hydrolyzing_class_D_beta-lactamase_OXA-832]_[protein_id=QCU71419.1]_[     GGTACGATGTTTTTATCGGCGTGTTCTTTT 60
lcl|MN339512.1_cds_QEJ74009.1_1_[gene=blaOXA]_[protein=OXA-213_family_carbapenem-hydrolyzing_class_D_beta-lactamase_OXA-840]_[protein_id=QEJ74009.1]_[     GGTATGATGTTTTTGTCTGCATGTTCTTTT 60
lcl|MN339513.1_cds_QEJ74010.1_1_[gene=blaOXA]_[protein=OXA-213_family_carbapenem-hydrolyzing_class_D_beta-lactamase_OXA-841]_[protein_id=QEJ74010.1]_[     AGTACCATATTTTTGTCAGCATGTTCTTTC 60
lcl|MN339514.1_cds_QEJ74011.1_1_[gene=blaOXA]_[protein=OXA-213_family_carbapenem-hydrolyzing_class_D_beta-lactamase_OXA-842]_[protein_id=QEJ74011.1]_[     AGTACCATATTTTTGTCAGCATGTTCTTTC 60
lcl|MN339515.1_cds_QEJ74012.1_1_[gene=blaOXA]_[protein=OXA-213_family_carbapenem-hydrolyzing_class_D_beta-lactamase_OXA-843]_[protein_id=QEJ74012.1]_[     AGTACCATATTTTTGTCAGCATGTTCTTTC 60
lcl|MN339516.1_cds_QEJ74013.1_1_[gene=blaOXA]_[protein=OXA-213_family_carbapenem-hydrolyzing_class_D_beta-lactamase_OXA-844]_[protein_id=QEJ74013.1]_[     AGCCTCCTATTTTTATCTGCCTGTTCTTCT 60
lcl|MZ133819.1_cds_QUW44777.1_1_[gene=blaOXA]_[protein=OXA-213_family_carbapenem-hydrolyzing_class_D_beta-lactamase_OXA-819]_[protein_id=QUW44777.1]_[     AGTACCATATTTTTGTCAGCATGTTCTTTC 60
lcl|MZ265730.1_cds_QWA20177.1_1_[gene=blaOXA]_[protein=OXA-213_family_carbapenem-hydrolyzing_class_D_beta-lactamase_OXA-978]_[protein_id=QWA20177.1]_[     GGTACGATGTTTTTGTCGGCATGTTCTTTT 60
lcl|MZ265731.1_cds_QWA20178.1_1_[gene=blaOXA]_[protein=OXA-213_family_carbapenem-hydrolyzing_class_D_beta-lactamase_OXA-979]_[protein_id=QWA20178.1]_[     AGTACCATATTTTTGTCAGCATGTTCTTTC 60
lcl|MZ265732.1_cds_QWA20179.1_1_[gene=blaOXA]_[protein=OXA-213_family_carbapenem-hydrolyzing_class_D_beta-lactamase_OXA-980]_[protein_id=QWA20179.1]_[     GGTACGATGTTTTTATCGGCATGTTCTTTT 60
lcl|MZ265737.1_cds_QWA20184.1_1_[gene=blaOXA]_[protein=OXA-213_family_carbapenem-hydrolyzing_class_D_beta-lactamase_OXA-985]_[protein_id=QWA20184.1]_[     AGTACTATATTTTTGTCAGCATGTTCTTTC 60
lcl|MZ265738.1_cds_QWA20185.1_1_[gene=blaOXA]_[protein=OXA-213_family_carbapenem-hydrolyzing_class_D_beta-lactamase_OXA-986]_[protein_id=QWA20185.1]_[     GGTACGATGTTTTTGTCGGCATGTTCTTTT 60
lcl|MZ265739.1_cds_QWA20186.1_1_[gene=blaOXA]_[protein=OXA-213_family_carbapenem-hydrolyzing_class_D_beta-lactamase_OXA-987]_[protein_id=QWA20186.1]_[     GCTACTCTATTTTTATCTGCCTGCTCCTCT 60
lcl|MZ265740.1_cds_QWA20187.1_1_[gene=blaOXA]_[protein=OXA-213_family_carbapenem-hydrolyzing_class_D_beta-lactamase_OXA-988]_[protein_id=QWA20187.1]_[     GGTACGATGTTTTTGTCGGCATGTTCTTTT 60
lcl|MZ265741.1_cds_QWA20188.1_1_[gene=blaOXA]_[protein=OXA-213_family_carbapenem-hydrolyzing_class_D_beta-lactamase_OXA-989]_[protein_id=QWA20188.1]_[     AGTACCATATTTTTGTCAGCATGTTCTTTC 60
lcl|MZ265742.1_cds_QWA20189.1_1_[gene=blaOXA]_[protein=OXA-213_family_carbapenem-hydrolyzing_class_D_beta-lactamase_OXA-990]_[protein_id=QWA20189.1]_[     AGTATCCTATTTTTATCCTCCTGTTCTTCC 60
lcl|MZ265744.1_cds_QWA20191.1_1_[gene=blaOXA]_[protein=OXA-213_family_carbapenem-hydrolyzing_class_D_beta-lactamase_OXA-992]_[protein_id=QWA20191.1]_[     GCTACGATGTTTTTATCGGCGTGTTCTTTT 60
lcl|MZ265752.1_cds_QWA20199.1_1_[gene=blaOXA]_[protein=OXA-213_family_carbapenem-hydrolyzing_class_D_beta-lactamase_OXA-1000]_[protein_id=QWA20199.1]_     GGTACGATATTTTTATCGGCGTGTTCTTTT 60
lcl|MZ265753.1_cds_QWA20200.1_1_[gene=blaOXA]_[protein=OXA-213_family_carbapenem-hydrolyzing_class_D_beta-lactamase_OXA-502]_[protein_id=QWA20200.1]_[     GGTACGATGTTTTTGTCGGCATGTTCTTTT 60
lcl|MZ265755.1_cds_QWA20202.1_1_[gene=blaOXA]_[protein=OXA-213_family_carbapenem-hydrolyzing_class_D_beta-lactamase_OXA-1002]_[protein_id=QWA20202.1]_     GGTACGATGTTTTTATCGGCATGTTCTTTT 60
lcl|MZ265756.1_cds_QWA20203.1_1_[gene=blaOXA]_[protein=OXA-213_family_carbapenem-hydrolyzing_class_D_beta-lactamase_OXA-1003]_[protein_id=QWA20203.1]_     GCTACTCTATTTTTATCTGCCTGCTCTTCT 60
lcl|MZ265760.1_cds_QWA20207.1_1_[gene=blaOXA]_[protein=OXA-213_family_carbapenem-hydrolyzing_class_D_beta-lactamase_OXA-1007]_[protein_id=QWA20207.1]_     GCTACTCTATTTTTATCTGCCTGCTCTTCT 60
lcl|MZ265761.1_cds_QWA20208.1_1_[gene=blaOXA]_[protein=OXA-213_family_carbapenem-hydrolyzing_class_D_beta-lactamase_OXA-1008]_[protein_id=QWA20208.1]_     AGTACCATATTTTTGTCAGCATGTTCTTTC 60
lcl|MZ265762.1_cds_QWA20209.1_1_[gene=blaOXA]_[protein=OXA-213_family_carbapenem-hydrolyzing_class_D_beta-lactamase_OXA-1009]_[protein_id=QWA20209.1]_     AGTATCCTATTTTTATCCTCCTGTTCTTCC 60
lcl|MZ265763.1_cds_QWA20210.1_1_[gene=blaOXA]_[protein=OXA-213_family_carbapenem-hydrolyzing_class_D_beta-lactamase_OXA-1010]_[protein_id=QWA20210.1]_     AGTACCATATTTTTGTCAGCATGTTCTTTC 60
lcl|NG_049563.1_cds_WP_005041180.1_1_[gene=blaOXA]_[locus_tag=A7J11_03005]_[protein=OXA-213_family_carbapenem-hydrolyzing_class_D_beta-lactamase_OXA-2     AGTATCCTATTTTTATCCGCCTGTTCTTCC 60
lcl|NG_049564.1_cds_WP_003651390.1_1_[gene=blaOXA]_[locus_tag=A7J11_02450]_[protein=OXA-213_family_carbapenem-hydrolyzing_class_D_beta-lactamase_OXA-2     AGTATCCTATTTTTATCCGCCTGTTCTTCT 60
lcl|NG_049565.1_cds_WP_016138346.1_1_[gene=blaOXA]_[locus_tag=A7J11_03043]_[protein=OXA-213_family_carbapenem-hydrolyzing_class_D_beta-lactamase_OXA-2     ACTACTCTATTTTTATCTGCCTGCTCTTCT 60
lcl|NG_049567.1_cds_WP_016141238.1_1_[gene=blaOXA]_[locus_tag=A7J11_03044]_[protein=OXA-213_family_carbapenem-hydrolyzing_class_D_beta-lactamase_OXA-2     AGTACCATATTTTTGTCAGCATGTTCTTTC 60
lcl|NG_049568.1_cds_WP_016145058.1_1_[gene=blaOXA]_[locus_tag=A7J11_03045]_[protein=OXA-213_family_carbapenem-hydrolyzing_class_D_beta-lactamase_OXA-2     AGTACTATATTTTTGTCAGCATGTTCTTTC 60
lcl|NG_049569.1_cds_WP_005076320.1_1_[gene=blaOXA]_[locus_tag=A7J11_03007]_[protein=OXA-213_family_carbapenem-hydrolyzing_class_D_beta-lactamase_OXA-2     GGTACGATGTTTTTGTCGGCATGTTCTTTT 60
lcl|NG_049570.1_cds_WP_005069609.1_1_[gene=blaOXA]_[locus_tag=A7J11_03006]_[protein=OXA-213_family_carbapenem-hydrolyzing_class_D_beta-lactamase_OXA-2     GGTACGATGTTTTTGTCTGCATGTTCTTTT 60
lcl|NG_049600.1_cds_WP_005304617.1_1_[gene=blaOXA]_[locus_tag=A7J11_03021]_[protein=OXA-213_family_carbapenem-hydrolyzing_class_D_beta-lactamase_OXA-3     GCTACTCTTTTTTTATCTGCCTGCTCTTCT 60
lcl|NG_049601.1_cds_WP_004792810.1_1_[gene=blaOXA]_[locus_tag=A7J11_02994]_[protein=OXA-213_family_carbapenem-hydrolyzing_class_D_beta-lactamase_OXA-3     GCTACTCTATTTTTATCTGCCTGCTCTTCT 60
lcl|NG_049615.1_cds_WP_063862638.1_1_[gene=blaOXA]_[locus_tag=A7J11_03088]_[protein=OXA-213_family_carbapenem-hydrolyzing_class_D_beta-lactamase_OXA-3     AGTATCCTATTTTTATCCGCCTGTTCTTCC 60
lcl|NG_049616.1_cds_WP_063862643.1_1_[gene=blaOXA]_[locus_tag=A7J11_03089]_[protein=OXA-213_family_carbapenem-hydrolyzing_class_D_beta-lactamase_OXA-3     AGTATCCTATTTTTATCCGCCTGTTCTTCT 60
lcl|NG_049617.1_cds_WP_063862646.1_1_[gene=blaOXA]_[locus_tag=A7J11_03090]_[protein=OXA-213_family_carbapenem-hydrolyzing_class_D_beta-lactamase_OXA-3     AGTATTCTATTTTTATCCGCCTGTTCTTCC 60
lcl|NG_049618.1_cds_WP_063862651.1_1_[gene=blaOXA]_[locus_tag=A7J11_03091]_[protein=OXA-213_family_carbapenem-hydrolyzing_class_D_beta-lactamase_OXA-3     AGTATTCTATTTTTATCCGCCTGTTCTTCC 60
lcl|NG_049619.1_cds_WP_063862656.1_1_[gene=blaOXA]_[locus_tag=A7J11_03092]_[protein=OXA-213_family_carbapenem-hydrolyzing_class_D_beta-lactamase_OXA-3     AGTATCCTATTTTTATCCGCCTGTTCTTCC 60
lcl|NG_049620.1_cds_WP_063862662.1_1_[gene=blaOXA]_[locus_tag=A7J11_03093]_[protein=OXA-213_family_carbapenem-hydrolyzing_class_D_beta-lactamase_OXA-3     AGCCTCCTATTTTTATCCGCCTGTTCTTCC 60
lcl|NG_049621.1_cds_WP_063862667.1_1_[gene=blaOXA]_[locus_tag=A7J11_03094]_[protein=OXA-213_family_carbapenem-hydrolyzing_class_D_beta-lactamase_OXA-3     AGTATCCTATTTTTATCCGCCTGTTCTTCC 60
lcl|NG_049622.1_cds_WP_063862674.1_1_[gene=blaOXA]_[locus_tag=A7J11_03095]_[protein=OXA-213_family_carbapenem-hydrolyzing_class_D_beta-lactamase_OXA-3     AGTATCCTATTTTTATCCGCCTGTTCTTCT 60
lcl|NG_049623.1_cds_WP_063862682.1_1_[gene=blaOXA]_[locus_tag=A7J11_03096]_[protein=OXA-213_family_carbapenem-hydrolyzing_class_D_beta-lactamase_OXA-3     AGTATCCTATTTTTATCCGCCTGTTCTTCC 60
lcl|NG_049624.1_cds_WP_063862690.1_1_[gene=blaOXA]_[locus_tag=A7J11_03097]_[protein=OXA-213_family_carbapenem-hydrolyzing_class_D_beta-lactamase_OXA-3     AGTATTCTATTTTTATCCGCCTGTTCTTCC 60
lcl|NG_049640.1_cds_WP_063862718.1_1_[gene=blaOXA]_[locus_tag=A7J11_03104]_[protein=OXA-213_family_carbapenem-hydrolyzing_class_D_beta-lactamase_OXA-3     AGTATCCTATTTTTATCCGCCTGTTCTTCC 60
lcl|NG_049641.1_cds_WP_063862719.1_1_[gene=blaOXA]_[locus_tag=A7J11_03105]_[protein=OXA-213_family_carbapenem-hydrolyzing_class_D_beta-lactamase_OXA-3     AGTATCCTATTTTTATCCTCCTGTTCTTCC 60
lcl|NG_049643.1_cds_WP_063862721.1_1_[gene=blaOXA]_[locus_tag=A7J11_03106]_[protein=OXA-213_family_carbapenem-hydrolyzing_class_D_beta-lactamase_OXA-3     AGTATCCTATTTTTATCCGCCTGTTCTTCT 60
lcl|NG_049644.1_cds_WP_063862722.1_1_[gene=blaOXA]_[locus_tag=A7J11_03107]_[protein=OXA-213_family_carbapenem-hydrolyzing_class_D_beta-lactamase_OXA-3     AGTATCCTATTTTTATCCGCCTGTTCTTCC 60
lcl|NG_049645.1_cds_WP_063862723.1_1_[gene=blaOXA]_[locus_tag=A7J11_03108]_[protein=OXA-213_family_carbapenem-hydrolyzing_class_D_beta-lactamase_OXA-3     AGTATCCTATTTTTATCCGCCTGTTCTTCC 60
lcl|NG_049646.1_cds_WP_063862724.1_1_[gene=blaOXA]_[locus_tag=A7J11_03109]_[protein=OXA-213_family_carbapenem-hydrolyzing_class_D_beta-lactamase_OXA-3     AGTATCCTATTTTTATCCGCCTGTTCTTCC 60
lcl|NG_049647.1_cds_WP_063862725.1_1_[gene=blaOXA]_[locus_tag=A7J11_03110]_[protein=OXA-213_family_carbapenem-hydrolyzing_class_D_beta-lactamase_OXA-3     AGTATCCTATTTTTATCCGCCTGTTCTTCT 60
lcl|NG_049650.1_cds_WP_063862728.1_1_[gene=blaOXA]_[locus_tag=A7J11_03153]_[protein=OXA-213_family_carbapenem-hydrolyzing_class_D_beta-lactamase_OXA-3     AGTATCCTATTTTTATCCTCCTGTTCTTCC 60
lcl|NG_049651.1_cds_WP_063862729.1_1_[gene=blaOXA]_[locus_tag=A7J11_03154]_[protein=OXA-213_family_carbapenem-hydrolyzing_class_D_beta-lactamase_OXA-3     AGTATCCTATTTTTATCCGCCTGTTCTTCC 60
lcl|NG_049652.1_cds_WP_063862730.1_1_[gene=blaOXA]_[locus_tag=A7J11_03155]_[protein=OXA-213_family_carbapenem-hydrolyzing_class_D_beta-lactamase_OXA-3     AGCCTCCTATTTTTATCTGCCTGTTCTTCT 60
lcl|NG_049705.1_cds_WP_057089822.1_1_[gene=blaOXA]_[locus_tag=A7J11_03373]_[protein=OXA-213_family_carbapenem-hydrolyzing_class_D_beta-lactamase_OXA-4     GGTACGATGTTTTTGTCGGCATGTTCTTTT 60
lcl|NG_049709.1_cds_WP_017386798.1_1_[gene=blaOXA]_[locus_tag=A7J11_03053]_[protein=OXA-213_family_carbapenem-hydrolyzing_class_D_beta-lactamase_OXA-4     GGTACGATGTTTTTATCGGCGTGTTCTTTT 60
lcl|NG_049778.1_cds_WP_002121386.1_1_[gene=blaOXA]_[locus_tag=A7J11_02487]_[protein=OXA-213_family_carbapenem-hydrolyzing_class_D_beta-lactamase_OXA-5     GGTACGATGTTTTTGTCTGCATGTTCTTTT 60
lcl|NG_049779.1_cds_WP_063864113.1_1_[gene=blaOXA]_[locus_tag=A7J11_03589]_[protein=OXA-213_family_carbapenem-hydrolyzing_class_D_beta-lactamase_OXA-5     GGTACGATGTTTTTGTCTGCATGTTCTTTT 60
lcl|NG_049780.1_cds_WP_032003497.1_1_[gene=blaOXA]_[locus_tag=A7J11_03206]_[protein=OXA-213_family_carbapenem-hydrolyzing_class_D_beta-lactamase_OXA-5     GGTACGATGTTTTTGTCGGCATGTTCTTTT 60
lcl|NG_049781.1_cds_WP_063864114.1_1_[gene=blaOXA]_[locus_tag=A7J11_03588]_[protein=OXA-213_family_carbapenem-hydrolyzing_class_D_beta-lactamase_OXA-5     GGTACGATGTTTTTGTCGGCATGTTCTTTT 60
lcl|NG_049784.1_cds_WP_032007272.1_1_[gene=blaOXA]_[locus_tag=A7J11_03207]_[protein=OXA-213_family_carbapenem-hydrolyzing_class_D_beta-lactamase_OXA-5     GGTACGATGTTTTTGTCGGCATGTTCTTTT 60
lcl|NG_051472.1_cds_WP_068981637.1_1_[gene=blaOXA]_[locus_tag=A7J11_03802]_[protein=OXA-213_family_carbapenem-hydrolyzing_class_D_beta-lactamase_OXA-5     GGTACGATGTTTTTGTCGGCATGTTCTTTT 60
lcl|NG_051476.1_cds_WP_068981641.1_1_[gene=blaOXA]_[locus_tag=A7J11_03803]_[protein=OXA-213_family_carbapenem-hydrolyzing_class_D_beta-lactamase_OXA-5     AGTACGATGTTTTTGTCGGCATGTTCTTTT 60
lcl|NG_051483.1_cds_WP_068611377.1_1_[gene=blaOXA]_[locus_tag=A7J11_03814]_[protein=OXA-213_family_carbapenem-hydrolyzing_class_D_beta-lactamase_OXA-5     GGTACGATGTTTTTGTCGGCATGTTCTTTT 60
lcl|NG_054707.1_cds_WP_085562417.1_1_[gene=blaOXA]_[locus_tag=A7J11_05023]_[protein=OXA-213_family_carbapenem-hydrolyzing_class_D_beta-lactamase_OXA-5     GGTACGATGTTTTTGTCTGCATGTTCTTTT 60
lcl|NG_054708.1_cds_WP_085562418.1_1_[gene=blaOXA]_[locus_tag=A7J11_05024]_[protein=OXA-213_family_carbapenem-hydrolyzing_class_D_beta-lactamase_OXA-5     GGTACGATGTTTTTGTCGGCATGTTCTTTT 60
lcl|NG_057487.1_cds_WP_014206564.1_1_[gene=blaOXA]_[locus_tag=A7J11_05488]_[protein=OXA-213_family_carbapenem-hydrolyzing_class_D_beta-lactamase_OXA-6     GGTACGATGTTTTTGTCGGCATGTTCTTTT 60
lcl|NG_062273.1_cds_WP_122630860.1_1_[gene=blaOXA]_[locus_tag=A7J11_05937]_[protein=OXA-213_family_carbapenem-hydrolyzing_class_D_beta-lactamase_OXA-6     AGTACCATATTTTTGTCAGCATGTTCTTTC 60
lcl|NG_062346.1_cds_WP_122630923.1_1_[gene=blaOXA]_[locus_tag=A7J11_06010]_[protein=OXA-213_family_carbapenem-hydrolyzing_class_D_beta-lactamase_OXA-7     GGTACGATGTTTTTATCGGCATGTTCTTTT 60
lcl|NG_062347.1_cds_WP_122630924.1_1_[gene=blaOXA]_[locus_tag=A7J11_06011]_[protein=OXA-213_family_carbapenem-hydrolyzing_class_D_beta-lactamase_OXA-7     GGTACGATGTTTTTATCGGCATGTTCTTTT 60
lcl|NG_064760.1_cds_WP_136512093.1_1_[gene=blaOXA]_[locus_tag=A7J11_06218]_[protein=OXA-213_family_carbapenem-hydrolyzing_class_D_beta-lactamase_OXA-8     AGTACCATATTTTTGTCAGCATGTTCTTTC 60
lcl|NG_064761.1_cds_WP_136512094.1_1_[gene=blaOXA]_[locus_tag=A7J11_06219]_[protein=OXA-213_family_carbapenem-hydrolyzing_class_D_beta-lactamase_OXA-8     GGTACGATGTTTTTGTCGGCATGTTCTTTT 60
lcl|NG_064762.1_cds_WP_136512095.1_1_[gene=blaOXA]_[locus_tag=A7J11_06220]_[protein=OXA-213_family_carbapenem-hydrolyzing_class_D_beta-lactamase_OXA-8     GGTACGATGTTTTTGTCGGCATGTTCTTTT 60
lcl|NG_064763.1_cds_WP_136512096.1_1_[gene=blaOXA]_[locus_tag=A7J11_06221]_[protein=OXA-213_family_carbapenem-hydrolyzing_class_D_beta-lactamase_OXA-8     GCTACTCTATTTTTATCTGCCTGCTCTTCT 60
lcl|NG_064777.1_cds_WP_032053762.1_1_[gene=blaOXA]_[locus_tag=A7J11_06234]_[protein=OXA-213_family_carbapenem-hydrolyzing_class_D_beta-lactamase_OXA-8     AGTACCATATTTTTGTCAGCATGTTCTTTC 60
lcl|NG_064778.1_cds_WP_032057042.1_1_[gene=blaOXA]_[locus_tag=A7J11_06235]_[protein=OXA-213_family_carbapenem-hydrolyzing_class_D_beta-lactamase_OXA-8     GGTACGATGTTTTTATCGGCATGTTCTTTT 60
lcl|NG_064779.1_cds_WP_057061999.1_1_[gene=blaOXA]_[locus_tag=A7J11_06236]_[protein=OXA-213_family_carbapenem-hydrolyzing_class_D_beta-lactamase_OXA-8     AGTACGATGTTTTTGTCGGCATGTTCTTTT 60
lcl|NG_065437.1_cds_WP_140423319.1_1_[gene=blaOXA]_[locus_tag=A7J11_06279]_[protein=OXA-213_family_carbapenem-hydrolyzing_class_D_beta-lactamase_OXA-8     GGTACGATGTTTTTATCGGCATGTTCTTTT 60
lcl|NG_065442.1_cds_WP_086264536.1_1_[gene=blaOXA]_[locus_tag=A7J11_06294]_[protein=OXA-213_family_carbapenem-hydrolyzing_class_D_beta-lactamase_OXA-8     GGTACGATGTTTTTATCGGCGTGTTCTTTT 60
lcl|NG_066513.1_cds_WP_150823472.1_1_[gene=blaOXA]_[locus_tag=A7J11_06458]_[protein=OXA-213_family_carbapenem-hydrolyzing_class_D_beta-lactamase_OXA-8     GGTATGATGTTTTTGTCTGCATGTTCTTTT 60
lcl|NG_066514.1_cds_WP_150823473.1_1_[gene=blaOXA]_[locus_tag=A7J11_06459]_[protein=OXA-213_family_carbapenem-hydrolyzing_class_D_beta-lactamase_OXA-8     AGTACCATATTTTTGTCAGCATGTTCTTTC 60
lcl|NG_066515.1_cds_WP_087088911.1_1_[gene=blaOXA]_[locus_tag=A7J11_06460]_[protein=OXA-213_family_carbapenem-hydrolyzing_class_D_beta-lactamase_OXA-8     AGTACCATATTTTTGTCAGCATGTTCTTTC 60
lcl|NG_066516.1_cds_WP_150823474.1_1_[gene=blaOXA]_[locus_tag=A7J11_06461]_[protein=OXA-213_family_carbapenem-hydrolyzing_class_D_beta-lactamase_OXA-8     AGTACCATATTTTTGTCAGCATGTTCTTTC 60
lcl|NG_066517.1_cds_WP_150823475.1_1_[gene=blaOXA]_[locus_tag=A7J11_06462]_[protein=OXA-213_family_carbapenem-hydrolyzing_class_D_beta-lactamase_OXA-8     AGCCTCCTATTTTTATCTGCCTGTTCTTCT 60
lcl|NG_066712.1_cds_WP_133973918.1_1_[gene=blaOXA]_[locus_tag=A7J11_06505]_[protein=OXA-213_family_carbapenem-hydrolyzing_class_D_beta-lactamase_OXA-8     AGCATCCTATTTTTATCTGCCTGTTCTTCT 60
lcl|NG_071213.1_cds_WP_086395021.1_1_[gene=blaOXA]_[locus_tag=A7J11_07011]_[protein=OXA-213_family_carbapenem-hydrolyzing_class_D_beta-lactamase_OXA-9     GGTACGATGTTTTTGTCTGCATGTTCTTTT 60
lcl|NG_071214.1_cds_WP_078225401.1_1_[gene=blaOXA]_[locus_tag=A7J11_07013]_[protein=OXA-213_family_carbapenem-hydrolyzing_class_D_beta-lactamase_OXA-9     GGTACGATGTTTTTGTCTGCATGTTCTTTT 60
lcl|NG_071215.1_cds_WP_086398931.1_1_[gene=blaOXA]_[locus_tag=A7J11_07012]_[protein=OXA-213_family_carbapenem-hydrolyzing_class_D_beta-lactamase_OXA-9     GGTACGATGTTTTTGTCTGCATGTTCTTTT 60
lcl|NG_077999.1_cds_WP_231869604.1_1_[gene=blaOXA]_[locus_tag=A7J11_07271]_[protein=OXA-213_family_carbapenem-hydrolyzing_class_D_beta-lactamase_OXA-9     GGTACGATGTTTTTGTCGGCATGTTCTTTT 60
lcl|NG_078000.1_cds_WP_231869605.1_1_[gene=blaOXA]_[locus_tag=A7J11_07272]_[protein=OXA-213_family_carbapenem-hydrolyzing_class_D_beta-lactamase_OXA-9     AGTACCATATTTTTGTCAGCATGTTCTTTC 60
lcl|NG_078001.1_cds_WP_081174195.1_1_[gene=blaOXA]_[locus_tag=A7J11_07273]_[protein=OXA-213_family_carbapenem-hydrolyzing_class_D_beta-lactamase_OXA-9     GGTACGATGTTTTTATCGGCATGTTCTTTT 60
lcl|NG_078006.1_cds_WP_231869610.1_1_[gene=blaOXA]_[locus_tag=A7J11_07278]_[protein=OXA-213_family_carbapenem-hydrolyzing_class_D_beta-lactamase_OXA-9     AGTACTATATTTTTGTCAGCATGTTCTTTC 60
lcl|NG_078007.1_cds_WP_231869611.1_1_[gene=blaOXA]_[locus_tag=A7J11_07279]_[protein=OXA-213_family_carbapenem-hydrolyzing_class_D_beta-lactamase_OXA-9     GGTACGATGTTTTTGTCGGCATGTTCTTTT 60
lcl|NG_078008.1_cds_WP_231869612.1_1_[gene=blaOXA]_[locus_tag=A7J11_07280]_[protein=OXA-213_family_carbapenem-hydrolyzing_class_D_beta-lactamase_OXA-9     GCTACTCTATTTTTATCTGCCTGCTCCTCT 60
lcl|NG_078009.1_cds_WP_231869613.1_1_[gene=blaOXA]_[locus_tag=A7J11_07281]_[protein=OXA-213_family_carbapenem-hydrolyzing_class_D_beta-lactamase_OXA-9     GGTACGATGTTTTTGTCGGCATGTTCTTTT 60
lcl|NG_078010.1_cds_WP_231869614.1_1_[gene=blaOXA]_[locus_tag=A7J11_07282]_[protein=OXA-213_family_carbapenem-hydrolyzing_class_D_beta-lactamase_OXA-9     AGTACCATATTTTTGTCAGCATGTTCTTTC 60
lcl|NG_078011.1_cds_WP_231869615.1_1_[gene=blaOXA]_[locus_tag=A7J11_07283]_[protein=OXA-213_family_carbapenem-hydrolyzing_class_D_beta-lactamase_OXA-9     AGTATCCTATTTTTATCCTCCTGTTCTTCC 60
lcl|NG_078013.1_cds_WP_231869617.1_1_[gene=blaOXA]_[locus_tag=A7J11_07285]_[protein=OXA-213_family_carbapenem-hydrolyzing_class_D_beta-lactamase_OXA-9     GCTACGATGTTTTTATCGGCGTGTTCTTTT 60
lcl|NG_078021.1_cds_WP_231869625.1_1_[gene=blaOXA]_[locus_tag=A7J11_07293]_[protein=OXA-213_family_carbapenem-hydrolyzing_class_D_beta-lactamase_OXA-1     GGTACGATATTTTTATCGGCGTGTTCTTTT 60
lcl|NG_078023.1_cds_WP_231869626.1_1_[gene=blaOXA]_[locus_tag=A7J11_07295]_[protein=OXA-213_family_carbapenem-hydrolyzing_class_D_beta-lactamase_OXA-1     GGTACGATGTTTTTATCGGCATGTTCTTTT 60
lcl|NG_078024.1_cds_WP_231869627.1_1_[gene=blaOXA]_[locus_tag=A7J11_07296]_[protein=OXA-213_family_carbapenem-hydrolyzing_class_D_beta-lactamase_OXA-1     GCTACTCTATTTTTATCTGCCTGCTCTTCT 60
lcl|NG_078028.1_cds_WP_231869630.1_1_[gene=blaOXA]_[locus_tag=A7J11_07300]_[protein=OXA-213_family_carbapenem-hydrolyzing_class_D_beta-lactamase_OXA-1     GCTACTCTATTTTTATCTGCCTGCTCTTCT 60
lcl|NG_078029.1_cds_WP_231869631.1_1_[gene=blaOXA]_[locus_tag=A7J11_07301]_[protein=OXA-213_family_carbapenem-hydrolyzing_class_D_beta-lactamase_OXA-1     AGTACCATATTTTTGTCAGCATGTTCTTTC 60
lcl|NG_078030.1_cds_WP_231869632.1_1_[gene=blaOXA]_[locus_tag=A7J11_07302]_[protein=OXA-213_family_carbapenem-hydrolyzing_class_D_beta-lactamase_OXA-1     AGTATCCTATTTTTATCCTCCTGTTCTTCC 60
lcl|NG_078031.1_cds_WP_231869633.1_1_[gene=blaOXA]_[locus_tag=A7J11_07303]_[protein=OXA-213_family_carbapenem-hydrolyzing_class_D_beta-lactamase_OXA-1     AGTACCATATTTTTGTCAGCATGTTCTTTC 60
lcl|NG_079235.1_cds_WP_046811527.1_1_[gene=blaOXA]_[locus_tag=A7J11_07356]_[protein=OXA-213_family_carbapenem-hydrolyzing_class_D_beta-lactamase_OXA-1     GGTACGATGTTTTTATCGGCATGTTCTTTT 60
lcl|NG_079240.1_cds_WP_240067730.1_1_[gene=blaOXA]_[locus_tag=A7J11_07376]_[protein=OXA-213_family_carbapenem-hydrolyzing_class_D_beta-lactamase_OXA-1     AGCATCCTATTTTTATCTGCCTGTTCTTCT 60
lcl|NG_081723.1_cds_WP_256875619.1_1_[gene=blaOXA]_[locus_tag=A7J11_07667]_[protein=OXA-213_family_carbapenem-hydrolyzing_class_D_beta-lactamase_OXA-1     AGTACCATATTTTTGTCAGCATGTTCTTTC 60
lcl|NG_081724.1_cds_WP_256875620.1_1_[gene=blaOXA]_[locus_tag=A7J11_07668]_[protein=OXA-213_family_carbapenem-hydrolyzing_class_D_beta-lactamase_OXA-1     GGTACGATGTTTTTGTCTGCATGTTCTTTT 60
lcl|NG_088414.1_cds_WP_119685493.1_1_[gene=blaOXA]_[locus_tag=A7J11_07762]_[protein=OXA-213_family_carbapenem-hydrolyzing_class_D_beta-lactamase_OXA-1     GGTACGATGTTTTTGTCGGCATGTTCTTTT 60
lcl|NG_088415.1_cds_WP_262697150.1_1_[gene=blaOXA]_[locus_tag=A7J11_07763]_[protein=OXA-213_family_carbapenem-hydrolyzing_class_D_beta-lactamase_OXA-1     AGTATTCTATTTTTATCCGCCTGTTCTTCC 60
lcl|NG_149667.1_cds_WP_274293090.1_1_[gene=blaOXA]_[locus_tag=A7J11_07922]_[protein=OXA-213_family_carbapenem-hydrolyzing_class_D_beta-lactamase_OXA-1     AGTATCCTATTTTTATCCGCCTGTTCTTCC 60
lcl|NG_157027.1_cds_WP_279240793.1_1_[gene=blaOXA]_[locus_tag=A7J11_08007]_[protein=OXA-213_family_carbapenem-hydrolyzing_class_D_beta-lactamase_OXA-1     GGTACGATATTTTTATCGGCATGTTCTTTT 60
lcl|NG_157028.1_cds_WP_262451630.1_1_[gene=blaOXA]_[locus_tag=A7J11_08008]_[protein=OXA-213_family_carbapenem-hydrolyzing_class_D_beta-lactamase_OXA-1     GGTACGATATTTTTATCGGCGTGTTCTTTT 60
lcl|NG_157029.1_cds_WP_279240794.1_1_[gene=blaOXA]_[locus_tag=A7J11_08009]_[protein=OXA-213_family_carbapenem-hydrolyzing_class_D_beta-lactamase_OXA-1     GGTACGATGTTTTTGTCTGCATGTTCTTTT 60
lcl|NG_157034.1_cds_WP_009388658.1_1_[gene=blaOXA]_[locus_tag=A7J11_07952]_[protein=OXA-213_family_carbapenem-hydrolyzing_class_D_beta-lactamase_OXA-1     GGTACCGTATTTTTATCAGCCTGTTCTTCC 60
lcl|NG_242304.1_cds_WP_101663562.1_1_[gene=blaOXA]_[locus_tag=A7J11_08264]_[protein=OXA-213_family_carbapenem-hydrolyzing_class_D_beta-lactamase_OXA-1     GGTACGATGTTTTTGTCGGCATGTTCTTTT 60
lcl|NG_242584.1_cds_WP_338424123.1_1_[gene=blaOXA]_[locus_tag=A7J11_08354]_[protein=OXA-213_family_carbapenem-hydrolyzing_class_D_beta-lactamase_OXA-1     AGTACCATATTTTTGTCAGCATGTTCTTTC 60
lcl|NG_242585.1_cds_WP_338424124.1_1_[gene=blaOXA]_[locus_tag=A7J11_08355]_[protein=OXA-213_family_carbapenem-hydrolyzing_class_D_beta-lactamase_OXA-1     GGTACGATATTTTTATCGGCGTGTTCTTTT 60
lcl|NG_242587.1_cds_WP_334377767.1_1_[gene=blaOXA]_[locus_tag=A7J11_08301]_[protein=OXA-213_family_carbapenem-hydrolyzing_class_D_beta-lactamase_OXA-1     GGTACGATGTTTTTATCGGCATGTTCTTTT 60
lcl|NG_243484.1_cds_WP_375516067.1_1_[gene=blaOXA]_[locus_tag=A7J11_08550]_[protein=OXA-213_family_carbapenem-hydrolyzing_class_D_beta-lactamase_OXA-1     GGTACGATGTTTTTATCGGCATGTTCTTTT 60
lcl|NG_244129.1_cds_WP_170247747.1_1_[gene=blaOXA]_[locus_tag=A7J11_08684]_[protein=OXA-213_family_carbapenem-hydrolyzing_class_D_beta-lactamase_OXA-1     GGTACGATGTTTTTATCGGCGTGTTCTTTT 60
lcl|NG_244130.1_cds_WP_408906778.1_1_[gene=blaOXA]_[locus_tag=A7J11_08685]_[protein=OXA-213_family_carbapenem-hydrolyzing_class_D_beta-lactamase_OXA-1     GGTACGATGTTTTTGTCTGCATGTTCTTTT 60
lcl|NG_244131.1_cds_WP_408906779.1_1_[gene=blaOXA]_[locus_tag=A7J11_08686]_[protein=OXA-213_family_carbapenem-hydrolyzing_class_D_beta-lactamase_OXA-1     GGTACGATGTTTTTGTCGGCATGTTCTTTT 60
lcl|NG_244132.1_cds_WP_408906780.1_1_[gene=blaOXA]_[locus_tag=A7J11_08687]_[protein=OXA-213_family_carbapenem-hydrolyzing_class_D_beta-lactamase_OXA-1     GGTACGATGTTTTTGTCTGCATGTTCTTTT 60
lcl|NG_244133.1_cds_WP_408906781.1_1_[gene=blaOXA]_[locus_tag=A7J11_08688]_[protein=OXA-213_family_carbapenem-hydrolyzing_class_D_beta-lactamase_OXA-1     GGTACGATGTTTTTGTCGGCATGTTCTTTT 60
lcl|NG_244134.1_cds_WP_408906782.1_1_[gene=blaOXA]_[locus_tag=A7J11_08689]_[protein=OXA-213_family_carbapenem-hydrolyzing_class_D_beta-lactamase_OXA-1     GGTACGATGTTTTTGTCGGCATGTTCTTTT 60
lcl|NG_244135.1_cds_WP_408906783.1_1_[gene=blaOXA]_[locus_tag=A7J11_08690]_[protein=OXA-213_family_carbapenem-hydrolyzing_class_D_beta-lactamase_OXA-1     GGTACGATGTTTTTATCGGCATGTTCTTTT 60
lcl|NG_244136.1_cds_WP_408906784.1_1_[gene=blaOXA]_[locus_tag=A7J11_08691]_[protein=OXA-213_family_carbapenem-hydrolyzing_class_D_beta-lactamase_OXA-1     GGTACGATGTTTTTGTCTGCATGTTCTTTT 60
lcl|NG_244137.1_cds_WP_408906785.1_1_[gene=blaOXA]_[locus_tag=A7J11_08692]_[protein=OXA-213_family_carbapenem-hydrolyzing_class_D_beta-lactamase_OXA-1     GCTACGATGTTTTTATCGGCGTGTTCTTTT 60
lcl|NG_244138.1_cds_WP_408906786.1_1_[gene=blaOXA]_[locus_tag=A7J11_08693]_[protein=OXA-213_family_carbapenem-hydrolyzing_class_D_beta-lactamase_OXA-1     AGTATCATATTTTTGTCAGCATGTTCTTTC 60
lcl|NG_244139.1_cds_WP_057106444.1_1_[gene=blaOXA]_[locus_tag=A7J11_08694]_[protein=OXA-213_family_carbapenem-hydrolyzing_class_D_beta-lactamase_OXA-1     AGTACCATATTTTTGTCAGCATGTTCTTTC 60
lcl|NG_244140.1_cds_WP_031948142.1_1_[gene=blaOXA]_[locus_tag=A7J11_08695]_[protein=OXA-213_family_carbapenem-hydrolyzing_class_D_beta-lactamase_OXA-1     AGTACCATATTTTTGTCAGCATGTTCTTTC 60
lcl|NG_244548.1_cds_WP_420354116.1_1_[gene=blaOXA]_[locus_tag=A7J11_08765]_[protein=OXA-213_family_carbapenem-hydrolyzing_class_D_beta-lactamase_OXA-1     GGTACGATGTTTTTGTCGGCATGTTCTTTT 60
lcl|NG_244559.1_cds_WP_420354126.1_1_[gene=blaOXA]_[locus_tag=A7J11_08829]_[protein=OXA-213_family_carbapenem-hydrolyzing_class_D_beta-lactamase_OXA-1     GGTACGATGTTTTTGTCTGCATGTTCTTTT 60
lcl|NG_244560.1_cds_WP_420354127.1_1_[gene=blaOXA]_[locus_tag=A7J11_08830]_[protein=OXA-213_family_carbapenem-hydrolyzing_class_D_beta-lactamase_OXA-1     GGTACGATGTTTTTATCGGCGTGTTCTTTT 60
lcl|NG_244561.1_cds_WP_233732376.1_1_[gene=blaOXA]_[locus_tag=A7J11_08831]_[protein=OXA-213_family_carbapenem-hydrolyzing_class_D_beta-lactamase_OXA-1     GGTACGATGTTTTTATCGGCATGTTCTTTT 60
lcl|NG_244562.1_cds_WP_327741580.1_1_[gene=blaOXA]_[locus_tag=A7J11_08832]_[protein=OXA-213_family_carbapenem-hydrolyzing_class_D_beta-lactamase_OXA-1     GGTACGATGTTTTTATCGGCGTGTTCTTTT 60
lcl|NG_244563.1_cds_WP_420354128.1_1_[gene=blaOXA]_[locus_tag=A7J11_08833]_[protein=OXA-213_family_carbapenem-hydrolyzing_class_D_beta-lactamase_OXA-1     GGTACGATGTTTTTATCGGAGTGTTCTTTT 60
lcl|NG_244564.1_cds_WP_420354129.1_1_[gene=blaOXA]_[locus_tag=A7J11_08834]_[protein=OXA-213_family_carbapenem-hydrolyzing_class_D_beta-lactamase_OXA-1     GCTACTCTATTTTTATCTGCCTGCTCTTCT 60
lcl|NG_244565.1_cds_WP_216968783.1_1_[gene=blaOXA]_[locus_tag=A7J11_08835]_[protein=OXA-213_family_carbapenem-hydrolyzing_class_D_beta-lactamase_OXA-1     AGTACCATATTTTTGTCAGCATGTTCTTTC 60
lcl|OL790815.1_cds_UHC46317.1_1_[gene=blaOXA]_[protein=OXA-213_family_carbapenem-hydrolyzing_class_D_beta-lactamase_OXA-1045]_[protein_id=UHC46317.1]_     GGTACGATGTTTTTATCGGCATGTTCTTTT 60
lcl|OL901278.1_cds_UHO07589.1_1_[gene=blaOXA]_[protein=OXA-213_family_carbapenem-hydrolyzing_class_D_beta-lactamase_OXA-1050]_[protein_id=UHO07589.1]_     AGCATCCTATTTTTATCTGCCTGTTCTTCT 60
lcl|ON651493.1_cds_UTS94246.1_1_[gene=blaOXA]_[protein=OXA-213_family_carbapenem-hydrolyzing_class_D_beta-lactamase_OXA-1137]_[protein_id=UTS94246.1]_     AGTACCATATTTTTGTCAGCATGTTCTTTC 60
lcl|ON651494.1_cds_UTS94247.1_1_[gene=blaOXA]_[protein=OXA-213_family_carbapenem-hydrolyzing_class_D_beta-lactamase_OXA-1138]_[protein_id=UTS94247.1]_     GGTACGATGTTTTTGTCTGCATGTTCTTTT 60
lcl|OP297830.1_cds_UVU92354.1_1_[gene=blaOXA]_[protein=OXA-213_family_carbapenem-hydrolyzing_class_D_beta-lactamase_OXA-1150]_[protein_id=UVU92354.1]_     GGTACGATGTTTTTGTCGGCATGTTCTTTT 60
lcl|OP297832.1_cds_UVU92356.1_1_[gene=blaOXA]_[protein=OXA-213_family_carbapenem-hydrolyzing_class_D_beta-lactamase_OXA-1151]_[protein_id=UVU92356.1]_     AGTATTCTATTTTTATCCGCCTGTTCTTCC 60
lcl|OP745004.1_cds_UZF98455.1_1_[gene=blaOXA]_[protein=OXA-213_family_carbapenem-hydrolyzing_class_D_beta-lactamase_OXA-1164]_[protein_id=UZF98455.1]_     GGTACGATGTTTTTATCGGCATGTTCTTTT 60
lcl|OP745006.1_cds_UZF98457.1_1_[gene=blaOXA]_[protein=OXA-213_family_carbapenem-hydrolyzing_class_D_beta-lactamase_OXA-1165]_[protein_id=UZF98457.1]_     GGTACGATGTTTTTATCGGCATGTTCTTTT 60
lcl|OP745008.1_cds_UZF98459.1_1_[gene=blaOXA]_[protein=OXA-213_family_carbapenem-hydrolyzing_class_D_beta-lactamase_OXA-1166]_[protein_id=UZF98459.1]_     GGTACGATGTTTTTATCGGCATGTTCTTTT 60
lcl|OR815355.1_cds_WPK95947.1_1_[gene=blaOXA]_[protein=OXA-213_family_carbapenem-hydrolyzing_class_D_beta-lactamase_OXA-1224]_[protein_id=WPK95947.1]_     GGTACGATGTTTTTGTCGGCATGTTCTTTT 60
lcl|PP328952.1_cds_WVW91705.1_1_[gene=blaOXA]_[protein=OXA-213_family_carbapenem-hydrolyzing_class_D_beta-lactamase_OXA-1234]_[protein_id=WVW91705.1]_     AGTACCATATTTTTGTCAGCATGTTCTTTC 60
lcl|PP328953.1_cds_WVW91706.1_1_[gene=blaOXA]_[protein=OXA-213_family_carbapenem-hydrolyzing_class_D_beta-lactamase_OXA-1235]_[protein_id=WVW91706.1]_     GGTACGATATTTTTATCGGCGTGTTCTTTT 60
lcl|PQ118408.1_cds_XJP49366.1_1_[gene=blaOXA]_[protein=OXA-213_family_carbapenem-hydrolyzing_class_D_beta-lactamase_OXA-1310]_[protein_id=XJP49366.1]_     GGTACGATGTTTTTATCGGCGTGTTCTTTT 60
lcl|PQ118409.1_cds_XJP49367.1_1_[gene=blaOXA]_[protein=OXA-213_family_carbapenem-hydrolyzing_class_D_beta-lactamase_OXA-1311]_[protein_id=XJP49367.1]_     GGTACGATGTTTTTGTCTGCATGTTCTTTT 60
lcl|PQ118410.1_cds_XJP49368.1_1_[gene=blaOXA]_[protein=OXA-213_family_carbapenem-hydrolyzing_class_D_beta-lactamase_OXA-1312]_[protein_id=XJP49368.1]_     GGTACGATGTTTTTGTCGGCATGTTCTTTT 60
lcl|PQ118411.1_cds_XJP49369.1_1_[gene=blaOXA]_[protein=OXA-213_family_carbapenem-hydrolyzing_class_D_beta-lactamase_OXA-1313]_[protein_id=XJP49369.1]_     GGTACGATGTTTTTGTCTGCATGTTCTTTT 60
lcl|PQ118412.1_cds_XJP49370.1_1_[gene=blaOXA]_[protein=OXA-213_family_carbapenem-hydrolyzing_class_D_beta-lactamase_OXA-1314]_[protein_id=XJP49370.1]_     GGTACGATGTTTTTGTCGGCATGTTCTTTT 60
lcl|PQ118413.1_cds_XJP49371.1_1_[gene=blaOXA]_[protein=OXA-213_family_carbapenem-hydrolyzing_class_D_beta-lactamase_OXA-1315]_[protein_id=XJP49371.1]_     GGTACGATGTTTTTGTCGGCATGTTCTTTT 60
lcl|PQ118414.1_cds_XJP49372.1_1_[gene=blaOXA]_[protein=OXA-213_family_carbapenem-hydrolyzing_class_D_beta-lactamase_OXA-1316]_[protein_id=XJP49372.1]_     GGTACGATGTTTTTATCGGCATGTTCTTTT 60
lcl|PQ118415.1_cds_XJP49373.1_1_[gene=blaOXA]_[protein=OXA-213_family_carbapenem-hydrolyzing_class_D_beta-lactamase_OXA-1317]_[protein_id=XJP49373.1]_     GGTACGATGTTTTTGTCTGCATGTTCTTTT 60
lcl|PQ118416.1_cds_XJP49374.1_1_[gene=blaOXA]_[protein=OXA-213_family_carbapenem-hydrolyzing_class_D_beta-lactamase_OXA-1318]_[protein_id=XJP49374.1]_     GCTACGATGTTTTTATCGGCGTGTTCTTTT 60
lcl|PQ118417.1_cds_XJP49375.1_1_[gene=blaOXA]_[protein=OXA-213_family_carbapenem-hydrolyzing_class_D_beta-lactamase_OXA-1319]_[protein_id=XJP49375.1]_     AGTATCATATTTTTGTCAGCATGTTCTTTC 60
lcl|PQ118418.1_cds_XJP49376.1_1_[gene=blaOXA]_[protein=OXA-213_family_carbapenem-hydrolyzing_class_D_beta-lactamase_OXA-1320]_[protein_id=XJP49376.1]_     AGTACCATATTTTTGTCAGCATGTTCTTTC 60
lcl|PQ118419.1_cds_XJP49377.1_1_[gene=blaOXA]_[protein=OXA-213_family_carbapenem-hydrolyzing_class_D_beta-lactamase_OXA-1321]_[protein_id=XJP49377.1]_     AGTACCATATTTTTGTCAGCATGTTCTTTC 60
lcl|PQ196146.1_cds_XGJ10592.1_1_[gene=blaOXA]_[protein=OXA-213_family_carbapenem-hydrolyzing_class_D_beta-lactamase_OXA-1266]_[protein_id=XGJ10592.1]_     GGTACGATGTTTTTATCGGCATGTTCTTTT 60
lcl|PQ763679.1_cds_XLQ31176.1_1_[gene=blaOXA]_[protein=OXA-213_family_carbapenem-hydrolyzing_class_D_beta-lactamase_OXA-1331]_[protein_id=XLQ31176.1]_     GGTACGATGTTTTTGTCGGCATGTTCTTTT 60
lcl|PV054831.1_cds_XOA00399.1_1_[gene=blaOXA]_[protein=OXA-213_family_carbapenem-hydrolyzing_class_D_beta-lactamase_OXA-1342]_[protein_id=XOA00399.1]_     GGTACGATGTTTTTGTCTGCATGTTCTTTT 60
lcl|PV054832.1_cds_XOA00400.1_1_[gene=blaOXA]_[protein=OXA-213_family_carbapenem-hydrolyzing_class_D_beta-lactamase_OXA-1343]_[protein_id=XOA00400.1]_     GGTACGATGTTTTTATCGGCGTGTTCTTTT 60
lcl|PV054833.1_cds_XOA00401.1_1_[gene=blaOXA]_[protein=OXA-213_family_carbapenem-hydrolyzing_class_D_beta-lactamase_OXA-1344]_[protein_id=XOA00401.1]_     GGTACGATGTTTTTATCGGCATGTTCTTTT 60
lcl|PV054834.1_cds_XOA00402.1_1_[gene=blaOXA]_[protein=OXA-213_family_carbapenem-hydrolyzing_class_D_beta-lactamase_OXA-1345]_[protein_id=XOA00402.1]_     GGTACGATGTTTTTATCGGCGTGTTCTTTT 60
lcl|PV054835.1_cds_XOA00403.1_1_[gene=blaOXA]_[protein=OXA-213_family_carbapenem-hydrolyzing_class_D_beta-lactamase_OXA-1346]_[protein_id=XOA00403.1]_     GGTACGATGTTTTTATCGGAGTGTTCTTTT 60
lcl|PV054836.1_cds_XOA00404.1_1_[gene=blaOXA]_[protein=OXA-213_family_carbapenem-hydrolyzing_class_D_beta-lactamase_OXA-1347]_[protein_id=XOA00404.1]_     GCTACTCTATTTTTATCTGCCTGCTCTTCT 60
lcl|PV054837.1_cds_XOA00405.1_1_[gene=blaOXA]_[protein=OXA-213_family_carbapenem-hydrolyzing_class_D_beta-lactamase_OXA-1348]_[protein_id=XOA00405.1]_     AGTACCATATTTTTGTCAGCATGTTCTTTC 60
lcl|PV878571.1_cds_XXP60810.1_1_[gene=blaOXA]_[protein=OXA-213_family_carbapenem-hydrolyzing_class_D_beta-lactamase_OXA-1390]_[protein_id=XXP60810.1]_     GGTACGATGTTTTTATCGGCGTGTTCTTTT 60
PF                                                                                                                                                         ------------------------------ 60
PR                                                                                                                                                         ------------------------------ 60
                                                                                                                                                                                         

OXA-1_consensus                                                                                                                                            AATAATTGCAAATATTATCTACAGCAGCGC 90
OXA01_crRNA                                                                                                                                                ------------------------------ 90
Forward_primer                                                                                                                                             ------------------------------ 90
Reverse_primer                                                                                                                                             ------------------------------ 90
lcl|NG_049512.1_cds_WP_005047495.1_1_[gene=blaOXA]_[locus_tag=A7J11_02759]_[protein=carbapenem-hydrolyzing_class_D_beta-lactamase_OXA-213]_[protein_id     AATATGGTAAAACAACATCAAATACACTCT 90
lcl|KU571454.1_cds_AMB17205.1_1_[gene=blaOXA]_[protein=OXA-213_family_carbapenem-hydrolyzing_class_D_beta-lactamase_OXA-506]_[protein_id=AMB17205.1]_[     AATACCGTACAACAACATCAAATACAGTCA 90
lcl|KX599408.1_cds_ANW47167.1_1_[gene=blaOXA]_[protein=OXA-213_family_carbapenem-hydrolyzing_class_D_beta-lactamase_OXA-522]_[protein_id=ANW47167.1]_[     AATACCGTACAACAACATCAAATACAGTCA 90
lcl|KX599409.1_cds_ANW47168.1_1_[gene=blaOXA]_[protein=OXA-213_family_carbapenem-hydrolyzing_class_D_beta-lactamase_OXA-526]_[protein_id=ANW47168.1]_[     AATACCGTACAACAACATCAAATACAGTCA 90
lcl|KY767021.1_cds_ARB50423.1_1_[gene=blaOXA]_[protein=OXA-213_family_carbapenem-hydrolyzing_class_D_beta-lactamase_OXA-563]_[protein_id=ARB50423.1]_[     AATACGGTAGAACAACATCAAATACAGTCA 90
lcl|KY767022.1_cds_ARB50424.1_1_[gene=blaOXA]_[protein=OXA-213_family_carbapenem-hydrolyzing_class_D_beta-lactamase_OXA-564]_[protein_id=ARB50424.1]_[     AATACCGTACAACAACATCAAATACAGTCA 90
lcl|MH212162.1_cds_AWA42531.1_1_[gene=blaOXA]_[protein=OXA-213_family_carbapenem-hydrolyzing_class_D_beta-lactamase_OXA-642]_[protein_id=AWA42531.1]_[     AATACCGTACAACAACATCAAATACAGTCA 90
lcl|MH780099.1_cds_AXQ11891.1_1_[gene=blaOXA]_[protein=OXA-213_family_carbapenem-hydrolyzing_class_D_beta-lactamase_OXA-678]_[protein_id=AXQ11891.1]_[     AATACAGTACAACAGCACCAAATACACGCT 90
lcl|NG_049614.1_cds_WP_063862632.1_1_[gene=blaOXA]_[locus_tag=A7J11_03087]_[protein=OXA-213_family_carbapenem-hydrolyzing_class_D_beta-lactamase_OXA-3     AACTCAGTAAAACAACATCAAATACATTCT 90
lcl|NG_064759.1_cds_WP_136512092.1_1_[gene=blaOXA]_[locus_tag=A7J11_06217]_[protein=OXA-213_family_carbapenem-hydrolyzing_class_D_beta-lactamase_OXA-8     AATACAGTACAACAGCACCAAATACACGCT 90
lcl|NG_148652.1_cds_WP_268871871.1_1_[gene=blaOXA]_[locus_tag=A7J11_07884]_[protein=OXA-213_family_carbapenem-hydrolyzing_class_D_beta-lactamase_OXA-1     AATACGGTAGAACAGCATCAAATACAGTCA 90
lcl|NG_148653.1_cds_WP_268871872.1_1_[gene=blaOXA]_[locus_tag=A7J11_07886]_[protein=OXA-213_family_carbapenem-hydrolyzing_class_D_beta-lactamase_OXA-1     AATACCGTACAACAACATCAAATACAGTCA 90
lcl|NG_148654.1_cds_WP_104074618.1_1_[gene=blaOXA]_[locus_tag=A7J11_07888]_[protein=OXA-213_family_carbapenem-hydrolyzing_class_D_beta-lactamase_OXA-1     AATACGGTAGAACAGCATCAAATACAGTCA 90
lcl|ON101850.1_cds_UOM32500.1_1_[gene=blaOXA]_[protein=OXA-213_family_carbapenem-hydrolyzing_class_D_beta-lactamase_OXA-1113]_[protein_id=UOM32500.1]_     AATACGGTAGAACAGCATCAAATACAGTCA 90
lcl|ON101851.1_cds_UOM32501.1_1_[gene=blaOXA]_[protein=OXA-213_family_carbapenem-hydrolyzing_class_D_beta-lactamase_OXA-1114]_[protein_id=UOM32501.1]_     AACACCGTAGAACAGCATCAAATACAGTCA 90
lcl|ON101852.1_cds_UOM32502.1_1_[gene=blaOXA]_[protein=OXA-213_family_carbapenem-hydrolyzing_class_D_beta-lactamase_OXA-1115]_[protein_id=UOM32502.1]_     AATACGGTAGAACAACATCAAATACAGTCA 90
lcl|KX668472.1_cds_ANZ80603.1_1_[gene=blaOXA]_[protein=OXA-213_family_carbapenem-hydrolyzing_class_D_beta-lactamase_OXA-533]_[protein_id=ANZ80603.1]_[     AATACCGTACAACAACATCAAATACAGTCA 90
lcl|LC742738.1_cds_BDU78995.1_1_[gene=blaOXA]_[protein=OXA-213_family_carbapenem-hydrolyzing_class_D_beta-lactamase_OXA-1185]_[protein_id=BDU78995.1]_     AATACGGTAAAACAACATCAAATACACTCT 90
lcl|LC777321.1_cds_BER91150.1_1_[gene=blaOXA]_[protein=OXA-213_family_carbapenem-hydrolyzing_class_D_beta-lactamase]_[protein_id=BER91150.1]_[location     AATACCGTACAACAACATCAAATACAGTCA 90
lcl|MK087756.1_cds_AYN72943.1_1_[gene=blaOXA]_[protein=OXA-213_family_carbapenem-hydrolyzing_class_D_beta-lactamase_OXA-777]_[protein_id=AYN72943.1]_[     AATACGGTAGAACAGCATCAAATACAGTCA 90
lcl|MK087757.2_cds_AYN72944.2_1_[gene=blaOXA]_[protein=OXA-213_family_carbapenem-hydrolyzing_class_D_beta-lactamase_OXA-564]_[protein_id=AYN72944.2]_[     AATACCGTACAACAACATCAAATACAGTCA 90
lcl|MK087758.1_cds_AYN72945.1_1_[gene=blaOXA]_[protein=OXA-213_family_carbapenem-hydrolyzing_class_D_beta-lactamase_OXA-778]_[protein_id=AYN72945.1]_[     AATACGGTAGAACAGCATCAAATACAGTCA 90
lcl|MK087759.1_cds_AYN72946.1_1_[gene=blaOXA]_[protein=OXA-213_family_carbapenem-hydrolyzing_class_D_beta-lactamase_OXA-500]_[protein_id=AYN72946.1]_[     AATACGGTAGAACAACATCAAATACAGTCA 90
lcl|MK087760.1_cds_AYN72947.1_1_[gene=blaOXA]_[protein=OXA-213_family_carbapenem-hydrolyzing_class_D_beta-lactamase_OXA-500]_[protein_id=AYN72947.1]_[     AATACGGTAGAACAACATCAAATACAGTCA 90
lcl|MK087761.1_cds_AYN72948.1_1_[gene=blaOXA]_[protein=OXA-213_family_carbapenem-hydrolyzing_class_D_beta-lactamase_OXA-500]_[protein_id=AYN72948.1]_[     AATACGGTAGAACAACATCAAATACAGTCA 90
lcl|MK087762.1_cds_AYN72949.1_1_[gene=blaOXA]_[protein=OXA-213_family_carbapenem-hydrolyzing_class_D_beta-lactamase_OXA-500]_[protein_id=AYN72949.1]_[     AATACGGTAGAACAACATCAAATACAGTCA 90
lcl|MK645913.1_cds_QBQ03026.1_1_[gene=blaOXA]_[protein=OXA-213_family_carbapenem-hydrolyzing_class_D_beta-lactamase_OXA-801]_[protein_id=QBQ03026.1]_[     AATACAGTACAACAGCACCAAATACACGCT 90
lcl|MK645914.1_cds_QBQ03027.1_1_[gene=blaOXA]_[protein=OXA-213_family_carbapenem-hydrolyzing_class_D_beta-lactamase_OXA-802]_[protein_id=QBQ03027.1]_[     AATACAGTACAACAGCACCAAATACACACT 90
lcl|MK645915.1_cds_QBQ03028.1_1_[gene=blaOXA]_[protein=OXA-213_family_carbapenem-hydrolyzing_class_D_beta-lactamase_OXA-803]_[protein_id=QBQ03028.1]_[     AATACCGTACAACAACATCAAATACAGTCA 90
lcl|MK645916.1_cds_QBQ03029.1_1_[gene=blaOXA]_[protein=OXA-213_family_carbapenem-hydrolyzing_class_D_beta-lactamase_OXA-804]_[protein_id=QBQ03029.1]_[     AATACCGTACAACAACATCAAATACAGTCA 90
lcl|MK645917.1_cds_QBQ03030.1_1_[gene=blaOXA]_[protein=OXA-213_family_carbapenem-hydrolyzing_class_D_beta-lactamase_OXA-805]_[protein_id=QBQ03030.1]_[     AACACGGTAAAACAACATCAAATACATTCT 90
lcl|MK645931.1_cds_QBQ03044.1_1_[gene=blaOXA]_[protein=OXA-213_family_carbapenem-hydrolyzing_class_D_beta-lactamase_OXA-819]_[protein_id=QBQ03044.1]_[     AATACAGTACAACAGCACCAAATACACGCT 90
lcl|MK645932.1_cds_QBQ03045.1_1_[gene=blaOXA]_[protein=OXA-213_family_carbapenem-hydrolyzing_class_D_beta-lactamase_OXA-820]_[protein_id=QBQ03045.1]_[     AATACGGTAGAACAGCATCAAATACAGTCA 90
lcl|MK645933.1_cds_QBQ03046.1_1_[gene=blaOXA]_[protein=OXA-213_family_carbapenem-hydrolyzing_class_D_beta-lactamase_OXA-821]_[protein_id=QBQ03046.1]_[     AATACCGTACAACAACATCAAATACAGTCA 90
lcl|MK713326.1_cds_QBX33276.1_1_[gene=blaOXA]_[protein=OXA-213_family_carbapenem-hydrolyzing_class_D_beta-lactamase_OXA-822]_[protein_id=QBX33276.1]_[     AATACGGTGGAACAACATCAAATATATTCT 90
lcl|MK810442.1_cds_QCE31566.1_1_[gene=blaOXA]_[protein=OXA-213_family_carbapenem-hydrolyzing_class_D_beta-lactamase_OXA-826]_[protein_id=QCE31566.1]_[     AATACGGTAGAACAGCATCAAACACAGTCA 90
lcl|MK942060.1_cds_QCU71419.1_1_[gene=blaOXA]_[protein=OXA-213_family_carbapenem-hydrolyzing_class_D_beta-lactamase_OXA-832]_[protein_id=QCU71419.1]_[     GATACCGTAGAACAACATCAAATACAGTCA 90
lcl|MN339512.1_cds_QEJ74009.1_1_[gene=blaOXA]_[protein=OXA-213_family_carbapenem-hydrolyzing_class_D_beta-lactamase_OXA-840]_[protein_id=QEJ74009.1]_[     AATACGGTAGAACAACATCAAATACAGTCA 90
lcl|MN339513.1_cds_QEJ74010.1_1_[gene=blaOXA]_[protein=OXA-213_family_carbapenem-hydrolyzing_class_D_beta-lactamase_OXA-841]_[protein_id=QEJ74010.1]_[     AATACAGTACAACAGCATCAAATACACCCT 90
lcl|MN339514.1_cds_QEJ74011.1_1_[gene=blaOXA]_[protein=OXA-213_family_carbapenem-hydrolyzing_class_D_beta-lactamase_OXA-842]_[protein_id=QEJ74011.1]_[     AATACAGTACAACAGCATCAAATACACGCT 90
lcl|MN339515.1_cds_QEJ74012.1_1_[gene=blaOXA]_[protein=OXA-213_family_carbapenem-hydrolyzing_class_D_beta-lactamase_OXA-843]_[protein_id=QEJ74012.1]_[     AATACAGTACAACATCACCAAATACACACT 90
lcl|MN339516.1_cds_QEJ74013.1_1_[gene=blaOXA]_[protein=OXA-213_family_carbapenem-hydrolyzing_class_D_beta-lactamase_OXA-844]_[protein_id=QEJ74013.1]_[     AATACGGTGGAACAACATCAAATATATTCT 90
lcl|MZ133819.1_cds_QUW44777.1_1_[gene=blaOXA]_[protein=OXA-213_family_carbapenem-hydrolyzing_class_D_beta-lactamase_OXA-819]_[protein_id=QUW44777.1]_[     AATACAGTACAACAGCACCAAATACACGCT 90
lcl|MZ265730.1_cds_QWA20177.1_1_[gene=blaOXA]_[protein=OXA-213_family_carbapenem-hydrolyzing_class_D_beta-lactamase_OXA-978]_[protein_id=QWA20177.1]_[     AATACCGTACAACAACATCAAATACAGTCA 90
lcl|MZ265731.1_cds_QWA20178.1_1_[gene=blaOXA]_[protein=OXA-213_family_carbapenem-hydrolyzing_class_D_beta-lactamase_OXA-979]_[protein_id=QWA20178.1]_[     AATACAGTACAACAGCAGCAAATACACGCT 90
lcl|MZ265732.1_cds_QWA20179.1_1_[gene=blaOXA]_[protein=OXA-213_family_carbapenem-hydrolyzing_class_D_beta-lactamase_OXA-980]_[protein_id=QWA20179.1]_[     AATACGGTAGAACAGCATCAAATACAGTTA 90
lcl|MZ265737.1_cds_QWA20184.1_1_[gene=blaOXA]_[protein=OXA-213_family_carbapenem-hydrolyzing_class_D_beta-lactamase_OXA-985]_[protein_id=QWA20184.1]_[     AATACAGTACAACAGCACCAAATACATGCT 90
lcl|MZ265738.1_cds_QWA20185.1_1_[gene=blaOXA]_[protein=OXA-213_family_carbapenem-hydrolyzing_class_D_beta-lactamase_OXA-986]_[protein_id=QWA20185.1]_[     AATACCGTACAACAACATCAAATACAGTCA 90
lcl|MZ265739.1_cds_QWA20186.1_1_[gene=blaOXA]_[protein=OXA-213_family_carbapenem-hydrolyzing_class_D_beta-lactamase_OXA-987]_[protein_id=QWA20186.1]_[     AACACGGTAAAACAACATCAAATACATTCT 90
lcl|MZ265740.1_cds_QWA20187.1_1_[gene=blaOXA]_[protein=OXA-213_family_carbapenem-hydrolyzing_class_D_beta-lactamase_OXA-988]_[protein_id=QWA20187.1]_[     AATACCGTACAACAACATCAAATACAGTCA 90
lcl|MZ265741.1_cds_QWA20188.1_1_[gene=blaOXA]_[protein=OXA-213_family_carbapenem-hydrolyzing_class_D_beta-lactamase_OXA-989]_[protein_id=QWA20188.1]_[     AATACAGTACAACAGCAGCAAATACACGCT 90
lcl|MZ265742.1_cds_QWA20189.1_1_[gene=blaOXA]_[protein=OXA-213_family_carbapenem-hydrolyzing_class_D_beta-lactamase_OXA-990]_[protein_id=QWA20189.1]_[     AATACGGTAAAACAACATCAAATACACTCT 90
lcl|MZ265744.1_cds_QWA20191.1_1_[gene=blaOXA]_[protein=OXA-213_family_carbapenem-hydrolyzing_class_D_beta-lactamase_OXA-992]_[protein_id=QWA20191.1]_[     GATACCGTAGAACAACATCAAATACAGTCA 90
lcl|MZ265752.1_cds_QWA20199.1_1_[gene=blaOXA]_[protein=OXA-213_family_carbapenem-hydrolyzing_class_D_beta-lactamase_OXA-1000]_[protein_id=QWA20199.1]_     AACACCGTAGAACAGCATCAAATACAGTCA 90
lcl|MZ265753.1_cds_QWA20200.1_1_[gene=blaOXA]_[protein=OXA-213_family_carbapenem-hydrolyzing_class_D_beta-lactamase_OXA-502]_[protein_id=QWA20200.1]_[     AATACCGTACAACAACATCAAATACAGTCA 90
lcl|MZ265755.1_cds_QWA20202.1_1_[gene=blaOXA]_[protein=OXA-213_family_carbapenem-hydrolyzing_class_D_beta-lactamase_OXA-1002]_[protein_id=QWA20202.1]_     AATACCGTACAACAACATCAAATACAGTCA 90
lcl|MZ265756.1_cds_QWA20203.1_1_[gene=blaOXA]_[protein=OXA-213_family_carbapenem-hydrolyzing_class_D_beta-lactamase_OXA-1003]_[protein_id=QWA20203.1]_     AACACGGTAAAACAACATCAAATACACGCT 90
lcl|MZ265760.1_cds_QWA20207.1_1_[gene=blaOXA]_[protein=OXA-213_family_carbapenem-hydrolyzing_class_D_beta-lactamase_OXA-1007]_[protein_id=QWA20207.1]_     AATACGGTAAAACAACACCAAATACACTCT 90
lcl|MZ265761.1_cds_QWA20208.1_1_[gene=blaOXA]_[protein=OXA-213_family_carbapenem-hydrolyzing_class_D_beta-lactamase_OXA-1008]_[protein_id=QWA20208.1]_     AATACAGTACAACAGCACCAAATACACGCT 90
lcl|MZ265762.1_cds_QWA20209.1_1_[gene=blaOXA]_[protein=OXA-213_family_carbapenem-hydrolyzing_class_D_beta-lactamase_OXA-1009]_[protein_id=QWA20209.1]_     AATACGGTAAAACAACATCAAATACACTCT 90
lcl|MZ265763.1_cds_QWA20210.1_1_[gene=blaOXA]_[protein=OXA-213_family_carbapenem-hydrolyzing_class_D_beta-lactamase_OXA-1010]_[protein_id=QWA20210.1]_     AATACAGTACAACAGCATCAAATACACGCT 90
lcl|NG_049563.1_cds_WP_005041180.1_1_[gene=blaOXA]_[locus_tag=A7J11_03005]_[protein=OXA-213_family_carbapenem-hydrolyzing_class_D_beta-lactamase_OXA-2     AATACGGTAAAACAACATCAAATACACTCT 90
lcl|NG_049564.1_cds_WP_003651390.1_1_[gene=blaOXA]_[locus_tag=A7J11_02450]_[protein=OXA-213_family_carbapenem-hydrolyzing_class_D_beta-lactamase_OXA-2     AATTCAGTAAAACAACATCAAATACACTCT 90
lcl|NG_049565.1_cds_WP_016138346.1_1_[gene=blaOXA]_[locus_tag=A7J11_03043]_[protein=OXA-213_family_carbapenem-hydrolyzing_class_D_beta-lactamase_OXA-2     AAGACGGTAAAACAACATCAAATACACTCT 90
lcl|NG_049567.1_cds_WP_016141238.1_1_[gene=blaOXA]_[locus_tag=A7J11_03044]_[protein=OXA-213_family_carbapenem-hydrolyzing_class_D_beta-lactamase_OXA-2     AATACAGTACAACATCACCAAATACACGCT 90
lcl|NG_049568.1_cds_WP_016145058.1_1_[gene=blaOXA]_[locus_tag=A7J11_03045]_[protein=OXA-213_family_carbapenem-hydrolyzing_class_D_beta-lactamase_OXA-2     AATACAGTACAACAGCACCAAATACACGCT 90
lcl|NG_049569.1_cds_WP_005076320.1_1_[gene=blaOXA]_[locus_tag=A7J11_03007]_[protein=OXA-213_family_carbapenem-hydrolyzing_class_D_beta-lactamase_OXA-2     AATACCGTACAACAACATCAAATACAGTCA 90
lcl|NG_049570.1_cds_WP_005069609.1_1_[gene=blaOXA]_[locus_tag=A7J11_03006]_[protein=OXA-213_family_carbapenem-hydrolyzing_class_D_beta-lactamase_OXA-2     AATACGGTAGAACAACATCAAATACAGTCA 90
lcl|NG_049600.1_cds_WP_005304617.1_1_[gene=blaOXA]_[locus_tag=A7J11_03021]_[protein=OXA-213_family_carbapenem-hydrolyzing_class_D_beta-lactamase_OXA-3     AACACGGTAAAACAACATCAAATACATTCT 90
lcl|NG_049601.1_cds_WP_004792810.1_1_[gene=blaOXA]_[locus_tag=A7J11_02994]_[protein=OXA-213_family_carbapenem-hydrolyzing_class_D_beta-lactamase_OXA-3     AACACGGTAAAACAACATCAAATACATTCT 90
lcl|NG_049615.1_cds_WP_063862638.1_1_[gene=blaOXA]_[locus_tag=A7J11_03088]_[protein=OXA-213_family_carbapenem-hydrolyzing_class_D_beta-lactamase_OXA-3     AATACGGTAAAACAAAATCAAATACATTCT 90
lcl|NG_049616.1_cds_WP_063862643.1_1_[gene=blaOXA]_[locus_tag=A7J11_03089]_[protein=OXA-213_family_carbapenem-hydrolyzing_class_D_beta-lactamase_OXA-3     AATTCAGTAAAACAACATCAAATACACTCT 90
lcl|NG_049617.1_cds_WP_063862646.1_1_[gene=blaOXA]_[locus_tag=A7J11_03090]_[protein=OXA-213_family_carbapenem-hydrolyzing_class_D_beta-lactamase_OXA-3     AATACGGTAAAACAACATCAAATACATACT 90
lcl|NG_049618.1_cds_WP_063862651.1_1_[gene=blaOXA]_[locus_tag=A7J11_03091]_[protein=OXA-213_family_carbapenem-hydrolyzing_class_D_beta-lactamase_OXA-3     AATACGGTAAAACAACATCAAATACACTCT 90
lcl|NG_049619.1_cds_WP_063862656.1_1_[gene=blaOXA]_[locus_tag=A7J11_03092]_[protein=OXA-213_family_carbapenem-hydrolyzing_class_D_beta-lactamase_OXA-3     AATACGGTAAAACAACATCAAATACACTCT 90
lcl|NG_049620.1_cds_WP_063862662.1_1_[gene=blaOXA]_[locus_tag=A7J11_03093]_[protein=OXA-213_family_carbapenem-hydrolyzing_class_D_beta-lactamase_OXA-3     AATACAGTAACACAACATCAAATACACTCT 90
lcl|NG_049621.1_cds_WP_063862667.1_1_[gene=blaOXA]_[locus_tag=A7J11_03094]_[protein=OXA-213_family_carbapenem-hydrolyzing_class_D_beta-lactamase_OXA-3     AATACGGTAAAACAACATCAAATACACTCT 90
lcl|NG_049622.1_cds_WP_063862674.1_1_[gene=blaOXA]_[locus_tag=A7J11_03095]_[protein=OXA-213_family_carbapenem-hydrolyzing_class_D_beta-lactamase_OXA-3     AATTTAGTAAAACAACATCAAATACACTCT 90
lcl|NG_049623.1_cds_WP_063862682.1_1_[gene=blaOXA]_[locus_tag=A7J11_03096]_[protein=OXA-213_family_carbapenem-hydrolyzing_class_D_beta-lactamase_OXA-3     AATACGGTAAAACAAAATCAAATACATTCT 90
lcl|NG_049624.1_cds_WP_063862690.1_1_[gene=blaOXA]_[locus_tag=A7J11_03097]_[protein=OXA-213_family_carbapenem-hydrolyzing_class_D_beta-lactamase_OXA-3     AATACGGTAAAACAACATCAAATACACTCT 90
lcl|NG_049640.1_cds_WP_063862718.1_1_[gene=blaOXA]_[locus_tag=A7J11_03104]_[protein=OXA-213_family_carbapenem-hydrolyzing_class_D_beta-lactamase_OXA-3     AATATGGTCAAACAACATCAAATACACTCT 90
lcl|NG_049641.1_cds_WP_063862719.1_1_[gene=blaOXA]_[locus_tag=A7J11_03105]_[protein=OXA-213_family_carbapenem-hydrolyzing_class_D_beta-lactamase_OXA-3     AATACGGTAAAACAACATCAAATACACTCT 90
lcl|NG_049643.1_cds_WP_063862721.1_1_[gene=blaOXA]_[locus_tag=A7J11_03106]_[protein=OXA-213_family_carbapenem-hydrolyzing_class_D_beta-lactamase_OXA-3     AATTCAGTAAAACAAAATCAAATACATTCT 90
lcl|NG_049644.1_cds_WP_063862722.1_1_[gene=blaOXA]_[locus_tag=A7J11_03107]_[protein=OXA-213_family_carbapenem-hydrolyzing_class_D_beta-lactamase_OXA-3     AATATGGTCAAACAACATCAAATACACTCT 90
lcl|NG_049645.1_cds_WP_063862723.1_1_[gene=blaOXA]_[locus_tag=A7J11_03108]_[protein=OXA-213_family_carbapenem-hydrolyzing_class_D_beta-lactamase_OXA-3     AATACGGTAAAACAACATCAAATACATTCT 90
lcl|NG_049646.1_cds_WP_063862724.1_1_[gene=blaOXA]_[locus_tag=A7J11_03109]_[protein=OXA-213_family_carbapenem-hydrolyzing_class_D_beta-lactamase_OXA-3     AATATGGTAAAACAACATCAAATACACTCT 90
lcl|NG_049647.1_cds_WP_063862725.1_1_[gene=blaOXA]_[locus_tag=A7J11_03110]_[protein=OXA-213_family_carbapenem-hydrolyzing_class_D_beta-lactamase_OXA-3     AATTCAGTAAAACAACATCAAATACACTCT 90
lcl|NG_049650.1_cds_WP_063862728.1_1_[gene=blaOXA]_[locus_tag=A7J11_03153]_[protein=OXA-213_family_carbapenem-hydrolyzing_class_D_beta-lactamase_OXA-3     AATACGGTAAAACAACATCAAATACACTCT 90
lcl|NG_049651.1_cds_WP_063862729.1_1_[gene=blaOXA]_[locus_tag=A7J11_03154]_[protein=OXA-213_family_carbapenem-hydrolyzing_class_D_beta-lactamase_OXA-3     AATACGGTAAAACAACATCAAATACACTCT 90
lcl|NG_049652.1_cds_WP_063862730.1_1_[gene=blaOXA]_[locus_tag=A7J11_03155]_[protein=OXA-213_family_carbapenem-hydrolyzing_class_D_beta-lactamase_OXA-3     AATACGGTGGAACAACATCAAATATATTCT 90
lcl|NG_049705.1_cds_WP_057089822.1_1_[gene=blaOXA]_[locus_tag=A7J11_03373]_[protein=OXA-213_family_carbapenem-hydrolyzing_class_D_beta-lactamase_OXA-4     AATACCGTACAACAACATCAAATACAGTCA 90
lcl|NG_049709.1_cds_WP_017386798.1_1_[gene=blaOXA]_[locus_tag=A7J11_03053]_[protein=OXA-213_family_carbapenem-hydrolyzing_class_D_beta-lactamase_OXA-4     AATACCGTAGAACAACATCAAATACAGTCA 90
lcl|NG_049778.1_cds_WP_002121386.1_1_[gene=blaOXA]_[locus_tag=A7J11_02487]_[protein=OXA-213_family_carbapenem-hydrolyzing_class_D_beta-lactamase_OXA-5     AATACGGTAGAACAACATCAAATACAGTCA 90
lcl|NG_049779.1_cds_WP_063864113.1_1_[gene=blaOXA]_[locus_tag=A7J11_03589]_[protein=OXA-213_family_carbapenem-hydrolyzing_class_D_beta-lactamase_OXA-5     AATACGGTAGAACAACATCAAATACAGTCA 90
lcl|NG_049780.1_cds_WP_032003497.1_1_[gene=blaOXA]_[locus_tag=A7J11_03206]_[protein=OXA-213_family_carbapenem-hydrolyzing_class_D_beta-lactamase_OXA-5     AATACCGTACAACAACATCAAATACAGTCA 90
lcl|NG_049781.1_cds_WP_063864114.1_1_[gene=blaOXA]_[locus_tag=A7J11_03588]_[protein=OXA-213_family_carbapenem-hydrolyzing_class_D_beta-lactamase_OXA-5     AATACCGTACAACAACATCAAATACAGTCA 90
lcl|NG_049784.1_cds_WP_032007272.1_1_[gene=blaOXA]_[locus_tag=A7J11_03207]_[protein=OXA-213_family_carbapenem-hydrolyzing_class_D_beta-lactamase_OXA-5     AATACCGTACAACAACATCAAATACAGTCA 90
lcl|NG_051472.1_cds_WP_068981637.1_1_[gene=blaOXA]_[locus_tag=A7J11_03802]_[protein=OXA-213_family_carbapenem-hydrolyzing_class_D_beta-lactamase_OXA-5     AATACCGTACAACAACATCAAATACAGTCA 90
lcl|NG_051476.1_cds_WP_068981641.1_1_[gene=blaOXA]_[locus_tag=A7J11_03803]_[protein=OXA-213_family_carbapenem-hydrolyzing_class_D_beta-lactamase_OXA-5     AATACCGTACAACAACATCAAATACAGTCA 90
lcl|NG_051483.1_cds_WP_068611377.1_1_[gene=blaOXA]_[locus_tag=A7J11_03814]_[protein=OXA-213_family_carbapenem-hydrolyzing_class_D_beta-lactamase_OXA-5     AATACCGTACAACAACATCAAATACAGTCA 90
lcl|NG_054707.1_cds_WP_085562417.1_1_[gene=blaOXA]_[locus_tag=A7J11_05023]_[protein=OXA-213_family_carbapenem-hydrolyzing_class_D_beta-lactamase_OXA-5     AATACGGTAGAACAACATCAAATACAGTCA 90
lcl|NG_054708.1_cds_WP_085562418.1_1_[gene=blaOXA]_[locus_tag=A7J11_05024]_[protein=OXA-213_family_carbapenem-hydrolyzing_class_D_beta-lactamase_OXA-5     AATACCGTACAACAACATCAAATACAGTCA 90
lcl|NG_057487.1_cds_WP_014206564.1_1_[gene=blaOXA]_[locus_tag=A7J11_05488]_[protein=OXA-213_family_carbapenem-hydrolyzing_class_D_beta-lactamase_OXA-6     AATACCGTACAACAACATCAAATACAGTCA 90
lcl|NG_062273.1_cds_WP_122630860.1_1_[gene=blaOXA]_[locus_tag=A7J11_05937]_[protein=OXA-213_family_carbapenem-hydrolyzing_class_D_beta-lactamase_OXA-6     AATACAGTACAACAGCACCAAATACACGCT 90
lcl|NG_062346.1_cds_WP_122630923.1_1_[gene=blaOXA]_[locus_tag=A7J11_06010]_[protein=OXA-213_family_carbapenem-hydrolyzing_class_D_beta-lactamase_OXA-7     AATACGGTAGAACAGCATCAAATACAGTCA 90
lcl|NG_062347.1_cds_WP_122630924.1_1_[gene=blaOXA]_[locus_tag=A7J11_06011]_[protein=OXA-213_family_carbapenem-hydrolyzing_class_D_beta-lactamase_OXA-7     AATACGGTAGAACAGCATCAAATACAGTCA 90
lcl|NG_064760.1_cds_WP_136512093.1_1_[gene=blaOXA]_[locus_tag=A7J11_06218]_[protein=OXA-213_family_carbapenem-hydrolyzing_class_D_beta-lactamase_OXA-8     AATACAGTACAACAGCACCAAATACACACT 90
lcl|NG_064761.1_cds_WP_136512094.1_1_[gene=blaOXA]_[locus_tag=A7J11_06219]_[protein=OXA-213_family_carbapenem-hydrolyzing_class_D_beta-lactamase_OXA-8     AATACCGTACAACAACATCAAATACAGTCA 90
lcl|NG_064762.1_cds_WP_136512095.1_1_[gene=blaOXA]_[locus_tag=A7J11_06220]_[protein=OXA-213_family_carbapenem-hydrolyzing_class_D_beta-lactamase_OXA-8     AATACCGTACAACAACATCAAATACAGTCA 90
lcl|NG_064763.1_cds_WP_136512096.1_1_[gene=blaOXA]_[locus_tag=A7J11_06221]_[protein=OXA-213_family_carbapenem-hydrolyzing_class_D_beta-lactamase_OXA-8     AACACGGTAAAACAACATCAAATACATTCT 90
lcl|NG_064777.1_cds_WP_032053762.1_1_[gene=blaOXA]_[locus_tag=A7J11_06234]_[protein=OXA-213_family_carbapenem-hydrolyzing_class_D_beta-lactamase_OXA-8     AATACAGTACAACAGCACCAAATACACGCT 90
lcl|NG_064778.1_cds_WP_032057042.1_1_[gene=blaOXA]_[locus_tag=A7J11_06235]_[protein=OXA-213_family_carbapenem-hydrolyzing_class_D_beta-lactamase_OXA-8     AATACGGTAGAACAGCATCAAATACAGTCA 90
lcl|NG_064779.1_cds_WP_057061999.1_1_[gene=blaOXA]_[locus_tag=A7J11_06236]_[protein=OXA-213_family_carbapenem-hydrolyzing_class_D_beta-lactamase_OXA-8     AATACCGTACAACAACATCAAATACAGTCA 90
lcl|NG_065437.1_cds_WP_140423319.1_1_[gene=blaOXA]_[locus_tag=A7J11_06279]_[protein=OXA-213_family_carbapenem-hydrolyzing_class_D_beta-lactamase_OXA-8     AATACGGTAGAACAGCATCAAACACAGTCA 90
lcl|NG_065442.1_cds_WP_086264536.1_1_[gene=blaOXA]_[locus_tag=A7J11_06294]_[protein=OXA-213_family_carbapenem-hydrolyzing_class_D_beta-lactamase_OXA-8     GATACCGTAGAACAACATCAAATACAGTCA 90
lcl|NG_066513.1_cds_WP_150823472.1_1_[gene=blaOXA]_[locus_tag=A7J11_06458]_[protein=OXA-213_family_carbapenem-hydrolyzing_class_D_beta-lactamase_OXA-8     AATACGGTAGAACAACATCAAATACAGTCA 90
lcl|NG_066514.1_cds_WP_150823473.1_1_[gene=blaOXA]_[locus_tag=A7J11_06459]_[protein=OXA-213_family_carbapenem-hydrolyzing_class_D_beta-lactamase_OXA-8     AATACAGTACAACAGCATCAAATACACCCT 90
lcl|NG_066515.1_cds_WP_087088911.1_1_[gene=blaOXA]_[locus_tag=A7J11_06460]_[protein=OXA-213_family_carbapenem-hydrolyzing_class_D_beta-lactamase_OXA-8     AATACAGTACAACAGCATCAAATACACGCT 90
lcl|NG_066516.1_cds_WP_150823474.1_1_[gene=blaOXA]_[locus_tag=A7J11_06461]_[protein=OXA-213_family_carbapenem-hydrolyzing_class_D_beta-lactamase_OXA-8     AATACAGTACAACATCACCAAATACACACT 90
lcl|NG_066517.1_cds_WP_150823475.1_1_[gene=blaOXA]_[locus_tag=A7J11_06462]_[protein=OXA-213_family_carbapenem-hydrolyzing_class_D_beta-lactamase_OXA-8     AATACGGTGGAACAACATCAAATATATTCT 90
lcl|NG_066712.1_cds_WP_133973918.1_1_[gene=blaOXA]_[locus_tag=A7J11_06505]_[protein=OXA-213_family_carbapenem-hydrolyzing_class_D_beta-lactamase_OXA-8     AATACGGTGGAACAACATCAAATATATTCT 90
lcl|NG_071213.1_cds_WP_086395021.1_1_[gene=blaOXA]_[locus_tag=A7J11_07011]_[protein=OXA-213_family_carbapenem-hydrolyzing_class_D_beta-lactamase_OXA-9     AATACGGTAGAACAGCATCAAATACAGTCA 90
lcl|NG_071214.1_cds_WP_078225401.1_1_[gene=blaOXA]_[locus_tag=A7J11_07013]_[protein=OXA-213_family_carbapenem-hydrolyzing_class_D_beta-lactamase_OXA-9     AATACGGTAGAACAACATCAAATACAGTCA 90
lcl|NG_071215.1_cds_WP_086398931.1_1_[gene=blaOXA]_[locus_tag=A7J11_07012]_[protein=OXA-213_family_carbapenem-hydrolyzing_class_D_beta-lactamase_OXA-9     AATACGGTAGAACAGCATCAAATACAGTCA 90
lcl|NG_077999.1_cds_WP_231869604.1_1_[gene=blaOXA]_[locus_tag=A7J11_07271]_[protein=OXA-213_family_carbapenem-hydrolyzing_class_D_beta-lactamase_OXA-9     AATACCGTACAACAACATCAAATACAGTCA 90
lcl|NG_078000.1_cds_WP_231869605.1_1_[gene=blaOXA]_[locus_tag=A7J11_07272]_[protein=OXA-213_family_carbapenem-hydrolyzing_class_D_beta-lactamase_OXA-9     AATACAGTACAACAGCAGCAAATACACGCT 90
lcl|NG_078001.1_cds_WP_081174195.1_1_[gene=blaOXA]_[locus_tag=A7J11_07273]_[protein=OXA-213_family_carbapenem-hydrolyzing_class_D_beta-lactamase_OXA-9     AATACGGTAGAACAGCATCAAATACAGTTA 90
lcl|NG_078006.1_cds_WP_231869610.1_1_[gene=blaOXA]_[locus_tag=A7J11_07278]_[protein=OXA-213_family_carbapenem-hydrolyzing_class_D_beta-lactamase_OXA-9     AATACAGTACAACAGCACCAAATACATGCT 90
lcl|NG_078007.1_cds_WP_231869611.1_1_[gene=blaOXA]_[locus_tag=A7J11_07279]_[protein=OXA-213_family_carbapenem-hydrolyzing_class_D_beta-lactamase_OXA-9     AATACCGTACAACAACATCAAATACAGTCA 90
lcl|NG_078008.1_cds_WP_231869612.1_1_[gene=blaOXA]_[locus_tag=A7J11_07280]_[protein=OXA-213_family_carbapenem-hydrolyzing_class_D_beta-lactamase_OXA-9     AACACGGTAAAACAACATCAAATACATTCT 90
lcl|NG_078009.1_cds_WP_231869613.1_1_[gene=blaOXA]_[locus_tag=A7J11_07281]_[protein=OXA-213_family_carbapenem-hydrolyzing_class_D_beta-lactamase_OXA-9     AATACCGTACAACAACATCAAATACAGTCA 90
lcl|NG_078010.1_cds_WP_231869614.1_1_[gene=blaOXA]_[locus_tag=A7J11_07282]_[protein=OXA-213_family_carbapenem-hydrolyzing_class_D_beta-lactamase_OXA-9     AATACAGTACAACAGCAGCAAATACACGCT 90
lcl|NG_078011.1_cds_WP_231869615.1_1_[gene=blaOXA]_[locus_tag=A7J11_07283]_[protein=OXA-213_family_carbapenem-hydrolyzing_class_D_beta-lactamase_OXA-9     AATACGGTAAAACAACATCAAATACACTCT 90
lcl|NG_078013.1_cds_WP_231869617.1_1_[gene=blaOXA]_[locus_tag=A7J11_07285]_[protein=OXA-213_family_carbapenem-hydrolyzing_class_D_beta-lactamase_OXA-9     GATACCGTAGAACAACATCAAATACAGTCA 90
lcl|NG_078021.1_cds_WP_231869625.1_1_[gene=blaOXA]_[locus_tag=A7J11_07293]_[protein=OXA-213_family_carbapenem-hydrolyzing_class_D_beta-lactamase_OXA-1     AACACCGTAGAACAGCATCAAATACAGTCA 90
lcl|NG_078023.1_cds_WP_231869626.1_1_[gene=blaOXA]_[locus_tag=A7J11_07295]_[protein=OXA-213_family_carbapenem-hydrolyzing_class_D_beta-lactamase_OXA-1     AATACCGTACAACAACATCAAATACAGTCA 90
lcl|NG_078024.1_cds_WP_231869627.1_1_[gene=blaOXA]_[locus_tag=A7J11_07296]_[protein=OXA-213_family_carbapenem-hydrolyzing_class_D_beta-lactamase_OXA-1     AACACGGTAAAACAACATCAAATACACGCT 90
lcl|NG_078028.1_cds_WP_231869630.1_1_[gene=blaOXA]_[locus_tag=A7J11_07300]_[protein=OXA-213_family_carbapenem-hydrolyzing_class_D_beta-lactamase_OXA-1     AATACGGTAAAACAACACCAAATACACTCT 90
lcl|NG_078029.1_cds_WP_231869631.1_1_[gene=blaOXA]_[locus_tag=A7J11_07301]_[protein=OXA-213_family_carbapenem-hydrolyzing_class_D_beta-lactamase_OXA-1     AATACAGTACAACAGCACCAAATACACGCT 90
lcl|NG_078030.1_cds_WP_231869632.1_1_[gene=blaOXA]_[locus_tag=A7J11_07302]_[protein=OXA-213_family_carbapenem-hydrolyzing_class_D_beta-lactamase_OXA-1     AATACGGTAAAACAACATCAAATACACTCT 90
lcl|NG_078031.1_cds_WP_231869633.1_1_[gene=blaOXA]_[locus_tag=A7J11_07303]_[protein=OXA-213_family_carbapenem-hydrolyzing_class_D_beta-lactamase_OXA-1     AATACAGTACAACAGCATCAAATACACGCT 90
lcl|NG_079235.1_cds_WP_046811527.1_1_[gene=blaOXA]_[locus_tag=A7J11_07356]_[protein=OXA-213_family_carbapenem-hydrolyzing_class_D_beta-lactamase_OXA-1     AATACGGTAGAACAGCATCAAATACAGTCA 90
lcl|NG_079240.1_cds_WP_240067730.1_1_[gene=blaOXA]_[locus_tag=A7J11_07376]_[protein=OXA-213_family_carbapenem-hydrolyzing_class_D_beta-lactamase_OXA-1     AATACGGTGGAACAACATCAAATATATTCT 90
lcl|NG_081723.1_cds_WP_256875619.1_1_[gene=blaOXA]_[locus_tag=A7J11_07667]_[protein=OXA-213_family_carbapenem-hydrolyzing_class_D_beta-lactamase_OXA-1     AATACAGTACAACATCACCAAATACACGCT 90
lcl|NG_081724.1_cds_WP_256875620.1_1_[gene=blaOXA]_[locus_tag=A7J11_07668]_[protein=OXA-213_family_carbapenem-hydrolyzing_class_D_beta-lactamase_OXA-1     AATACGGTAGAACAACATCAAATACAGTCA 90
lcl|NG_088414.1_cds_WP_119685493.1_1_[gene=blaOXA]_[locus_tag=A7J11_07762]_[protein=OXA-213_family_carbapenem-hydrolyzing_class_D_beta-lactamase_OXA-1     AATACCGTACAACAACATCAAATACAGTCA 90
lcl|NG_088415.1_cds_WP_262697150.1_1_[gene=blaOXA]_[locus_tag=A7J11_07763]_[protein=OXA-213_family_carbapenem-hydrolyzing_class_D_beta-lactamase_OXA-1     AATACGGTAAAACAACATCAAATACACTCT 90
lcl|NG_149667.1_cds_WP_274293090.1_1_[gene=blaOXA]_[locus_tag=A7J11_07922]_[protein=OXA-213_family_carbapenem-hydrolyzing_class_D_beta-lactamase_OXA-1     AATACGGTAAAACAACATCAAATACACTCT 90
lcl|NG_157027.1_cds_WP_279240793.1_1_[gene=blaOXA]_[locus_tag=A7J11_08007]_[protein=OXA-213_family_carbapenem-hydrolyzing_class_D_beta-lactamase_OXA-1     AATACGGTAGAACAGCATCAAATACAGTCA 90
lcl|NG_157028.1_cds_WP_262451630.1_1_[gene=blaOXA]_[locus_tag=A7J11_08008]_[protein=OXA-213_family_carbapenem-hydrolyzing_class_D_beta-lactamase_OXA-1     AACACCGTAGAACAGCATCAAATACAGTCA 90
lcl|NG_157029.1_cds_WP_279240794.1_1_[gene=blaOXA]_[locus_tag=A7J11_08009]_[protein=OXA-213_family_carbapenem-hydrolyzing_class_D_beta-lactamase_OXA-1     AATACGGTAGAACAACATCAAATACAGTCA 90
lcl|NG_157034.1_cds_WP_009388658.1_1_[gene=blaOXA]_[locus_tag=A7J11_07952]_[protein=OXA-213_family_carbapenem-hydrolyzing_class_D_beta-lactamase_OXA-1     CACACGGTAGAACAACCTCAAACACATTTT 90
lcl|NG_242304.1_cds_WP_101663562.1_1_[gene=blaOXA]_[locus_tag=A7J11_08264]_[protein=OXA-213_family_carbapenem-hydrolyzing_class_D_beta-lactamase_OXA-1     AATACCGTACAACAACATCAAATACAGTCA 90
lcl|NG_242584.1_cds_WP_338424123.1_1_[gene=blaOXA]_[locus_tag=A7J11_08354]_[protein=OXA-213_family_carbapenem-hydrolyzing_class_D_beta-lactamase_OXA-1     AATACAGTACAACAGCACCAAATACACGCT 90
lcl|NG_242585.1_cds_WP_338424124.1_1_[gene=blaOXA]_[locus_tag=A7J11_08355]_[protein=OXA-213_family_carbapenem-hydrolyzing_class_D_beta-lactamase_OXA-1     AATACCGTAGAACAGCATCAAATACAGTCA 90
lcl|NG_242587.1_cds_WP_334377767.1_1_[gene=blaOXA]_[locus_tag=A7J11_08301]_[protein=OXA-213_family_carbapenem-hydrolyzing_class_D_beta-lactamase_OXA-1     AATACGGTAGAACAGCATCAAACACAGTCA 90
lcl|NG_243484.1_cds_WP_375516067.1_1_[gene=blaOXA]_[locus_tag=A7J11_08550]_[protein=OXA-213_family_carbapenem-hydrolyzing_class_D_beta-lactamase_OXA-1     AATACGGTAGAACAGCATCAAATACAGTCA 90
lcl|NG_244129.1_cds_WP_170247747.1_1_[gene=blaOXA]_[locus_tag=A7J11_08684]_[protein=OXA-213_family_carbapenem-hydrolyzing_class_D_beta-lactamase_OXA-1     AATACCGTAGAACAACATCAAATACAGTCA 90
lcl|NG_244130.1_cds_WP_408906778.1_1_[gene=blaOXA]_[locus_tag=A7J11_08685]_[protein=OXA-213_family_carbapenem-hydrolyzing_class_D_beta-lactamase_OXA-1     AATACGGTAGAACAACATCAAATACAGTCA 90
lcl|NG_244131.1_cds_WP_408906779.1_1_[gene=blaOXA]_[locus_tag=A7J11_08686]_[protein=OXA-213_family_carbapenem-hydrolyzing_class_D_beta-lactamase_OXA-1     AATACCGTACAACAACATCAAATACAGTCA 90
lcl|NG_244132.1_cds_WP_408906780.1_1_[gene=blaOXA]_[locus_tag=A7J11_08687]_[protein=OXA-213_family_carbapenem-hydrolyzing_class_D_beta-lactamase_OXA-1     AATACGGTAGAACAACATCAAATACAGTCA 90
lcl|NG_244133.1_cds_WP_408906781.1_1_[gene=blaOXA]_[locus_tag=A7J11_08688]_[protein=OXA-213_family_carbapenem-hydrolyzing_class_D_beta-lactamase_OXA-1     AATACCGTACAACAACATCAAATACAGTCA 90
lcl|NG_244134.1_cds_WP_408906782.1_1_[gene=blaOXA]_[locus_tag=A7J11_08689]_[protein=OXA-213_family_carbapenem-hydrolyzing_class_D_beta-lactamase_OXA-1     AATACCCTACAACAACATCAAATACAGTCA 90
lcl|NG_244135.1_cds_WP_408906783.1_1_[gene=blaOXA]_[locus_tag=A7J11_08690]_[protein=OXA-213_family_carbapenem-hydrolyzing_class_D_beta-lactamase_OXA-1     AATACCGTAGAACAGCATCAAATACAGTTA 90
lcl|NG_244136.1_cds_WP_408906784.1_1_[gene=blaOXA]_[locus_tag=A7J11_08691]_[protein=OXA-213_family_carbapenem-hydrolyzing_class_D_beta-lactamase_OXA-1     AATACGGTAGAACAGCATCAAATACAGTCA 90
lcl|NG_244137.1_cds_WP_408906785.1_1_[gene=blaOXA]_[locus_tag=A7J11_08692]_[protein=OXA-213_family_carbapenem-hydrolyzing_class_D_beta-lactamase_OXA-1     GATACCGTAGAACAACATCAAATACAGTCA 90
lcl|NG_244138.1_cds_WP_408906786.1_1_[gene=blaOXA]_[locus_tag=A7J11_08693]_[protein=OXA-213_family_carbapenem-hydrolyzing_class_D_beta-lactamase_OXA-1     AATACAGTACAACAGCAGCAAATACACGCT 90
lcl|NG_244139.1_cds_WP_057106444.1_1_[gene=blaOXA]_[locus_tag=A7J11_08694]_[protein=OXA-213_family_carbapenem-hydrolyzing_class_D_beta-lactamase_OXA-1     AATACAGTACAACAGCATCAAATACACGCT 90
lcl|NG_244140.1_cds_WP_031948142.1_1_[gene=blaOXA]_[locus_tag=A7J11_08695]_[protein=OXA-213_family_carbapenem-hydrolyzing_class_D_beta-lactamase_OXA-1     AATACAGTACAACAGCATCAAATACACGCT 90
lcl|NG_244548.1_cds_WP_420354116.1_1_[gene=blaOXA]_[locus_tag=A7J11_08765]_[protein=OXA-213_family_carbapenem-hydrolyzing_class_D_beta-lactamase_OXA-1     AATAACGTAGAACAACATCAAATATCGTCA 90
lcl|NG_244559.1_cds_WP_420354126.1_1_[gene=blaOXA]_[locus_tag=A7J11_08829]_[protein=OXA-213_family_carbapenem-hydrolyzing_class_D_beta-lactamase_OXA-1     AATACGGTAGAACAACATCAAATACAGTCA 90
lcl|NG_244560.1_cds_WP_420354127.1_1_[gene=blaOXA]_[locus_tag=A7J11_08830]_[protein=OXA-213_family_carbapenem-hydrolyzing_class_D_beta-lactamase_OXA-1     AATACCGTAGAACAACATCAAATACAGTCA 90
lcl|NG_244561.1_cds_WP_233732376.1_1_[gene=blaOXA]_[locus_tag=A7J11_08831]_[protein=OXA-213_family_carbapenem-hydrolyzing_class_D_beta-lactamase_OXA-1     AATACGGTAGAACAGCATCAAATACAGTCA 90
lcl|NG_244562.1_cds_WP_327741580.1_1_[gene=blaOXA]_[locus_tag=A7J11_08832]_[protein=OXA-213_family_carbapenem-hydrolyzing_class_D_beta-lactamase_OXA-1     AATACCGTAGAACAACATCAAATACAGTCA 90
lcl|NG_244563.1_cds_WP_420354128.1_1_[gene=blaOXA]_[locus_tag=A7J11_08833]_[protein=OXA-213_family_carbapenem-hydrolyzing_class_D_beta-lactamase_OXA-1     AATACCGTAGAACAACATCAAATACAGTCA 90
lcl|NG_244564.1_cds_WP_420354129.1_1_[gene=blaOXA]_[locus_tag=A7J11_08834]_[protein=OXA-213_family_carbapenem-hydrolyzing_class_D_beta-lactamase_OXA-1     AACACGGTAAAACAACACCAAACACATTCT 90
lcl|NG_244565.1_cds_WP_216968783.1_1_[gene=blaOXA]_[locus_tag=A7J11_08835]_[protein=OXA-213_family_carbapenem-hydrolyzing_class_D_beta-lactamase_OXA-1     AATACAGTACAACAGCATCAAATACACGCT 90
lcl|OL790815.1_cds_UHC46317.1_1_[gene=blaOXA]_[protein=OXA-213_family_carbapenem-hydrolyzing_class_D_beta-lactamase_OXA-1045]_[protein_id=UHC46317.1]_     AATACGGTAGAACAGCATCAAATACAGTCA 90
lcl|OL901278.1_cds_UHO07589.1_1_[gene=blaOXA]_[protein=OXA-213_family_carbapenem-hydrolyzing_class_D_beta-lactamase_OXA-1050]_[protein_id=UHO07589.1]_     AATACGGTGGAACAACATCAAATATATTCT 90
lcl|ON651493.1_cds_UTS94246.1_1_[gene=blaOXA]_[protein=OXA-213_family_carbapenem-hydrolyzing_class_D_beta-lactamase_OXA-1137]_[protein_id=UTS94246.1]_     AATACAGTACAACATCACCAAATACACGCT 90
lcl|ON651494.1_cds_UTS94247.1_1_[gene=blaOXA]_[protein=OXA-213_family_carbapenem-hydrolyzing_class_D_beta-lactamase_OXA-1138]_[protein_id=UTS94247.1]_     AATACGGTAGAACAACATCAAATACAGTCA 90
lcl|OP297830.1_cds_UVU92354.1_1_[gene=blaOXA]_[protein=OXA-213_family_carbapenem-hydrolyzing_class_D_beta-lactamase_OXA-1150]_[protein_id=UVU92354.1]_     AATACCGTACAACAACATCAAATACAGTCA 90
lcl|OP297832.1_cds_UVU92356.1_1_[gene=blaOXA]_[protein=OXA-213_family_carbapenem-hydrolyzing_class_D_beta-lactamase_OXA-1151]_[protein_id=UVU92356.1]_     AATACGGTAAAACAACATCAAATACACTCT 90
lcl|OP745004.1_cds_UZF98455.1_1_[gene=blaOXA]_[protein=OXA-213_family_carbapenem-hydrolyzing_class_D_beta-lactamase_OXA-1164]_[protein_id=UZF98455.1]_     AATACGGTAGAACAGCATCAAATACAGTCA 90
lcl|OP745006.1_cds_UZF98457.1_1_[gene=blaOXA]_[protein=OXA-213_family_carbapenem-hydrolyzing_class_D_beta-lactamase_OXA-1165]_[protein_id=UZF98457.1]_     AATACCGTACAACAACATCAAATACAGTCA 90
lcl|OP745008.1_cds_UZF98459.1_1_[gene=blaOXA]_[protein=OXA-213_family_carbapenem-hydrolyzing_class_D_beta-lactamase_OXA-1166]_[protein_id=UZF98459.1]_     AATACGGTAGAACAGCATCAAATACAGTCA 90
lcl|OR815355.1_cds_WPK95947.1_1_[gene=blaOXA]_[protein=OXA-213_family_carbapenem-hydrolyzing_class_D_beta-lactamase_OXA-1224]_[protein_id=WPK95947.1]_     AATACCGTACAACAACATCAAATACAGTCA 90
lcl|PP328952.1_cds_WVW91705.1_1_[gene=blaOXA]_[protein=OXA-213_family_carbapenem-hydrolyzing_class_D_beta-lactamase_OXA-1234]_[protein_id=WVW91705.1]_     AATACAGTACAACAGCACCAAATACACGCT 90
lcl|PP328953.1_cds_WVW91706.1_1_[gene=blaOXA]_[protein=OXA-213_family_carbapenem-hydrolyzing_class_D_beta-lactamase_OXA-1235]_[protein_id=WVW91706.1]_     AATACCGTAGAACAGCATCAAATACAGTCA 90
lcl|PQ118408.1_cds_XJP49366.1_1_[gene=blaOXA]_[protein=OXA-213_family_carbapenem-hydrolyzing_class_D_beta-lactamase_OXA-1310]_[protein_id=XJP49366.1]_     AATACCGTAGAACAACATCAAATACAGTCA 90
lcl|PQ118409.1_cds_XJP49367.1_1_[gene=blaOXA]_[protein=OXA-213_family_carbapenem-hydrolyzing_class_D_beta-lactamase_OXA-1311]_[protein_id=XJP49367.1]_     AATACGGTAGAACAACATCAAATACAGTCA 90
lcl|PQ118410.1_cds_XJP49368.1_1_[gene=blaOXA]_[protein=OXA-213_family_carbapenem-hydrolyzing_class_D_beta-lactamase_OXA-1312]_[protein_id=XJP49368.1]_     AATACCGTACAACAACATCAAATACAGTCA 90
lcl|PQ118411.1_cds_XJP49369.1_1_[gene=blaOXA]_[protein=OXA-213_family_carbapenem-hydrolyzing_class_D_beta-lactamase_OXA-1313]_[protein_id=XJP49369.1]_     AATACGGTAGAACAACATCAAATACAGTCA 90
lcl|PQ118412.1_cds_XJP49370.1_1_[gene=blaOXA]_[protein=OXA-213_family_carbapenem-hydrolyzing_class_D_beta-lactamase_OXA-1314]_[protein_id=XJP49370.1]_     AATACCGTACAACAACATCAAATACAGTCA 90
lcl|PQ118413.1_cds_XJP49371.1_1_[gene=blaOXA]_[protein=OXA-213_family_carbapenem-hydrolyzing_class_D_beta-lactamase_OXA-1315]_[protein_id=XJP49371.1]_     AATACCCTACAACAACATCAAATACAGTCA 90
lcl|PQ118414.1_cds_XJP49372.1_1_[gene=blaOXA]_[protein=OXA-213_family_carbapenem-hydrolyzing_class_D_beta-lactamase_OXA-1316]_[protein_id=XJP49372.1]_     AATACCGTAGAACAGCATCAAATACAGTTA 90
lcl|PQ118415.1_cds_XJP49373.1_1_[gene=blaOXA]_[protein=OXA-213_family_carbapenem-hydrolyzing_class_D_beta-lactamase_OXA-1317]_[protein_id=XJP49373.1]_     AATACGGTAGAACAGCATCAAATACAGTCA 90
lcl|PQ118416.1_cds_XJP49374.1_1_[gene=blaOXA]_[protein=OXA-213_family_carbapenem-hydrolyzing_class_D_beta-lactamase_OXA-1318]_[protein_id=XJP49374.1]_     GATACCGTAGAACAACATCAAATACAGTCA 90
lcl|PQ118417.1_cds_XJP49375.1_1_[gene=blaOXA]_[protein=OXA-213_family_carbapenem-hydrolyzing_class_D_beta-lactamase_OXA-1319]_[protein_id=XJP49375.1]_     AATACAGTACAACAGCAGCAAATACACGCT 90
lcl|PQ118418.1_cds_XJP49376.1_1_[gene=blaOXA]_[protein=OXA-213_family_carbapenem-hydrolyzing_class_D_beta-lactamase_OXA-1320]_[protein_id=XJP49376.1]_     AATACAGTACAACAGCATCAAATACACGCT 90
lcl|PQ118419.1_cds_XJP49377.1_1_[gene=blaOXA]_[protein=OXA-213_family_carbapenem-hydrolyzing_class_D_beta-lactamase_OXA-1321]_[protein_id=XJP49377.1]_     AATACAGTACAACAGCATCAAATACACGCT 90
lcl|PQ196146.1_cds_XGJ10592.1_1_[gene=blaOXA]_[protein=OXA-213_family_carbapenem-hydrolyzing_class_D_beta-lactamase_OXA-1266]_[protein_id=XGJ10592.1]_     AATACGGTAGAACAGCATCAAATACAGTCA 90
lcl|PQ763679.1_cds_XLQ31176.1_1_[gene=blaOXA]_[protein=OXA-213_family_carbapenem-hydrolyzing_class_D_beta-lactamase_OXA-1331]_[protein_id=XLQ31176.1]_     AATAACGTAGAACAACATCAAATATCGTCA 90
lcl|PV054831.1_cds_XOA00399.1_1_[gene=blaOXA]_[protein=OXA-213_family_carbapenem-hydrolyzing_class_D_beta-lactamase_OXA-1342]_[protein_id=XOA00399.1]_     AATACGGTAGAACAACATCAAATACAGTCA 90
lcl|PV054832.1_cds_XOA00400.1_1_[gene=blaOXA]_[protein=OXA-213_family_carbapenem-hydrolyzing_class_D_beta-lactamase_OXA-1343]_[protein_id=XOA00400.1]_     AATACCGTAGAACAACATCAAATACAGTCA 90
lcl|PV054833.1_cds_XOA00401.1_1_[gene=blaOXA]_[protein=OXA-213_family_carbapenem-hydrolyzing_class_D_beta-lactamase_OXA-1344]_[protein_id=XOA00401.1]_     AATACGGTAGAACAGCATCAAATACAGTCA 90
lcl|PV054834.1_cds_XOA00402.1_1_[gene=blaOXA]_[protein=OXA-213_family_carbapenem-hydrolyzing_class_D_beta-lactamase_OXA-1345]_[protein_id=XOA00402.1]_     AATACCGTAGAACAACATCAAATACAGTCA 90
lcl|PV054835.1_cds_XOA00403.1_1_[gene=blaOXA]_[protein=OXA-213_family_carbapenem-hydrolyzing_class_D_beta-lactamase_OXA-1346]_[protein_id=XOA00403.1]_     AATACCGTAGAACAACATCAAATACAGTCA 90
lcl|PV054836.1_cds_XOA00404.1_1_[gene=blaOXA]_[protein=OXA-213_family_carbapenem-hydrolyzing_class_D_beta-lactamase_OXA-1347]_[protein_id=XOA00404.1]_     AACACGGTAAAACAACACCAAACACATTCT 90
lcl|PV054837.1_cds_XOA00405.1_1_[gene=blaOXA]_[protein=OXA-213_family_carbapenem-hydrolyzing_class_D_beta-lactamase_OXA-1348]_[protein_id=XOA00405.1]_     AATACAGTACAACAGCATCAAATACACGCT 90
lcl|PV878571.1_cds_XXP60810.1_1_[gene=blaOXA]_[protein=OXA-213_family_carbapenem-hydrolyzing_class_D_beta-lactamase_OXA-1390]_[protein_id=XXP60810.1]_     AATACCGTAGAACAGCATCAAATACAGTCA 90
PF                                                                                                                                                         ------------------------------ 90
PR                                                                                                                                                         ------------------------------ 90
                                                                                                                                                                                         

OXA-1_consensus                                                                                                                                            CAGTGCATCAACAGATATCTCTACTGTTGC 120
OXA01_crRNA                                                                                                                                                ------------------------------ 120
Forward_primer                                                                                                                                             ------------------------------ 120
Reverse_primer                                                                                                                                             ------------------------------ 120
lcl|NG_049512.1_cds_WP_005047495.1_1_[gene=blaOXA]_[locus_tag=A7J11_02759]_[protein=carbapenem-hydrolyzing_class_D_beta-lactamase_OXA-213]_[protein_id     ATTTCTGCCAATAAAAATTCAGAAGAAATT 120
lcl|KU571454.1_cds_AMB17205.1_1_[gene=blaOXA]_[protein=OXA-213_family_carbapenem-hydrolyzing_class_D_beta-lactamase_OXA-506]_[protein_id=AMB17205.1]_[     ATTTCTACCAATAAAAACTCAGAGAAAATT 120
lcl|KX599408.1_cds_ANW47167.1_1_[gene=blaOXA]_[protein=OXA-213_family_carbapenem-hydrolyzing_class_D_beta-lactamase_OXA-522]_[protein_id=ANW47167.1]_[     ATTTCTACCAATAAAAACTCAGAGAAAATT 120
lcl|KX599409.1_cds_ANW47168.1_1_[gene=blaOXA]_[protein=OXA-213_family_carbapenem-hydrolyzing_class_D_beta-lactamase_OXA-526]_[protein_id=ANW47168.1]_[     ATTTCTACCAATAAAAACTCAGAGAAAATT 120
lcl|KY767021.1_cds_ARB50423.1_1_[gene=blaOXA]_[protein=OXA-213_family_carbapenem-hydrolyzing_class_D_beta-lactamase_OXA-563]_[protein_id=ARB50423.1]_[     ATTTCTACCAATAAAAACTCAGAGAAAATT 120
lcl|KY767022.1_cds_ARB50424.1_1_[gene=blaOXA]_[protein=OXA-213_family_carbapenem-hydrolyzing_class_D_beta-lactamase_OXA-564]_[protein_id=ARB50424.1]_[     ATTTCTACCAATAAAAACTCAGAGAAAATT 120
lcl|MH212162.1_cds_AWA42531.1_1_[gene=blaOXA]_[protein=OXA-213_family_carbapenem-hydrolyzing_class_D_beta-lactamase_OXA-642]_[protein_id=AWA42531.1]_[     ATTTCTACCAATAAAAACTCAGAGAAAATT 120
lcl|MH780099.1_cds_AXQ11891.1_1_[gene=blaOXA]_[protein=OXA-213_family_carbapenem-hydrolyzing_class_D_beta-lactamase_OXA-678]_[protein_id=AXQ11891.1]_[     ATTTCTACACATAAAAATTCAGAAGAAATA 120
lcl|NG_049614.1_cds_WP_063862632.1_1_[gene=blaOXA]_[locus_tag=A7J11_03087]_[protein=OXA-213_family_carbapenem-hydrolyzing_class_D_beta-lactamase_OXA-3     ATTTCTGCCAATAAAAATTCAGAAGAAATT 120
lcl|NG_064759.1_cds_WP_136512092.1_1_[gene=blaOXA]_[locus_tag=A7J11_06217]_[protein=OXA-213_family_carbapenem-hydrolyzing_class_D_beta-lactamase_OXA-8     ATTTCTACTCATAAAAATTCAGAAGAAATT 120
lcl|NG_148652.1_cds_WP_268871871.1_1_[gene=blaOXA]_[locus_tag=A7J11_07884]_[protein=OXA-213_family_carbapenem-hydrolyzing_class_D_beta-lactamase_OXA-1     ATTTCTACCAATAAAAACTCAAAGAAAATT 120
lcl|NG_148653.1_cds_WP_268871872.1_1_[gene=blaOXA]_[locus_tag=A7J11_07886]_[protein=OXA-213_family_carbapenem-hydrolyzing_class_D_beta-lactamase_OXA-1     ATTTCTACCAATAAAAACTCAGAGAAAATT 120
lcl|NG_148654.1_cds_WP_104074618.1_1_[gene=blaOXA]_[locus_tag=A7J11_07888]_[protein=OXA-213_family_carbapenem-hydrolyzing_class_D_beta-lactamase_OXA-1     ATTTCTACCAATAAAAACTCAGAGAAAATT 120
lcl|ON101850.1_cds_UOM32500.1_1_[gene=blaOXA]_[protein=OXA-213_family_carbapenem-hydrolyzing_class_D_beta-lactamase_OXA-1113]_[protein_id=UOM32500.1]_     ATTTCTACCAATAAAAACTCAAAGAAAATT 120
lcl|ON101851.1_cds_UOM32501.1_1_[gene=blaOXA]_[protein=OXA-213_family_carbapenem-hydrolyzing_class_D_beta-lactamase_OXA-1114]_[protein_id=UOM32501.1]_     ATTTCTACCAATAAAAACTCAGAGAAAATT 120
lcl|ON101852.1_cds_UOM32502.1_1_[gene=blaOXA]_[protein=OXA-213_family_carbapenem-hydrolyzing_class_D_beta-lactamase_OXA-1115]_[protein_id=UOM32502.1]_     ATTTCTACCAATAAAAACTCAGAGAAAATT 120
lcl|KX668472.1_cds_ANZ80603.1_1_[gene=blaOXA]_[protein=OXA-213_family_carbapenem-hydrolyzing_class_D_beta-lactamase_OXA-533]_[protein_id=ANZ80603.1]_[     ATTTCTACCAATAAAAACTCAGAGAAAATT 120
lcl|LC742738.1_cds_BDU78995.1_1_[gene=blaOXA]_[protein=OXA-213_family_carbapenem-hydrolyzing_class_D_beta-lactamase_OXA-1185]_[protein_id=BDU78995.1]_     ATTTCTGCCAATAAAAATTCAGAAGAAATT 120
lcl|LC777321.1_cds_BER91150.1_1_[gene=blaOXA]_[protein=OXA-213_family_carbapenem-hydrolyzing_class_D_beta-lactamase]_[protein_id=BER91150.1]_[location     ATTTCTACCAATAAAAACTCAGAGAAAATT 120
lcl|MK087756.1_cds_AYN72943.1_1_[gene=blaOXA]_[protein=OXA-213_family_carbapenem-hydrolyzing_class_D_beta-lactamase_OXA-777]_[protein_id=AYN72943.1]_[     ATTTCTACCAATAAAAACTCAAAGAAAATT 120
lcl|MK087757.2_cds_AYN72944.2_1_[gene=blaOXA]_[protein=OXA-213_family_carbapenem-hydrolyzing_class_D_beta-lactamase_OXA-564]_[protein_id=AYN72944.2]_[     ATTTCTACCAATAAAAACTCAGAGAAAATT 120
lcl|MK087758.1_cds_AYN72945.1_1_[gene=blaOXA]_[protein=OXA-213_family_carbapenem-hydrolyzing_class_D_beta-lactamase_OXA-778]_[protein_id=AYN72945.1]_[     ATTTCTACCAATAAAAACTCAGAGAAAATT 120
lcl|MK087759.1_cds_AYN72946.1_1_[gene=blaOXA]_[protein=OXA-213_family_carbapenem-hydrolyzing_class_D_beta-lactamase_OXA-500]_[protein_id=AYN72946.1]_[     ATTTCTACCAATAAAAACTCAGAGAAAATT 120
lcl|MK087760.1_cds_AYN72947.1_1_[gene=blaOXA]_[protein=OXA-213_family_carbapenem-hydrolyzing_class_D_beta-lactamase_OXA-500]_[protein_id=AYN72947.1]_[     ATTTCTACCAATAAAAACTCAGAGAAAATT 120
lcl|MK087761.1_cds_AYN72948.1_1_[gene=blaOXA]_[protein=OXA-213_family_carbapenem-hydrolyzing_class_D_beta-lactamase_OXA-500]_[protein_id=AYN72948.1]_[     ATTTCTACCAATAAAAACTCAGAGAAAATT 120
lcl|MK087762.1_cds_AYN72949.1_1_[gene=blaOXA]_[protein=OXA-213_family_carbapenem-hydrolyzing_class_D_beta-lactamase_OXA-500]_[protein_id=AYN72949.1]_[     ATTTCTACCAATAAAAACTCAGAGAAAATT 120
lcl|MK645913.1_cds_QBQ03026.1_1_[gene=blaOXA]_[protein=OXA-213_family_carbapenem-hydrolyzing_class_D_beta-lactamase_OXA-801]_[protein_id=QBQ03026.1]_[     ATTTCTACTCATAAAAATTCAGAAGAAATT 120
lcl|MK645914.1_cds_QBQ03027.1_1_[gene=blaOXA]_[protein=OXA-213_family_carbapenem-hydrolyzing_class_D_beta-lactamase_OXA-802]_[protein_id=QBQ03027.1]_[     ATTTCTACTCATAAAAATTCAGAAGAAATT 120
lcl|MK645915.1_cds_QBQ03028.1_1_[gene=blaOXA]_[protein=OXA-213_family_carbapenem-hydrolyzing_class_D_beta-lactamase_OXA-803]_[protein_id=QBQ03028.1]_[     ATTTCTACCAATAAAAACTCAGAGAAAATT 120
lcl|MK645916.1_cds_QBQ03029.1_1_[gene=blaOXA]_[protein=OXA-213_family_carbapenem-hydrolyzing_class_D_beta-lactamase_OXA-804]_[protein_id=QBQ03029.1]_[     ATTTCTACCAATAAAAACTCAGAGAAAATT 120
lcl|MK645917.1_cds_QBQ03030.1_1_[gene=blaOXA]_[protein=OXA-213_family_carbapenem-hydrolyzing_class_D_beta-lactamase_OXA-805]_[protein_id=QBQ03030.1]_[     ATTTCCGCCAATAAAAAATCAGAAGAAATT 120
lcl|MK645931.1_cds_QBQ03044.1_1_[gene=blaOXA]_[protein=OXA-213_family_carbapenem-hydrolyzing_class_D_beta-lactamase_OXA-819]_[protein_id=QBQ03044.1]_[     ATTTCTACTCATAAAAATTCAGAAGAAATT 120
lcl|MK645932.1_cds_QBQ03045.1_1_[gene=blaOXA]_[protein=OXA-213_family_carbapenem-hydrolyzing_class_D_beta-lactamase_OXA-820]_[protein_id=QBQ03045.1]_[     ATTTCTACCAATAAAAACTCAGAGAAAATT 120
lcl|MK645933.1_cds_QBQ03046.1_1_[gene=blaOXA]_[protein=OXA-213_family_carbapenem-hydrolyzing_class_D_beta-lactamase_OXA-821]_[protein_id=QBQ03046.1]_[     ATTTCTACCAATAAAAACTCAGAGAAAATT 120
lcl|MK713326.1_cds_QBX33276.1_1_[gene=blaOXA]_[protein=OXA-213_family_carbapenem-hydrolyzing_class_D_beta-lactamase_OXA-822]_[protein_id=QBX33276.1]_[     ATTTCTGCCAATAAAAATTCAGAAGAAATT 120
lcl|MK810442.1_cds_QCE31566.1_1_[gene=blaOXA]_[protein=OXA-213_family_carbapenem-hydrolyzing_class_D_beta-lactamase_OXA-826]_[protein_id=QCE31566.1]_[     ATTTCTACCAATAAAAACTCAGAGAAAATT 120
lcl|MK942060.1_cds_QCU71419.1_1_[gene=blaOXA]_[protein=OXA-213_family_carbapenem-hydrolyzing_class_D_beta-lactamase_OXA-832]_[protein_id=QCU71419.1]_[     ATTTCTACCAATAAAAACTCAGAGAAAATT 120
lcl|MN339512.1_cds_QEJ74009.1_1_[gene=blaOXA]_[protein=OXA-213_family_carbapenem-hydrolyzing_class_D_beta-lactamase_OXA-840]_[protein_id=QEJ74009.1]_[     ATTTCTACCAATAAAAACTCAGAGAAAATT 120
lcl|MN339513.1_cds_QEJ74010.1_1_[gene=blaOXA]_[protein=OXA-213_family_carbapenem-hydrolyzing_class_D_beta-lactamase_OXA-841]_[protein_id=QEJ74010.1]_[     ATTTCTACCCATAAAAATTCAGAAGAAATA 120
lcl|MN339514.1_cds_QEJ74011.1_1_[gene=blaOXA]_[protein=OXA-213_family_carbapenem-hydrolyzing_class_D_beta-lactamase_OXA-842]_[protein_id=QEJ74011.1]_[     ATTTCTACCGATAAAAATTCAGAAGAAATT 120
lcl|MN339515.1_cds_QEJ74012.1_1_[gene=blaOXA]_[protein=OXA-213_family_carbapenem-hydrolyzing_class_D_beta-lactamase_OXA-843]_[protein_id=QEJ74012.1]_[     ATTTCTACTCATAAAAATTCAGAAGAAATA 120
lcl|MN339516.1_cds_QEJ74013.1_1_[gene=blaOXA]_[protein=OXA-213_family_carbapenem-hydrolyzing_class_D_beta-lactamase_OXA-844]_[protein_id=QEJ74013.1]_[     ATTGCTGCCAATAAAAATTCAGAAAAAATT 120
lcl|MZ133819.1_cds_QUW44777.1_1_[gene=blaOXA]_[protein=OXA-213_family_carbapenem-hydrolyzing_class_D_beta-lactamase_OXA-819]_[protein_id=QUW44777.1]_[     ATTTCTACTCATAAAAATTCAGAAGAAATT 120
lcl|MZ265730.1_cds_QWA20177.1_1_[gene=blaOXA]_[protein=OXA-213_family_carbapenem-hydrolyzing_class_D_beta-lactamase_OXA-978]_[protein_id=QWA20177.1]_[     ATTTCTACCAATAAAAACTCAGAGAAAATT 120
lcl|MZ265731.1_cds_QWA20178.1_1_[gene=blaOXA]_[protein=OXA-213_family_carbapenem-hydrolyzing_class_D_beta-lactamase_OXA-979]_[protein_id=QWA20178.1]_[     ATTTCTACTCATAAAAATTCAGAAGAAATA 120
lcl|MZ265732.1_cds_QWA20179.1_1_[gene=blaOXA]_[protein=OXA-213_family_carbapenem-hydrolyzing_class_D_beta-lactamase_OXA-980]_[protein_id=QWA20179.1]_[     ATTTCTACCAATAAAAACTCAGAGAAAATT 120
lcl|MZ265737.1_cds_QWA20184.1_1_[gene=blaOXA]_[protein=OXA-213_family_carbapenem-hydrolyzing_class_D_beta-lactamase_OXA-985]_[protein_id=QWA20184.1]_[     ATTTCTACTCATAAAAATTCAGAAGAAATT 120
lcl|MZ265738.1_cds_QWA20185.1_1_[gene=blaOXA]_[protein=OXA-213_family_carbapenem-hydrolyzing_class_D_beta-lactamase_OXA-986]_[protein_id=QWA20185.1]_[     ATTTCTACCAATAAAAACTCAGAGAAAATT 120
lcl|MZ265739.1_cds_QWA20186.1_1_[gene=blaOXA]_[protein=OXA-213_family_carbapenem-hydrolyzing_class_D_beta-lactamase_OXA-987]_[protein_id=QWA20186.1]_[     ATTTCCGCCAATAAAAATTCAGAAGAAATT 120
lcl|MZ265740.1_cds_QWA20187.1_1_[gene=blaOXA]_[protein=OXA-213_family_carbapenem-hydrolyzing_class_D_beta-lactamase_OXA-988]_[protein_id=QWA20187.1]_[     ATTTCTACCAATAAAAACTCAGAGAAAATT 120
lcl|MZ265741.1_cds_QWA20188.1_1_[gene=blaOXA]_[protein=OXA-213_family_carbapenem-hydrolyzing_class_D_beta-lactamase_OXA-989]_[protein_id=QWA20188.1]_[     ATTTCTACTCATAAAAATTCAGAAGAAATA 120
lcl|MZ265742.1_cds_QWA20189.1_1_[gene=blaOXA]_[protein=OXA-213_family_carbapenem-hydrolyzing_class_D_beta-lactamase_OXA-990]_[protein_id=QWA20189.1]_[     ATTTCTGCCAATAAAAATTCAGAAGAAATT 120
lcl|MZ265744.1_cds_QWA20191.1_1_[gene=blaOXA]_[protein=OXA-213_family_carbapenem-hydrolyzing_class_D_beta-lactamase_OXA-992]_[protein_id=QWA20191.1]_[     ATTTCTACCAATAAAAACTCAGAGAAAATT 120
lcl|MZ265752.1_cds_QWA20199.1_1_[gene=blaOXA]_[protein=OXA-213_family_carbapenem-hydrolyzing_class_D_beta-lactamase_OXA-1000]_[protein_id=QWA20199.1]_     ATTTCTACCAATAAAAACTCAGAGAAAATT 120
lcl|MZ265753.1_cds_QWA20200.1_1_[gene=blaOXA]_[protein=OXA-213_family_carbapenem-hydrolyzing_class_D_beta-lactamase_OXA-502]_[protein_id=QWA20200.1]_[     ATTTCTACCAATAAAAACTCAGAGAAAATT 120
lcl|MZ265755.1_cds_QWA20202.1_1_[gene=blaOXA]_[protein=OXA-213_family_carbapenem-hydrolyzing_class_D_beta-lactamase_OXA-1002]_[protein_id=QWA20202.1]_     ATTTCTACCAATAAAAACTCAGAGAAAATT 120
lcl|MZ265756.1_cds_QWA20203.1_1_[gene=blaOXA]_[protein=OXA-213_family_carbapenem-hydrolyzing_class_D_beta-lactamase_OXA-1003]_[protein_id=QWA20203.1]_     ATTTCCGCCAATAAAAATTCAGAAGAAATT 120
lcl|MZ265760.1_cds_QWA20207.1_1_[gene=blaOXA]_[protein=OXA-213_family_carbapenem-hydrolyzing_class_D_beta-lactamase_OXA-1007]_[protein_id=QWA20207.1]_     ATTTCCGCCAATAAAAATTCACAAGAAATT 120
lcl|MZ265761.1_cds_QWA20208.1_1_[gene=blaOXA]_[protein=OXA-213_family_carbapenem-hydrolyzing_class_D_beta-lactamase_OXA-1008]_[protein_id=QWA20208.1]_     ATTTCTACACATAAAAATTCAGAAGAAATA 120
lcl|MZ265762.1_cds_QWA20209.1_1_[gene=blaOXA]_[protein=OXA-213_family_carbapenem-hydrolyzing_class_D_beta-lactamase_OXA-1009]_[protein_id=QWA20209.1]_     ATTTCTGCCAATAAAAATTCAGAAGAAATT 120
lcl|MZ265763.1_cds_QWA20210.1_1_[gene=blaOXA]_[protein=OXA-213_family_carbapenem-hydrolyzing_class_D_beta-lactamase_OXA-1010]_[protein_id=QWA20210.1]_     ATTTCTACCGATAAAAATTCAGAAGAAATT 120
lcl|NG_049563.1_cds_WP_005041180.1_1_[gene=blaOXA]_[locus_tag=A7J11_03005]_[protein=OXA-213_family_carbapenem-hydrolyzing_class_D_beta-lactamase_OXA-2     ATTTCTGCCAATAAAAATTCAGAAGAAATT 120
lcl|NG_049564.1_cds_WP_003651390.1_1_[gene=blaOXA]_[locus_tag=A7J11_02450]_[protein=OXA-213_family_carbapenem-hydrolyzing_class_D_beta-lactamase_OXA-2     ATGTCTGCCAATAAAAATTCAGAAGAAATT 120
lcl|NG_049565.1_cds_WP_016138346.1_1_[gene=blaOXA]_[locus_tag=A7J11_03043]_[protein=OXA-213_family_carbapenem-hydrolyzing_class_D_beta-lactamase_OXA-2     ATTTCTGCCAATCAAAATTCAGAAGAAATT 120
lcl|NG_049567.1_cds_WP_016141238.1_1_[gene=blaOXA]_[locus_tag=A7J11_03044]_[protein=OXA-213_family_carbapenem-hydrolyzing_class_D_beta-lactamase_OXA-2     ATTTCTACTCATAAAAATTCAGAAGAAATA 120
lcl|NG_049568.1_cds_WP_016145058.1_1_[gene=blaOXA]_[locus_tag=A7J11_03045]_[protein=OXA-213_family_carbapenem-hydrolyzing_class_D_beta-lactamase_OXA-2     CTTTCTACCCATAAAAATTCAGAAGAAATT 120
lcl|NG_049569.1_cds_WP_005076320.1_1_[gene=blaOXA]_[locus_tag=A7J11_03007]_[protein=OXA-213_family_carbapenem-hydrolyzing_class_D_beta-lactamase_OXA-2     ATTTCTACCAATAAAAACTCAGAGAAAATT 120
lcl|NG_049570.1_cds_WP_005069609.1_1_[gene=blaOXA]_[locus_tag=A7J11_03006]_[protein=OXA-213_family_carbapenem-hydrolyzing_class_D_beta-lactamase_OXA-2     ATTTCTACCAATAAAAACTCAGAGAAAATT 120
lcl|NG_049600.1_cds_WP_005304617.1_1_[gene=blaOXA]_[locus_tag=A7J11_03021]_[protein=OXA-213_family_carbapenem-hydrolyzing_class_D_beta-lactamase_OXA-3     ATTTCTGCCAATAAAAATTCAGAAGAAATT 120
lcl|NG_049601.1_cds_WP_004792810.1_1_[gene=blaOXA]_[locus_tag=A7J11_02994]_[protein=OXA-213_family_carbapenem-hydrolyzing_class_D_beta-lactamase_OXA-3     ATTTCCGCCAATAAAAATTCAGAAGAAATT 120
lcl|NG_049615.1_cds_WP_063862638.1_1_[gene=blaOXA]_[locus_tag=A7J11_03088]_[protein=OXA-213_family_carbapenem-hydrolyzing_class_D_beta-lactamase_OXA-3     ATTTCTGCCAATAAAAATTCAGAAGAAATT 120
lcl|NG_049616.1_cds_WP_063862643.1_1_[gene=blaOXA]_[locus_tag=A7J11_03089]_[protein=OXA-213_family_carbapenem-hydrolyzing_class_D_beta-lactamase_OXA-3     ATGTCTGCCAATAAAAATTCAGAAGAAATT 120
lcl|NG_049617.1_cds_WP_063862646.1_1_[gene=blaOXA]_[locus_tag=A7J11_03090]_[protein=OXA-213_family_carbapenem-hydrolyzing_class_D_beta-lactamase_OXA-3     ATTTCTGCCAATAAAAATTCAGAAGAAATT 120
lcl|NG_049618.1_cds_WP_063862651.1_1_[gene=blaOXA]_[locus_tag=A7J11_03091]_[protein=OXA-213_family_carbapenem-hydrolyzing_class_D_beta-lactamase_OXA-3     ATTTCTGCCAATAAAAATTCAGAAGCAATT 120
lcl|NG_049619.1_cds_WP_063862656.1_1_[gene=blaOXA]_[locus_tag=A7J11_03092]_[protein=OXA-213_family_carbapenem-hydrolyzing_class_D_beta-lactamase_OXA-3     ATTTCTGCCAATAAAAATTCAGAAGAAATT 120
lcl|NG_049620.1_cds_WP_063862662.1_1_[gene=blaOXA]_[locus_tag=A7J11_03093]_[protein=OXA-213_family_carbapenem-hydrolyzing_class_D_beta-lactamase_OXA-3     ATCTCTGCCAATAAAAATTCAGAAGAAATT 120
lcl|NG_049621.1_cds_WP_063862667.1_1_[gene=blaOXA]_[locus_tag=A7J11_03094]_[protein=OXA-213_family_carbapenem-hydrolyzing_class_D_beta-lactamase_OXA-3     ATTTCTGCCAATAAAAATTCAGAAGCAATT 120
lcl|NG_049622.1_cds_WP_063862674.1_1_[gene=blaOXA]_[locus_tag=A7J11_03095]_[protein=OXA-213_family_carbapenem-hydrolyzing_class_D_beta-lactamase_OXA-3     ATTTCTGCCAATAAAAGTTCAGAAGAAATT 120
lcl|NG_049623.1_cds_WP_063862682.1_1_[gene=blaOXA]_[locus_tag=A7J11_03096]_[protein=OXA-213_family_carbapenem-hydrolyzing_class_D_beta-lactamase_OXA-3     ATTTCTGCCAATAAAAATTCAGAAGAAATT 120
lcl|NG_049624.1_cds_WP_063862690.1_1_[gene=blaOXA]_[locus_tag=A7J11_03097]_[protein=OXA-213_family_carbapenem-hydrolyzing_class_D_beta-lactamase_OXA-3     ATTTCTGCCAATAAAAATTCAGAAGAAATT 120
lcl|NG_049640.1_cds_WP_063862718.1_1_[gene=blaOXA]_[locus_tag=A7J11_03104]_[protein=OXA-213_family_carbapenem-hydrolyzing_class_D_beta-lactamase_OXA-3     ATTTCTGCCAATAAAAATTCAGAAGAAATT 120
lcl|NG_049641.1_cds_WP_063862719.1_1_[gene=blaOXA]_[locus_tag=A7J11_03105]_[protein=OXA-213_family_carbapenem-hydrolyzing_class_D_beta-lactamase_OXA-3     ATTTCTGCCAATAAAAATTCAGAAGAAATT 120
lcl|NG_049643.1_cds_WP_063862721.1_1_[gene=blaOXA]_[locus_tag=A7J11_03106]_[protein=OXA-213_family_carbapenem-hydrolyzing_class_D_beta-lactamase_OXA-3     ATTTCTGCCAATAAAAATTCAGAAGAAATT 120
lcl|NG_049644.1_cds_WP_063862722.1_1_[gene=blaOXA]_[locus_tag=A7J11_03107]_[protein=OXA-213_family_carbapenem-hydrolyzing_class_D_beta-lactamase_OXA-3     ATTTCTGCCAATAAAAATTCAGAAGAAATT 120
lcl|NG_049645.1_cds_WP_063862723.1_1_[gene=blaOXA]_[locus_tag=A7J11_03108]_[protein=OXA-213_family_carbapenem-hydrolyzing_class_D_beta-lactamase_OXA-3     ATTTCTGCCAATAAAAATTCAGAAGAAATT 120
lcl|NG_049646.1_cds_WP_063862724.1_1_[gene=blaOXA]_[locus_tag=A7J11_03109]_[protein=OXA-213_family_carbapenem-hydrolyzing_class_D_beta-lactamase_OXA-3     ATGTCTGCCAATAAAAATTCAGAAGAAATT 120
lcl|NG_049647.1_cds_WP_063862725.1_1_[gene=blaOXA]_[locus_tag=A7J11_03110]_[protein=OXA-213_family_carbapenem-hydrolyzing_class_D_beta-lactamase_OXA-3     ATTTCTGCCAATAAAAATTCAGAAGAAATT 120
lcl|NG_049650.1_cds_WP_063862728.1_1_[gene=blaOXA]_[locus_tag=A7J11_03153]_[protein=OXA-213_family_carbapenem-hydrolyzing_class_D_beta-lactamase_OXA-3     ATTTCTGCCAATAAAAATTCAGAAGAAATT 120
lcl|NG_049651.1_cds_WP_063862729.1_1_[gene=blaOXA]_[locus_tag=A7J11_03154]_[protein=OXA-213_family_carbapenem-hydrolyzing_class_D_beta-lactamase_OXA-3     ATTTCTGCCAATAAAAATTCAGAAGAAATT 120
lcl|NG_049652.1_cds_WP_063862730.1_1_[gene=blaOXA]_[locus_tag=A7J11_03155]_[protein=OXA-213_family_carbapenem-hydrolyzing_class_D_beta-lactamase_OXA-3     ATTTCTGCCAATAAAAATTCAGAAGAAATT 120
lcl|NG_049705.1_cds_WP_057089822.1_1_[gene=blaOXA]_[locus_tag=A7J11_03373]_[protein=OXA-213_family_carbapenem-hydrolyzing_class_D_beta-lactamase_OXA-4     ATTTCTACCAATAAAAACTCAGAGAAAATT 120
lcl|NG_049709.1_cds_WP_017386798.1_1_[gene=blaOXA]_[locus_tag=A7J11_03053]_[protein=OXA-213_family_carbapenem-hydrolyzing_class_D_beta-lactamase_OXA-4     ATTTCTACCAATAAAAACTCAGAGAAAATT 120
lcl|NG_049778.1_cds_WP_002121386.1_1_[gene=blaOXA]_[locus_tag=A7J11_02487]_[protein=OXA-213_family_carbapenem-hydrolyzing_class_D_beta-lactamase_OXA-5     ATTTCTACCAATAAAAACTCAGAGAAAATT 120
lcl|NG_049779.1_cds_WP_063864113.1_1_[gene=blaOXA]_[locus_tag=A7J11_03589]_[protein=OXA-213_family_carbapenem-hydrolyzing_class_D_beta-lactamase_OXA-5     ATTTCTACCAATAAAAACTCAGAGAAAATT 120
lcl|NG_049780.1_cds_WP_032003497.1_1_[gene=blaOXA]_[locus_tag=A7J11_03206]_[protein=OXA-213_family_carbapenem-hydrolyzing_class_D_beta-lactamase_OXA-5     ATTTCTACCAATAAAAACTCAGAGAAAATT 120
lcl|NG_049781.1_cds_WP_063864114.1_1_[gene=blaOXA]_[locus_tag=A7J11_03588]_[protein=OXA-213_family_carbapenem-hydrolyzing_class_D_beta-lactamase_OXA-5     ATTTCTACCAATAAAAACTCAGAGAAAATT 120
lcl|NG_049784.1_cds_WP_032007272.1_1_[gene=blaOXA]_[locus_tag=A7J11_03207]_[protein=OXA-213_family_carbapenem-hydrolyzing_class_D_beta-lactamase_OXA-5     ATTTCTACCAATAAAAACTCAGAGAAAATT 120
lcl|NG_051472.1_cds_WP_068981637.1_1_[gene=blaOXA]_[locus_tag=A7J11_03802]_[protein=OXA-213_family_carbapenem-hydrolyzing_class_D_beta-lactamase_OXA-5     ATTTCTACCAATAAAAACTCAGAGAAAATT 120
lcl|NG_051476.1_cds_WP_068981641.1_1_[gene=blaOXA]_[locus_tag=A7J11_03803]_[protein=OXA-213_family_carbapenem-hydrolyzing_class_D_beta-lactamase_OXA-5     ATTTCTACCAATAAAAACTCAGAGAAAATT 120
lcl|NG_051483.1_cds_WP_068611377.1_1_[gene=blaOXA]_[locus_tag=A7J11_03814]_[protein=OXA-213_family_carbapenem-hydrolyzing_class_D_beta-lactamase_OXA-5     ATTTCTACCAATAAAAACTCAGAGAAAATT 120
lcl|NG_054707.1_cds_WP_085562417.1_1_[gene=blaOXA]_[locus_tag=A7J11_05023]_[protein=OXA-213_family_carbapenem-hydrolyzing_class_D_beta-lactamase_OXA-5     ATTTCTACCAATAAAAACTCAGAGAAAATT 120
lcl|NG_054708.1_cds_WP_085562418.1_1_[gene=blaOXA]_[locus_tag=A7J11_05024]_[protein=OXA-213_family_carbapenem-hydrolyzing_class_D_beta-lactamase_OXA-5     ATTTCTACCAATAAAAACTCAGAGAAAATT 120
lcl|NG_057487.1_cds_WP_014206564.1_1_[gene=blaOXA]_[locus_tag=A7J11_05488]_[protein=OXA-213_family_carbapenem-hydrolyzing_class_D_beta-lactamase_OXA-6     ATTTCTACCAATAAAAACTCAGAGAAAATT 120
lcl|NG_062273.1_cds_WP_122630860.1_1_[gene=blaOXA]_[locus_tag=A7J11_05937]_[protein=OXA-213_family_carbapenem-hydrolyzing_class_D_beta-lactamase_OXA-6     ATTTCTACACATAAAAATTCAGAAGAAATA 120
lcl|NG_062346.1_cds_WP_122630923.1_1_[gene=blaOXA]_[locus_tag=A7J11_06010]_[protein=OXA-213_family_carbapenem-hydrolyzing_class_D_beta-lactamase_OXA-7     ATTTCTACCAATAAAAACTCAAAGAAAATT 120
lcl|NG_062347.1_cds_WP_122630924.1_1_[gene=blaOXA]_[locus_tag=A7J11_06011]_[protein=OXA-213_family_carbapenem-hydrolyzing_class_D_beta-lactamase_OXA-7     ATTTCTACCAATAAAAACTCAGAGAAAATT 120
lcl|NG_064760.1_cds_WP_136512093.1_1_[gene=blaOXA]_[locus_tag=A7J11_06218]_[protein=OXA-213_family_carbapenem-hydrolyzing_class_D_beta-lactamase_OXA-8     ATTTCTACTCATAAAAATTCAGAAGAAATT 120
lcl|NG_064761.1_cds_WP_136512094.1_1_[gene=blaOXA]_[locus_tag=A7J11_06219]_[protein=OXA-213_family_carbapenem-hydrolyzing_class_D_beta-lactamase_OXA-8     ATTTCTACCAATAAAAACTCAGAGAAAATT 120
lcl|NG_064762.1_cds_WP_136512095.1_1_[gene=blaOXA]_[locus_tag=A7J11_06220]_[protein=OXA-213_family_carbapenem-hydrolyzing_class_D_beta-lactamase_OXA-8     ATTTCTACCAATAAAAACTCAGAGAAAATT 120
lcl|NG_064763.1_cds_WP_136512096.1_1_[gene=blaOXA]_[locus_tag=A7J11_06221]_[protein=OXA-213_family_carbapenem-hydrolyzing_class_D_beta-lactamase_OXA-8     ATTTCCGCCAATAAAAAATCAGAAGAAATT 120
lcl|NG_064777.1_cds_WP_032053762.1_1_[gene=blaOXA]_[locus_tag=A7J11_06234]_[protein=OXA-213_family_carbapenem-hydrolyzing_class_D_beta-lactamase_OXA-8     ATTTCTACTCATAAAAATTCAGAAGAAATT 120
lcl|NG_064778.1_cds_WP_032057042.1_1_[gene=blaOXA]_[locus_tag=A7J11_06235]_[protein=OXA-213_family_carbapenem-hydrolyzing_class_D_beta-lactamase_OXA-8     ATTTCTACCAATAAAAACTCAGAGAAAATT 120
lcl|NG_064779.1_cds_WP_057061999.1_1_[gene=blaOXA]_[locus_tag=A7J11_06236]_[protein=OXA-213_family_carbapenem-hydrolyzing_class_D_beta-lactamase_OXA-8     ATTTCTACCAATAAAAACTCAGAGAAAATT 120
lcl|NG_065437.1_cds_WP_140423319.1_1_[gene=blaOXA]_[locus_tag=A7J11_06279]_[protein=OXA-213_family_carbapenem-hydrolyzing_class_D_beta-lactamase_OXA-8     ATTTCTACCAATAAAAACTCAGAGAAAATT 120
lcl|NG_065442.1_cds_WP_086264536.1_1_[gene=blaOXA]_[locus_tag=A7J11_06294]_[protein=OXA-213_family_carbapenem-hydrolyzing_class_D_beta-lactamase_OXA-8     ATTTCTACCAATAAAAACTCAGAGAAAATT 120
lcl|NG_066513.1_cds_WP_150823472.1_1_[gene=blaOXA]_[locus_tag=A7J11_06458]_[protein=OXA-213_family_carbapenem-hydrolyzing_class_D_beta-lactamase_OXA-8     ATTTCTACCAATAAAAACTCAGAGAAAATT 120
lcl|NG_066514.1_cds_WP_150823473.1_1_[gene=blaOXA]_[locus_tag=A7J11_06459]_[protein=OXA-213_family_carbapenem-hydrolyzing_class_D_beta-lactamase_OXA-8     ATTTCTACCCATAAAAATTCAGAAGAAATA 120
lcl|NG_066515.1_cds_WP_087088911.1_1_[gene=blaOXA]_[locus_tag=A7J11_06460]_[protein=OXA-213_family_carbapenem-hydrolyzing_class_D_beta-lactamase_OXA-8     ATTTCTACCGATAAAAATTCAGAAGAAATT 120
lcl|NG_066516.1_cds_WP_150823474.1_1_[gene=blaOXA]_[locus_tag=A7J11_06461]_[protein=OXA-213_family_carbapenem-hydrolyzing_class_D_beta-lactamase_OXA-8     ATTTCTACTCATAAAAATTCAGAAGAAATA 120
lcl|NG_066517.1_cds_WP_150823475.1_1_[gene=blaOXA]_[locus_tag=A7J11_06462]_[protein=OXA-213_family_carbapenem-hydrolyzing_class_D_beta-lactamase_OXA-8     ATTGCTGCCAATAAAAATTCAGAAAAAATT 120
lcl|NG_066712.1_cds_WP_133973918.1_1_[gene=blaOXA]_[locus_tag=A7J11_06505]_[protein=OXA-213_family_carbapenem-hydrolyzing_class_D_beta-lactamase_OXA-8     ATTTCTGCCAATAAAAATTCAGAAGAAATT 120
lcl|NG_071213.1_cds_WP_086395021.1_1_[gene=blaOXA]_[locus_tag=A7J11_07011]_[protein=OXA-213_family_carbapenem-hydrolyzing_class_D_beta-lactamase_OXA-9     ATTTCTACCAATAAAAACTCAGAGAAAATT 120
lcl|NG_071214.1_cds_WP_078225401.1_1_[gene=blaOXA]_[locus_tag=A7J11_07013]_[protein=OXA-213_family_carbapenem-hydrolyzing_class_D_beta-lactamase_OXA-9     ATTTCTACCAATAAAAACTCAGAGAAAATT 120
lcl|NG_071215.1_cds_WP_086398931.1_1_[gene=blaOXA]_[locus_tag=A7J11_07012]_[protein=OXA-213_family_carbapenem-hydrolyzing_class_D_beta-lactamase_OXA-9     ATTTCTACCAATAAAAACTCAGAGAAAATT 120
lcl|NG_077999.1_cds_WP_231869604.1_1_[gene=blaOXA]_[locus_tag=A7J11_07271]_[protein=OXA-213_family_carbapenem-hydrolyzing_class_D_beta-lactamase_OXA-9     ATTTCTACCAATAAAAACTCAGAGAAAATT 120
lcl|NG_078000.1_cds_WP_231869605.1_1_[gene=blaOXA]_[locus_tag=A7J11_07272]_[protein=OXA-213_family_carbapenem-hydrolyzing_class_D_beta-lactamase_OXA-9     ATTTCTACTCATAAAAATTCAGAAGAAATA 120
lcl|NG_078001.1_cds_WP_081174195.1_1_[gene=blaOXA]_[locus_tag=A7J11_07273]_[protein=OXA-213_family_carbapenem-hydrolyzing_class_D_beta-lactamase_OXA-9     ATTTCTACCAATAAAAACTCAGAGAAAATT 120
lcl|NG_078006.1_cds_WP_231869610.1_1_[gene=blaOXA]_[locus_tag=A7J11_07278]_[protein=OXA-213_family_carbapenem-hydrolyzing_class_D_beta-lactamase_OXA-9     ATTTCTACTCATAAAAATTCAGAAGAAATT 120
lcl|NG_078007.1_cds_WP_231869611.1_1_[gene=blaOXA]_[locus_tag=A7J11_07279]_[protein=OXA-213_family_carbapenem-hydrolyzing_class_D_beta-lactamase_OXA-9     ATTTCTACCAATAAAAACTCAGAGAAAATT 120
lcl|NG_078008.1_cds_WP_231869612.1_1_[gene=blaOXA]_[locus_tag=A7J11_07280]_[protein=OXA-213_family_carbapenem-hydrolyzing_class_D_beta-lactamase_OXA-9     ATTTCCGCCAATAAAAATTCAGAAGAAATT 120
lcl|NG_078009.1_cds_WP_231869613.1_1_[gene=blaOXA]_[locus_tag=A7J11_07281]_[protein=OXA-213_family_carbapenem-hydrolyzing_class_D_beta-lactamase_OXA-9     ATTTCTACCAATAAAAACTCAGAGAAAATT 120
lcl|NG_078010.1_cds_WP_231869614.1_1_[gene=blaOXA]_[locus_tag=A7J11_07282]_[protein=OXA-213_family_carbapenem-hydrolyzing_class_D_beta-lactamase_OXA-9     ATTTCTACTCATAAAAATTCAGAAGAAATA 120
lcl|NG_078011.1_cds_WP_231869615.1_1_[gene=blaOXA]_[locus_tag=A7J11_07283]_[protein=OXA-213_family_carbapenem-hydrolyzing_class_D_beta-lactamase_OXA-9     ATTTCTGCCAATAAAAATTCAGAAGAAATT 120
lcl|NG_078013.1_cds_WP_231869617.1_1_[gene=blaOXA]_[locus_tag=A7J11_07285]_[protein=OXA-213_family_carbapenem-hydrolyzing_class_D_beta-lactamase_OXA-9     ATTTCTACCAATAAAAACTCAGAGAAAATT 120
lcl|NG_078021.1_cds_WP_231869625.1_1_[gene=blaOXA]_[locus_tag=A7J11_07293]_[protein=OXA-213_family_carbapenem-hydrolyzing_class_D_beta-lactamase_OXA-1     ATTTCTACCAATAAAAACTCAGAGAAAATT 120
lcl|NG_078023.1_cds_WP_231869626.1_1_[gene=blaOXA]_[locus_tag=A7J11_07295]_[protein=OXA-213_family_carbapenem-hydrolyzing_class_D_beta-lactamase_OXA-1     ATTTCTACCAATAAAAACTCAGAGAAAATT 120
lcl|NG_078024.1_cds_WP_231869627.1_1_[gene=blaOXA]_[locus_tag=A7J11_07296]_[protein=OXA-213_family_carbapenem-hydrolyzing_class_D_beta-lactamase_OXA-1     ATTTCCGCCAATAAAAATTCAGAAGAAATT 120
lcl|NG_078028.1_cds_WP_231869630.1_1_[gene=blaOXA]_[locus_tag=A7J11_07300]_[protein=OXA-213_family_carbapenem-hydrolyzing_class_D_beta-lactamase_OXA-1     ATTTCCGCCAATAAAAATTCACAAGAAATT 120
lcl|NG_078029.1_cds_WP_231869631.1_1_[gene=blaOXA]_[locus_tag=A7J11_07301]_[protein=OXA-213_family_carbapenem-hydrolyzing_class_D_beta-lactamase_OXA-1     ATTTCTACACATAAAAATTCAGAAGAAATA 120
lcl|NG_078030.1_cds_WP_231869632.1_1_[gene=blaOXA]_[locus_tag=A7J11_07302]_[protein=OXA-213_family_carbapenem-hydrolyzing_class_D_beta-lactamase_OXA-1     ATTTCTGCCAATAAAAATTCAGAAGAAATT 120
lcl|NG_078031.1_cds_WP_231869633.1_1_[gene=blaOXA]_[locus_tag=A7J11_07303]_[protein=OXA-213_family_carbapenem-hydrolyzing_class_D_beta-lactamase_OXA-1     ATTTCTACCGATAAAAATTCAGAAGAAATT 120
lcl|NG_079235.1_cds_WP_046811527.1_1_[gene=blaOXA]_[locus_tag=A7J11_07356]_[protein=OXA-213_family_carbapenem-hydrolyzing_class_D_beta-lactamase_OXA-1     ATTTCTACCAATAAAAACTCAGAGAAAATT 120
lcl|NG_079240.1_cds_WP_240067730.1_1_[gene=blaOXA]_[locus_tag=A7J11_07376]_[protein=OXA-213_family_carbapenem-hydrolyzing_class_D_beta-lactamase_OXA-1     ATTTCTGCCAATAAAAATTCAGAAGAAATT 120
lcl|NG_081723.1_cds_WP_256875619.1_1_[gene=blaOXA]_[locus_tag=A7J11_07667]_[protein=OXA-213_family_carbapenem-hydrolyzing_class_D_beta-lactamase_OXA-1     ATTTCTACTCATAAAAATTCAGAAGAAATA 120
lcl|NG_081724.1_cds_WP_256875620.1_1_[gene=blaOXA]_[locus_tag=A7J11_07668]_[protein=OXA-213_family_carbapenem-hydrolyzing_class_D_beta-lactamase_OXA-1     ATTTCTACCAATAAAAACTCAGAGAAAATT 120
lcl|NG_088414.1_cds_WP_119685493.1_1_[gene=blaOXA]_[locus_tag=A7J11_07762]_[protein=OXA-213_family_carbapenem-hydrolyzing_class_D_beta-lactamase_OXA-1     ATTTCTACCAATAAAAACTCAGAGAAAATT 120
lcl|NG_088415.1_cds_WP_262697150.1_1_[gene=blaOXA]_[locus_tag=A7J11_07763]_[protein=OXA-213_family_carbapenem-hydrolyzing_class_D_beta-lactamase_OXA-1     ATTTCTGCCAATAAAAATTCAGAAGCAATT 120
lcl|NG_149667.1_cds_WP_274293090.1_1_[gene=blaOXA]_[locus_tag=A7J11_07922]_[protein=OXA-213_family_carbapenem-hydrolyzing_class_D_beta-lactamase_OXA-1     ATTTCTGCCAATAAAAATTCAGAAGAAATT 120
lcl|NG_157027.1_cds_WP_279240793.1_1_[gene=blaOXA]_[locus_tag=A7J11_08007]_[protein=OXA-213_family_carbapenem-hydrolyzing_class_D_beta-lactamase_OXA-1     ATTTCTACCAATAAAAACTCAAAGAAAATT 120
lcl|NG_157028.1_cds_WP_262451630.1_1_[gene=blaOXA]_[locus_tag=A7J11_08008]_[protein=OXA-213_family_carbapenem-hydrolyzing_class_D_beta-lactamase_OXA-1     ATTTCTACCAATAAAAACTCAGAGAAAATT 120
lcl|NG_157029.1_cds_WP_279240794.1_1_[gene=blaOXA]_[locus_tag=A7J11_08009]_[protein=OXA-213_family_carbapenem-hydrolyzing_class_D_beta-lactamase_OXA-1     ATTTCTACCAATAAAAACTCAGAGAAAATT 120
lcl|NG_157034.1_cds_WP_009388658.1_1_[gene=blaOXA]_[locus_tag=A7J11_07952]_[protein=OXA-213_family_carbapenem-hydrolyzing_class_D_beta-lactamase_OXA-1     ATTCCCGCCAATAAAAATTCAGAAGAAATT 120
lcl|NG_242304.1_cds_WP_101663562.1_1_[gene=blaOXA]_[locus_tag=A7J11_08264]_[protein=OXA-213_family_carbapenem-hydrolyzing_class_D_beta-lactamase_OXA-1     ATTTCTACCAATAAAAACTCAGAGAAAATT 120
lcl|NG_242584.1_cds_WP_338424123.1_1_[gene=blaOXA]_[locus_tag=A7J11_08354]_[protein=OXA-213_family_carbapenem-hydrolyzing_class_D_beta-lactamase_OXA-1     ATTTCTACCCATAAAAATTCAGAAGAAATA 120
lcl|NG_242585.1_cds_WP_338424124.1_1_[gene=blaOXA]_[locus_tag=A7J11_08355]_[protein=OXA-213_family_carbapenem-hydrolyzing_class_D_beta-lactamase_OXA-1     ATTTCTACCAATAAAAACTCAGAGAAAATT 120
lcl|NG_242587.1_cds_WP_334377767.1_1_[gene=blaOXA]_[locus_tag=A7J11_08301]_[protein=OXA-213_family_carbapenem-hydrolyzing_class_D_beta-lactamase_OXA-1     ATTTCTACCAATAAAAACTCAGAGAAAATT 120
lcl|NG_243484.1_cds_WP_375516067.1_1_[gene=blaOXA]_[locus_tag=A7J11_08550]_[protein=OXA-213_family_carbapenem-hydrolyzing_class_D_beta-lactamase_OXA-1     ATTTCTACCAATAAAAACTCAAAGAAAATT 120
lcl|NG_244129.1_cds_WP_170247747.1_1_[gene=blaOXA]_[locus_tag=A7J11_08684]_[protein=OXA-213_family_carbapenem-hydrolyzing_class_D_beta-lactamase_OXA-1     ATTTCTACCAATAAAAACTCAGAGAAAATT 120
lcl|NG_244130.1_cds_WP_408906778.1_1_[gene=blaOXA]_[locus_tag=A7J11_08685]_[protein=OXA-213_family_carbapenem-hydrolyzing_class_D_beta-lactamase_OXA-1     ATTTCTACCAATAAAAACTCAGAGAAAATT 120
lcl|NG_244131.1_cds_WP_408906779.1_1_[gene=blaOXA]_[locus_tag=A7J11_08686]_[protein=OXA-213_family_carbapenem-hydrolyzing_class_D_beta-lactamase_OXA-1     ATTTCTACAAATAAAAACTCAGAGAAAATT 120
lcl|NG_244132.1_cds_WP_408906780.1_1_[gene=blaOXA]_[locus_tag=A7J11_08687]_[protein=OXA-213_family_carbapenem-hydrolyzing_class_D_beta-lactamase_OXA-1     ATTTCTACCAATAAAAACTCAGAGAAAATT 120
lcl|NG_244133.1_cds_WP_408906781.1_1_[gene=blaOXA]_[locus_tag=A7J11_08688]_[protein=OXA-213_family_carbapenem-hydrolyzing_class_D_beta-lactamase_OXA-1     ATTTCTACCAATAAAAACTCAGAGAAAATT 120
lcl|NG_244134.1_cds_WP_408906782.1_1_[gene=blaOXA]_[locus_tag=A7J11_08689]_[protein=OXA-213_family_carbapenem-hydrolyzing_class_D_beta-lactamase_OXA-1     ATTTCTACCAATAAAAACTCAGAGAAAATT 120
lcl|NG_244135.1_cds_WP_408906783.1_1_[gene=blaOXA]_[locus_tag=A7J11_08690]_[protein=OXA-213_family_carbapenem-hydrolyzing_class_D_beta-lactamase_OXA-1     ATTTCTACCAATAAAAACTCAGAGAAAATT 120
lcl|NG_244136.1_cds_WP_408906784.1_1_[gene=blaOXA]_[locus_tag=A7J11_08691]_[protein=OXA-213_family_carbapenem-hydrolyzing_class_D_beta-lactamase_OXA-1     ATTTCTACCAATAAAAACTCAGAGAAAATT 120
lcl|NG_244137.1_cds_WP_408906785.1_1_[gene=blaOXA]_[locus_tag=A7J11_08692]_[protein=OXA-213_family_carbapenem-hydrolyzing_class_D_beta-lactamase_OXA-1     ATTTCTACCAATAAAAACTCAGAGAAAATT 120
lcl|NG_244138.1_cds_WP_408906786.1_1_[gene=blaOXA]_[locus_tag=A7J11_08693]_[protein=OXA-213_family_carbapenem-hydrolyzing_class_D_beta-lactamase_OXA-1     ATTTCTACTCATCAAAATTCAAAAGAAATA 120
lcl|NG_244139.1_cds_WP_057106444.1_1_[gene=blaOXA]_[locus_tag=A7J11_08694]_[protein=OXA-213_family_carbapenem-hydrolyzing_class_D_beta-lactamase_OXA-1     ATTTCTACCGATAAAAATTCAGAAGAAATT 120
lcl|NG_244140.1_cds_WP_031948142.1_1_[gene=blaOXA]_[locus_tag=A7J11_08695]_[protein=OXA-213_family_carbapenem-hydrolyzing_class_D_beta-lactamase_OXA-1     ATTTCTACCGATAAAAATTCAGAAGAAATT 120
lcl|NG_244548.1_cds_WP_420354116.1_1_[gene=blaOXA]_[locus_tag=A7J11_08765]_[protein=OXA-213_family_carbapenem-hydrolyzing_class_D_beta-lactamase_OXA-1     ATTTCTACCAATAAAAACTCAGAGAAAATT 120
lcl|NG_244559.1_cds_WP_420354126.1_1_[gene=blaOXA]_[locus_tag=A7J11_08829]_[protein=OXA-213_family_carbapenem-hydrolyzing_class_D_beta-lactamase_OXA-1     ATTTCTACCAATAAAAACTCAGAGAAAATT 120
lcl|NG_244560.1_cds_WP_420354127.1_1_[gene=blaOXA]_[locus_tag=A7J11_08830]_[protein=OXA-213_family_carbapenem-hydrolyzing_class_D_beta-lactamase_OXA-1     CTTTCTACCAATAAAAACTCAGAGAAAATT 120
lcl|NG_244561.1_cds_WP_233732376.1_1_[gene=blaOXA]_[locus_tag=A7J11_08831]_[protein=OXA-213_family_carbapenem-hydrolyzing_class_D_beta-lactamase_OXA-1     ATTTCTACCAATAAAAACTCAGAGAAAATT 120
lcl|NG_244562.1_cds_WP_327741580.1_1_[gene=blaOXA]_[locus_tag=A7J11_08832]_[protein=OXA-213_family_carbapenem-hydrolyzing_class_D_beta-lactamase_OXA-1     ATTTCTACCAATAAAAACTCAGAGAAAATT 120
lcl|NG_244563.1_cds_WP_420354128.1_1_[gene=blaOXA]_[locus_tag=A7J11_08833]_[protein=OXA-213_family_carbapenem-hydrolyzing_class_D_beta-lactamase_OXA-1     ATTTCTACCAATAAAAACTCAGAGAAAATT 120
lcl|NG_244564.1_cds_WP_420354129.1_1_[gene=blaOXA]_[locus_tag=A7J11_08834]_[protein=OXA-213_family_carbapenem-hydrolyzing_class_D_beta-lactamase_OXA-1     ATTTCCGCCAATAAAAATTCAGAAGAAATT 120
lcl|NG_244565.1_cds_WP_216968783.1_1_[gene=blaOXA]_[locus_tag=A7J11_08835]_[protein=OXA-213_family_carbapenem-hydrolyzing_class_D_beta-lactamase_OXA-1     ATTTCTACTCATAAAAATTCAGAAGAAATT 120
lcl|OL790815.1_cds_UHC46317.1_1_[gene=blaOXA]_[protein=OXA-213_family_carbapenem-hydrolyzing_class_D_beta-lactamase_OXA-1045]_[protein_id=UHC46317.1]_     ATTTCTACCAATAAAAACTCAGAGAAAATT 120
lcl|OL901278.1_cds_UHO07589.1_1_[gene=blaOXA]_[protein=OXA-213_family_carbapenem-hydrolyzing_class_D_beta-lactamase_OXA-1050]_[protein_id=UHO07589.1]_     ATTTCTGCCAATAAAAATTCAGAAGAAATT 120
lcl|ON651493.1_cds_UTS94246.1_1_[gene=blaOXA]_[protein=OXA-213_family_carbapenem-hydrolyzing_class_D_beta-lactamase_OXA-1137]_[protein_id=UTS94246.1]_     ATTTCTACTCATAAAAATTCAGAAGAAATA 120
lcl|ON651494.1_cds_UTS94247.1_1_[gene=blaOXA]_[protein=OXA-213_family_carbapenem-hydrolyzing_class_D_beta-lactamase_OXA-1138]_[protein_id=UTS94247.1]_     ATTTCTACCAATAAAAACTCAGAGAAAATT 120
lcl|OP297830.1_cds_UVU92354.1_1_[gene=blaOXA]_[protein=OXA-213_family_carbapenem-hydrolyzing_class_D_beta-lactamase_OXA-1150]_[protein_id=UVU92354.1]_     ATTTCTACCAATAAAAACTCAGAGAAAATT 120
lcl|OP297832.1_cds_UVU92356.1_1_[gene=blaOXA]_[protein=OXA-213_family_carbapenem-hydrolyzing_class_D_beta-lactamase_OXA-1151]_[protein_id=UVU92356.1]_     ATTTCTGCCAATAAAAATTCAGAAGCAATT 120
lcl|OP745004.1_cds_UZF98455.1_1_[gene=blaOXA]_[protein=OXA-213_family_carbapenem-hydrolyzing_class_D_beta-lactamase_OXA-1164]_[protein_id=UZF98455.1]_     ATTTCTACCAATAAAAACTCAAAGAAAATT 120
lcl|OP745006.1_cds_UZF98457.1_1_[gene=blaOXA]_[protein=OXA-213_family_carbapenem-hydrolyzing_class_D_beta-lactamase_OXA-1165]_[protein_id=UZF98457.1]_     ATTTCTACCAATAAAAACTCAGAGAAAATT 120
lcl|OP745008.1_cds_UZF98459.1_1_[gene=blaOXA]_[protein=OXA-213_family_carbapenem-hydrolyzing_class_D_beta-lactamase_OXA-1166]_[protein_id=UZF98459.1]_     ATTTCTACCAATAAAAACTCAGAGAAAATT 120
lcl|OR815355.1_cds_WPK95947.1_1_[gene=blaOXA]_[protein=OXA-213_family_carbapenem-hydrolyzing_class_D_beta-lactamase_OXA-1224]_[protein_id=WPK95947.1]_     ATTTCTACCAATAAAAACTCAGAGAAAATT 120
lcl|PP328952.1_cds_WVW91705.1_1_[gene=blaOXA]_[protein=OXA-213_family_carbapenem-hydrolyzing_class_D_beta-lactamase_OXA-1234]_[protein_id=WVW91705.1]_     ATTTCTACCCATAAAAATTCAGAAGAAATA 120
lcl|PP328953.1_cds_WVW91706.1_1_[gene=blaOXA]_[protein=OXA-213_family_carbapenem-hydrolyzing_class_D_beta-lactamase_OXA-1235]_[protein_id=WVW91706.1]_     ATTTCTACCAATAAAAACTCAGAGAAAATT 120
lcl|PQ118408.1_cds_XJP49366.1_1_[gene=blaOXA]_[protein=OXA-213_family_carbapenem-hydrolyzing_class_D_beta-lactamase_OXA-1310]_[protein_id=XJP49366.1]_     ATTTCTACCAATAAAAACTCAGAGAAAATT 120
lcl|PQ118409.1_cds_XJP49367.1_1_[gene=blaOXA]_[protein=OXA-213_family_carbapenem-hydrolyzing_class_D_beta-lactamase_OXA-1311]_[protein_id=XJP49367.1]_     ATTTCTACCAATAAAAACTCAGAGAAAATT 120
lcl|PQ118410.1_cds_XJP49368.1_1_[gene=blaOXA]_[protein=OXA-213_family_carbapenem-hydrolyzing_class_D_beta-lactamase_OXA-1312]_[protein_id=XJP49368.1]_     ATTTCTACAAATAAAAACTCAGAGAAAATT 120
lcl|PQ118411.1_cds_XJP49369.1_1_[gene=blaOXA]_[protein=OXA-213_family_carbapenem-hydrolyzing_class_D_beta-lactamase_OXA-1313]_[protein_id=XJP49369.1]_     ATTTCTACCAATAAAAACTCAGAGAAAATT 120
lcl|PQ118412.1_cds_XJP49370.1_1_[gene=blaOXA]_[protein=OXA-213_family_carbapenem-hydrolyzing_class_D_beta-lactamase_OXA-1314]_[protein_id=XJP49370.1]_     ATTTCTACCAATAAAAACTCAGAGAAAATT 120
lcl|PQ118413.1_cds_XJP49371.1_1_[gene=blaOXA]_[protein=OXA-213_family_carbapenem-hydrolyzing_class_D_beta-lactamase_OXA-1315]_[protein_id=XJP49371.1]_     ATTTCTACCAATAAAAACTCAGAGAAAATT 120
lcl|PQ118414.1_cds_XJP49372.1_1_[gene=blaOXA]_[protein=OXA-213_family_carbapenem-hydrolyzing_class_D_beta-lactamase_OXA-1316]_[protein_id=XJP49372.1]_     ATTTCTACCAATAAAAACTCAGAGAAAATT 120
lcl|PQ118415.1_cds_XJP49373.1_1_[gene=blaOXA]_[protein=OXA-213_family_carbapenem-hydrolyzing_class_D_beta-lactamase_OXA-1317]_[protein_id=XJP49373.1]_     ATTTCTACCAATAAAAACTCAGAGAAAATT 120
lcl|PQ118416.1_cds_XJP49374.1_1_[gene=blaOXA]_[protein=OXA-213_family_carbapenem-hydrolyzing_class_D_beta-lactamase_OXA-1318]_[protein_id=XJP49374.1]_     ATTTCTACCAATAAAAACTCAGAGAAAATT 120
lcl|PQ118417.1_cds_XJP49375.1_1_[gene=blaOXA]_[protein=OXA-213_family_carbapenem-hydrolyzing_class_D_beta-lactamase_OXA-1319]_[protein_id=XJP49375.1]_     ATTTCTACTCATCAAAATTCAAAAGAAATA 120
lcl|PQ118418.1_cds_XJP49376.1_1_[gene=blaOXA]_[protein=OXA-213_family_carbapenem-hydrolyzing_class_D_beta-lactamase_OXA-1320]_[protein_id=XJP49376.1]_     ATTTCTACCGATAAAAATTCAGAAGAAATT 120
lcl|PQ118419.1_cds_XJP49377.1_1_[gene=blaOXA]_[protein=OXA-213_family_carbapenem-hydrolyzing_class_D_beta-lactamase_OXA-1321]_[protein_id=XJP49377.1]_     ATTTCTACCGATAAAAATTCAGAAGAAATT 120
lcl|PQ196146.1_cds_XGJ10592.1_1_[gene=blaOXA]_[protein=OXA-213_family_carbapenem-hydrolyzing_class_D_beta-lactamase_OXA-1266]_[protein_id=XGJ10592.1]_     ATTTCTACCAATAAAAACTCAAAGAAAATT 120
lcl|PQ763679.1_cds_XLQ31176.1_1_[gene=blaOXA]_[protein=OXA-213_family_carbapenem-hydrolyzing_class_D_beta-lactamase_OXA-1331]_[protein_id=XLQ31176.1]_     ATTTCTACCAATAAAAACTCAGAGAAAATT 120
lcl|PV054831.1_cds_XOA00399.1_1_[gene=blaOXA]_[protein=OXA-213_family_carbapenem-hydrolyzing_class_D_beta-lactamase_OXA-1342]_[protein_id=XOA00399.1]_     ATTTCTACCAATAAAAACTCAGAGAAAATT 120
lcl|PV054832.1_cds_XOA00400.1_1_[gene=blaOXA]_[protein=OXA-213_family_carbapenem-hydrolyzing_class_D_beta-lactamase_OXA-1343]_[protein_id=XOA00400.1]_     CTTTCTACCAATAAAAACTCAGAGAAAATT 120
lcl|PV054833.1_cds_XOA00401.1_1_[gene=blaOXA]_[protein=OXA-213_family_carbapenem-hydrolyzing_class_D_beta-lactamase_OXA-1344]_[protein_id=XOA00401.1]_     ATTTCTACCAATAAAAACTCAGAGAAAATT 120
lcl|PV054834.1_cds_XOA00402.1_1_[gene=blaOXA]_[protein=OXA-213_family_carbapenem-hydrolyzing_class_D_beta-lactamase_OXA-1345]_[protein_id=XOA00402.1]_     ATTTCTACCAATAAAAACTCAGAGAAAATT 120
lcl|PV054835.1_cds_XOA00403.1_1_[gene=blaOXA]_[protein=OXA-213_family_carbapenem-hydrolyzing_class_D_beta-lactamase_OXA-1346]_[protein_id=XOA00403.1]_     ATTTCTACCAATAAAAACTCAGAGAAAATT 120
lcl|PV054836.1_cds_XOA00404.1_1_[gene=blaOXA]_[protein=OXA-213_family_carbapenem-hydrolyzing_class_D_beta-lactamase_OXA-1347]_[protein_id=XOA00404.1]_     ATTTCCGCCAATAAAAATTCAGAAGAAATT 120
lcl|PV054837.1_cds_XOA00405.1_1_[gene=blaOXA]_[protein=OXA-213_family_carbapenem-hydrolyzing_class_D_beta-lactamase_OXA-1348]_[protein_id=XOA00405.1]_     ATTTCTACTCATAAAAATTCAGAAGAAATT 120
lcl|PV878571.1_cds_XXP60810.1_1_[gene=blaOXA]_[protein=OXA-213_family_carbapenem-hydrolyzing_class_D_beta-lactamase_OXA-1390]_[protein_id=XXP60810.1]_     ATTTCTACCAATAAAAACTCAGAGAAAATT 120
PF                                                                                                                                                         ------------------------------ 120
PR                                                                                                                                                         ------------------------------ 120
                                                                                                                                                                                         

OXA-1_consensus                                                                                                                                            ATCTCCATTATTTGA--AGGAACTGAAGGT 150
OXA01_crRNA                                                                                                                                                ------------------------------ 150
Forward_primer                                                                                                                                             ------------------------------ 150
Reverse_primer                                                                                                                                             ------------------------------ 150
lcl|NG_049512.1_cds_WP_005047495.1_1_[gene=blaOXA]_[locus_tag=A7J11_02759]_[protein=carbapenem-hydrolyzing_class_D_beta-lactamase_OXA-213]_[protein_id     AAAT-CACTGTTTGATCAAGCACAGACCAC 150
lcl|KU571454.1_cds_AMB17205.1_1_[gene=blaOXA]_[protein=OXA-213_family_carbapenem-hydrolyzing_class_D_beta-lactamase_OXA-506]_[protein_id=AMB17205.1]_[     AAAT-CATTGTTTGATCAAGCACAAACTGA 150
lcl|KX599408.1_cds_ANW47167.1_1_[gene=blaOXA]_[protein=OXA-213_family_carbapenem-hydrolyzing_class_D_beta-lactamase_OXA-522]_[protein_id=ANW47167.1]_[     AAAT-CATTGTTTGATCAAGCACAAACTGA 150
lcl|KX599409.1_cds_ANW47168.1_1_[gene=blaOXA]_[protein=OXA-213_family_carbapenem-hydrolyzing_class_D_beta-lactamase_OXA-526]_[protein_id=ANW47168.1]_[     AAAT-CATTGTTTGATCAAGCACAAACTGA 150
lcl|KY767021.1_cds_ARB50423.1_1_[gene=blaOXA]_[protein=OXA-213_family_carbapenem-hydrolyzing_class_D_beta-lactamase_OXA-563]_[protein_id=ARB50423.1]_[     AAAT-CGTTGTTTGATCAAGCACAAACTAC 150
lcl|KY767022.1_cds_ARB50424.1_1_[gene=blaOXA]_[protein=OXA-213_family_carbapenem-hydrolyzing_class_D_beta-lactamase_OXA-564]_[protein_id=ARB50424.1]_[     AAAT-CATTGTTTGATCAAGCACAAACTGA 150
lcl|MH212162.1_cds_AWA42531.1_1_[gene=blaOXA]_[protein=OXA-213_family_carbapenem-hydrolyzing_class_D_beta-lactamase_OXA-642]_[protein_id=AWA42531.1]_[     AAAT-CATTGTTTGATCAAGCACAAACTGA 150
lcl|MH780099.1_cds_AXQ11891.1_1_[gene=blaOXA]_[protein=OXA-213_family_carbapenem-hydrolyzing_class_D_beta-lactamase_OXA-678]_[protein_id=AXQ11891.1]_[     AAAT-CACTGTTTGATCAAGCACAGACCAC 150
lcl|NG_049614.1_cds_WP_063862632.1_1_[gene=blaOXA]_[locus_tag=A7J11_03087]_[protein=OXA-213_family_carbapenem-hydrolyzing_class_D_beta-lactamase_OXA-3     AAAT-CACTTTTTGATCAAGCACAGACCAC 150
lcl|NG_064759.1_cds_WP_136512092.1_1_[gene=blaOXA]_[locus_tag=A7J11_06217]_[protein=OXA-213_family_carbapenem-hydrolyzing_class_D_beta-lactamase_OXA-8     AAAT-CACTGTTTGATCAGGCACAGACCAC 150
lcl|NG_148652.1_cds_WP_268871871.1_1_[gene=blaOXA]_[locus_tag=A7J11_07884]_[protein=OXA-213_family_carbapenem-hydrolyzing_class_D_beta-lactamase_OXA-1     AAAT-CATTGTTTGATCAAGCACAAACTGA 150
lcl|NG_148653.1_cds_WP_268871872.1_1_[gene=blaOXA]_[locus_tag=A7J11_07886]_[protein=OXA-213_family_carbapenem-hydrolyzing_class_D_beta-lactamase_OXA-1     AAAT-CATTGTTTGATCAAGCACAAACTGA 150
lcl|NG_148654.1_cds_WP_104074618.1_1_[gene=blaOXA]_[locus_tag=A7J11_07888]_[protein=OXA-213_family_carbapenem-hydrolyzing_class_D_beta-lactamase_OXA-1     AAAT-CATTGTTTGATCAAGCACAAACTGA 150
lcl|ON101850.1_cds_UOM32500.1_1_[gene=blaOXA]_[protein=OXA-213_family_carbapenem-hydrolyzing_class_D_beta-lactamase_OXA-1113]_[protein_id=UOM32500.1]_     AAAT-CATTGTTTGATCAAGCACAAACTGA 150
lcl|ON101851.1_cds_UOM32501.1_1_[gene=blaOXA]_[protein=OXA-213_family_carbapenem-hydrolyzing_class_D_beta-lactamase_OXA-1114]_[protein_id=UOM32501.1]_     AAAA-CGTTGTTTGATCAAGCACAAACTGA 150
lcl|ON101852.1_cds_UOM32502.1_1_[gene=blaOXA]_[protein=OXA-213_family_carbapenem-hydrolyzing_class_D_beta-lactamase_OXA-1115]_[protein_id=UOM32502.1]_     AAAT-CGTTGTTTGATCAAGCACAAACTAC 150
lcl|KX668472.1_cds_ANZ80603.1_1_[gene=blaOXA]_[protein=OXA-213_family_carbapenem-hydrolyzing_class_D_beta-lactamase_OXA-533]_[protein_id=ANZ80603.1]_[     AAAT-CATTGTTTGATCAAGCACAAACTGA 150
lcl|LC742738.1_cds_BDU78995.1_1_[gene=blaOXA]_[protein=OXA-213_family_carbapenem-hydrolyzing_class_D_beta-lactamase_OXA-1185]_[protein_id=BDU78995.1]_     AGGT-CACTGTTTGATCAGGCACAAACCAC 150
lcl|LC777321.1_cds_BER91150.1_1_[gene=blaOXA]_[protein=OXA-213_family_carbapenem-hydrolyzing_class_D_beta-lactamase]_[protein_id=BER91150.1]_[location     AAAT-CATTGTTTGAACAAGCACAAACTGA 150
lcl|MK087756.1_cds_AYN72943.1_1_[gene=blaOXA]_[protein=OXA-213_family_carbapenem-hydrolyzing_class_D_beta-lactamase_OXA-777]_[protein_id=AYN72943.1]_[     AAAT-CATTGTTTGATCAAGCACAAACTGA 150
lcl|MK087757.2_cds_AYN72944.2_1_[gene=blaOXA]_[protein=OXA-213_family_carbapenem-hydrolyzing_class_D_beta-lactamase_OXA-564]_[protein_id=AYN72944.2]_[     AAAT-CATTGTTTGATCAAGCACAAACTGA 150
lcl|MK087758.1_cds_AYN72945.1_1_[gene=blaOXA]_[protein=OXA-213_family_carbapenem-hydrolyzing_class_D_beta-lactamase_OXA-778]_[protein_id=AYN72945.1]_[     AAAT-CATTGTTTGATCAAGCACAAACTGA 150
lcl|MK087759.1_cds_AYN72946.1_1_[gene=blaOXA]_[protein=OXA-213_family_carbapenem-hydrolyzing_class_D_beta-lactamase_OXA-500]_[protein_id=AYN72946.1]_[     AAAT-CGTTGTTTGATCAAGCACAAACTAC 150
lcl|MK087760.1_cds_AYN72947.1_1_[gene=blaOXA]_[protein=OXA-213_family_carbapenem-hydrolyzing_class_D_beta-lactamase_OXA-500]_[protein_id=AYN72947.1]_[     AAAT-CGTTGTTTGATCAAGCACAAACTAC 150
lcl|MK087761.1_cds_AYN72948.1_1_[gene=blaOXA]_[protein=OXA-213_family_carbapenem-hydrolyzing_class_D_beta-lactamase_OXA-500]_[protein_id=AYN72948.1]_[     AAAT-CGTTGTTTGATCAAGCACAAACTAC 150
lcl|MK087762.1_cds_AYN72949.1_1_[gene=blaOXA]_[protein=OXA-213_family_carbapenem-hydrolyzing_class_D_beta-lactamase_OXA-500]_[protein_id=AYN72949.1]_[     AAAT-CGTTGTTTGATCAAGCACAAACTAC 150
lcl|MK645913.1_cds_QBQ03026.1_1_[gene=blaOXA]_[protein=OXA-213_family_carbapenem-hydrolyzing_class_D_beta-lactamase_OXA-801]_[protein_id=QBQ03026.1]_[     AAAT-CACTGTTTGATCAGGCACAGACCAC 150
lcl|MK645914.1_cds_QBQ03027.1_1_[gene=blaOXA]_[protein=OXA-213_family_carbapenem-hydrolyzing_class_D_beta-lactamase_OXA-802]_[protein_id=QBQ03027.1]_[     AAAT-CACTGTTTGATCAGGCACAGACCAC 150
lcl|MK645915.1_cds_QBQ03028.1_1_[gene=blaOXA]_[protein=OXA-213_family_carbapenem-hydrolyzing_class_D_beta-lactamase_OXA-803]_[protein_id=QBQ03028.1]_[     AAAT-CATTGTTTGATCAAGCACAAACTGA 150
lcl|MK645916.1_cds_QBQ03029.1_1_[gene=blaOXA]_[protein=OXA-213_family_carbapenem-hydrolyzing_class_D_beta-lactamase_OXA-804]_[protein_id=QBQ03029.1]_[     AAAT-CATTGTTTGATCAAGCACAAACTGA 150
lcl|MK645917.1_cds_QBQ03030.1_1_[gene=blaOXA]_[protein=OXA-213_family_carbapenem-hydrolyzing_class_D_beta-lactamase_OXA-805]_[protein_id=QBQ03030.1]_[     AAAT-CTCTGTTTGATCAGGCACAGACCAC 150
lcl|MK645931.1_cds_QBQ03044.1_1_[gene=blaOXA]_[protein=OXA-213_family_carbapenem-hydrolyzing_class_D_beta-lactamase_OXA-819]_[protein_id=QBQ03044.1]_[     AAAT-CACTGTTTGATCAGGCACAGACCAC 150
lcl|MK645932.1_cds_QBQ03045.1_1_[gene=blaOXA]_[protein=OXA-213_family_carbapenem-hydrolyzing_class_D_beta-lactamase_OXA-820]_[protein_id=QBQ03045.1]_[     AAAT-CGTTGTTTGATCAAGCACAAACTGA 150
lcl|MK645933.1_cds_QBQ03046.1_1_[gene=blaOXA]_[protein=OXA-213_family_carbapenem-hydrolyzing_class_D_beta-lactamase_OXA-821]_[protein_id=QBQ03046.1]_[     AAAT-CATTGTTTGATCAAGCACAAACTGA 150
lcl|MK713326.1_cds_QBX33276.1_1_[gene=blaOXA]_[protein=OXA-213_family_carbapenem-hydrolyzing_class_D_beta-lactamase_OXA-822]_[protein_id=QBX33276.1]_[     AAAT-CACTGTTTGATCAAGCGCAGACCAC 150
lcl|MK810442.1_cds_QCE31566.1_1_[gene=blaOXA]_[protein=OXA-213_family_carbapenem-hydrolyzing_class_D_beta-lactamase_OXA-826]_[protein_id=QCE31566.1]_[     AAAT-CATTGTTTGATCAAGCACAAACTGA 150
lcl|MK942060.1_cds_QCU71419.1_1_[gene=blaOXA]_[protein=OXA-213_family_carbapenem-hydrolyzing_class_D_beta-lactamase_OXA-832]_[protein_id=QCU71419.1]_[     CAAT-CATTGTTTGATCAAGCACAAACTAC 150
lcl|MN339512.1_cds_QEJ74009.1_1_[gene=blaOXA]_[protein=OXA-213_family_carbapenem-hydrolyzing_class_D_beta-lactamase_OXA-840]_[protein_id=QEJ74009.1]_[     AAAT-CGTTGTTTGATCAAGCACAAACTAC 150
lcl|MN339513.1_cds_QEJ74010.1_1_[gene=blaOXA]_[protein=OXA-213_family_carbapenem-hydrolyzing_class_D_beta-lactamase_OXA-841]_[protein_id=QEJ74010.1]_[     AAAT-CACTGTTTGATCAAGCACAGACCAC 150
lcl|MN339514.1_cds_QEJ74011.1_1_[gene=blaOXA]_[protein=OXA-213_family_carbapenem-hydrolyzing_class_D_beta-lactamase_OXA-842]_[protein_id=QEJ74011.1]_[     AAAT-CACTGTTTGATCAAGCACAGACCAC 150
lcl|MN339515.1_cds_QEJ74012.1_1_[gene=blaOXA]_[protein=OXA-213_family_carbapenem-hydrolyzing_class_D_beta-lactamase_OXA-843]_[protein_id=QEJ74012.1]_[     AAAT-CACTGTTTGATCAAGCACAGACCAC 150
lcl|MN339516.1_cds_QEJ74013.1_1_[gene=blaOXA]_[protein=OXA-213_family_carbapenem-hydrolyzing_class_D_beta-lactamase_OXA-844]_[protein_id=QEJ74013.1]_[     AAAT-CGCTGTTTGATCAAGCACAGACCAC 150
lcl|MZ133819.1_cds_QUW44777.1_1_[gene=blaOXA]_[protein=OXA-213_family_carbapenem-hydrolyzing_class_D_beta-lactamase_OXA-819]_[protein_id=QUW44777.1]_[     AAAT-CACTGTTTGATCAGGCACAGACCAC 150
lcl|MZ265730.1_cds_QWA20177.1_1_[gene=blaOXA]_[protein=OXA-213_family_carbapenem-hydrolyzing_class_D_beta-lactamase_OXA-978]_[protein_id=QWA20177.1]_[     AAAT-CATTGTTTGATCAAGCACAAACTGA 150
lcl|MZ265731.1_cds_QWA20178.1_1_[gene=blaOXA]_[protein=OXA-213_family_carbapenem-hydrolyzing_class_D_beta-lactamase_OXA-979]_[protein_id=QWA20178.1]_[     AAAT-CGCTGTTTGATCAAGCACAGACCAC 150
lcl|MZ265732.1_cds_QWA20179.1_1_[gene=blaOXA]_[protein=OXA-213_family_carbapenem-hydrolyzing_class_D_beta-lactamase_OXA-980]_[protein_id=QWA20179.1]_[     AAAT-CATTGTTTGATCAAGCACAAACTGA 150
lcl|MZ265737.1_cds_QWA20184.1_1_[gene=blaOXA]_[protein=OXA-213_family_carbapenem-hydrolyzing_class_D_beta-lactamase_OXA-985]_[protein_id=QWA20184.1]_[     AAAT-CACTGTTTGATCGGGCACAGACCAC 150
lcl|MZ265738.1_cds_QWA20185.1_1_[gene=blaOXA]_[protein=OXA-213_family_carbapenem-hydrolyzing_class_D_beta-lactamase_OXA-986]_[protein_id=QWA20185.1]_[     AAAT-CATTGTTTGATCAAGCACAAACTGA 150
lcl|MZ265739.1_cds_QWA20186.1_1_[gene=blaOXA]_[protein=OXA-213_family_carbapenem-hydrolyzing_class_D_beta-lactamase_OXA-987]_[protein_id=QWA20186.1]_[     AAAT-ATCTGTTTGATCAGGCACAGACCAC 150
lcl|MZ265740.1_cds_QWA20187.1_1_[gene=blaOXA]_[protein=OXA-213_family_carbapenem-hydrolyzing_class_D_beta-lactamase_OXA-988]_[protein_id=QWA20187.1]_[     AAAT-CATTGTTTGAACAAGCACAAACTGA 150
lcl|MZ265741.1_cds_QWA20188.1_1_[gene=blaOXA]_[protein=OXA-213_family_carbapenem-hydrolyzing_class_D_beta-lactamase_OXA-989]_[protein_id=QWA20188.1]_[     AAAT-CTCTGTTTGATCAAGCACAGACCAC 150
lcl|MZ265742.1_cds_QWA20189.1_1_[gene=blaOXA]_[protein=OXA-213_family_carbapenem-hydrolyzing_class_D_beta-lactamase_OXA-990]_[protein_id=QWA20189.1]_[     AAAT-CACTGTTTGATCAGGCACAGACCAT 150
lcl|MZ265744.1_cds_QWA20191.1_1_[gene=blaOXA]_[protein=OXA-213_family_carbapenem-hydrolyzing_class_D_beta-lactamase_OXA-992]_[protein_id=QWA20191.1]_[     CAAT-CATTGTTTGATCAAGCACAAACTAC 150
lcl|MZ265752.1_cds_QWA20199.1_1_[gene=blaOXA]_[protein=OXA-213_family_carbapenem-hydrolyzing_class_D_beta-lactamase_OXA-1000]_[protein_id=QWA20199.1]_     AAAA-CGTTGTTTGATCAAGCACAAACTGA 150
lcl|MZ265753.1_cds_QWA20200.1_1_[gene=blaOXA]_[protein=OXA-213_family_carbapenem-hydrolyzing_class_D_beta-lactamase_OXA-502]_[protein_id=QWA20200.1]_[     AAAT-CATTGTTTGATCAAGCACAAACTGA 150
lcl|MZ265755.1_cds_QWA20202.1_1_[gene=blaOXA]_[protein=OXA-213_family_carbapenem-hydrolyzing_class_D_beta-lactamase_OXA-1002]_[protein_id=QWA20202.1]_     AAAT-CGTTGTTTGATCAAGCACAAACTAC 150
lcl|MZ265756.1_cds_QWA20203.1_1_[gene=blaOXA]_[protein=OXA-213_family_carbapenem-hydrolyzing_class_D_beta-lactamase_OXA-1003]_[protein_id=QWA20203.1]_     AAAT-CTCTGTTTGATCAGGCATACACCAC 150
lcl|MZ265760.1_cds_QWA20207.1_1_[gene=blaOXA]_[protein=OXA-213_family_carbapenem-hydrolyzing_class_D_beta-lactamase_OXA-1007]_[protein_id=QWA20207.1]_     AAAT-CTCTGTTTGATCAGGCACACACCAC 150
lcl|MZ265761.1_cds_QWA20208.1_1_[gene=blaOXA]_[protein=OXA-213_family_carbapenem-hydrolyzing_class_D_beta-lactamase_OXA-1008]_[protein_id=QWA20208.1]_     AAAT-CACTGTTTGATCAAGCACAGACCAC 150
lcl|MZ265762.1_cds_QWA20209.1_1_[gene=blaOXA]_[protein=OXA-213_family_carbapenem-hydrolyzing_class_D_beta-lactamase_OXA-1009]_[protein_id=QWA20209.1]_     AAAT-CACTGTTTGATCAGGCACAGACCAC 150
lcl|MZ265763.1_cds_QWA20210.1_1_[gene=blaOXA]_[protein=OXA-213_family_carbapenem-hydrolyzing_class_D_beta-lactamase_OXA-1010]_[protein_id=QWA20210.1]_     AAAT-CACTGTTTGATCAAGCACAGACCAC 150
lcl|NG_049563.1_cds_WP_005041180.1_1_[gene=blaOXA]_[locus_tag=A7J11_03005]_[protein=OXA-213_family_carbapenem-hydrolyzing_class_D_beta-lactamase_OXA-2     AAAT-CACTGTTTGATCAGGCACAGACCAT 150
lcl|NG_049564.1_cds_WP_003651390.1_1_[gene=blaOXA]_[locus_tag=A7J11_02450]_[protein=OXA-213_family_carbapenem-hydrolyzing_class_D_beta-lactamase_OXA-2     AAAT-CACTGTTTGATCAAGCACAAACCAC 150
lcl|NG_049565.1_cds_WP_016138346.1_1_[gene=blaOXA]_[locus_tag=A7J11_03043]_[protein=OXA-213_family_carbapenem-hydrolyzing_class_D_beta-lactamase_OXA-2     AAAT-CACTGTTTGATCAGGCGCAGACTAC 150
lcl|NG_049567.1_cds_WP_016141238.1_1_[gene=blaOXA]_[locus_tag=A7J11_03044]_[protein=OXA-213_family_carbapenem-hydrolyzing_class_D_beta-lactamase_OXA-2     AAAT-CACTGTTTGATCAAGCACAGACCAC 150
lcl|NG_049568.1_cds_WP_016145058.1_1_[gene=blaOXA]_[locus_tag=A7J11_03045]_[protein=OXA-213_family_carbapenem-hydrolyzing_class_D_beta-lactamase_OXA-2     CAAT-CACTGTTTGATCAAGCGCAGACCAC 150
lcl|NG_049569.1_cds_WP_005076320.1_1_[gene=blaOXA]_[locus_tag=A7J11_03007]_[protein=OXA-213_family_carbapenem-hydrolyzing_class_D_beta-lactamase_OXA-2     AAAT-CATTGTTTGATCAAGCACAAACTGA 150
lcl|NG_049570.1_cds_WP_005069609.1_1_[gene=blaOXA]_[locus_tag=A7J11_03006]_[protein=OXA-213_family_carbapenem-hydrolyzing_class_D_beta-lactamase_OXA-2     AAAT-CGTTGTTTGATCAAGCACAAACTAC 150
lcl|NG_049600.1_cds_WP_005304617.1_1_[gene=blaOXA]_[locus_tag=A7J11_03021]_[protein=OXA-213_family_carbapenem-hydrolyzing_class_D_beta-lactamase_OXA-3     AAAT-CTCTGTTTGATCAGGCACAGACCAC 150
lcl|NG_049601.1_cds_WP_004792810.1_1_[gene=blaOXA]_[locus_tag=A7J11_02994]_[protein=OXA-213_family_carbapenem-hydrolyzing_class_D_beta-lactamase_OXA-3     AAAT-CTCTGTTTGATCAGGCACAGACCAC 150
lcl|NG_049615.1_cds_WP_063862638.1_1_[gene=blaOXA]_[locus_tag=A7J11_03088]_[protein=OXA-213_family_carbapenem-hydrolyzing_class_D_beta-lactamase_OXA-3     AAAT-CACTATTTGATCAAGCACAGACCAC 150
lcl|NG_049616.1_cds_WP_063862643.1_1_[gene=blaOXA]_[locus_tag=A7J11_03089]_[protein=OXA-213_family_carbapenem-hydrolyzing_class_D_beta-lactamase_OXA-3     AAAT-CACTGTTTGATCAAGCACAAACCAC 150
lcl|NG_049617.1_cds_WP_063862646.1_1_[gene=blaOXA]_[locus_tag=A7J11_03090]_[protein=OXA-213_family_carbapenem-hydrolyzing_class_D_beta-lactamase_OXA-3     AAAT-CACTTTTTGATCAAGCACAGACCAC 150
lcl|NG_049618.1_cds_WP_063862651.1_1_[gene=blaOXA]_[locus_tag=A7J11_03091]_[protein=OXA-213_family_carbapenem-hydrolyzing_class_D_beta-lactamase_OXA-3     AAAT-CACTGTTTGATCAGGCACAGACCAC 150
lcl|NG_049619.1_cds_WP_063862656.1_1_[gene=blaOXA]_[locus_tag=A7J11_03092]_[protein=OXA-213_family_carbapenem-hydrolyzing_class_D_beta-lactamase_OXA-3     AAAT-CACTGTTTGATCAAGCACAGACCAC 150
lcl|NG_049620.1_cds_WP_063862662.1_1_[gene=blaOXA]_[locus_tag=A7J11_03093]_[protein=OXA-213_family_carbapenem-hydrolyzing_class_D_beta-lactamase_OXA-3     AAAT-CACTGTTTGATCAAGCACAGACCAC 150
lcl|NG_049621.1_cds_WP_063862667.1_1_[gene=blaOXA]_[locus_tag=A7J11_03094]_[protein=OXA-213_family_carbapenem-hydrolyzing_class_D_beta-lactamase_OXA-3     AAAT-CACTTTTTGATCAAGCACAGACCAC 150
lcl|NG_049622.1_cds_WP_063862674.1_1_[gene=blaOXA]_[locus_tag=A7J11_03095]_[protein=OXA-213_family_carbapenem-hydrolyzing_class_D_beta-lactamase_OXA-3     AAAT-CACTGTTTGATCAAGCACAGACGAC 150
lcl|NG_049623.1_cds_WP_063862682.1_1_[gene=blaOXA]_[locus_tag=A7J11_03096]_[protein=OXA-213_family_carbapenem-hydrolyzing_class_D_beta-lactamase_OXA-3     AAAT-CACTATTTGATCAAGCACAGACCAC 150
lcl|NG_049624.1_cds_WP_063862690.1_1_[gene=blaOXA]_[locus_tag=A7J11_03097]_[protein=OXA-213_family_carbapenem-hydrolyzing_class_D_beta-lactamase_OXA-3     AAAT-CACTATTTGATCAGGCACAAACCAC 150
lcl|NG_049640.1_cds_WP_063862718.1_1_[gene=blaOXA]_[locus_tag=A7J11_03104]_[protein=OXA-213_family_carbapenem-hydrolyzing_class_D_beta-lactamase_OXA-3     AAAT-CACTGTTTGATCAAGCACAGACCAC 150
lcl|NG_049641.1_cds_WP_063862719.1_1_[gene=blaOXA]_[locus_tag=A7J11_03105]_[protein=OXA-213_family_carbapenem-hydrolyzing_class_D_beta-lactamase_OXA-3     AAAT-CACTGTTTGATCAGGCACAGACCAC 150
lcl|NG_049643.1_cds_WP_063862721.1_1_[gene=blaOXA]_[locus_tag=A7J11_03106]_[protein=OXA-213_family_carbapenem-hydrolyzing_class_D_beta-lactamase_OXA-3     AAAT-CACTGTTTGATCAGGCACAGACCAC 150
lcl|NG_049644.1_cds_WP_063862722.1_1_[gene=blaOXA]_[locus_tag=A7J11_03107]_[protein=OXA-213_family_carbapenem-hydrolyzing_class_D_beta-lactamase_OXA-3     AAAT-CACTGTTTGATCAAGCACAGACCAC 150
lcl|NG_049645.1_cds_WP_063862723.1_1_[gene=blaOXA]_[locus_tag=A7J11_03108]_[protein=OXA-213_family_carbapenem-hydrolyzing_class_D_beta-lactamase_OXA-3     AAAT-CACTATTTGATCAAGCACAGACCAC 150
lcl|NG_049646.1_cds_WP_063862724.1_1_[gene=blaOXA]_[locus_tag=A7J11_03109]_[protein=OXA-213_family_carbapenem-hydrolyzing_class_D_beta-lactamase_OXA-3     AAAT-CACTGTTTGATCAAGCACAAACCAC 150
lcl|NG_049647.1_cds_WP_063862725.1_1_[gene=blaOXA]_[locus_tag=A7J11_03110]_[protein=OXA-213_family_carbapenem-hydrolyzing_class_D_beta-lactamase_OXA-3     AAAT-CACTGTTTGATCAGGCACAAACCAC 150
lcl|NG_049650.1_cds_WP_063862728.1_1_[gene=blaOXA]_[locus_tag=A7J11_03153]_[protein=OXA-213_family_carbapenem-hydrolyzing_class_D_beta-lactamase_OXA-3     AAAT-CACTGTTTGATCAGGCACAGACCAC 150
lcl|NG_049651.1_cds_WP_063862729.1_1_[gene=blaOXA]_[locus_tag=A7J11_03154]_[protein=OXA-213_family_carbapenem-hydrolyzing_class_D_beta-lactamase_OXA-3     AAAT-CACTGTTTGATCAGGCACAGACCAC 150
lcl|NG_049652.1_cds_WP_063862730.1_1_[gene=blaOXA]_[locus_tag=A7J11_03155]_[protein=OXA-213_family_carbapenem-hydrolyzing_class_D_beta-lactamase_OXA-3     AAAT-CGCTGTTTGATCAAGCACAGACCAC 150
lcl|NG_049705.1_cds_WP_057089822.1_1_[gene=blaOXA]_[locus_tag=A7J11_03373]_[protein=OXA-213_family_carbapenem-hydrolyzing_class_D_beta-lactamase_OXA-4     AAAT-CATTGTTTGATCAAGCACAAACTGA 150
lcl|NG_049709.1_cds_WP_017386798.1_1_[gene=blaOXA]_[locus_tag=A7J11_03053]_[protein=OXA-213_family_carbapenem-hydrolyzing_class_D_beta-lactamase_OXA-4     CAAT-CATTGTTTGATCAAGCACAAACTAC 150
lcl|NG_049778.1_cds_WP_002121386.1_1_[gene=blaOXA]_[locus_tag=A7J11_02487]_[protein=OXA-213_family_carbapenem-hydrolyzing_class_D_beta-lactamase_OXA-5     AAAT-CGTTGTTTGATCAAGCACAAACTAC 150
lcl|NG_049779.1_cds_WP_063864113.1_1_[gene=blaOXA]_[locus_tag=A7J11_03589]_[protein=OXA-213_family_carbapenem-hydrolyzing_class_D_beta-lactamase_OXA-5     AAAT-CGTTGTTTGATCAAGCACAAACTAC 150
lcl|NG_049780.1_cds_WP_032003497.1_1_[gene=blaOXA]_[locus_tag=A7J11_03206]_[protein=OXA-213_family_carbapenem-hydrolyzing_class_D_beta-lactamase_OXA-5     AAAT-CATTGTTTGATCAAGCACAAACTGA 150
lcl|NG_049781.1_cds_WP_063864114.1_1_[gene=blaOXA]_[locus_tag=A7J11_03588]_[protein=OXA-213_family_carbapenem-hydrolyzing_class_D_beta-lactamase_OXA-5     AAAT-CATTGTTTGATCAAGCACAAAATGA 150
lcl|NG_049784.1_cds_WP_032007272.1_1_[gene=blaOXA]_[locus_tag=A7J11_03207]_[protein=OXA-213_family_carbapenem-hydrolyzing_class_D_beta-lactamase_OXA-5     AAAT-CATTGTTTGATCAAGCACAAACTGA 150
lcl|NG_051472.1_cds_WP_068981637.1_1_[gene=blaOXA]_[locus_tag=A7J11_03802]_[protein=OXA-213_family_carbapenem-hydrolyzing_class_D_beta-lactamase_OXA-5     AAAT-CATTGTTTGATCAAGCACAAACTGA 150
lcl|NG_051476.1_cds_WP_068981641.1_1_[gene=blaOXA]_[locus_tag=A7J11_03803]_[protein=OXA-213_family_carbapenem-hydrolyzing_class_D_beta-lactamase_OXA-5     AAAT-CATTGTTTGATCAAGCACAAACTGA 150
lcl|NG_051483.1_cds_WP_068611377.1_1_[gene=blaOXA]_[locus_tag=A7J11_03814]_[protein=OXA-213_family_carbapenem-hydrolyzing_class_D_beta-lactamase_OXA-5     AAAT-CATTGTTTGATCAAGCACAAACTGA 150
lcl|NG_054707.1_cds_WP_085562417.1_1_[gene=blaOXA]_[locus_tag=A7J11_05023]_[protein=OXA-213_family_carbapenem-hydrolyzing_class_D_beta-lactamase_OXA-5     AAAT-CGTTGTTTGATCAAGCACAAACTAC 150
lcl|NG_054708.1_cds_WP_085562418.1_1_[gene=blaOXA]_[locus_tag=A7J11_05024]_[protein=OXA-213_family_carbapenem-hydrolyzing_class_D_beta-lactamase_OXA-5     AAAT-CATTGTTTGATCAAGCACAAACTGA 150
lcl|NG_057487.1_cds_WP_014206564.1_1_[gene=blaOXA]_[locus_tag=A7J11_05488]_[protein=OXA-213_family_carbapenem-hydrolyzing_class_D_beta-lactamase_OXA-6     AAAT-CATTGTTTGATCAAGCACAAACTGA 150
lcl|NG_062273.1_cds_WP_122630860.1_1_[gene=blaOXA]_[locus_tag=A7J11_05937]_[protein=OXA-213_family_carbapenem-hydrolyzing_class_D_beta-lactamase_OXA-6     AAAT-CACTGTTTGATCAAGCACAGACCAC 150
lcl|NG_062346.1_cds_WP_122630923.1_1_[gene=blaOXA]_[locus_tag=A7J11_06010]_[protein=OXA-213_family_carbapenem-hydrolyzing_class_D_beta-lactamase_OXA-7     AAAT-CATTGTTTGATCAAGCACAAACTGA 150
lcl|NG_062347.1_cds_WP_122630924.1_1_[gene=blaOXA]_[locus_tag=A7J11_06011]_[protein=OXA-213_family_carbapenem-hydrolyzing_class_D_beta-lactamase_OXA-7     AAAT-CATTGTTTGATCAAGCACAAACTGA 150
lcl|NG_064760.1_cds_WP_136512093.1_1_[gene=blaOXA]_[locus_tag=A7J11_06218]_[protein=OXA-213_family_carbapenem-hydrolyzing_class_D_beta-lactamase_OXA-8     AAAT-CACTGTTTGATCAGGCACAGACCAC 150
lcl|NG_064761.1_cds_WP_136512094.1_1_[gene=blaOXA]_[locus_tag=A7J11_06219]_[protein=OXA-213_family_carbapenem-hydrolyzing_class_D_beta-lactamase_OXA-8     AAAT-CATTGTTTGATCAAGCACAAACTGA 150
lcl|NG_064762.1_cds_WP_136512095.1_1_[gene=blaOXA]_[locus_tag=A7J11_06220]_[protein=OXA-213_family_carbapenem-hydrolyzing_class_D_beta-lactamase_OXA-8     AAAT-CATTGTTTGATCAAGCACAAACTGA 150
lcl|NG_064763.1_cds_WP_136512096.1_1_[gene=blaOXA]_[locus_tag=A7J11_06221]_[protein=OXA-213_family_carbapenem-hydrolyzing_class_D_beta-lactamase_OXA-8     AAAT-CTCTGTTTGATCAGGCACAGACCAC 150
lcl|NG_064777.1_cds_WP_032053762.1_1_[gene=blaOXA]_[locus_tag=A7J11_06234]_[protein=OXA-213_family_carbapenem-hydrolyzing_class_D_beta-lactamase_OXA-8     AAAT-CACTGTTTGATCAGGCACAGACCAC 150
lcl|NG_064778.1_cds_WP_032057042.1_1_[gene=blaOXA]_[locus_tag=A7J11_06235]_[protein=OXA-213_family_carbapenem-hydrolyzing_class_D_beta-lactamase_OXA-8     AAAT-CGTTGTTTGATCAAGCACAAACTGA 150
lcl|NG_064779.1_cds_WP_057061999.1_1_[gene=blaOXA]_[locus_tag=A7J11_06236]_[protein=OXA-213_family_carbapenem-hydrolyzing_class_D_beta-lactamase_OXA-8     AAAT-CATTGTTTGATCAAGCACAAACTGA 150
lcl|NG_065437.1_cds_WP_140423319.1_1_[gene=blaOXA]_[locus_tag=A7J11_06279]_[protein=OXA-213_family_carbapenem-hydrolyzing_class_D_beta-lactamase_OXA-8     AAAT-CATTGTTTGATCAAGCACAAACTGA 150
lcl|NG_065442.1_cds_WP_086264536.1_1_[gene=blaOXA]_[locus_tag=A7J11_06294]_[protein=OXA-213_family_carbapenem-hydrolyzing_class_D_beta-lactamase_OXA-8     CAAT-CATTGTTTGATCAAGCACAAACTAC 150
lcl|NG_066513.1_cds_WP_150823472.1_1_[gene=blaOXA]_[locus_tag=A7J11_06458]_[protein=OXA-213_family_carbapenem-hydrolyzing_class_D_beta-lactamase_OXA-8     AAAT-CGTTGTTTGATCAAGCACAAACTAC 150
lcl|NG_066514.1_cds_WP_150823473.1_1_[gene=blaOXA]_[locus_tag=A7J11_06459]_[protein=OXA-213_family_carbapenem-hydrolyzing_class_D_beta-lactamase_OXA-8     AAAT-CACTGTTTGATCAAGCACAGACCAC 150
lcl|NG_066515.1_cds_WP_087088911.1_1_[gene=blaOXA]_[locus_tag=A7J11_06460]_[protein=OXA-213_family_carbapenem-hydrolyzing_class_D_beta-lactamase_OXA-8     AAAT-CACTGTTTGATCAAGCACAGACCAC 150
lcl|NG_066516.1_cds_WP_150823474.1_1_[gene=blaOXA]_[locus_tag=A7J11_06461]_[protein=OXA-213_family_carbapenem-hydrolyzing_class_D_beta-lactamase_OXA-8     AAAT-CACTGTTTGATCAAGCACAGACCAC 150
lcl|NG_066517.1_cds_WP_150823475.1_1_[gene=blaOXA]_[locus_tag=A7J11_06462]_[protein=OXA-213_family_carbapenem-hydrolyzing_class_D_beta-lactamase_OXA-8     AAAT-CGCTGTTTGATCAAGCACAGACCAC 150
lcl|NG_066712.1_cds_WP_133973918.1_1_[gene=blaOXA]_[locus_tag=A7J11_06505]_[protein=OXA-213_family_carbapenem-hydrolyzing_class_D_beta-lactamase_OXA-8     AAAT-CACTGTTTGATCAAGCGCAGACCAC 150
lcl|NG_071213.1_cds_WP_086395021.1_1_[gene=blaOXA]_[locus_tag=A7J11_07011]_[protein=OXA-213_family_carbapenem-hydrolyzing_class_D_beta-lactamase_OXA-9     AAAT-CGTTGTTTGATCAAGCACAAACTAC 150
lcl|NG_071214.1_cds_WP_078225401.1_1_[gene=blaOXA]_[locus_tag=A7J11_07013]_[protein=OXA-213_family_carbapenem-hydrolyzing_class_D_beta-lactamase_OXA-9     AAAT-CATTGTTTGATCAAGCACAAACTGA 150
lcl|NG_071215.1_cds_WP_086398931.1_1_[gene=blaOXA]_[locus_tag=A7J11_07012]_[protein=OXA-213_family_carbapenem-hydrolyzing_class_D_beta-lactamase_OXA-9     AAAT-CGTTGTTTGATCAAGCACAAACTAC 150
lcl|NG_077999.1_cds_WP_231869604.1_1_[gene=blaOXA]_[locus_tag=A7J11_07271]_[protein=OXA-213_family_carbapenem-hydrolyzing_class_D_beta-lactamase_OXA-9     AAAT-CATTGTTTGATCAAGCACAAACTGA 150
lcl|NG_078000.1_cds_WP_231869605.1_1_[gene=blaOXA]_[locus_tag=A7J11_07272]_[protein=OXA-213_family_carbapenem-hydrolyzing_class_D_beta-lactamase_OXA-9     AAAT-CGCTGTTTGATCAAGCACAGACCAC 150
lcl|NG_078001.1_cds_WP_081174195.1_1_[gene=blaOXA]_[locus_tag=A7J11_07273]_[protein=OXA-213_family_carbapenem-hydrolyzing_class_D_beta-lactamase_OXA-9     AAAT-CATTGTTTGATCAAGCACAAACTGA 150
lcl|NG_078006.1_cds_WP_231869610.1_1_[gene=blaOXA]_[locus_tag=A7J11_07278]_[protein=OXA-213_family_carbapenem-hydrolyzing_class_D_beta-lactamase_OXA-9     AAAT-CACTGTTTGATCGGGCACAGACCAC 150
lcl|NG_078007.1_cds_WP_231869611.1_1_[gene=blaOXA]_[locus_tag=A7J11_07279]_[protein=OXA-213_family_carbapenem-hydrolyzing_class_D_beta-lactamase_OXA-9     AAAT-CATTGTTTGATCAAGCACAAACTGA 150
lcl|NG_078008.1_cds_WP_231869612.1_1_[gene=blaOXA]_[locus_tag=A7J11_07280]_[protein=OXA-213_family_carbapenem-hydrolyzing_class_D_beta-lactamase_OXA-9     AAAT-ATCTGTTTGATCAGGCACAGACCAC 150
lcl|NG_078009.1_cds_WP_231869613.1_1_[gene=blaOXA]_[locus_tag=A7J11_07281]_[protein=OXA-213_family_carbapenem-hydrolyzing_class_D_beta-lactamase_OXA-9     AAAT-CATTGTTTGAACAAGCACAAACTGA 150
lcl|NG_078010.1_cds_WP_231869614.1_1_[gene=blaOXA]_[locus_tag=A7J11_07282]_[protein=OXA-213_family_carbapenem-hydrolyzing_class_D_beta-lactamase_OXA-9     AAAT-CTCTGTTTGATCAAGCACAGACCAC 150
lcl|NG_078011.1_cds_WP_231869615.1_1_[gene=blaOXA]_[locus_tag=A7J11_07283]_[protein=OXA-213_family_carbapenem-hydrolyzing_class_D_beta-lactamase_OXA-9     AAAT-CACTGTTTGATCAGGCACAGACCAT 150
lcl|NG_078013.1_cds_WP_231869617.1_1_[gene=blaOXA]_[locus_tag=A7J11_07285]_[protein=OXA-213_family_carbapenem-hydrolyzing_class_D_beta-lactamase_OXA-9     CAAT-CATTGTTTGATCAAGCACAAACTAC 150
lcl|NG_078021.1_cds_WP_231869625.1_1_[gene=blaOXA]_[locus_tag=A7J11_07293]_[protein=OXA-213_family_carbapenem-hydrolyzing_class_D_beta-lactamase_OXA-1     AAAA-CGTTGTTTGATCAAGCACAAACTGA 150
lcl|NG_078023.1_cds_WP_231869626.1_1_[gene=blaOXA]_[locus_tag=A7J11_07295]_[protein=OXA-213_family_carbapenem-hydrolyzing_class_D_beta-lactamase_OXA-1     AAAT-CGTTGTTTGATCAAGCACAAACTAC 150
lcl|NG_078024.1_cds_WP_231869627.1_1_[gene=blaOXA]_[locus_tag=A7J11_07296]_[protein=OXA-213_family_carbapenem-hydrolyzing_class_D_beta-lactamase_OXA-1     AAAT-CTCTGTTTGATCAGGCATACACCAC 150
lcl|NG_078028.1_cds_WP_231869630.1_1_[gene=blaOXA]_[locus_tag=A7J11_07300]_[protein=OXA-213_family_carbapenem-hydrolyzing_class_D_beta-lactamase_OXA-1     AAAT-CTCTGTTTGATCAGGCACACACCAC 150
lcl|NG_078029.1_cds_WP_231869631.1_1_[gene=blaOXA]_[locus_tag=A7J11_07301]_[protein=OXA-213_family_carbapenem-hydrolyzing_class_D_beta-lactamase_OXA-1     AAAT-CACTGTTTGATCAAGCACAGACCAC 150
lcl|NG_078030.1_cds_WP_231869632.1_1_[gene=blaOXA]_[locus_tag=A7J11_07302]_[protein=OXA-213_family_carbapenem-hydrolyzing_class_D_beta-lactamase_OXA-1     AAAT-CACTGTTTGATCAGGCACAGACCAC 150
lcl|NG_078031.1_cds_WP_231869633.1_1_[gene=blaOXA]_[locus_tag=A7J11_07303]_[protein=OXA-213_family_carbapenem-hydrolyzing_class_D_beta-lactamase_OXA-1     AAAT-CACTGTTTGATCAAGCACAGACCAC 150
lcl|NG_079235.1_cds_WP_046811527.1_1_[gene=blaOXA]_[locus_tag=A7J11_07356]_[protein=OXA-213_family_carbapenem-hydrolyzing_class_D_beta-lactamase_OXA-1     AAAT-CGTTGTTTGATCAAGCACAAACTGA 150
lcl|NG_079240.1_cds_WP_240067730.1_1_[gene=blaOXA]_[locus_tag=A7J11_07376]_[protein=OXA-213_family_carbapenem-hydrolyzing_class_D_beta-lactamase_OXA-1     AAAT-CACTGTTTGATCAAGCGCAGACCAC 150
lcl|NG_081723.1_cds_WP_256875619.1_1_[gene=blaOXA]_[locus_tag=A7J11_07667]_[protein=OXA-213_family_carbapenem-hydrolyzing_class_D_beta-lactamase_OXA-1     AAAT-CACTGTTTGATCAAGCACAGACCAC 150
lcl|NG_081724.1_cds_WP_256875620.1_1_[gene=blaOXA]_[locus_tag=A7J11_07668]_[protein=OXA-213_family_carbapenem-hydrolyzing_class_D_beta-lactamase_OXA-1     AAAT-CGTTGTTTGATCAAGCACAAACTAC 150
lcl|NG_088414.1_cds_WP_119685493.1_1_[gene=blaOXA]_[locus_tag=A7J11_07762]_[protein=OXA-213_family_carbapenem-hydrolyzing_class_D_beta-lactamase_OXA-1     AAAT-CATTGTTTGATCAAGCACAAACTGA 150
lcl|NG_088415.1_cds_WP_262697150.1_1_[gene=blaOXA]_[locus_tag=A7J11_07763]_[protein=OXA-213_family_carbapenem-hydrolyzing_class_D_beta-lactamase_OXA-1     AAAT-CACTGTTTGATCAGGCACAGACCAC 150
lcl|NG_149667.1_cds_WP_274293090.1_1_[gene=blaOXA]_[locus_tag=A7J11_07922]_[protein=OXA-213_family_carbapenem-hydrolyzing_class_D_beta-lactamase_OXA-1     AGGT-CACTGTTTGATCAGGCACAAACCAC 150
lcl|NG_157027.1_cds_WP_279240793.1_1_[gene=blaOXA]_[locus_tag=A7J11_08007]_[protein=OXA-213_family_carbapenem-hydrolyzing_class_D_beta-lactamase_OXA-1     AAAT-CATTGTTTGATCAAGCACAAACTGA 150
lcl|NG_157028.1_cds_WP_262451630.1_1_[gene=blaOXA]_[locus_tag=A7J11_08008]_[protein=OXA-213_family_carbapenem-hydrolyzing_class_D_beta-lactamase_OXA-1     AAAA-CGTTGTTTGATCAAGCACAAACTGA 150
lcl|NG_157029.1_cds_WP_279240794.1_1_[gene=blaOXA]_[locus_tag=A7J11_08009]_[protein=OXA-213_family_carbapenem-hydrolyzing_class_D_beta-lactamase_OXA-1     AAAT-CGTTGTTTGATCAAGCACAAACTAC 150
lcl|NG_157034.1_cds_WP_009388658.1_1_[gene=blaOXA]_[locus_tag=A7J11_07952]_[protein=OXA-213_family_carbapenem-hydrolyzing_class_D_beta-lactamase_OXA-1     AAAT-CACTGTTTGATCAGGCACAGACCAC 150
lcl|NG_242304.1_cds_WP_101663562.1_1_[gene=blaOXA]_[locus_tag=A7J11_08264]_[protein=OXA-213_family_carbapenem-hydrolyzing_class_D_beta-lactamase_OXA-1     AAAT-CGTTGTTTGATCAAGCACAAACTCC 150
lcl|NG_242584.1_cds_WP_338424123.1_1_[gene=blaOXA]_[locus_tag=A7J11_08354]_[protein=OXA-213_family_carbapenem-hydrolyzing_class_D_beta-lactamase_OXA-1     AAAT-CACTGTTTGATCAAGCACAGACCAC 150
lcl|NG_242585.1_cds_WP_338424124.1_1_[gene=blaOXA]_[locus_tag=A7J11_08355]_[protein=OXA-213_family_carbapenem-hydrolyzing_class_D_beta-lactamase_OXA-1     AAAA-CGTTGTTTGATCAAGCACAAATTGA 150
lcl|NG_242587.1_cds_WP_334377767.1_1_[gene=blaOXA]_[locus_tag=A7J11_08301]_[protein=OXA-213_family_carbapenem-hydrolyzing_class_D_beta-lactamase_OXA-1     AAAT-CATTGTTTGATCAAGCACAAACTGA 150
lcl|NG_243484.1_cds_WP_375516067.1_1_[gene=blaOXA]_[locus_tag=A7J11_08550]_[protein=OXA-213_family_carbapenem-hydrolyzing_class_D_beta-lactamase_OXA-1     AAAT-CATTGTTTGATCAAGCACAAACTGA 150
lcl|NG_244129.1_cds_WP_170247747.1_1_[gene=blaOXA]_[locus_tag=A7J11_08684]_[protein=OXA-213_family_carbapenem-hydrolyzing_class_D_beta-lactamase_OXA-1     CAAT-CATTGTTTGATCAAGCACAAACTAC 150
lcl|NG_244130.1_cds_WP_408906778.1_1_[gene=blaOXA]_[locus_tag=A7J11_08685]_[protein=OXA-213_family_carbapenem-hydrolyzing_class_D_beta-lactamase_OXA-1     AAAT-CGTTGTTTGATCAAGCACAAACTAC 150
lcl|NG_244131.1_cds_WP_408906779.1_1_[gene=blaOXA]_[locus_tag=A7J11_08686]_[protein=OXA-213_family_carbapenem-hydrolyzing_class_D_beta-lactamase_OXA-1     AAAT-CATTGTTTGATCAAGCACAAACTGA 150
lcl|NG_244132.1_cds_WP_408906780.1_1_[gene=blaOXA]_[locus_tag=A7J11_08687]_[protein=OXA-213_family_carbapenem-hydrolyzing_class_D_beta-lactamase_OXA-1     AAAT-CGTTGTTTGATCAAGCACAAACTAC 150
lcl|NG_244133.1_cds_WP_408906781.1_1_[gene=blaOXA]_[locus_tag=A7J11_08688]_[protein=OXA-213_family_carbapenem-hydrolyzing_class_D_beta-lactamase_OXA-1     AAAT-CATTGTTTGATCAAGCACAAACTGA 150
lcl|NG_244134.1_cds_WP_408906782.1_1_[gene=blaOXA]_[locus_tag=A7J11_08689]_[protein=OXA-213_family_carbapenem-hydrolyzing_class_D_beta-lactamase_OXA-1     AAAT-CATTGTTTGATCAAGCACAAACTGA 150
lcl|NG_244135.1_cds_WP_408906783.1_1_[gene=blaOXA]_[locus_tag=A7J11_08690]_[protein=OXA-213_family_carbapenem-hydrolyzing_class_D_beta-lactamase_OXA-1     AAAT-CATTGTTTGATCAAGCACAAACTGA 150
lcl|NG_244136.1_cds_WP_408906784.1_1_[gene=blaOXA]_[locus_tag=A7J11_08691]_[protein=OXA-213_family_carbapenem-hydrolyzing_class_D_beta-lactamase_OXA-1     AAAT-CGTTGTTTGATCAAGCACAAACTAC 150
lcl|NG_244137.1_cds_WP_408906785.1_1_[gene=blaOXA]_[locus_tag=A7J11_08692]_[protein=OXA-213_family_carbapenem-hydrolyzing_class_D_beta-lactamase_OXA-1     CAAT-CATTGTTTGATCAAGCACAAACTAC 150
lcl|NG_244138.1_cds_WP_408906786.1_1_[gene=blaOXA]_[locus_tag=A7J11_08693]_[protein=OXA-213_family_carbapenem-hydrolyzing_class_D_beta-lactamase_OXA-1     AAAT-CTCTGTTTGATCAAGCACAGACCAC 150
lcl|NG_244139.1_cds_WP_057106444.1_1_[gene=blaOXA]_[locus_tag=A7J11_08694]_[protein=OXA-213_family_carbapenem-hydrolyzing_class_D_beta-lactamase_OXA-1     AAAT-CACTGTTTGATCAAGCACAGACCAC 150
lcl|NG_244140.1_cds_WP_031948142.1_1_[gene=blaOXA]_[locus_tag=A7J11_08695]_[protein=OXA-213_family_carbapenem-hydrolyzing_class_D_beta-lactamase_OXA-1     AAAT-CACTGTTTGATCAAGCACAGACCAC 150
lcl|NG_244548.1_cds_WP_420354116.1_1_[gene=blaOXA]_[locus_tag=A7J11_08765]_[protein=OXA-213_family_carbapenem-hydrolyzing_class_D_beta-lactamase_OXA-1     AAAT-CATTGTTTGATCAAGCACAAACTAC 150
lcl|NG_244559.1_cds_WP_420354126.1_1_[gene=blaOXA]_[locus_tag=A7J11_08829]_[protein=OXA-213_family_carbapenem-hydrolyzing_class_D_beta-lactamase_OXA-1     AAAT-CGTTGTTTGATCAAGCACAAACTAC 150
lcl|NG_244560.1_cds_WP_420354127.1_1_[gene=blaOXA]_[locus_tag=A7J11_08830]_[protein=OXA-213_family_carbapenem-hydrolyzing_class_D_beta-lactamase_OXA-1     CAAT-CATTGTTTGATCAAGCACAAACTAC 150
lcl|NG_244561.1_cds_WP_233732376.1_1_[gene=blaOXA]_[locus_tag=A7J11_08831]_[protein=OXA-213_family_carbapenem-hydrolyzing_class_D_beta-lactamase_OXA-1     AAAT-CATTGTTTGATCAAGCACAAACTGA 150
lcl|NG_244562.1_cds_WP_327741580.1_1_[gene=blaOXA]_[locus_tag=A7J11_08832]_[protein=OXA-213_family_carbapenem-hydrolyzing_class_D_beta-lactamase_OXA-1     CAAT-CATTGTTTGATCAAGCACAAACTAC 150
lcl|NG_244563.1_cds_WP_420354128.1_1_[gene=blaOXA]_[locus_tag=A7J11_08833]_[protein=OXA-213_family_carbapenem-hydrolyzing_class_D_beta-lactamase_OXA-1     CAAT-CATTGTTTGATCAAGCACAAACTAC 150
lcl|NG_244564.1_cds_WP_420354129.1_1_[gene=blaOXA]_[locus_tag=A7J11_08834]_[protein=OXA-213_family_carbapenem-hydrolyzing_class_D_beta-lactamase_OXA-1     AAAT-CTCTGTTTGATCAAGCACACACCAC 150
lcl|NG_244565.1_cds_WP_216968783.1_1_[gene=blaOXA]_[locus_tag=A7J11_08835]_[protein=OXA-213_family_carbapenem-hydrolyzing_class_D_beta-lactamase_OXA-1     AAAT-CATTGTTTGATCAAGCACAGACCAC 150
lcl|OL790815.1_cds_UHC46317.1_1_[gene=blaOXA]_[protein=OXA-213_family_carbapenem-hydrolyzing_class_D_beta-lactamase_OXA-1045]_[protein_id=UHC46317.1]_     AAAT-CGTTGTTTGATCAAGCACAAACTGA 150
lcl|OL901278.1_cds_UHO07589.1_1_[gene=blaOXA]_[protein=OXA-213_family_carbapenem-hydrolyzing_class_D_beta-lactamase_OXA-1050]_[protein_id=UHO07589.1]_     AAAT-CACTGTTTGATCAAGCGCAGACCAC 150
lcl|ON651493.1_cds_UTS94246.1_1_[gene=blaOXA]_[protein=OXA-213_family_carbapenem-hydrolyzing_class_D_beta-lactamase_OXA-1137]_[protein_id=UTS94246.1]_     AAAT-CACTGTTTGATCAAGCACAGACCAC 150
lcl|ON651494.1_cds_UTS94247.1_1_[gene=blaOXA]_[protein=OXA-213_family_carbapenem-hydrolyzing_class_D_beta-lactamase_OXA-1138]_[protein_id=UTS94247.1]_     AAAT-CGTTGTTTGATCAAGCACAAACTAC 150
lcl|OP297830.1_cds_UVU92354.1_1_[gene=blaOXA]_[protein=OXA-213_family_carbapenem-hydrolyzing_class_D_beta-lactamase_OXA-1150]_[protein_id=UVU92354.1]_     AAAT-CATTGTTTGATCAAGCACAAACTGA 150
lcl|OP297832.1_cds_UVU92356.1_1_[gene=blaOXA]_[protein=OXA-213_family_carbapenem-hydrolyzing_class_D_beta-lactamase_OXA-1151]_[protein_id=UVU92356.1]_     AAAT-CACTGTTTGATCAGGCACAGACCAC 150
lcl|OP745004.1_cds_UZF98455.1_1_[gene=blaOXA]_[protein=OXA-213_family_carbapenem-hydrolyzing_class_D_beta-lactamase_OXA-1164]_[protein_id=UZF98455.1]_     AAAT-CATTGTTTGATCAAGCACAAACTGA 150
lcl|OP745006.1_cds_UZF98457.1_1_[gene=blaOXA]_[protein=OXA-213_family_carbapenem-hydrolyzing_class_D_beta-lactamase_OXA-1165]_[protein_id=UZF98457.1]_     AAAT-CATTGTTTGATCAAGCACAAACTGA 150
lcl|OP745008.1_cds_UZF98459.1_1_[gene=blaOXA]_[protein=OXA-213_family_carbapenem-hydrolyzing_class_D_beta-lactamase_OXA-1166]_[protein_id=UZF98459.1]_     AAAT-CATTGTTTGATCAAGCACAAACTGA 150
lcl|OR815355.1_cds_WPK95947.1_1_[gene=blaOXA]_[protein=OXA-213_family_carbapenem-hydrolyzing_class_D_beta-lactamase_OXA-1224]_[protein_id=WPK95947.1]_     AAAT-CGTTGTTTGATCAAGCACAAACTCC 150
lcl|PP328952.1_cds_WVW91705.1_1_[gene=blaOXA]_[protein=OXA-213_family_carbapenem-hydrolyzing_class_D_beta-lactamase_OXA-1234]_[protein_id=WVW91705.1]_     AAAT-CACTGTTTGATCAAGCACAGACCAC 150
lcl|PP328953.1_cds_WVW91706.1_1_[gene=blaOXA]_[protein=OXA-213_family_carbapenem-hydrolyzing_class_D_beta-lactamase_OXA-1235]_[protein_id=WVW91706.1]_     AAAA-CGTTGTTTGATCAAGCACAAATTGA 150
lcl|PQ118408.1_cds_XJP49366.1_1_[gene=blaOXA]_[protein=OXA-213_family_carbapenem-hydrolyzing_class_D_beta-lactamase_OXA-1310]_[protein_id=XJP49366.1]_     CAAT-CATTGTTTGATCAAGCACAAACTAC 150
lcl|PQ118409.1_cds_XJP49367.1_1_[gene=blaOXA]_[protein=OXA-213_family_carbapenem-hydrolyzing_class_D_beta-lactamase_OXA-1311]_[protein_id=XJP49367.1]_     AAAT-CGTTGTTTGATCAAGCACAAACTAC 150
lcl|PQ118410.1_cds_XJP49368.1_1_[gene=blaOXA]_[protein=OXA-213_family_carbapenem-hydrolyzing_class_D_beta-lactamase_OXA-1312]_[protein_id=XJP49368.1]_     AAAT-CATTGTTTGATCAAGCACAAACTGA 150
lcl|PQ118411.1_cds_XJP49369.1_1_[gene=blaOXA]_[protein=OXA-213_family_carbapenem-hydrolyzing_class_D_beta-lactamase_OXA-1313]_[protein_id=XJP49369.1]_     AAAT-CGTTGTTTGATCAAGCACAAACTAC 150
lcl|PQ118412.1_cds_XJP49370.1_1_[gene=blaOXA]_[protein=OXA-213_family_carbapenem-hydrolyzing_class_D_beta-lactamase_OXA-1314]_[protein_id=XJP49370.1]_     AAAT-CATTGTTTGATCAAGCACAAACTGA 150
lcl|PQ118413.1_cds_XJP49371.1_1_[gene=blaOXA]_[protein=OXA-213_family_carbapenem-hydrolyzing_class_D_beta-lactamase_OXA-1315]_[protein_id=XJP49371.1]_     AAAT-CATTGTTTGATCAAGCACAAACTGA 150
lcl|PQ118414.1_cds_XJP49372.1_1_[gene=blaOXA]_[protein=OXA-213_family_carbapenem-hydrolyzing_class_D_beta-lactamase_OXA-1316]_[protein_id=XJP49372.1]_     AAAT-CATTGTTTGATCAAGCACAAACTGA 150
lcl|PQ118415.1_cds_XJP49373.1_1_[gene=blaOXA]_[protein=OXA-213_family_carbapenem-hydrolyzing_class_D_beta-lactamase_OXA-1317]_[protein_id=XJP49373.1]_     AAAT-CGTTGTTTGATCAAGCACAAACTAC 150
lcl|PQ118416.1_cds_XJP49374.1_1_[gene=blaOXA]_[protein=OXA-213_family_carbapenem-hydrolyzing_class_D_beta-lactamase_OXA-1318]_[protein_id=XJP49374.1]_     CAAT-CATTGTTTGATCAAGCACAAACTAC 150
lcl|PQ118417.1_cds_XJP49375.1_1_[gene=blaOXA]_[protein=OXA-213_family_carbapenem-hydrolyzing_class_D_beta-lactamase_OXA-1319]_[protein_id=XJP49375.1]_     AAAT-CTCTGTTTGATCAAGCACAGACCAC 150
lcl|PQ118418.1_cds_XJP49376.1_1_[gene=blaOXA]_[protein=OXA-213_family_carbapenem-hydrolyzing_class_D_beta-lactamase_OXA-1320]_[protein_id=XJP49376.1]_     AAAT-CACTGTTTGATCAAGCACAGACCAC 150
lcl|PQ118419.1_cds_XJP49377.1_1_[gene=blaOXA]_[protein=OXA-213_family_carbapenem-hydrolyzing_class_D_beta-lactamase_OXA-1321]_[protein_id=XJP49377.1]_     AAAT-CACTGTTTGATCAAGCACAGACCAC 150
lcl|PQ196146.1_cds_XGJ10592.1_1_[gene=blaOXA]_[protein=OXA-213_family_carbapenem-hydrolyzing_class_D_beta-lactamase_OXA-1266]_[protein_id=XGJ10592.1]_     AAAT-CATTGTTTGATCAAGCACAAACTGA 150
lcl|PQ763679.1_cds_XLQ31176.1_1_[gene=blaOXA]_[protein=OXA-213_family_carbapenem-hydrolyzing_class_D_beta-lactamase_OXA-1331]_[protein_id=XLQ31176.1]_     AAAT-CATTGTTTGATCAAGCACAAACTAC 150
lcl|PV054831.1_cds_XOA00399.1_1_[gene=blaOXA]_[protein=OXA-213_family_carbapenem-hydrolyzing_class_D_beta-lactamase_OXA-1342]_[protein_id=XOA00399.1]_     AAAT-CGTTGTTTGATCAAGCACAAACTAC 150
lcl|PV054832.1_cds_XOA00400.1_1_[gene=blaOXA]_[protein=OXA-213_family_carbapenem-hydrolyzing_class_D_beta-lactamase_OXA-1343]_[protein_id=XOA00400.1]_     CAAT-CATTGTTTGATCAAGCACAAACTAC 150
lcl|PV054833.1_cds_XOA00401.1_1_[gene=blaOXA]_[protein=OXA-213_family_carbapenem-hydrolyzing_class_D_beta-lactamase_OXA-1344]_[protein_id=XOA00401.1]_     AAAT-CATTGTTTGATCAAGCACAAACTGA 150
lcl|PV054834.1_cds_XOA00402.1_1_[gene=blaOXA]_[protein=OXA-213_family_carbapenem-hydrolyzing_class_D_beta-lactamase_OXA-1345]_[protein_id=XOA00402.1]_     CAAT-CATTGTTTGATCAAGCACAAACTAC 150
lcl|PV054835.1_cds_XOA00403.1_1_[gene=blaOXA]_[protein=OXA-213_family_carbapenem-hydrolyzing_class_D_beta-lactamase_OXA-1346]_[protein_id=XOA00403.1]_     CAAT-CATTGTTTGATCAAGCACAAACTAC 150
lcl|PV054836.1_cds_XOA00404.1_1_[gene=blaOXA]_[protein=OXA-213_family_carbapenem-hydrolyzing_class_D_beta-lactamase_OXA-1347]_[protein_id=XOA00404.1]_     AAAT-CTCTGTTTGATCAAGCACACACCAC 150
lcl|PV054837.1_cds_XOA00405.1_1_[gene=blaOXA]_[protein=OXA-213_family_carbapenem-hydrolyzing_class_D_beta-lactamase_OXA-1348]_[protein_id=XOA00405.1]_     AAAT-CATTGTTTGATCAAGCACAGACCAC 150
lcl|PV878571.1_cds_XXP60810.1_1_[gene=blaOXA]_[protein=OXA-213_family_carbapenem-hydrolyzing_class_D_beta-lactamase_OXA-1390]_[protein_id=XXP60810.1]_     AAAA-CGTTGTTTGATCAAGCACAAACTGA 150
PF                                                                                                                                                         ------------------------------ 150
PR                                                                                                                                                         ------------------------------ 150
                                                                                                                                                                                         

OXA-1_consensus                                                                                                                                            TGTTTTTTACTTTACGATGCATCCACAAAC 180
OXA01_crRNA                                                                                                                                                ------------------------------ 180
Forward_primer                                                                                                                                             ------------------------------ 180
Reverse_primer                                                                                                                                             ------------------------------ 180
lcl|NG_049512.1_cds_WP_005047495.1_1_[gene=blaOXA]_[locus_tag=A7J11_02759]_[protein=carbapenem-hydrolyzing_class_D_beta-lactamase_OXA-213]_[protein_id     GGGAGTTTTGGTGATTAAGCGAGGGCAAAC 180
lcl|KU571454.1_cds_AMB17205.1_1_[gene=blaOXA]_[protein=OXA-213_family_carbapenem-hydrolyzing_class_D_beta-lactamase_OXA-506]_[protein_id=AMB17205.1]_[     AGGTGTTTTAGTTATAAAACGTGGGCAAAC 180
lcl|KX599408.1_cds_ANW47167.1_1_[gene=blaOXA]_[protein=OXA-213_family_carbapenem-hydrolyzing_class_D_beta-lactamase_OXA-522]_[protein_id=ANW47167.1]_[     AGGTGTTTTAGTTATAAAACGTGGGCAAAC 180
lcl|KX599409.1_cds_ANW47168.1_1_[gene=blaOXA]_[protein=OXA-213_family_carbapenem-hydrolyzing_class_D_beta-lactamase_OXA-526]_[protein_id=ANW47168.1]_[     AGGTGTTTTAGTTATAAAACGTGGGCAAAT 180
lcl|KY767021.1_cds_ARB50423.1_1_[gene=blaOXA]_[protein=OXA-213_family_carbapenem-hydrolyzing_class_D_beta-lactamase_OXA-563]_[protein_id=ARB50423.1]_[     AGGTGTTTTAGTTATAAAACGTGGGCAAAC 180
lcl|KY767022.1_cds_ARB50424.1_1_[gene=blaOXA]_[protein=OXA-213_family_carbapenem-hydrolyzing_class_D_beta-lactamase_OXA-564]_[protein_id=ARB50424.1]_[     AGGTGTTTTAGTTATAAAACGTGGGCAAAC 180
lcl|MH212162.1_cds_AWA42531.1_1_[gene=blaOXA]_[protein=OXA-213_family_carbapenem-hydrolyzing_class_D_beta-lactamase_OXA-642]_[protein_id=AWA42531.1]_[     AGGTGTTTTAGTTATAAAACGTGGGCAAAT 180
lcl|MH780099.1_cds_AXQ11891.1_1_[gene=blaOXA]_[protein=OXA-213_family_carbapenem-hydrolyzing_class_D_beta-lactamase_OXA-678]_[protein_id=AXQ11891.1]_[     AGGTGTTTTGGTTATTAAGCGCGGAAATAC 180
lcl|NG_049614.1_cds_WP_063862632.1_1_[gene=blaOXA]_[locus_tag=A7J11_03087]_[protein=OXA-213_family_carbapenem-hydrolyzing_class_D_beta-lactamase_OXA-3     GGGAGTTTTGGTGATTAAGCGAGGGCAAAC 180
lcl|NG_064759.1_cds_WP_136512092.1_1_[gene=blaOXA]_[locus_tag=A7J11_06217]_[protein=OXA-213_family_carbapenem-hydrolyzing_class_D_beta-lactamase_OXA-8     GGGAGTTTTAGTGATTAAGCGTGGGCAAAC 180
lcl|NG_148652.1_cds_WP_268871871.1_1_[gene=blaOXA]_[locus_tag=A7J11_07884]_[protein=OXA-213_family_carbapenem-hydrolyzing_class_D_beta-lactamase_OXA-1     AGGTGTTTTAGTTATAAAACGTGGGCAAAT 180
lcl|NG_148653.1_cds_WP_268871872.1_1_[gene=blaOXA]_[locus_tag=A7J11_07886]_[protein=OXA-213_family_carbapenem-hydrolyzing_class_D_beta-lactamase_OXA-1     AGGTGTTTTAGTTATAAAACGTGGGCAAAC 180
lcl|NG_148654.1_cds_WP_104074618.1_1_[gene=blaOXA]_[locus_tag=A7J11_07888]_[protein=OXA-213_family_carbapenem-hydrolyzing_class_D_beta-lactamase_OXA-1     AGGTGTTTTAGTTATAAAACGTGGGCAAAT 180
lcl|ON101850.1_cds_UOM32500.1_1_[gene=blaOXA]_[protein=OXA-213_family_carbapenem-hydrolyzing_class_D_beta-lactamase_OXA-1113]_[protein_id=UOM32500.1]_     AGGTGTTTTAGTTATAAAACGTGGGCAAAT 180
lcl|ON101851.1_cds_UOM32501.1_1_[gene=blaOXA]_[protein=OXA-213_family_carbapenem-hydrolyzing_class_D_beta-lactamase_OXA-1114]_[protein_id=UOM32501.1]_     AGGTGTTTTAGTTATAAAACGTGAGCAAAC 180
lcl|ON101852.1_cds_UOM32502.1_1_[gene=blaOXA]_[protein=OXA-213_family_carbapenem-hydrolyzing_class_D_beta-lactamase_OXA-1115]_[protein_id=UOM32502.1]_     AGGTGTTTTAGTTATAAAACGTGGGCAAAC 180
lcl|KX668472.1_cds_ANZ80603.1_1_[gene=blaOXA]_[protein=OXA-213_family_carbapenem-hydrolyzing_class_D_beta-lactamase_OXA-533]_[protein_id=ANZ80603.1]_[     AGGTGTTTTAGTTATAAAACGTGGGCAAAT 180
lcl|LC742738.1_cds_BDU78995.1_1_[gene=blaOXA]_[protein=OXA-213_family_carbapenem-hydrolyzing_class_D_beta-lactamase_OXA-1185]_[protein_id=BDU78995.1]_     GGGTGTTTTGGTGATTAAGCGAGGACAAAC 180
lcl|LC777321.1_cds_BER91150.1_1_[gene=blaOXA]_[protein=OXA-213_family_carbapenem-hydrolyzing_class_D_beta-lactamase]_[protein_id=BER91150.1]_[location     AGGTGTTTTAGTTATAAAACGTGGGCAAAC 180
lcl|MK087756.1_cds_AYN72943.1_1_[gene=blaOXA]_[protein=OXA-213_family_carbapenem-hydrolyzing_class_D_beta-lactamase_OXA-777]_[protein_id=AYN72943.1]_[     AGGTGTTTTAGTTATAAAACATGGGCAAAC 180
lcl|MK087757.2_cds_AYN72944.2_1_[gene=blaOXA]_[protein=OXA-213_family_carbapenem-hydrolyzing_class_D_beta-lactamase_OXA-564]_[protein_id=AYN72944.2]_[     AGGTGTTTTAGTTATAAAACGTGGGCAAAC 180
lcl|MK087758.1_cds_AYN72945.1_1_[gene=blaOXA]_[protein=OXA-213_family_carbapenem-hydrolyzing_class_D_beta-lactamase_OXA-778]_[protein_id=AYN72945.1]_[     AGGTGTTTTAGTTATAAAACGTGGGCAAAT 180
lcl|MK087759.1_cds_AYN72946.1_1_[gene=blaOXA]_[protein=OXA-213_family_carbapenem-hydrolyzing_class_D_beta-lactamase_OXA-500]_[protein_id=AYN72946.1]_[     AGGTGTTTTAGTTATAAAACGTGGGCAAAC 180
lcl|MK087760.1_cds_AYN72947.1_1_[gene=blaOXA]_[protein=OXA-213_family_carbapenem-hydrolyzing_class_D_beta-lactamase_OXA-500]_[protein_id=AYN72947.1]_[     AGGTGTTTTAGTTATAAAACGTGGGCAAAC 180
lcl|MK087761.1_cds_AYN72948.1_1_[gene=blaOXA]_[protein=OXA-213_family_carbapenem-hydrolyzing_class_D_beta-lactamase_OXA-500]_[protein_id=AYN72948.1]_[     AGGTGTTTTAGTTATAAAACGTGGGCAAAC 180
lcl|MK087762.1_cds_AYN72949.1_1_[gene=blaOXA]_[protein=OXA-213_family_carbapenem-hydrolyzing_class_D_beta-lactamase_OXA-500]_[protein_id=AYN72949.1]_[     AGGTGTTTTAGTTATAAAACGTGGGCAAAC 180
lcl|MK645913.1_cds_QBQ03026.1_1_[gene=blaOXA]_[protein=OXA-213_family_carbapenem-hydrolyzing_class_D_beta-lactamase_OXA-801]_[protein_id=QBQ03026.1]_[     GGGAGTTTTAGTGATTAAGCGTGGGCAAAC 180
lcl|MK645914.1_cds_QBQ03027.1_1_[gene=blaOXA]_[protein=OXA-213_family_carbapenem-hydrolyzing_class_D_beta-lactamase_OXA-802]_[protein_id=QBQ03027.1]_[     GGGAGTTTTAGTGATTAAGCGTGGGCAAAC 180
lcl|MK645915.1_cds_QBQ03028.1_1_[gene=blaOXA]_[protein=OXA-213_family_carbapenem-hydrolyzing_class_D_beta-lactamase_OXA-803]_[protein_id=QBQ03028.1]_[     AGGTGTTTTAGTTATAAAACGTGGGCAAAT 180
lcl|MK645916.1_cds_QBQ03029.1_1_[gene=blaOXA]_[protein=OXA-213_family_carbapenem-hydrolyzing_class_D_beta-lactamase_OXA-804]_[protein_id=QBQ03029.1]_[     AGGTGTTTTAGTTATAAAACGTGGGCAAAC 180
lcl|MK645917.1_cds_QBQ03030.1_1_[gene=blaOXA]_[protein=OXA-213_family_carbapenem-hydrolyzing_class_D_beta-lactamase_OXA-805]_[protein_id=QBQ03030.1]_[     AGGAGTTTTAGTGGTTAAGCGTGGGCAAAC 180
lcl|MK645931.1_cds_QBQ03044.1_1_[gene=blaOXA]_[protein=OXA-213_family_carbapenem-hydrolyzing_class_D_beta-lactamase_OXA-819]_[protein_id=QBQ03044.1]_[     GGGAGTTTTAGTGATTAAGCGTGGGCAAAC 180
lcl|MK645932.1_cds_QBQ03045.1_1_[gene=blaOXA]_[protein=OXA-213_family_carbapenem-hydrolyzing_class_D_beta-lactamase_OXA-820]_[protein_id=QBQ03045.1]_[     AGGTGTTTTAGTTATAAAACGTGGGCAAAT 180
lcl|MK645933.1_cds_QBQ03046.1_1_[gene=blaOXA]_[protein=OXA-213_family_carbapenem-hydrolyzing_class_D_beta-lactamase_OXA-821]_[protein_id=QBQ03046.1]_[     AGGTGTTTTAGTTATAAAACGTGGGCAAAC 180
lcl|MK713326.1_cds_QBX33276.1_1_[gene=blaOXA]_[protein=OXA-213_family_carbapenem-hydrolyzing_class_D_beta-lactamase_OXA-822]_[protein_id=QBX33276.1]_[     AGGCGTTTTGGTTATTAAGCGAGAGCAAAA 180
lcl|MK810442.1_cds_QCE31566.1_1_[gene=blaOXA]_[protein=OXA-213_family_carbapenem-hydrolyzing_class_D_beta-lactamase_OXA-826]_[protein_id=QCE31566.1]_[     AGGTGTTTTAGTTATAAAACGTGGGCAAAT 180
lcl|MK942060.1_cds_QCU71419.1_1_[gene=blaOXA]_[protein=OXA-213_family_carbapenem-hydrolyzing_class_D_beta-lactamase_OXA-832]_[protein_id=QCU71419.1]_[     AGGTATTTTAATTATAAAACGTGGCCAAAC 180
lcl|MN339512.1_cds_QEJ74009.1_1_[gene=blaOXA]_[protein=OXA-213_family_carbapenem-hydrolyzing_class_D_beta-lactamase_OXA-840]_[protein_id=QEJ74009.1]_[     AGGTGTTTTAGTTATAAAACGTGGGCAAAC 180
lcl|MN339513.1_cds_QEJ74010.1_1_[gene=blaOXA]_[protein=OXA-213_family_carbapenem-hydrolyzing_class_D_beta-lactamase_OXA-841]_[protein_id=QEJ74010.1]_[     AGGTGTTTTGGTTATTAAGCACGGAAATAC 180
lcl|MN339514.1_cds_QEJ74011.1_1_[gene=blaOXA]_[protein=OXA-213_family_carbapenem-hydrolyzing_class_D_beta-lactamase_OXA-842]_[protein_id=QEJ74011.1]_[     TGGTGTTTTGGTTATTAAGCGCGGAAATAC 180
lcl|MN339515.1_cds_QEJ74012.1_1_[gene=blaOXA]_[protein=OXA-213_family_carbapenem-hydrolyzing_class_D_beta-lactamase_OXA-843]_[protein_id=QEJ74012.1]_[     AGGTGTTTTGGTTATTAAGCGCGGAAATAC 180
lcl|MN339516.1_cds_QEJ74013.1_1_[gene=blaOXA]_[protein=OXA-213_family_carbapenem-hydrolyzing_class_D_beta-lactamase_OXA-844]_[protein_id=QEJ74013.1]_[     TGGTGTTTTGGTTATTAAGCGAGGGCAAAA 180
lcl|MZ133819.1_cds_QUW44777.1_1_[gene=blaOXA]_[protein=OXA-213_family_carbapenem-hydrolyzing_class_D_beta-lactamase_OXA-819]_[protein_id=QUW44777.1]_[     GGGAGTTTTAGTGATTAAGCGTGGGCAAAC 180
lcl|MZ265730.1_cds_QWA20177.1_1_[gene=blaOXA]_[protein=OXA-213_family_carbapenem-hydrolyzing_class_D_beta-lactamase_OXA-978]_[protein_id=QWA20177.1]_[     AGGTGTTTTAGTTATAAAACGTGGGCAAAC 180
lcl|MZ265731.1_cds_QWA20178.1_1_[gene=blaOXA]_[protein=OXA-213_family_carbapenem-hydrolyzing_class_D_beta-lactamase_OXA-979]_[protein_id=QWA20178.1]_[     AGGTGTTTTGGTTATTAAGCGTGGAAATAC 180
lcl|MZ265732.1_cds_QWA20179.1_1_[gene=blaOXA]_[protein=OXA-213_family_carbapenem-hydrolyzing_class_D_beta-lactamase_OXA-980]_[protein_id=QWA20179.1]_[     AGGTGTTTTAGTTATAAAACGTGGGCAAAT 180
lcl|MZ265737.1_cds_QWA20184.1_1_[gene=blaOXA]_[protein=OXA-213_family_carbapenem-hydrolyzing_class_D_beta-lactamase_OXA-985]_[protein_id=QWA20184.1]_[     GGGAGTTTTAGTGATTAAGCGTGGGCAAAC 180
lcl|MZ265738.1_cds_QWA20185.1_1_[gene=blaOXA]_[protein=OXA-213_family_carbapenem-hydrolyzing_class_D_beta-lactamase_OXA-986]_[protein_id=QWA20185.1]_[     AGGTGTTTTAGTTATAAAACGTGGGCAAAC 180
lcl|MZ265739.1_cds_QWA20186.1_1_[gene=blaOXA]_[protein=OXA-213_family_carbapenem-hydrolyzing_class_D_beta-lactamase_OXA-987]_[protein_id=QWA20186.1]_[     AGGAGTTTTAGTGATTAAGCGTGGGCAAAC 180
lcl|MZ265740.1_cds_QWA20187.1_1_[gene=blaOXA]_[protein=OXA-213_family_carbapenem-hydrolyzing_class_D_beta-lactamase_OXA-988]_[protein_id=QWA20187.1]_[     AGGTGTTTTAGTTATAAAACGTGGGCAAAC 180
lcl|MZ265741.1_cds_QWA20188.1_1_[gene=blaOXA]_[protein=OXA-213_family_carbapenem-hydrolyzing_class_D_beta-lactamase_OXA-989]_[protein_id=QWA20188.1]_[     AGGTGTTTTGGTTATTAAGCGCGGAAATAC 180
lcl|MZ265742.1_cds_QWA20189.1_1_[gene=blaOXA]_[protein=OXA-213_family_carbapenem-hydrolyzing_class_D_beta-lactamase_OXA-990]_[protein_id=QWA20189.1]_[     GGGTGTTTTGGTGATTAAGCGAGAGCAAAC 180
lcl|MZ265744.1_cds_QWA20191.1_1_[gene=blaOXA]_[protein=OXA-213_family_carbapenem-hydrolyzing_class_D_beta-lactamase_OXA-992]_[protein_id=QWA20191.1]_[     AGGTGTTTTAATTATAAAACGTGGCCAAAC 180
lcl|MZ265752.1_cds_QWA20199.1_1_[gene=blaOXA]_[protein=OXA-213_family_carbapenem-hydrolyzing_class_D_beta-lactamase_OXA-1000]_[protein_id=QWA20199.1]_     AGGTGTTTTAGTTATAAAACGTGAGCAAAC 180
lcl|MZ265753.1_cds_QWA20200.1_1_[gene=blaOXA]_[protein=OXA-213_family_carbapenem-hydrolyzing_class_D_beta-lactamase_OXA-502]_[protein_id=QWA20200.1]_[     AGGTGTTTTAGTTATAAAACGTGGGCAAAC 180
lcl|MZ265755.1_cds_QWA20202.1_1_[gene=blaOXA]_[protein=OXA-213_family_carbapenem-hydrolyzing_class_D_beta-lactamase_OXA-1002]_[protein_id=QWA20202.1]_     AGGTGTTTTAGTTATAAAATGTGGGCAAAC 180
lcl|MZ265756.1_cds_QWA20203.1_1_[gene=blaOXA]_[protein=OXA-213_family_carbapenem-hydrolyzing_class_D_beta-lactamase_OXA-1003]_[protein_id=QWA20203.1]_     GGGAGTTTTAGTGATTAAGCGTGGGCAGAC 180
lcl|MZ265760.1_cds_QWA20207.1_1_[gene=blaOXA]_[protein=OXA-213_family_carbapenem-hydrolyzing_class_D_beta-lactamase_OXA-1007]_[protein_id=QWA20207.1]_     GGGAGTTTTAGTGATTAAGCGTGGGCAGAC 180
lcl|MZ265761.1_cds_QWA20208.1_1_[gene=blaOXA]_[protein=OXA-213_family_carbapenem-hydrolyzing_class_D_beta-lactamase_OXA-1008]_[protein_id=QWA20208.1]_     AGGTGTTTTGGTTATTAAGCGCGGAAATAC 180
lcl|MZ265762.1_cds_QWA20209.1_1_[gene=blaOXA]_[protein=OXA-213_family_carbapenem-hydrolyzing_class_D_beta-lactamase_OXA-1009]_[protein_id=QWA20209.1]_     GGGTGTTTTGGTGATTAAGCGAGGACAAAC 180
lcl|MZ265763.1_cds_QWA20210.1_1_[gene=blaOXA]_[protein=OXA-213_family_carbapenem-hydrolyzing_class_D_beta-lactamase_OXA-1010]_[protein_id=QWA20210.1]_     TGGTGTTTTGGTTATTAAGCGTGGAAAGAC 180
lcl|NG_049563.1_cds_WP_005041180.1_1_[gene=blaOXA]_[locus_tag=A7J11_03005]_[protein=OXA-213_family_carbapenem-hydrolyzing_class_D_beta-lactamase_OXA-2     GGGTGTTTTGGTGATTAAGCGAGGGCAAAC 180
lcl|NG_049564.1_cds_WP_003651390.1_1_[gene=blaOXA]_[locus_tag=A7J11_02450]_[protein=OXA-213_family_carbapenem-hydrolyzing_class_D_beta-lactamase_OXA-2     GGGTGTTTTGGTAATTAAGCGAGGGAAAAC 180
lcl|NG_049565.1_cds_WP_016138346.1_1_[gene=blaOXA]_[locus_tag=A7J11_03043]_[protein=OXA-213_family_carbapenem-hydrolyzing_class_D_beta-lactamase_OXA-2     GGGGGTTTTGGTGATTAAGCGTGGGCAAAC 180
lcl|NG_049567.1_cds_WP_016141238.1_1_[gene=blaOXA]_[locus_tag=A7J11_03044]_[protein=OXA-213_family_carbapenem-hydrolyzing_class_D_beta-lactamase_OXA-2     AGGTGTTTTGGTTATTAAGCGCGGAAATAC 180
lcl|NG_049568.1_cds_WP_016145058.1_1_[gene=blaOXA]_[locus_tag=A7J11_03045]_[protein=OXA-213_family_carbapenem-hydrolyzing_class_D_beta-lactamase_OXA-2     CGGTGTTTTGGTTATTAAGCGTGGAAAAAA 180
lcl|NG_049569.1_cds_WP_005076320.1_1_[gene=blaOXA]_[locus_tag=A7J11_03007]_[protein=OXA-213_family_carbapenem-hydrolyzing_class_D_beta-lactamase_OXA-2     AGGTGTTTTAGTTATAAAACGTGGGCAAAC 180
lcl|NG_049570.1_cds_WP_005069609.1_1_[gene=blaOXA]_[locus_tag=A7J11_03006]_[protein=OXA-213_family_carbapenem-hydrolyzing_class_D_beta-lactamase_OXA-2     AGGTGTTTTAGTTATAAAACATGGGCGAAC 180
lcl|NG_049600.1_cds_WP_005304617.1_1_[gene=blaOXA]_[locus_tag=A7J11_03021]_[protein=OXA-213_family_carbapenem-hydrolyzing_class_D_beta-lactamase_OXA-3     GGGAGTTTTAGTGATTAAGCGTGGGCAGAC 180
lcl|NG_049601.1_cds_WP_004792810.1_1_[gene=blaOXA]_[locus_tag=A7J11_02994]_[protein=OXA-213_family_carbapenem-hydrolyzing_class_D_beta-lactamase_OXA-3     AGGAGTTTTAGTGGTTAAGCGTGGGCAAAC 180
lcl|NG_049615.1_cds_WP_063862638.1_1_[gene=blaOXA]_[locus_tag=A7J11_03088]_[protein=OXA-213_family_carbapenem-hydrolyzing_class_D_beta-lactamase_OXA-3     GGGTGTTTTGGTGATTAAGCGAGGACAAAC 180
lcl|NG_049616.1_cds_WP_063862643.1_1_[gene=blaOXA]_[locus_tag=A7J11_03089]_[protein=OXA-213_family_carbapenem-hydrolyzing_class_D_beta-lactamase_OXA-3     GGGTGTTTTGGTAATTAAGCGAGGGAAAAC 180
lcl|NG_049617.1_cds_WP_063862646.1_1_[gene=blaOXA]_[locus_tag=A7J11_03090]_[protein=OXA-213_family_carbapenem-hydrolyzing_class_D_beta-lactamase_OXA-3     GGGAGTTTTGGTGATTAAGCGAGGGCAAAC 180
lcl|NG_049618.1_cds_WP_063862651.1_1_[gene=blaOXA]_[locus_tag=A7J11_03091]_[protein=OXA-213_family_carbapenem-hydrolyzing_class_D_beta-lactamase_OXA-3     GGGTGTTTTGGTGATTAAGCGAGGGCAAAC 180
lcl|NG_049619.1_cds_WP_063862656.1_1_[gene=blaOXA]_[locus_tag=A7J11_03092]_[protein=OXA-213_family_carbapenem-hydrolyzing_class_D_beta-lactamase_OXA-3     GGGAGTTTTGGTGATTAAGCGAGGGCAAAC 180
lcl|NG_049620.1_cds_WP_063862662.1_1_[gene=blaOXA]_[locus_tag=A7J11_03093]_[protein=OXA-213_family_carbapenem-hydrolyzing_class_D_beta-lactamase_OXA-3     GGGAGTCTTGGTAATTAAGCGAGGGAAAAC 180
lcl|NG_049621.1_cds_WP_063862667.1_1_[gene=blaOXA]_[locus_tag=A7J11_03094]_[protein=OXA-213_family_carbapenem-hydrolyzing_class_D_beta-lactamase_OXA-3     GGGAGTTTTGGTGATTAAGCGAGGGCAAAC 180
lcl|NG_049622.1_cds_WP_063862674.1_1_[gene=blaOXA]_[locus_tag=A7J11_03095]_[protein=OXA-213_family_carbapenem-hydrolyzing_class_D_beta-lactamase_OXA-3     GGGTGTTTTGGTGATTAAGCGAGGGCAAAC 180
lcl|NG_049623.1_cds_WP_063862682.1_1_[gene=blaOXA]_[locus_tag=A7J11_03096]_[protein=OXA-213_family_carbapenem-hydrolyzing_class_D_beta-lactamase_OXA-3     GGGTGTTTTGGTGATTAAGCGAGGACAAAC 180
lcl|NG_049624.1_cds_WP_063862690.1_1_[gene=blaOXA]_[locus_tag=A7J11_03097]_[protein=OXA-213_family_carbapenem-hydrolyzing_class_D_beta-lactamase_OXA-3     GGGTGTTTTGGTGATTAAGCGAGGACAAAC 180
lcl|NG_049640.1_cds_WP_063862718.1_1_[gene=blaOXA]_[locus_tag=A7J11_03104]_[protein=OXA-213_family_carbapenem-hydrolyzing_class_D_beta-lactamase_OXA-3     TGGAGTTTTGGTGATTAAGCGAGGGCAAAC 180
lcl|NG_049641.1_cds_WP_063862719.1_1_[gene=blaOXA]_[locus_tag=A7J11_03105]_[protein=OXA-213_family_carbapenem-hydrolyzing_class_D_beta-lactamase_OXA-3     GGGTGTTTTGGTGATTAAGCGAGGGCAAAC 180
lcl|NG_049643.1_cds_WP_063862721.1_1_[gene=blaOXA]_[locus_tag=A7J11_03106]_[protein=OXA-213_family_carbapenem-hydrolyzing_class_D_beta-lactamase_OXA-3     GGGTGTTTTGGTTATTAAGCGAGGGCAAAC 180
lcl|NG_049644.1_cds_WP_063862722.1_1_[gene=blaOXA]_[locus_tag=A7J11_03107]_[protein=OXA-213_family_carbapenem-hydrolyzing_class_D_beta-lactamase_OXA-3     TGGAGTTTTGGTGATTAAGCGAGGGCAAAC 180
lcl|NG_049645.1_cds_WP_063862723.1_1_[gene=blaOXA]_[locus_tag=A7J11_03108]_[protein=OXA-213_family_carbapenem-hydrolyzing_class_D_beta-lactamase_OXA-3     GGGTGTTTTGGTGATTAAGCGAGGGCAAAC 180
lcl|NG_049646.1_cds_WP_063862724.1_1_[gene=blaOXA]_[locus_tag=A7J11_03109]_[protein=OXA-213_family_carbapenem-hydrolyzing_class_D_beta-lactamase_OXA-3     GGGTGTTTTGGTAATTAAGCGAGGGAAAAC 180
lcl|NG_049647.1_cds_WP_063862725.1_1_[gene=blaOXA]_[locus_tag=A7J11_03110]_[protein=OXA-213_family_carbapenem-hydrolyzing_class_D_beta-lactamase_OXA-3     GGGTGTTTTGGTGATTAAGCGAGGACAAAC 180
lcl|NG_049650.1_cds_WP_063862728.1_1_[gene=blaOXA]_[locus_tag=A7J11_03153]_[protein=OXA-213_family_carbapenem-hydrolyzing_class_D_beta-lactamase_OXA-3     GGGTGTTTTGGTGATTAAGCGAGGGCAAAC 180
lcl|NG_049651.1_cds_WP_063862729.1_1_[gene=blaOXA]_[locus_tag=A7J11_03154]_[protein=OXA-213_family_carbapenem-hydrolyzing_class_D_beta-lactamase_OXA-3     GGGTGTTTTGGTGATTAAGCGAGGGCAAAC 180
lcl|NG_049652.1_cds_WP_063862730.1_1_[gene=blaOXA]_[locus_tag=A7J11_03155]_[protein=OXA-213_family_carbapenem-hydrolyzing_class_D_beta-lactamase_OXA-3     GGGTGTTTTGGTTATTAAGCGAGGGCAAAC 180
lcl|NG_049705.1_cds_WP_057089822.1_1_[gene=blaOXA]_[locus_tag=A7J11_03373]_[protein=OXA-213_family_carbapenem-hydrolyzing_class_D_beta-lactamase_OXA-4     AGGTGTTTTAGTTATAAAACGTGGGCAAAC 180
lcl|NG_049709.1_cds_WP_017386798.1_1_[gene=blaOXA]_[locus_tag=A7J11_03053]_[protein=OXA-213_family_carbapenem-hydrolyzing_class_D_beta-lactamase_OXA-4     AGGTGTTTTAATTATAAAACGTGGCCAAAC 180
lcl|NG_049778.1_cds_WP_002121386.1_1_[gene=blaOXA]_[locus_tag=A7J11_02487]_[protein=OXA-213_family_carbapenem-hydrolyzing_class_D_beta-lactamase_OXA-5     AGGTGTTTTAGTTATAAAACGTGGGCAAAC 180
lcl|NG_049779.1_cds_WP_063864113.1_1_[gene=blaOXA]_[locus_tag=A7J11_03589]_[protein=OXA-213_family_carbapenem-hydrolyzing_class_D_beta-lactamase_OXA-5     AGGTGTTTTAGTTATAAAACATGGGCAAAC 180
lcl|NG_049780.1_cds_WP_032003497.1_1_[gene=blaOXA]_[locus_tag=A7J11_03206]_[protein=OXA-213_family_carbapenem-hydrolyzing_class_D_beta-lactamase_OXA-5     AGGTGTTTTAGTTATAAAACGTGGGCAAAC 180
lcl|NG_049781.1_cds_WP_063864114.1_1_[gene=blaOXA]_[locus_tag=A7J11_03588]_[protein=OXA-213_family_carbapenem-hydrolyzing_class_D_beta-lactamase_OXA-5     AGGTGTTTTAGTTATAAAACGTGGGCAAAC 180
lcl|NG_049784.1_cds_WP_032007272.1_1_[gene=blaOXA]_[locus_tag=A7J11_03207]_[protein=OXA-213_family_carbapenem-hydrolyzing_class_D_beta-lactamase_OXA-5     AGGTGTTTTAGTTATAAAACGTGGGCAAAC 180
lcl|NG_051472.1_cds_WP_068981637.1_1_[gene=blaOXA]_[locus_tag=A7J11_03802]_[protein=OXA-213_family_carbapenem-hydrolyzing_class_D_beta-lactamase_OXA-5     AGGTGTTTTAGTTATAAAACGTGGGCAAAC 180
lcl|NG_051476.1_cds_WP_068981641.1_1_[gene=blaOXA]_[locus_tag=A7J11_03803]_[protein=OXA-213_family_carbapenem-hydrolyzing_class_D_beta-lactamase_OXA-5     AGGTGTTTTAGTTATAAAACGTGGGCAAAT 180
lcl|NG_051483.1_cds_WP_068611377.1_1_[gene=blaOXA]_[locus_tag=A7J11_03814]_[protein=OXA-213_family_carbapenem-hydrolyzing_class_D_beta-lactamase_OXA-5     AGGTGTTTTAGTTATAAAACGTGGGCAAAT 180
lcl|NG_054707.1_cds_WP_085562417.1_1_[gene=blaOXA]_[locus_tag=A7J11_05023]_[protein=OXA-213_family_carbapenem-hydrolyzing_class_D_beta-lactamase_OXA-5     AGGTGTTTTAGTTATAAAACGTGGGCAAAC 180
lcl|NG_054708.1_cds_WP_085562418.1_1_[gene=blaOXA]_[locus_tag=A7J11_05024]_[protein=OXA-213_family_carbapenem-hydrolyzing_class_D_beta-lactamase_OXA-5     AGGTGTTTTAGTTATAAAACGTGGGCAAAC 180
lcl|NG_057487.1_cds_WP_014206564.1_1_[gene=blaOXA]_[locus_tag=A7J11_05488]_[protein=OXA-213_family_carbapenem-hydrolyzing_class_D_beta-lactamase_OXA-6     AGGTGTTTTAGTTATAAAACGTGGGCAAAT 180
lcl|NG_062273.1_cds_WP_122630860.1_1_[gene=blaOXA]_[locus_tag=A7J11_05937]_[protein=OXA-213_family_carbapenem-hydrolyzing_class_D_beta-lactamase_OXA-6     AGGTGTTTTGGTTATTAAGCGCGGAAATAC 180
lcl|NG_062346.1_cds_WP_122630923.1_1_[gene=blaOXA]_[locus_tag=A7J11_06010]_[protein=OXA-213_family_carbapenem-hydrolyzing_class_D_beta-lactamase_OXA-7     AGGTGTTTTAGTTATAAAACATGGGCAAAC 180
lcl|NG_062347.1_cds_WP_122630924.1_1_[gene=blaOXA]_[locus_tag=A7J11_06011]_[protein=OXA-213_family_carbapenem-hydrolyzing_class_D_beta-lactamase_OXA-7     AGGTGTTTTAGTTATAAAACGTGGGCAAAT 180
lcl|NG_064760.1_cds_WP_136512093.1_1_[gene=blaOXA]_[locus_tag=A7J11_06218]_[protein=OXA-213_family_carbapenem-hydrolyzing_class_D_beta-lactamase_OXA-8     GGGAGTTTTAGTGATTAAGCGTGGGCAAAC 180
lcl|NG_064761.1_cds_WP_136512094.1_1_[gene=blaOXA]_[locus_tag=A7J11_06219]_[protein=OXA-213_family_carbapenem-hydrolyzing_class_D_beta-lactamase_OXA-8     AGGTGTTTTAGTTATAAAACGTGGGCAAAT 180
lcl|NG_064762.1_cds_WP_136512095.1_1_[gene=blaOXA]_[locus_tag=A7J11_06220]_[protein=OXA-213_family_carbapenem-hydrolyzing_class_D_beta-lactamase_OXA-8     AGGTGTTTTAGTTATAAAACGTGGGCAAAC 180
lcl|NG_064763.1_cds_WP_136512096.1_1_[gene=blaOXA]_[locus_tag=A7J11_06221]_[protein=OXA-213_family_carbapenem-hydrolyzing_class_D_beta-lactamase_OXA-8     AGGAGTTTTAGTGGTTAAGCGTGGGCAAAC 180
lcl|NG_064777.1_cds_WP_032053762.1_1_[gene=blaOXA]_[locus_tag=A7J11_06234]_[protein=OXA-213_family_carbapenem-hydrolyzing_class_D_beta-lactamase_OXA-8     GGGAGTTTTAGTGATTAAGCGTGGGCAAAC 180
lcl|NG_064778.1_cds_WP_032057042.1_1_[gene=blaOXA]_[locus_tag=A7J11_06235]_[protein=OXA-213_family_carbapenem-hydrolyzing_class_D_beta-lactamase_OXA-8     AGGTGTTTTAGTTATAAAACGTGGGCAAAT 180
lcl|NG_064779.1_cds_WP_057061999.1_1_[gene=blaOXA]_[locus_tag=A7J11_06236]_[protein=OXA-213_family_carbapenem-hydrolyzing_class_D_beta-lactamase_OXA-8     AGGTGTTTTAGTTATAAAACGTGGGCAAAC 180
lcl|NG_065437.1_cds_WP_140423319.1_1_[gene=blaOXA]_[locus_tag=A7J11_06279]_[protein=OXA-213_family_carbapenem-hydrolyzing_class_D_beta-lactamase_OXA-8     AGGTGTTTTAGTTATAAAACGTGGGCAAAT 180
lcl|NG_065442.1_cds_WP_086264536.1_1_[gene=blaOXA]_[locus_tag=A7J11_06294]_[protein=OXA-213_family_carbapenem-hydrolyzing_class_D_beta-lactamase_OXA-8     AGGTATTTTAATTATAAAACGTGGCCAAAC 180
lcl|NG_066513.1_cds_WP_150823472.1_1_[gene=blaOXA]_[locus_tag=A7J11_06458]_[protein=OXA-213_family_carbapenem-hydrolyzing_class_D_beta-lactamase_OXA-8     AGGTGTTTTAGTTATAAAACGTGGGCAAAC 180
lcl|NG_066514.1_cds_WP_150823473.1_1_[gene=blaOXA]_[locus_tag=A7J11_06459]_[protein=OXA-213_family_carbapenem-hydrolyzing_class_D_beta-lactamase_OXA-8     AGGTGTTTTGGTTATTAAGCACGGAAATAC 180
lcl|NG_066515.1_cds_WP_087088911.1_1_[gene=blaOXA]_[locus_tag=A7J11_06460]_[protein=OXA-213_family_carbapenem-hydrolyzing_class_D_beta-lactamase_OXA-8     TGGTGTTTTGGTTATTAAGCGCGGAAATAC 180
lcl|NG_066516.1_cds_WP_150823474.1_1_[gene=blaOXA]_[locus_tag=A7J11_06461]_[protein=OXA-213_family_carbapenem-hydrolyzing_class_D_beta-lactamase_OXA-8     AGGTGTTTTGGTTATTAAGCGCGGAAATAC 180
lcl|NG_066517.1_cds_WP_150823475.1_1_[gene=blaOXA]_[locus_tag=A7J11_06462]_[protein=OXA-213_family_carbapenem-hydrolyzing_class_D_beta-lactamase_OXA-8     TGGTGTTTTGGTTATTAAGCGAGGGCAAAA 180
lcl|NG_066712.1_cds_WP_133973918.1_1_[gene=blaOXA]_[locus_tag=A7J11_06505]_[protein=OXA-213_family_carbapenem-hydrolyzing_class_D_beta-lactamase_OXA-8     AGGCGTTTTGGTTATTAAGCGAGAGCAAAA 180
lcl|NG_071213.1_cds_WP_086395021.1_1_[gene=blaOXA]_[locus_tag=A7J11_07011]_[protein=OXA-213_family_carbapenem-hydrolyzing_class_D_beta-lactamase_OXA-9     AGGTGTTTTAATTATAAAACGTGGGCAAAC 180
lcl|NG_071214.1_cds_WP_078225401.1_1_[gene=blaOXA]_[locus_tag=A7J11_07013]_[protein=OXA-213_family_carbapenem-hydrolyzing_class_D_beta-lactamase_OXA-9     AGGTGTTTTAGTTATAAAACGTGGGCAAAT 180
lcl|NG_071215.1_cds_WP_086398931.1_1_[gene=blaOXA]_[locus_tag=A7J11_07012]_[protein=OXA-213_family_carbapenem-hydrolyzing_class_D_beta-lactamase_OXA-9     AGGTGTTTTAATTATAAAACGTGGGCAAAC 180
lcl|NG_077999.1_cds_WP_231869604.1_1_[gene=blaOXA]_[locus_tag=A7J11_07271]_[protein=OXA-213_family_carbapenem-hydrolyzing_class_D_beta-lactamase_OXA-9     AGGTGTTTTAGTTATAAAACGTGGGCAAAC 180
lcl|NG_078000.1_cds_WP_231869605.1_1_[gene=blaOXA]_[locus_tag=A7J11_07272]_[protein=OXA-213_family_carbapenem-hydrolyzing_class_D_beta-lactamase_OXA-9     AGGTGTTTTGGTTATTAAGCGTGGAAATAC 180
lcl|NG_078001.1_cds_WP_081174195.1_1_[gene=blaOXA]_[locus_tag=A7J11_07273]_[protein=OXA-213_family_carbapenem-hydrolyzing_class_D_beta-lactamase_OXA-9     AGGTGTTTTAGTTATAAAACGTGGGCAAAT 180
lcl|NG_078006.1_cds_WP_231869610.1_1_[gene=blaOXA]_[locus_tag=A7J11_07278]_[protein=OXA-213_family_carbapenem-hydrolyzing_class_D_beta-lactamase_OXA-9     GGGAGTTTTAGTGATTAAGCGTGGGCAAAC 180
lcl|NG_078007.1_cds_WP_231869611.1_1_[gene=blaOXA]_[locus_tag=A7J11_07279]_[protein=OXA-213_family_carbapenem-hydrolyzing_class_D_beta-lactamase_OXA-9     AGGTGTTTTAGTTATAAAACGTGGGCAAAC 180
lcl|NG_078008.1_cds_WP_231869612.1_1_[gene=blaOXA]_[locus_tag=A7J11_07280]_[protein=OXA-213_family_carbapenem-hydrolyzing_class_D_beta-lactamase_OXA-9     AGGAGTTTTAGTGATTAAGCGTGGGCAAAC 180
lcl|NG_078009.1_cds_WP_231869613.1_1_[gene=blaOXA]_[locus_tag=A7J11_07281]_[protein=OXA-213_family_carbapenem-hydrolyzing_class_D_beta-lactamase_OXA-9     AGGTGTTTTAGTTATAAAACGTGGGCAAAC 180
lcl|NG_078010.1_cds_WP_231869614.1_1_[gene=blaOXA]_[locus_tag=A7J11_07282]_[protein=OXA-213_family_carbapenem-hydrolyzing_class_D_beta-lactamase_OXA-9     AGGTGTTTTGGTTATTAAGCGCGGAAATAC 180
lcl|NG_078011.1_cds_WP_231869615.1_1_[gene=blaOXA]_[locus_tag=A7J11_07283]_[protein=OXA-213_family_carbapenem-hydrolyzing_class_D_beta-lactamase_OXA-9     GGGTGTTTTGGTGATTAAGCGAGAGCAAAC 180
lcl|NG_078013.1_cds_WP_231869617.1_1_[gene=blaOXA]_[locus_tag=A7J11_07285]_[protein=OXA-213_family_carbapenem-hydrolyzing_class_D_beta-lactamase_OXA-9     AGGTGTTTTAATTATAAAACGTGGCCAAAC 180
lcl|NG_078021.1_cds_WP_231869625.1_1_[gene=blaOXA]_[locus_tag=A7J11_07293]_[protein=OXA-213_family_carbapenem-hydrolyzing_class_D_beta-lactamase_OXA-1     AGGTGTTTTAGTTATAAAACGTGAGCAAAC 180
lcl|NG_078023.1_cds_WP_231869626.1_1_[gene=blaOXA]_[locus_tag=A7J11_07295]_[protein=OXA-213_family_carbapenem-hydrolyzing_class_D_beta-lactamase_OXA-1     AGGTGTTTTAGTTATAAAATGTGGGCAAAC 180
lcl|NG_078024.1_cds_WP_231869627.1_1_[gene=blaOXA]_[locus_tag=A7J11_07296]_[protein=OXA-213_family_carbapenem-hydrolyzing_class_D_beta-lactamase_OXA-1     GGGAGTTTTAGTGATTAAGCGTGGGCAGAC 180
lcl|NG_078028.1_cds_WP_231869630.1_1_[gene=blaOXA]_[locus_tag=A7J11_07300]_[protein=OXA-213_family_carbapenem-hydrolyzing_class_D_beta-lactamase_OXA-1     GGGAGTTTTAGTGATTAAGCGTGGGCAGAC 180
lcl|NG_078029.1_cds_WP_231869631.1_1_[gene=blaOXA]_[locus_tag=A7J11_07301]_[protein=OXA-213_family_carbapenem-hydrolyzing_class_D_beta-lactamase_OXA-1     AGGTGTTTTGGTTATTAAGCGCGGAAATAC 180
lcl|NG_078030.1_cds_WP_231869632.1_1_[gene=blaOXA]_[locus_tag=A7J11_07302]_[protein=OXA-213_family_carbapenem-hydrolyzing_class_D_beta-lactamase_OXA-1     GGGTGTTTTGGTGATTAAGCGAGGACAAAC 180
lcl|NG_078031.1_cds_WP_231869633.1_1_[gene=blaOXA]_[locus_tag=A7J11_07303]_[protein=OXA-213_family_carbapenem-hydrolyzing_class_D_beta-lactamase_OXA-1     TGGTGTTTTGGTTATTAAGCGTGGAAAGAC 180
lcl|NG_079235.1_cds_WP_046811527.1_1_[gene=blaOXA]_[locus_tag=A7J11_07356]_[protein=OXA-213_family_carbapenem-hydrolyzing_class_D_beta-lactamase_OXA-1     AGGTGTTTTAGTTATAAAACGTGGACAAAC 180
lcl|NG_079240.1_cds_WP_240067730.1_1_[gene=blaOXA]_[locus_tag=A7J11_07376]_[protein=OXA-213_family_carbapenem-hydrolyzing_class_D_beta-lactamase_OXA-1     AGGCGTTTTGGTTATTAAGCGAGAGCAAAA 180
lcl|NG_081723.1_cds_WP_256875619.1_1_[gene=blaOXA]_[locus_tag=A7J11_07667]_[protein=OXA-213_family_carbapenem-hydrolyzing_class_D_beta-lactamase_OXA-1     AGGTGTTTTGGTTATTAAGCGCGGAAATAC 180
lcl|NG_081724.1_cds_WP_256875620.1_1_[gene=blaOXA]_[locus_tag=A7J11_07668]_[protein=OXA-213_family_carbapenem-hydrolyzing_class_D_beta-lactamase_OXA-1     AGGTGTTTTAGTTATAAAACGTGGGCAAAC 180
lcl|NG_088414.1_cds_WP_119685493.1_1_[gene=blaOXA]_[locus_tag=A7J11_07762]_[protein=OXA-213_family_carbapenem-hydrolyzing_class_D_beta-lactamase_OXA-1     AGGTGTTTTAGTTATAAAACGTGGGCAAAC 180
lcl|NG_088415.1_cds_WP_262697150.1_1_[gene=blaOXA]_[locus_tag=A7J11_07763]_[protein=OXA-213_family_carbapenem-hydrolyzing_class_D_beta-lactamase_OXA-1     GGGTGTTTTGGTGATTAAGCGAGGACAAAC 180
lcl|NG_149667.1_cds_WP_274293090.1_1_[gene=blaOXA]_[locus_tag=A7J11_07922]_[protein=OXA-213_family_carbapenem-hydrolyzing_class_D_beta-lactamase_OXA-1     GGGTGTTTTGGTGATTAAGCGAGGACAAAC 180
lcl|NG_157027.1_cds_WP_279240793.1_1_[gene=blaOXA]_[locus_tag=A7J11_08007]_[protein=OXA-213_family_carbapenem-hydrolyzing_class_D_beta-lactamase_OXA-1     AGGTGTTTTAGTTATAAAACGTGGGCAAAT 180
lcl|NG_157028.1_cds_WP_262451630.1_1_[gene=blaOXA]_[locus_tag=A7J11_08008]_[protein=OXA-213_family_carbapenem-hydrolyzing_class_D_beta-lactamase_OXA-1     AGGTGTTTTAGTTATAAAACGTGAGCAAAC 180
lcl|NG_157029.1_cds_WP_279240794.1_1_[gene=blaOXA]_[locus_tag=A7J11_08009]_[protein=OXA-213_family_carbapenem-hydrolyzing_class_D_beta-lactamase_OXA-1     AGGTGTTTTAGTTATAAAACGTGGGCAAAC 180
lcl|NG_157034.1_cds_WP_009388658.1_1_[gene=blaOXA]_[locus_tag=A7J11_07952]_[protein=OXA-213_family_carbapenem-hydrolyzing_class_D_beta-lactamase_OXA-1     GGGTGTTTTGGTGATTAAGCGAGAAAAAGC 180
lcl|NG_242304.1_cds_WP_101663562.1_1_[gene=blaOXA]_[locus_tag=A7J11_08264]_[protein=OXA-213_family_carbapenem-hydrolyzing_class_D_beta-lactamase_OXA-1     AGGTGTTTTAGTTATAAAACGTGGGCAAAC 180
lcl|NG_242584.1_cds_WP_338424123.1_1_[gene=blaOXA]_[locus_tag=A7J11_08354]_[protein=OXA-213_family_carbapenem-hydrolyzing_class_D_beta-lactamase_OXA-1     AGGTGTTTTGGTTATTAAGCGCGGAAATAC 180
lcl|NG_242585.1_cds_WP_338424124.1_1_[gene=blaOXA]_[locus_tag=A7J11_08355]_[protein=OXA-213_family_carbapenem-hydrolyzing_class_D_beta-lactamase_OXA-1     AGGTGTTTTAGTTATAAAACGTGAGCAAAC 180
lcl|NG_242587.1_cds_WP_334377767.1_1_[gene=blaOXA]_[locus_tag=A7J11_08301]_[protein=OXA-213_family_carbapenem-hydrolyzing_class_D_beta-lactamase_OXA-1     AGGTGTTTTAGTTATAAAACGTGGGCAAAC 180
lcl|NG_243484.1_cds_WP_375516067.1_1_[gene=blaOXA]_[locus_tag=A7J11_08550]_[protein=OXA-213_family_carbapenem-hydrolyzing_class_D_beta-lactamase_OXA-1     AGGTGTTTTAGTTATAAAACGTGGGCAAAT 180
lcl|NG_244129.1_cds_WP_170247747.1_1_[gene=blaOXA]_[locus_tag=A7J11_08684]_[protein=OXA-213_family_carbapenem-hydrolyzing_class_D_beta-lactamase_OXA-1     AGGTGTTTTAATTATAAAACGTGGCCAAAC 180
lcl|NG_244130.1_cds_WP_408906778.1_1_[gene=blaOXA]_[locus_tag=A7J11_08685]_[protein=OXA-213_family_carbapenem-hydrolyzing_class_D_beta-lactamase_OXA-1     AGGTGTTTTAGTTATAAAACGTGGGCAAAC 180
lcl|NG_244131.1_cds_WP_408906779.1_1_[gene=blaOXA]_[locus_tag=A7J11_08686]_[protein=OXA-213_family_carbapenem-hydrolyzing_class_D_beta-lactamase_OXA-1     AGGTGTTTTAGTTATAAAACGTGGGCAAAC 180
lcl|NG_244132.1_cds_WP_408906780.1_1_[gene=blaOXA]_[locus_tag=A7J11_08687]_[protein=OXA-213_family_carbapenem-hydrolyzing_class_D_beta-lactamase_OXA-1     AGGTGTTTTAGTTATAAAACGTGGGCAAAC 180
lcl|NG_244133.1_cds_WP_408906781.1_1_[gene=blaOXA]_[locus_tag=A7J11_08688]_[protein=OXA-213_family_carbapenem-hydrolyzing_class_D_beta-lactamase_OXA-1     AGGTGTTTTAGTTATAAAACGTGGGCAAAC 180
lcl|NG_244134.1_cds_WP_408906782.1_1_[gene=blaOXA]_[locus_tag=A7J11_08689]_[protein=OXA-213_family_carbapenem-hydrolyzing_class_D_beta-lactamase_OXA-1     AGGTGTTTTAGTTATAAAACGTGGGCAAAC 180
lcl|NG_244135.1_cds_WP_408906783.1_1_[gene=blaOXA]_[locus_tag=A7J11_08690]_[protein=OXA-213_family_carbapenem-hydrolyzing_class_D_beta-lactamase_OXA-1     AGGTGTTTTAGTTATAAAACGTGGGCAAAT 180
lcl|NG_244136.1_cds_WP_408906784.1_1_[gene=blaOXA]_[locus_tag=A7J11_08691]_[protein=OXA-213_family_carbapenem-hydrolyzing_class_D_beta-lactamase_OXA-1     AGGTGTTTTAATTATAAAACGTGGGCAAAC 180
lcl|NG_244137.1_cds_WP_408906785.1_1_[gene=blaOXA]_[locus_tag=A7J11_08692]_[protein=OXA-213_family_carbapenem-hydrolyzing_class_D_beta-lactamase_OXA-1     AGGTGTTTTAATTATAAAACGTGGCCAAAC 180
lcl|NG_244138.1_cds_WP_408906786.1_1_[gene=blaOXA]_[locus_tag=A7J11_08693]_[protein=OXA-213_family_carbapenem-hydrolyzing_class_D_beta-lactamase_OXA-1     AGGTGTTTTGGTTATTAAGCGCGGAAATAC 180
lcl|NG_244139.1_cds_WP_057106444.1_1_[gene=blaOXA]_[locus_tag=A7J11_08694]_[protein=OXA-213_family_carbapenem-hydrolyzing_class_D_beta-lactamase_OXA-1     TGGTGTTTTGGTTATTAAGCGTGGAAAGAC 180
lcl|NG_244140.1_cds_WP_031948142.1_1_[gene=blaOXA]_[locus_tag=A7J11_08695]_[protein=OXA-213_family_carbapenem-hydrolyzing_class_D_beta-lactamase_OXA-1     TGGTGTTTTGGTTATTAAGCGTGGAAAGAC 180
lcl|NG_244548.1_cds_WP_420354116.1_1_[gene=blaOXA]_[locus_tag=A7J11_08765]_[protein=OXA-213_family_carbapenem-hydrolyzing_class_D_beta-lactamase_OXA-1     AGGTGTTTTAGTTATAAAACGTGGGCAAAC 180
lcl|NG_244559.1_cds_WP_420354126.1_1_[gene=blaOXA]_[locus_tag=A7J11_08829]_[protein=OXA-213_family_carbapenem-hydrolyzing_class_D_beta-lactamase_OXA-1     AGGTGTTTTAGTTATAAAACATGGGCGAAC 180
lcl|NG_244560.1_cds_WP_420354127.1_1_[gene=blaOXA]_[locus_tag=A7J11_08830]_[protein=OXA-213_family_carbapenem-hydrolyzing_class_D_beta-lactamase_OXA-1     AGGTGTTTTAATTATAAAACGTGGCCAAAC 180
lcl|NG_244561.1_cds_WP_233732376.1_1_[gene=blaOXA]_[locus_tag=A7J11_08831]_[protein=OXA-213_family_carbapenem-hydrolyzing_class_D_beta-lactamase_OXA-1     AGGTGTTTTAGTTATAAAACGTGGGCAAAT 180
lcl|NG_244562.1_cds_WP_327741580.1_1_[gene=blaOXA]_[locus_tag=A7J11_08832]_[protein=OXA-213_family_carbapenem-hydrolyzing_class_D_beta-lactamase_OXA-1     AGGTGTTTTAATTATAAAACGTGGCCAAAC 180
lcl|NG_244563.1_cds_WP_420354128.1_1_[gene=blaOXA]_[locus_tag=A7J11_08833]_[protein=OXA-213_family_carbapenem-hydrolyzing_class_D_beta-lactamase_OXA-1     AGGTGTTTTAATTATAAAACGTGGCCAAAC 180
lcl|NG_244564.1_cds_WP_420354129.1_1_[gene=blaOXA]_[locus_tag=A7J11_08834]_[protein=OXA-213_family_carbapenem-hydrolyzing_class_D_beta-lactamase_OXA-1     GGGAGTTTTAGTGATTAAGCGTGGGCAGAC 180
lcl|NG_244565.1_cds_WP_216968783.1_1_[gene=blaOXA]_[locus_tag=A7J11_08835]_[protein=OXA-213_family_carbapenem-hydrolyzing_class_D_beta-lactamase_OXA-1     TGGTGTTTTGGTTATTAAGCGCGGAAAGAC 180
lcl|OL790815.1_cds_UHC46317.1_1_[gene=blaOXA]_[protein=OXA-213_family_carbapenem-hydrolyzing_class_D_beta-lactamase_OXA-1045]_[protein_id=UHC46317.1]_     AGGTGTTTTAGTTATAAAACGTGGACAAAC 180
lcl|OL901278.1_cds_UHO07589.1_1_[gene=blaOXA]_[protein=OXA-213_family_carbapenem-hydrolyzing_class_D_beta-lactamase_OXA-1050]_[protein_id=UHO07589.1]_     AGGCGTTTTGGTTATTAAGCGAGAGCAAAA 180
lcl|ON651493.1_cds_UTS94246.1_1_[gene=blaOXA]_[protein=OXA-213_family_carbapenem-hydrolyzing_class_D_beta-lactamase_OXA-1137]_[protein_id=UTS94246.1]_     AGGTGTTTTGGTTATTAAGCGCGGAAATAC 180
lcl|ON651494.1_cds_UTS94247.1_1_[gene=blaOXA]_[protein=OXA-213_family_carbapenem-hydrolyzing_class_D_beta-lactamase_OXA-1138]_[protein_id=UTS94247.1]_     AGGTGTTTTAGTTATAAAACGTGGGCAAAC 180
lcl|OP297830.1_cds_UVU92354.1_1_[gene=blaOXA]_[protein=OXA-213_family_carbapenem-hydrolyzing_class_D_beta-lactamase_OXA-1150]_[protein_id=UVU92354.1]_     AGGTGTTTTAGTTATAAAACGTGGGCAAAC 180
lcl|OP297832.1_cds_UVU92356.1_1_[gene=blaOXA]_[protein=OXA-213_family_carbapenem-hydrolyzing_class_D_beta-lactamase_OXA-1151]_[protein_id=UVU92356.1]_     GGGTGTTTTGGTGATTAAGCGAGGACAAAC 180
lcl|OP745004.1_cds_UZF98455.1_1_[gene=blaOXA]_[protein=OXA-213_family_carbapenem-hydrolyzing_class_D_beta-lactamase_OXA-1164]_[protein_id=UZF98455.1]_     AGGTGTTTTAGTTATAAAACGTGGGCAAAT 180
lcl|OP745006.1_cds_UZF98457.1_1_[gene=blaOXA]_[protein=OXA-213_family_carbapenem-hydrolyzing_class_D_beta-lactamase_OXA-1165]_[protein_id=UZF98457.1]_     AGGTGTTTTAGTTATAAAACGTGGGCAAAC 180
lcl|OP745008.1_cds_UZF98459.1_1_[gene=blaOXA]_[protein=OXA-213_family_carbapenem-hydrolyzing_class_D_beta-lactamase_OXA-1166]_[protein_id=UZF98459.1]_     AGGTGTTTTAGTTATAAAACGTGGGCAAAT 180
lcl|OR815355.1_cds_WPK95947.1_1_[gene=blaOXA]_[protein=OXA-213_family_carbapenem-hydrolyzing_class_D_beta-lactamase_OXA-1224]_[protein_id=WPK95947.1]_     AGGTGTTTTAGTTATAAAACGTGGGCAAAC 180
lcl|PP328952.1_cds_WVW91705.1_1_[gene=blaOXA]_[protein=OXA-213_family_carbapenem-hydrolyzing_class_D_beta-lactamase_OXA-1234]_[protein_id=WVW91705.1]_     AGGTGTTTTGGTTATTAAGCGCGGAAATAC 180
lcl|PP328953.1_cds_WVW91706.1_1_[gene=blaOXA]_[protein=OXA-213_family_carbapenem-hydrolyzing_class_D_beta-lactamase_OXA-1235]_[protein_id=WVW91706.1]_     AGGTGTTTTAGTTATAAAACGTGAGCAAAC 180
lcl|PQ118408.1_cds_XJP49366.1_1_[gene=blaOXA]_[protein=OXA-213_family_carbapenem-hydrolyzing_class_D_beta-lactamase_OXA-1310]_[protein_id=XJP49366.1]_     AGGTGTTTTAATTATAAAACGTGGCCAAAC 180
lcl|PQ118409.1_cds_XJP49367.1_1_[gene=blaOXA]_[protein=OXA-213_family_carbapenem-hydrolyzing_class_D_beta-lactamase_OXA-1311]_[protein_id=XJP49367.1]_     AGGTGTTTTAGTTATAAAACGTGGGCAAAC 180
lcl|PQ118410.1_cds_XJP49368.1_1_[gene=blaOXA]_[protein=OXA-213_family_carbapenem-hydrolyzing_class_D_beta-lactamase_OXA-1312]_[protein_id=XJP49368.1]_     AGGTGTTTTAGTTATAAAACGTGGGCAAAC 180
lcl|PQ118411.1_cds_XJP49369.1_1_[gene=blaOXA]_[protein=OXA-213_family_carbapenem-hydrolyzing_class_D_beta-lactamase_OXA-1313]_[protein_id=XJP49369.1]_     AGGTGTTTTAGTTATAAAACGTGGGCAAAC 180
lcl|PQ118412.1_cds_XJP49370.1_1_[gene=blaOXA]_[protein=OXA-213_family_carbapenem-hydrolyzing_class_D_beta-lactamase_OXA-1314]_[protein_id=XJP49370.1]_     AGGTGTTTTAGTTATAAAACGTGGGCAAAC 180
lcl|PQ118413.1_cds_XJP49371.1_1_[gene=blaOXA]_[protein=OXA-213_family_carbapenem-hydrolyzing_class_D_beta-lactamase_OXA-1315]_[protein_id=XJP49371.1]_     AGGTGTTTTAGTTATAAAACGTGGGCAAAC 180
lcl|PQ118414.1_cds_XJP49372.1_1_[gene=blaOXA]_[protein=OXA-213_family_carbapenem-hydrolyzing_class_D_beta-lactamase_OXA-1316]_[protein_id=XJP49372.1]_     AGGTGTTTTAGTTATAAAACGTGGGCAAAT 180
lcl|PQ118415.1_cds_XJP49373.1_1_[gene=blaOXA]_[protein=OXA-213_family_carbapenem-hydrolyzing_class_D_beta-lactamase_OXA-1317]_[protein_id=XJP49373.1]_     AGGTGTTTTAATTATAAAACGTGGGCAAAC 180
lcl|PQ118416.1_cds_XJP49374.1_1_[gene=blaOXA]_[protein=OXA-213_family_carbapenem-hydrolyzing_class_D_beta-lactamase_OXA-1318]_[protein_id=XJP49374.1]_     AGGTGTTTTAATTATAAAACGTGGCCAAAC 180
lcl|PQ118417.1_cds_XJP49375.1_1_[gene=blaOXA]_[protein=OXA-213_family_carbapenem-hydrolyzing_class_D_beta-lactamase_OXA-1319]_[protein_id=XJP49375.1]_     AGGTGTTTTGGTTATTAAGCGCGGAAATAC 180
lcl|PQ118418.1_cds_XJP49376.1_1_[gene=blaOXA]_[protein=OXA-213_family_carbapenem-hydrolyzing_class_D_beta-lactamase_OXA-1320]_[protein_id=XJP49376.1]_     TGGTGTTTTGGTTATTAAGCGTGGAAAGAC 180
lcl|PQ118419.1_cds_XJP49377.1_1_[gene=blaOXA]_[protein=OXA-213_family_carbapenem-hydrolyzing_class_D_beta-lactamase_OXA-1321]_[protein_id=XJP49377.1]_     TGGTGTTTTGGTTATTAAGCGTGGAAAGAC 180
lcl|PQ196146.1_cds_XGJ10592.1_1_[gene=blaOXA]_[protein=OXA-213_family_carbapenem-hydrolyzing_class_D_beta-lactamase_OXA-1266]_[protein_id=XGJ10592.1]_     AGGTGTTTTAGTTATAAAACGTGGGCAAAT 180
lcl|PQ763679.1_cds_XLQ31176.1_1_[gene=blaOXA]_[protein=OXA-213_family_carbapenem-hydrolyzing_class_D_beta-lactamase_OXA-1331]_[protein_id=XLQ31176.1]_     AGGTGTTTTAGTTATAAAACGTGGGCAAAC 180
lcl|PV054831.1_cds_XOA00399.1_1_[gene=blaOXA]_[protein=OXA-213_family_carbapenem-hydrolyzing_class_D_beta-lactamase_OXA-1342]_[protein_id=XOA00399.1]_     AGGTGTTTTAGTTATAAAACATGGGCGAAC 180
lcl|PV054832.1_cds_XOA00400.1_1_[gene=blaOXA]_[protein=OXA-213_family_carbapenem-hydrolyzing_class_D_beta-lactamase_OXA-1343]_[protein_id=XOA00400.1]_     AGGTGTTTTAATTATAAAACGTGGCCAAAC 180
lcl|PV054833.1_cds_XOA00401.1_1_[gene=blaOXA]_[protein=OXA-213_family_carbapenem-hydrolyzing_class_D_beta-lactamase_OXA-1344]_[protein_id=XOA00401.1]_     AGGTGTTTTAGTTATAAAACGTGGGCAAAT 180
lcl|PV054834.1_cds_XOA00402.1_1_[gene=blaOXA]_[protein=OXA-213_family_carbapenem-hydrolyzing_class_D_beta-lactamase_OXA-1345]_[protein_id=XOA00402.1]_     AGGTGTTTTAATTATAAAACGTGGCCAAAC 180
lcl|PV054835.1_cds_XOA00403.1_1_[gene=blaOXA]_[protein=OXA-213_family_carbapenem-hydrolyzing_class_D_beta-lactamase_OXA-1346]_[protein_id=XOA00403.1]_     AGGTGTTTTAATTATAAAACGTGGCCAAAC 180
lcl|PV054836.1_cds_XOA00404.1_1_[gene=blaOXA]_[protein=OXA-213_family_carbapenem-hydrolyzing_class_D_beta-lactamase_OXA-1347]_[protein_id=XOA00404.1]_     GGGAGTTTTAGTGATTAAGCGTGGGCAGAC 180
lcl|PV054837.1_cds_XOA00405.1_1_[gene=blaOXA]_[protein=OXA-213_family_carbapenem-hydrolyzing_class_D_beta-lactamase_OXA-1348]_[protein_id=XOA00405.1]_     TGGTGTTTTGGTTATTAAGCGCGGAAAGAC 180
lcl|PV878571.1_cds_XXP60810.1_1_[gene=blaOXA]_[protein=OXA-213_family_carbapenem-hydrolyzing_class_D_beta-lactamase_OXA-1390]_[protein_id=XXP60810.1]_     AGGTGTTTTAGTTGTAAAACGTGAGCAAAC 180
PF                                                                                                                                                         ------------------------------ 180
PR                                                                                                                                                         ------------------------------ 180
                                                                                                                                                                                         

OXA-1_consensus                                                                                                                                            -GCTGAAATTGCTCAATTCAATAAAGCAAA 210
OXA01_crRNA                                                                                                                                                ------------------------------ 210
Forward_primer                                                                                                                                             ------------------------------ 210
Reverse_primer                                                                                                                                             ------------------------------ 210
lcl|NG_049512.1_cds_WP_005047495.1_1_[gene=blaOXA]_[locus_tag=A7J11_02759]_[protein=carbapenem-hydrolyzing_class_D_beta-lactamase_OXA-213]_[protein_id     AGAAGAAATTTATGGCAATGATTTTAAAAG 210
lcl|KU571454.1_cds_AMB17205.1_1_[gene=blaOXA]_[protein=OXA-213_family_carbapenem-hydrolyzing_class_D_beta-lactamase_OXA-506]_[protein_id=AMB17205.1]_[     AGAGGAAATCTATGGCAATGATCTTAAAAG 210
lcl|KX599408.1_cds_ANW47167.1_1_[gene=blaOXA]_[protein=OXA-213_family_carbapenem-hydrolyzing_class_D_beta-lactamase_OXA-522]_[protein_id=ANW47167.1]_[     AGAGGAAATCTATGGCAATGATCTTAAAAG 210
lcl|KX599409.1_cds_ANW47168.1_1_[gene=blaOXA]_[protein=OXA-213_family_carbapenem-hydrolyzing_class_D_beta-lactamase_OXA-526]_[protein_id=ANW47168.1]_[     AGAGGAAGTCTATGGCAATGATCCTAAAAG 210
lcl|KY767021.1_cds_ARB50423.1_1_[gene=blaOXA]_[protein=OXA-213_family_carbapenem-hydrolyzing_class_D_beta-lactamase_OXA-563]_[protein_id=ARB50423.1]_[     GGAGGAAGTCTATGGCAATGATCTTAAAAG 210
lcl|KY767022.1_cds_ARB50424.1_1_[gene=blaOXA]_[protein=OXA-213_family_carbapenem-hydrolyzing_class_D_beta-lactamase_OXA-564]_[protein_id=ARB50424.1]_[     AGAGGAAATCTATGGCAATGATCTTAAAAG 210
lcl|MH212162.1_cds_AWA42531.1_1_[gene=blaOXA]_[protein=OXA-213_family_carbapenem-hydrolyzing_class_D_beta-lactamase_OXA-642]_[protein_id=AWA42531.1]_[     AGAGGAAATCTATGGCAATGATCTTAAAAG 210
lcl|MH780099.1_cds_AXQ11891.1_1_[gene=blaOXA]_[protein=OXA-213_family_carbapenem-hydrolyzing_class_D_beta-lactamase_OXA-678]_[protein_id=AXQ11891.1]_[     AGAGGAAATTTATGGGAATGATCTAAAAAG 210
lcl|NG_049614.1_cds_WP_063862632.1_1_[gene=blaOXA]_[locus_tag=A7J11_03087]_[protein=OXA-213_family_carbapenem-hydrolyzing_class_D_beta-lactamase_OXA-3     AGAAGAAATTTATGGCAATGATCTTAAAAG 210
lcl|NG_064759.1_cds_WP_136512092.1_1_[gene=blaOXA]_[locus_tag=A7J11_06217]_[protein=OXA-213_family_carbapenem-hydrolyzing_class_D_beta-lactamase_OXA-8     CGAAGAAATTTATGGCAATGATCTTAAAAG 210
lcl|NG_148652.1_cds_WP_268871871.1_1_[gene=blaOXA]_[locus_tag=A7J11_07884]_[protein=OXA-213_family_carbapenem-hydrolyzing_class_D_beta-lactamase_OXA-1     AGAGGAAGTCTATGGCAATGATCTTAAAAG 210
lcl|NG_148653.1_cds_WP_268871872.1_1_[gene=blaOXA]_[locus_tag=A7J11_07886]_[protein=OXA-213_family_carbapenem-hydrolyzing_class_D_beta-lactamase_OXA-1     AGAGGAAATCTATGGCAATGATCTTAAAAG 210
lcl|NG_148654.1_cds_WP_104074618.1_1_[gene=blaOXA]_[locus_tag=A7J11_07888]_[protein=OXA-213_family_carbapenem-hydrolyzing_class_D_beta-lactamase_OXA-1     AGAGGAAGTCTATGGCAATGCTCTTAAAAG 210
lcl|ON101850.1_cds_UOM32500.1_1_[gene=blaOXA]_[protein=OXA-213_family_carbapenem-hydrolyzing_class_D_beta-lactamase_OXA-1113]_[protein_id=UOM32500.1]_     AGAGGAAGTCTATGGCAATGATCTTAAAAG 210
lcl|ON101851.1_cds_UOM32501.1_1_[gene=blaOXA]_[protein=OXA-213_family_carbapenem-hydrolyzing_class_D_beta-lactamase_OXA-1114]_[protein_id=UOM32501.1]_     AGAGGAAGTCTATGGCAATGATCTTAAAAG 210
lcl|ON101852.1_cds_UOM32502.1_1_[gene=blaOXA]_[protein=OXA-213_family_carbapenem-hydrolyzing_class_D_beta-lactamase_OXA-1115]_[protein_id=UOM32502.1]_     AGAGGAAGTCTATGGCAATGATCTTAAAAG 210
lcl|KX668472.1_cds_ANZ80603.1_1_[gene=blaOXA]_[protein=OXA-213_family_carbapenem-hydrolyzing_class_D_beta-lactamase_OXA-533]_[protein_id=ANZ80603.1]_[     AGAGGAAGTCTATGGCAATGATCTTAAAAG 210
lcl|LC742738.1_cds_BDU78995.1_1_[gene=blaOXA]_[protein=OXA-213_family_carbapenem-hydrolyzing_class_D_beta-lactamase_OXA-1185]_[protein_id=BDU78995.1]_     AGAAGAAATTTATGGCAATGATCTTAAAAG 210
lcl|LC777321.1_cds_BER91150.1_1_[gene=blaOXA]_[protein=OXA-213_family_carbapenem-hydrolyzing_class_D_beta-lactamase]_[protein_id=BER91150.1]_[location     AGAGGAAATCTATGGCAATGATCTTAAAAG 210
lcl|MK087756.1_cds_AYN72943.1_1_[gene=blaOXA]_[protein=OXA-213_family_carbapenem-hydrolyzing_class_D_beta-lactamase_OXA-777]_[protein_id=AYN72943.1]_[     AGAGGAAGTCTATGGCAATGATCTTAAAAG 210
lcl|MK087757.2_cds_AYN72944.2_1_[gene=blaOXA]_[protein=OXA-213_family_carbapenem-hydrolyzing_class_D_beta-lactamase_OXA-564]_[protein_id=AYN72944.2]_[     AGAGGAAATCTATGGCAATGATCTTAAAAG 210
lcl|MK087758.1_cds_AYN72945.1_1_[gene=blaOXA]_[protein=OXA-213_family_carbapenem-hydrolyzing_class_D_beta-lactamase_OXA-778]_[protein_id=AYN72945.1]_[     AGAGGAAGTCTATGGCAATGATCTTAAAAG 210
lcl|MK087759.1_cds_AYN72946.1_1_[gene=blaOXA]_[protein=OXA-213_family_carbapenem-hydrolyzing_class_D_beta-lactamase_OXA-500]_[protein_id=AYN72946.1]_[     AGAGGAAGTCTATGGCAATGATCTTAAAAG 210
lcl|MK087760.1_cds_AYN72947.1_1_[gene=blaOXA]_[protein=OXA-213_family_carbapenem-hydrolyzing_class_D_beta-lactamase_OXA-500]_[protein_id=AYN72947.1]_[     AGAGGAAGTCTATGGCAATGATCTTAAAAG 210
lcl|MK087761.1_cds_AYN72948.1_1_[gene=blaOXA]_[protein=OXA-213_family_carbapenem-hydrolyzing_class_D_beta-lactamase_OXA-500]_[protein_id=AYN72948.1]_[     AGAGGAAGTCTATGGCAATGATCTTAAAAG 210
lcl|MK087762.1_cds_AYN72949.1_1_[gene=blaOXA]_[protein=OXA-213_family_carbapenem-hydrolyzing_class_D_beta-lactamase_OXA-500]_[protein_id=AYN72949.1]_[     AGAGGAAGTCTATGGCAATGATCTTAAAAG 210
lcl|MK645913.1_cds_QBQ03026.1_1_[gene=blaOXA]_[protein=OXA-213_family_carbapenem-hydrolyzing_class_D_beta-lactamase_OXA-801]_[protein_id=QBQ03026.1]_[     CGAAGAAATTTATGGCAATGATCTTAAAAG 210
lcl|MK645914.1_cds_QBQ03027.1_1_[gene=blaOXA]_[protein=OXA-213_family_carbapenem-hydrolyzing_class_D_beta-lactamase_OXA-802]_[protein_id=QBQ03027.1]_[     CGAAGAAATTTATGGCAATGATCTTAAAAG 210
lcl|MK645915.1_cds_QBQ03028.1_1_[gene=blaOXA]_[protein=OXA-213_family_carbapenem-hydrolyzing_class_D_beta-lactamase_OXA-803]_[protein_id=QBQ03028.1]_[     AGAGGAAGTCTATGGCAATGATCTTAAAAG 210
lcl|MK645916.1_cds_QBQ03029.1_1_[gene=blaOXA]_[protein=OXA-213_family_carbapenem-hydrolyzing_class_D_beta-lactamase_OXA-804]_[protein_id=QBQ03029.1]_[     AGAGGAAATCTATGGCAATGATCTTAAAAG 210
lcl|MK645917.1_cds_QBQ03030.1_1_[gene=blaOXA]_[protein=OXA-213_family_carbapenem-hydrolyzing_class_D_beta-lactamase_OXA-805]_[protein_id=QBQ03030.1]_[     CGAAGAAATTTATGGCAATGATCTTAAAAG 210
lcl|MK645931.1_cds_QBQ03044.1_1_[gene=blaOXA]_[protein=OXA-213_family_carbapenem-hydrolyzing_class_D_beta-lactamase_OXA-819]_[protein_id=QBQ03044.1]_[     CGAAGAAATTTATGGCAATAATCTTAAAAG 210
lcl|MK645932.1_cds_QBQ03045.1_1_[gene=blaOXA]_[protein=OXA-213_family_carbapenem-hydrolyzing_class_D_beta-lactamase_OXA-820]_[protein_id=QBQ03045.1]_[     AGAGGAAGTCTATGGCAATGATCTTAAAAG 210
lcl|MK645933.1_cds_QBQ03046.1_1_[gene=blaOXA]_[protein=OXA-213_family_carbapenem-hydrolyzing_class_D_beta-lactamase_OXA-821]_[protein_id=QBQ03046.1]_[     AGAGGAAATCTATGGCAATGATCTTAAAAG 210
lcl|MK713326.1_cds_QBX33276.1_1_[gene=blaOXA]_[protein=OXA-213_family_carbapenem-hydrolyzing_class_D_beta-lactamase_OXA-822]_[protein_id=QBX33276.1]_[     AGAAGAAATTTATGGCAATGACCTTAAAAG 210
lcl|MK810442.1_cds_QCE31566.1_1_[gene=blaOXA]_[protein=OXA-213_family_carbapenem-hydrolyzing_class_D_beta-lactamase_OXA-826]_[protein_id=QCE31566.1]_[     AGAGGAAGTCTATGGCAATGATCTTAAAAG 210
lcl|MK942060.1_cds_QCU71419.1_1_[gene=blaOXA]_[protein=OXA-213_family_carbapenem-hydrolyzing_class_D_beta-lactamase_OXA-832]_[protein_id=QCU71419.1]_[     AGAGGAAGTCTATGGCAATGATCTTAAAAG 210
lcl|MN339512.1_cds_QEJ74009.1_1_[gene=blaOXA]_[protein=OXA-213_family_carbapenem-hydrolyzing_class_D_beta-lactamase_OXA-840]_[protein_id=QEJ74009.1]_[     AGAGGAAGTCTATGGCAATGATCTTAAAAG 210
lcl|MN339513.1_cds_QEJ74010.1_1_[gene=blaOXA]_[protein=OXA-213_family_carbapenem-hydrolyzing_class_D_beta-lactamase_OXA-841]_[protein_id=QEJ74010.1]_[     AGAGGAAATTTATGGTAATGATCTTAAAAG 210
lcl|MN339514.1_cds_QEJ74011.1_1_[gene=blaOXA]_[protein=OXA-213_family_carbapenem-hydrolyzing_class_D_beta-lactamase_OXA-842]_[protein_id=QEJ74011.1]_[     AGAGGAAATTTATGGCAATGATCTAAAAAG 210
lcl|MN339515.1_cds_QEJ74012.1_1_[gene=blaOXA]_[protein=OXA-213_family_carbapenem-hydrolyzing_class_D_beta-lactamase_OXA-843]_[protein_id=QEJ74012.1]_[     AGAGGAAATTTATGGCAATGATCTAAAAAG 210
lcl|MN339516.1_cds_QEJ74013.1_1_[gene=blaOXA]_[protein=OXA-213_family_carbapenem-hydrolyzing_class_D_beta-lactamase_OXA-844]_[protein_id=QEJ74013.1]_[     AGAAGAAATTTATGGCAATGACGTTAAAAG 210
lcl|MZ133819.1_cds_QUW44777.1_1_[gene=blaOXA]_[protein=OXA-213_family_carbapenem-hydrolyzing_class_D_beta-lactamase_OXA-819]_[protein_id=QUW44777.1]_[     CGAAGAAATTTATGGCAATAATCTTAAAAG 210
lcl|MZ265730.1_cds_QWA20177.1_1_[gene=blaOXA]_[protein=OXA-213_family_carbapenem-hydrolyzing_class_D_beta-lactamase_OXA-978]_[protein_id=QWA20177.1]_[     AGAGGAAATCTATGGCAATGATATTAAAAG 210
lcl|MZ265731.1_cds_QWA20178.1_1_[gene=blaOXA]_[protein=OXA-213_family_carbapenem-hydrolyzing_class_D_beta-lactamase_OXA-979]_[protein_id=QWA20178.1]_[     AGAGGAAATTTATGGCAATGATCTAAAAAG 210
lcl|MZ265732.1_cds_QWA20179.1_1_[gene=blaOXA]_[protein=OXA-213_family_carbapenem-hydrolyzing_class_D_beta-lactamase_OXA-980]_[protein_id=QWA20179.1]_[     AGAGGAAGTCTATGGCAATGATCTTAAAAG 210
lcl|MZ265737.1_cds_QWA20184.1_1_[gene=blaOXA]_[protein=OXA-213_family_carbapenem-hydrolyzing_class_D_beta-lactamase_OXA-985]_[protein_id=QWA20184.1]_[     CGAAGAAATTTATGGCAATGATCTTAAAAG 210
lcl|MZ265738.1_cds_QWA20185.1_1_[gene=blaOXA]_[protein=OXA-213_family_carbapenem-hydrolyzing_class_D_beta-lactamase_OXA-986]_[protein_id=QWA20185.1]_[     AGAGGAAATCTATGGCAATGATCTTAAAAG 210
lcl|MZ265739.1_cds_QWA20186.1_1_[gene=blaOXA]_[protein=OXA-213_family_carbapenem-hydrolyzing_class_D_beta-lactamase_OXA-987]_[protein_id=QWA20186.1]_[     CGAAGAAATTTATGGCAATGATCTTAAAAG 210
lcl|MZ265740.1_cds_QWA20187.1_1_[gene=blaOXA]_[protein=OXA-213_family_carbapenem-hydrolyzing_class_D_beta-lactamase_OXA-988]_[protein_id=QWA20187.1]_[     AGAGGAAATCTATGGCAATGATCTTAAAAG 210
lcl|MZ265741.1_cds_QWA20188.1_1_[gene=blaOXA]_[protein=OXA-213_family_carbapenem-hydrolyzing_class_D_beta-lactamase_OXA-989]_[protein_id=QWA20188.1]_[     AGAGGAAATTTATGGCAATGATCTAAAAAG 210
lcl|MZ265742.1_cds_QWA20189.1_1_[gene=blaOXA]_[protein=OXA-213_family_carbapenem-hydrolyzing_class_D_beta-lactamase_OXA-990]_[protein_id=QWA20189.1]_[     AGAAGAAATTTATGGCAATGATCTTAAAAG 210
lcl|MZ265744.1_cds_QWA20191.1_1_[gene=blaOXA]_[protein=OXA-213_family_carbapenem-hydrolyzing_class_D_beta-lactamase_OXA-992]_[protein_id=QWA20191.1]_[     AGAGGAAGTCTATGGCAATGATCTTAAAAG 210
lcl|MZ265752.1_cds_QWA20199.1_1_[gene=blaOXA]_[protein=OXA-213_family_carbapenem-hydrolyzing_class_D_beta-lactamase_OXA-1000]_[protein_id=QWA20199.1]_     AGAGGAAGTCTATGGCAATGATCTTAAAAG 210
lcl|MZ265753.1_cds_QWA20200.1_1_[gene=blaOXA]_[protein=OXA-213_family_carbapenem-hydrolyzing_class_D_beta-lactamase_OXA-502]_[protein_id=QWA20200.1]_[     AGAGGAAATCTATGGCAATGATCTTAAAAG 210
lcl|MZ265755.1_cds_QWA20202.1_1_[gene=blaOXA]_[protein=OXA-213_family_carbapenem-hydrolyzing_class_D_beta-lactamase_OXA-1002]_[protein_id=QWA20202.1]_     AGAGGAAGTCTATGGCAATGATCTTAAAAG 210
lcl|MZ265756.1_cds_QWA20203.1_1_[gene=blaOXA]_[protein=OXA-213_family_carbapenem-hydrolyzing_class_D_beta-lactamase_OXA-1003]_[protein_id=QWA20203.1]_     CGAAGAAATTTATGGCAATGATCTTAAAAG 210
lcl|MZ265760.1_cds_QWA20207.1_1_[gene=blaOXA]_[protein=OXA-213_family_carbapenem-hydrolyzing_class_D_beta-lactamase_OXA-1007]_[protein_id=QWA20207.1]_     CGAAGAAATTTTTGGCAATGATCTTAAAAG 210
lcl|MZ265761.1_cds_QWA20208.1_1_[gene=blaOXA]_[protein=OXA-213_family_carbapenem-hydrolyzing_class_D_beta-lactamase_OXA-1008]_[protein_id=QWA20208.1]_     AGAGGAAATTTATGGCAATGATCTTAAAAG 210
lcl|MZ265762.1_cds_QWA20209.1_1_[gene=blaOXA]_[protein=OXA-213_family_carbapenem-hydrolyzing_class_D_beta-lactamase_OXA-1009]_[protein_id=QWA20209.1]_     AGAAGAAATTTATGGCAATGATCTTAAAAG 210
lcl|MZ265763.1_cds_QWA20210.1_1_[gene=blaOXA]_[protein=OXA-213_family_carbapenem-hydrolyzing_class_D_beta-lactamase_OXA-1010]_[protein_id=QWA20210.1]_     AGAGGAAATTTATGGCAATGATCTTAAAAG 210
lcl|NG_049563.1_cds_WP_005041180.1_1_[gene=blaOXA]_[locus_tag=A7J11_03005]_[protein=OXA-213_family_carbapenem-hydrolyzing_class_D_beta-lactamase_OXA-2     AGAAGAAATTTATGGCAATGATCTTAAAAG 210
lcl|NG_049564.1_cds_WP_003651390.1_1_[gene=blaOXA]_[locus_tag=A7J11_02450]_[protein=OXA-213_family_carbapenem-hydrolyzing_class_D_beta-lactamase_OXA-2     AGAAGAAATTTATGGCAATGATCTTAAAAG 210
lcl|NG_049565.1_cds_WP_016138346.1_1_[gene=blaOXA]_[locus_tag=A7J11_03043]_[protein=OXA-213_family_carbapenem-hydrolyzing_class_D_beta-lactamase_OXA-2     AGAAGAAATTTATGGTAATGATTTGAAAAG 210
lcl|NG_049567.1_cds_WP_016141238.1_1_[gene=blaOXA]_[locus_tag=A7J11_03044]_[protein=OXA-213_family_carbapenem-hydrolyzing_class_D_beta-lactamase_OXA-2     AGAGGAAATTTATGGCAATGATCTAAAAAG 210
lcl|NG_049568.1_cds_WP_016145058.1_1_[gene=blaOXA]_[locus_tag=A7J11_03045]_[protein=OXA-213_family_carbapenem-hydrolyzing_class_D_beta-lactamase_OXA-2     AGAGGAAATTTATGGCAATGATCTAAAAAG 210
lcl|NG_049569.1_cds_WP_005076320.1_1_[gene=blaOXA]_[locus_tag=A7J11_03007]_[protein=OXA-213_family_carbapenem-hydrolyzing_class_D_beta-lactamase_OXA-2     AGAGGAAATCTATGGTAATGATCTTAAAAG 210
lcl|NG_049570.1_cds_WP_005069609.1_1_[gene=blaOXA]_[locus_tag=A7J11_03006]_[protein=OXA-213_family_carbapenem-hydrolyzing_class_D_beta-lactamase_OXA-2     AGAGGAAGTCTATGGCAATGATCTTAAAAG 210
lcl|NG_049600.1_cds_WP_005304617.1_1_[gene=blaOXA]_[locus_tag=A7J11_03021]_[protein=OXA-213_family_carbapenem-hydrolyzing_class_D_beta-lactamase_OXA-3     CGAAGAAATTTATGGCAATGATATTAAAAG 210
lcl|NG_049601.1_cds_WP_004792810.1_1_[gene=blaOXA]_[locus_tag=A7J11_02994]_[protein=OXA-213_family_carbapenem-hydrolyzing_class_D_beta-lactamase_OXA-3     CGAAGAAATTTATGGCAATGATCTTAAAAG 210
lcl|NG_049615.1_cds_WP_063862638.1_1_[gene=blaOXA]_[locus_tag=A7J11_03088]_[protein=OXA-213_family_carbapenem-hydrolyzing_class_D_beta-lactamase_OXA-3     AGAAGAAATTTATGGCAATGATCTTAAAAG 210
lcl|NG_049616.1_cds_WP_063862643.1_1_[gene=blaOXA]_[locus_tag=A7J11_03089]_[protein=OXA-213_family_carbapenem-hydrolyzing_class_D_beta-lactamase_OXA-3     AGAAGAAATTTATGGCAATGATCTTAAAAG 210
lcl|NG_049617.1_cds_WP_063862646.1_1_[gene=blaOXA]_[locus_tag=A7J11_03090]_[protein=OXA-213_family_carbapenem-hydrolyzing_class_D_beta-lactamase_OXA-3     AGAAGAAATTTATGGCAATGATCTTAAAAG 210
lcl|NG_049618.1_cds_WP_063862651.1_1_[gene=blaOXA]_[locus_tag=A7J11_03091]_[protein=OXA-213_family_carbapenem-hydrolyzing_class_D_beta-lactamase_OXA-3     AGAAGAAATTTATGGCAATGATCTTAAAAG 210
lcl|NG_049619.1_cds_WP_063862656.1_1_[gene=blaOXA]_[locus_tag=A7J11_03092]_[protein=OXA-213_family_carbapenem-hydrolyzing_class_D_beta-lactamase_OXA-3     AGAAGAAATTTATGGCAATGATCTTAAAAG 210
lcl|NG_049620.1_cds_WP_063862662.1_1_[gene=blaOXA]_[locus_tag=A7J11_03093]_[protein=OXA-213_family_carbapenem-hydrolyzing_class_D_beta-lactamase_OXA-3     AGAAGAAATTTATGGCAATGATCTTAAAAG 210
lcl|NG_049621.1_cds_WP_063862667.1_1_[gene=blaOXA]_[locus_tag=A7J11_03094]_[protein=OXA-213_family_carbapenem-hydrolyzing_class_D_beta-lactamase_OXA-3     AGAAGAAATTTATGGCAATGATCTTAAAAG 210
lcl|NG_049622.1_cds_WP_063862674.1_1_[gene=blaOXA]_[locus_tag=A7J11_03095]_[protein=OXA-213_family_carbapenem-hydrolyzing_class_D_beta-lactamase_OXA-3     AGAAGAAATTTATGGCAATGATCTTAAAAG 210
lcl|NG_049623.1_cds_WP_063862682.1_1_[gene=blaOXA]_[locus_tag=A7J11_03096]_[protein=OXA-213_family_carbapenem-hydrolyzing_class_D_beta-lactamase_OXA-3     AGAAGAAATTTATGGCAATGATCTTAAAAG 210
lcl|NG_049624.1_cds_WP_063862690.1_1_[gene=blaOXA]_[locus_tag=A7J11_03097]_[protein=OXA-213_family_carbapenem-hydrolyzing_class_D_beta-lactamase_OXA-3     AGAAGAAATTTATGGCAATGATCTTAAAAG 210
lcl|NG_049640.1_cds_WP_063862718.1_1_[gene=blaOXA]_[locus_tag=A7J11_03104]_[protein=OXA-213_family_carbapenem-hydrolyzing_class_D_beta-lactamase_OXA-3     AGAAGAAATTTATGGCAATGATCTTAAAAG 210
lcl|NG_049641.1_cds_WP_063862719.1_1_[gene=blaOXA]_[locus_tag=A7J11_03105]_[protein=OXA-213_family_carbapenem-hydrolyzing_class_D_beta-lactamase_OXA-3     AGAAGAAATTTATGGCAATGATCTTAAAAG 210
lcl|NG_049643.1_cds_WP_063862721.1_1_[gene=blaOXA]_[locus_tag=A7J11_03106]_[protein=OXA-213_family_carbapenem-hydrolyzing_class_D_beta-lactamase_OXA-3     AGAAGAAATTTATGGAAATGATCTTAAAAG 210
lcl|NG_049644.1_cds_WP_063862722.1_1_[gene=blaOXA]_[locus_tag=A7J11_03107]_[protein=OXA-213_family_carbapenem-hydrolyzing_class_D_beta-lactamase_OXA-3     AGAAGAAATTTATGGCAATGATCTTAAAAG 210
lcl|NG_049645.1_cds_WP_063862723.1_1_[gene=blaOXA]_[locus_tag=A7J11_03108]_[protein=OXA-213_family_carbapenem-hydrolyzing_class_D_beta-lactamase_OXA-3     AGAAGAAATTTATGGCAATGATCTTAAAAG 210
lcl|NG_049646.1_cds_WP_063862724.1_1_[gene=blaOXA]_[locus_tag=A7J11_03109]_[protein=OXA-213_family_carbapenem-hydrolyzing_class_D_beta-lactamase_OXA-3     AGAAGAAATTTATGGCAATGATCTTAAAAG 210
lcl|NG_049647.1_cds_WP_063862725.1_1_[gene=blaOXA]_[locus_tag=A7J11_03110]_[protein=OXA-213_family_carbapenem-hydrolyzing_class_D_beta-lactamase_OXA-3     AGAAGAAATTTATGGCAATGATCTTAAAAG 210
lcl|NG_049650.1_cds_WP_063862728.1_1_[gene=blaOXA]_[locus_tag=A7J11_03153]_[protein=OXA-213_family_carbapenem-hydrolyzing_class_D_beta-lactamase_OXA-3     AGAAGAAATTTATGGAAATGATCTTAAAAG 210
lcl|NG_049651.1_cds_WP_063862729.1_1_[gene=blaOXA]_[locus_tag=A7J11_03154]_[protein=OXA-213_family_carbapenem-hydrolyzing_class_D_beta-lactamase_OXA-3     AGAAGAAATTTATGGCAATGATCTTAAAAG 210
lcl|NG_049652.1_cds_WP_063862730.1_1_[gene=blaOXA]_[locus_tag=A7J11_03155]_[protein=OXA-213_family_carbapenem-hydrolyzing_class_D_beta-lactamase_OXA-3     AGAAGAAATTTATGGCAATGATCTTAAAAG 210
lcl|NG_049705.1_cds_WP_057089822.1_1_[gene=blaOXA]_[locus_tag=A7J11_03373]_[protein=OXA-213_family_carbapenem-hydrolyzing_class_D_beta-lactamase_OXA-4     AGAGGAAATCTATGGCAATGATCTTAAAAG 210
lcl|NG_049709.1_cds_WP_017386798.1_1_[gene=blaOXA]_[locus_tag=A7J11_03053]_[protein=OXA-213_family_carbapenem-hydrolyzing_class_D_beta-lactamase_OXA-4     AGAGGAAGTCTATGGTAATGATCTTAAAAG 210
lcl|NG_049778.1_cds_WP_002121386.1_1_[gene=blaOXA]_[locus_tag=A7J11_02487]_[protein=OXA-213_family_carbapenem-hydrolyzing_class_D_beta-lactamase_OXA-5     AGAGGAAGTCTATGGCAATGATCTTAAAAG 210
lcl|NG_049779.1_cds_WP_063864113.1_1_[gene=blaOXA]_[locus_tag=A7J11_03589]_[protein=OXA-213_family_carbapenem-hydrolyzing_class_D_beta-lactamase_OXA-5     AGAGGAAGTCTATGGCAATGATCTTAAAAG 210
lcl|NG_049780.1_cds_WP_032003497.1_1_[gene=blaOXA]_[locus_tag=A7J11_03206]_[protein=OXA-213_family_carbapenem-hydrolyzing_class_D_beta-lactamase_OXA-5     AGAGGAAATCTATGGCAATGATCTTAAAAG 210
lcl|NG_049781.1_cds_WP_063864114.1_1_[gene=blaOXA]_[locus_tag=A7J11_03588]_[protein=OXA-213_family_carbapenem-hydrolyzing_class_D_beta-lactamase_OXA-5     AGAGGAAATCTATGGCAATGATCTTAAAAG 210
lcl|NG_049784.1_cds_WP_032007272.1_1_[gene=blaOXA]_[locus_tag=A7J11_03207]_[protein=OXA-213_family_carbapenem-hydrolyzing_class_D_beta-lactamase_OXA-5     AGAGGAAATCTATGGCAATGATCTTAAAAG 210
lcl|NG_051472.1_cds_WP_068981637.1_1_[gene=blaOXA]_[locus_tag=A7J11_03802]_[protein=OXA-213_family_carbapenem-hydrolyzing_class_D_beta-lactamase_OXA-5     AGAGGAAATCTATGGCAATGATCTTAAAAG 210
lcl|NG_051476.1_cds_WP_068981641.1_1_[gene=blaOXA]_[locus_tag=A7J11_03803]_[protein=OXA-213_family_carbapenem-hydrolyzing_class_D_beta-lactamase_OXA-5     AGAGGAAGTCTATGGCAATGATCCTAAAAG 210
lcl|NG_051483.1_cds_WP_068611377.1_1_[gene=blaOXA]_[locus_tag=A7J11_03814]_[protein=OXA-213_family_carbapenem-hydrolyzing_class_D_beta-lactamase_OXA-5     AGAGGAAGTCTATGGCAATGATCTTAAAAG 210
lcl|NG_054707.1_cds_WP_085562417.1_1_[gene=blaOXA]_[locus_tag=A7J11_05023]_[protein=OXA-213_family_carbapenem-hydrolyzing_class_D_beta-lactamase_OXA-5     GGAGGAAGTCTATGGCAATGATCTTAAAAG 210
lcl|NG_054708.1_cds_WP_085562418.1_1_[gene=blaOXA]_[locus_tag=A7J11_05024]_[protein=OXA-213_family_carbapenem-hydrolyzing_class_D_beta-lactamase_OXA-5     AGAGGAAATCTATGGCAATGATCTTAAAAG 210
lcl|NG_057487.1_cds_WP_014206564.1_1_[gene=blaOXA]_[locus_tag=A7J11_05488]_[protein=OXA-213_family_carbapenem-hydrolyzing_class_D_beta-lactamase_OXA-6     AGAGGAAATCTATGGCAATGATCTTAAAAG 210
lcl|NG_062273.1_cds_WP_122630860.1_1_[gene=blaOXA]_[locus_tag=A7J11_05937]_[protein=OXA-213_family_carbapenem-hydrolyzing_class_D_beta-lactamase_OXA-6     AGAGGAAATTTATGGGAATGATCTAAAAAG 210
lcl|NG_062346.1_cds_WP_122630923.1_1_[gene=blaOXA]_[locus_tag=A7J11_06010]_[protein=OXA-213_family_carbapenem-hydrolyzing_class_D_beta-lactamase_OXA-7     AGAGGAAGTCTATGGCAATGATCTTAAAAG 210
lcl|NG_062347.1_cds_WP_122630924.1_1_[gene=blaOXA]_[locus_tag=A7J11_06011]_[protein=OXA-213_family_carbapenem-hydrolyzing_class_D_beta-lactamase_OXA-7     AGAGGAAGTCTATGGCAATGATCTTAAAAG 210
lcl|NG_064760.1_cds_WP_136512093.1_1_[gene=blaOXA]_[locus_tag=A7J11_06218]_[protein=OXA-213_family_carbapenem-hydrolyzing_class_D_beta-lactamase_OXA-8     CGAAGAAATTTATGGCAATGATCTTAAAAG 210
lcl|NG_064761.1_cds_WP_136512094.1_1_[gene=blaOXA]_[locus_tag=A7J11_06219]_[protein=OXA-213_family_carbapenem-hydrolyzing_class_D_beta-lactamase_OXA-8     AGAGGAAGTCTATGGCAATGATCTTAAAAG 210
lcl|NG_064762.1_cds_WP_136512095.1_1_[gene=blaOXA]_[locus_tag=A7J11_06220]_[protein=OXA-213_family_carbapenem-hydrolyzing_class_D_beta-lactamase_OXA-8     AGAGGAAATCTATGGCAATGATCTTAAAAG 210
lcl|NG_064763.1_cds_WP_136512096.1_1_[gene=blaOXA]_[locus_tag=A7J11_06221]_[protein=OXA-213_family_carbapenem-hydrolyzing_class_D_beta-lactamase_OXA-8     CGAAGAAATTTATGGCAATGATCTTAAAAG 210
lcl|NG_064777.1_cds_WP_032053762.1_1_[gene=blaOXA]_[locus_tag=A7J11_06234]_[protein=OXA-213_family_carbapenem-hydrolyzing_class_D_beta-lactamase_OXA-8     CGAAGAAATTTATGGCAATAATCTTAAAAG 210
lcl|NG_064778.1_cds_WP_032057042.1_1_[gene=blaOXA]_[locus_tag=A7J11_06235]_[protein=OXA-213_family_carbapenem-hydrolyzing_class_D_beta-lactamase_OXA-8     AGAGGAAGTCTATGGCAATGATCTTAAAAG 210
lcl|NG_064779.1_cds_WP_057061999.1_1_[gene=blaOXA]_[locus_tag=A7J11_06236]_[protein=OXA-213_family_carbapenem-hydrolyzing_class_D_beta-lactamase_OXA-8     AGAGGAAATCTATGGCAATGATCTTAAAAG 210
lcl|NG_065437.1_cds_WP_140423319.1_1_[gene=blaOXA]_[locus_tag=A7J11_06279]_[protein=OXA-213_family_carbapenem-hydrolyzing_class_D_beta-lactamase_OXA-8     AGAGGAAGTCTATGGCAATGATCTTAAAAG 210
lcl|NG_065442.1_cds_WP_086264536.1_1_[gene=blaOXA]_[locus_tag=A7J11_06294]_[protein=OXA-213_family_carbapenem-hydrolyzing_class_D_beta-lactamase_OXA-8     AGAGGAAGTCTATGGCAATGATCTTAAAAG 210
lcl|NG_066513.1_cds_WP_150823472.1_1_[gene=blaOXA]_[locus_tag=A7J11_06458]_[protein=OXA-213_family_carbapenem-hydrolyzing_class_D_beta-lactamase_OXA-8     AGAGGAAGTCTATGGCAATGATCTTAAAAG 210
lcl|NG_066514.1_cds_WP_150823473.1_1_[gene=blaOXA]_[locus_tag=A7J11_06459]_[protein=OXA-213_family_carbapenem-hydrolyzing_class_D_beta-lactamase_OXA-8     AGAGGAAATTTATGGTAATGATCTTAAAAG 210
lcl|NG_066515.1_cds_WP_087088911.1_1_[gene=blaOXA]_[locus_tag=A7J11_06460]_[protein=OXA-213_family_carbapenem-hydrolyzing_class_D_beta-lactamase_OXA-8     AGAGGAAATTTATGGCAATGATCTAAAAAG 210
lcl|NG_066516.1_cds_WP_150823474.1_1_[gene=blaOXA]_[locus_tag=A7J11_06461]_[protein=OXA-213_family_carbapenem-hydrolyzing_class_D_beta-lactamase_OXA-8     AGAGGAAATTTATGGCAATGATCTAAAAAG 210
lcl|NG_066517.1_cds_WP_150823475.1_1_[gene=blaOXA]_[locus_tag=A7J11_06462]_[protein=OXA-213_family_carbapenem-hydrolyzing_class_D_beta-lactamase_OXA-8     AGAAGAAATTTATGGCAATGACGTTAAAAG 210
lcl|NG_066712.1_cds_WP_133973918.1_1_[gene=blaOXA]_[locus_tag=A7J11_06505]_[protein=OXA-213_family_carbapenem-hydrolyzing_class_D_beta-lactamase_OXA-8     AGAAGAAATTTATGGCAATGACCTTAAAAG 210
lcl|NG_071213.1_cds_WP_086395021.1_1_[gene=blaOXA]_[locus_tag=A7J11_07011]_[protein=OXA-213_family_carbapenem-hydrolyzing_class_D_beta-lactamase_OXA-9     AGAGGAAGTCTATGGCAATGATCTTAAAAG 210
lcl|NG_071214.1_cds_WP_078225401.1_1_[gene=blaOXA]_[locus_tag=A7J11_07013]_[protein=OXA-213_family_carbapenem-hydrolyzing_class_D_beta-lactamase_OXA-9     AGAGGAAGTCTATGGCAATAATCTTAAAAG 210
lcl|NG_071215.1_cds_WP_086398931.1_1_[gene=blaOXA]_[locus_tag=A7J11_07012]_[protein=OXA-213_family_carbapenem-hydrolyzing_class_D_beta-lactamase_OXA-9     AGAGGAAGTCTATGGCAATGATCTTAAAAG 210
lcl|NG_077999.1_cds_WP_231869604.1_1_[gene=blaOXA]_[locus_tag=A7J11_07271]_[protein=OXA-213_family_carbapenem-hydrolyzing_class_D_beta-lactamase_OXA-9     AGAGGAAATCTATGGCAATGATATTAAAAG 210
lcl|NG_078000.1_cds_WP_231869605.1_1_[gene=blaOXA]_[locus_tag=A7J11_07272]_[protein=OXA-213_family_carbapenem-hydrolyzing_class_D_beta-lactamase_OXA-9     AGAGGAAATTTATGGCAATGATCTAAAAAG 210
lcl|NG_078001.1_cds_WP_081174195.1_1_[gene=blaOXA]_[locus_tag=A7J11_07273]_[protein=OXA-213_family_carbapenem-hydrolyzing_class_D_beta-lactamase_OXA-9     AGAGGAAGTCTATGGCAATGATCTTAAAAG 210
lcl|NG_078006.1_cds_WP_231869610.1_1_[gene=blaOXA]_[locus_tag=A7J11_07278]_[protein=OXA-213_family_carbapenem-hydrolyzing_class_D_beta-lactamase_OXA-9     CGAAGAAATTTATGGCAATGATCTTAAAAG 210
lcl|NG_078007.1_cds_WP_231869611.1_1_[gene=blaOXA]_[locus_tag=A7J11_07279]_[protein=OXA-213_family_carbapenem-hydrolyzing_class_D_beta-lactamase_OXA-9     AGAGGAAATCTATGGCAATGATCTTAAAAG 210
lcl|NG_078008.1_cds_WP_231869612.1_1_[gene=blaOXA]_[locus_tag=A7J11_07280]_[protein=OXA-213_family_carbapenem-hydrolyzing_class_D_beta-lactamase_OXA-9     CGAAGAAATTTATGGCAATGATCTTAAAAG 210
lcl|NG_078009.1_cds_WP_231869613.1_1_[gene=blaOXA]_[locus_tag=A7J11_07281]_[protein=OXA-213_family_carbapenem-hydrolyzing_class_D_beta-lactamase_OXA-9     AGAGGAAATCTATGGCAATGATCTTAAAAG 210
lcl|NG_078010.1_cds_WP_231869614.1_1_[gene=blaOXA]_[locus_tag=A7J11_07282]_[protein=OXA-213_family_carbapenem-hydrolyzing_class_D_beta-lactamase_OXA-9     AGAGGAAATTTATGGCAATGATCTAAAAAG 210
lcl|NG_078011.1_cds_WP_231869615.1_1_[gene=blaOXA]_[locus_tag=A7J11_07283]_[protein=OXA-213_family_carbapenem-hydrolyzing_class_D_beta-lactamase_OXA-9     AGAAGAAATTTATGGCAATGATCTTAAAAG 210
lcl|NG_078013.1_cds_WP_231869617.1_1_[gene=blaOXA]_[locus_tag=A7J11_07285]_[protein=OXA-213_family_carbapenem-hydrolyzing_class_D_beta-lactamase_OXA-9     AGAGGAAGTCTATGGCAATGATCTTAAAAG 210
lcl|NG_078021.1_cds_WP_231869625.1_1_[gene=blaOXA]_[locus_tag=A7J11_07293]_[protein=OXA-213_family_carbapenem-hydrolyzing_class_D_beta-lactamase_OXA-1     AGAGGAAGTCTATGGCAATGATCTTAAAAG 210
lcl|NG_078023.1_cds_WP_231869626.1_1_[gene=blaOXA]_[locus_tag=A7J11_07295]_[protein=OXA-213_family_carbapenem-hydrolyzing_class_D_beta-lactamase_OXA-1     AGAGGAAGTCTATGGCAATGATCTTAAAAG 210
lcl|NG_078024.1_cds_WP_231869627.1_1_[gene=blaOXA]_[locus_tag=A7J11_07296]_[protein=OXA-213_family_carbapenem-hydrolyzing_class_D_beta-lactamase_OXA-1     CGAAGAAATTTATGGCAATGATCTTAAAAG 210
lcl|NG_078028.1_cds_WP_231869630.1_1_[gene=blaOXA]_[locus_tag=A7J11_07300]_[protein=OXA-213_family_carbapenem-hydrolyzing_class_D_beta-lactamase_OXA-1     CGAAGAAATTTTTGGCAATGATCTTAAAAG 210
lcl|NG_078029.1_cds_WP_231869631.1_1_[gene=blaOXA]_[locus_tag=A7J11_07301]_[protein=OXA-213_family_carbapenem-hydrolyzing_class_D_beta-lactamase_OXA-1     AGAGGAAATTTATGGCAATGATCTTAAAAG 210
lcl|NG_078030.1_cds_WP_231869632.1_1_[gene=blaOXA]_[locus_tag=A7J11_07302]_[protein=OXA-213_family_carbapenem-hydrolyzing_class_D_beta-lactamase_OXA-1     AGAAGAAATTTATGGCAATGATCTTAAAAG 210
lcl|NG_078031.1_cds_WP_231869633.1_1_[gene=blaOXA]_[locus_tag=A7J11_07303]_[protein=OXA-213_family_carbapenem-hydrolyzing_class_D_beta-lactamase_OXA-1     AGAGGAAATTTATGGCAATGATCTTAAAAG 210
lcl|NG_079235.1_cds_WP_046811527.1_1_[gene=blaOXA]_[locus_tag=A7J11_07356]_[protein=OXA-213_family_carbapenem-hydrolyzing_class_D_beta-lactamase_OXA-1     AGAGGAAGTCTATGGCAATGATCTTAAAAG 210
lcl|NG_079240.1_cds_WP_240067730.1_1_[gene=blaOXA]_[locus_tag=A7J11_07376]_[protein=OXA-213_family_carbapenem-hydrolyzing_class_D_beta-lactamase_OXA-1     AGAAGAAATTTATGGCAATGACCTTAAAAG 210
lcl|NG_081723.1_cds_WP_256875619.1_1_[gene=blaOXA]_[locus_tag=A7J11_07667]_[protein=OXA-213_family_carbapenem-hydrolyzing_class_D_beta-lactamase_OXA-1     AGAGGAAATTTATGGCAATGATCTAAAAAG 210
lcl|NG_081724.1_cds_WP_256875620.1_1_[gene=blaOXA]_[locus_tag=A7J11_07668]_[protein=OXA-213_family_carbapenem-hydrolyzing_class_D_beta-lactamase_OXA-1     AGAGGAAGTCTATGGCAATGATCTTAAAAG 210
lcl|NG_088414.1_cds_WP_119685493.1_1_[gene=blaOXA]_[locus_tag=A7J11_07762]_[protein=OXA-213_family_carbapenem-hydrolyzing_class_D_beta-lactamase_OXA-1     AGAGGAAATCTATGGCAATGATCTTAAAAG 210
lcl|NG_088415.1_cds_WP_262697150.1_1_[gene=blaOXA]_[locus_tag=A7J11_07763]_[protein=OXA-213_family_carbapenem-hydrolyzing_class_D_beta-lactamase_OXA-1     AGAAGAAATTTATGGCAATGATCTTAAAAG 210
lcl|NG_149667.1_cds_WP_274293090.1_1_[gene=blaOXA]_[locus_tag=A7J11_07922]_[protein=OXA-213_family_carbapenem-hydrolyzing_class_D_beta-lactamase_OXA-1     AGAAGAAATTTATGGCAATGATCTTAAAAG 210
lcl|NG_157027.1_cds_WP_279240793.1_1_[gene=blaOXA]_[locus_tag=A7J11_08007]_[protein=OXA-213_family_carbapenem-hydrolyzing_class_D_beta-lactamase_OXA-1     AGAGGAAGTCTATGGCAATGATCTTAAAAG 210
lcl|NG_157028.1_cds_WP_262451630.1_1_[gene=blaOXA]_[locus_tag=A7J11_08008]_[protein=OXA-213_family_carbapenem-hydrolyzing_class_D_beta-lactamase_OXA-1     AGAGGAAGTCTATGGCAATGATCTTAAAAG 210
lcl|NG_157029.1_cds_WP_279240794.1_1_[gene=blaOXA]_[locus_tag=A7J11_08009]_[protein=OXA-213_family_carbapenem-hydrolyzing_class_D_beta-lactamase_OXA-1     AGAGGAAGTCTATGGCAATGATCTTAAAAG 210
lcl|NG_157034.1_cds_WP_009388658.1_1_[gene=blaOXA]_[locus_tag=A7J11_07952]_[protein=OXA-213_family_carbapenem-hydrolyzing_class_D_beta-lactamase_OXA-1     TGAAGAAGTGTATGGTAATGATCTTAAGAG 210
lcl|NG_242304.1_cds_WP_101663562.1_1_[gene=blaOXA]_[locus_tag=A7J11_08264]_[protein=OXA-213_family_carbapenem-hydrolyzing_class_D_beta-lactamase_OXA-1     AGAGGAAGTCTATGGCAATGATCTTAAAAC 210
lcl|NG_242584.1_cds_WP_338424123.1_1_[gene=blaOXA]_[locus_tag=A7J11_08354]_[protein=OXA-213_family_carbapenem-hydrolyzing_class_D_beta-lactamase_OXA-1     AGAGGAAATTTATGGCAATGATCTAAAAAG 210
lcl|NG_242585.1_cds_WP_338424124.1_1_[gene=blaOXA]_[locus_tag=A7J11_08355]_[protein=OXA-213_family_carbapenem-hydrolyzing_class_D_beta-lactamase_OXA-1     AGAGGAAGTCTATGGCAATGATCTTAAAAG 210
lcl|NG_242587.1_cds_WP_334377767.1_1_[gene=blaOXA]_[locus_tag=A7J11_08301]_[protein=OXA-213_family_carbapenem-hydrolyzing_class_D_beta-lactamase_OXA-1     AGAGGAAGTCTATGGCAATGATCTTAAAAG 210
lcl|NG_243484.1_cds_WP_375516067.1_1_[gene=blaOXA]_[locus_tag=A7J11_08550]_[protein=OXA-213_family_carbapenem-hydrolyzing_class_D_beta-lactamase_OXA-1     AGAGGAAATCTATGGCAATGATCTTAAAAG 210
lcl|NG_244129.1_cds_WP_170247747.1_1_[gene=blaOXA]_[locus_tag=A7J11_08684]_[protein=OXA-213_family_carbapenem-hydrolyzing_class_D_beta-lactamase_OXA-1     AGAGGAAGTCTATGGTAATGATCTTAAAAG 210
lcl|NG_244130.1_cds_WP_408906778.1_1_[gene=blaOXA]_[locus_tag=A7J11_08685]_[protein=OXA-213_family_carbapenem-hydrolyzing_class_D_beta-lactamase_OXA-1     AGAGGAAGTCTATGGCAATGATCTTAAAAG 210
lcl|NG_244131.1_cds_WP_408906779.1_1_[gene=blaOXA]_[locus_tag=A7J11_08686]_[protein=OXA-213_family_carbapenem-hydrolyzing_class_D_beta-lactamase_OXA-1     AGAGGAAGTCTATGGCAATGATCTTAAAAG 210
lcl|NG_244132.1_cds_WP_408906780.1_1_[gene=blaOXA]_[locus_tag=A7J11_08687]_[protein=OXA-213_family_carbapenem-hydrolyzing_class_D_beta-lactamase_OXA-1     AGAGGAAGTCTATGGCAATGATCTTAAAAG 210
lcl|NG_244133.1_cds_WP_408906781.1_1_[gene=blaOXA]_[locus_tag=A7J11_08688]_[protein=OXA-213_family_carbapenem-hydrolyzing_class_D_beta-lactamase_OXA-1     AGAGGAAATCTATGGCAATGATCTTAAAAG 210
lcl|NG_244134.1_cds_WP_408906782.1_1_[gene=blaOXA]_[locus_tag=A7J11_08689]_[protein=OXA-213_family_carbapenem-hydrolyzing_class_D_beta-lactamase_OXA-1     AGAGGAAATCTATGGCAATGATCTTAAAAG 210
lcl|NG_244135.1_cds_WP_408906783.1_1_[gene=blaOXA]_[locus_tag=A7J11_08690]_[protein=OXA-213_family_carbapenem-hydrolyzing_class_D_beta-lactamase_OXA-1     AGAGGAAGTCTATGGCAATGATCTTAAAAG 210
lcl|NG_244136.1_cds_WP_408906784.1_1_[gene=blaOXA]_[locus_tag=A7J11_08691]_[protein=OXA-213_family_carbapenem-hydrolyzing_class_D_beta-lactamase_OXA-1     AGAGGAAGTCTATGGCAATGATCTTAAAAG 210
lcl|NG_244137.1_cds_WP_408906785.1_1_[gene=blaOXA]_[locus_tag=A7J11_08692]_[protein=OXA-213_family_carbapenem-hydrolyzing_class_D_beta-lactamase_OXA-1     AGAGGAAGTCTATGGCAATGATCTTAAAAG 210
lcl|NG_244138.1_cds_WP_408906786.1_1_[gene=blaOXA]_[locus_tag=A7J11_08693]_[protein=OXA-213_family_carbapenem-hydrolyzing_class_D_beta-lactamase_OXA-1     AGAGGAACTTTATGGCAATGATCTAAAAAG 210
lcl|NG_244139.1_cds_WP_057106444.1_1_[gene=blaOXA]_[locus_tag=A7J11_08694]_[protein=OXA-213_family_carbapenem-hydrolyzing_class_D_beta-lactamase_OXA-1     AGAGGAAATTTATGGCAATGATCTTAAAAG 210
lcl|NG_244140.1_cds_WP_031948142.1_1_[gene=blaOXA]_[locus_tag=A7J11_08695]_[protein=OXA-213_family_carbapenem-hydrolyzing_class_D_beta-lactamase_OXA-1     AGAGGAAATTTATGGCAATGATCTTAAAAG 210
lcl|NG_244548.1_cds_WP_420354116.1_1_[gene=blaOXA]_[locus_tag=A7J11_08765]_[protein=OXA-213_family_carbapenem-hydrolyzing_class_D_beta-lactamase_OXA-1     AGAGGAAGTCTATGGCAATGATCTTAAAAG 210
lcl|NG_244559.1_cds_WP_420354126.1_1_[gene=blaOXA]_[locus_tag=A7J11_08829]_[protein=OXA-213_family_carbapenem-hydrolyzing_class_D_beta-lactamase_OXA-1     AGAGGAAGTCTATGGCAATGATCTTAAAAG 210
lcl|NG_244560.1_cds_WP_420354127.1_1_[gene=blaOXA]_[locus_tag=A7J11_08830]_[protein=OXA-213_family_carbapenem-hydrolyzing_class_D_beta-lactamase_OXA-1     AGAGGAAGTCTATGGTAATGATCTTAAAAG 210
lcl|NG_244561.1_cds_WP_233732376.1_1_[gene=blaOXA]_[locus_tag=A7J11_08831]_[protein=OXA-213_family_carbapenem-hydrolyzing_class_D_beta-lactamase_OXA-1     AGAGGAAGTCTATGGCAATGATCTTAAAAG 210
lcl|NG_244562.1_cds_WP_327741580.1_1_[gene=blaOXA]_[locus_tag=A7J11_08832]_[protein=OXA-213_family_carbapenem-hydrolyzing_class_D_beta-lactamase_OXA-1     AGAGGAAGTCTATGGTAATGATCTTAAAAG 210
lcl|NG_244563.1_cds_WP_420354128.1_1_[gene=blaOXA]_[locus_tag=A7J11_08833]_[protein=OXA-213_family_carbapenem-hydrolyzing_class_D_beta-lactamase_OXA-1     AGAGGAAGTCTATGGTAATGATCTTAAAAG 210
lcl|NG_244564.1_cds_WP_420354129.1_1_[gene=blaOXA]_[locus_tag=A7J11_08834]_[protein=OXA-213_family_carbapenem-hydrolyzing_class_D_beta-lactamase_OXA-1     CGAAGAAATTTATGGCAATGATCTTAAAAG 210
lcl|NG_244565.1_cds_WP_216968783.1_1_[gene=blaOXA]_[locus_tag=A7J11_08835]_[protein=OXA-213_family_carbapenem-hydrolyzing_class_D_beta-lactamase_OXA-1     AGAGGAAATTTATGGCAATGATCTTAAAAG 210
lcl|OL790815.1_cds_UHC46317.1_1_[gene=blaOXA]_[protein=OXA-213_family_carbapenem-hydrolyzing_class_D_beta-lactamase_OXA-1045]_[protein_id=UHC46317.1]_     AGAGGAAGTCTATGGCAATGATCTTAAAAG 210
lcl|OL901278.1_cds_UHO07589.1_1_[gene=blaOXA]_[protein=OXA-213_family_carbapenem-hydrolyzing_class_D_beta-lactamase_OXA-1050]_[protein_id=UHO07589.1]_     AGAAGAAATTTATGGCAATGACCTTAAAAG 210
lcl|ON651493.1_cds_UTS94246.1_1_[gene=blaOXA]_[protein=OXA-213_family_carbapenem-hydrolyzing_class_D_beta-lactamase_OXA-1137]_[protein_id=UTS94246.1]_     AGAGGAAATTTATGGCAATGATCTAAAAAG 210
lcl|ON651494.1_cds_UTS94247.1_1_[gene=blaOXA]_[protein=OXA-213_family_carbapenem-hydrolyzing_class_D_beta-lactamase_OXA-1138]_[protein_id=UTS94247.1]_     AGAGGAAGTCTATGGCAATGATCTTAAAAG 210
lcl|OP297830.1_cds_UVU92354.1_1_[gene=blaOXA]_[protein=OXA-213_family_carbapenem-hydrolyzing_class_D_beta-lactamase_OXA-1150]_[protein_id=UVU92354.1]_     AGAGGAAATCTATGGCAATGATCTTAAAAG 210
lcl|OP297832.1_cds_UVU92356.1_1_[gene=blaOXA]_[protein=OXA-213_family_carbapenem-hydrolyzing_class_D_beta-lactamase_OXA-1151]_[protein_id=UVU92356.1]_     AGAAGAAATTTATGGCAATGATCTTAAAAG 210
lcl|OP745004.1_cds_UZF98455.1_1_[gene=blaOXA]_[protein=OXA-213_family_carbapenem-hydrolyzing_class_D_beta-lactamase_OXA-1164]_[protein_id=UZF98455.1]_     AGAGGAAGTCTATGGCAATGATCTTAAAAG 210
lcl|OP745006.1_cds_UZF98457.1_1_[gene=blaOXA]_[protein=OXA-213_family_carbapenem-hydrolyzing_class_D_beta-lactamase_OXA-1165]_[protein_id=UZF98457.1]_     AGAGGAAATCTATGGCAATGATCTTAAAAG 210
lcl|OP745008.1_cds_UZF98459.1_1_[gene=blaOXA]_[protein=OXA-213_family_carbapenem-hydrolyzing_class_D_beta-lactamase_OXA-1166]_[protein_id=UZF98459.1]_     AGAGGAAGTCTATGGCAATGCTCTTAAAAG 210
lcl|OR815355.1_cds_WPK95947.1_1_[gene=blaOXA]_[protein=OXA-213_family_carbapenem-hydrolyzing_class_D_beta-lactamase_OXA-1224]_[protein_id=WPK95947.1]_     AGAGGAAGTCTATGGCAATGATCTTAAAAC 210
lcl|PP328952.1_cds_WVW91705.1_1_[gene=blaOXA]_[protein=OXA-213_family_carbapenem-hydrolyzing_class_D_beta-lactamase_OXA-1234]_[protein_id=WVW91705.1]_     AGAGGAAATTTATGGCAATGATCTAAAAAG 210
lcl|PP328953.1_cds_WVW91706.1_1_[gene=blaOXA]_[protein=OXA-213_family_carbapenem-hydrolyzing_class_D_beta-lactamase_OXA-1235]_[protein_id=WVW91706.1]_     AGAGGAAGTCTATGGCAATGATCTTAAAAG 210
lcl|PQ118408.1_cds_XJP49366.1_1_[gene=blaOXA]_[protein=OXA-213_family_carbapenem-hydrolyzing_class_D_beta-lactamase_OXA-1310]_[protein_id=XJP49366.1]_     AGAGGAAGTCTATGGTAATGATCTTAAAAG 210
lcl|PQ118409.1_cds_XJP49367.1_1_[gene=blaOXA]_[protein=OXA-213_family_carbapenem-hydrolyzing_class_D_beta-lactamase_OXA-1311]_[protein_id=XJP49367.1]_     AGAGGAAGTCTATGGCAATGATCTTAAAAG 210
lcl|PQ118410.1_cds_XJP49368.1_1_[gene=blaOXA]_[protein=OXA-213_family_carbapenem-hydrolyzing_class_D_beta-lactamase_OXA-1312]_[protein_id=XJP49368.1]_     AGAGGAAGTCTATGGCAATGATCTTAAAAG 210
lcl|PQ118411.1_cds_XJP49369.1_1_[gene=blaOXA]_[protein=OXA-213_family_carbapenem-hydrolyzing_class_D_beta-lactamase_OXA-1313]_[protein_id=XJP49369.1]_     AGAGGAAGTCTATGGCAATGATCTTAAAAG 210
lcl|PQ118412.1_cds_XJP49370.1_1_[gene=blaOXA]_[protein=OXA-213_family_carbapenem-hydrolyzing_class_D_beta-lactamase_OXA-1314]_[protein_id=XJP49370.1]_     AGAGGAAATCTATGGCAATGATCTTAAAAG 210
lcl|PQ118413.1_cds_XJP49371.1_1_[gene=blaOXA]_[protein=OXA-213_family_carbapenem-hydrolyzing_class_D_beta-lactamase_OXA-1315]_[protein_id=XJP49371.1]_     AGAGGAAATCTATGGCAATGATCTTAAAAG 210
lcl|PQ118414.1_cds_XJP49372.1_1_[gene=blaOXA]_[protein=OXA-213_family_carbapenem-hydrolyzing_class_D_beta-lactamase_OXA-1316]_[protein_id=XJP49372.1]_     AGAGGAAGTCTATGGCAATGATCTTAAAAG 210
lcl|PQ118415.1_cds_XJP49373.1_1_[gene=blaOXA]_[protein=OXA-213_family_carbapenem-hydrolyzing_class_D_beta-lactamase_OXA-1317]_[protein_id=XJP49373.1]_     AGAGGAAGTCTATGGCAATGATCTTAAAAG 210
lcl|PQ118416.1_cds_XJP49374.1_1_[gene=blaOXA]_[protein=OXA-213_family_carbapenem-hydrolyzing_class_D_beta-lactamase_OXA-1318]_[protein_id=XJP49374.1]_     AGAGGAAGTCTATGGCAATGATCTTAAAAG 210
lcl|PQ118417.1_cds_XJP49375.1_1_[gene=blaOXA]_[protein=OXA-213_family_carbapenem-hydrolyzing_class_D_beta-lactamase_OXA-1319]_[protein_id=XJP49375.1]_     AGAGGAACTTTATGGCAATGATCTAAAAAG 210
lcl|PQ118418.1_cds_XJP49376.1_1_[gene=blaOXA]_[protein=OXA-213_family_carbapenem-hydrolyzing_class_D_beta-lactamase_OXA-1320]_[protein_id=XJP49376.1]_     AGAGGAAATTTATGGCAATGATCTTAAAAG 210
lcl|PQ118419.1_cds_XJP49377.1_1_[gene=blaOXA]_[protein=OXA-213_family_carbapenem-hydrolyzing_class_D_beta-lactamase_OXA-1321]_[protein_id=XJP49377.1]_     AGAGGAAATTTATGGCAATGATCTTAAAAG 210
lcl|PQ196146.1_cds_XGJ10592.1_1_[gene=blaOXA]_[protein=OXA-213_family_carbapenem-hydrolyzing_class_D_beta-lactamase_OXA-1266]_[protein_id=XGJ10592.1]_     AGAGGAAATCTATGGCAATGATCTTAAAAG 210
lcl|PQ763679.1_cds_XLQ31176.1_1_[gene=blaOXA]_[protein=OXA-213_family_carbapenem-hydrolyzing_class_D_beta-lactamase_OXA-1331]_[protein_id=XLQ31176.1]_     AGAGGAAGTCTATGGCAATGATCTTAAAAG 210
lcl|PV054831.1_cds_XOA00399.1_1_[gene=blaOXA]_[protein=OXA-213_family_carbapenem-hydrolyzing_class_D_beta-lactamase_OXA-1342]_[protein_id=XOA00399.1]_     AGAGGAAGTCTATGGCAATGATCTTAAAAG 210
lcl|PV054832.1_cds_XOA00400.1_1_[gene=blaOXA]_[protein=OXA-213_family_carbapenem-hydrolyzing_class_D_beta-lactamase_OXA-1343]_[protein_id=XOA00400.1]_     AGAGGAAGTCTATGGTAATGATCTTAAAAG 210
lcl|PV054833.1_cds_XOA00401.1_1_[gene=blaOXA]_[protein=OXA-213_family_carbapenem-hydrolyzing_class_D_beta-lactamase_OXA-1344]_[protein_id=XOA00401.1]_     AGAGGAAGTCTATGGCAATGATCTTAAAAG 210
lcl|PV054834.1_cds_XOA00402.1_1_[gene=blaOXA]_[protein=OXA-213_family_carbapenem-hydrolyzing_class_D_beta-lactamase_OXA-1345]_[protein_id=XOA00402.1]_     AGAGGAAGTCTATGGTAATGATCTTAAAAG 210
lcl|PV054835.1_cds_XOA00403.1_1_[gene=blaOXA]_[protein=OXA-213_family_carbapenem-hydrolyzing_class_D_beta-lactamase_OXA-1346]_[protein_id=XOA00403.1]_     AGAGGAAGTCTATGGTAATGATCTTAAAAG 210
lcl|PV054836.1_cds_XOA00404.1_1_[gene=blaOXA]_[protein=OXA-213_family_carbapenem-hydrolyzing_class_D_beta-lactamase_OXA-1347]_[protein_id=XOA00404.1]_     CGAAGAAATTTATGGCAATGATCTTAAAAG 210
lcl|PV054837.1_cds_XOA00405.1_1_[gene=blaOXA]_[protein=OXA-213_family_carbapenem-hydrolyzing_class_D_beta-lactamase_OXA-1348]_[protein_id=XOA00405.1]_     AGAGGAAATTTATGGCAATGATCTTAAAAG 210
lcl|PV878571.1_cds_XXP60810.1_1_[gene=blaOXA]_[protein=OXA-213_family_carbapenem-hydrolyzing_class_D_beta-lactamase_OXA-1390]_[protein_id=XXP60810.1]_     AGAGGAAGTCTATGGCAATGATCTTAAAAG 210
PF                                                                                                                                                         ------------------------------ 210
PR                                                                                                                                                         ------------------------------ 210
                                                                                                                                                                                         

OXA-1_consensus                                                                                                                                            GTGTGCAACGCAAATGGCACCAGATTCAAC 240
OXA01_crRNA                                                                                                                                                ------------------------------ 240
Forward_primer                                                                                                                                             ------------------------------ 240
Reverse_primer                                                                                                                                             ------------------------------ 240
lcl|NG_049512.1_cds_WP_005047495.1_1_[gene=blaOXA]_[locus_tag=A7J11_02759]_[protein=carbapenem-hydrolyzing_class_D_beta-lactamase_OXA-213]_[protein_id     AGCATCAACCGACTATGTTCCCGCCTCTAC 240
lcl|KU571454.1_cds_AMB17205.1_1_[gene=blaOXA]_[protein=OXA-213_family_carbapenem-hydrolyzing_class_D_beta-lactamase_OXA-506]_[protein_id=AMB17205.1]_[     ATCATCAACCGAATATGTTCCCGCCTCTAC 240
lcl|KX599408.1_cds_ANW47167.1_1_[gene=blaOXA]_[protein=OXA-213_family_carbapenem-hydrolyzing_class_D_beta-lactamase_OXA-522]_[protein_id=ANW47167.1]_[     ATCATCAACCGAATATGTTCCCGCCTCTAC 240
lcl|KX599409.1_cds_ANW47168.1_1_[gene=blaOXA]_[protein=OXA-213_family_carbapenem-hydrolyzing_class_D_beta-lactamase_OXA-526]_[protein_id=ANW47168.1]_[     AGCATCAACCGACTATGTTCCCGCCTCTAC 240
lcl|KY767021.1_cds_ARB50423.1_1_[gene=blaOXA]_[protein=OXA-213_family_carbapenem-hydrolyzing_class_D_beta-lactamase_OXA-563]_[protein_id=ARB50423.1]_[     AGCATCAACCGAATATGTTCCCGCCTCTAC 240
lcl|KY767022.1_cds_ARB50424.1_1_[gene=blaOXA]_[protein=OXA-213_family_carbapenem-hydrolyzing_class_D_beta-lactamase_OXA-564]_[protein_id=ARB50424.1]_[     ATCATCAACCGAATATGTTCCCGCCTCTAC 240
lcl|MH212162.1_cds_AWA42531.1_1_[gene=blaOXA]_[protein=OXA-213_family_carbapenem-hydrolyzing_class_D_beta-lactamase_OXA-642]_[protein_id=AWA42531.1]_[     ATCATCAACCGAATATGTTCCCGCCTCTAC 240
lcl|MH780099.1_cds_AXQ11891.1_1_[gene=blaOXA]_[protein=OXA-213_family_carbapenem-hydrolyzing_class_D_beta-lactamase_OXA-678]_[protein_id=AXQ11891.1]_[     GGCATCAACCGAATATGTCCCTGCATCTAC 240
lcl|NG_049614.1_cds_WP_063862632.1_1_[gene=blaOXA]_[locus_tag=A7J11_03087]_[protein=OXA-213_family_carbapenem-hydrolyzing_class_D_beta-lactamase_OXA-3     AGCATCAACCAACTATATTCCCGCCTCTAC 240
lcl|NG_064759.1_cds_WP_136512092.1_1_[gene=blaOXA]_[locus_tag=A7J11_06217]_[protein=OXA-213_family_carbapenem-hydrolyzing_class_D_beta-lactamase_OXA-8     AGCATCAACCGAATATGTTCCCGCCTCTAC 240
lcl|NG_148652.1_cds_WP_268871871.1_1_[gene=blaOXA]_[locus_tag=A7J11_07884]_[protein=OXA-213_family_carbapenem-hydrolyzing_class_D_beta-lactamase_OXA-1     AGCATCAACCGAATATGTTCCCGCCTCTAC 240
lcl|NG_148653.1_cds_WP_268871872.1_1_[gene=blaOXA]_[locus_tag=A7J11_07886]_[protein=OXA-213_family_carbapenem-hydrolyzing_class_D_beta-lactamase_OXA-1     AGCATCAACCGAATATGTTCCCGCCTCTAC 240
lcl|NG_148654.1_cds_WP_104074618.1_1_[gene=blaOXA]_[locus_tag=A7J11_07888]_[protein=OXA-213_family_carbapenem-hydrolyzing_class_D_beta-lactamase_OXA-1     AGCATCAACCGAATATGTTCCCGCCTCTAC 240
lcl|ON101850.1_cds_UOM32500.1_1_[gene=blaOXA]_[protein=OXA-213_family_carbapenem-hydrolyzing_class_D_beta-lactamase_OXA-1113]_[protein_id=UOM32500.1]_     AGCATCAACCGAATATGTTCCCGCCTCTAC 240
lcl|ON101851.1_cds_UOM32501.1_1_[gene=blaOXA]_[protein=OXA-213_family_carbapenem-hydrolyzing_class_D_beta-lactamase_OXA-1114]_[protein_id=UOM32501.1]_     AGCATCAACCGAATATGTTCCCGCCTCTAC 240
lcl|ON101852.1_cds_UOM32502.1_1_[gene=blaOXA]_[protein=OXA-213_family_carbapenem-hydrolyzing_class_D_beta-lactamase_OXA-1115]_[protein_id=UOM32502.1]_     AGCATCAACCGAATATGTTCCCGCCTCTAC 240
lcl|KX668472.1_cds_ANZ80603.1_1_[gene=blaOXA]_[protein=OXA-213_family_carbapenem-hydrolyzing_class_D_beta-lactamase_OXA-533]_[protein_id=ANZ80603.1]_[     AGCATCAACCGAATATGTTCCCGCCTCTAC 240
lcl|LC742738.1_cds_BDU78995.1_1_[gene=blaOXA]_[protein=OXA-213_family_carbapenem-hydrolyzing_class_D_beta-lactamase_OXA-1185]_[protein_id=BDU78995.1]_     AGCATCAACCGCCTATGTTCCCGCTTCTAC 240
lcl|LC777321.1_cds_BER91150.1_1_[gene=blaOXA]_[protein=OXA-213_family_carbapenem-hydrolyzing_class_D_beta-lactamase]_[protein_id=BER91150.1]_[location     ATCATCAACCGAATATGTTCCCGCCTCTAC 240
lcl|MK087756.1_cds_AYN72943.1_1_[gene=blaOXA]_[protein=OXA-213_family_carbapenem-hydrolyzing_class_D_beta-lactamase_OXA-777]_[protein_id=AYN72943.1]_[     AGCATCAACCGAATATGTTCCCGCCTCTAC 240
lcl|MK087757.2_cds_AYN72944.2_1_[gene=blaOXA]_[protein=OXA-213_family_carbapenem-hydrolyzing_class_D_beta-lactamase_OXA-564]_[protein_id=AYN72944.2]_[     ATCATCAACCGAATATGTTCCCGCCTCTAC 240
lcl|MK087758.1_cds_AYN72945.1_1_[gene=blaOXA]_[protein=OXA-213_family_carbapenem-hydrolyzing_class_D_beta-lactamase_OXA-778]_[protein_id=AYN72945.1]_[     AGCATCAACCGAATATGTTCCCGCCTCTAC 240
lcl|MK087759.1_cds_AYN72946.1_1_[gene=blaOXA]_[protein=OXA-213_family_carbapenem-hydrolyzing_class_D_beta-lactamase_OXA-500]_[protein_id=AYN72946.1]_[     AGCATCAACCGAATATGTTCCCGCCTCTAC 240
lcl|MK087760.1_cds_AYN72947.1_1_[gene=blaOXA]_[protein=OXA-213_family_carbapenem-hydrolyzing_class_D_beta-lactamase_OXA-500]_[protein_id=AYN72947.1]_[     AGCATCAACCGAATATGTTCCCGCCTCTAC 240
lcl|MK087761.1_cds_AYN72948.1_1_[gene=blaOXA]_[protein=OXA-213_family_carbapenem-hydrolyzing_class_D_beta-lactamase_OXA-500]_[protein_id=AYN72948.1]_[     AGCATCAACCGAATATGTTCCCGCCTCTAC 240
lcl|MK087762.1_cds_AYN72949.1_1_[gene=blaOXA]_[protein=OXA-213_family_carbapenem-hydrolyzing_class_D_beta-lactamase_OXA-500]_[protein_id=AYN72949.1]_[     AGCATCAACCGAATATGTTCCCGCCTCTAC 240
lcl|MK645913.1_cds_QBQ03026.1_1_[gene=blaOXA]_[protein=OXA-213_family_carbapenem-hydrolyzing_class_D_beta-lactamase_OXA-801]_[protein_id=QBQ03026.1]_[     AGCATCAACCGAATATGTTCCCGCCTCTAC 240
lcl|MK645914.1_cds_QBQ03027.1_1_[gene=blaOXA]_[protein=OXA-213_family_carbapenem-hydrolyzing_class_D_beta-lactamase_OXA-802]_[protein_id=QBQ03027.1]_[     AGCATCAACCGAATATGTTCCCGCCTCTAC 240
lcl|MK645915.1_cds_QBQ03028.1_1_[gene=blaOXA]_[protein=OXA-213_family_carbapenem-hydrolyzing_class_D_beta-lactamase_OXA-803]_[protein_id=QBQ03028.1]_[     AGCATCAACCGAATATGTTCCCGCCTCTAC 240
lcl|MK645916.1_cds_QBQ03029.1_1_[gene=blaOXA]_[protein=OXA-213_family_carbapenem-hydrolyzing_class_D_beta-lactamase_OXA-804]_[protein_id=QBQ03029.1]_[     ATCATCAACCGAATATGTTCCCGCCTCTAC 240
lcl|MK645917.1_cds_QBQ03030.1_1_[gene=blaOXA]_[protein=OXA-213_family_carbapenem-hydrolyzing_class_D_beta-lactamase_OXA-805]_[protein_id=QBQ03030.1]_[     AGCATCAACCGAATATGTTCCCGCCTCTAC 240
lcl|MK645931.1_cds_QBQ03044.1_1_[gene=blaOXA]_[protein=OXA-213_family_carbapenem-hydrolyzing_class_D_beta-lactamase_OXA-819]_[protein_id=QBQ03044.1]_[     AGCATCAACCGAATATGTTCCCGCCTCTAC 240
lcl|MK645932.1_cds_QBQ03045.1_1_[gene=blaOXA]_[protein=OXA-213_family_carbapenem-hydrolyzing_class_D_beta-lactamase_OXA-820]_[protein_id=QBQ03045.1]_[     AGCATCAACCGAATATGTTCCCGCCTCTAC 240
lcl|MK645933.1_cds_QBQ03046.1_1_[gene=blaOXA]_[protein=OXA-213_family_carbapenem-hydrolyzing_class_D_beta-lactamase_OXA-821]_[protein_id=QBQ03046.1]_[     ATCATCAACCGAATATGTTCCCGCCTCTAC 240
lcl|MK713326.1_cds_QBX33276.1_1_[gene=blaOXA]_[protein=OXA-213_family_carbapenem-hydrolyzing_class_D_beta-lactamase_OXA-822]_[protein_id=QBX33276.1]_[     AGCATCAACTGAATATGTTCCAGCTTCTAC 240
lcl|MK810442.1_cds_QCE31566.1_1_[gene=blaOXA]_[protein=OXA-213_family_carbapenem-hydrolyzing_class_D_beta-lactamase_OXA-826]_[protein_id=QCE31566.1]_[     AGCATCAACCGAATATGTTCCCGCCTCTAC 240
lcl|MK942060.1_cds_QCU71419.1_1_[gene=blaOXA]_[protein=OXA-213_family_carbapenem-hydrolyzing_class_D_beta-lactamase_OXA-832]_[protein_id=QCU71419.1]_[     AGCATCAACCGAATATGTTCCCGCCTCTAC 240
lcl|MN339512.1_cds_QEJ74009.1_1_[gene=blaOXA]_[protein=OXA-213_family_carbapenem-hydrolyzing_class_D_beta-lactamase_OXA-840]_[protein_id=QEJ74009.1]_[     AGCATCAACCGAATATGTTCCCGCCTCTAC 240
lcl|MN339513.1_cds_QEJ74010.1_1_[gene=blaOXA]_[protein=OXA-213_family_carbapenem-hydrolyzing_class_D_beta-lactamase_OXA-841]_[protein_id=QEJ74010.1]_[     AGCATCAACCGAATATGTCCCCGCATCTAC 240
lcl|MN339514.1_cds_QEJ74011.1_1_[gene=blaOXA]_[protein=OXA-213_family_carbapenem-hydrolyzing_class_D_beta-lactamase_OXA-842]_[protein_id=QEJ74011.1]_[     AGCATCAACCGAATATGTCCCTGCATCTAC 240
lcl|MN339515.1_cds_QEJ74012.1_1_[gene=blaOXA]_[protein=OXA-213_family_carbapenem-hydrolyzing_class_D_beta-lactamase_OXA-843]_[protein_id=QEJ74012.1]_[     GGCATCAACTGAATATGTCCCTGCATCTAC 240
lcl|MN339516.1_cds_QEJ74013.1_1_[gene=blaOXA]_[protein=OXA-213_family_carbapenem-hydrolyzing_class_D_beta-lactamase_OXA-844]_[protein_id=QEJ74013.1]_[     AGCATCAACTGAATATGTCCCTGCTTCTAC 240
lcl|MZ133819.1_cds_QUW44777.1_1_[gene=blaOXA]_[protein=OXA-213_family_carbapenem-hydrolyzing_class_D_beta-lactamase_OXA-819]_[protein_id=QUW44777.1]_[     AGCATCAACCGAATATGTTCCCGCCTCTAC 240
lcl|MZ265730.1_cds_QWA20177.1_1_[gene=blaOXA]_[protein=OXA-213_family_carbapenem-hydrolyzing_class_D_beta-lactamase_OXA-978]_[protein_id=QWA20177.1]_[     ATCATCAACCGAATATGTTCCCGCCTCTAC 240
lcl|MZ265731.1_cds_QWA20178.1_1_[gene=blaOXA]_[protein=OXA-213_family_carbapenem-hydrolyzing_class_D_beta-lactamase_OXA-979]_[protein_id=QWA20178.1]_[     GGCATCAACCGAATATGTCCCTGCATCTAC 240
lcl|MZ265732.1_cds_QWA20179.1_1_[gene=blaOXA]_[protein=OXA-213_family_carbapenem-hydrolyzing_class_D_beta-lactamase_OXA-980]_[protein_id=QWA20179.1]_[     AGCATCAACCGAATATTTTCCCGCCTCTAC 240
lcl|MZ265737.1_cds_QWA20184.1_1_[gene=blaOXA]_[protein=OXA-213_family_carbapenem-hydrolyzing_class_D_beta-lactamase_OXA-985]_[protein_id=QWA20184.1]_[     AGCATCAACCGAATATGTTCCCGCCTCTAC 240
lcl|MZ265738.1_cds_QWA20185.1_1_[gene=blaOXA]_[protein=OXA-213_family_carbapenem-hydrolyzing_class_D_beta-lactamase_OXA-986]_[protein_id=QWA20185.1]_[     ATCATCAACCGAATATGTTCCCGCCTCTAC 240
lcl|MZ265739.1_cds_QWA20186.1_1_[gene=blaOXA]_[protein=OXA-213_family_carbapenem-hydrolyzing_class_D_beta-lactamase_OXA-987]_[protein_id=QWA20186.1]_[     AGCATCAACCGCTTATGTTCCCGCCTCTAC 240
lcl|MZ265740.1_cds_QWA20187.1_1_[gene=blaOXA]_[protein=OXA-213_family_carbapenem-hydrolyzing_class_D_beta-lactamase_OXA-988]_[protein_id=QWA20187.1]_[     ATCATCAACCGAATATGTTCCCGCCTCTAC 240
lcl|MZ265741.1_cds_QWA20188.1_1_[gene=blaOXA]_[protein=OXA-213_family_carbapenem-hydrolyzing_class_D_beta-lactamase_OXA-989]_[protein_id=QWA20188.1]_[     GGCATCAACCGAATATGTCCCTGCATCTAC 240
lcl|MZ265742.1_cds_QWA20189.1_1_[gene=blaOXA]_[protein=OXA-213_family_carbapenem-hydrolyzing_class_D_beta-lactamase_OXA-990]_[protein_id=QWA20189.1]_[     AGCATCAACCGCCTATGTTCCCGCCTCTAC 240
lcl|MZ265744.1_cds_QWA20191.1_1_[gene=blaOXA]_[protein=OXA-213_family_carbapenem-hydrolyzing_class_D_beta-lactamase_OXA-992]_[protein_id=QWA20191.1]_[     AGCATCAACCGAATATGTTCCCGCCTCTAC 240
lcl|MZ265752.1_cds_QWA20199.1_1_[gene=blaOXA]_[protein=OXA-213_family_carbapenem-hydrolyzing_class_D_beta-lactamase_OXA-1000]_[protein_id=QWA20199.1]_     AGCATCAACCGAATATGTTCCCGCCTCTAC 240
lcl|MZ265753.1_cds_QWA20200.1_1_[gene=blaOXA]_[protein=OXA-213_family_carbapenem-hydrolyzing_class_D_beta-lactamase_OXA-502]_[protein_id=QWA20200.1]_[     ATCATCAACCGAATATGTTCCCGCCTCCAC 240
lcl|MZ265755.1_cds_QWA20202.1_1_[gene=blaOXA]_[protein=OXA-213_family_carbapenem-hydrolyzing_class_D_beta-lactamase_OXA-1002]_[protein_id=QWA20202.1]_     AGCATCAACCGAATATGTTCCCGCCTCTAC 240
lcl|MZ265756.1_cds_QWA20203.1_1_[gene=blaOXA]_[protein=OXA-213_family_carbapenem-hydrolyzing_class_D_beta-lactamase_OXA-1003]_[protein_id=QWA20203.1]_     AGCATCAACAGAATATGTTCCCGCCTCTAC 240
lcl|MZ265760.1_cds_QWA20207.1_1_[gene=blaOXA]_[protein=OXA-213_family_carbapenem-hydrolyzing_class_D_beta-lactamase_OXA-1007]_[protein_id=QWA20207.1]_     AGCATCAACAGAATATGTTCCCGCCTCTAC 240
lcl|MZ265761.1_cds_QWA20208.1_1_[gene=blaOXA]_[protein=OXA-213_family_carbapenem-hydrolyzing_class_D_beta-lactamase_OXA-1008]_[protein_id=QWA20208.1]_     AGCATCAACCGAATATGTCCCCGCATCTAC 240
lcl|MZ265762.1_cds_QWA20209.1_1_[gene=blaOXA]_[protein=OXA-213_family_carbapenem-hydrolyzing_class_D_beta-lactamase_OXA-1009]_[protein_id=QWA20209.1]_     AGCATCGACCGCCTATGTTCCCGCCTCTAC 240
lcl|MZ265763.1_cds_QWA20210.1_1_[gene=blaOXA]_[protein=OXA-213_family_carbapenem-hydrolyzing_class_D_beta-lactamase_OXA-1010]_[protein_id=QWA20210.1]_     AGCATCAACCGAATATGTCCCTGCATCTAC 240
lcl|NG_049563.1_cds_WP_005041180.1_1_[gene=blaOXA]_[locus_tag=A7J11_03005]_[protein=OXA-213_family_carbapenem-hydrolyzing_class_D_beta-lactamase_OXA-2     AGCATCAACCGCCTATGTTCCCGCTTCTAC 240
lcl|NG_049564.1_cds_WP_003651390.1_1_[gene=blaOXA]_[locus_tag=A7J11_02450]_[protein=OXA-213_family_carbapenem-hydrolyzing_class_D_beta-lactamase_OXA-2     AGCATCAACCGCCTATATTCCCGCCTCTAC 240
lcl|NG_049565.1_cds_WP_016138346.1_1_[gene=blaOXA]_[locus_tag=A7J11_03043]_[protein=OXA-213_family_carbapenem-hydrolyzing_class_D_beta-lactamase_OXA-2     ATCATCAACCGAATATGTTCCCGCCTCTAC 240
lcl|NG_049567.1_cds_WP_016141238.1_1_[gene=blaOXA]_[locus_tag=A7J11_03044]_[protein=OXA-213_family_carbapenem-hydrolyzing_class_D_beta-lactamase_OXA-2     GGCATCAACTGAATATGTCCCTGCATCTAC 240
lcl|NG_049568.1_cds_WP_016145058.1_1_[gene=blaOXA]_[locus_tag=A7J11_03045]_[protein=OXA-213_family_carbapenem-hydrolyzing_class_D_beta-lactamase_OXA-2     AGCATCAACTGAATATGTTCCCGCCTCTAC 240
lcl|NG_049569.1_cds_WP_005076320.1_1_[gene=blaOXA]_[locus_tag=A7J11_03007]_[protein=OXA-213_family_carbapenem-hydrolyzing_class_D_beta-lactamase_OXA-2     ATCATCAACCGAATATGTTCCCGCCTCTAC 240
lcl|NG_049570.1_cds_WP_005069609.1_1_[gene=blaOXA]_[locus_tag=A7J11_03006]_[protein=OXA-213_family_carbapenem-hydrolyzing_class_D_beta-lactamase_OXA-2     AGCATCAACCGAATATGTTCCCGCCTCTAC 240
lcl|NG_049600.1_cds_WP_005304617.1_1_[gene=blaOXA]_[locus_tag=A7J11_03021]_[protein=OXA-213_family_carbapenem-hydrolyzing_class_D_beta-lactamase_OXA-3     AGCATCAACAGAATATGTTCCCGCCTCTAC 240
lcl|NG_049601.1_cds_WP_004792810.1_1_[gene=blaOXA]_[locus_tag=A7J11_02994]_[protein=OXA-213_family_carbapenem-hydrolyzing_class_D_beta-lactamase_OXA-3     AGCATCAACCGAATATGTTCCCGCCTCTAC 240
lcl|NG_049615.1_cds_WP_063862638.1_1_[gene=blaOXA]_[locus_tag=A7J11_03088]_[protein=OXA-213_family_carbapenem-hydrolyzing_class_D_beta-lactamase_OXA-3     AGCATCAACCGCCTATGTTCCCGCCTCTAC 240
lcl|NG_049616.1_cds_WP_063862643.1_1_[gene=blaOXA]_[locus_tag=A7J11_03089]_[protein=OXA-213_family_carbapenem-hydrolyzing_class_D_beta-lactamase_OXA-3     AGCATCAACCGCCTATGTTCCCGCCTCTAC 240
lcl|NG_049617.1_cds_WP_063862646.1_1_[gene=blaOXA]_[locus_tag=A7J11_03090]_[protein=OXA-213_family_carbapenem-hydrolyzing_class_D_beta-lactamase_OXA-3     AGCATCAACCGACTATATTCCCGCCTCTAC 240
lcl|NG_049618.1_cds_WP_063862651.1_1_[gene=blaOXA]_[locus_tag=A7J11_03091]_[protein=OXA-213_family_carbapenem-hydrolyzing_class_D_beta-lactamase_OXA-3     AGCATCAACAGACTATGTTCCCGCCTCTAC 240
lcl|NG_049619.1_cds_WP_063862656.1_1_[gene=blaOXA]_[locus_tag=A7J11_03092]_[protein=OXA-213_family_carbapenem-hydrolyzing_class_D_beta-lactamase_OXA-3     AGCATCAACCGCCTATGTTCCCGCCTCTAC 240
lcl|NG_049620.1_cds_WP_063862662.1_1_[gene=blaOXA]_[locus_tag=A7J11_03093]_[protein=OXA-213_family_carbapenem-hydrolyzing_class_D_beta-lactamase_OXA-3     AGCATCAACCGCCTATGTTCCCGCCTCTAC 240
lcl|NG_049621.1_cds_WP_063862667.1_1_[gene=blaOXA]_[locus_tag=A7J11_03094]_[protein=OXA-213_family_carbapenem-hydrolyzing_class_D_beta-lactamase_OXA-3     AGCATCAACCGCCTATGTTCCCGCCTCTAC 240
lcl|NG_049622.1_cds_WP_063862674.1_1_[gene=blaOXA]_[locus_tag=A7J11_03095]_[protein=OXA-213_family_carbapenem-hydrolyzing_class_D_beta-lactamase_OXA-3     AGCATCAACCGCCTATGTTCCCGCCTCTAC 240
lcl|NG_049623.1_cds_WP_063862682.1_1_[gene=blaOXA]_[locus_tag=A7J11_03096]_[protein=OXA-213_family_carbapenem-hydrolyzing_class_D_beta-lactamase_OXA-3     AGCATCAACCGCCTATGTTCCCGCCTCTAC 240
lcl|NG_049624.1_cds_WP_063862690.1_1_[gene=blaOXA]_[locus_tag=A7J11_03097]_[protein=OXA-213_family_carbapenem-hydrolyzing_class_D_beta-lactamase_OXA-3     AGCATCAACCGCCTATGTTCCCGCCTCTAC 240
lcl|NG_049640.1_cds_WP_063862718.1_1_[gene=blaOXA]_[locus_tag=A7J11_03104]_[protein=OXA-213_family_carbapenem-hydrolyzing_class_D_beta-lactamase_OXA-3     AGCATCAACCGACTATGTTCCCGCCTCTAC 240
lcl|NG_049641.1_cds_WP_063862719.1_1_[gene=blaOXA]_[locus_tag=A7J11_03105]_[protein=OXA-213_family_carbapenem-hydrolyzing_class_D_beta-lactamase_OXA-3     AGCACCAACCGCCTATGTTCCCGCCTCAAC 240
lcl|NG_049643.1_cds_WP_063862721.1_1_[gene=blaOXA]_[locus_tag=A7J11_03106]_[protein=OXA-213_family_carbapenem-hydrolyzing_class_D_beta-lactamase_OXA-3     AGCATCAACCGCCTATGTTCCCGCTTCTAC 240
lcl|NG_049644.1_cds_WP_063862722.1_1_[gene=blaOXA]_[locus_tag=A7J11_03107]_[protein=OXA-213_family_carbapenem-hydrolyzing_class_D_beta-lactamase_OXA-3     AGCATCAACCGACTATGTTCCCGCCTCTAC 240
lcl|NG_049645.1_cds_WP_063862723.1_1_[gene=blaOXA]_[locus_tag=A7J11_03108]_[protein=OXA-213_family_carbapenem-hydrolyzing_class_D_beta-lactamase_OXA-3     AGCATCAACCGACTATATTCCCGCCTCTAC 240
lcl|NG_049646.1_cds_WP_063862724.1_1_[gene=blaOXA]_[locus_tag=A7J11_03109]_[protein=OXA-213_family_carbapenem-hydrolyzing_class_D_beta-lactamase_OXA-3     AGCATCAACCGCCTATGTTCCCGCCTCTAC 240
lcl|NG_049647.1_cds_WP_063862725.1_1_[gene=blaOXA]_[locus_tag=A7J11_03110]_[protein=OXA-213_family_carbapenem-hydrolyzing_class_D_beta-lactamase_OXA-3     AGCATCAACAGACTATGTTCCCGCCTCTAC 240
lcl|NG_049650.1_cds_WP_063862728.1_1_[gene=blaOXA]_[locus_tag=A7J11_03153]_[protein=OXA-213_family_carbapenem-hydrolyzing_class_D_beta-lactamase_OXA-3     AGCATCAACCGACTATGTTCCCGCCTCTAC 240
lcl|NG_049651.1_cds_WP_063862729.1_1_[gene=blaOXA]_[locus_tag=A7J11_03154]_[protein=OXA-213_family_carbapenem-hydrolyzing_class_D_beta-lactamase_OXA-3     AGCATCAACCGCCTATGTTCCCGCCTCTAC 240
lcl|NG_049652.1_cds_WP_063862730.1_1_[gene=blaOXA]_[locus_tag=A7J11_03155]_[protein=OXA-213_family_carbapenem-hydrolyzing_class_D_beta-lactamase_OXA-3     AGCATCAACTGAATATGTTCCAGCTTCTAT 240
lcl|NG_049705.1_cds_WP_057089822.1_1_[gene=blaOXA]_[locus_tag=A7J11_03373]_[protein=OXA-213_family_carbapenem-hydrolyzing_class_D_beta-lactamase_OXA-4     ATCATCAACCGAATATGTTCCCGCCTCTAC 240
lcl|NG_049709.1_cds_WP_017386798.1_1_[gene=blaOXA]_[locus_tag=A7J11_03053]_[protein=OXA-213_family_carbapenem-hydrolyzing_class_D_beta-lactamase_OXA-4     AGCATCAACCGAATATGTTCCCGCCTCTAC 240
lcl|NG_049778.1_cds_WP_002121386.1_1_[gene=blaOXA]_[locus_tag=A7J11_02487]_[protein=OXA-213_family_carbapenem-hydrolyzing_class_D_beta-lactamase_OXA-5     AGCATCAACCGAATATGTTCCCGCCTCTAC 240
lcl|NG_049779.1_cds_WP_063864113.1_1_[gene=blaOXA]_[locus_tag=A7J11_03589]_[protein=OXA-213_family_carbapenem-hydrolyzing_class_D_beta-lactamase_OXA-5     AGCATCAACCGAATATGTTCCCGCCTCTAC 240
lcl|NG_049780.1_cds_WP_032003497.1_1_[gene=blaOXA]_[locus_tag=A7J11_03206]_[protein=OXA-213_family_carbapenem-hydrolyzing_class_D_beta-lactamase_OXA-5     ATCATCAACCGAATATGTTCCCGCCTCTAC 240
lcl|NG_049781.1_cds_WP_063864114.1_1_[gene=blaOXA]_[locus_tag=A7J11_03588]_[protein=OXA-213_family_carbapenem-hydrolyzing_class_D_beta-lactamase_OXA-5     ATCATCAACCGAATATGTTCCCGCCTCTAC 240
lcl|NG_049784.1_cds_WP_032007272.1_1_[gene=blaOXA]_[locus_tag=A7J11_03207]_[protein=OXA-213_family_carbapenem-hydrolyzing_class_D_beta-lactamase_OXA-5     ATCATCAACCGAATATGTTCCCGCCTCTAC 240
lcl|NG_051472.1_cds_WP_068981637.1_1_[gene=blaOXA]_[locus_tag=A7J11_03802]_[protein=OXA-213_family_carbapenem-hydrolyzing_class_D_beta-lactamase_OXA-5     ATCATCAACCGAATATGTTCCCGCCTCTAC 240
lcl|NG_051476.1_cds_WP_068981641.1_1_[gene=blaOXA]_[locus_tag=A7J11_03803]_[protein=OXA-213_family_carbapenem-hydrolyzing_class_D_beta-lactamase_OXA-5     AGCATCAACCGACTATGTTCCCGCCTCTAC 240
lcl|NG_051483.1_cds_WP_068611377.1_1_[gene=blaOXA]_[locus_tag=A7J11_03814]_[protein=OXA-213_family_carbapenem-hydrolyzing_class_D_beta-lactamase_OXA-5     AGCATCAACCGAATATGTTCCCGCCTCTAC 240
lcl|NG_054707.1_cds_WP_085562417.1_1_[gene=blaOXA]_[locus_tag=A7J11_05023]_[protein=OXA-213_family_carbapenem-hydrolyzing_class_D_beta-lactamase_OXA-5     AGCATCAACCGAATATGTTCCCGCCTCTAC 240
lcl|NG_054708.1_cds_WP_085562418.1_1_[gene=blaOXA]_[locus_tag=A7J11_05024]_[protein=OXA-213_family_carbapenem-hydrolyzing_class_D_beta-lactamase_OXA-5     ATCATCAACCGAATATGTTCCCGCCTCTAC 240
lcl|NG_057487.1_cds_WP_014206564.1_1_[gene=blaOXA]_[locus_tag=A7J11_05488]_[protein=OXA-213_family_carbapenem-hydrolyzing_class_D_beta-lactamase_OXA-6     ATCATCAACCGAATATGTTCCCGCCTCTAC 240
lcl|NG_062273.1_cds_WP_122630860.1_1_[gene=blaOXA]_[locus_tag=A7J11_05937]_[protein=OXA-213_family_carbapenem-hydrolyzing_class_D_beta-lactamase_OXA-6     GGCATCAACCGAATATGTCCCTGCATCTAC 240
lcl|NG_062346.1_cds_WP_122630923.1_1_[gene=blaOXA]_[locus_tag=A7J11_06010]_[protein=OXA-213_family_carbapenem-hydrolyzing_class_D_beta-lactamase_OXA-7     AGCATCAACCGAATATGTTCCCGCCTCTAC 240
lcl|NG_062347.1_cds_WP_122630924.1_1_[gene=blaOXA]_[locus_tag=A7J11_06011]_[protein=OXA-213_family_carbapenem-hydrolyzing_class_D_beta-lactamase_OXA-7     AGCATCAACCGAATATGTTCCCGCCTCTAC 240
lcl|NG_064760.1_cds_WP_136512093.1_1_[gene=blaOXA]_[locus_tag=A7J11_06218]_[protein=OXA-213_family_carbapenem-hydrolyzing_class_D_beta-lactamase_OXA-8     AGCATCAACCGAATATGTTCCCGCCTCTAC 240
lcl|NG_064761.1_cds_WP_136512094.1_1_[gene=blaOXA]_[locus_tag=A7J11_06219]_[protein=OXA-213_family_carbapenem-hydrolyzing_class_D_beta-lactamase_OXA-8     AGCATCAACCGAATATGTTCCCGCCTCTAC 240
lcl|NG_064762.1_cds_WP_136512095.1_1_[gene=blaOXA]_[locus_tag=A7J11_06220]_[protein=OXA-213_family_carbapenem-hydrolyzing_class_D_beta-lactamase_OXA-8     ATCATCAACCGAATATGTTCCCGCCTCTAC 240
lcl|NG_064763.1_cds_WP_136512096.1_1_[gene=blaOXA]_[locus_tag=A7J11_06221]_[protein=OXA-213_family_carbapenem-hydrolyzing_class_D_beta-lactamase_OXA-8     AGCATCAACCGAATATGTTCCCGCCTCTAC 240
lcl|NG_064777.1_cds_WP_032053762.1_1_[gene=blaOXA]_[locus_tag=A7J11_06234]_[protein=OXA-213_family_carbapenem-hydrolyzing_class_D_beta-lactamase_OXA-8     AGCATCAACCGAATATGTTCCCGCCTCTAC 240
lcl|NG_064778.1_cds_WP_032057042.1_1_[gene=blaOXA]_[locus_tag=A7J11_06235]_[protein=OXA-213_family_carbapenem-hydrolyzing_class_D_beta-lactamase_OXA-8     AGCATCAACCGAATATGTTCCCGCCTCTAC 240
lcl|NG_064779.1_cds_WP_057061999.1_1_[gene=blaOXA]_[locus_tag=A7J11_06236]_[protein=OXA-213_family_carbapenem-hydrolyzing_class_D_beta-lactamase_OXA-8     ATCATCAACCGAATATGTTCCCGCCTCTAC 240
lcl|NG_065437.1_cds_WP_140423319.1_1_[gene=blaOXA]_[locus_tag=A7J11_06279]_[protein=OXA-213_family_carbapenem-hydrolyzing_class_D_beta-lactamase_OXA-8     AGCATCAACCGAATATGTTCCCGCCTCTAC 240
lcl|NG_065442.1_cds_WP_086264536.1_1_[gene=blaOXA]_[locus_tag=A7J11_06294]_[protein=OXA-213_family_carbapenem-hydrolyzing_class_D_beta-lactamase_OXA-8     AGCATCAACCGAATATGTTCCCGCCTCTAC 240
lcl|NG_066513.1_cds_WP_150823472.1_1_[gene=blaOXA]_[locus_tag=A7J11_06458]_[protein=OXA-213_family_carbapenem-hydrolyzing_class_D_beta-lactamase_OXA-8     AGCATCAACCGAATATGTTCCCGCCTCTAC 240
lcl|NG_066514.1_cds_WP_150823473.1_1_[gene=blaOXA]_[locus_tag=A7J11_06459]_[protein=OXA-213_family_carbapenem-hydrolyzing_class_D_beta-lactamase_OXA-8     AGCATCAACCGAATATGTCCCCGCATCTAC 240
lcl|NG_066515.1_cds_WP_087088911.1_1_[gene=blaOXA]_[locus_tag=A7J11_06460]_[protein=OXA-213_family_carbapenem-hydrolyzing_class_D_beta-lactamase_OXA-8     AGCATCAACCGAATATGTCCCTGCATCTAC 240
lcl|NG_066516.1_cds_WP_150823474.1_1_[gene=blaOXA]_[locus_tag=A7J11_06461]_[protein=OXA-213_family_carbapenem-hydrolyzing_class_D_beta-lactamase_OXA-8     GGCATCAACTGAATATGTCCCTGCATCTAC 240
lcl|NG_066517.1_cds_WP_150823475.1_1_[gene=blaOXA]_[locus_tag=A7J11_06462]_[protein=OXA-213_family_carbapenem-hydrolyzing_class_D_beta-lactamase_OXA-8     AGCATCAACTGAATATGTCCCTGCTTCTAC 240
lcl|NG_066712.1_cds_WP_133973918.1_1_[gene=blaOXA]_[locus_tag=A7J11_06505]_[protein=OXA-213_family_carbapenem-hydrolyzing_class_D_beta-lactamase_OXA-8     AGCATCAACTGAATATGTTCCAGCTTCTAC 240
lcl|NG_071213.1_cds_WP_086395021.1_1_[gene=blaOXA]_[locus_tag=A7J11_07011]_[protein=OXA-213_family_carbapenem-hydrolyzing_class_D_beta-lactamase_OXA-9     AGCATCAACCGAATATGTTCCCGCCTCTAC 240
lcl|NG_071214.1_cds_WP_078225401.1_1_[gene=blaOXA]_[locus_tag=A7J11_07013]_[protein=OXA-213_family_carbapenem-hydrolyzing_class_D_beta-lactamase_OXA-9     AGCATCAACCGAATATGTTCCCGCCTCTAC 240
lcl|NG_071215.1_cds_WP_086398931.1_1_[gene=blaOXA]_[locus_tag=A7J11_07012]_[protein=OXA-213_family_carbapenem-hydrolyzing_class_D_beta-lactamase_OXA-9     AGCATCAACCGAATATGTTCCCGCCTCTAC 240
lcl|NG_077999.1_cds_WP_231869604.1_1_[gene=blaOXA]_[locus_tag=A7J11_07271]_[protein=OXA-213_family_carbapenem-hydrolyzing_class_D_beta-lactamase_OXA-9     ATCATCAACCGAATATGTTCCCGCCTCTAC 240
lcl|NG_078000.1_cds_WP_231869605.1_1_[gene=blaOXA]_[locus_tag=A7J11_07272]_[protein=OXA-213_family_carbapenem-hydrolyzing_class_D_beta-lactamase_OXA-9     GGCATCAACCGAATATGTCCCTGCATCTAC 240
lcl|NG_078001.1_cds_WP_081174195.1_1_[gene=blaOXA]_[locus_tag=A7J11_07273]_[protein=OXA-213_family_carbapenem-hydrolyzing_class_D_beta-lactamase_OXA-9     AGCATCAACCGAATATTTTCCCGCCTCTAC 240
lcl|NG_078006.1_cds_WP_231869610.1_1_[gene=blaOXA]_[locus_tag=A7J11_07278]_[protein=OXA-213_family_carbapenem-hydrolyzing_class_D_beta-lactamase_OXA-9     AGCATCAACCGAATATGTTCCCGCCTCTAC 240
lcl|NG_078007.1_cds_WP_231869611.1_1_[gene=blaOXA]_[locus_tag=A7J11_07279]_[protein=OXA-213_family_carbapenem-hydrolyzing_class_D_beta-lactamase_OXA-9     ATCATCAACCGAATATGTTCCCGCCTCTAC 240
lcl|NG_078008.1_cds_WP_231869612.1_1_[gene=blaOXA]_[locus_tag=A7J11_07280]_[protein=OXA-213_family_carbapenem-hydrolyzing_class_D_beta-lactamase_OXA-9     AGCATCAACCGCTTATGTTCCCGCCTCTAC 240
lcl|NG_078009.1_cds_WP_231869613.1_1_[gene=blaOXA]_[locus_tag=A7J11_07281]_[protein=OXA-213_family_carbapenem-hydrolyzing_class_D_beta-lactamase_OXA-9     ATCATCAACCGAATATGTTCCCGCCTCTAC 240
lcl|NG_078010.1_cds_WP_231869614.1_1_[gene=blaOXA]_[locus_tag=A7J11_07282]_[protein=OXA-213_family_carbapenem-hydrolyzing_class_D_beta-lactamase_OXA-9     GGCATCAACCGAATATGTCCCTGCATCTAC 240
lcl|NG_078011.1_cds_WP_231869615.1_1_[gene=blaOXA]_[locus_tag=A7J11_07283]_[protein=OXA-213_family_carbapenem-hydrolyzing_class_D_beta-lactamase_OXA-9     AGCATCAACCGCCTATGTTCCCGCCTCTAC 240
lcl|NG_078013.1_cds_WP_231869617.1_1_[gene=blaOXA]_[locus_tag=A7J11_07285]_[protein=OXA-213_family_carbapenem-hydrolyzing_class_D_beta-lactamase_OXA-9     AGCATCAACCGAATATGTTCCCGCCTCTAC 240
lcl|NG_078021.1_cds_WP_231869625.1_1_[gene=blaOXA]_[locus_tag=A7J11_07293]_[protein=OXA-213_family_carbapenem-hydrolyzing_class_D_beta-lactamase_OXA-1     AGCATCAACCGAATATGTTCCCGCCTCTAC 240
lcl|NG_078023.1_cds_WP_231869626.1_1_[gene=blaOXA]_[locus_tag=A7J11_07295]_[protein=OXA-213_family_carbapenem-hydrolyzing_class_D_beta-lactamase_OXA-1     AGCATCAACCGAATATGTTCCCGCCTCTAC 240
lcl|NG_078024.1_cds_WP_231869627.1_1_[gene=blaOXA]_[locus_tag=A7J11_07296]_[protein=OXA-213_family_carbapenem-hydrolyzing_class_D_beta-lactamase_OXA-1     AGCATCAACAGAATATGTTCCCGCCTCTAC 240
lcl|NG_078028.1_cds_WP_231869630.1_1_[gene=blaOXA]_[locus_tag=A7J11_07300]_[protein=OXA-213_family_carbapenem-hydrolyzing_class_D_beta-lactamase_OXA-1     AGCATCAACAGAATATGTTCCCGCCTCTAC 240
lcl|NG_078029.1_cds_WP_231869631.1_1_[gene=blaOXA]_[locus_tag=A7J11_07301]_[protein=OXA-213_family_carbapenem-hydrolyzing_class_D_beta-lactamase_OXA-1     AGCATCAACCGAATATGTCCCCGCATCTAC 240
lcl|NG_078030.1_cds_WP_231869632.1_1_[gene=blaOXA]_[locus_tag=A7J11_07302]_[protein=OXA-213_family_carbapenem-hydrolyzing_class_D_beta-lactamase_OXA-1     AGCATCGACCGCCTATGTTCCCGCCTCTAC 240
lcl|NG_078031.1_cds_WP_231869633.1_1_[gene=blaOXA]_[locus_tag=A7J11_07303]_[protein=OXA-213_family_carbapenem-hydrolyzing_class_D_beta-lactamase_OXA-1     AGCATCAACCGAATATGTCCCTGCATCTAC 240
lcl|NG_079235.1_cds_WP_046811527.1_1_[gene=blaOXA]_[locus_tag=A7J11_07356]_[protein=OXA-213_family_carbapenem-hydrolyzing_class_D_beta-lactamase_OXA-1     AGCATCAACCGAATATGTTCCCGCCTCTAC 240
lcl|NG_079240.1_cds_WP_240067730.1_1_[gene=blaOXA]_[locus_tag=A7J11_07376]_[protein=OXA-213_family_carbapenem-hydrolyzing_class_D_beta-lactamase_OXA-1     AGCATCAACTGAATATGTTCCAGCTTCTAC 240
lcl|NG_081723.1_cds_WP_256875619.1_1_[gene=blaOXA]_[locus_tag=A7J11_07667]_[protein=OXA-213_family_carbapenem-hydrolyzing_class_D_beta-lactamase_OXA-1     GGCATCAACTGAATATGTCCCTGCATCTAC 240
lcl|NG_081724.1_cds_WP_256875620.1_1_[gene=blaOXA]_[locus_tag=A7J11_07668]_[protein=OXA-213_family_carbapenem-hydrolyzing_class_D_beta-lactamase_OXA-1     AGCATCAACCGAATATGTTCCCGCCTCTAC 240
lcl|NG_088414.1_cds_WP_119685493.1_1_[gene=blaOXA]_[locus_tag=A7J11_07762]_[protein=OXA-213_family_carbapenem-hydrolyzing_class_D_beta-lactamase_OXA-1     ATCATCAACCGAATATGTTCCCGCCTCTAC 240
lcl|NG_088415.1_cds_WP_262697150.1_1_[gene=blaOXA]_[locus_tag=A7J11_07763]_[protein=OXA-213_family_carbapenem-hydrolyzing_class_D_beta-lactamase_OXA-1     AGCATCAACCTCCTATGTTCCCGCCTCTAC 240
lcl|NG_149667.1_cds_WP_274293090.1_1_[gene=blaOXA]_[locus_tag=A7J11_07922]_[protein=OXA-213_family_carbapenem-hydrolyzing_class_D_beta-lactamase_OXA-1     AGCATCAACCGCCTATGTTCCCGCTTCTAC 240
lcl|NG_157027.1_cds_WP_279240793.1_1_[gene=blaOXA]_[locus_tag=A7J11_08007]_[protein=OXA-213_family_carbapenem-hydrolyzing_class_D_beta-lactamase_OXA-1     AGCATCAACCGAATATGTTCCCGCCTCTAC 240
lcl|NG_157028.1_cds_WP_262451630.1_1_[gene=blaOXA]_[locus_tag=A7J11_08008]_[protein=OXA-213_family_carbapenem-hydrolyzing_class_D_beta-lactamase_OXA-1     AGCATCAACCGAATATGTTCCCGCCTCTAC 240
lcl|NG_157029.1_cds_WP_279240794.1_1_[gene=blaOXA]_[locus_tag=A7J11_08009]_[protein=OXA-213_family_carbapenem-hydrolyzing_class_D_beta-lactamase_OXA-1     AGCATCAACCGAATATGTTCCCGCCTCTAC 240
lcl|NG_157034.1_cds_WP_009388658.1_1_[gene=blaOXA]_[locus_tag=A7J11_07952]_[protein=OXA-213_family_carbapenem-hydrolyzing_class_D_beta-lactamase_OXA-1     AGCATCTACTGAATATGTTCCCGCTTCTAC 240
lcl|NG_242304.1_cds_WP_101663562.1_1_[gene=blaOXA]_[locus_tag=A7J11_08264]_[protein=OXA-213_family_carbapenem-hydrolyzing_class_D_beta-lactamase_OXA-1     AGCATCAACCGAATATGTTCCCGCCTCTAC 240
lcl|NG_242584.1_cds_WP_338424123.1_1_[gene=blaOXA]_[locus_tag=A7J11_08354]_[protein=OXA-213_family_carbapenem-hydrolyzing_class_D_beta-lactamase_OXA-1     GGCATCAACTGAATATGTCCCTGCATCTAC 240
lcl|NG_242585.1_cds_WP_338424124.1_1_[gene=blaOXA]_[locus_tag=A7J11_08355]_[protein=OXA-213_family_carbapenem-hydrolyzing_class_D_beta-lactamase_OXA-1     AGTATCAACCGAATATGTTCCCGCCTCTAC 240
lcl|NG_242587.1_cds_WP_334377767.1_1_[gene=blaOXA]_[locus_tag=A7J11_08301]_[protein=OXA-213_family_carbapenem-hydrolyzing_class_D_beta-lactamase_OXA-1     AGCATCAACCGAATATGTTCCCGCCTCTAC 240
lcl|NG_243484.1_cds_WP_375516067.1_1_[gene=blaOXA]_[locus_tag=A7J11_08550]_[protein=OXA-213_family_carbapenem-hydrolyzing_class_D_beta-lactamase_OXA-1     AGCATCAACCGAATATGTTCCCGCCTCTAC 240
lcl|NG_244129.1_cds_WP_170247747.1_1_[gene=blaOXA]_[locus_tag=A7J11_08684]_[protein=OXA-213_family_carbapenem-hydrolyzing_class_D_beta-lactamase_OXA-1     AGCATCAACCGAATATGTTCCCGCCTCTAC 240
lcl|NG_244130.1_cds_WP_408906778.1_1_[gene=blaOXA]_[locus_tag=A7J11_08685]_[protein=OXA-213_family_carbapenem-hydrolyzing_class_D_beta-lactamase_OXA-1     AGCATCAACCGAATATGTTCCCGCCTCTAC 240
lcl|NG_244131.1_cds_WP_408906779.1_1_[gene=blaOXA]_[locus_tag=A7J11_08686]_[protein=OXA-213_family_carbapenem-hydrolyzing_class_D_beta-lactamase_OXA-1     ATCATCAACCGAATATGTTCCCGCCTCTAC 240
lcl|NG_244132.1_cds_WP_408906780.1_1_[gene=blaOXA]_[locus_tag=A7J11_08687]_[protein=OXA-213_family_carbapenem-hydrolyzing_class_D_beta-lactamase_OXA-1     AGCATCAAGCGAATATGTTCCCGCCTCTAC 240
lcl|NG_244133.1_cds_WP_408906781.1_1_[gene=blaOXA]_[locus_tag=A7J11_08688]_[protein=OXA-213_family_carbapenem-hydrolyzing_class_D_beta-lactamase_OXA-1     ATCATCAACCGAATATGTTCCCGCCTCTAC 240
lcl|NG_244134.1_cds_WP_408906782.1_1_[gene=blaOXA]_[locus_tag=A7J11_08689]_[protein=OXA-213_family_carbapenem-hydrolyzing_class_D_beta-lactamase_OXA-1     ATCATCAACCGAATATGTTCCCGCCTCTAC 240
lcl|NG_244135.1_cds_WP_408906783.1_1_[gene=blaOXA]_[locus_tag=A7J11_08690]_[protein=OXA-213_family_carbapenem-hydrolyzing_class_D_beta-lactamase_OXA-1     AGCATCAACCGAATATGTTCCCGCCTCTAC 240
lcl|NG_244136.1_cds_WP_408906784.1_1_[gene=blaOXA]_[locus_tag=A7J11_08691]_[protein=OXA-213_family_carbapenem-hydrolyzing_class_D_beta-lactamase_OXA-1     AGCATCAACCGAATATGTTCCCGCCTCTAC 240
lcl|NG_244137.1_cds_WP_408906785.1_1_[gene=blaOXA]_[locus_tag=A7J11_08692]_[protein=OXA-213_family_carbapenem-hydrolyzing_class_D_beta-lactamase_OXA-1     AGCATCAACCGAATATGTTCCCGCCTCTAC 240
lcl|NG_244138.1_cds_WP_408906786.1_1_[gene=blaOXA]_[locus_tag=A7J11_08693]_[protein=OXA-213_family_carbapenem-hydrolyzing_class_D_beta-lactamase_OXA-1     GGCATCAACCGAATATGTCCCTGCATCTAC 240
lcl|NG_244139.1_cds_WP_057106444.1_1_[gene=blaOXA]_[locus_tag=A7J11_08694]_[protein=OXA-213_family_carbapenem-hydrolyzing_class_D_beta-lactamase_OXA-1     AGCATCAACCGAATATGTTCCCGCCTCTAC 240
lcl|NG_244140.1_cds_WP_031948142.1_1_[gene=blaOXA]_[locus_tag=A7J11_08695]_[protein=OXA-213_family_carbapenem-hydrolyzing_class_D_beta-lactamase_OXA-1     AGCATCAACCGAATATGTTCCCGCCTCTAC 240
lcl|NG_244548.1_cds_WP_420354116.1_1_[gene=blaOXA]_[locus_tag=A7J11_08765]_[protein=OXA-213_family_carbapenem-hydrolyzing_class_D_beta-lactamase_OXA-1     AGCATCAACCGAATATGTTCCCGCCTCTAC 240
lcl|NG_244559.1_cds_WP_420354126.1_1_[gene=blaOXA]_[locus_tag=A7J11_08829]_[protein=OXA-213_family_carbapenem-hydrolyzing_class_D_beta-lactamase_OXA-1     AGCATCAACCGAATATGTTCCCGCCTCTAC 240
lcl|NG_244560.1_cds_WP_420354127.1_1_[gene=blaOXA]_[locus_tag=A7J11_08830]_[protein=OXA-213_family_carbapenem-hydrolyzing_class_D_beta-lactamase_OXA-1     AGCATCAACCGAATATGTTCCCGCCTCTAC 240
lcl|NG_244561.1_cds_WP_233732376.1_1_[gene=blaOXA]_[locus_tag=A7J11_08831]_[protein=OXA-213_family_carbapenem-hydrolyzing_class_D_beta-lactamase_OXA-1     AGCATCAACCGAATATGTTCCCGCCTCTAC 240
lcl|NG_244562.1_cds_WP_327741580.1_1_[gene=blaOXA]_[locus_tag=A7J11_08832]_[protein=OXA-213_family_carbapenem-hydrolyzing_class_D_beta-lactamase_OXA-1     AGCATCAACCGAATATGTTCCCGCCTCTAC 240
lcl|NG_244563.1_cds_WP_420354128.1_1_[gene=blaOXA]_[locus_tag=A7J11_08833]_[protein=OXA-213_family_carbapenem-hydrolyzing_class_D_beta-lactamase_OXA-1     AGCATCAACCGAATATGTTCCCGCCTCTAC 240
lcl|NG_244564.1_cds_WP_420354129.1_1_[gene=blaOXA]_[locus_tag=A7J11_08834]_[protein=OXA-213_family_carbapenem-hydrolyzing_class_D_beta-lactamase_OXA-1     AGCATCAACCGAATATGTCCCCGCCTCTAC 240
lcl|NG_244565.1_cds_WP_216968783.1_1_[gene=blaOXA]_[locus_tag=A7J11_08835]_[protein=OXA-213_family_carbapenem-hydrolyzing_class_D_beta-lactamase_OXA-1     AGCATCAACCGAATATGTTCCCGCCTCTAC 240
lcl|OL790815.1_cds_UHC46317.1_1_[gene=blaOXA]_[protein=OXA-213_family_carbapenem-hydrolyzing_class_D_beta-lactamase_OXA-1045]_[protein_id=UHC46317.1]_     AGCATCAACCGAATATGTTCCCGCCTCTAC 240
lcl|OL901278.1_cds_UHO07589.1_1_[gene=blaOXA]_[protein=OXA-213_family_carbapenem-hydrolyzing_class_D_beta-lactamase_OXA-1050]_[protein_id=UHO07589.1]_     AGCATCAACTGAATATGTTCCAGCTTCTAC 240
lcl|ON651493.1_cds_UTS94246.1_1_[gene=blaOXA]_[protein=OXA-213_family_carbapenem-hydrolyzing_class_D_beta-lactamase_OXA-1137]_[protein_id=UTS94246.1]_     GGCATCAACTGAATATGTCCCTGCATCTAC 240
lcl|ON651494.1_cds_UTS94247.1_1_[gene=blaOXA]_[protein=OXA-213_family_carbapenem-hydrolyzing_class_D_beta-lactamase_OXA-1138]_[protein_id=UTS94247.1]_     AGCATCAACCGAATATGTTCCCGCCTCTAC 240
lcl|OP297830.1_cds_UVU92354.1_1_[gene=blaOXA]_[protein=OXA-213_family_carbapenem-hydrolyzing_class_D_beta-lactamase_OXA-1150]_[protein_id=UVU92354.1]_     ATCATCAACCGAATATGTTCCCGCCTCTAC 240
lcl|OP297832.1_cds_UVU92356.1_1_[gene=blaOXA]_[protein=OXA-213_family_carbapenem-hydrolyzing_class_D_beta-lactamase_OXA-1151]_[protein_id=UVU92356.1]_     AGCATCAACCTCCTATGTTCCCGCCTCTAC 240
lcl|OP745004.1_cds_UZF98455.1_1_[gene=blaOXA]_[protein=OXA-213_family_carbapenem-hydrolyzing_class_D_beta-lactamase_OXA-1164]_[protein_id=UZF98455.1]_     AGCATCAACCGAATATGTTCCCGCCTCTAC 240
lcl|OP745006.1_cds_UZF98457.1_1_[gene=blaOXA]_[protein=OXA-213_family_carbapenem-hydrolyzing_class_D_beta-lactamase_OXA-1165]_[protein_id=UZF98457.1]_     AGCATCAACCGAATATGTTCCCGCCTCTAC 240
lcl|OP745008.1_cds_UZF98459.1_1_[gene=blaOXA]_[protein=OXA-213_family_carbapenem-hydrolyzing_class_D_beta-lactamase_OXA-1166]_[protein_id=UZF98459.1]_     AGCATCAACCGAATATGTTCCCGCCTCTAC 240
lcl|OR815355.1_cds_WPK95947.1_1_[gene=blaOXA]_[protein=OXA-213_family_carbapenem-hydrolyzing_class_D_beta-lactamase_OXA-1224]_[protein_id=WPK95947.1]_     AGCATCAACCGAATATGTTCCCGCCTCTAC 240
lcl|PP328952.1_cds_WVW91705.1_1_[gene=blaOXA]_[protein=OXA-213_family_carbapenem-hydrolyzing_class_D_beta-lactamase_OXA-1234]_[protein_id=WVW91705.1]_     GGCATCAACTGAATATGTCCCTGCATCTAC 240
lcl|PP328953.1_cds_WVW91706.1_1_[gene=blaOXA]_[protein=OXA-213_family_carbapenem-hydrolyzing_class_D_beta-lactamase_OXA-1235]_[protein_id=WVW91706.1]_     AGTATCAACCGAATATGTTCCCGCCTCTAC 240
lcl|PQ118408.1_cds_XJP49366.1_1_[gene=blaOXA]_[protein=OXA-213_family_carbapenem-hydrolyzing_class_D_beta-lactamase_OXA-1310]_[protein_id=XJP49366.1]_     AGCATCAACCGAATATGTTCCCGCCTCTAC 240
lcl|PQ118409.1_cds_XJP49367.1_1_[gene=blaOXA]_[protein=OXA-213_family_carbapenem-hydrolyzing_class_D_beta-lactamase_OXA-1311]_[protein_id=XJP49367.1]_     AGCATCAACCGAATATGTTCCCGCCTCTAC 240
lcl|PQ118410.1_cds_XJP49368.1_1_[gene=blaOXA]_[protein=OXA-213_family_carbapenem-hydrolyzing_class_D_beta-lactamase_OXA-1312]_[protein_id=XJP49368.1]_     ATCATCAACCGAATATGTTCCCGCCTCTAC 240
lcl|PQ118411.1_cds_XJP49369.1_1_[gene=blaOXA]_[protein=OXA-213_family_carbapenem-hydrolyzing_class_D_beta-lactamase_OXA-1313]_[protein_id=XJP49369.1]_     AGCATCAAGCGAATATGTTCCCGCCTCTAC 240
lcl|PQ118412.1_cds_XJP49370.1_1_[gene=blaOXA]_[protein=OXA-213_family_carbapenem-hydrolyzing_class_D_beta-lactamase_OXA-1314]_[protein_id=XJP49370.1]_     ATCATCAACCGAATATGTTCCCGCCTCTAC 240
lcl|PQ118413.1_cds_XJP49371.1_1_[gene=blaOXA]_[protein=OXA-213_family_carbapenem-hydrolyzing_class_D_beta-lactamase_OXA-1315]_[protein_id=XJP49371.1]_     ATCATCAACCGAATATGTTCCCGCCTCTAC 240
lcl|PQ118414.1_cds_XJP49372.1_1_[gene=blaOXA]_[protein=OXA-213_family_carbapenem-hydrolyzing_class_D_beta-lactamase_OXA-1316]_[protein_id=XJP49372.1]_     AGCATCAACCGAATATGTTCCCGCCTCTAC 240
lcl|PQ118415.1_cds_XJP49373.1_1_[gene=blaOXA]_[protein=OXA-213_family_carbapenem-hydrolyzing_class_D_beta-lactamase_OXA-1317]_[protein_id=XJP49373.1]_     AGCATCAACCGAATATGTTCCCGCCTCTAC 240
lcl|PQ118416.1_cds_XJP49374.1_1_[gene=blaOXA]_[protein=OXA-213_family_carbapenem-hydrolyzing_class_D_beta-lactamase_OXA-1318]_[protein_id=XJP49374.1]_     AGCATCAACCGAATATGTTCCCGCCTCTAC 240
lcl|PQ118417.1_cds_XJP49375.1_1_[gene=blaOXA]_[protein=OXA-213_family_carbapenem-hydrolyzing_class_D_beta-lactamase_OXA-1319]_[protein_id=XJP49375.1]_     GGCATCAACCGAATATGTCCCTGCATCTAC 240
lcl|PQ118418.1_cds_XJP49376.1_1_[gene=blaOXA]_[protein=OXA-213_family_carbapenem-hydrolyzing_class_D_beta-lactamase_OXA-1320]_[protein_id=XJP49376.1]_     AGCATCAACCGAATATGTTCCCGCCTCTAC 240
lcl|PQ118419.1_cds_XJP49377.1_1_[gene=blaOXA]_[protein=OXA-213_family_carbapenem-hydrolyzing_class_D_beta-lactamase_OXA-1321]_[protein_id=XJP49377.1]_     AGCATCAACCGAATATGTTCCCGCCTCTAC 240
lcl|PQ196146.1_cds_XGJ10592.1_1_[gene=blaOXA]_[protein=OXA-213_family_carbapenem-hydrolyzing_class_D_beta-lactamase_OXA-1266]_[protein_id=XGJ10592.1]_     AGCATCAACCGAATATGTTCCCGCCTCTAC 240
lcl|PQ763679.1_cds_XLQ31176.1_1_[gene=blaOXA]_[protein=OXA-213_family_carbapenem-hydrolyzing_class_D_beta-lactamase_OXA-1331]_[protein_id=XLQ31176.1]_     AGCATCAACCGAATATGTTCCCGCCTCTAC 240
lcl|PV054831.1_cds_XOA00399.1_1_[gene=blaOXA]_[protein=OXA-213_family_carbapenem-hydrolyzing_class_D_beta-lactamase_OXA-1342]_[protein_id=XOA00399.1]_     AGCATCAACCGAATATGTTCCCGCCTCTAC 240
lcl|PV054832.1_cds_XOA00400.1_1_[gene=blaOXA]_[protein=OXA-213_family_carbapenem-hydrolyzing_class_D_beta-lactamase_OXA-1343]_[protein_id=XOA00400.1]_     AGCATCAACCGAATATGTTCCCGCCTCTAC 240
lcl|PV054833.1_cds_XOA00401.1_1_[gene=blaOXA]_[protein=OXA-213_family_carbapenem-hydrolyzing_class_D_beta-lactamase_OXA-1344]_[protein_id=XOA00401.1]_     AGCATCAACCGAATATGTTCCCGCCTCTAC 240
lcl|PV054834.1_cds_XOA00402.1_1_[gene=blaOXA]_[protein=OXA-213_family_carbapenem-hydrolyzing_class_D_beta-lactamase_OXA-1345]_[protein_id=XOA00402.1]_     AGCATCAACCGAATATGTTCCCGCCTCTAC 240
lcl|PV054835.1_cds_XOA00403.1_1_[gene=blaOXA]_[protein=OXA-213_family_carbapenem-hydrolyzing_class_D_beta-lactamase_OXA-1346]_[protein_id=XOA00403.1]_     AGCATCAACCGAATATGTTCCCGCCTCTAC 240
lcl|PV054836.1_cds_XOA00404.1_1_[gene=blaOXA]_[protein=OXA-213_family_carbapenem-hydrolyzing_class_D_beta-lactamase_OXA-1347]_[protein_id=XOA00404.1]_     AGCATCAACCGAATATGTCCCCGCCTCTAC 240
lcl|PV054837.1_cds_XOA00405.1_1_[gene=blaOXA]_[protein=OXA-213_family_carbapenem-hydrolyzing_class_D_beta-lactamase_OXA-1348]_[protein_id=XOA00405.1]_     AGCATCAACCGAATATGTTCCCGCCTCTAC 240
lcl|PV878571.1_cds_XXP60810.1_1_[gene=blaOXA]_[protein=OXA-213_family_carbapenem-hydrolyzing_class_D_beta-lactamase_OXA-1390]_[protein_id=XXP60810.1]_     AGCATCAACCGAATATGTTCCCGCCTCTAC 240
PF                                                                                                                                                         ------------------------------ 240
PR                                                                                                                                                         ------------------------------ 240
                                                                                                                                                                                         

OXA-1_consensus                                                                                                                                            TTTCAAGATCGCATTATCACTTATGGCATT 270
OXA01_crRNA                                                                                                                                                ------------------------------ 270
Forward_primer                                                                                                                                             ------------------------------ 270
Reverse_primer                                                                                                                                             ------------------------------ 270
lcl|NG_049512.1_cds_WP_005047495.1_1_[gene=blaOXA]_[locus_tag=A7J11_02759]_[protein=carbapenem-hydrolyzing_class_D_beta-lactamase_OXA-213]_[protein_id     CTTTAAAATGTTAAATGCTTTAATTGGACT 270
lcl|KU571454.1_cds_AMB17205.1_1_[gene=blaOXA]_[protein=OXA-213_family_carbapenem-hydrolyzing_class_D_beta-lactamase_OXA-506]_[protein_id=AMB17205.1]_[     CTTTAAAATGTTAAATGCTTTGATTGGACT 270
lcl|KX599408.1_cds_ANW47167.1_1_[gene=blaOXA]_[protein=OXA-213_family_carbapenem-hydrolyzing_class_D_beta-lactamase_OXA-522]_[protein_id=ANW47167.1]_[     CTTTAAAATGTTAAATGCTTTGATTGGACT 270
lcl|KX599409.1_cds_ANW47168.1_1_[gene=blaOXA]_[protein=OXA-213_family_carbapenem-hydrolyzing_class_D_beta-lactamase_OXA-526]_[protein_id=ANW47168.1]_[     CTTTAAAATGTTAAATGCTTTGATTGGACT 270
lcl|KY767021.1_cds_ARB50423.1_1_[gene=blaOXA]_[protein=OXA-213_family_carbapenem-hydrolyzing_class_D_beta-lactamase_OXA-563]_[protein_id=ARB50423.1]_[     CTTTAAAATGTTAAATGCTTTGATTGGACT 270
lcl|KY767022.1_cds_ARB50424.1_1_[gene=blaOXA]_[protein=OXA-213_family_carbapenem-hydrolyzing_class_D_beta-lactamase_OXA-564]_[protein_id=ARB50424.1]_[     CTTTAAAATGTTAAATGCTTTGATTGGACT 270
lcl|MH212162.1_cds_AWA42531.1_1_[gene=blaOXA]_[protein=OXA-213_family_carbapenem-hydrolyzing_class_D_beta-lactamase_OXA-642]_[protein_id=AWA42531.1]_[     CTTTAAAATGTTAAATGCTTTGATTGGACT 270
lcl|MH780099.1_cds_AXQ11891.1_1_[gene=blaOXA]_[protein=OXA-213_family_carbapenem-hydrolyzing_class_D_beta-lactamase_OXA-678]_[protein_id=AXQ11891.1]_[     CTTTAAAATGCTAAATGCTTTAATTGGTCT 270
lcl|NG_049614.1_cds_WP_063862632.1_1_[gene=blaOXA]_[locus_tag=A7J11_03087]_[protein=OXA-213_family_carbapenem-hydrolyzing_class_D_beta-lactamase_OXA-3     CTTTAAAATGTTAAATGCTTTAATTGGACT 270
lcl|NG_064759.1_cds_WP_136512092.1_1_[gene=blaOXA]_[locus_tag=A7J11_06217]_[protein=OXA-213_family_carbapenem-hydrolyzing_class_D_beta-lactamase_OXA-8     ATTTAAAATGCTAAATGCTTTAATTGGACT 270
lcl|NG_148652.1_cds_WP_268871871.1_1_[gene=blaOXA]_[locus_tag=A7J11_07884]_[protein=OXA-213_family_carbapenem-hydrolyzing_class_D_beta-lactamase_OXA-1     CTTTAAGATGTTAAATGCTTTGATTGGACT 270
lcl|NG_148653.1_cds_WP_268871872.1_1_[gene=blaOXA]_[locus_tag=A7J11_07886]_[protein=OXA-213_family_carbapenem-hydrolyzing_class_D_beta-lactamase_OXA-1     CTTTAAGATGTTAAATGCTTTGATTGGACT 270
lcl|NG_148654.1_cds_WP_104074618.1_1_[gene=blaOXA]_[locus_tag=A7J11_07888]_[protein=OXA-213_family_carbapenem-hydrolyzing_class_D_beta-lactamase_OXA-1     CTTTAAAATGTTAAATGCTTTGATTGGACT 270
lcl|ON101850.1_cds_UOM32500.1_1_[gene=blaOXA]_[protein=OXA-213_family_carbapenem-hydrolyzing_class_D_beta-lactamase_OXA-1113]_[protein_id=UOM32500.1]_     CTTTAAGATGTTAAATGCTTTGATTGGACT 270
lcl|ON101851.1_cds_UOM32501.1_1_[gene=blaOXA]_[protein=OXA-213_family_carbapenem-hydrolyzing_class_D_beta-lactamase_OXA-1114]_[protein_id=UOM32501.1]_     CTTTAAAATGGTAAATGCTTTGATTGGACT 270
lcl|ON101852.1_cds_UOM32502.1_1_[gene=blaOXA]_[protein=OXA-213_family_carbapenem-hydrolyzing_class_D_beta-lactamase_OXA-1115]_[protein_id=UOM32502.1]_     CTTTAAAATGGTAAATGCTTTGATTGGACT 270
lcl|KX668472.1_cds_ANZ80603.1_1_[gene=blaOXA]_[protein=OXA-213_family_carbapenem-hydrolyzing_class_D_beta-lactamase_OXA-533]_[protein_id=ANZ80603.1]_[     CTTTAAAATGTTAAATGCTTTGATTGGACT 270
lcl|LC742738.1_cds_BDU78995.1_1_[gene=blaOXA]_[protein=OXA-213_family_carbapenem-hydrolyzing_class_D_beta-lactamase_OXA-1185]_[protein_id=BDU78995.1]_     CTTTAAAATGTTAAATGCTTTAATTGGACT 270
lcl|LC777321.1_cds_BER91150.1_1_[gene=blaOXA]_[protein=OXA-213_family_carbapenem-hydrolyzing_class_D_beta-lactamase]_[protein_id=BER91150.1]_[location     CTTTAAAATGTTAAATGCTTTGATAGGACT 270
lcl|MK087756.1_cds_AYN72943.1_1_[gene=blaOXA]_[protein=OXA-213_family_carbapenem-hydrolyzing_class_D_beta-lactamase_OXA-777]_[protein_id=AYN72943.1]_[     CTTTAAAATGGTAAATGCTTTGATTGGACT 270
lcl|MK087757.2_cds_AYN72944.2_1_[gene=blaOXA]_[protein=OXA-213_family_carbapenem-hydrolyzing_class_D_beta-lactamase_OXA-564]_[protein_id=AYN72944.2]_[     CTTTAAAATGTTAAATGCTTTGATTGGACT 270
lcl|MK087758.1_cds_AYN72945.1_1_[gene=blaOXA]_[protein=OXA-213_family_carbapenem-hydrolyzing_class_D_beta-lactamase_OXA-778]_[protein_id=AYN72945.1]_[     CTTTAAAATGTTAAATGCTTTGATTGGACT 270
lcl|MK087759.1_cds_AYN72946.1_1_[gene=blaOXA]_[protein=OXA-213_family_carbapenem-hydrolyzing_class_D_beta-lactamase_OXA-500]_[protein_id=AYN72946.1]_[     CTTTAAAATGTTAAATGCTTTGATTGGACT 270
lcl|MK087760.1_cds_AYN72947.1_1_[gene=blaOXA]_[protein=OXA-213_family_carbapenem-hydrolyzing_class_D_beta-lactamase_OXA-500]_[protein_id=AYN72947.1]_[     CTTTAAAATGTTAAATGCTTTGATTGGACT 270
lcl|MK087761.1_cds_AYN72948.1_1_[gene=blaOXA]_[protein=OXA-213_family_carbapenem-hydrolyzing_class_D_beta-lactamase_OXA-500]_[protein_id=AYN72948.1]_[     CTTTAAAATGTTAAATGCTTTGATTGGACT 270
lcl|MK087762.1_cds_AYN72949.1_1_[gene=blaOXA]_[protein=OXA-213_family_carbapenem-hydrolyzing_class_D_beta-lactamase_OXA-500]_[protein_id=AYN72949.1]_[     CTTTAAAATGTTAAATGCTTTGATTGGACT 270
lcl|MK645913.1_cds_QBQ03026.1_1_[gene=blaOXA]_[protein=OXA-213_family_carbapenem-hydrolyzing_class_D_beta-lactamase_OXA-801]_[protein_id=QBQ03026.1]_[     ATTTAAAATGCTAAATGCTTTAATTGGACT 270
lcl|MK645914.1_cds_QBQ03027.1_1_[gene=blaOXA]_[protein=OXA-213_family_carbapenem-hydrolyzing_class_D_beta-lactamase_OXA-802]_[protein_id=QBQ03027.1]_[     CTTTAAAATGTTAAATGCTTTGATTGGACT 270
lcl|MK645915.1_cds_QBQ03028.1_1_[gene=blaOXA]_[protein=OXA-213_family_carbapenem-hydrolyzing_class_D_beta-lactamase_OXA-803]_[protein_id=QBQ03028.1]_[     CTTTAAAATGTTAAATGCTTTGATTGGACT 270
lcl|MK645916.1_cds_QBQ03029.1_1_[gene=blaOXA]_[protein=OXA-213_family_carbapenem-hydrolyzing_class_D_beta-lactamase_OXA-804]_[protein_id=QBQ03029.1]_[     CTTTAAAATGTTAAATGCTTTGATTGGACT 270
lcl|MK645917.1_cds_QBQ03030.1_1_[gene=blaOXA]_[protein=OXA-213_family_carbapenem-hydrolyzing_class_D_beta-lactamase_OXA-805]_[protein_id=QBQ03030.1]_[     CTTTAAAATGCTAAATGCTTTAATTGGACT 270
lcl|MK645931.1_cds_QBQ03044.1_1_[gene=blaOXA]_[protein=OXA-213_family_carbapenem-hydrolyzing_class_D_beta-lactamase_OXA-819]_[protein_id=QBQ03044.1]_[     ATTTAAAATGCTAAATGCTTTAATTGGACT 270
lcl|MK645932.1_cds_QBQ03045.1_1_[gene=blaOXA]_[protein=OXA-213_family_carbapenem-hydrolyzing_class_D_beta-lactamase_OXA-820]_[protein_id=QBQ03045.1]_[     CTTTAAAATGTTAAATGCTTTGATTGGACT 270
lcl|MK645933.1_cds_QBQ03046.1_1_[gene=blaOXA]_[protein=OXA-213_family_carbapenem-hydrolyzing_class_D_beta-lactamase_OXA-821]_[protein_id=QBQ03046.1]_[     CTTTAAAATGTTAAATGCATTGATTGGACT 270
lcl|MK713326.1_cds_QBX33276.1_1_[gene=blaOXA]_[protein=OXA-213_family_carbapenem-hydrolyzing_class_D_beta-lactamase_OXA-822]_[protein_id=QBX33276.1]_[     CTTTAAAATGTTAAATGCTTTAATTGGACT 270
lcl|MK810442.1_cds_QCE31566.1_1_[gene=blaOXA]_[protein=OXA-213_family_carbapenem-hydrolyzing_class_D_beta-lactamase_OXA-826]_[protein_id=QCE31566.1]_[     CTTTAAAATGTTAAATGCTTTGATTGGACT 270
lcl|MK942060.1_cds_QCU71419.1_1_[gene=blaOXA]_[protein=OXA-213_family_carbapenem-hydrolyzing_class_D_beta-lactamase_OXA-832]_[protein_id=QCU71419.1]_[     CTTTAAAATGTTAAATGCTTTGATCGGACT 270
lcl|MN339512.1_cds_QEJ74009.1_1_[gene=blaOXA]_[protein=OXA-213_family_carbapenem-hydrolyzing_class_D_beta-lactamase_OXA-840]_[protein_id=QEJ74009.1]_[     CTTTAAAATGTTAAATGCTTTGATAGGACT 270
lcl|MN339513.1_cds_QEJ74010.1_1_[gene=blaOXA]_[protein=OXA-213_family_carbapenem-hydrolyzing_class_D_beta-lactamase_OXA-841]_[protein_id=QEJ74010.1]_[     TTTTAAAATGTTAAATGCTCTAATTGGTCT 270
lcl|MN339514.1_cds_QEJ74011.1_1_[gene=blaOXA]_[protein=OXA-213_family_carbapenem-hydrolyzing_class_D_beta-lactamase_OXA-842]_[protein_id=QEJ74011.1]_[     CTTTAAAATGCTAAATGCTTTAATTGGTCT 270
lcl|MN339515.1_cds_QEJ74012.1_1_[gene=blaOXA]_[protein=OXA-213_family_carbapenem-hydrolyzing_class_D_beta-lactamase_OXA-843]_[protein_id=QEJ74012.1]_[     CTTTAAAATGTTAAATGCTCTAATTGGTCT 270
lcl|MN339516.1_cds_QEJ74013.1_1_[gene=blaOXA]_[protein=OXA-213_family_carbapenem-hydrolyzing_class_D_beta-lactamase_OXA-844]_[protein_id=QEJ74013.1]_[     TTTTAAAATGTTAAATGCTTTAATTGGACT 270
lcl|MZ133819.1_cds_QUW44777.1_1_[gene=blaOXA]_[protein=OXA-213_family_carbapenem-hydrolyzing_class_D_beta-lactamase_OXA-819]_[protein_id=QUW44777.1]_[     ATTTAAAATGCTAAATGCTTTAATTGGACT 270
lcl|MZ265730.1_cds_QWA20177.1_1_[gene=blaOXA]_[protein=OXA-213_family_carbapenem-hydrolyzing_class_D_beta-lactamase_OXA-978]_[protein_id=QWA20177.1]_[     CTTTAAAATGTTAAATGCTTTGATTGGACT 270
lcl|MZ265731.1_cds_QWA20178.1_1_[gene=blaOXA]_[protein=OXA-213_family_carbapenem-hydrolyzing_class_D_beta-lactamase_OXA-979]_[protein_id=QWA20178.1]_[     CTTTAAAATGCTAAATGCTTTAATTGGTCT 270
lcl|MZ265732.1_cds_QWA20179.1_1_[gene=blaOXA]_[protein=OXA-213_family_carbapenem-hydrolyzing_class_D_beta-lactamase_OXA-980]_[protein_id=QWA20179.1]_[     CTTTAAAATGTTAAATGCTTTGATTGGACT 270
lcl|MZ265737.1_cds_QWA20184.1_1_[gene=blaOXA]_[protein=OXA-213_family_carbapenem-hydrolyzing_class_D_beta-lactamase_OXA-985]_[protein_id=QWA20184.1]_[     ATTTAAAATGCTAAATGCTTTGATTGGACT 270
lcl|MZ265738.1_cds_QWA20185.1_1_[gene=blaOXA]_[protein=OXA-213_family_carbapenem-hydrolyzing_class_D_beta-lactamase_OXA-986]_[protein_id=QWA20185.1]_[     CTTTAAAATGTTAAATGCTTTGATTGGACT 270
lcl|MZ265739.1_cds_QWA20186.1_1_[gene=blaOXA]_[protein=OXA-213_family_carbapenem-hydrolyzing_class_D_beta-lactamase_OXA-987]_[protein_id=QWA20186.1]_[     CTTTAAAATGTTAAATGCTTTAATTGGACT 270
lcl|MZ265740.1_cds_QWA20187.1_1_[gene=blaOXA]_[protein=OXA-213_family_carbapenem-hydrolyzing_class_D_beta-lactamase_OXA-988]_[protein_id=QWA20187.1]_[     CTTTAAAATGTTAAATGCTTTGATAGGACT 270
lcl|MZ265741.1_cds_QWA20188.1_1_[gene=blaOXA]_[protein=OXA-213_family_carbapenem-hydrolyzing_class_D_beta-lactamase_OXA-989]_[protein_id=QWA20188.1]_[     CTTTAAAATGCTAAATGCTTTAATTGGTCT 270
lcl|MZ265742.1_cds_QWA20189.1_1_[gene=blaOXA]_[protein=OXA-213_family_carbapenem-hydrolyzing_class_D_beta-lactamase_OXA-990]_[protein_id=QWA20189.1]_[     CTTTAAAATGTTAAATGCTTTAATTGGACT 270
lcl|MZ265744.1_cds_QWA20191.1_1_[gene=blaOXA]_[protein=OXA-213_family_carbapenem-hydrolyzing_class_D_beta-lactamase_OXA-992]_[protein_id=QWA20191.1]_[     CTTTAAAATGTTAAATGCTTTGATCGGACT 270
lcl|MZ265752.1_cds_QWA20199.1_1_[gene=blaOXA]_[protein=OXA-213_family_carbapenem-hydrolyzing_class_D_beta-lactamase_OXA-1000]_[protein_id=QWA20199.1]_     CTTTAAAATGGTAAATGCTTTGATTGGACT 270
lcl|MZ265753.1_cds_QWA20200.1_1_[gene=blaOXA]_[protein=OXA-213_family_carbapenem-hydrolyzing_class_D_beta-lactamase_OXA-502]_[protein_id=QWA20200.1]_[     CTTTAAAATGTTAAATGCTTTGATTGGACT 270
lcl|MZ265755.1_cds_QWA20202.1_1_[gene=blaOXA]_[protein=OXA-213_family_carbapenem-hydrolyzing_class_D_beta-lactamase_OXA-1002]_[protein_id=QWA20202.1]_     CTTTAAAATGTTAAATGCTTTGATTGGACT 270
lcl|MZ265756.1_cds_QWA20203.1_1_[gene=blaOXA]_[protein=OXA-213_family_carbapenem-hydrolyzing_class_D_beta-lactamase_OXA-1003]_[protein_id=QWA20203.1]_     CTTTAAAATGCTAAATGCTTTAATTGGACT 270
lcl|MZ265760.1_cds_QWA20207.1_1_[gene=blaOXA]_[protein=OXA-213_family_carbapenem-hydrolyzing_class_D_beta-lactamase_OXA-1007]_[protein_id=QWA20207.1]_     ATTTAAAATGCTAAATGCTTTAATTGGACT 270
lcl|MZ265761.1_cds_QWA20208.1_1_[gene=blaOXA]_[protein=OXA-213_family_carbapenem-hydrolyzing_class_D_beta-lactamase_OXA-1008]_[protein_id=QWA20208.1]_     TTTTAAAATGTTAAATGCTCTAGTTGGTCT 270
lcl|MZ265762.1_cds_QWA20209.1_1_[gene=blaOXA]_[protein=OXA-213_family_carbapenem-hydrolyzing_class_D_beta-lactamase_OXA-1009]_[protein_id=QWA20209.1]_     CTTTAAAATGTTAAATGCTTTAATTGGACT 270
lcl|MZ265763.1_cds_QWA20210.1_1_[gene=blaOXA]_[protein=OXA-213_family_carbapenem-hydrolyzing_class_D_beta-lactamase_OXA-1010]_[protein_id=QWA20210.1]_     CTTTAAAATGTTAAATGCTCTAATTGGTCT 270
lcl|NG_049563.1_cds_WP_005041180.1_1_[gene=blaOXA]_[locus_tag=A7J11_03005]_[protein=OXA-213_family_carbapenem-hydrolyzing_class_D_beta-lactamase_OXA-2     CTTTAAAATGTTAAATGCTTTAATTGGACT 270
lcl|NG_049564.1_cds_WP_003651390.1_1_[gene=blaOXA]_[locus_tag=A7J11_02450]_[protein=OXA-213_family_carbapenem-hydrolyzing_class_D_beta-lactamase_OXA-2     CTTTAAAATGTTAAATGCTTTAATTGGACT 270
lcl|NG_049565.1_cds_WP_016138346.1_1_[gene=blaOXA]_[locus_tag=A7J11_03043]_[protein=OXA-213_family_carbapenem-hydrolyzing_class_D_beta-lactamase_OXA-2     CTTTAAAATATTGAATGCTTTAATTGGACT 270
lcl|NG_049567.1_cds_WP_016141238.1_1_[gene=blaOXA]_[locus_tag=A7J11_03044]_[protein=OXA-213_family_carbapenem-hydrolyzing_class_D_beta-lactamase_OXA-2     CTTTAAAATGTTAAATGCTCTAATTGGTCT 270
lcl|NG_049568.1_cds_WP_016145058.1_1_[gene=blaOXA]_[locus_tag=A7J11_03045]_[protein=OXA-213_family_carbapenem-hydrolyzing_class_D_beta-lactamase_OXA-2     CTTTAAAATGTTAAATGCTCTAATTGGTCT 270
lcl|NG_049569.1_cds_WP_005076320.1_1_[gene=blaOXA]_[locus_tag=A7J11_03007]_[protein=OXA-213_family_carbapenem-hydrolyzing_class_D_beta-lactamase_OXA-2     CTTTAAAATGTTAAATGCTTTGATAGGACT 270
lcl|NG_049570.1_cds_WP_005069609.1_1_[gene=blaOXA]_[locus_tag=A7J11_03006]_[protein=OXA-213_family_carbapenem-hydrolyzing_class_D_beta-lactamase_OXA-2     CTTTAAAATGGTAAATGCTTTGATTGGACT 270
lcl|NG_049600.1_cds_WP_005304617.1_1_[gene=blaOXA]_[locus_tag=A7J11_03021]_[protein=OXA-213_family_carbapenem-hydrolyzing_class_D_beta-lactamase_OXA-3     CTTTAAAATGCTAAATGCTTTAATTGGACT 270
lcl|NG_049601.1_cds_WP_004792810.1_1_[gene=blaOXA]_[locus_tag=A7J11_02994]_[protein=OXA-213_family_carbapenem-hydrolyzing_class_D_beta-lactamase_OXA-3     CTTTAAAATGCTAAATGCTTTAATTGGACT 270
lcl|NG_049615.1_cds_WP_063862638.1_1_[gene=blaOXA]_[locus_tag=A7J11_03088]_[protein=OXA-213_family_carbapenem-hydrolyzing_class_D_beta-lactamase_OXA-3     CTTTAAAATGTTAAATGCTTTAATTGGACT 270
lcl|NG_049616.1_cds_WP_063862643.1_1_[gene=blaOXA]_[locus_tag=A7J11_03089]_[protein=OXA-213_family_carbapenem-hydrolyzing_class_D_beta-lactamase_OXA-3     CTTTAAAATGTTAAATGCTTTAATTGGACT 270
lcl|NG_049617.1_cds_WP_063862646.1_1_[gene=blaOXA]_[locus_tag=A7J11_03090]_[protein=OXA-213_family_carbapenem-hydrolyzing_class_D_beta-lactamase_OXA-3     CTTTAAAATGTTAAATGCTTTAATTGGACT 270
lcl|NG_049618.1_cds_WP_063862651.1_1_[gene=blaOXA]_[locus_tag=A7J11_03091]_[protein=OXA-213_family_carbapenem-hydrolyzing_class_D_beta-lactamase_OXA-3     CTTTAAAATGTTAAATGCTTTAATTGGACT 270
lcl|NG_049619.1_cds_WP_063862656.1_1_[gene=blaOXA]_[locus_tag=A7J11_03092]_[protein=OXA-213_family_carbapenem-hydrolyzing_class_D_beta-lactamase_OXA-3     CTTTAAAATGTTAAATGCTTTAATTGGACT 270
lcl|NG_049620.1_cds_WP_063862662.1_1_[gene=blaOXA]_[locus_tag=A7J11_03093]_[protein=OXA-213_family_carbapenem-hydrolyzing_class_D_beta-lactamase_OXA-3     CTTTAAAATGTTAAATGCTTTAATTGGACT 270
lcl|NG_049621.1_cds_WP_063862667.1_1_[gene=blaOXA]_[locus_tag=A7J11_03094]_[protein=OXA-213_family_carbapenem-hydrolyzing_class_D_beta-lactamase_OXA-3     CTTTAAAATGTTAAATGCTTTAATTGGACT 270
lcl|NG_049622.1_cds_WP_063862674.1_1_[gene=blaOXA]_[locus_tag=A7J11_03095]_[protein=OXA-213_family_carbapenem-hydrolyzing_class_D_beta-lactamase_OXA-3     CTTTAAAATGTTAAATGCTTTAATTGGACT 270
lcl|NG_049623.1_cds_WP_063862682.1_1_[gene=blaOXA]_[locus_tag=A7J11_03096]_[protein=OXA-213_family_carbapenem-hydrolyzing_class_D_beta-lactamase_OXA-3     CTTTAAAATGTTAAATGCTTTAATTGGACT 270
lcl|NG_049624.1_cds_WP_063862690.1_1_[gene=blaOXA]_[locus_tag=A7J11_03097]_[protein=OXA-213_family_carbapenem-hydrolyzing_class_D_beta-lactamase_OXA-3     CTTTAAAATGTTAAATGCTTTAATTGGACT 270
lcl|NG_049640.1_cds_WP_063862718.1_1_[gene=blaOXA]_[locus_tag=A7J11_03104]_[protein=OXA-213_family_carbapenem-hydrolyzing_class_D_beta-lactamase_OXA-3     CTTTAAAATGTTAAATGCTTTAATTGGACT 270
lcl|NG_049641.1_cds_WP_063862719.1_1_[gene=blaOXA]_[locus_tag=A7J11_03105]_[protein=OXA-213_family_carbapenem-hydrolyzing_class_D_beta-lactamase_OXA-3     CTTTAAAATGTTAAATGCTTTAATTGGACT 270
lcl|NG_049643.1_cds_WP_063862721.1_1_[gene=blaOXA]_[locus_tag=A7J11_03106]_[protein=OXA-213_family_carbapenem-hydrolyzing_class_D_beta-lactamase_OXA-3     CTTTAAAATGTTAAATGCTTTAATTGGACT 270
lcl|NG_049644.1_cds_WP_063862722.1_1_[gene=blaOXA]_[locus_tag=A7J11_03107]_[protein=OXA-213_family_carbapenem-hydrolyzing_class_D_beta-lactamase_OXA-3     CTTTAAAATGTTAAATGCTTTAATTGGACT 270
lcl|NG_049645.1_cds_WP_063862723.1_1_[gene=blaOXA]_[locus_tag=A7J11_03108]_[protein=OXA-213_family_carbapenem-hydrolyzing_class_D_beta-lactamase_OXA-3     CTTTAAAATGTTAAATGCTTTAATTGGACT 270
lcl|NG_049646.1_cds_WP_063862724.1_1_[gene=blaOXA]_[locus_tag=A7J11_03109]_[protein=OXA-213_family_carbapenem-hydrolyzing_class_D_beta-lactamase_OXA-3     CTTTAAAATGTTAAATGCTTTAATTGGACT 270
lcl|NG_049647.1_cds_WP_063862725.1_1_[gene=blaOXA]_[locus_tag=A7J11_03110]_[protein=OXA-213_family_carbapenem-hydrolyzing_class_D_beta-lactamase_OXA-3     CTTTAAAATGTTAAATGCTTTAATTGGACT 270
lcl|NG_049650.1_cds_WP_063862728.1_1_[gene=blaOXA]_[locus_tag=A7J11_03153]_[protein=OXA-213_family_carbapenem-hydrolyzing_class_D_beta-lactamase_OXA-3     CTTTAAAATGTTAAATGCTTTAATTGGACT 270
lcl|NG_049651.1_cds_WP_063862729.1_1_[gene=blaOXA]_[locus_tag=A7J11_03154]_[protein=OXA-213_family_carbapenem-hydrolyzing_class_D_beta-lactamase_OXA-3     CTTTAAAATGTTAAATGCTTTAATTGGACT 270
lcl|NG_049652.1_cds_WP_063862730.1_1_[gene=blaOXA]_[locus_tag=A7J11_03155]_[protein=OXA-213_family_carbapenem-hydrolyzing_class_D_beta-lactamase_OXA-3     TTTTAAAATGTTAAATGCTTTAATTGGACT 270
lcl|NG_049705.1_cds_WP_057089822.1_1_[gene=blaOXA]_[locus_tag=A7J11_03373]_[protein=OXA-213_family_carbapenem-hydrolyzing_class_D_beta-lactamase_OXA-4     CTTTAAAATGTTAAATGCTTTGATTGGACT 270
lcl|NG_049709.1_cds_WP_017386798.1_1_[gene=blaOXA]_[locus_tag=A7J11_03053]_[protein=OXA-213_family_carbapenem-hydrolyzing_class_D_beta-lactamase_OXA-4     CTTTAAAATGTTAAATGCTTTGATCGGCCT 270
lcl|NG_049778.1_cds_WP_002121386.1_1_[gene=blaOXA]_[locus_tag=A7J11_02487]_[protein=OXA-213_family_carbapenem-hydrolyzing_class_D_beta-lactamase_OXA-5     CTTTAAAATGTTAAATGCTTTGATTGGACT 270
lcl|NG_049779.1_cds_WP_063864113.1_1_[gene=blaOXA]_[locus_tag=A7J11_03589]_[protein=OXA-213_family_carbapenem-hydrolyzing_class_D_beta-lactamase_OXA-5     CTTTAAAATGTTAAATGCTTTGATTGGACT 270
lcl|NG_049780.1_cds_WP_032003497.1_1_[gene=blaOXA]_[locus_tag=A7J11_03206]_[protein=OXA-213_family_carbapenem-hydrolyzing_class_D_beta-lactamase_OXA-5     CTTTAAAATGTTAAATGCTTTGATTGGACT 270
lcl|NG_049781.1_cds_WP_063864114.1_1_[gene=blaOXA]_[locus_tag=A7J11_03588]_[protein=OXA-213_family_carbapenem-hydrolyzing_class_D_beta-lactamase_OXA-5     CTTTAAAATGTTAAATGCTTTGATTGGACT 270
lcl|NG_049784.1_cds_WP_032007272.1_1_[gene=blaOXA]_[locus_tag=A7J11_03207]_[protein=OXA-213_family_carbapenem-hydrolyzing_class_D_beta-lactamase_OXA-5     CTTTAAAATGTTAAATGCTTTGATTGGACT 270
lcl|NG_051472.1_cds_WP_068981637.1_1_[gene=blaOXA]_[locus_tag=A7J11_03802]_[protein=OXA-213_family_carbapenem-hydrolyzing_class_D_beta-lactamase_OXA-5     CTTTAAAATGTTAAATGCTTTGATTGGACT 270
lcl|NG_051476.1_cds_WP_068981641.1_1_[gene=blaOXA]_[locus_tag=A7J11_03803]_[protein=OXA-213_family_carbapenem-hydrolyzing_class_D_beta-lactamase_OXA-5     CTTTAAAATGTTAAATGCTTTGATTGGACT 270
lcl|NG_051483.1_cds_WP_068611377.1_1_[gene=blaOXA]_[locus_tag=A7J11_03814]_[protein=OXA-213_family_carbapenem-hydrolyzing_class_D_beta-lactamase_OXA-5     CTTTAAAATGTTAAATGCTTTGATTGGACT 270
lcl|NG_054707.1_cds_WP_085562417.1_1_[gene=blaOXA]_[locus_tag=A7J11_05023]_[protein=OXA-213_family_carbapenem-hydrolyzing_class_D_beta-lactamase_OXA-5     CTTTAAAATGTTAAATGCTTTGATTGGACT 270
lcl|NG_054708.1_cds_WP_085562418.1_1_[gene=blaOXA]_[locus_tag=A7J11_05024]_[protein=OXA-213_family_carbapenem-hydrolyzing_class_D_beta-lactamase_OXA-5     CTTTAAAATGTTAAATGCTTTGATTGGACT 270
lcl|NG_057487.1_cds_WP_014206564.1_1_[gene=blaOXA]_[locus_tag=A7J11_05488]_[protein=OXA-213_family_carbapenem-hydrolyzing_class_D_beta-lactamase_OXA-6     CTTTAAAATGTTAAATGCTTTGATTGGACT 270
lcl|NG_062273.1_cds_WP_122630860.1_1_[gene=blaOXA]_[locus_tag=A7J11_05937]_[protein=OXA-213_family_carbapenem-hydrolyzing_class_D_beta-lactamase_OXA-6     CTTTAAAATGCTAAATGCTTTAATTGGTCT 270
lcl|NG_062346.1_cds_WP_122630923.1_1_[gene=blaOXA]_[locus_tag=A7J11_06010]_[protein=OXA-213_family_carbapenem-hydrolyzing_class_D_beta-lactamase_OXA-7     CTTTAAAATGGTAAATGCTTTGATTGGACT 270
lcl|NG_062347.1_cds_WP_122630924.1_1_[gene=blaOXA]_[locus_tag=A7J11_06011]_[protein=OXA-213_family_carbapenem-hydrolyzing_class_D_beta-lactamase_OXA-7     CTTTAAAATGTTAAATGCTTTGATTGGACT 270
lcl|NG_064760.1_cds_WP_136512093.1_1_[gene=blaOXA]_[locus_tag=A7J11_06218]_[protein=OXA-213_family_carbapenem-hydrolyzing_class_D_beta-lactamase_OXA-8     CTTTAAAATGTTAAATGCTTTGATTGGACT 270
lcl|NG_064761.1_cds_WP_136512094.1_1_[gene=blaOXA]_[locus_tag=A7J11_06219]_[protein=OXA-213_family_carbapenem-hydrolyzing_class_D_beta-lactamase_OXA-8     CTTTAAAATGTTAAATGCTTTGATTGGACT 270
lcl|NG_064762.1_cds_WP_136512095.1_1_[gene=blaOXA]_[locus_tag=A7J11_06220]_[protein=OXA-213_family_carbapenem-hydrolyzing_class_D_beta-lactamase_OXA-8     CTTTAAAATGTTAAATGCTTTGATTGGACT 270
lcl|NG_064763.1_cds_WP_136512096.1_1_[gene=blaOXA]_[locus_tag=A7J11_06221]_[protein=OXA-213_family_carbapenem-hydrolyzing_class_D_beta-lactamase_OXA-8     CTTTAAAATGCTAAATGCTTTAATTGGACT 270
lcl|NG_064777.1_cds_WP_032053762.1_1_[gene=blaOXA]_[locus_tag=A7J11_06234]_[protein=OXA-213_family_carbapenem-hydrolyzing_class_D_beta-lactamase_OXA-8     ATTTAAAATGCTAAATGCTTTAATTGGACT 270
lcl|NG_064778.1_cds_WP_032057042.1_1_[gene=blaOXA]_[locus_tag=A7J11_06235]_[protein=OXA-213_family_carbapenem-hydrolyzing_class_D_beta-lactamase_OXA-8     CTTTAAAATGTTAAATGCTTTGATTGGACT 270
lcl|NG_064779.1_cds_WP_057061999.1_1_[gene=blaOXA]_[locus_tag=A7J11_06236]_[protein=OXA-213_family_carbapenem-hydrolyzing_class_D_beta-lactamase_OXA-8     CTTTAAAATGTTAAATGCATTGATTGGACT 270
lcl|NG_065437.1_cds_WP_140423319.1_1_[gene=blaOXA]_[locus_tag=A7J11_06279]_[protein=OXA-213_family_carbapenem-hydrolyzing_class_D_beta-lactamase_OXA-8     CTTTAAAATGTTAAATGCTTTGATTGGACT 270
lcl|NG_065442.1_cds_WP_086264536.1_1_[gene=blaOXA]_[locus_tag=A7J11_06294]_[protein=OXA-213_family_carbapenem-hydrolyzing_class_D_beta-lactamase_OXA-8     CTTTAAAATGTTAAATGCTTTGATCGGACT 270
lcl|NG_066513.1_cds_WP_150823472.1_1_[gene=blaOXA]_[locus_tag=A7J11_06458]_[protein=OXA-213_family_carbapenem-hydrolyzing_class_D_beta-lactamase_OXA-8     CTTTAAAATGTTAAATGCTTTGATAGGACT 270
lcl|NG_066514.1_cds_WP_150823473.1_1_[gene=blaOXA]_[locus_tag=A7J11_06459]_[protein=OXA-213_family_carbapenem-hydrolyzing_class_D_beta-lactamase_OXA-8     TTTTAAAATGTTAAATGCTCTAATTGGTCT 270
lcl|NG_066515.1_cds_WP_087088911.1_1_[gene=blaOXA]_[locus_tag=A7J11_06460]_[protein=OXA-213_family_carbapenem-hydrolyzing_class_D_beta-lactamase_OXA-8     CTTTAAAATGCTAAATGCTTTAATTGGTCT 270
lcl|NG_066516.1_cds_WP_150823474.1_1_[gene=blaOXA]_[locus_tag=A7J11_06461]_[protein=OXA-213_family_carbapenem-hydrolyzing_class_D_beta-lactamase_OXA-8     CTTTAAAATGTTAAATGCTCTAATTGGTCT 270
lcl|NG_066517.1_cds_WP_150823475.1_1_[gene=blaOXA]_[locus_tag=A7J11_06462]_[protein=OXA-213_family_carbapenem-hydrolyzing_class_D_beta-lactamase_OXA-8     TTTTAAAATGTTAAATGCTTTAATTGGACT 270
lcl|NG_066712.1_cds_WP_133973918.1_1_[gene=blaOXA]_[locus_tag=A7J11_06505]_[protein=OXA-213_family_carbapenem-hydrolyzing_class_D_beta-lactamase_OXA-8     CTTTAAAATGTTAAATGCTTTAATTGGACT 270
lcl|NG_071213.1_cds_WP_086395021.1_1_[gene=blaOXA]_[locus_tag=A7J11_07011]_[protein=OXA-213_family_carbapenem-hydrolyzing_class_D_beta-lactamase_OXA-9     CTTTAAAATGTTAAATGCTTTGATTGGACT 270
lcl|NG_071214.1_cds_WP_078225401.1_1_[gene=blaOXA]_[locus_tag=A7J11_07013]_[protein=OXA-213_family_carbapenem-hydrolyzing_class_D_beta-lactamase_OXA-9     CTTTAAAATGTTAAATGCTTTGATTGGACT 270
lcl|NG_071215.1_cds_WP_086398931.1_1_[gene=blaOXA]_[locus_tag=A7J11_07012]_[protein=OXA-213_family_carbapenem-hydrolyzing_class_D_beta-lactamase_OXA-9     CTTTAAAATGTTAAATGCTTTGATTGGACT 270
lcl|NG_077999.1_cds_WP_231869604.1_1_[gene=blaOXA]_[locus_tag=A7J11_07271]_[protein=OXA-213_family_carbapenem-hydrolyzing_class_D_beta-lactamase_OXA-9     CTTTAAAATGTTAAATGCTTTGATTGGACT 270
lcl|NG_078000.1_cds_WP_231869605.1_1_[gene=blaOXA]_[locus_tag=A7J11_07272]_[protein=OXA-213_family_carbapenem-hydrolyzing_class_D_beta-lactamase_OXA-9     CTTTAAAATGCTAAATGCTTTAATTGGTCT 270
lcl|NG_078001.1_cds_WP_081174195.1_1_[gene=blaOXA]_[locus_tag=A7J11_07273]_[protein=OXA-213_family_carbapenem-hydrolyzing_class_D_beta-lactamase_OXA-9     CTTTAAAATGTTAAATGCTTTGATTGGACT 270
lcl|NG_078006.1_cds_WP_231869610.1_1_[gene=blaOXA]_[locus_tag=A7J11_07278]_[protein=OXA-213_family_carbapenem-hydrolyzing_class_D_beta-lactamase_OXA-9     ATTTAAAATGCTAAATGCTTTGATTGGACT 270
lcl|NG_078007.1_cds_WP_231869611.1_1_[gene=blaOXA]_[locus_tag=A7J11_07279]_[protein=OXA-213_family_carbapenem-hydrolyzing_class_D_beta-lactamase_OXA-9     CTTTAAAATGTTAAATGCTTTGATTGGACT 270
lcl|NG_078008.1_cds_WP_231869612.1_1_[gene=blaOXA]_[locus_tag=A7J11_07280]_[protein=OXA-213_family_carbapenem-hydrolyzing_class_D_beta-lactamase_OXA-9     CTTTAAAATGTTAAATGCTTTAATTGGACT 270
lcl|NG_078009.1_cds_WP_231869613.1_1_[gene=blaOXA]_[locus_tag=A7J11_07281]_[protein=OXA-213_family_carbapenem-hydrolyzing_class_D_beta-lactamase_OXA-9     CTTTAAAATGTTAAATGCTTTGATAGGACT 270
lcl|NG_078010.1_cds_WP_231869614.1_1_[gene=blaOXA]_[locus_tag=A7J11_07282]_[protein=OXA-213_family_carbapenem-hydrolyzing_class_D_beta-lactamase_OXA-9     CTTTAAAATGCTAAATGCTTTAATTGGTCT 270
lcl|NG_078011.1_cds_WP_231869615.1_1_[gene=blaOXA]_[locus_tag=A7J11_07283]_[protein=OXA-213_family_carbapenem-hydrolyzing_class_D_beta-lactamase_OXA-9     CTTTAAAATGTTAAATGCTTTAATTGGACT 270
lcl|NG_078013.1_cds_WP_231869617.1_1_[gene=blaOXA]_[locus_tag=A7J11_07285]_[protein=OXA-213_family_carbapenem-hydrolyzing_class_D_beta-lactamase_OXA-9     CTTTAAAATGTTAAATGCTTTGATCGGACT 270
lcl|NG_078021.1_cds_WP_231869625.1_1_[gene=blaOXA]_[locus_tag=A7J11_07293]_[protein=OXA-213_family_carbapenem-hydrolyzing_class_D_beta-lactamase_OXA-1     CTTTAAAATGGTAAATGCTTTGATTGGACT 270
lcl|NG_078023.1_cds_WP_231869626.1_1_[gene=blaOXA]_[locus_tag=A7J11_07295]_[protein=OXA-213_family_carbapenem-hydrolyzing_class_D_beta-lactamase_OXA-1     CTTTAAAATGTTAAATGCTTTGATTGGACT 270
lcl|NG_078024.1_cds_WP_231869627.1_1_[gene=blaOXA]_[locus_tag=A7J11_07296]_[protein=OXA-213_family_carbapenem-hydrolyzing_class_D_beta-lactamase_OXA-1     CTTTAAAATGCTAAATGCTTTAATTGGACT 270
lcl|NG_078028.1_cds_WP_231869630.1_1_[gene=blaOXA]_[locus_tag=A7J11_07300]_[protein=OXA-213_family_carbapenem-hydrolyzing_class_D_beta-lactamase_OXA-1     ATTTAAAATGCTAAATGCTTTAATTGGACT 270
lcl|NG_078029.1_cds_WP_231869631.1_1_[gene=blaOXA]_[locus_tag=A7J11_07301]_[protein=OXA-213_family_carbapenem-hydrolyzing_class_D_beta-lactamase_OXA-1     TTTTAAAATGTTAAATGCTCTAGTTGGTCT 270
lcl|NG_078030.1_cds_WP_231869632.1_1_[gene=blaOXA]_[locus_tag=A7J11_07302]_[protein=OXA-213_family_carbapenem-hydrolyzing_class_D_beta-lactamase_OXA-1     CTTTAAAATGTTAAATGCTTTAATTGGACT 270
lcl|NG_078031.1_cds_WP_231869633.1_1_[gene=blaOXA]_[locus_tag=A7J11_07303]_[protein=OXA-213_family_carbapenem-hydrolyzing_class_D_beta-lactamase_OXA-1     CTTTAAAATGTTAAATGCTCTAATTGGTCT 270
lcl|NG_079235.1_cds_WP_046811527.1_1_[gene=blaOXA]_[locus_tag=A7J11_07356]_[protein=OXA-213_family_carbapenem-hydrolyzing_class_D_beta-lactamase_OXA-1     CTTTAAAATGTTAAATGCTTTGATTGGACT 270
lcl|NG_079240.1_cds_WP_240067730.1_1_[gene=blaOXA]_[locus_tag=A7J11_07376]_[protein=OXA-213_family_carbapenem-hydrolyzing_class_D_beta-lactamase_OXA-1     CTTTAAAATGTTAAATGCTTTAATTGGACT 270
lcl|NG_081723.1_cds_WP_256875619.1_1_[gene=blaOXA]_[locus_tag=A7J11_07667]_[protein=OXA-213_family_carbapenem-hydrolyzing_class_D_beta-lactamase_OXA-1     CTTTAAAATGCTAAATGCTCTAATTGGTCT 270
lcl|NG_081724.1_cds_WP_256875620.1_1_[gene=blaOXA]_[locus_tag=A7J11_07668]_[protein=OXA-213_family_carbapenem-hydrolyzing_class_D_beta-lactamase_OXA-1     CTTTAAAATGTTAAATGCTTTGATTGGACT 270
lcl|NG_088414.1_cds_WP_119685493.1_1_[gene=blaOXA]_[locus_tag=A7J11_07762]_[protein=OXA-213_family_carbapenem-hydrolyzing_class_D_beta-lactamase_OXA-1     CTTTAAAATGTTAAATGCTTTGATTGGACT 270
lcl|NG_088415.1_cds_WP_262697150.1_1_[gene=blaOXA]_[locus_tag=A7J11_07763]_[protein=OXA-213_family_carbapenem-hydrolyzing_class_D_beta-lactamase_OXA-1     CTTTAAAATGTTAAATGCTTTAATTGGACT 270
lcl|NG_149667.1_cds_WP_274293090.1_1_[gene=blaOXA]_[locus_tag=A7J11_07922]_[protein=OXA-213_family_carbapenem-hydrolyzing_class_D_beta-lactamase_OXA-1     CTTTAAAATGTTAAATGCTTTAATTGGACT 270
lcl|NG_157027.1_cds_WP_279240793.1_1_[gene=blaOXA]_[locus_tag=A7J11_08007]_[protein=OXA-213_family_carbapenem-hydrolyzing_class_D_beta-lactamase_OXA-1     CTTTAAGATGTTAAATGCTTTGATTGGACT 270
lcl|NG_157028.1_cds_WP_262451630.1_1_[gene=blaOXA]_[locus_tag=A7J11_08008]_[protein=OXA-213_family_carbapenem-hydrolyzing_class_D_beta-lactamase_OXA-1     CTTTAAAATGGTAAATGCTTTGATTGGACT 270
lcl|NG_157029.1_cds_WP_279240794.1_1_[gene=blaOXA]_[locus_tag=A7J11_08009]_[protein=OXA-213_family_carbapenem-hydrolyzing_class_D_beta-lactamase_OXA-1     CTTTAAAATGGTAAATGCTTTGATTGGACT 270
lcl|NG_157034.1_cds_WP_009388658.1_1_[gene=blaOXA]_[locus_tag=A7J11_07952]_[protein=OXA-213_family_carbapenem-hydrolyzing_class_D_beta-lactamase_OXA-1     CTTTAAAATGTTAAATGCTTTAATTGGACT 270
lcl|NG_242304.1_cds_WP_101663562.1_1_[gene=blaOXA]_[locus_tag=A7J11_08264]_[protein=OXA-213_family_carbapenem-hydrolyzing_class_D_beta-lactamase_OXA-1     CTTTAAAATGTTAAATGCTTTGATTGGACT 270
lcl|NG_242584.1_cds_WP_338424123.1_1_[gene=blaOXA]_[locus_tag=A7J11_08354]_[protein=OXA-213_family_carbapenem-hydrolyzing_class_D_beta-lactamase_OXA-1     CTTTAAAATGTTAAATGCTCTAATTGGTCT 270
lcl|NG_242585.1_cds_WP_338424124.1_1_[gene=blaOXA]_[locus_tag=A7J11_08355]_[protein=OXA-213_family_carbapenem-hydrolyzing_class_D_beta-lactamase_OXA-1     CTTTAAAATGTTAAATGCTTTGATAGGACT 270
lcl|NG_242587.1_cds_WP_334377767.1_1_[gene=blaOXA]_[locus_tag=A7J11_08301]_[protein=OXA-213_family_carbapenem-hydrolyzing_class_D_beta-lactamase_OXA-1     CTTTAAAATGTTAAATGCTTTGATAGGACT 270
lcl|NG_243484.1_cds_WP_375516067.1_1_[gene=blaOXA]_[locus_tag=A7J11_08550]_[protein=OXA-213_family_carbapenem-hydrolyzing_class_D_beta-lactamase_OXA-1     CTTTAAGATGTTAAATGCTTTGATTGGACT 270
lcl|NG_244129.1_cds_WP_170247747.1_1_[gene=blaOXA]_[locus_tag=A7J11_08684]_[protein=OXA-213_family_carbapenem-hydrolyzing_class_D_beta-lactamase_OXA-1     CTTTAAAATGTTAAATGCTTTGATCGGCCT 270
lcl|NG_244130.1_cds_WP_408906778.1_1_[gene=blaOXA]_[locus_tag=A7J11_08685]_[protein=OXA-213_family_carbapenem-hydrolyzing_class_D_beta-lactamase_OXA-1     CTTTAAAATGTTAAATGCTTTGATTGGACT 270
lcl|NG_244131.1_cds_WP_408906779.1_1_[gene=blaOXA]_[locus_tag=A7J11_08686]_[protein=OXA-213_family_carbapenem-hydrolyzing_class_D_beta-lactamase_OXA-1     CTTTAAAATGTTAAATGCTTTGATTGGACT 270
lcl|NG_244132.1_cds_WP_408906780.1_1_[gene=blaOXA]_[locus_tag=A7J11_08687]_[protein=OXA-213_family_carbapenem-hydrolyzing_class_D_beta-lactamase_OXA-1     CTTTAAAATGTTAAATGCTTTGATTGGACT 270
lcl|NG_244133.1_cds_WP_408906781.1_1_[gene=blaOXA]_[locus_tag=A7J11_08688]_[protein=OXA-213_family_carbapenem-hydrolyzing_class_D_beta-lactamase_OXA-1     CTTTAAAATGTTAAATGCTTTGATTGGACT 270
lcl|NG_244134.1_cds_WP_408906782.1_1_[gene=blaOXA]_[locus_tag=A7J11_08689]_[protein=OXA-213_family_carbapenem-hydrolyzing_class_D_beta-lactamase_OXA-1     CTTTAAAATGTTAAATGCTTTGATTGGACT 270
lcl|NG_244135.1_cds_WP_408906783.1_1_[gene=blaOXA]_[locus_tag=A7J11_08690]_[protein=OXA-213_family_carbapenem-hydrolyzing_class_D_beta-lactamase_OXA-1     CTTTAAAATGTTAAATGCTTTGATTGGACT 270
lcl|NG_244136.1_cds_WP_408906784.1_1_[gene=blaOXA]_[locus_tag=A7J11_08691]_[protein=OXA-213_family_carbapenem-hydrolyzing_class_D_beta-lactamase_OXA-1     CTTTAAAATGTTAAATGCTTTGATTGGACT 270
lcl|NG_244137.1_cds_WP_408906785.1_1_[gene=blaOXA]_[locus_tag=A7J11_08692]_[protein=OXA-213_family_carbapenem-hydrolyzing_class_D_beta-lactamase_OXA-1     CTTTAAAATGTTAAATGCTTTGATCGGACT 270
lcl|NG_244138.1_cds_WP_408906786.1_1_[gene=blaOXA]_[locus_tag=A7J11_08693]_[protein=OXA-213_family_carbapenem-hydrolyzing_class_D_beta-lactamase_OXA-1     CTTTAAAATGCTAAATGCTTTAATTGGTCT 270
lcl|NG_244139.1_cds_WP_057106444.1_1_[gene=blaOXA]_[locus_tag=A7J11_08694]_[protein=OXA-213_family_carbapenem-hydrolyzing_class_D_beta-lactamase_OXA-1     CTTTAAAATGTTAAATGCTCTAATTGGTCT 270
lcl|NG_244140.1_cds_WP_031948142.1_1_[gene=blaOXA]_[locus_tag=A7J11_08695]_[protein=OXA-213_family_carbapenem-hydrolyzing_class_D_beta-lactamase_OXA-1     CTTTAAAATGTTAAATGCTCTAATTGGTCT 270
lcl|NG_244548.1_cds_WP_420354116.1_1_[gene=blaOXA]_[locus_tag=A7J11_08765]_[protein=OXA-213_family_carbapenem-hydrolyzing_class_D_beta-lactamase_OXA-1     CTTTAAAATGGTAAATGCTTTGATTGGACT 270
lcl|NG_244559.1_cds_WP_420354126.1_1_[gene=blaOXA]_[locus_tag=A7J11_08829]_[protein=OXA-213_family_carbapenem-hydrolyzing_class_D_beta-lactamase_OXA-1     CTTTAAAATATTAAATGCTTTGATTGGACT 270
lcl|NG_244560.1_cds_WP_420354127.1_1_[gene=blaOXA]_[locus_tag=A7J11_08830]_[protein=OXA-213_family_carbapenem-hydrolyzing_class_D_beta-lactamase_OXA-1     CTTTAAAATGTTAAATGCTTTGATCGGCCT 270
lcl|NG_244561.1_cds_WP_233732376.1_1_[gene=blaOXA]_[locus_tag=A7J11_08831]_[protein=OXA-213_family_carbapenem-hydrolyzing_class_D_beta-lactamase_OXA-1     CTTTAAAATGTTAAATGCTTTGATTGGACT 270
lcl|NG_244562.1_cds_WP_327741580.1_1_[gene=blaOXA]_[locus_tag=A7J11_08832]_[protein=OXA-213_family_carbapenem-hydrolyzing_class_D_beta-lactamase_OXA-1     CTTTAAAATGTTAAATGCTTTGATCGGCCT 270
lcl|NG_244563.1_cds_WP_420354128.1_1_[gene=blaOXA]_[locus_tag=A7J11_08833]_[protein=OXA-213_family_carbapenem-hydrolyzing_class_D_beta-lactamase_OXA-1     CTTTAAAATGTTAAATGCTTTGATCGGCCT 270
lcl|NG_244564.1_cds_WP_420354129.1_1_[gene=blaOXA]_[locus_tag=A7J11_08834]_[protein=OXA-213_family_carbapenem-hydrolyzing_class_D_beta-lactamase_OXA-1     CTTTAAAATGCTAAATGCTTTAATTGGACT 270
lcl|NG_244565.1_cds_WP_216968783.1_1_[gene=blaOXA]_[locus_tag=A7J11_08835]_[protein=OXA-213_family_carbapenem-hydrolyzing_class_D_beta-lactamase_OXA-1     CTTTAAAATGTTAAATGCTCTAATTGGTCT 270
lcl|OL790815.1_cds_UHC46317.1_1_[gene=blaOXA]_[protein=OXA-213_family_carbapenem-hydrolyzing_class_D_beta-lactamase_OXA-1045]_[protein_id=UHC46317.1]_     CTTTAAAATGTTAAATGCTTTGATTGGACT 270
lcl|OL901278.1_cds_UHO07589.1_1_[gene=blaOXA]_[protein=OXA-213_family_carbapenem-hydrolyzing_class_D_beta-lactamase_OXA-1050]_[protein_id=UHO07589.1]_     CTTTAAAATGTTAAATGCTTTAATTGGACT 270
lcl|ON651493.1_cds_UTS94246.1_1_[gene=blaOXA]_[protein=OXA-213_family_carbapenem-hydrolyzing_class_D_beta-lactamase_OXA-1137]_[protein_id=UTS94246.1]_     CTTTAAAATGCTAAATGCTCTAATTGGTCT 270
lcl|ON651494.1_cds_UTS94247.1_1_[gene=blaOXA]_[protein=OXA-213_family_carbapenem-hydrolyzing_class_D_beta-lactamase_OXA-1138]_[protein_id=UTS94247.1]_     CTTTAAAATGTTAAATGCTTTGATTGGACT 270
lcl|OP297830.1_cds_UVU92354.1_1_[gene=blaOXA]_[protein=OXA-213_family_carbapenem-hydrolyzing_class_D_beta-lactamase_OXA-1150]_[protein_id=UVU92354.1]_     CTTTAAAATGTTAAATGCTTTGATTGGACT 270
lcl|OP297832.1_cds_UVU92356.1_1_[gene=blaOXA]_[protein=OXA-213_family_carbapenem-hydrolyzing_class_D_beta-lactamase_OXA-1151]_[protein_id=UVU92356.1]_     CTTTAAAATGTTAAATGCTTTAATTGGACT 270
lcl|OP745004.1_cds_UZF98455.1_1_[gene=blaOXA]_[protein=OXA-213_family_carbapenem-hydrolyzing_class_D_beta-lactamase_OXA-1164]_[protein_id=UZF98455.1]_     CTTTAAGATGTTAAATGCTTTGATTGGACT 270
lcl|OP745006.1_cds_UZF98457.1_1_[gene=blaOXA]_[protein=OXA-213_family_carbapenem-hydrolyzing_class_D_beta-lactamase_OXA-1165]_[protein_id=UZF98457.1]_     CTTTAAGATGTTAAATGCTTTGATTGGACT 270
lcl|OP745008.1_cds_UZF98459.1_1_[gene=blaOXA]_[protein=OXA-213_family_carbapenem-hydrolyzing_class_D_beta-lactamase_OXA-1166]_[protein_id=UZF98459.1]_     CTTTAAAATGTTAAATGCTTTGATTGGACT 270
lcl|OR815355.1_cds_WPK95947.1_1_[gene=blaOXA]_[protein=OXA-213_family_carbapenem-hydrolyzing_class_D_beta-lactamase_OXA-1224]_[protein_id=WPK95947.1]_     CTTTAAAATGTTAAATGCTTTGATTGGACT 270
lcl|PP328952.1_cds_WVW91705.1_1_[gene=blaOXA]_[protein=OXA-213_family_carbapenem-hydrolyzing_class_D_beta-lactamase_OXA-1234]_[protein_id=WVW91705.1]_     CTTTAAAATGTTAAATGCTCTAATTGGTCT 270
lcl|PP328953.1_cds_WVW91706.1_1_[gene=blaOXA]_[protein=OXA-213_family_carbapenem-hydrolyzing_class_D_beta-lactamase_OXA-1235]_[protein_id=WVW91706.1]_     CTTTAAAATGTTAAATGCTTTGATAGGACT 270
lcl|PQ118408.1_cds_XJP49366.1_1_[gene=blaOXA]_[protein=OXA-213_family_carbapenem-hydrolyzing_class_D_beta-lactamase_OXA-1310]_[protein_id=XJP49366.1]_     CTTTAAAATGTTAAATGCTTTGATCGGCCT 270
lcl|PQ118409.1_cds_XJP49367.1_1_[gene=blaOXA]_[protein=OXA-213_family_carbapenem-hydrolyzing_class_D_beta-lactamase_OXA-1311]_[protein_id=XJP49367.1]_     CTTTAAAATGTTAAATGCTTTGATTGGACT 270
lcl|PQ118410.1_cds_XJP49368.1_1_[gene=blaOXA]_[protein=OXA-213_family_carbapenem-hydrolyzing_class_D_beta-lactamase_OXA-1312]_[protein_id=XJP49368.1]_     CTTTAAAATGTTAAATGCTTTGATTGGACT 270
lcl|PQ118411.1_cds_XJP49369.1_1_[gene=blaOXA]_[protein=OXA-213_family_carbapenem-hydrolyzing_class_D_beta-lactamase_OXA-1313]_[protein_id=XJP49369.1]_     CTTTAAAATGTTAAATGCTTTGATTGGACT 270
lcl|PQ118412.1_cds_XJP49370.1_1_[gene=blaOXA]_[protein=OXA-213_family_carbapenem-hydrolyzing_class_D_beta-lactamase_OXA-1314]_[protein_id=XJP49370.1]_     CTTTAAAATGTTAAATGCTTTGATTGGACT 270
lcl|PQ118413.1_cds_XJP49371.1_1_[gene=blaOXA]_[protein=OXA-213_family_carbapenem-hydrolyzing_class_D_beta-lactamase_OXA-1315]_[protein_id=XJP49371.1]_     CTTTAAAATGTTAAATGCTTTGATTGGACT 270
lcl|PQ118414.1_cds_XJP49372.1_1_[gene=blaOXA]_[protein=OXA-213_family_carbapenem-hydrolyzing_class_D_beta-lactamase_OXA-1316]_[protein_id=XJP49372.1]_     CTTTAAAATGTTAAATGCTTTGATTGGACT 270
lcl|PQ118415.1_cds_XJP49373.1_1_[gene=blaOXA]_[protein=OXA-213_family_carbapenem-hydrolyzing_class_D_beta-lactamase_OXA-1317]_[protein_id=XJP49373.1]_     CTTTAAAATGTTAAATGCTTTGATTGGACT 270
lcl|PQ118416.1_cds_XJP49374.1_1_[gene=blaOXA]_[protein=OXA-213_family_carbapenem-hydrolyzing_class_D_beta-lactamase_OXA-1318]_[protein_id=XJP49374.1]_     CTTTAAAATGTTAAATGCTTTGATCGGACT 270
lcl|PQ118417.1_cds_XJP49375.1_1_[gene=blaOXA]_[protein=OXA-213_family_carbapenem-hydrolyzing_class_D_beta-lactamase_OXA-1319]_[protein_id=XJP49375.1]_     CTTTAAAATGCTAAATGCTTTAATTGGTCT 270
lcl|PQ118418.1_cds_XJP49376.1_1_[gene=blaOXA]_[protein=OXA-213_family_carbapenem-hydrolyzing_class_D_beta-lactamase_OXA-1320]_[protein_id=XJP49376.1]_     CTTTAAAATGTTAAATGCTCTAATTGGTCT 270
lcl|PQ118419.1_cds_XJP49377.1_1_[gene=blaOXA]_[protein=OXA-213_family_carbapenem-hydrolyzing_class_D_beta-lactamase_OXA-1321]_[protein_id=XJP49377.1]_     CTTTAAAATGTTAAATGCTCTAATTGGTCT 270
lcl|PQ196146.1_cds_XGJ10592.1_1_[gene=blaOXA]_[protein=OXA-213_family_carbapenem-hydrolyzing_class_D_beta-lactamase_OXA-1266]_[protein_id=XGJ10592.1]_     CTTTAAGATGTTAAATGCTTTGATTGGACT 270
lcl|PQ763679.1_cds_XLQ31176.1_1_[gene=blaOXA]_[protein=OXA-213_family_carbapenem-hydrolyzing_class_D_beta-lactamase_OXA-1331]_[protein_id=XLQ31176.1]_     CTTTAAAATGGTAAATGCTTTGATTGGACT 270
lcl|PV054831.1_cds_XOA00399.1_1_[gene=blaOXA]_[protein=OXA-213_family_carbapenem-hydrolyzing_class_D_beta-lactamase_OXA-1342]_[protein_id=XOA00399.1]_     CTTTAAAATATTAAATGCTTTGATTGGACT 270
lcl|PV054832.1_cds_XOA00400.1_1_[gene=blaOXA]_[protein=OXA-213_family_carbapenem-hydrolyzing_class_D_beta-lactamase_OXA-1343]_[protein_id=XOA00400.1]_     CTTTAAAATGTTAAATGCTTTGATCGGCCT 270
lcl|PV054833.1_cds_XOA00401.1_1_[gene=blaOXA]_[protein=OXA-213_family_carbapenem-hydrolyzing_class_D_beta-lactamase_OXA-1344]_[protein_id=XOA00401.1]_     CTTTAAAATGTTAAATGCTTTGATTGGACT 270
lcl|PV054834.1_cds_XOA00402.1_1_[gene=blaOXA]_[protein=OXA-213_family_carbapenem-hydrolyzing_class_D_beta-lactamase_OXA-1345]_[protein_id=XOA00402.1]_     CTTTAAAATGTTAAATGCTTTGATCGGCCT 270
lcl|PV054835.1_cds_XOA00403.1_1_[gene=blaOXA]_[protein=OXA-213_family_carbapenem-hydrolyzing_class_D_beta-lactamase_OXA-1346]_[protein_id=XOA00403.1]_     CTTTAAAATGTTAAATGCTTTGATCGGCCT 270
lcl|PV054836.1_cds_XOA00404.1_1_[gene=blaOXA]_[protein=OXA-213_family_carbapenem-hydrolyzing_class_D_beta-lactamase_OXA-1347]_[protein_id=XOA00404.1]_     CTTTAAAATGCTAAATGCTTTAATTGGACT 270
lcl|PV054837.1_cds_XOA00405.1_1_[gene=blaOXA]_[protein=OXA-213_family_carbapenem-hydrolyzing_class_D_beta-lactamase_OXA-1348]_[protein_id=XOA00405.1]_     CTTTAAAATGTTAAATGCTCTAATTGGTCT 270
lcl|PV878571.1_cds_XXP60810.1_1_[gene=blaOXA]_[protein=OXA-213_family_carbapenem-hydrolyzing_class_D_beta-lactamase_OXA-1390]_[protein_id=XXP60810.1]_     CTTTAAAATGGTAAATGCTTTGATTGGACT 270
PF                                                                                                                                                         ------------------------------ 270
PR                                                                                                                                                         ------------------------------ 270
                                                                                                                                                                                         

OXA-1_consensus                                                                                                                                            TGATGCGGAAATAATAGATCAGAAAACCAT 300
OXA01_crRNA                                                                                                                                                ------------------------------ 300
Forward_primer                                                                                                                                             ------------------------------ 300
Reverse_primer                                                                                                                                             ------------------------------ 300
lcl|NG_049512.1_cds_WP_005047495.1_1_[gene=blaOXA]_[locus_tag=A7J11_02759]_[protein=carbapenem-hydrolyzing_class_D_beta-lactamase_OXA-213]_[protein_id     TGAACATCATAAGGCAACTACAACTGAAGT 300
lcl|KU571454.1_cds_AMB17205.1_1_[gene=blaOXA]_[protein=OXA-213_family_carbapenem-hydrolyzing_class_D_beta-lactamase_OXA-506]_[protein_id=AMB17205.1]_[     TGAGCATCATAAAGCAACACCAACTGAAGT 300
lcl|KX599408.1_cds_ANW47167.1_1_[gene=blaOXA]_[protein=OXA-213_family_carbapenem-hydrolyzing_class_D_beta-lactamase_OXA-522]_[protein_id=ANW47167.1]_[     TGAGCATCATAAAGCAACACCAACTGAAGT 300
lcl|KX599409.1_cds_ANW47168.1_1_[gene=blaOXA]_[protein=OXA-213_family_carbapenem-hydrolyzing_class_D_beta-lactamase_OXA-526]_[protein_id=ANW47168.1]_[     TGAGCATCATAAAGCAACACCAACTGAAGT 300
lcl|KY767021.1_cds_ARB50423.1_1_[gene=blaOXA]_[protein=OXA-213_family_carbapenem-hydrolyzing_class_D_beta-lactamase_OXA-563]_[protein_id=ARB50423.1]_[     TGAACATCATAAAGCAACACCAACTGAAGT 300
lcl|KY767022.1_cds_ARB50424.1_1_[gene=blaOXA]_[protein=OXA-213_family_carbapenem-hydrolyzing_class_D_beta-lactamase_OXA-564]_[protein_id=ARB50424.1]_[     TGAGCATCATAAAGCAACACCAACTGAAGT 300
lcl|MH212162.1_cds_AWA42531.1_1_[gene=blaOXA]_[protein=OXA-213_family_carbapenem-hydrolyzing_class_D_beta-lactamase_OXA-642]_[protein_id=AWA42531.1]_[     TGAGCATCACAAAGCAACACCAACTGAAGT 300
lcl|MH780099.1_cds_AXQ11891.1_1_[gene=blaOXA]_[protein=OXA-213_family_carbapenem-hydrolyzing_class_D_beta-lactamase_OXA-678]_[protein_id=AXQ11891.1]_[     TGAACATCATAAAGCAACAACAACTGAAGT 300
lcl|NG_049614.1_cds_WP_063862632.1_1_[gene=blaOXA]_[locus_tag=A7J11_03087]_[protein=OXA-213_family_carbapenem-hydrolyzing_class_D_beta-lactamase_OXA-3     TGAACATCATAAGGCAACTACAACTGAAGT 300
lcl|NG_064759.1_cds_WP_136512092.1_1_[gene=blaOXA]_[locus_tag=A7J11_06217]_[protein=OXA-213_family_carbapenem-hydrolyzing_class_D_beta-lactamase_OXA-8     TGAACATCATAAAGCAACGACAACTGAAAT 300
lcl|NG_148652.1_cds_WP_268871871.1_1_[gene=blaOXA]_[locus_tag=A7J11_07884]_[protein=OXA-213_family_carbapenem-hydrolyzing_class_D_beta-lactamase_OXA-1     TGAGCATCATAAAGCAACACCAACTGAAGT 300
lcl|NG_148653.1_cds_WP_268871872.1_1_[gene=blaOXA]_[locus_tag=A7J11_07886]_[protein=OXA-213_family_carbapenem-hydrolyzing_class_D_beta-lactamase_OXA-1     TGAGCATCATAAAACAACACCAACTGAAGT 300
lcl|NG_148654.1_cds_WP_104074618.1_1_[gene=blaOXA]_[locus_tag=A7J11_07888]_[protein=OXA-213_family_carbapenem-hydrolyzing_class_D_beta-lactamase_OXA-1     TGAGCATCATAAAGCAACGCCAACTGAAGT 300
lcl|ON101850.1_cds_UOM32500.1_1_[gene=blaOXA]_[protein=OXA-213_family_carbapenem-hydrolyzing_class_D_beta-lactamase_OXA-1113]_[protein_id=UOM32500.1]_     TGAGCATCATAAAGCAACACCAACTGAAGT 300
lcl|ON101851.1_cds_UOM32501.1_1_[gene=blaOXA]_[protein=OXA-213_family_carbapenem-hydrolyzing_class_D_beta-lactamase_OXA-1114]_[protein_id=UOM32501.1]_     TGAGCATCATAAAGCAACGCCAACTGAAGT 300
lcl|ON101852.1_cds_UOM32502.1_1_[gene=blaOXA]_[protein=OXA-213_family_carbapenem-hydrolyzing_class_D_beta-lactamase_OXA-1115]_[protein_id=UOM32502.1]_     TGAGCATCATAAAGCAACGCCAACTGAAGT 300
lcl|KX668472.1_cds_ANZ80603.1_1_[gene=blaOXA]_[protein=OXA-213_family_carbapenem-hydrolyzing_class_D_beta-lactamase_OXA-533]_[protein_id=ANZ80603.1]_[     TGAGCATCATAAAGCAACACCAACTGAAGT 300
lcl|LC742738.1_cds_BDU78995.1_1_[gene=blaOXA]_[protein=OXA-213_family_carbapenem-hydrolyzing_class_D_beta-lactamase_OXA-1185]_[protein_id=BDU78995.1]_     TGAACATCATAAGGCAACTACAACTGAAGT 300
lcl|LC777321.1_cds_BER91150.1_1_[gene=blaOXA]_[protein=OXA-213_family_carbapenem-hydrolyzing_class_D_beta-lactamase]_[protein_id=BER91150.1]_[location     TGAGCATCATAAAGCAACACCAACTGAAGT 300
lcl|MK087756.1_cds_AYN72943.1_1_[gene=blaOXA]_[protein=OXA-213_family_carbapenem-hydrolyzing_class_D_beta-lactamase_OXA-777]_[protein_id=AYN72943.1]_[     TGAGCATCATAAAGCAACGCCAACTGAAGT 300
lcl|MK087757.2_cds_AYN72944.2_1_[gene=blaOXA]_[protein=OXA-213_family_carbapenem-hydrolyzing_class_D_beta-lactamase_OXA-564]_[protein_id=AYN72944.2]_[     TGAGCATCATAAAGCAACACCAACTGAAGT 300
lcl|MK087758.1_cds_AYN72945.1_1_[gene=blaOXA]_[protein=OXA-213_family_carbapenem-hydrolyzing_class_D_beta-lactamase_OXA-778]_[protein_id=AYN72945.1]_[     TGAGCATCATAAAGCAACACCAACTGAAGT 300
lcl|MK087759.1_cds_AYN72946.1_1_[gene=blaOXA]_[protein=OXA-213_family_carbapenem-hydrolyzing_class_D_beta-lactamase_OXA-500]_[protein_id=AYN72946.1]_[     TGAGCATCATAAAGCAACACCAACTGAAGT 300
lcl|MK087760.1_cds_AYN72947.1_1_[gene=blaOXA]_[protein=OXA-213_family_carbapenem-hydrolyzing_class_D_beta-lactamase_OXA-500]_[protein_id=AYN72947.1]_[     TGAGCATCATAAAGCAACACCAACTGAAGT 300
lcl|MK087761.1_cds_AYN72948.1_1_[gene=blaOXA]_[protein=OXA-213_family_carbapenem-hydrolyzing_class_D_beta-lactamase_OXA-500]_[protein_id=AYN72948.1]_[     TGAGCATCATAAAGCAACACCAACTGAAGT 300
lcl|MK087762.1_cds_AYN72949.1_1_[gene=blaOXA]_[protein=OXA-213_family_carbapenem-hydrolyzing_class_D_beta-lactamase_OXA-500]_[protein_id=AYN72949.1]_[     TGAGCATCATAAAGCAACACCAACTGAAGT 300
lcl|MK645913.1_cds_QBQ03026.1_1_[gene=blaOXA]_[protein=OXA-213_family_carbapenem-hydrolyzing_class_D_beta-lactamase_OXA-801]_[protein_id=QBQ03026.1]_[     TGAACATCATAAAGCAACGACAACTGAAAT 300
lcl|MK645914.1_cds_QBQ03027.1_1_[gene=blaOXA]_[protein=OXA-213_family_carbapenem-hydrolyzing_class_D_beta-lactamase_OXA-802]_[protein_id=QBQ03027.1]_[     TGAGCACCATAAAGCGACGACAACTGAAAT 300
lcl|MK645915.1_cds_QBQ03028.1_1_[gene=blaOXA]_[protein=OXA-213_family_carbapenem-hydrolyzing_class_D_beta-lactamase_OXA-803]_[protein_id=QBQ03028.1]_[     TGAGCATCATAAAGCAACACCAACTGAAGT 300
lcl|MK645916.1_cds_QBQ03029.1_1_[gene=blaOXA]_[protein=OXA-213_family_carbapenem-hydrolyzing_class_D_beta-lactamase_OXA-804]_[protein_id=QBQ03029.1]_[     TGAGCATCATAAAGCAACACCAACTGAAGT 300
lcl|MK645917.1_cds_QBQ03030.1_1_[gene=blaOXA]_[protein=OXA-213_family_carbapenem-hydrolyzing_class_D_beta-lactamase_OXA-805]_[protein_id=QBQ03030.1]_[     TGAACATCATAAAGCAACGACAACTGAAAT 300
lcl|MK645931.1_cds_QBQ03044.1_1_[gene=blaOXA]_[protein=OXA-213_family_carbapenem-hydrolyzing_class_D_beta-lactamase_OXA-819]_[protein_id=QBQ03044.1]_[     TGAACATCATAAAGCAACGACAACTGAAAT 300
lcl|MK645932.1_cds_QBQ03045.1_1_[gene=blaOXA]_[protein=OXA-213_family_carbapenem-hydrolyzing_class_D_beta-lactamase_OXA-820]_[protein_id=QBQ03045.1]_[     TGAGCATCATAAAGCAACACCAACTGAAGT 300
lcl|MK645933.1_cds_QBQ03046.1_1_[gene=blaOXA]_[protein=OXA-213_family_carbapenem-hydrolyzing_class_D_beta-lactamase_OXA-821]_[protein_id=QBQ03046.1]_[     TGAGCATCATAAAGCAACACCAACTGAAGT 300
lcl|MK713326.1_cds_QBX33276.1_1_[gene=blaOXA]_[protein=OXA-213_family_carbapenem-hydrolyzing_class_D_beta-lactamase_OXA-822]_[protein_id=QBX33276.1]_[     TGAACACCATAAGGCAACTGCAACTGAAGT 300
lcl|MK810442.1_cds_QCE31566.1_1_[gene=blaOXA]_[protein=OXA-213_family_carbapenem-hydrolyzing_class_D_beta-lactamase_OXA-826]_[protein_id=QCE31566.1]_[     TGAGCATCATAAAGCAACACCAACTGAAGT 300
lcl|MK942060.1_cds_QCU71419.1_1_[gene=blaOXA]_[protein=OXA-213_family_carbapenem-hydrolyzing_class_D_beta-lactamase_OXA-832]_[protein_id=QCU71419.1]_[     TGAGCATCATAAAGCAACACCAACTGAAGT 300
lcl|MN339512.1_cds_QEJ74009.1_1_[gene=blaOXA]_[protein=OXA-213_family_carbapenem-hydrolyzing_class_D_beta-lactamase_OXA-840]_[protein_id=QEJ74009.1]_[     TGAGCATCATAAAGCAACACCAACTGAAGT 300
lcl|MN339513.1_cds_QEJ74010.1_1_[gene=blaOXA]_[protein=OXA-213_family_carbapenem-hydrolyzing_class_D_beta-lactamase_OXA-841]_[protein_id=QEJ74010.1]_[     TGAACATCATAAAGCAACAACAACTGAAGT 300
lcl|MN339514.1_cds_QEJ74011.1_1_[gene=blaOXA]_[protein=OXA-213_family_carbapenem-hydrolyzing_class_D_beta-lactamase_OXA-842]_[protein_id=QEJ74011.1]_[     TGAACATCATAAAGCAACAACAACAGAAGT 300
lcl|MN339515.1_cds_QEJ74012.1_1_[gene=blaOXA]_[protein=OXA-213_family_carbapenem-hydrolyzing_class_D_beta-lactamase_OXA-843]_[protein_id=QEJ74012.1]_[     TGAACATCATAAAGCAACAACCACTGAAGT 300
lcl|MN339516.1_cds_QEJ74013.1_1_[gene=blaOXA]_[protein=OXA-213_family_carbapenem-hydrolyzing_class_D_beta-lactamase_OXA-844]_[protein_id=QEJ74013.1]_[     TGAACACCATAAGGCAACTGCAACTGAAGT 300
lcl|MZ133819.1_cds_QUW44777.1_1_[gene=blaOXA]_[protein=OXA-213_family_carbapenem-hydrolyzing_class_D_beta-lactamase_OXA-819]_[protein_id=QUW44777.1]_[     TGAACATCATAAAGCAACGACAACTGAAAT 300
lcl|MZ265730.1_cds_QWA20177.1_1_[gene=blaOXA]_[protein=OXA-213_family_carbapenem-hydrolyzing_class_D_beta-lactamase_OXA-978]_[protein_id=QWA20177.1]_[     TGAGCATCATAAAGCAACACCAACTGAAGT 300
lcl|MZ265731.1_cds_QWA20178.1_1_[gene=blaOXA]_[protein=OXA-213_family_carbapenem-hydrolyzing_class_D_beta-lactamase_OXA-979]_[protein_id=QWA20178.1]_[     TGAACATCATAAAGCAACAACAACTGAAGT 300
lcl|MZ265732.1_cds_QWA20179.1_1_[gene=blaOXA]_[protein=OXA-213_family_carbapenem-hydrolyzing_class_D_beta-lactamase_OXA-980]_[protein_id=QWA20179.1]_[     TGAGCATCATAAAGCAACGCCAACTGAAGT 300
lcl|MZ265737.1_cds_QWA20184.1_1_[gene=blaOXA]_[protein=OXA-213_family_carbapenem-hydrolyzing_class_D_beta-lactamase_OXA-985]_[protein_id=QWA20184.1]_[     TGAACATCATAAAGCAACACCAACTGAAGT 300
lcl|MZ265738.1_cds_QWA20185.1_1_[gene=blaOXA]_[protein=OXA-213_family_carbapenem-hydrolyzing_class_D_beta-lactamase_OXA-986]_[protein_id=QWA20185.1]_[     TGAGCATCATAAAGCAACACCAACTGAAGT 300
lcl|MZ265739.1_cds_QWA20186.1_1_[gene=blaOXA]_[protein=OXA-213_family_carbapenem-hydrolyzing_class_D_beta-lactamase_OXA-987]_[protein_id=QWA20186.1]_[     TGAACATCATAAGGCAACTACAACTGAAGT 300
lcl|MZ265740.1_cds_QWA20187.1_1_[gene=blaOXA]_[protein=OXA-213_family_carbapenem-hydrolyzing_class_D_beta-lactamase_OXA-988]_[protein_id=QWA20187.1]_[     TGAGCATCATAAAGCAACACCAACTGAAGT 300
lcl|MZ265741.1_cds_QWA20188.1_1_[gene=blaOXA]_[protein=OXA-213_family_carbapenem-hydrolyzing_class_D_beta-lactamase_OXA-989]_[protein_id=QWA20188.1]_[     TGAACATCATAAAGCAACAACAACTGAAGT 300
lcl|MZ265742.1_cds_QWA20189.1_1_[gene=blaOXA]_[protein=OXA-213_family_carbapenem-hydrolyzing_class_D_beta-lactamase_OXA-990]_[protein_id=QWA20189.1]_[     TGAACATCATAAGGCAACTACAACTGAAGT 300
lcl|MZ265744.1_cds_QWA20191.1_1_[gene=blaOXA]_[protein=OXA-213_family_carbapenem-hydrolyzing_class_D_beta-lactamase_OXA-992]_[protein_id=QWA20191.1]_[     TGAGCATCATAAAGCAACACCAACTGAAGT 300
lcl|MZ265752.1_cds_QWA20199.1_1_[gene=blaOXA]_[protein=OXA-213_family_carbapenem-hydrolyzing_class_D_beta-lactamase_OXA-1000]_[protein_id=QWA20199.1]_     TGAGCATCATAAAGCAACGCCAACTGAAGT 300
lcl|MZ265753.1_cds_QWA20200.1_1_[gene=blaOXA]_[protein=OXA-213_family_carbapenem-hydrolyzing_class_D_beta-lactamase_OXA-502]_[protein_id=QWA20200.1]_[     TGAGCATCATAAAGCAACACCAACTGAAGT 300
lcl|MZ265755.1_cds_QWA20202.1_1_[gene=blaOXA]_[protein=OXA-213_family_carbapenem-hydrolyzing_class_D_beta-lactamase_OXA-1002]_[protein_id=QWA20202.1]_     TGAGCATCATAAAGCAACACCAACTGAAGT 300
lcl|MZ265756.1_cds_QWA20203.1_1_[gene=blaOXA]_[protein=OXA-213_family_carbapenem-hydrolyzing_class_D_beta-lactamase_OXA-1003]_[protein_id=QWA20203.1]_     TGAACACCATAAAGCAACGACAACAGAAGT 300
lcl|MZ265760.1_cds_QWA20207.1_1_[gene=blaOXA]_[protein=OXA-213_family_carbapenem-hydrolyzing_class_D_beta-lactamase_OXA-1007]_[protein_id=QWA20207.1]_     TGAACATCATAAAGCAACGACAGCTGAAGT 300
lcl|MZ265761.1_cds_QWA20208.1_1_[gene=blaOXA]_[protein=OXA-213_family_carbapenem-hydrolyzing_class_D_beta-lactamase_OXA-1008]_[protein_id=QWA20208.1]_     TGAACATCATAAAGCAACAACAACTGAAGT 300
lcl|MZ265762.1_cds_QWA20209.1_1_[gene=blaOXA]_[protein=OXA-213_family_carbapenem-hydrolyzing_class_D_beta-lactamase_OXA-1009]_[protein_id=QWA20209.1]_     TGAACATCATAAGGCAACTACAACTGAAGT 300
lcl|MZ265763.1_cds_QWA20210.1_1_[gene=blaOXA]_[protein=OXA-213_family_carbapenem-hydrolyzing_class_D_beta-lactamase_OXA-1010]_[protein_id=QWA20210.1]_     TGAACATCATAAAGCAACAACAATTGAAGT 300
lcl|NG_049563.1_cds_WP_005041180.1_1_[gene=blaOXA]_[locus_tag=A7J11_03005]_[protein=OXA-213_family_carbapenem-hydrolyzing_class_D_beta-lactamase_OXA-2     TGAACATCATAAGGCAACTACAACTGAAGT 300
lcl|NG_049564.1_cds_WP_003651390.1_1_[gene=blaOXA]_[locus_tag=A7J11_02450]_[protein=OXA-213_family_carbapenem-hydrolyzing_class_D_beta-lactamase_OXA-2     TGAACATCATAAGGCAACTACAACTGAAGT 300
lcl|NG_049565.1_cds_WP_016138346.1_1_[gene=blaOXA]_[locus_tag=A7J11_03043]_[protein=OXA-213_family_carbapenem-hydrolyzing_class_D_beta-lactamase_OXA-2     TGAACATCATAAGGTAACAACAACTGAAGT 300
lcl|NG_049567.1_cds_WP_016141238.1_1_[gene=blaOXA]_[locus_tag=A7J11_03044]_[protein=OXA-213_family_carbapenem-hydrolyzing_class_D_beta-lactamase_OXA-2     TGAACATCATAAAGCAACAACCACTGAAGT 300
lcl|NG_049568.1_cds_WP_016145058.1_1_[gene=blaOXA]_[locus_tag=A7J11_03045]_[protein=OXA-213_family_carbapenem-hydrolyzing_class_D_beta-lactamase_OXA-2     TGAACATCATAAAGCAACAACAACTGAAGT 300
lcl|NG_049569.1_cds_WP_005076320.1_1_[gene=blaOXA]_[locus_tag=A7J11_03007]_[protein=OXA-213_family_carbapenem-hydrolyzing_class_D_beta-lactamase_OXA-2     TGAGCATCATAAAGCAACACCAACTGAAGT 300
lcl|NG_049570.1_cds_WP_005069609.1_1_[gene=blaOXA]_[locus_tag=A7J11_03006]_[protein=OXA-213_family_carbapenem-hydrolyzing_class_D_beta-lactamase_OXA-2     TGAGCATCATAAAGCAACGCCAACTGAAGT 300
lcl|NG_049600.1_cds_WP_005304617.1_1_[gene=blaOXA]_[locus_tag=A7J11_03021]_[protein=OXA-213_family_carbapenem-hydrolyzing_class_D_beta-lactamase_OXA-3     TGAACATCATAAAGCAACGACAACTGAAGT 300
lcl|NG_049601.1_cds_WP_004792810.1_1_[gene=blaOXA]_[locus_tag=A7J11_02994]_[protein=OXA-213_family_carbapenem-hydrolyzing_class_D_beta-lactamase_OXA-3     TGAACATCATAAAGCAACGACAACTGAAAT 300
lcl|NG_049615.1_cds_WP_063862638.1_1_[gene=blaOXA]_[locus_tag=A7J11_03088]_[protein=OXA-213_family_carbapenem-hydrolyzing_class_D_beta-lactamase_OXA-3     TGAACATCATAAGGCAACTATAACTGAAGT 300
lcl|NG_049616.1_cds_WP_063862643.1_1_[gene=blaOXA]_[locus_tag=A7J11_03089]_[protein=OXA-213_family_carbapenem-hydrolyzing_class_D_beta-lactamase_OXA-3     TGAACACCATAAGGCAACTGCAACTGAAGT 300
lcl|NG_049617.1_cds_WP_063862646.1_1_[gene=blaOXA]_[locus_tag=A7J11_03090]_[protein=OXA-213_family_carbapenem-hydrolyzing_class_D_beta-lactamase_OXA-3     TGAACATCATAAGGCAACTACAACTGAAGT 300
lcl|NG_049618.1_cds_WP_063862651.1_1_[gene=blaOXA]_[locus_tag=A7J11_03091]_[protein=OXA-213_family_carbapenem-hydrolyzing_class_D_beta-lactamase_OXA-3     TGAACATCATAAGGTAACTACAACTGAAGT 300
lcl|NG_049619.1_cds_WP_063862656.1_1_[gene=blaOXA]_[locus_tag=A7J11_03092]_[protein=OXA-213_family_carbapenem-hydrolyzing_class_D_beta-lactamase_OXA-3     TGAACATCATAAGGCAACTACAACTGAAGT 300
lcl|NG_049620.1_cds_WP_063862662.1_1_[gene=blaOXA]_[locus_tag=A7J11_03093]_[protein=OXA-213_family_carbapenem-hydrolyzing_class_D_beta-lactamase_OXA-3     TGAACATCATAAGGCAACTACAACTGAAGT 300
lcl|NG_049621.1_cds_WP_063862667.1_1_[gene=blaOXA]_[locus_tag=A7J11_03094]_[protein=OXA-213_family_carbapenem-hydrolyzing_class_D_beta-lactamase_OXA-3     TGAACATCATAAGGCAATTACAACTGAAGT 300
lcl|NG_049622.1_cds_WP_063862674.1_1_[gene=blaOXA]_[locus_tag=A7J11_03095]_[protein=OXA-213_family_carbapenem-hydrolyzing_class_D_beta-lactamase_OXA-3     TGAACATCATAAGGCAACTACAACTGAAGT 300
lcl|NG_049623.1_cds_WP_063862682.1_1_[gene=blaOXA]_[locus_tag=A7J11_03096]_[protein=OXA-213_family_carbapenem-hydrolyzing_class_D_beta-lactamase_OXA-3     TGAACATCATAAGGCAACTATAACTGAAGT 300
lcl|NG_049624.1_cds_WP_063862690.1_1_[gene=blaOXA]_[locus_tag=A7J11_03097]_[protein=OXA-213_family_carbapenem-hydrolyzing_class_D_beta-lactamase_OXA-3     TGAACATCATAAGGCAACTACAACTGAAGT 300
lcl|NG_049640.1_cds_WP_063862718.1_1_[gene=blaOXA]_[locus_tag=A7J11_03104]_[protein=OXA-213_family_carbapenem-hydrolyzing_class_D_beta-lactamase_OXA-3     TGAACATCATAAGGCAACTACAACTGAAGT 300
lcl|NG_049641.1_cds_WP_063862719.1_1_[gene=blaOXA]_[locus_tag=A7J11_03105]_[protein=OXA-213_family_carbapenem-hydrolyzing_class_D_beta-lactamase_OXA-3     TGAACATCATAAGGCAACTACAACTGAAGT 300
lcl|NG_049643.1_cds_WP_063862721.1_1_[gene=blaOXA]_[locus_tag=A7J11_03106]_[protein=OXA-213_family_carbapenem-hydrolyzing_class_D_beta-lactamase_OXA-3     TGAACATCATAAGGCAACTACAACTGAAGT 300
lcl|NG_049644.1_cds_WP_063862722.1_1_[gene=blaOXA]_[locus_tag=A7J11_03107]_[protein=OXA-213_family_carbapenem-hydrolyzing_class_D_beta-lactamase_OXA-3     TGAACATCATAAGGCAACTACAACTGAAGT 300
lcl|NG_049645.1_cds_WP_063862723.1_1_[gene=blaOXA]_[locus_tag=A7J11_03108]_[protein=OXA-213_family_carbapenem-hydrolyzing_class_D_beta-lactamase_OXA-3     TGAACATCATAAGGCAACTACAACTGAAGT 300
lcl|NG_049646.1_cds_WP_063862724.1_1_[gene=blaOXA]_[locus_tag=A7J11_03109]_[protein=OXA-213_family_carbapenem-hydrolyzing_class_D_beta-lactamase_OXA-3     TGAACATCATAAGGCAACTACAACTGAAGT 300
lcl|NG_049647.1_cds_WP_063862725.1_1_[gene=blaOXA]_[locus_tag=A7J11_03110]_[protein=OXA-213_family_carbapenem-hydrolyzing_class_D_beta-lactamase_OXA-3     TGAACATCATAAGGCAACTACAACTGAAGT 300
lcl|NG_049650.1_cds_WP_063862728.1_1_[gene=blaOXA]_[locus_tag=A7J11_03153]_[protein=OXA-213_family_carbapenem-hydrolyzing_class_D_beta-lactamase_OXA-3     TGAACATCATAAGGTAACTACAACTGAAGT 300
lcl|NG_049651.1_cds_WP_063862729.1_1_[gene=blaOXA]_[locus_tag=A7J11_03154]_[protein=OXA-213_family_carbapenem-hydrolyzing_class_D_beta-lactamase_OXA-3     TGAACATCATAAGGCAACTACAACTGAAGT 300
lcl|NG_049652.1_cds_WP_063862730.1_1_[gene=blaOXA]_[locus_tag=A7J11_03155]_[protein=OXA-213_family_carbapenem-hydrolyzing_class_D_beta-lactamase_OXA-3     TGAACACCATAAGGCAACTGCAACTGAAGT 300
lcl|NG_049705.1_cds_WP_057089822.1_1_[gene=blaOXA]_[locus_tag=A7J11_03373]_[protein=OXA-213_family_carbapenem-hydrolyzing_class_D_beta-lactamase_OXA-4     TGAGCATCATAAAGCAACACCAACTGAAGT 300
lcl|NG_049709.1_cds_WP_017386798.1_1_[gene=blaOXA]_[locus_tag=A7J11_03053]_[protein=OXA-213_family_carbapenem-hydrolyzing_class_D_beta-lactamase_OXA-4     TGAGCATCATAAAGCAACACCAACTGAAGT 300
lcl|NG_049778.1_cds_WP_002121386.1_1_[gene=blaOXA]_[locus_tag=A7J11_02487]_[protein=OXA-213_family_carbapenem-hydrolyzing_class_D_beta-lactamase_OXA-5     TGAGCATCATAAAGCAACACCAACTGAAGT 300
lcl|NG_049779.1_cds_WP_063864113.1_1_[gene=blaOXA]_[locus_tag=A7J11_03589]_[protein=OXA-213_family_carbapenem-hydrolyzing_class_D_beta-lactamase_OXA-5     TGAGCATCATAAAGCAACACCAACTGAAGT 300
lcl|NG_049780.1_cds_WP_032003497.1_1_[gene=blaOXA]_[locus_tag=A7J11_03206]_[protein=OXA-213_family_carbapenem-hydrolyzing_class_D_beta-lactamase_OXA-5     TGAGCATCATAAAGCAACACCAACTGAAGT 300
lcl|NG_049781.1_cds_WP_063864114.1_1_[gene=blaOXA]_[locus_tag=A7J11_03588]_[protein=OXA-213_family_carbapenem-hydrolyzing_class_D_beta-lactamase_OXA-5     TGAGCATCATAAAGCAACACCAACTGAAGT 300
lcl|NG_049784.1_cds_WP_032007272.1_1_[gene=blaOXA]_[locus_tag=A7J11_03207]_[protein=OXA-213_family_carbapenem-hydrolyzing_class_D_beta-lactamase_OXA-5     TGAGCATCATAAAGCAACACCAACTGAAGT 300
lcl|NG_051472.1_cds_WP_068981637.1_1_[gene=blaOXA]_[locus_tag=A7J11_03802]_[protein=OXA-213_family_carbapenem-hydrolyzing_class_D_beta-lactamase_OXA-5     TGAGCATCATAAAGCAACACCAACTGAAGT 300
lcl|NG_051476.1_cds_WP_068981641.1_1_[gene=blaOXA]_[locus_tag=A7J11_03803]_[protein=OXA-213_family_carbapenem-hydrolyzing_class_D_beta-lactamase_OXA-5     TGAGCATCATAAAGCAACACCAACTGAAGT 300
lcl|NG_051483.1_cds_WP_068611377.1_1_[gene=blaOXA]_[locus_tag=A7J11_03814]_[protein=OXA-213_family_carbapenem-hydrolyzing_class_D_beta-lactamase_OXA-5     TGAGCATCATAAAGCAACACCAACTGAAGT 300
lcl|NG_054707.1_cds_WP_085562417.1_1_[gene=blaOXA]_[locus_tag=A7J11_05023]_[protein=OXA-213_family_carbapenem-hydrolyzing_class_D_beta-lactamase_OXA-5     TGAACATCATAAAGCAACACCAACTGAAGT 300
lcl|NG_054708.1_cds_WP_085562418.1_1_[gene=blaOXA]_[locus_tag=A7J11_05024]_[protein=OXA-213_family_carbapenem-hydrolyzing_class_D_beta-lactamase_OXA-5     TGAGCATCATAAAGCAACACCAACTGAAGT 300
lcl|NG_057487.1_cds_WP_014206564.1_1_[gene=blaOXA]_[locus_tag=A7J11_05488]_[protein=OXA-213_family_carbapenem-hydrolyzing_class_D_beta-lactamase_OXA-6     TGAGCATCACAAAGCAACACCAACTGAAGT 300
lcl|NG_062273.1_cds_WP_122630860.1_1_[gene=blaOXA]_[locus_tag=A7J11_05937]_[protein=OXA-213_family_carbapenem-hydrolyzing_class_D_beta-lactamase_OXA-6     TGAACATCATAAAGCAACAACAACTGAAGT 300
lcl|NG_062346.1_cds_WP_122630923.1_1_[gene=blaOXA]_[locus_tag=A7J11_06010]_[protein=OXA-213_family_carbapenem-hydrolyzing_class_D_beta-lactamase_OXA-7     TGAGCATCATAAAGCAACGCCAACTGAAGT 300
lcl|NG_062347.1_cds_WP_122630924.1_1_[gene=blaOXA]_[locus_tag=A7J11_06011]_[protein=OXA-213_family_carbapenem-hydrolyzing_class_D_beta-lactamase_OXA-7     TGAGCATCATAAAGCAACACCAACTGAAGT 300
lcl|NG_064760.1_cds_WP_136512093.1_1_[gene=blaOXA]_[locus_tag=A7J11_06218]_[protein=OXA-213_family_carbapenem-hydrolyzing_class_D_beta-lactamase_OXA-8     TGAGCACCATAAAGCGACGACAACTGAAAT 300
lcl|NG_064761.1_cds_WP_136512094.1_1_[gene=blaOXA]_[locus_tag=A7J11_06219]_[protein=OXA-213_family_carbapenem-hydrolyzing_class_D_beta-lactamase_OXA-8     TGAGCATCATAAAGCAACACCAACTGAAGT 300
lcl|NG_064762.1_cds_WP_136512095.1_1_[gene=blaOXA]_[locus_tag=A7J11_06220]_[protein=OXA-213_family_carbapenem-hydrolyzing_class_D_beta-lactamase_OXA-8     TGAGCATCATAAAGCAACACCAACTGAAGT 300
lcl|NG_064763.1_cds_WP_136512096.1_1_[gene=blaOXA]_[locus_tag=A7J11_06221]_[protein=OXA-213_family_carbapenem-hydrolyzing_class_D_beta-lactamase_OXA-8     TGAACATCATAAAGCAACGACAACTGAAAT 300
lcl|NG_064777.1_cds_WP_032053762.1_1_[gene=blaOXA]_[locus_tag=A7J11_06234]_[protein=OXA-213_family_carbapenem-hydrolyzing_class_D_beta-lactamase_OXA-8     TGAACATCATAAAGCAACGACAACTGAAAT 300
lcl|NG_064778.1_cds_WP_032057042.1_1_[gene=blaOXA]_[locus_tag=A7J11_06235]_[protein=OXA-213_family_carbapenem-hydrolyzing_class_D_beta-lactamase_OXA-8     TGAGCATCATAAAGCAACACCAACTGAAGT 300
lcl|NG_064779.1_cds_WP_057061999.1_1_[gene=blaOXA]_[locus_tag=A7J11_06236]_[protein=OXA-213_family_carbapenem-hydrolyzing_class_D_beta-lactamase_OXA-8     TGAGCATCATAAAGCAACACCAACTGAAGT 300
lcl|NG_065437.1_cds_WP_140423319.1_1_[gene=blaOXA]_[locus_tag=A7J11_06279]_[protein=OXA-213_family_carbapenem-hydrolyzing_class_D_beta-lactamase_OXA-8     TGAGCATCATAAAGCAACACCAACTGAAGT 300
lcl|NG_065442.1_cds_WP_086264536.1_1_[gene=blaOXA]_[locus_tag=A7J11_06294]_[protein=OXA-213_family_carbapenem-hydrolyzing_class_D_beta-lactamase_OXA-8     TGAGCATCATAAAGCAACACCAACTGAAGT 300
lcl|NG_066513.1_cds_WP_150823472.1_1_[gene=blaOXA]_[locus_tag=A7J11_06458]_[protein=OXA-213_family_carbapenem-hydrolyzing_class_D_beta-lactamase_OXA-8     TGAGCATCATAAAGCAACACCAACTGAAGT 300
lcl|NG_066514.1_cds_WP_150823473.1_1_[gene=blaOXA]_[locus_tag=A7J11_06459]_[protein=OXA-213_family_carbapenem-hydrolyzing_class_D_beta-lactamase_OXA-8     TGAACATCATAAAGCAACAACAACTGAAGT 300
lcl|NG_066515.1_cds_WP_087088911.1_1_[gene=blaOXA]_[locus_tag=A7J11_06460]_[protein=OXA-213_family_carbapenem-hydrolyzing_class_D_beta-lactamase_OXA-8     TGAACATCATAAAGCAACAACAACAGAAGT 300
lcl|NG_066516.1_cds_WP_150823474.1_1_[gene=blaOXA]_[locus_tag=A7J11_06461]_[protein=OXA-213_family_carbapenem-hydrolyzing_class_D_beta-lactamase_OXA-8     TGAACATCATAAAGCAACAACCACTGAAGT 300
lcl|NG_066517.1_cds_WP_150823475.1_1_[gene=blaOXA]_[locus_tag=A7J11_06462]_[protein=OXA-213_family_carbapenem-hydrolyzing_class_D_beta-lactamase_OXA-8     TGAACACCATAAGGCAACTGCAACTGAAGT 300
lcl|NG_066712.1_cds_WP_133973918.1_1_[gene=blaOXA]_[locus_tag=A7J11_06505]_[protein=OXA-213_family_carbapenem-hydrolyzing_class_D_beta-lactamase_OXA-8     TGAACACCATAAGGCAACTGCAACTGAAGT 300
lcl|NG_071213.1_cds_WP_086395021.1_1_[gene=blaOXA]_[locus_tag=A7J11_07011]_[protein=OXA-213_family_carbapenem-hydrolyzing_class_D_beta-lactamase_OXA-9     TGAACATCATAAAGCAACACCAACTGAAGT 300
lcl|NG_071214.1_cds_WP_078225401.1_1_[gene=blaOXA]_[locus_tag=A7J11_07013]_[protein=OXA-213_family_carbapenem-hydrolyzing_class_D_beta-lactamase_OXA-9     TGAGCATCATAAAGCAACACCAATTGAAGT 300
lcl|NG_071215.1_cds_WP_086398931.1_1_[gene=blaOXA]_[locus_tag=A7J11_07012]_[protein=OXA-213_family_carbapenem-hydrolyzing_class_D_beta-lactamase_OXA-9     TGAACATCATAAAGCAACACCAACTGAAGT 300
lcl|NG_077999.1_cds_WP_231869604.1_1_[gene=blaOXA]_[locus_tag=A7J11_07271]_[protein=OXA-213_family_carbapenem-hydrolyzing_class_D_beta-lactamase_OXA-9     TGAGCATCATAAAGCAACACCAACTGAAGT 300
lcl|NG_078000.1_cds_WP_231869605.1_1_[gene=blaOXA]_[locus_tag=A7J11_07272]_[protein=OXA-213_family_carbapenem-hydrolyzing_class_D_beta-lactamase_OXA-9     TGAACATCATAAAGCAACAACAACTGAAGT 300
lcl|NG_078001.1_cds_WP_081174195.1_1_[gene=blaOXA]_[locus_tag=A7J11_07273]_[protein=OXA-213_family_carbapenem-hydrolyzing_class_D_beta-lactamase_OXA-9     TGAGCATCATAAAGCAACGCCAACTGAAGT 300
lcl|NG_078006.1_cds_WP_231869610.1_1_[gene=blaOXA]_[locus_tag=A7J11_07278]_[protein=OXA-213_family_carbapenem-hydrolyzing_class_D_beta-lactamase_OXA-9     TGAACATCATAAAGCAACACCAACTGAAGT 300
lcl|NG_078007.1_cds_WP_231869611.1_1_[gene=blaOXA]_[locus_tag=A7J11_07279]_[protein=OXA-213_family_carbapenem-hydrolyzing_class_D_beta-lactamase_OXA-9     TGAGCATCATAAAGCAACACCAACTGAAGT 300
lcl|NG_078008.1_cds_WP_231869612.1_1_[gene=blaOXA]_[locus_tag=A7J11_07280]_[protein=OXA-213_family_carbapenem-hydrolyzing_class_D_beta-lactamase_OXA-9     TGAACATCATAAGGCAACTACAACTGAAGT 300
lcl|NG_078009.1_cds_WP_231869613.1_1_[gene=blaOXA]_[locus_tag=A7J11_07281]_[protein=OXA-213_family_carbapenem-hydrolyzing_class_D_beta-lactamase_OXA-9     TGAGCATCATAAAGCAACACCAACTGAAGT 300
lcl|NG_078010.1_cds_WP_231869614.1_1_[gene=blaOXA]_[locus_tag=A7J11_07282]_[protein=OXA-213_family_carbapenem-hydrolyzing_class_D_beta-lactamase_OXA-9     TGAACATCATAAAGCAACAACAACTGAAGT 300
lcl|NG_078011.1_cds_WP_231869615.1_1_[gene=blaOXA]_[locus_tag=A7J11_07283]_[protein=OXA-213_family_carbapenem-hydrolyzing_class_D_beta-lactamase_OXA-9     TGAACATCATAAGGCAACTACAACTGAAGT 300
lcl|NG_078013.1_cds_WP_231869617.1_1_[gene=blaOXA]_[locus_tag=A7J11_07285]_[protein=OXA-213_family_carbapenem-hydrolyzing_class_D_beta-lactamase_OXA-9     TGAGCATCATAAAGCAACACCAACTGAAGT 300
lcl|NG_078021.1_cds_WP_231869625.1_1_[gene=blaOXA]_[locus_tag=A7J11_07293]_[protein=OXA-213_family_carbapenem-hydrolyzing_class_D_beta-lactamase_OXA-1     TGAGCATCATAAAGCAACGCCAACTGAAGT 300
lcl|NG_078023.1_cds_WP_231869626.1_1_[gene=blaOXA]_[locus_tag=A7J11_07295]_[protein=OXA-213_family_carbapenem-hydrolyzing_class_D_beta-lactamase_OXA-1     TGAGCATCATAAAGCAACACCAACTGAAGT 300
lcl|NG_078024.1_cds_WP_231869627.1_1_[gene=blaOXA]_[locus_tag=A7J11_07296]_[protein=OXA-213_family_carbapenem-hydrolyzing_class_D_beta-lactamase_OXA-1     TGAACACCATAAAGCAACGACAACAGAAGT 300
lcl|NG_078028.1_cds_WP_231869630.1_1_[gene=blaOXA]_[locus_tag=A7J11_07300]_[protein=OXA-213_family_carbapenem-hydrolyzing_class_D_beta-lactamase_OXA-1     TGAACATCATAAAGCAACGACAGCTGAAGT 300
lcl|NG_078029.1_cds_WP_231869631.1_1_[gene=blaOXA]_[locus_tag=A7J11_07301]_[protein=OXA-213_family_carbapenem-hydrolyzing_class_D_beta-lactamase_OXA-1     TGAACATCATAAAGCAACAACAACTGAAGT 300
lcl|NG_078030.1_cds_WP_231869632.1_1_[gene=blaOXA]_[locus_tag=A7J11_07302]_[protein=OXA-213_family_carbapenem-hydrolyzing_class_D_beta-lactamase_OXA-1     TGAACATCATAAGGCAACTACAACTGAAGT 300
lcl|NG_078031.1_cds_WP_231869633.1_1_[gene=blaOXA]_[locus_tag=A7J11_07303]_[protein=OXA-213_family_carbapenem-hydrolyzing_class_D_beta-lactamase_OXA-1     TGAACATCATAAAGCAACAACAATTGAAGT 300
lcl|NG_079235.1_cds_WP_046811527.1_1_[gene=blaOXA]_[locus_tag=A7J11_07356]_[protein=OXA-213_family_carbapenem-hydrolyzing_class_D_beta-lactamase_OXA-1     TGAGCATCATAAAGCAATGCCAACTGAAGT 300
[truncated: 840,056 more chars]
