# Supplementary material for: Thermal optimized PCR coupled to CRISPR-Cas12a for rapid detection of blaOXA-1 resistance gene
Source: PLoS One. 2026 May 15;21(5):e0337675. doi: 10.1371/journal.pone.0337675 (PMC13178884; doi:10.1371/journal.pone.0337675)
Supplement: S2 File [file pone.0337675.s002.zip › Supplementary_file_S2/Aln_OXA372.aln]

CLUSTAL W 2.0 multiple sequence alignment

OXA-1_consensus                                                                                                                                            ATGAAAAACACAATACATATCAACTTCGCT 30
OXA01_crRNA                                                                                                                                                ------------------------------ 30
Forward_primer                                                                                                                                             ------------------------------ 30
Reverse_primer                                                                                                                                             ------------------------------ 30
lcl|NG_057486.1_cds_WP_109545072.1_1_[gene=blaOXA]_[locus_tag=A7J11_05487]_[protein=OXA-372_family_carbapenem-hydrolyzing_class_D_beta-lactamase_OXA-6     ATGAA---------GCATATTTTTTTGGTC 30
lcl|NG_076676.1_cds_WP_219860728.1_1_[gene=blaOXA]_[locus_tag=A7J11_07182]_[protein=OXA-372_family_carbapenem-hydrolyzing_class_D_beta-lactamase_OXA-1     ATGAA---------GCATATTTTTTTGGTC 30
lcl|NG_244128.1_cds_WP_408906777.1_1_[gene=blaOXA]_[locus_tag=A7J11_08701]_[protein=OXA-372_family_carbapenem-hydrolyzing_class_D_beta-lactamase_OXA-1     ATGAA---------GCATATATTTTTTGTT 30
lcl|OM322820.1_cds_UKA98425.1_1_[gene=blaOXA]_[protein=OXA-372_family_carbapenem-hydrolyzing_class_D_beta-lactamase_OXA-1054]_[protein_id=UKA98425.1]_     ATGAA---------GCATATATTTTTTGTT 30
lcl|PQ507915.1_cds_XJP49384.1_1_[gene=blaOXA]_[protein=OXA-372_family_carbapenem-hydrolyzing_class_D_beta-lactamase_OXA-1054]_[protein_id=XJP49384.1]_     ATGAA---------GCATATATTTTTTGTT 30
lcl|MH211331.1_cds_AWA42530.1_1_[gene=blaOXA]_[protein=OXA-372_family_carbapenem-hydrolyzing_class_D_beta-lactamase_OXA-641]_[protein_id=AWA42530.1]_[     ATGAA---------GCATATTTTTTTGGTC 30
lcl|MZ449319.1_cds_QWY90353.1_1_[gene=blaOXA]_[protein=OXA-372_family_carbapenem-hydrolyzing_class_D_beta-lactamase_OXA-1016]_[protein_id=QWY90353.1]_     ATGAA---------GCATATTTTTTTGGTC 30
                                                                                                                                                                                         

OXA-1_consensus                                                                                                                                            ATTTTTTTAATAATTGCAAATATTATCTAC 60
OXA01_crRNA                                                                                                                                                ------------------------------ 60
Forward_primer                                                                                                                                             ------------------------------ 60
Reverse_primer                                                                                                                                             ------------------------------ 60
lcl|NG_057486.1_cds_WP_109545072.1_1_[gene=blaOXA]_[locus_tag=A7J11_05487]_[protein=OXA-372_family_carbapenem-hydrolyzing_class_D_beta-lactamase_OXA-6     TTTCTGATTCTTTGCTCAAATTTTGCTCTC 60
lcl|NG_076676.1_cds_WP_219860728.1_1_[gene=blaOXA]_[locus_tag=A7J11_07182]_[protein=OXA-372_family_carbapenem-hydrolyzing_class_D_beta-lactamase_OXA-1     TTTCTGATTCTTTGCTCAAATTTTGCTCTC 60
lcl|NG_244128.1_cds_WP_408906777.1_1_[gene=blaOXA]_[locus_tag=A7J11_08701]_[protein=OXA-372_family_carbapenem-hydrolyzing_class_D_beta-lactamase_OXA-1     TTTCTGATTCTGTACTCAAACTTTGCTCTC 60
lcl|OM322820.1_cds_UKA98425.1_1_[gene=blaOXA]_[protein=OXA-372_family_carbapenem-hydrolyzing_class_D_beta-lactamase_OXA-1054]_[protein_id=UKA98425.1]_     TTTCTGATTCTGTACTCAAACTTTGCTCTC 60
lcl|PQ507915.1_cds_XJP49384.1_1_[gene=blaOXA]_[protein=OXA-372_family_carbapenem-hydrolyzing_class_D_beta-lactamase_OXA-1054]_[protein_id=XJP49384.1]_     TTTCTGATTCTGTACTCAAACTTTGCTCTC 60
lcl|MH211331.1_cds_AWA42530.1_1_[gene=blaOXA]_[protein=OXA-372_family_carbapenem-hydrolyzing_class_D_beta-lactamase_OXA-641]_[protein_id=AWA42530.1]_[     TTTCTGATTCTTTGCTCAAATTTTGCTCTC 60
lcl|MZ449319.1_cds_QWY90353.1_1_[gene=blaOXA]_[protein=OXA-372_family_carbapenem-hydrolyzing_class_D_beta-lactamase_OXA-1016]_[protein_id=QWY90353.1]_     TTTCTGATTCTTTGCTCAAATTTTGCTCTC 60
                                                                                                                                                                                         

OXA-1_consensus                                                                                                                                            AGCAGCGCCAGTGCATCAACAGATATCTCT 90
OXA01_crRNA                                                                                                                                                ------------------------------ 90
Forward_primer                                                                                                                                             ------------------------------ 90
Reverse_primer                                                                                                                                             ------------------------------ 90
lcl|NG_057486.1_cds_WP_109545072.1_1_[gene=blaOXA]_[locus_tag=A7J11_05487]_[protein=OXA-372_family_carbapenem-hydrolyzing_class_D_beta-lactamase_OXA-6     GCTGAGGACAAAGCTATTTCGGCTATTTTT 90
lcl|NG_076676.1_cds_WP_219860728.1_1_[gene=blaOXA]_[locus_tag=A7J11_07182]_[protein=OXA-372_family_carbapenem-hydrolyzing_class_D_beta-lactamase_OXA-1     GCTGAGGACAAAGCTATTTCGGCTATTTTT 90
lcl|NG_244128.1_cds_WP_408906777.1_1_[gene=blaOXA]_[locus_tag=A7J11_08701]_[protein=OXA-372_family_carbapenem-hydrolyzing_class_D_beta-lactamase_OXA-1     GCTGAGGATAAAGCGATTTCGGCCCTTTTT 90
lcl|OM322820.1_cds_UKA98425.1_1_[gene=blaOXA]_[protein=OXA-372_family_carbapenem-hydrolyzing_class_D_beta-lactamase_OXA-1054]_[protein_id=UKA98425.1]_     GCTGAGGATAAAGCGATTTCGGCCCTTTTT 90
lcl|PQ507915.1_cds_XJP49384.1_1_[gene=blaOXA]_[protein=OXA-372_family_carbapenem-hydrolyzing_class_D_beta-lactamase_OXA-1054]_[protein_id=XJP49384.1]_     GCTGAGGATAAAGCGATTTCGGCCCTTTTT 90
lcl|MH211331.1_cds_AWA42530.1_1_[gene=blaOXA]_[protein=OXA-372_family_carbapenem-hydrolyzing_class_D_beta-lactamase_OXA-641]_[protein_id=AWA42530.1]_[     GCTGAGGACAAAGCTATTTCGGCTATTTTT 90
lcl|MZ449319.1_cds_QWY90353.1_1_[gene=blaOXA]_[protein=OXA-372_family_carbapenem-hydrolyzing_class_D_beta-lactamase_OXA-1016]_[protein_id=QWY90353.1]_     GCTGAGGACAAAGCTATTTCGGCTATTTTT 90
                                                                                                                                                                                         

OXA-1_consensus                                                                                                                                            ACTGTTGCATCTCCATTATTTGAAGGAACT 120
OXA01_crRNA                                                                                                                                                ------------------------------ 120
Forward_primer                                                                                                                                             ------------------------------ 120
Reverse_primer                                                                                                                                             ------------------------------ 120
lcl|NG_057486.1_cds_WP_109545072.1_1_[gene=blaOXA]_[locus_tag=A7J11_05487]_[protein=OXA-372_family_carbapenem-hydrolyzing_class_D_beta-lactamase_OXA-6     TCCA---------------CAGAAGGTGTT 120
lcl|NG_076676.1_cds_WP_219860728.1_1_[gene=blaOXA]_[locus_tag=A7J11_07182]_[protein=OXA-372_family_carbapenem-hydrolyzing_class_D_beta-lactamase_OXA-1     TCCA---------------CAGAAGGTGTT 120
lcl|NG_244128.1_cds_WP_408906777.1_1_[gene=blaOXA]_[locus_tag=A7J11_08701]_[protein=OXA-372_family_carbapenem-hydrolyzing_class_D_beta-lactamase_OXA-1     ACCG---------------CAGAAGGTGTT 120
lcl|OM322820.1_cds_UKA98425.1_1_[gene=blaOXA]_[protein=OXA-372_family_carbapenem-hydrolyzing_class_D_beta-lactamase_OXA-1054]_[protein_id=UKA98425.1]_     ACCG---------------CAGAAGGTGTT 120
lcl|PQ507915.1_cds_XJP49384.1_1_[gene=blaOXA]_[protein=OXA-372_family_carbapenem-hydrolyzing_class_D_beta-lactamase_OXA-1054]_[protein_id=XJP49384.1]_     ACCG---------------CAGAAGGTGTT 120
lcl|MH211331.1_cds_AWA42530.1_1_[gene=blaOXA]_[protein=OXA-372_family_carbapenem-hydrolyzing_class_D_beta-lactamase_OXA-641]_[protein_id=AWA42530.1]_[     TCCA---------------CAGAAGGTGTT 120
lcl|MZ449319.1_cds_QWY90353.1_1_[gene=blaOXA]_[protein=OXA-372_family_carbapenem-hydrolyzing_class_D_beta-lactamase_OXA-1016]_[protein_id=QWY90353.1]_     TCCA---------------CAGAAGGTGTT 120
                                                                                                                                                                                         

OXA-1_consensus                                                                                                                                            GAAGGTTGTTTTTTACTTTACGATGCATCC 150
OXA01_crRNA                                                                                                                                                ------------------------------ 150
Forward_primer                                                                                                                                             ------------------------------ 150
Reverse_primer                                                                                                                                             ------------------------------ 150
lcl|NG_057486.1_cds_WP_109545072.1_1_[gene=blaOXA]_[locus_tag=A7J11_05487]_[protein=OXA-372_family_carbapenem-hydrolyzing_class_D_beta-lactamase_OXA-6     GATGG-------------GACCATCATTTT 150
lcl|NG_076676.1_cds_WP_219860728.1_1_[gene=blaOXA]_[locus_tag=A7J11_07182]_[protein=OXA-372_family_carbapenem-hydrolyzing_class_D_beta-lactamase_OXA-1     GATGG-------------GACCATCATTTT 150
lcl|NG_244128.1_cds_WP_408906777.1_1_[gene=blaOXA]_[locus_tag=A7J11_08701]_[protein=OXA-372_family_carbapenem-hydrolyzing_class_D_beta-lactamase_OXA-1     CAAGG-------------AACCATCATTTT 150
lcl|OM322820.1_cds_UKA98425.1_1_[gene=blaOXA]_[protein=OXA-372_family_carbapenem-hydrolyzing_class_D_beta-lactamase_OXA-1054]_[protein_id=UKA98425.1]_     CAAGG-------------AACCATCATTTT 150
lcl|PQ507915.1_cds_XJP49384.1_1_[gene=blaOXA]_[protein=OXA-372_family_carbapenem-hydrolyzing_class_D_beta-lactamase_OXA-1054]_[protein_id=XJP49384.1]_     CAAGG-------------AACCATCATTTT 150
lcl|MH211331.1_cds_AWA42530.1_1_[gene=blaOXA]_[protein=OXA-372_family_carbapenem-hydrolyzing_class_D_beta-lactamase_OXA-641]_[protein_id=AWA42530.1]_[     GATGG-------------GACCATCATTTT 150
lcl|MZ449319.1_cds_QWY90353.1_1_[gene=blaOXA]_[protein=OXA-372_family_carbapenem-hydrolyzing_class_D_beta-lactamase_OXA-1016]_[protein_id=QWY90353.1]_     GATGG-------------GACCATCATTTT 150
                                                                                                                                                                                         

OXA-1_consensus                                                                                                                                            ACAAACGCTGAAATTGCTCAATTCAATAAA 180
OXA01_crRNA                                                                                                                                                ------------------------------ 180
Forward_primer                                                                                                                                             ------------------------------ 180
Reverse_primer                                                                                                                                             ------------------------------ 180
lcl|NG_057486.1_cds_WP_109545072.1_1_[gene=blaOXA]_[locus_tag=A7J11_05487]_[protein=OXA-372_family_carbapenem-hydrolyzing_class_D_beta-lactamase_OXA-6     GAAGTCGTTGCGAGGAGATAAGACAATCAC 180
lcl|NG_076676.1_cds_WP_219860728.1_1_[gene=blaOXA]_[locus_tag=A7J11_07182]_[protein=OXA-372_family_carbapenem-hydrolyzing_class_D_beta-lactamase_OXA-1     GAAGTCGTTGCGAGGAGATAAGACAATCAC 180
lcl|NG_244128.1_cds_WP_408906777.1_1_[gene=blaOXA]_[locus_tag=A7J11_08701]_[protein=OXA-372_family_carbapenem-hydrolyzing_class_D_beta-lactamase_OXA-1     GAAGTCGTTGCGTGGGGATAAGACAATCAC 180
lcl|OM322820.1_cds_UKA98425.1_1_[gene=blaOXA]_[protein=OXA-372_family_carbapenem-hydrolyzing_class_D_beta-lactamase_OXA-1054]_[protein_id=UKA98425.1]_     GAAGTCGTTGCGTGGGGATAAGACAATCAC 180
lcl|PQ507915.1_cds_XJP49384.1_1_[gene=blaOXA]_[protein=OXA-372_family_carbapenem-hydrolyzing_class_D_beta-lactamase_OXA-1054]_[protein_id=XJP49384.1]_     GAAGTCGTTGCGTGGGGATAAGACAATCAC 180
lcl|MH211331.1_cds_AWA42530.1_1_[gene=blaOXA]_[protein=OXA-372_family_carbapenem-hydrolyzing_class_D_beta-lactamase_OXA-641]_[protein_id=AWA42530.1]_[     GAAGTCGTTGCGAGGAGATAAGACAATCAC 180
lcl|MZ449319.1_cds_QWY90353.1_1_[gene=blaOXA]_[protein=OXA-372_family_carbapenem-hydrolyzing_class_D_beta-lactamase_OXA-1016]_[protein_id=QWY90353.1]_     GAAGTCGTTGCGAGGAGATAAGACAATCAC 180
                                                                                                                                                                                         

OXA-1_consensus                                                                                                                                            GCAAAGTGTGCAACG----------CAAAT 210
OXA01_crRNA                                                                                                                                                ------------------------------ 210
Forward_primer                                                                                                                                             ------------------------------ 210
Reverse_primer                                                                                                                                             ------------------------------ 210
lcl|NG_057486.1_cds_WP_109545072.1_1_[gene=blaOXA]_[locus_tag=A7J11_05487]_[protein=OXA-372_family_carbapenem-hydrolyzing_class_D_beta-lactamase_OXA-6     GCACAATGATGCACGCGCTTCTCGCCGATT 210
lcl|NG_076676.1_cds_WP_219860728.1_1_[gene=blaOXA]_[locus_tag=A7J11_07182]_[protein=OXA-372_family_carbapenem-hydrolyzing_class_D_beta-lactamase_OXA-1     GCACAATGATGCACGCGCTTCTCGCCGATT 210
lcl|NG_244128.1_cds_WP_408906777.1_1_[gene=blaOXA]_[locus_tag=A7J11_08701]_[protein=OXA-372_family_carbapenem-hydrolyzing_class_D_beta-lactamase_OXA-1     GCACAACGATGCACGCGCTTCTAGCCGGTT 210
lcl|OM322820.1_cds_UKA98425.1_1_[gene=blaOXA]_[protein=OXA-372_family_carbapenem-hydrolyzing_class_D_beta-lactamase_OXA-1054]_[protein_id=UKA98425.1]_     GCACAACGATGCACGCGCTTCTAGCCGGTT 210
lcl|PQ507915.1_cds_XJP49384.1_1_[gene=blaOXA]_[protein=OXA-372_family_carbapenem-hydrolyzing_class_D_beta-lactamase_OXA-1054]_[protein_id=XJP49384.1]_     GCACAACGATGCACGCGCTTCTAGCCGGTT 210
lcl|MH211331.1_cds_AWA42530.1_1_[gene=blaOXA]_[protein=OXA-372_family_carbapenem-hydrolyzing_class_D_beta-lactamase_OXA-641]_[protein_id=AWA42530.1]_[     GCACAATGATGCACGCGCTTCTCGCCGATT 210
lcl|MZ449319.1_cds_QWY90353.1_1_[gene=blaOXA]_[protein=OXA-372_family_carbapenem-hydrolyzing_class_D_beta-lactamase_OXA-1016]_[protein_id=QWY90353.1]_     GCACAATGATGCACGCGCTTCTCGCCGATT 210
                                                                                                                                                                                         

OXA-1_consensus                                                                                                                                            GGCACCAGATTCAACTTTCAAGATCGCATT 240
OXA01_crRNA                                                                                                                                                ------------------------------ 240
Forward_primer                                                                                                                                             ------------------------------ 240
Reverse_primer                                                                                                                                             ------------------------------ 240
lcl|NG_057486.1_cds_WP_109545072.1_1_[gene=blaOXA]_[locus_tag=A7J11_05487]_[protein=OXA-372_family_carbapenem-hydrolyzing_class_D_beta-lactamase_OXA-6     CGCGTCAGCCTCGACTTTCAAGATATTCAA 240
lcl|NG_076676.1_cds_WP_219860728.1_1_[gene=blaOXA]_[locus_tag=A7J11_07182]_[protein=OXA-372_family_carbapenem-hydrolyzing_class_D_beta-lactamase_OXA-1     CGCGTCAGCCTCGACTTTCAAGATATTCAA 240
lcl|NG_244128.1_cds_WP_408906777.1_1_[gene=blaOXA]_[locus_tag=A7J11_08701]_[protein=OXA-372_family_carbapenem-hydrolyzing_class_D_beta-lactamase_OXA-1     CACATCAGCCTCGACGTTCAAGATATTCAA 240
lcl|OM322820.1_cds_UKA98425.1_1_[gene=blaOXA]_[protein=OXA-372_family_carbapenem-hydrolyzing_class_D_beta-lactamase_OXA-1054]_[protein_id=UKA98425.1]_     CACATCAGCCTCGACGTTCAAGATATTCAA 240
lcl|PQ507915.1_cds_XJP49384.1_1_[gene=blaOXA]_[protein=OXA-372_family_carbapenem-hydrolyzing_class_D_beta-lactamase_OXA-1054]_[protein_id=XJP49384.1]_     CACATCAGCCTCGACGTTCAAGATATTCAA 240
lcl|MH211331.1_cds_AWA42530.1_1_[gene=blaOXA]_[protein=OXA-372_family_carbapenem-hydrolyzing_class_D_beta-lactamase_OXA-641]_[protein_id=AWA42530.1]_[     CGCGTCAGCCTCGACTTTCAAGATATTCAA 240
lcl|MZ449319.1_cds_QWY90353.1_1_[gene=blaOXA]_[protein=OXA-372_family_carbapenem-hydrolyzing_class_D_beta-lactamase_OXA-1016]_[protein_id=QWY90353.1]_     CGCGTCAGCCTCGACTTTCAAGATATTCAA 240
                                                                                                                                                                                         

OXA-1_consensus                                                                                                                                            ATCACTTATGGCATTTGATGCGGAAATAAT 270
OXA01_crRNA                                                                                                                                                ------------------------------ 270
Forward_primer                                                                                                                                             ------------------------------ 270
Reverse_primer                                                                                                                                             ------------------------------ 270
lcl|NG_057486.1_cds_WP_109545072.1_1_[gene=blaOXA]_[locus_tag=A7J11_05487]_[protein=OXA-372_family_carbapenem-hydrolyzing_class_D_beta-lactamase_OXA-6     CACGCTGATTGCAGTTCAAGAAAACGTGGT 270
lcl|NG_076676.1_cds_WP_219860728.1_1_[gene=blaOXA]_[locus_tag=A7J11_07182]_[protein=OXA-372_family_carbapenem-hydrolyzing_class_D_beta-lactamase_OXA-1     CACGCTGATTGCAGTTCAAGAAAACGTGGT 270
lcl|NG_244128.1_cds_WP_408906777.1_1_[gene=blaOXA]_[locus_tag=A7J11_08701]_[protein=OXA-372_family_carbapenem-hydrolyzing_class_D_beta-lactamase_OXA-1     CACGTTGATTGCTGTTCAAGAAAACGTGGT 270
lcl|OM322820.1_cds_UKA98425.1_1_[gene=blaOXA]_[protein=OXA-372_family_carbapenem-hydrolyzing_class_D_beta-lactamase_OXA-1054]_[protein_id=UKA98425.1]_     CACGTTGATTGCTGTTCAAGAAAACGTGGT 270
lcl|PQ507915.1_cds_XJP49384.1_1_[gene=blaOXA]_[protein=OXA-372_family_carbapenem-hydrolyzing_class_D_beta-lactamase_OXA-1054]_[protein_id=XJP49384.1]_     CACGTTGATTGCTGTTCAAGAAAACGTGGT 270
lcl|MH211331.1_cds_AWA42530.1_1_[gene=blaOXA]_[protein=OXA-372_family_carbapenem-hydrolyzing_class_D_beta-lactamase_OXA-641]_[protein_id=AWA42530.1]_[     CACGCTGATTGCAGTTCAAGAAAACGTGGT 270
lcl|MZ449319.1_cds_QWY90353.1_1_[gene=blaOXA]_[protein=OXA-372_family_carbapenem-hydrolyzing_class_D_beta-lactamase_OXA-1016]_[protein_id=QWY90353.1]_     CACGCTGATTGCAGTTCAAGAAAACGTGGT 270
                                                                                                                                                                                         

OXA-1_consensus                                                                                                                                            AGATC---AGAAAACCATATTCAAATGGGA 300
OXA01_crRNA                                                                                                                                                ------------------------------ 300
Forward_primer                                                                                                                                             ------------------------------ 300
Reverse_primer                                                                                                                                             ------------------------------ 300
lcl|NG_057486.1_cds_WP_109545072.1_1_[gene=blaOXA]_[locus_tag=A7J11_05487]_[protein=OXA-372_family_carbapenem-hydrolyzing_class_D_beta-lactamase_OXA-6     GAGTTTGTCGGGTACTGCATTCCGATGGGA 300
lcl|NG_076676.1_cds_WP_219860728.1_1_[gene=blaOXA]_[locus_tag=A7J11_07182]_[protein=OXA-372_family_carbapenem-hydrolyzing_class_D_beta-lactamase_OXA-1     GAGTTTGTCGGGTACTGCATTCCGATGGGA 300
lcl|NG_244128.1_cds_WP_408906777.1_1_[gene=blaOXA]_[locus_tag=A7J11_08701]_[protein=OXA-372_family_carbapenem-hydrolyzing_class_D_beta-lactamase_OXA-1     GAGTTTGGCGGGCACGACATTCAAATGGAA 300
lcl|OM322820.1_cds_UKA98425.1_1_[gene=blaOXA]_[protein=OXA-372_family_carbapenem-hydrolyzing_class_D_beta-lactamase_OXA-1054]_[protein_id=UKA98425.1]_     GAGTTTGGCGGGCACGACATTCAAATGGAA 300
lcl|PQ507915.1_cds_XJP49384.1_1_[gene=blaOXA]_[protein=OXA-372_family_carbapenem-hydrolyzing_class_D_beta-lactamase_OXA-1054]_[protein_id=XJP49384.1]_     GAGTTTGGCGGGCACGACATTCAAATGGAA 300
lcl|MH211331.1_cds_AWA42530.1_1_[gene=blaOXA]_[protein=OXA-372_family_carbapenem-hydrolyzing_class_D_beta-lactamase_OXA-641]_[protein_id=AWA42530.1]_[     GAGTTTGTCGGGTACTGCATTCCGATGGGA 300
lcl|MZ449319.1_cds_QWY90353.1_1_[gene=blaOXA]_[protein=OXA-372_family_carbapenem-hydrolyzing_class_D_beta-lactamase_OXA-1016]_[protein_id=QWY90353.1]_     GAGTTTGTCGGGTACTGCATTCCGATGGGA 300
                                                                                                                                                                                         

OXA-1_consensus                                                                                                                                            TAAAACCCCCAAAGGAATGGAGATCTGGAA 330
OXA01_crRNA                                                                                                                                                ------------------------------ 330
Forward_primer                                                                                                                                             ------------------------------ 330
Reverse_primer                                                                                                                                             ------------------------------ 330
lcl|NG_057486.1_cds_WP_109545072.1_1_[gene=blaOXA]_[locus_tag=A7J11_05487]_[protein=OXA-372_family_carbapenem-hydrolyzing_class_D_beta-lactamase_OXA-6     TGGAAAAACGCATGACTTCCCCGACTGGAA 330
lcl|NG_076676.1_cds_WP_219860728.1_1_[gene=blaOXA]_[locus_tag=A7J11_07182]_[protein=OXA-372_family_carbapenem-hydrolyzing_class_D_beta-lactamase_OXA-1     TGGAAAAACGCATGACTTCCCCGACTGGAA 330
lcl|NG_244128.1_cds_WP_408906777.1_1_[gene=blaOXA]_[locus_tag=A7J11_08701]_[protein=OXA-372_family_carbapenem-hydrolyzing_class_D_beta-lactamase_OXA-1     TGGAAAAACGTATGATTTCCCCGATTGGAA 330
lcl|OM322820.1_cds_UKA98425.1_1_[gene=blaOXA]_[protein=OXA-372_family_carbapenem-hydrolyzing_class_D_beta-lactamase_OXA-1054]_[protein_id=UKA98425.1]_     TGGAAAAACGTATGATTTCCCCGATTGGAA 330
lcl|PQ507915.1_cds_XJP49384.1_1_[gene=blaOXA]_[protein=OXA-372_family_carbapenem-hydrolyzing_class_D_beta-lactamase_OXA-1054]_[protein_id=XJP49384.1]_     TGGAAAAACGTATGATTTCCCCGATTGGAA 330
lcl|MH211331.1_cds_AWA42530.1_1_[gene=blaOXA]_[protein=OXA-372_family_carbapenem-hydrolyzing_class_D_beta-lactamase_OXA-641]_[protein_id=AWA42530.1]_[     TGGAAAAACGCATGACTTCCCCGACTGGAA 330
lcl|MZ449319.1_cds_QWY90353.1_1_[gene=blaOXA]_[protein=OXA-372_family_carbapenem-hydrolyzing_class_D_beta-lactamase_OXA-1016]_[protein_id=QWY90353.1]_     TGGAAAAACGCATGACTTCCCCGACTGGAA 330
                                                                                                                                                                                         

OXA-1_consensus                                                                                                                                            CAGCAATCATACACCAAAGACGTGGATGCA 360
OXA01_crRNA                                                                                                                                                -----ACCAGA------AGAACAAATTCAA 360
Forward_primer                                                                                                                                             ------------------------------ 360
Reverse_primer                                                                                                                                             -----------CACTTA------------- 360
lcl|NG_057486.1_cds_WP_109545072.1_1_[gene=blaOXA]_[locus_tag=A7J11_05487]_[protein=OXA-372_family_carbapenem-hydrolyzing_class_D_beta-lactamase_OXA-6     CCGTGACCAAACACTTGAAAGCGCATTCAA 360
lcl|NG_076676.1_cds_WP_219860728.1_1_[gene=blaOXA]_[locus_tag=A7J11_07182]_[protein=OXA-372_family_carbapenem-hydrolyzing_class_D_beta-lactamase_OXA-1     CCGTGACCAAACACTTGAAAGCGCATTCAA 360
lcl|NG_244128.1_cds_WP_408906777.1_1_[gene=blaOXA]_[locus_tag=A7J11_08701]_[protein=OXA-372_family_carbapenem-hydrolyzing_class_D_beta-lactamase_OXA-1     CCGTGACCAAACACTTGAAAGCGCATTCAA 360
lcl|OM322820.1_cds_UKA98425.1_1_[gene=blaOXA]_[protein=OXA-372_family_carbapenem-hydrolyzing_class_D_beta-lactamase_OXA-1054]_[protein_id=UKA98425.1]_     CCGTGACCAAACACTTGAAAGCGCATTCAA 360
lcl|PQ507915.1_cds_XJP49384.1_1_[gene=blaOXA]_[protein=OXA-372_family_carbapenem-hydrolyzing_class_D_beta-lactamase_OXA-1054]_[protein_id=XJP49384.1]_     CCGTGACCAAACACTTGAAAGCGCATTCAA 360
lcl|MH211331.1_cds_AWA42530.1_1_[gene=blaOXA]_[protein=OXA-372_family_carbapenem-hydrolyzing_class_D_beta-lactamase_OXA-641]_[protein_id=AWA42530.1]_[     CCGTGACCAAACACTTGAAAGCGCATTCAA 360
lcl|MZ449319.1_cds_QWY90353.1_1_[gene=blaOXA]_[protein=OXA-372_family_carbapenem-hydrolyzing_class_D_beta-lactamase_OXA-1016]_[protein_id=QWY90353.1]_     CCGTGACCAAACACTTGAAAGCGCATTCAA 360
                                                                                                                                                                                         

OXA-1_consensus                                                                                                                                            ATTTTCTGTTGTTTGGGTTTCGCAAGAAAT 390
OXA01_crRNA                                                                                                                                                TTCCT------------------------- 390
Forward_primer                                                                                                                                             ------------------------------ 390
Reverse_primer                                                                                                                                             ----------------------CAGGAAA- 390
lcl|NG_057486.1_cds_WP_109545072.1_1_[gene=blaOXA]_[locus_tag=A7J11_05487]_[protein=OXA-372_family_carbapenem-hydrolyzing_class_D_beta-lactamase_OXA-6     AGTTTCTTGTGTGTGGTGCTATCAGGAAAT 390
lcl|NG_076676.1_cds_WP_219860728.1_1_[gene=blaOXA]_[locus_tag=A7J11_07182]_[protein=OXA-372_family_carbapenem-hydrolyzing_class_D_beta-lactamase_OXA-1     AGTTTCTTGTGTGTGGTGCTATCAGGAAAT 390
lcl|NG_244128.1_cds_WP_408906777.1_1_[gene=blaOXA]_[locus_tag=A7J11_08701]_[protein=OXA-372_family_carbapenem-hydrolyzing_class_D_beta-lactamase_OXA-1     ATTCTCTTGCGTGTGGTGCTATCAGGAAAT 390
lcl|OM322820.1_cds_UKA98425.1_1_[gene=blaOXA]_[protein=OXA-372_family_carbapenem-hydrolyzing_class_D_beta-lactamase_OXA-1054]_[protein_id=UKA98425.1]_     ATTCTCTTGCGTGTGGTGCTATCAGGAAAT 390
lcl|PQ507915.1_cds_XJP49384.1_1_[gene=blaOXA]_[protein=OXA-372_family_carbapenem-hydrolyzing_class_D_beta-lactamase_OXA-1054]_[protein_id=XJP49384.1]_     ATTCTCTTGCGTGTGGTGCTATCAGGAAAT 390
lcl|MH211331.1_cds_AWA42530.1_1_[gene=blaOXA]_[protein=OXA-372_family_carbapenem-hydrolyzing_class_D_beta-lactamase_OXA-641]_[protein_id=AWA42530.1]_[     AGTTTCTTGTGTGTGGTGCTATCAGGAAAT 390
lcl|MZ449319.1_cds_QWY90353.1_1_[gene=blaOXA]_[protein=OXA-372_family_carbapenem-hydrolyzing_class_D_beta-lactamase_OXA-1016]_[protein_id=QWY90353.1]_     AGTTTCTTGTGTGTGGTGCTATCAGGAAAT 390
                                                                                                                                                                                         

OXA-1_consensus                                                                                                                                            AACCCAAAAAATTGGATTAAATAAAATCAA 420
OXA01_crRNA                                                                                                                                                ------------------------------ 420
Forward_primer                                                                                                                                             -----AGCA--------------------- 420
Reverse_primer                                                                                                                                             ------------------------------ 420
lcl|NG_057486.1_cds_WP_109545072.1_1_[gene=blaOXA]_[locus_tag=A7J11_05487]_[protein=OXA-372_family_carbapenem-hydrolyzing_class_D_beta-lactamase_OXA-6     CGCCAAGCAAGTGGGGGAAGAAACTTATCG 420
lcl|NG_076676.1_cds_WP_219860728.1_1_[gene=blaOXA]_[locus_tag=A7J11_07182]_[protein=OXA-372_family_carbapenem-hydrolyzing_class_D_beta-lactamase_OXA-1     CGCCAAGCAAGTGGGGGAAGAAACTTATCG 420
lcl|NG_244128.1_cds_WP_408906777.1_1_[gene=blaOXA]_[locus_tag=A7J11_08701]_[protein=OXA-372_family_carbapenem-hydrolyzing_class_D_beta-lactamase_OXA-1     CGCCAAGCAAGTGGGGGAAGAAACCTATCG 420
lcl|OM322820.1_cds_UKA98425.1_1_[gene=blaOXA]_[protein=OXA-372_family_carbapenem-hydrolyzing_class_D_beta-lactamase_OXA-1054]_[protein_id=UKA98425.1]_     CGCCAAGCAAGTGGGGGAAGAAACCTATCG 420
lcl|PQ507915.1_cds_XJP49384.1_1_[gene=blaOXA]_[protein=OXA-372_family_carbapenem-hydrolyzing_class_D_beta-lactamase_OXA-1054]_[protein_id=XJP49384.1]_     CGCCAAGCAAGTGGGGGAAGAAACCTATCG 420
lcl|MH211331.1_cds_AWA42530.1_1_[gene=blaOXA]_[protein=OXA-372_family_carbapenem-hydrolyzing_class_D_beta-lactamase_OXA-641]_[protein_id=AWA42530.1]_[     CGCCAAGCAAGTGGGGGAAGAAACTTATCG 420
lcl|MZ449319.1_cds_QWY90353.1_1_[gene=blaOXA]_[protein=OXA-372_family_carbapenem-hydrolyzing_class_D_beta-lactamase_OXA-1016]_[protein_id=QWY90353.1]_     CGCCAAGCAAGTGGGGGAAGAAACTTATCG 420
                                                                                                                                                                                         

OXA-1_consensus                                                                                                                                            GAATTATCTCAAAGATTTTGATTATGGAAA 450
OXA01_crRNA                                                                                                                                                ------------------------------ 450
Forward_primer                                                                                                                                             ------------------------------ 450
Reverse_primer                                                                                                                                             ------------------------------ 450
lcl|NG_057486.1_cds_WP_109545072.1_1_[gene=blaOXA]_[locus_tag=A7J11_05487]_[protein=OXA-372_family_carbapenem-hydrolyzing_class_D_beta-lactamase_OXA-6     ACGCTATCTTGCGCTTGCAAGGTATGGTGC 450
lcl|NG_076676.1_cds_WP_219860728.1_1_[gene=blaOXA]_[locus_tag=A7J11_07182]_[protein=OXA-372_family_carbapenem-hydrolyzing_class_D_beta-lactamase_OXA-1     ACGCTATCTTGCGCTTGCAAGGTATGGTGC 450
lcl|NG_244128.1_cds_WP_408906777.1_1_[gene=blaOXA]_[locus_tag=A7J11_08701]_[protein=OXA-372_family_carbapenem-hydrolyzing_class_D_beta-lactamase_OXA-1     CCGCTACCTTACGCTTGCGAGGTATGGTGT 450
lcl|OM322820.1_cds_UKA98425.1_1_[gene=blaOXA]_[protein=OXA-372_family_carbapenem-hydrolyzing_class_D_beta-lactamase_OXA-1054]_[protein_id=UKA98425.1]_     CCGCTACCTTACGCTTGCGAGGTATGGTGT 450
lcl|PQ507915.1_cds_XJP49384.1_1_[gene=blaOXA]_[protein=OXA-372_family_carbapenem-hydrolyzing_class_D_beta-lactamase_OXA-1054]_[protein_id=XJP49384.1]_     CCGCTACCTTACGCTTGCGAGGTATGGTGT 450
lcl|MH211331.1_cds_AWA42530.1_1_[gene=blaOXA]_[protein=OXA-372_family_carbapenem-hydrolyzing_class_D_beta-lactamase_OXA-641]_[protein_id=AWA42530.1]_[     ACGCTATCTTGCGCTTGCAAGGTATGGTGC 450
lcl|MZ449319.1_cds_QWY90353.1_1_[gene=blaOXA]_[protein=OXA-372_family_carbapenem-hydrolyzing_class_D_beta-lactamase_OXA-1016]_[protein_id=QWY90353.1]_     ACGCTATCTTGCGCTTGCAAGGTATGGTGC 450
                                                                                                                                                                                         

OXA-1_consensus                                                                                                                                            TCAAGACTTCTCTGGAGATAAAGAAAGAAA 480
OXA01_crRNA                                                                                                                                                ------------------------------ 480
Forward_primer                                                                                                                                             ------------------------------ 480
Reverse_primer                                                                                                                                             ------------------------------ 480
lcl|NG_057486.1_cds_WP_109545072.1_1_[gene=blaOXA]_[locus_tag=A7J11_05487]_[protein=OXA-372_family_carbapenem-hydrolyzing_class_D_beta-lactamase_OXA-6     TCTGAGCAACGTGGCAGACAG--------- 480
lcl|NG_076676.1_cds_WP_219860728.1_1_[gene=blaOXA]_[locus_tag=A7J11_07182]_[protein=OXA-372_family_carbapenem-hydrolyzing_class_D_beta-lactamase_OXA-1     TCTGAGCAACGTGGCAGACAG--------- 480
lcl|NG_244128.1_cds_WP_408906777.1_1_[gene=blaOXA]_[locus_tag=A7J11_08701]_[protein=OXA-372_family_carbapenem-hydrolyzing_class_D_beta-lactamase_OXA-1     TCTGACCAACGTAGCCGACAC--------- 480
lcl|OM322820.1_cds_UKA98425.1_1_[gene=blaOXA]_[protein=OXA-372_family_carbapenem-hydrolyzing_class_D_beta-lactamase_OXA-1054]_[protein_id=UKA98425.1]_     TCTGACCAACGTAGCCGACAC--------- 480
lcl|PQ507915.1_cds_XJP49384.1_1_[gene=blaOXA]_[protein=OXA-372_family_carbapenem-hydrolyzing_class_D_beta-lactamase_OXA-1054]_[protein_id=XJP49384.1]_     TCTGACCAACGTAGCCGACAC--------- 480
lcl|MH211331.1_cds_AWA42530.1_1_[gene=blaOXA]_[protein=OXA-372_family_carbapenem-hydrolyzing_class_D_beta-lactamase_OXA-641]_[protein_id=AWA42530.1]_[     TCTGAGCAACGTGGCAGACAG--------- 480
lcl|MZ449319.1_cds_QWY90353.1_1_[gene=blaOXA]_[protein=OXA-372_family_carbapenem-hydrolyzing_class_D_beta-lactamase_OXA-1016]_[protein_id=QWY90353.1]_     TCTGAGCAACGTGGCAGACAG--------- 480
                                                                                                                                                                                         

OXA-1_consensus                                                                                                                                            CAACGGATTAACAGAAGCATGGCTCGAAAG 510
OXA01_crRNA                                                                                                                                                ------------------------------ 510
Forward_primer                                                                                                                                             -------------------TGGCTCGAAAG 510
Reverse_primer                                                                                                                                             ------------------------------ 510
lcl|NG_057486.1_cds_WP_109545072.1_1_[gene=blaOXA]_[locus_tag=A7J11_05487]_[protein=OXA-372_family_carbapenem-hydrolyzing_class_D_beta-lactamase_OXA-6     ---------TACAACCTTTTGGCTTGATGG 510
lcl|NG_076676.1_cds_WP_219860728.1_1_[gene=blaOXA]_[locus_tag=A7J11_07182]_[protein=OXA-372_family_carbapenem-hydrolyzing_class_D_beta-lactamase_OXA-1     ---------TACAACCTTTTGGCTTGATGG 510
lcl|NG_244128.1_cds_WP_408906777.1_1_[gene=blaOXA]_[locus_tag=A7J11_08701]_[protein=OXA-372_family_carbapenem-hydrolyzing_class_D_beta-lactamase_OXA-1     ---------TACAACCTTTTGGCTTGATGG 510
lcl|OM322820.1_cds_UKA98425.1_1_[gene=blaOXA]_[protein=OXA-372_family_carbapenem-hydrolyzing_class_D_beta-lactamase_OXA-1054]_[protein_id=UKA98425.1]_     ---------TACAACCTTTTGGCTTGATGG 510
lcl|PQ507915.1_cds_XJP49384.1_1_[gene=blaOXA]_[protein=OXA-372_family_carbapenem-hydrolyzing_class_D_beta-lactamase_OXA-1054]_[protein_id=XJP49384.1]_     ---------TACAACCTTTTGGCTTGATGG 510
lcl|MH211331.1_cds_AWA42530.1_1_[gene=blaOXA]_[protein=OXA-372_family_carbapenem-hydrolyzing_class_D_beta-lactamase_OXA-641]_[protein_id=AWA42530.1]_[     ---------TACAACCTTTTGGCTTGATGG 510
lcl|MZ449319.1_cds_QWY90353.1_1_[gene=blaOXA]_[protein=OXA-372_family_carbapenem-hydrolyzing_class_D_beta-lactamase_OXA-1016]_[protein_id=QWY90353.1]_     ---------TACAACCTTTTGGCTTGATGG 510
                                                                                                                                                                                         

OXA-1_consensus                                                                                                                                            TAGCTTAAAAATTTCACCAGAAGAACAAAT 540
OXA01_crRNA                                                                                                                                                ------------------------------ 540
Forward_primer                                                                                                                                             TAGCTTA----------------------- 540
Reverse_primer                                                                                                                                             ------------------------------ 540
lcl|NG_057486.1_cds_WP_109545072.1_1_[gene=blaOXA]_[locus_tag=A7J11_05487]_[protein=OXA-372_family_carbapenem-hydrolyzing_class_D_beta-lactamase_OXA-6     CAGCTTTACGGTCAGCGCCGTCGAGCAAGT 540
lcl|NG_076676.1_cds_WP_219860728.1_1_[gene=blaOXA]_[locus_tag=A7J11_07182]_[protein=OXA-372_family_carbapenem-hydrolyzing_class_D_beta-lactamase_OXA-1     CAGCTATACGGTCAGCGCCGTCGAGCAAGT 540
lcl|NG_244128.1_cds_WP_408906777.1_1_[gene=blaOXA]_[locus_tag=A7J11_08701]_[protein=OXA-372_family_carbapenem-hydrolyzing_class_D_beta-lactamase_OXA-1     CAGCTTTACGGTCAGCGCCGTCGAGCAGAT 540
lcl|OM322820.1_cds_UKA98425.1_1_[gene=blaOXA]_[protein=OXA-372_family_carbapenem-hydrolyzing_class_D_beta-lactamase_OXA-1054]_[protein_id=UKA98425.1]_     CAGCTTTACGGTCAGCGCCGTCGAGCAGAT 540
lcl|PQ507915.1_cds_XJP49384.1_1_[gene=blaOXA]_[protein=OXA-372_family_carbapenem-hydrolyzing_class_D_beta-lactamase_OXA-1054]_[protein_id=XJP49384.1]_     CAGCTTTACGGTCAGCGCCGTCGAGCAGAT 540
lcl|MH211331.1_cds_AWA42530.1_1_[gene=blaOXA]_[protein=OXA-372_family_carbapenem-hydrolyzing_class_D_beta-lactamase_OXA-641]_[protein_id=AWA42530.1]_[     CAGCTTTACGGTCAGCGCCGTCGAGCAAGT 540
lcl|MZ449319.1_cds_QWY90353.1_1_[gene=blaOXA]_[protein=OXA-372_family_carbapenem-hydrolyzing_class_D_beta-lactamase_OXA-1016]_[protein_id=QWY90353.1]_     CAGCTATACGGTCAGCGCCGTCGAGCAAGT 540
                                                                                                                                                                                         

OXA-1_consensus                                                                                                                                            TCAATTCCTGCGTAAAATTATTAATCACAA 570
OXA01_crRNA                                                                                                                                                ------------------------------ 570
Forward_primer                                                                                                                                             ------------------------------ 570
Reverse_primer                                                                                                                                             ------------------------------ 570
lcl|NG_057486.1_cds_WP_109545072.1_1_[gene=blaOXA]_[locus_tag=A7J11_05487]_[protein=OXA-372_family_carbapenem-hydrolyzing_class_D_beta-lactamase_OXA-6     GGCTCTGTTGAAAAAAATCTATCTGCGAGA 570
lcl|NG_076676.1_cds_WP_219860728.1_1_[gene=blaOXA]_[locus_tag=A7J11_07182]_[protein=OXA-372_family_carbapenem-hydrolyzing_class_D_beta-lactamase_OXA-1     GGCTCTGTTGAAAAAAATCTATCTGCGAGA 570
lcl|NG_244128.1_cds_WP_408906777.1_1_[gene=blaOXA]_[locus_tag=A7J11_08701]_[protein=OXA-372_family_carbapenem-hydrolyzing_class_D_beta-lactamase_OXA-1     TGCTCTGTTGGAAAAGATCTATCTGCGAGA 570
lcl|OM322820.1_cds_UKA98425.1_1_[gene=blaOXA]_[protein=OXA-372_family_carbapenem-hydrolyzing_class_D_beta-lactamase_OXA-1054]_[protein_id=UKA98425.1]_     TGCTCTGTTGGAAAAGATCTATCTGCGAGA 570
lcl|PQ507915.1_cds_XJP49384.1_1_[gene=blaOXA]_[protein=OXA-372_family_carbapenem-hydrolyzing_class_D_beta-lactamase_OXA-1054]_[protein_id=XJP49384.1]_     TGCTCTGTTGGAAAAGATCTATCTGCGAGA 570
lcl|MH211331.1_cds_AWA42530.1_1_[gene=blaOXA]_[protein=OXA-372_family_carbapenem-hydrolyzing_class_D_beta-lactamase_OXA-641]_[protein_id=AWA42530.1]_[     GGCTCTGTTGAAAAAAATCTATCTGCGAGA 570
lcl|MZ449319.1_cds_QWY90353.1_1_[gene=blaOXA]_[protein=OXA-372_family_carbapenem-hydrolyzing_class_D_beta-lactamase_OXA-1016]_[protein_id=QWY90353.1]_     GGCTCTGTTGAAAAAAATCTATCTGCGAGA 570
                                                                                                                                                                                         

OXA-1_consensus                                                                                                                                            TCTCCCAGTTAAAAACTCAGCCATAGAAAA 600
OXA01_crRNA                                                                                                                                                ------------------------------ 600
Forward_primer                                                                                                                                             ------------------------------ 600
Reverse_primer                                                                                                                                             ------------------------------ 600
lcl|NG_057486.1_cds_WP_109545072.1_1_[gene=blaOXA]_[locus_tag=A7J11_05487]_[protein=OXA-372_family_carbapenem-hydrolyzing_class_D_beta-lactamase_OXA-6     ACTTCCGTTTCGCGATGACGCC---TACGA 600
lcl|NG_076676.1_cds_WP_219860728.1_1_[gene=blaOXA]_[locus_tag=A7J11_07182]_[protein=OXA-372_family_carbapenem-hydrolyzing_class_D_beta-lactamase_OXA-1     ACTTCCGTTTCGCGATGACGCC---TACGA 600
lcl|NG_244128.1_cds_WP_408906777.1_1_[gene=blaOXA]_[locus_tag=A7J11_08701]_[protein=OXA-372_family_carbapenem-hydrolyzing_class_D_beta-lactamase_OXA-1     ACTTCCGTTCCGTGATGAAGCC---TACGA 600
lcl|OM322820.1_cds_UKA98425.1_1_[gene=blaOXA]_[protein=OXA-372_family_carbapenem-hydrolyzing_class_D_beta-lactamase_OXA-1054]_[protein_id=UKA98425.1]_     ACTTCCGTTCCGTGATGAAGCC---TACGA 600
lcl|PQ507915.1_cds_XJP49384.1_1_[gene=blaOXA]_[protein=OXA-372_family_carbapenem-hydrolyzing_class_D_beta-lactamase_OXA-1054]_[protein_id=XJP49384.1]_     ACTTCCGTTCCGTGATGAAGCC---TACGA 600
lcl|MH211331.1_cds_AWA42530.1_1_[gene=blaOXA]_[protein=OXA-372_family_carbapenem-hydrolyzing_class_D_beta-lactamase_OXA-641]_[protein_id=AWA42530.1]_[     ACTTCCGTTTCGCGATGACGCC---TACGA 600
lcl|MZ449319.1_cds_QWY90353.1_1_[gene=blaOXA]_[protein=OXA-372_family_carbapenem-hydrolyzing_class_D_beta-lactamase_OXA-1016]_[protein_id=QWY90353.1]_     ACTTCCGTTTCGCGATGACGCC---TACGA 600
                                                                                                                                                                                         

OXA-1_consensus                                                                                                                                            CACCATAGAGAACATGTATCTACAAGATCT 630
OXA01_crRNA                                                                                                                                                ------------------------------ 630
Forward_primer                                                                                                                                             ------------------------------ 630
Reverse_primer                                                                                                                                             ------------------------------ 630
lcl|NG_057486.1_cds_WP_109545072.1_1_[gene=blaOXA]_[locus_tag=A7J11_05487]_[protein=OXA-372_family_carbapenem-hydrolyzing_class_D_beta-lactamase_OXA-6     CGCTTTAAAGCGGGTGATGCTGGCAGAGCA 630
lcl|NG_076676.1_cds_WP_219860728.1_1_[gene=blaOXA]_[locus_tag=A7J11_07182]_[protein=OXA-372_family_carbapenem-hydrolyzing_class_D_beta-lactamase_OXA-1     CGCTTTAAAGCGGGTGATGCTGGCAGAGCA 630
lcl|NG_244128.1_cds_WP_408906777.1_1_[gene=blaOXA]_[locus_tag=A7J11_08701]_[protein=OXA-372_family_carbapenem-hydrolyzing_class_D_beta-lactamase_OXA-1     CGCTTTAAAGCAGGTAATGCTGGCAGAGCA 630
lcl|OM322820.1_cds_UKA98425.1_1_[gene=blaOXA]_[protein=OXA-372_family_carbapenem-hydrolyzing_class_D_beta-lactamase_OXA-1054]_[protein_id=UKA98425.1]_     CGCTTTAAAGCAGGTAATGCTGGCAGAGCA 630
lcl|PQ507915.1_cds_XJP49384.1_1_[gene=blaOXA]_[protein=OXA-372_family_carbapenem-hydrolyzing_class_D_beta-lactamase_OXA-1054]_[protein_id=XJP49384.1]_     CGCTTTAAAGCAGGTAATGCTGGCAGAGCA 630
lcl|MH211331.1_cds_AWA42530.1_1_[gene=blaOXA]_[protein=OXA-372_family_carbapenem-hydrolyzing_class_D_beta-lactamase_OXA-641]_[protein_id=AWA42530.1]_[     CGCTTTAAAGCGGGTGATGCTGGCAGAGCA 630
lcl|MZ449319.1_cds_QWY90353.1_1_[gene=blaOXA]_[protein=OXA-372_family_carbapenem-hydrolyzing_class_D_beta-lactamase_OXA-1016]_[protein_id=QWY90353.1]_     CGCTTTAAAGCGGGTGATGCTGGCAGAGCA 630
                                                                                                                                                                                         

OXA-1_consensus                                                                                                                                            GGATAATAGTACAAAACTGTATGGGAAAAC 660
OXA01_crRNA                                                                                                                                                ------------------------------ 660
Forward_primer                                                                                                                                             ------------------------------ 660
Reverse_primer                                                                                                                                             ------------------------------ 660
lcl|NG_057486.1_cds_WP_109545072.1_1_[gene=blaOXA]_[locus_tag=A7J11_05487]_[protein=OXA-372_family_carbapenem-hydrolyzing_class_D_beta-lactamase_OXA-6     GACTGACAGCTACAAGCTTTACGCAAAGAC 660
lcl|NG_076676.1_cds_WP_219860728.1_1_[gene=blaOXA]_[locus_tag=A7J11_07182]_[protein=OXA-372_family_carbapenem-hydrolyzing_class_D_beta-lactamase_OXA-1     GACTGACAGCTACAAGCTTTACGCAAAGAC 660
lcl|NG_244128.1_cds_WP_408906777.1_1_[gene=blaOXA]_[locus_tag=A7J11_08701]_[protein=OXA-372_family_carbapenem-hydrolyzing_class_D_beta-lactamase_OXA-1     GACCGACAGCTACAAACTTTACGCAAAGAC 660
lcl|OM322820.1_cds_UKA98425.1_1_[gene=blaOXA]_[protein=OXA-372_family_carbapenem-hydrolyzing_class_D_beta-lactamase_OXA-1054]_[protein_id=UKA98425.1]_     GACCGACAGCTACAAACTTTACGCAAAGAC 660
lcl|PQ507915.1_cds_XJP49384.1_1_[gene=blaOXA]_[protein=OXA-372_family_carbapenem-hydrolyzing_class_D_beta-lactamase_OXA-1054]_[protein_id=XJP49384.1]_     GACCGACAGCTACAAACTTTACGCAAAGAC 660
lcl|MH211331.1_cds_AWA42530.1_1_[gene=blaOXA]_[protein=OXA-372_family_carbapenem-hydrolyzing_class_D_beta-lactamase_OXA-641]_[protein_id=AWA42530.1]_[     GACTGACAGCTACAAGCTTTACGCAAAGAC 660
lcl|MZ449319.1_cds_QWY90353.1_1_[gene=blaOXA]_[protein=OXA-372_family_carbapenem-hydrolyzing_class_D_beta-lactamase_OXA-1016]_[protein_id=QWY90353.1]_     GACTGACAGCTACAAGCTTTACGCAAAGAC 660
                                                                                                                                                                                         

OXA-1_consensus                                                                                                                                            TGGTGCAGGATTCACAGCAAATAGAACCTT 690
OXA01_crRNA                                                                                                                                                ------------------------------ 690
Forward_primer                                                                                                                                             ------------------------------ 690
Reverse_primer                                                                                                                                             ------------------------------ 690
lcl|NG_057486.1_cds_WP_109545072.1_1_[gene=blaOXA]_[locus_tag=A7J11_05487]_[protein=OXA-372_family_carbapenem-hydrolyzing_class_D_beta-lactamase_OXA-6     TGGCTGGG------CAGGAAGAATGAACCC 690
lcl|NG_076676.1_cds_WP_219860728.1_1_[gene=blaOXA]_[locus_tag=A7J11_07182]_[protein=OXA-372_family_carbapenem-hydrolyzing_class_D_beta-lactamase_OXA-1     TGGCTGGG------CAGCAAGAATGAACCC 690
lcl|NG_244128.1_cds_WP_408906777.1_1_[gene=blaOXA]_[locus_tag=A7J11_08701]_[protein=OXA-372_family_carbapenem-hydrolyzing_class_D_beta-lactamase_OXA-1     TGGCTGGG------CAGCAAGGATGAACCC 690
lcl|OM322820.1_cds_UKA98425.1_1_[gene=blaOXA]_[protein=OXA-372_family_carbapenem-hydrolyzing_class_D_beta-lactamase_OXA-1054]_[protein_id=UKA98425.1]_     TGGCTGGG------CAGCAAGGATGAACCC 690
lcl|PQ507915.1_cds_XJP49384.1_1_[gene=blaOXA]_[protein=OXA-372_family_carbapenem-hydrolyzing_class_D_beta-lactamase_OXA-1054]_[protein_id=XJP49384.1]_     TGGCTGGG------CAGCAAGGATGAACCC 690
lcl|MH211331.1_cds_AWA42530.1_1_[gene=blaOXA]_[protein=OXA-372_family_carbapenem-hydrolyzing_class_D_beta-lactamase_OXA-641]_[protein_id=AWA42530.1]_[     TGGCTGGG------CAGGAAGAATGAACCC 690
lcl|MZ449319.1_cds_QWY90353.1_1_[gene=blaOXA]_[protein=OXA-372_family_carbapenem-hydrolyzing_class_D_beta-lactamase_OXA-1016]_[protein_id=QWY90353.1]_     TGGCTGGG------CAGCAAGAATGAACCC 690
                                                                                                                                                                                         

OXA-1_consensus                                                                                                                                            ACAAAACGGATGGTTTGAAGGGTTTATTAT 720
OXA01_crRNA                                                                                                                                                ------------------------------ 720
Forward_primer                                                                                                                                             ------------------------------ 720
Reverse_primer                                                                                                                                             ------------------------------ 720
lcl|NG_057486.1_cds_WP_109545072.1_1_[gene=blaOXA]_[locus_tag=A7J11_05487]_[protein=OXA-372_family_carbapenem-hydrolyzing_class_D_beta-lactamase_OXA-6     TCAAATTGGGTGGTACGTTGGATATGTTGA 720
lcl|NG_076676.1_cds_WP_219860728.1_1_[gene=blaOXA]_[locus_tag=A7J11_07182]_[protein=OXA-372_family_carbapenem-hydrolyzing_class_D_beta-lactamase_OXA-1     TCAAATTGGGTGGTACGTTGGATATGTTGA 720
lcl|NG_244128.1_cds_WP_408906777.1_1_[gene=blaOXA]_[locus_tag=A7J11_08701]_[protein=OXA-372_family_carbapenem-hydrolyzing_class_D_beta-lactamase_OXA-1     CCAAATTGGGTGGTACGTTGGATATGTTGA 720
lcl|OM322820.1_cds_UKA98425.1_1_[gene=blaOXA]_[protein=OXA-372_family_carbapenem-hydrolyzing_class_D_beta-lactamase_OXA-1054]_[protein_id=UKA98425.1]_     CCAAATTGGGTGGTACGTTGGATATGTTGA 720
lcl|PQ507915.1_cds_XJP49384.1_1_[gene=blaOXA]_[protein=OXA-372_family_carbapenem-hydrolyzing_class_D_beta-lactamase_OXA-1054]_[protein_id=XJP49384.1]_     CCAAATTGGGTGGTACGTTGGATATGTTGA 720
lcl|MH211331.1_cds_AWA42530.1_1_[gene=blaOXA]_[protein=OXA-372_family_carbapenem-hydrolyzing_class_D_beta-lactamase_OXA-641]_[protein_id=AWA42530.1]_[     TCAAATTGGGTGGTACGTTGGATATGTTGA 720
lcl|MZ449319.1_cds_QWY90353.1_1_[gene=blaOXA]_[protein=OXA-372_family_carbapenem-hydrolyzing_class_D_beta-lactamase_OXA-1016]_[protein_id=QWY90353.1]_     TCAAATTGGGTGGTACGTTGGATATGTTGA 720
                                                                                                                                                                                         

OXA-1_consensus                                                                                                                                            AAGCAAATCAGGACATAAATATGTTTTTGT 750
OXA01_crRNA                                                                                                                                                ------------------------------ 750
Forward_primer                                                                                                                                             ------------------------------ 750
Reverse_primer                                                                                                                                             ------------------------------ 750
lcl|NG_057486.1_cds_WP_109545072.1_1_[gene=blaOXA]_[locus_tag=A7J11_05487]_[protein=OXA-372_family_carbapenem-hydrolyzing_class_D_beta-lactamase_OXA-6     A---ACATCCGATGATGTATGGTTTTTTGC 750
lcl|NG_076676.1_cds_WP_219860728.1_1_[gene=blaOXA]_[locus_tag=A7J11_07182]_[protein=OXA-372_family_carbapenem-hydrolyzing_class_D_beta-lactamase_OXA-1     A---ACATCCGATGATGTATGGTTTTTTGC 750
lcl|NG_244128.1_cds_WP_408906777.1_1_[gene=blaOXA]_[locus_tag=A7J11_08701]_[protein=OXA-372_family_carbapenem-hydrolyzing_class_D_beta-lactamase_OXA-1     A---ACATCCGATGACGTATGGTTTTTTGC 750
lcl|OM322820.1_cds_UKA98425.1_1_[gene=blaOXA]_[protein=OXA-372_family_carbapenem-hydrolyzing_class_D_beta-lactamase_OXA-1054]_[protein_id=UKA98425.1]_     A---ACATCCGATGACGTATGGTTTTTTGC 750
lcl|PQ507915.1_cds_XJP49384.1_1_[gene=blaOXA]_[protein=OXA-372_family_carbapenem-hydrolyzing_class_D_beta-lactamase_OXA-1054]_[protein_id=XJP49384.1]_     A---ACATCCGATGACGTATGGTTTTTTGC 750
lcl|MH211331.1_cds_AWA42530.1_1_[gene=blaOXA]_[protein=OXA-372_family_carbapenem-hydrolyzing_class_D_beta-lactamase_OXA-641]_[protein_id=AWA42530.1]_[     A---ACATCCGATGATGTATGGTTTTTTGC 750
lcl|MZ449319.1_cds_QWY90353.1_1_[gene=blaOXA]_[protein=OXA-372_family_carbapenem-hydrolyzing_class_D_beta-lactamase_OXA-1016]_[protein_id=QWY90353.1]_     A---ACATCCGATGATGTATGGTTTTTTGC 750
                                                                                                                                                                                         

OXA-1_consensus                                                                                                                                            GTCCGCACTTACAGGAAACTTGGGGTCGAA 780
OXA01_crRNA                                                                                                                                                ------------------------------ 780
Forward_primer                                                                                                                                             ------------------------------ 780
Reverse_primer                                                                                                                                             ------------CTTGGGGTC--------- 780
lcl|NG_057486.1_cds_WP_109545072.1_1_[gene=blaOXA]_[locus_tag=A7J11_05487]_[protein=OXA-372_family_carbapenem-hydrolyzing_class_D_beta-lactamase_OXA-6     CATCAATTTGACCTTGAGGTCAGAAACTGA 780
lcl|NG_076676.1_cds_WP_219860728.1_1_[gene=blaOXA]_[locus_tag=A7J11_07182]_[protein=OXA-372_family_carbapenem-hydrolyzing_class_D_beta-lactamase_OXA-1     CATCAATTTGACCTTGAGGTCAGAAACTGA 780
lcl|NG_244128.1_cds_WP_408906777.1_1_[gene=blaOXA]_[locus_tag=A7J11_08701]_[protein=OXA-372_family_carbapenem-hydrolyzing_class_D_beta-lactamase_OXA-1     CATCAATTTGACCTTGAGGTCGGAACTTGA 780
lcl|OM322820.1_cds_UKA98425.1_1_[gene=blaOXA]_[protein=OXA-372_family_carbapenem-hydrolyzing_class_D_beta-lactamase_OXA-1054]_[protein_id=UKA98425.1]_     CATCAATTTGACCTTGAGGTCGGAACTTGA 780
lcl|PQ507915.1_cds_XJP49384.1_1_[gene=blaOXA]_[protein=OXA-372_family_carbapenem-hydrolyzing_class_D_beta-lactamase_OXA-1054]_[protein_id=XJP49384.1]_     CATCAATTTGACCTTGAGGTCGGAACTTGA 780
lcl|MH211331.1_cds_AWA42530.1_1_[gene=blaOXA]_[protein=OXA-372_family_carbapenem-hydrolyzing_class_D_beta-lactamase_OXA-641]_[protein_id=AWA42530.1]_[     CATCAATTTGACCTTGAGGTCAGAAACTGA 780
lcl|MZ449319.1_cds_QWY90353.1_1_[gene=blaOXA]_[protein=OXA-372_family_carbapenem-hydrolyzing_class_D_beta-lactamase_OXA-1016]_[protein_id=QWY90353.1]_     CATCAATTTGACCTTGAGGTCAGAAACTGA 780
                                                                                                                                                                                         

OXA-1_consensus                                                                                                                                            TTTAACATCAAGCATAAAAGCCAAGAAAAA 810
OXA01_crRNA                                                                                                                                                ------------------------------ 810
Forward_primer                                                                                                                                             ------------------------------ 810
Reverse_primer                                                                                                                                             ------------------------------ 810
lcl|NG_057486.1_cds_WP_109545072.1_1_[gene=blaOXA]_[locus_tag=A7J11_05487]_[protein=OXA-372_family_carbapenem-hydrolyzing_class_D_beta-lactamase_OXA-6     CTTAGGTTTGCGCCAGCAAATAACAAAGGC 810
lcl|NG_076676.1_cds_WP_219860728.1_1_[gene=blaOXA]_[locus_tag=A7J11_07182]_[protein=OXA-372_family_carbapenem-hydrolyzing_class_D_beta-lactamase_OXA-1     CTTAGGTTTGCGCCAGCAAATAACAAAGGC 810
lcl|NG_244128.1_cds_WP_408906777.1_1_[gene=blaOXA]_[locus_tag=A7J11_08701]_[protein=OXA-372_family_carbapenem-hydrolyzing_class_D_beta-lactamase_OXA-1     CTTAGGTTTGCGCCAGAAAATAACAAAGGC 810
lcl|OM322820.1_cds_UKA98425.1_1_[gene=blaOXA]_[protein=OXA-372_family_carbapenem-hydrolyzing_class_D_beta-lactamase_OXA-1054]_[protein_id=UKA98425.1]_     CTTAGGTTTGCGCCAGAAAATAACAAAGGC 810
lcl|PQ507915.1_cds_XJP49384.1_1_[gene=blaOXA]_[protein=OXA-372_family_carbapenem-hydrolyzing_class_D_beta-lactamase_OXA-1054]_[protein_id=XJP49384.1]_     CTTAGGTTTGCGCCAGAAAATAACAAAGGC 810
lcl|MH211331.1_cds_AWA42530.1_1_[gene=blaOXA]_[protein=OXA-372_family_carbapenem-hydrolyzing_class_D_beta-lactamase_OXA-641]_[protein_id=AWA42530.1]_[     CTTAGGTTTGCGCCAGCAAATAACAAAGGC 810
lcl|MZ449319.1_cds_QWY90353.1_1_[gene=blaOXA]_[protein=OXA-372_family_carbapenem-hydrolyzing_class_D_beta-lactamase_OXA-1016]_[protein_id=QWY90353.1]_     CTTAGGTTTGCGCCAGCAAATAACAAAGGC 810
                                                                                                                                                                                         

OXA-1_consensus                                                                                                                                            TGCGATCACCATTCTAAACACACTAAATTT 840
OXA01_crRNA                                                                                                                                                ------------------------------ 840
Forward_primer                                                                                                                                             ------------------------------ 840
Reverse_primer                                                                                                                                             ------------------------------ 840
lcl|NG_057486.1_cds_WP_109545072.1_1_[gene=blaOXA]_[locus_tag=A7J11_05487]_[protein=OXA-372_family_carbapenem-hydrolyzing_class_D_beta-lactamase_OXA-6     TGTGCTTA--GGGCTGAACGCATT-ATTCC 840
lcl|NG_076676.1_cds_WP_219860728.1_1_[gene=blaOXA]_[locus_tag=A7J11_07182]_[protein=OXA-372_family_carbapenem-hydrolyzing_class_D_beta-lactamase_OXA-1     TGTGCTTA--GGGCTGAACGCATT-ATTCC 840
lcl|NG_244128.1_cds_WP_408906777.1_1_[gene=blaOXA]_[locus_tag=A7J11_08701]_[protein=OXA-372_family_carbapenem-hydrolyzing_class_D_beta-lactamase_OXA-1     TGCGCTTA--GGGCTGAACGCATT-ATTCC 840
lcl|OM322820.1_cds_UKA98425.1_1_[gene=blaOXA]_[protein=OXA-372_family_carbapenem-hydrolyzing_class_D_beta-lactamase_OXA-1054]_[protein_id=UKA98425.1]_     TGCGCTTA--GGGCTGAACGCATT-ATTCC 840
lcl|PQ507915.1_cds_XJP49384.1_1_[gene=blaOXA]_[protein=OXA-372_family_carbapenem-hydrolyzing_class_D_beta-lactamase_OXA-1054]_[protein_id=XJP49384.1]_     TGCGCTTA--GGGCTGAACGCATT-ATTCC 840
lcl|MH211331.1_cds_AWA42530.1_1_[gene=blaOXA]_[protein=OXA-372_family_carbapenem-hydrolyzing_class_D_beta-lactamase_OXA-641]_[protein_id=AWA42530.1]_[     TGTGCTTA--GGGCTGAACGCATT-ATTCC 840
lcl|MZ449319.1_cds_QWY90353.1_1_[gene=blaOXA]_[protein=OXA-372_family_carbapenem-hydrolyzing_class_D_beta-lactamase_OXA-1016]_[protein_id=QWY90353.1]_     TGTGCTTA--GGGCTGAACGCATT-ATTCC 840
                                                                                                                                                                                         

OXA-1_consensus                                                                                                                                            ATAA 844
OXA01_crRNA                                                                                                                                                ---- 844
Forward_primer                                                                                                                                             ---- 844
Reverse_primer                                                                                                                                             ---- 844
lcl|NG_057486.1_cds_WP_109545072.1_1_[gene=blaOXA]_[locus_tag=A7J11_05487]_[protein=OXA-372_family_carbapenem-hydrolyzing_class_D_beta-lactamase_OXA-6     CTGA 844
lcl|NG_076676.1_cds_WP_219860728.1_1_[gene=blaOXA]_[locus_tag=A7J11_07182]_[protein=OXA-372_family_carbapenem-hydrolyzing_class_D_beta-lactamase_OXA-1     CTGA 844
lcl|NG_244128.1_cds_WP_408906777.1_1_[gene=blaOXA]_[locus_tag=A7J11_08701]_[protein=OXA-372_family_carbapenem-hydrolyzing_class_D_beta-lactamase_OXA-1     CTGA 844
lcl|OM322820.1_cds_UKA98425.1_1_[gene=blaOXA]_[protein=OXA-372_family_carbapenem-hydrolyzing_class_D_beta-lactamase_OXA-1054]_[protein_id=UKA98425.1]_     CTGA 844
lcl|PQ507915.1_cds_XJP49384.1_1_[gene=blaOXA]_[protein=OXA-372_family_carbapenem-hydrolyzing_class_D_beta-lactamase_OXA-1054]_[protein_id=XJP49384.1]_     CTGA 844
lcl|MH211331.1_cds_AWA42530.1_1_[gene=blaOXA]_[protein=OXA-372_family_carbapenem-hydrolyzing_class_D_beta-lactamase_OXA-641]_[protein_id=AWA42530.1]_[     CTGA 844
lcl|MZ449319.1_cds_QWY90353.1_1_[gene=blaOXA]_[protein=OXA-372_family_carbapenem-hydrolyzing_class_D_beta-lactamase_OXA-1016]_[protein_id=QWY90353.1]_     CTGA 844
                                                                                                                                                               
