# Supplementary material for: Thermal optimized PCR coupled to CRISPR-Cas12a for rapid detection of blaOXA-1 resistance gene
Source: PLoS One. 2026 May 15;21(5):e0337675. doi: 10.1371/journal.pone.0337675 (PMC13178884; doi:10.1371/journal.pone.0337675)
Supplement: S2 File [file pone.0337675.s002.zip › Supplementary_file_S2/Aln_OXA114.aln]

CLUSTAL W 2.0 multiple sequence alignment

OXA-1_consensus                                                                                                                                            ATGAAA----AACACAATACATATCAACTT 30
OXA01_crRNA                                                                                                                                                ------------------------------ 30
Forward_primer                                                                                                                                             A----------------------------- 30
Reverse_primer                                                                                                                                             ------------------------------ 30
lcl|MN339508.1_cds_QEJ74005.1_1_[gene=blaOXA]_[protein=OXA-114_family_class_D_beta-lactamase_OXA-839]_[protein_id=QEJ74005.1]_[location=1..828]_[gbkey     ATGACCGTTCGACGCCTTTCGTGCGCCCTT 30
lcl|NG_066512.1_cds_WP_150823471.1_1_[gene=blaOXA]_[locus_tag=A7J11_06454]_[protein=OXA-114_family_class_D_beta-lactamase_OXA-839]_[protein_id=WP_1508     ATGACCGTTCGACGCCTTTCGTGCGCCCTT 30
lcl|NG_074727.1_cds_WP_213994595.1_1_[gene=blaOXA]_[locus_tag=A7J11_07084]_[protein=OXA-114_family_class_D_beta-lactamase_OXA-790]_[protein_id=WP_2139     ATGACCGTTCGACGCCTTTCGTGCGCCCTT 30
lcl|NG_074728.1_cds_WP_213994596.1_1_[gene=blaOXA]_[locus_tag=A7J11_07085]_[protein=OXA-114_family_class_D_beta-lactamase_OXA-791]_[protein_id=WP_2139     ATGACCGTTCGACGCCTTTCGTGCGCCCTT 30
                                                                                                                                                                                         

OXA-1_consensus                                                                                                                                            --CGCTATTTTTTTAATAATTGCAAATATT 60
OXA01_crRNA                                                                                                                                                ------------------------------ 60
Forward_primer                                                                                                                                             ------------------------------ 60
Reverse_primer                                                                                                                                             ------------------------------ 60
lcl|MN339508.1_cds_QEJ74005.1_1_[gene=blaOXA]_[protein=OXA-114_family_class_D_beta-lactamase_OXA-839]_[protein_id=QEJ74005.1]_[location=1..828]_[gbkey     GGCGCAGCCCTTTCCCTGTGCGCG------ 60
lcl|NG_066512.1_cds_WP_150823471.1_1_[gene=blaOXA]_[locus_tag=A7J11_06454]_[protein=OXA-114_family_class_D_beta-lactamase_OXA-839]_[protein_id=WP_1508     GGCGCAGCCCTTTCCCTGTGCGCG------ 60
lcl|NG_074727.1_cds_WP_213994595.1_1_[gene=blaOXA]_[locus_tag=A7J11_07084]_[protein=OXA-114_family_class_D_beta-lactamase_OXA-790]_[protein_id=WP_2139     GGCGCAGCCCTTTCCCTGTGCGCG------ 60
lcl|NG_074728.1_cds_WP_213994596.1_1_[gene=blaOXA]_[locus_tag=A7J11_07085]_[protein=OXA-114_family_class_D_beta-lactamase_OXA-791]_[protein_id=WP_2139     GGCGCAGCCCTTTCCCTGTCCGCG------ 60
                                                                                                                                                                                         

OXA-1_consensus                                                                                                                                            ATCTACAGCAGCGCCAGTGCATCAACAGAT 90
OXA01_crRNA                                                                                                                                                ------------------------------ 90
Forward_primer                                                                                                                                             ------------------------------ 90
Reverse_primer                                                                                                                                             ------------------------------ 90
lcl|MN339508.1_cds_QEJ74005.1_1_[gene=blaOXA]_[protein=OXA-114_family_class_D_beta-lactamase_OXA-839]_[protein_id=QEJ74005.1]_[location=1..828]_[gbkey     CTGGGCGGCGGCCCCGTCCAGGCCGCCGTC 90
lcl|NG_066512.1_cds_WP_150823471.1_1_[gene=blaOXA]_[locus_tag=A7J11_06454]_[protein=OXA-114_family_class_D_beta-lactamase_OXA-839]_[protein_id=WP_1508     CTGGGCGGCGGCCCCGTCCAGGCCGCCGTC 90
lcl|NG_074727.1_cds_WP_213994595.1_1_[gene=blaOXA]_[locus_tag=A7J11_07084]_[protein=OXA-114_family_class_D_beta-lactamase_OXA-790]_[protein_id=WP_2139     CTGGGCGGCGGCCCCGTCCAGGCCGCCGTC 90
lcl|NG_074728.1_cds_WP_213994596.1_1_[gene=blaOXA]_[locus_tag=A7J11_07085]_[protein=OXA-114_family_class_D_beta-lactamase_OXA-791]_[protein_id=WP_2139     CTGGGCGGCGGCCCCGTCCAGGCCGCCGTC 90
                                                                                                                                                                                         

OXA-1_consensus                                                                                                                                            ATCTCTACTGTTGCATCTCCATTATTTGAA 120
OXA01_crRNA                                                                                                                                                ------------------------------ 120
Forward_primer                                                                                                                                             ------------------------------ 120
Reverse_primer                                                                                                                                             ------------------------------ 120
lcl|MN339508.1_cds_QEJ74005.1_1_[gene=blaOXA]_[protein=OXA-114_family_class_D_beta-lactamase_OXA-839]_[protein_id=QEJ74005.1]_[location=1..828]_[gbkey     CTGTGCACCGTGGTGGC---------CGAC 120
lcl|NG_066512.1_cds_WP_150823471.1_1_[gene=blaOXA]_[locus_tag=A7J11_06454]_[protein=OXA-114_family_class_D_beta-lactamase_OXA-839]_[protein_id=WP_1508     CTGTGCACCGTGGTGGC---------CGAC 120
lcl|NG_074727.1_cds_WP_213994595.1_1_[gene=blaOXA]_[locus_tag=A7J11_07084]_[protein=OXA-114_family_class_D_beta-lactamase_OXA-790]_[protein_id=WP_2139     CTGTGCACCGTGGTGGC---------CGAC 120
lcl|NG_074728.1_cds_WP_213994596.1_1_[gene=blaOXA]_[locus_tag=A7J11_07085]_[protein=OXA-114_family_class_D_beta-lactamase_OXA-791]_[protein_id=WP_2139     CTGTGCACCGTGGTGGC---------CGAC 120
                                                                                                                                                                                         

OXA-1_consensus                                                                                                                                            GGAACTGAAGGTTGTTTTTTACTTTACGAT 150
OXA01_crRNA                                                                                                                                                ------------------------------ 150
Forward_primer                                                                                                                                             ------------------------------ 150
Reverse_primer                                                                                                                                             ------------------------------ 150
lcl|MN339508.1_cds_QEJ74005.1_1_[gene=blaOXA]_[protein=OXA-114_family_class_D_beta-lactamase_OXA-839]_[protein_id=QEJ74005.1]_[location=1..828]_[gbkey     GCCGCCGACGGCCGCATCCTGTTCC----- 150
lcl|NG_066512.1_cds_WP_150823471.1_1_[gene=blaOXA]_[locus_tag=A7J11_06454]_[protein=OXA-114_family_class_D_beta-lactamase_OXA-839]_[protein_id=WP_1508     GCCGCCGACGGCCGCATCCTGTTCC----- 150
lcl|NG_074727.1_cds_WP_213994595.1_1_[gene=blaOXA]_[locus_tag=A7J11_07084]_[protein=OXA-114_family_class_D_beta-lactamase_OXA-790]_[protein_id=WP_2139     GCCGCCGACGGCCGCATCCTGTTCC----- 150
lcl|NG_074728.1_cds_WP_213994596.1_1_[gene=blaOXA]_[locus_tag=A7J11_07085]_[protein=OXA-114_family_class_D_beta-lactamase_OXA-791]_[protein_id=WP_2139     GCCGCCGACGGCCGCATCCTGTTTC----- 150
                                                                                                                                                                                         

OXA-1_consensus                                                                                                                                            GCATCCACAAACGCTGAAATTGCTCAATTC 180
OXA01_crRNA                                                                                                                                                ------------------------------ 180
Forward_primer                                                                                                                                             ------------------------------ 180
Reverse_primer                                                                                                                                             ------------------------------ 180
lcl|MN339508.1_cds_QEJ74005.1_1_[gene=blaOXA]_[protein=OXA-114_family_class_D_beta-lactamase_OXA-839]_[protein_id=QEJ74005.1]_[location=1..828]_[gbkey     ------------------------------ 180
lcl|NG_066512.1_cds_WP_150823471.1_1_[gene=blaOXA]_[locus_tag=A7J11_06454]_[protein=OXA-114_family_class_D_beta-lactamase_OXA-839]_[protein_id=WP_1508     ------------------------------ 180
lcl|NG_074727.1_cds_WP_213994595.1_1_[gene=blaOXA]_[locus_tag=A7J11_07084]_[protein=OXA-114_family_class_D_beta-lactamase_OXA-790]_[protein_id=WP_2139     ------------------------------ 180
lcl|NG_074728.1_cds_WP_213994596.1_1_[gene=blaOXA]_[locus_tag=A7J11_07085]_[protein=OXA-114_family_class_D_beta-lactamase_OXA-791]_[protein_id=WP_2139     ------------------------------ 180
                                                                                                                                                                                         

OXA-1_consensus                                                                                                                                            AATAAAGCAAAGTGTGCAACGCAAATG--- 210
OXA01_crRNA                                                                                                                                                ------------------------------ 210
Forward_primer                                                                                                                                             ------GCATGGCTCGAAAGTAGCTTA--- 210
Reverse_primer                                                                                                                                             ----------CACTTACAGGAAACTTG--- 210
lcl|MN339508.1_cds_QEJ74005.1_1_[gene=blaOXA]_[protein=OXA-114_family_class_D_beta-lactamase_OXA-839]_[protein_id=QEJ74005.1]_[location=1..828]_[gbkey     -----AGCAAGGCACGCAGCAGGCCTGCGC 210
lcl|NG_066512.1_cds_WP_150823471.1_1_[gene=blaOXA]_[locus_tag=A7J11_06454]_[protein=OXA-114_family_class_D_beta-lactamase_OXA-839]_[protein_id=WP_1508     -----AGCAAGGCACGCAGCAGGCCTGCGC 210
lcl|NG_074727.1_cds_WP_213994595.1_1_[gene=blaOXA]_[locus_tag=A7J11_07084]_[protein=OXA-114_family_class_D_beta-lactamase_OXA-790]_[protein_id=WP_2139     -----AGCAAGGCACGCAGCAGGCCTGCGC 210
lcl|NG_074728.1_cds_WP_213994596.1_1_[gene=blaOXA]_[locus_tag=A7J11_07085]_[protein=OXA-114_family_class_D_beta-lactamase_OXA-791]_[protein_id=WP_2139     -----AGCAAGGCACGCAGCAGGCCTGCGC 210
                                                                                                                                                                                         

OXA-1_consensus                                                                                                                                            ----------GCACCAGATTCAACTTTCAA 240
OXA01_crRNA                                                                                                                                                ------------------------------ 240
Forward_primer                                                                                                                                             ------------------------------ 240
Reverse_primer                                                                                                                                             ------------------------------ 240
lcl|MN339508.1_cds_QEJ74005.1_1_[gene=blaOXA]_[protein=OXA-114_family_class_D_beta-lactamase_OXA-839]_[protein_id=QEJ74005.1]_[location=1..828]_[gbkey     CGAGCGCTACACGCCGGCCTCGACCTTCAA 240
lcl|NG_066512.1_cds_WP_150823471.1_1_[gene=blaOXA]_[locus_tag=A7J11_06454]_[protein=OXA-114_family_class_D_beta-lactamase_OXA-839]_[protein_id=WP_1508     CGAGCGCTACACGCCGGCCTCGACCTTCAA 240
lcl|NG_074727.1_cds_WP_213994595.1_1_[gene=blaOXA]_[locus_tag=A7J11_07084]_[protein=OXA-114_family_class_D_beta-lactamase_OXA-790]_[protein_id=WP_2139     CGAGCGCTACACGCCGGCCTCGACCTTCAA 240
lcl|NG_074728.1_cds_WP_213994596.1_1_[gene=blaOXA]_[locus_tag=A7J11_07085]_[protein=OXA-114_family_class_D_beta-lactamase_OXA-791]_[protein_id=WP_2139     CGAGCGCTACACGCCGGCCTCGACCTTCAA 240
                                                                                                                                                                                         

OXA-1_consensus                                                                                                                                            GATCGCATTATCACTTATGGCATTTGATGC 270
OXA01_crRNA                                                                                                                                                ------------------------------ 270
Forward_primer                                                                                                                                             ------------------------------ 270
Reverse_primer                                                                                                                                             ------------------------------ 270
lcl|MN339508.1_cds_QEJ74005.1_1_[gene=blaOXA]_[protein=OXA-114_family_class_D_beta-lactamase_OXA-839]_[protein_id=QEJ74005.1]_[location=1..828]_[gbkey     GCTGGCCATCGCCCTGATGGGCGCCGACGC 270
lcl|NG_066512.1_cds_WP_150823471.1_1_[gene=blaOXA]_[locus_tag=A7J11_06454]_[protein=OXA-114_family_class_D_beta-lactamase_OXA-839]_[protein_id=WP_1508     GCTGGCCATCGCCCTGATGGGCGCCGACGC 270
lcl|NG_074727.1_cds_WP_213994595.1_1_[gene=blaOXA]_[locus_tag=A7J11_07084]_[protein=OXA-114_family_class_D_beta-lactamase_OXA-790]_[protein_id=WP_2139     GCTGGCCATCGCCCTGATGGGCGCCGACGC 270
lcl|NG_074728.1_cds_WP_213994596.1_1_[gene=blaOXA]_[locus_tag=A7J11_07085]_[protein=OXA-114_family_class_D_beta-lactamase_OXA-791]_[protein_id=WP_2139     GCTGGCCATCGCCCTGATGGGCGCCGACGC 270
                                                                                                                                                                                         

OXA-1_consensus                                                                                                                                            GGAAATAATAGATCAGAAAACCATATTCAA 300
OXA01_crRNA                                                                                                                                                ------------------------------ 300
Forward_primer                                                                                                                                             ------------------------------ 300
Reverse_primer                                                                                                                                             ------------------------------ 300
lcl|MN339508.1_cds_QEJ74005.1_1_[gene=blaOXA]_[protein=OXA-114_family_class_D_beta-lactamase_OXA-839]_[protein_id=QEJ74005.1]_[location=1..828]_[gbkey     CGGCATCCT-----GCAAGGCCCGCACGAG 300
lcl|NG_066512.1_cds_WP_150823471.1_1_[gene=blaOXA]_[locus_tag=A7J11_06454]_[protein=OXA-114_family_class_D_beta-lactamase_OXA-839]_[protein_id=WP_1508     CGGCATCCT-----GCAAGGCCCGCACGAG 300
lcl|NG_074727.1_cds_WP_213994595.1_1_[gene=blaOXA]_[locus_tag=A7J11_07084]_[protein=OXA-114_family_class_D_beta-lactamase_OXA-790]_[protein_id=WP_2139     CGGCATCCT-----GCAAGGCCCGCACGAG 300
lcl|NG_074728.1_cds_WP_213994596.1_1_[gene=blaOXA]_[locus_tag=A7J11_07085]_[protein=OXA-114_family_class_D_beta-lactamase_OXA-791]_[protein_id=WP_2139     CGGCATCCT-----GCAAGGCCCGCACGAG 300
                                                                                                                                                                                         

OXA-1_consensus                                                                                                                                            ATGGGATAAAACCCCCA------------- 330
OXA01_crRNA                                                                                                                                                ------------------------------ 330
Forward_primer                                                                                                                                             ------------------------------ 330
Reverse_primer                                                                                                                                             ------------------------------ 330
lcl|MN339508.1_cds_QEJ74005.1_1_[gene=blaOXA]_[protein=OXA-114_family_class_D_beta-lactamase_OXA-839]_[protein_id=QEJ74005.1]_[location=1..828]_[gbkey     CCGGTCTGGAACTACCAGCCCGCCTATCCC 330
lcl|NG_066512.1_cds_WP_150823471.1_1_[gene=blaOXA]_[locus_tag=A7J11_06454]_[protein=OXA-114_family_class_D_beta-lactamase_OXA-839]_[protein_id=WP_1508     CCGGTCTGGAACTACCAGCCCGCCTATCCC 330
lcl|NG_074727.1_cds_WP_213994595.1_1_[gene=blaOXA]_[locus_tag=A7J11_07084]_[protein=OXA-114_family_class_D_beta-lactamase_OXA-790]_[protein_id=WP_2139     CCGGTCTGGAACTACCAGCCCGCCTATCCC 330
lcl|NG_074728.1_cds_WP_213994596.1_1_[gene=blaOXA]_[locus_tag=A7J11_07085]_[protein=OXA-114_family_class_D_beta-lactamase_OXA-791]_[protein_id=WP_2139     CCGGTCTGGAACTACCAGCCCGCCTATCCC 330
                                                                                                                                                                                         

OXA-1_consensus                                                                                                                                            ----AAGGAATGGAGATCTGGAACAGCAAT 360
OXA01_crRNA                                                                                                                                                ------------------------------ 360
Forward_primer                                                                                                                                             ------------------------------ 360
Reverse_primer                                                                                                                                             ------------------------------ 360
lcl|MN339508.1_cds_QEJ74005.1_1_[gene=blaOXA]_[protein=OXA-114_family_class_D_beta-lactamase_OXA-839]_[protein_id=QEJ74005.1]_[location=1..828]_[gbkey     GACTGGGGCGGCGACGCCTGGCGCCAGCCC 360
lcl|NG_066512.1_cds_WP_150823471.1_1_[gene=blaOXA]_[locus_tag=A7J11_06454]_[protein=OXA-114_family_class_D_beta-lactamase_OXA-839]_[protein_id=WP_1508     GACTGGGGCGGCGACGCCTGGCGCCAGCCC 360
lcl|NG_074727.1_cds_WP_213994595.1_1_[gene=blaOXA]_[locus_tag=A7J11_07084]_[protein=OXA-114_family_class_D_beta-lactamase_OXA-790]_[protein_id=WP_2139     GACTGGGGCGGCGACGCCTGGCGCCAGCCC 360
lcl|NG_074728.1_cds_WP_213994596.1_1_[gene=blaOXA]_[locus_tag=A7J11_07085]_[protein=OXA-114_family_class_D_beta-lactamase_OXA-791]_[protein_id=WP_2139     GACTGGGGCGGCGACGCCTGGCGCCAGCCC 360
                                                                                                                                                                                         

OXA-1_consensus                                                                                                                                            CATACACCAAAGACGTGGATGCAATTTTCT 390
OXA01_crRNA                                                                                                                                                ------------------------------ 390
Forward_primer                                                                                                                                             ------------------------------ 390
Reverse_primer                                                                                                                                             ------------------------------ 390
lcl|MN339508.1_cds_QEJ74005.1_1_[gene=blaOXA]_[protein=OXA-114_family_class_D_beta-lactamase_OXA-839]_[protein_id=QEJ74005.1]_[location=1..828]_[gbkey     ACCGATCCGGCGCGCTGGATCAAGTATTCG 390
lcl|NG_066512.1_cds_WP_150823471.1_1_[gene=blaOXA]_[locus_tag=A7J11_06454]_[protein=OXA-114_family_class_D_beta-lactamase_OXA-839]_[protein_id=WP_1508     ACCGATCCGGCGCGCTGGATCAAGTATTCG 390
lcl|NG_074727.1_cds_WP_213994595.1_1_[gene=blaOXA]_[locus_tag=A7J11_07084]_[protein=OXA-114_family_class_D_beta-lactamase_OXA-790]_[protein_id=WP_2139     ACCGATCCGGCGCGCTGGATCAAGTATTCG 390
lcl|NG_074728.1_cds_WP_213994596.1_1_[gene=blaOXA]_[locus_tag=A7J11_07085]_[protein=OXA-114_family_class_D_beta-lactamase_OXA-791]_[protein_id=WP_2139     ACCGATCCGGCGCGCTGGATCAAGTATTCG 390
                                                                                                                                                                                         

OXA-1_consensus                                                                                                                                            GTTGTTTGGGTTTCGCAAGAAATAACCCAA 420
OXA01_crRNA                                                                                                                                                ------------------------------ 420
Forward_primer                                                                                                                                             ------------------------------ 420
Reverse_primer                                                                                                                                             ------------------------------ 420
lcl|MN339508.1_cds_QEJ74005.1_1_[gene=blaOXA]_[protein=OXA-114_family_class_D_beta-lactamase_OXA-839]_[protein_id=QEJ74005.1]_[location=1..828]_[gbkey     GTGGTCTGGTATTCACAGCTGACGGCCAAG 420
lcl|NG_066512.1_cds_WP_150823471.1_1_[gene=blaOXA]_[locus_tag=A7J11_06454]_[protein=OXA-114_family_class_D_beta-lactamase_OXA-839]_[protein_id=WP_1508     GTGGTCTGGTATTCACAGCTGACGGCCAAG 420
lcl|NG_074727.1_cds_WP_213994595.1_1_[gene=blaOXA]_[locus_tag=A7J11_07084]_[protein=OXA-114_family_class_D_beta-lactamase_OXA-790]_[protein_id=WP_2139     GTGGTCTGGTATTCACAGCTGACGGCCAAG 420
lcl|NG_074728.1_cds_WP_213994596.1_1_[gene=blaOXA]_[locus_tag=A7J11_07085]_[protein=OXA-114_family_class_D_beta-lactamase_OXA-791]_[protein_id=WP_2139     GTGGTCTGGTATTCACAGCTGACGGCCAAG 420
                                                                                                                                                                                         

OXA-1_consensus                                                                                                                                            AAAATTGGATTAAATAAAATCAAGAATTAT 450
OXA01_crRNA                                                                                                                                                ------------------------------ 450
Forward_primer                                                                                                                                             ------------------------------ 450
Reverse_primer                                                                                                                                             ------------------------------ 450
lcl|MN339508.1_cds_QEJ74005.1_1_[gene=blaOXA]_[protein=OXA-114_family_class_D_beta-lactamase_OXA-839]_[protein_id=QEJ74005.1]_[location=1..828]_[gbkey     GCGCTGGGACAGGACCGCTTCCAGCGCTAC 450
lcl|NG_066512.1_cds_WP_150823471.1_1_[gene=blaOXA]_[locus_tag=A7J11_06454]_[protein=OXA-114_family_class_D_beta-lactamase_OXA-839]_[protein_id=WP_1508     GCGCTGGGACAGGACCGCTTCCAGCGCTAC 450
lcl|NG_074727.1_cds_WP_213994595.1_1_[gene=blaOXA]_[locus_tag=A7J11_07084]_[protein=OXA-114_family_class_D_beta-lactamase_OXA-790]_[protein_id=WP_2139     GCGCTGGGACAGGACCGCTTCCAGCGCTAC 450
lcl|NG_074728.1_cds_WP_213994596.1_1_[gene=blaOXA]_[locus_tag=A7J11_07085]_[protein=OXA-114_family_class_D_beta-lactamase_OXA-791]_[protein_id=WP_2139     GCGCTGGGACAGGACCGCTTCCAGCGCTAC 450
                                                                                                                                                                                         

OXA-1_consensus                                                                                                                                            CTCAAAGATTTTGATTATGGAAATCAAGAC 480
OXA01_crRNA                                                                                                                                                ------------------------------ 480
Forward_primer                                                                                                                                             ------------------------------ 480
Reverse_primer                                                                                                                                             ------------------------------ 480
lcl|MN339508.1_cds_QEJ74005.1_1_[gene=blaOXA]_[protein=OXA-114_family_class_D_beta-lactamase_OXA-839]_[protein_id=QEJ74005.1]_[location=1..828]_[gbkey     ACCAGCGCGTTCGGCTACGGCAATGCGGAC 480
lcl|NG_066512.1_cds_WP_150823471.1_1_[gene=blaOXA]_[locus_tag=A7J11_06454]_[protein=OXA-114_family_class_D_beta-lactamase_OXA-839]_[protein_id=WP_1508     ACCAGCGCGTTCGGCTACGGCAATGCGGAC 480
lcl|NG_074727.1_cds_WP_213994595.1_1_[gene=blaOXA]_[locus_tag=A7J11_07084]_[protein=OXA-114_family_class_D_beta-lactamase_OXA-790]_[protein_id=WP_2139     ACCAGCGCGTTCGGCTACGGCAATGCGGAC 480
lcl|NG_074728.1_cds_WP_213994596.1_1_[gene=blaOXA]_[locus_tag=A7J11_07085]_[protein=OXA-114_family_class_D_beta-lactamase_OXA-791]_[protein_id=WP_2139     ACCAGCGCGTTCGGCTACGGCAATGCGGAC 480
                                                                                                                                                                                         

OXA-1_consensus                                                                                                                                            TTCTCTGGAGATAAAGAAAGAAACAACGGA 510
OXA01_crRNA                                                                                                                                                ------------------------------ 510
Forward_primer                                                                                                                                             ------------------------------ 510
Reverse_primer                                                                                                                                             ------------------------------ 510
lcl|MN339508.1_cds_QEJ74005.1_1_[gene=blaOXA]_[protein=OXA-114_family_class_D_beta-lactamase_OXA-839]_[protein_id=QEJ74005.1]_[location=1..828]_[gbkey     GTCTCGGGCGAGCCCGGCAAGCATAACGGC 510
lcl|NG_066512.1_cds_WP_150823471.1_1_[gene=blaOXA]_[locus_tag=A7J11_06454]_[protein=OXA-114_family_class_D_beta-lactamase_OXA-839]_[protein_id=WP_1508     GTCTCGGGCGAGCCCGGCAAGCATAACGGC 510
lcl|NG_074727.1_cds_WP_213994595.1_1_[gene=blaOXA]_[locus_tag=A7J11_07084]_[protein=OXA-114_family_class_D_beta-lactamase_OXA-790]_[protein_id=WP_2139     GTCTCGGGCGAGCCCGGCAAGCACAACGGC 510
lcl|NG_074728.1_cds_WP_213994596.1_1_[gene=blaOXA]_[locus_tag=A7J11_07085]_[protein=OXA-114_family_class_D_beta-lactamase_OXA-791]_[protein_id=WP_2139     GTCTCCGGCGAGCCCGGCAAGCACAACGGC 510
                                                                                                                                                                                         

OXA-1_consensus                                                                                                                                            TTAACAGAAGCATGGCTCGAAAGTAGCTTA 540
OXA01_crRNA                                                                                                                                                ------------------------------ 540
Forward_primer                                                                                                                                             ------------------------------ 540
Reverse_primer                                                                                                                                             ------------------------------ 540
lcl|MN339508.1_cds_QEJ74005.1_1_[gene=blaOXA]_[protein=OXA-114_family_class_D_beta-lactamase_OXA-839]_[protein_id=QEJ74005.1]_[location=1..828]_[gbkey     ACCGACGGCGCGTGGATCATCTCGTCGCTG 540
lcl|NG_066512.1_cds_WP_150823471.1_1_[gene=blaOXA]_[locus_tag=A7J11_06454]_[protein=OXA-114_family_class_D_beta-lactamase_OXA-839]_[protein_id=WP_1508     ACCGACGGCGCGTGGATCATCTCGTCGCTG 540
lcl|NG_074727.1_cds_WP_213994595.1_1_[gene=blaOXA]_[locus_tag=A7J11_07084]_[protein=OXA-114_family_class_D_beta-lactamase_OXA-790]_[protein_id=WP_2139     ACCGACGGCGCGTGGATCATCTCGTCGCTG 540
lcl|NG_074728.1_cds_WP_213994596.1_1_[gene=blaOXA]_[locus_tag=A7J11_07085]_[protein=OXA-114_family_class_D_beta-lactamase_OXA-791]_[protein_id=WP_2139     ACCGACGGCGCGTGGATCATTTCGTCGCTG 540
                                                                                                                                                                                         

OXA-1_consensus                                                                                                                                            AAAATTTCACCAGAAGAACAAATTCAATTC 570
OXA01_crRNA                                                                                                                                                --------ACCAGAAGAACAAATTCAATTC 570
Forward_primer                                                                                                                                             ------------------------------ 570
Reverse_primer                                                                                                                                             ------------------------------ 570
lcl|MN339508.1_cds_QEJ74005.1_1_[gene=blaOXA]_[protein=OXA-114_family_class_D_beta-lactamase_OXA-839]_[protein_id=QEJ74005.1]_[location=1..828]_[gbkey     CGCATTTCGCCGCTGGAACAACTGGCTTTC 570
lcl|NG_066512.1_cds_WP_150823471.1_1_[gene=blaOXA]_[locus_tag=A7J11_06454]_[protein=OXA-114_family_class_D_beta-lactamase_OXA-839]_[protein_id=WP_1508     CGCATTTCGCCGCTGGAACAACTGGCTTTC 570
lcl|NG_074727.1_cds_WP_213994595.1_1_[gene=blaOXA]_[locus_tag=A7J11_07084]_[protein=OXA-114_family_class_D_beta-lactamase_OXA-790]_[protein_id=WP_2139     CGCATTTCGCCGCTGGAACAACTGGCTTTC 570
lcl|NG_074728.1_cds_WP_213994596.1_1_[gene=blaOXA]_[locus_tag=A7J11_07085]_[protein=OXA-114_family_class_D_beta-lactamase_OXA-791]_[protein_id=WP_2139     CGCATTTCGCCGCTGGAACAACTGGCTTTC 570
                                                                                                                                                                                         

OXA-1_consensus                                                                                                                                            CTGCGTAAAATTATTAATCACAATCTCCCA 600
OXA01_crRNA                                                                                                                                                CT---------------------------- 600
Forward_primer                                                                                                                                             ------------------------------ 600
Reverse_primer                                                                                                                                             ------------------------------ 600
lcl|MN339508.1_cds_QEJ74005.1_1_[gene=blaOXA]_[protein=OXA-114_family_class_D_beta-lactamase_OXA-839]_[protein_id=QEJ74005.1]_[location=1..828]_[gbkey     CTGCGCAAGCTGGTGAATCGGCAATTGCCG 600
lcl|NG_066512.1_cds_WP_150823471.1_1_[gene=blaOXA]_[locus_tag=A7J11_06454]_[protein=OXA-114_family_class_D_beta-lactamase_OXA-839]_[protein_id=WP_1508     CTGCGCAAGCTGGTGAATCGGCAATTGCCG 600
lcl|NG_074727.1_cds_WP_213994595.1_1_[gene=blaOXA]_[locus_tag=A7J11_07084]_[protein=OXA-114_family_class_D_beta-lactamase_OXA-790]_[protein_id=WP_2139     CTGCGCAAGCTGGTGAATCGGCAATTGCCG 600
lcl|NG_074728.1_cds_WP_213994596.1_1_[gene=blaOXA]_[locus_tag=A7J11_07085]_[protein=OXA-114_family_class_D_beta-lactamase_OXA-791]_[protein_id=WP_2139     CTGCGCAAGGTGGTGAACCGGCAATTGCCG 600
                                                                                                                                                                                         

OXA-1_consensus                                                                                                                                            GTTAAAAACTCAGCCATAGAAAACACCATA 630
OXA01_crRNA                                                                                                                                                ------------------------------ 630
Forward_primer                                                                                                                                             ------------------------------ 630
Reverse_primer                                                                                                                                             ------------------------------ 630
lcl|MN339508.1_cds_QEJ74005.1_1_[gene=blaOXA]_[protein=OXA-114_family_class_D_beta-lactamase_OXA-839]_[protein_id=QEJ74005.1]_[location=1..828]_[gbkey     GTCAAGGCCGCCGCCTATGAGCTTGCC--- 630
lcl|NG_066512.1_cds_WP_150823471.1_1_[gene=blaOXA]_[locus_tag=A7J11_06454]_[protein=OXA-114_family_class_D_beta-lactamase_OXA-839]_[protein_id=WP_1508     GTCAAGGCCGCCGCCTATGAGCTTGCC--- 630
lcl|NG_074727.1_cds_WP_213994595.1_1_[gene=blaOXA]_[locus_tag=A7J11_07084]_[protein=OXA-114_family_class_D_beta-lactamase_OXA-790]_[protein_id=WP_2139     GTCAAGGCCGCCGCCTATGAGCTGGCC--- 630
lcl|NG_074728.1_cds_WP_213994596.1_1_[gene=blaOXA]_[locus_tag=A7J11_07085]_[protein=OXA-114_family_class_D_beta-lactamase_OXA-791]_[protein_id=WP_2139     GTCAAGGCCGCCGCCTATGAGCTGGCG--- 630
                                                                                                                                                                                         

OXA-1_consensus                                                                                                                                            GAGAACATGTATCTACAAGATCTGGATAAT 660
OXA01_crRNA                                                                                                                                                ------------------------------ 660
Forward_primer                                                                                                                                             ------------------------------ 660
Reverse_primer                                                                                                                                             ------------------------------ 660
lcl|MN339508.1_cds_QEJ74005.1_1_[gene=blaOXA]_[protein=OXA-114_family_class_D_beta-lactamase_OXA-839]_[protein_id=QEJ74005.1]_[location=1..828]_[gbkey     GAAAACCTCTTCGAGGTGGGCCAGGCCGAT 660
lcl|NG_066512.1_cds_WP_150823471.1_1_[gene=blaOXA]_[locus_tag=A7J11_06454]_[protein=OXA-114_family_class_D_beta-lactamase_OXA-839]_[protein_id=WP_1508     GAAAACCTCTTCGAGGTGGGCCAGGCCGAT 660
lcl|NG_074727.1_cds_WP_213994595.1_1_[gene=blaOXA]_[locus_tag=A7J11_07084]_[protein=OXA-114_family_class_D_beta-lactamase_OXA-790]_[protein_id=WP_2139     GAAAACCTCTTCGAGGTGGGCCAGGCCGAT 660
lcl|NG_074728.1_cds_WP_213994596.1_1_[gene=blaOXA]_[locus_tag=A7J11_07085]_[protein=OXA-114_family_class_D_beta-lactamase_OXA-791]_[protein_id=WP_2139     GACAACCTCTTCGAGGTGGGCCAGGCCGAT 660
                                                                                                                                                                                         

OXA-1_consensus                                                                                                                                            AGTACAAAACTGTATGGGAAAACTGGTGCA 690
OXA01_crRNA                                                                                                                                                ------------------------------ 690
Forward_primer                                                                                                                                             ------------------------------ 690
Reverse_primer                                                                                                                                             ------------------------------ 690
lcl|MN339508.1_cds_QEJ74005.1_1_[gene=blaOXA]_[protein=OXA-114_family_class_D_beta-lactamase_OXA-839]_[protein_id=QEJ74005.1]_[location=1..828]_[gbkey     GGCTGGCGCCTGTATGGCAAGACCGGCACC 690
lcl|NG_066512.1_cds_WP_150823471.1_1_[gene=blaOXA]_[locus_tag=A7J11_06454]_[protein=OXA-114_family_class_D_beta-lactamase_OXA-839]_[protein_id=WP_1508     GGCTGGCGCCTGTATGGCAAGACCGGCACC 690
lcl|NG_074727.1_cds_WP_213994595.1_1_[gene=blaOXA]_[locus_tag=A7J11_07084]_[protein=OXA-114_family_class_D_beta-lactamase_OXA-790]_[protein_id=WP_2139     GGCTGGCGCCTGTATGGCAGAACCGGCACC 690
lcl|NG_074728.1_cds_WP_213994596.1_1_[gene=blaOXA]_[locus_tag=A7J11_07085]_[protein=OXA-114_family_class_D_beta-lactamase_OXA-791]_[protein_id=WP_2139     GGCTGGCGCCTGTATGGCAGGACCGGCACC 690
                                                                                                                                                                                         

OXA-1_consensus                                                                                                                                            GGATT---------------------CACA 720
OXA01_crRNA                                                                                                                                                ------------------------------ 720
Forward_primer                                                                                                                                             ------------------------------ 720
Reverse_primer                                                                                                                                             GGGTC------------------------- 720
lcl|MN339508.1_cds_QEJ74005.1_1_[gene=blaOXA]_[protein=OXA-114_family_class_D_beta-lactamase_OXA-839]_[protein_id=QEJ74005.1]_[location=1..828]_[gbkey     GGGTCGCCCGGCAGCAACGGCGTCTACACG 720
lcl|NG_066512.1_cds_WP_150823471.1_1_[gene=blaOXA]_[locus_tag=A7J11_06454]_[protein=OXA-114_family_class_D_beta-lactamase_OXA-839]_[protein_id=WP_1508     GGGTCGCCCGGCAGCAACGGCGTCTACACG 720
lcl|NG_074727.1_cds_WP_213994595.1_1_[gene=blaOXA]_[locus_tag=A7J11_07084]_[protein=OXA-114_family_class_D_beta-lactamase_OXA-790]_[protein_id=WP_2139     GGGTCGCCCGGCAGCAACGGCGTCTACACG 720
lcl|NG_074728.1_cds_WP_213994596.1_1_[gene=blaOXA]_[locus_tag=A7J11_07085]_[protein=OXA-114_family_class_D_beta-lactamase_OXA-791]_[protein_id=WP_2139     GGGTCGCCCGGCAGCAACGGCGTCTACACG 720
                                                                                                                                                                                         

OXA-1_consensus                                                                                                                                            GCAAATAGAACCTTACAAAACGGATGGTTT 750
OXA01_crRNA                                                                                                                                                ------------------------------ 750
Forward_primer                                                                                                                                             ------------------------------ 750
Reverse_primer                                                                                                                                             ------------------------------ 750
lcl|MN339508.1_cds_QEJ74005.1_1_[gene=blaOXA]_[protein=OXA-114_family_class_D_beta-lactamase_OXA-839]_[protein_id=QEJ74005.1]_[location=1..828]_[gbkey     GCGGCCAATGCCT------ACGGCTGGTTC 750
lcl|NG_066512.1_cds_WP_150823471.1_1_[gene=blaOXA]_[locus_tag=A7J11_06454]_[protein=OXA-114_family_class_D_beta-lactamase_OXA-839]_[protein_id=WP_1508     GCGGCCAATGCCT------ACGGCTGGTTC 750
lcl|NG_074727.1_cds_WP_213994595.1_1_[gene=blaOXA]_[locus_tag=A7J11_07084]_[protein=OXA-114_family_class_D_beta-lactamase_OXA-790]_[protein_id=WP_2139     GCGGCCAATGCCT------ACGGCTGGTTC 750
lcl|NG_074728.1_cds_WP_213994596.1_1_[gene=blaOXA]_[locus_tag=A7J11_07085]_[protein=OXA-114_family_class_D_beta-lactamase_OXA-791]_[protein_id=WP_2139     GCGGCCAATGCCT------ACGGCTGGTTC 750
                                                                                                                                                                                         

OXA-1_consensus                                                                                                                                            GAAGGGTTTATTATAAGCAAATCAGGACAT 780
OXA01_crRNA                                                                                                                                                ------------------------------ 780
Forward_primer                                                                                                                                             ------------------------------ 780
Reverse_primer                                                                                                                                             ------------------------------ 780
lcl|MN339508.1_cds_QEJ74005.1_1_[gene=blaOXA]_[protein=OXA-114_family_class_D_beta-lactamase_OXA-839]_[protein_id=QEJ74005.1]_[location=1..828]_[gbkey     GTCGG-------CTGGGCGCGCAAGGATGG 780
lcl|NG_066512.1_cds_WP_150823471.1_1_[gene=blaOXA]_[locus_tag=A7J11_06454]_[protein=OXA-114_family_class_D_beta-lactamase_OXA-839]_[protein_id=WP_1508     GTCGG-------CTGGGCGCGCAAGGATGG 780
lcl|NG_074727.1_cds_WP_213994595.1_1_[gene=blaOXA]_[locus_tag=A7J11_07084]_[protein=OXA-114_family_class_D_beta-lactamase_OXA-790]_[protein_id=WP_2139     GTCGG-------CTGGGCGCGCAAGGATGG 780
lcl|NG_074728.1_cds_WP_213994596.1_1_[gene=blaOXA]_[locus_tag=A7J11_07085]_[protein=OXA-114_family_class_D_beta-lactamase_OXA-791]_[protein_id=WP_2139     GTCGG-------CTGGGCGCGCAAGGATGG 780
                                                                                                                                                                                         

OXA-1_consensus                                                                                                                                            AAATATGTTTTTGTGTCCGCACTTACAGGA 810
OXA01_crRNA                                                                                                                                                ------------------------------ 810
Forward_primer                                                                                                                                             ------------------------------ 810
Reverse_primer                                                                                                                                             ------------------------------ 810
lcl|MN339508.1_cds_QEJ74005.1_1_[gene=blaOXA]_[protein=OXA-114_family_class_D_beta-lactamase_OXA-839]_[protein_id=QEJ74005.1]_[location=1..828]_[gbkey     CCGCCAGCTGGTGTACGCCCGCCTGCTGCA 810
lcl|NG_066512.1_cds_WP_150823471.1_1_[gene=blaOXA]_[locus_tag=A7J11_06454]_[protein=OXA-114_family_class_D_beta-lactamase_OXA-839]_[protein_id=WP_1508     CCGCCAGCTGGTGTACGCCCGCCTGCTGCA 810
lcl|NG_074727.1_cds_WP_213994595.1_1_[gene=blaOXA]_[locus_tag=A7J11_07084]_[protein=OXA-114_family_class_D_beta-lactamase_OXA-790]_[protein_id=WP_2139     CCGCCAGCTGGTGTACGCCCGCCTGCTGCA 810
lcl|NG_074728.1_cds_WP_213994596.1_1_[gene=blaOXA]_[locus_tag=A7J11_07085]_[protein=OXA-114_family_class_D_beta-lactamase_OXA-791]_[protein_id=WP_2139     CCGCCAACTGGTGTACGCCCGCCTGCTGCA 810
                                                                                                                                                                                         

OXA-1_consensus                                                                                                                                            AACTTGGGGTCGAATTTAACATCAAGCATA 840
OXA01_crRNA                                                                                                                                                ------------------------------ 840
Forward_primer                                                                                                                                             ------------------------------ 840
Reverse_primer                                                                                                                                             ------------------------------ 840
lcl|MN339508.1_cds_QEJ74005.1_1_[gene=blaOXA]_[protein=OXA-114_family_class_D_beta-lactamase_OXA-839]_[protein_id=QEJ74005.1]_[location=1..828]_[gbkey     -------GGACGAGCGCGCCACCCAGCCCA 840
lcl|NG_066512.1_cds_WP_150823471.1_1_[gene=blaOXA]_[locus_tag=A7J11_06454]_[protein=OXA-114_family_class_D_beta-lactamase_OXA-839]_[protein_id=WP_1508     -------GGACGAGCGCGCCACCCAGCCCA 840
lcl|NG_074727.1_cds_WP_213994595.1_1_[gene=blaOXA]_[locus_tag=A7J11_07084]_[protein=OXA-114_family_class_D_beta-lactamase_OXA-790]_[protein_id=WP_2139     -------GGATGAGCGCGCCACCCGGCCCA 840
lcl|NG_074728.1_cds_WP_213994596.1_1_[gene=blaOXA]_[locus_tag=A7J11_07085]_[protein=OXA-114_family_class_D_beta-lactamase_OXA-791]_[protein_id=WP_2139     -------GGACGAGCGCGCCACCCAGCCCA 840
                                                                                                                                                                                         

OXA-1_consensus                                                                                                                                            A-----------------------AAGCCA 870
OXA01_crRNA                                                                                                                                                ------------------------------ 870
Forward_primer                                                                                                                                             ------------------------------ 870
Reverse_primer                                                                                                                                             ------------------------------ 870
lcl|MN339508.1_cds_QEJ74005.1_1_[gene=blaOXA]_[protein=OXA-114_family_class_D_beta-lactamase_OXA-839]_[protein_id=QEJ74005.1]_[location=1..828]_[gbkey     ACGCCGGCTTGCGCGCCCGCGACGAGCTGG 870
lcl|NG_066512.1_cds_WP_150823471.1_1_[gene=blaOXA]_[locus_tag=A7J11_06454]_[protein=OXA-114_family_class_D_beta-lactamase_OXA-839]_[protein_id=WP_1508     ACGCCGGCTTGCGCGCCCGCGACGAGCTGG 870
lcl|NG_074727.1_cds_WP_213994595.1_1_[gene=blaOXA]_[locus_tag=A7J11_07084]_[protein=OXA-114_family_class_D_beta-lactamase_OXA-790]_[protein_id=WP_2139     ACGCCGGCCTGCGCGCCCGCGACGAGCTGG 870
lcl|NG_074728.1_cds_WP_213994596.1_1_[gene=blaOXA]_[locus_tag=A7J11_07085]_[protein=OXA-114_family_class_D_beta-lactamase_OXA-791]_[protein_id=WP_2139     ACGCCGGCCTGCGCGCCCGCGACGAGCTGG 870
                                                                                                                                                                                         

OXA-1_consensus                                                                                                                                            AGAAAAATGCGATCACCATTCTAAACACAC 900
OXA01_crRNA                                                                                                                                                ------------------------------ 900
Forward_primer                                                                                                                                             ------------------------------ 900
Reverse_primer                                                                                                                                             ------------------------------ 900
lcl|MN339508.1_cds_QEJ74005.1_1_[gene=blaOXA]_[protein=OXA-114_family_class_D_beta-lactamase_OXA-839]_[protein_id=QEJ74005.1]_[location=1..828]_[gbkey     TGCGCGACTGGCCGGCCATGGCTGGCGCGT 900
lcl|NG_066512.1_cds_WP_150823471.1_1_[gene=blaOXA]_[locus_tag=A7J11_06454]_[protein=OXA-114_family_class_D_beta-lactamase_OXA-839]_[protein_id=WP_1508     TGCGCGACTGGCCGGCCATGGCTGGCGCGT 900
lcl|NG_074727.1_cds_WP_213994595.1_1_[gene=blaOXA]_[locus_tag=A7J11_07084]_[protein=OXA-114_family_class_D_beta-lactamase_OXA-790]_[protein_id=WP_2139     TGCGCGACTGGCCGGCCATGGCCGGCGCGT 900
lcl|NG_074728.1_cds_WP_213994596.1_1_[gene=blaOXA]_[locus_tag=A7J11_07085]_[protein=OXA-114_family_class_D_beta-lactamase_OXA-791]_[protein_id=WP_2139     TGCGCGACTGGCCGGCCATGGCCGGCGCGT 900
                                                                                                                                                                                         

OXA-1_consensus                                                                                                                                            TAAATTTATAA 911
OXA01_crRNA                                                                                                                                                ----------- 911
Forward_primer                                                                                                                                             ----------- 911
Reverse_primer                                                                                                                                             ----------- 911
lcl|MN339508.1_cds_QEJ74005.1_1_[gene=blaOXA]_[protein=OXA-114_family_class_D_beta-lactamase_OXA-839]_[protein_id=QEJ74005.1]_[location=1..828]_[gbkey     GGCGCCCGTGA 911
lcl|NG_066512.1_cds_WP_150823471.1_1_[gene=blaOXA]_[locus_tag=A7J11_06454]_[protein=OXA-114_family_class_D_beta-lactamase_OXA-839]_[protein_id=WP_1508     GGCGCCCGTGA 911
lcl|NG_074727.1_cds_WP_213994595.1_1_[gene=blaOXA]_[locus_tag=A7J11_07084]_[protein=OXA-114_family_class_D_beta-lactamase_OXA-790]_[protein_id=WP_2139     GGCGCCCGTGA 911
lcl|NG_074728.1_cds_WP_213994596.1_1_[gene=blaOXA]_[locus_tag=A7J11_07085]_[protein=OXA-114_family_class_D_beta-lactamase_OXA-791]_[protein_id=WP_2139     GGCGCCCGTGA 911
                                                                                                                                                                      
