# Supplementary material for: Thermal optimized PCR coupled to CRISPR-Cas12a for rapid detection of blaOXA-1 resistance gene
Source: PLoS One. 2026 May 15;21(5):e0337675. doi: 10.1371/journal.pone.0337675 (PMC13178884; doi:10.1371/journal.pone.0337675)
Supplement: S2 File [file pone.0337675.s002.zip › Supplementary_file_S2/Aln_OXA9.aln]

CLUSTAL W 2.0 multiple sequence alignment

OXA-1_consensus                                                                                                                                            ATGAAAAACACAATACATATCAACTTCGCT 30
OXA01_crRNA                                                                                                                                                ------------------------------ 30
Forward_primer                                                                                                                                             ------------------------------ 30
Reverse_primer                                                                                                                                             ------------------------------ 30
lcl|NG_049830.1_cds_WP_000722315.1_1_[gene=blaOXA]_[locus_tag=A7J11_00977]_[protein=oxacillin-hydrolyzing_class_D_beta-lactamase_OXA-9]_[protein_id=WP     ATGAAAAAAATTTTGCTGCTGCA------T 30
lcl|NG_067158.1_cds_WP_156404658.1_1_[gene=blaOXA]_[locus_tag=A7J11_06594]_[protein=OXA-9_family_oxacillin-hydrolyzing_class_D_beta-lactamase_OXA-896]     ATGAAAAAAATTTTGCTGCTGCA------T 30
lcl|MZ224654.1_cds_UBU33213.1_1_[gene=blaOXA]_[protein=oxacillin-hydrolyzing_class_D_beta-lactamase_OXA-9]_[protein_id=UBU33213.1]_[location=1..825]_[     ATGAAAAAAATTTTGCTGCTGCA------T 30
lcl|MZ557407.1_cds_QXN56690.1_1_[gene=blaOXA]_[protein=oxacillin-hydrolyzing_class_D_beta-lactamase_OXA-9]_[protein_id=QXN56690.1]_[location=1..825]_[     ATGAAAAAAATTTTGCTGCTGCA------T 30
                                                                                                                                                                                         

OXA-1_consensus                                                                                                                                            ATTTTTTTAATAATTGCAAATATTATCTAC 60
OXA01_crRNA                                                                                                                                                ------------------------------ 60
Forward_primer                                                                                                                                             ------------------------------ 60
Reverse_primer                                                                                                                                             ------------------------------ 60
lcl|NG_049830.1_cds_WP_000722315.1_1_[gene=blaOXA]_[locus_tag=A7J11_00977]_[protein=oxacillin-hydrolyzing_class_D_beta-lactamase_OXA-9]_[protein_id=WP     ATGTTGGTGTTCGTTTCCGCCACTCTCCCA 60
lcl|NG_067158.1_cds_WP_156404658.1_1_[gene=blaOXA]_[locus_tag=A7J11_06594]_[protein=OXA-9_family_oxacillin-hydrolyzing_class_D_beta-lactamase_OXA-896]     ATGTTGGTGTTCGTTTCCGCCACTCTCCCA 60
lcl|MZ224654.1_cds_UBU33213.1_1_[gene=blaOXA]_[protein=oxacillin-hydrolyzing_class_D_beta-lactamase_OXA-9]_[protein_id=UBU33213.1]_[location=1..825]_[     ATGTTGGTGTTCGTTTCCGCCACTCTCCCA 60
lcl|MZ557407.1_cds_QXN56690.1_1_[gene=blaOXA]_[protein=oxacillin-hydrolyzing_class_D_beta-lactamase_OXA-9]_[protein_id=QXN56690.1]_[location=1..825]_[     ATGTTGGTGTTCGTTTCCGCCACTCTCCCA 60
                                                                                                                                                                                         

OXA-1_consensus                                                                                                                                            AGCAGCGCCAGTGCATCAACAGATATCTCT 90
OXA01_crRNA                                                                                                                                                ------------------------------ 90
Forward_primer                                                                                                                                             ------------------------------ 90
Reverse_primer                                                                                                                                             ------------------------------ 90
lcl|NG_049830.1_cds_WP_000722315.1_1_[gene=blaOXA]_[locus_tag=A7J11_00977]_[protein=oxacillin-hydrolyzing_class_D_beta-lactamase_OXA-9]_[protein_id=WP     ATCAGTTCCGTGGCTTCTGATGAGGTTGAA 90
lcl|NG_067158.1_cds_WP_156404658.1_1_[gene=blaOXA]_[locus_tag=A7J11_06594]_[protein=OXA-9_family_oxacillin-hydrolyzing_class_D_beta-lactamase_OXA-896]     ATCAGTTCCGTGGCTTCTGATGAGGTTGAA 90
lcl|MZ224654.1_cds_UBU33213.1_1_[gene=blaOXA]_[protein=oxacillin-hydrolyzing_class_D_beta-lactamase_OXA-9]_[protein_id=UBU33213.1]_[location=1..825]_[     ATCAGTTCCGTGGCTTCTGATGAGGTTGAA 90
lcl|MZ557407.1_cds_QXN56690.1_1_[gene=blaOXA]_[protein=oxacillin-hydrolyzing_class_D_beta-lactamase_OXA-9]_[protein_id=QXN56690.1]_[location=1..825]_[     ATCAGTTCCGTGGCTTCTGATGAGGTTGAA 90
                                                                                                                                                                                         

OXA-1_consensus                                                                                                                                            ACTGTTGCAT-CTCCATTATTTGAAGGAAC 120
OXA01_crRNA                                                                                                                                                ------------------------------ 120
Forward_primer                                                                                                                                             ------------------------------ 120
Reverse_primer                                                                                                                                             ------------------------------ 120
lcl|NG_049830.1_cds_WP_000722315.1_1_[gene=blaOXA]_[locus_tag=A7J11_00977]_[protein=oxacillin-hydrolyzing_class_D_beta-lactamase_OXA-9]_[protein_id=WP     ACGCTTAAATGCACCATCAT---------- 120
lcl|NG_067158.1_cds_WP_156404658.1_1_[gene=blaOXA]_[locus_tag=A7J11_06594]_[protein=OXA-9_family_oxacillin-hydrolyzing_class_D_beta-lactamase_OXA-896]     ACGCTTAAATGCACCATCAT---------- 120
lcl|MZ224654.1_cds_UBU33213.1_1_[gene=blaOXA]_[protein=oxacillin-hydrolyzing_class_D_beta-lactamase_OXA-9]_[protein_id=UBU33213.1]_[location=1..825]_[     ACGCTTAAATGCACCATCAT---------- 120
lcl|MZ557407.1_cds_QXN56690.1_1_[gene=blaOXA]_[protein=oxacillin-hydrolyzing_class_D_beta-lactamase_OXA-9]_[protein_id=QXN56690.1]_[location=1..825]_[     ACGCTTAAATGCACCATCAT---------- 120
                                                                                                                                                                                         

OXA-1_consensus                                                                                                                                            TGAAGGTTGTTTTTTACTTTACGATGCATC 150
OXA01_crRNA                                                                                                                                                ------------------------------ 150
Forward_primer                                                                                                                                             ------------------------------ 150
Reverse_primer                                                                                                                                             ------------------------------ 150
lcl|NG_049830.1_cds_WP_000722315.1_1_[gene=blaOXA]_[locus_tag=A7J11_00977]_[protein=oxacillin-hydrolyzing_class_D_beta-lactamase_OXA-9]_[protein_id=WP     ------------------------CGCAGA 150
lcl|NG_067158.1_cds_WP_156404658.1_1_[gene=blaOXA]_[locus_tag=A7J11_06594]_[protein=OXA-9_family_oxacillin-hydrolyzing_class_D_beta-lactamase_OXA-896]     ------------------------CGCAGA 150
lcl|MZ224654.1_cds_UBU33213.1_1_[gene=blaOXA]_[protein=oxacillin-hydrolyzing_class_D_beta-lactamase_OXA-9]_[protein_id=UBU33213.1]_[location=1..825]_[     ------------------------CGCAGA 150
lcl|MZ557407.1_cds_QXN56690.1_1_[gene=blaOXA]_[protein=oxacillin-hydrolyzing_class_D_beta-lactamase_OXA-9]_[protein_id=QXN56690.1]_[location=1..825]_[     ------------------------CGCAGA 150
                                                                                                                                                                                         

OXA-1_consensus                                                                                                                                            CACAAACGCTGAAATTGCTCAATTCAATAA 180
OXA01_crRNA                                                                                                                                                ------------------------------ 180
Forward_primer                                                                                                                                             ------------------------------ 180
Reverse_primer                                                                                                                                             ------------------------------ 180
lcl|NG_049830.1_cds_WP_000722315.1_1_[gene=blaOXA]_[locus_tag=A7J11_00977]_[protein=oxacillin-hydrolyzing_class_D_beta-lactamase_OXA-9]_[protein_id=WP     CGCCATTACCGGAAATACCTTATATGAGAC 180
lcl|NG_067158.1_cds_WP_156404658.1_1_[gene=blaOXA]_[locus_tag=A7J11_06594]_[protein=OXA-9_family_oxacillin-hydrolyzing_class_D_beta-lactamase_OXA-896]     CGCCATTACCGGAAATACCTTATATGAGAC 180
lcl|MZ224654.1_cds_UBU33213.1_1_[gene=blaOXA]_[protein=oxacillin-hydrolyzing_class_D_beta-lactamase_OXA-9]_[protein_id=UBU33213.1]_[location=1..825]_[     CGCCATTACCGGAAATACCTTATATGAGAC 180
lcl|MZ557407.1_cds_QXN56690.1_1_[gene=blaOXA]_[protein=oxacillin-hydrolyzing_class_D_beta-lactamase_OXA-9]_[protein_id=QXN56690.1]_[location=1..825]_[     CGCCATTACCGGAAATACCTTATATGAGAC 180
                                                                                                                                                                                         

OXA-1_consensus                                                                                                                                            AGCAAAGTGTGCAACGCAAATGGCACCAGA 210
OXA01_crRNA                                                                                                                                                ------------------------------ 210
Forward_primer                                                                                                                                             ------------------------------ 210
Reverse_primer                                                                                                                                             ------------------------------ 210
lcl|NG_049830.1_cds_WP_000722315.1_1_[gene=blaOXA]_[locus_tag=A7J11_00977]_[protein=oxacillin-hydrolyzing_class_D_beta-lactamase_OXA-9]_[protein_id=WP     CGGAGAATGTGCCCGTCGTGTGTCTCCGTG 210
lcl|NG_067158.1_cds_WP_156404658.1_1_[gene=blaOXA]_[locus_tag=A7J11_06594]_[protein=OXA-9_family_oxacillin-hydrolyzing_class_D_beta-lactamase_OXA-896]     CGGAGAATGTGCCCGTCGTGTGTCTCCGTG 210
lcl|MZ224654.1_cds_UBU33213.1_1_[gene=blaOXA]_[protein=oxacillin-hydrolyzing_class_D_beta-lactamase_OXA-9]_[protein_id=UBU33213.1]_[location=1..825]_[     CGGAGAATGTGCCCGTCGTGTGTCTCCGTG 210
lcl|MZ557407.1_cds_QXN56690.1_1_[gene=blaOXA]_[protein=oxacillin-hydrolyzing_class_D_beta-lactamase_OXA-9]_[protein_id=QXN56690.1]_[location=1..825]_[     CGGAGAATGTGCCCGTCGTGTGTCTCCGTG 210
                                                                                                                                                                                         

OXA-1_consensus                                                                                                                                            TTCAACTTTCAAGATCGCATTATCACTTAT 240
OXA01_crRNA                                                                                                                                                ------------------------------ 240
Forward_primer                                                                                                                                             ------------------------------ 240
Reverse_primer                                                                                                                                             ------------------------------ 240
lcl|NG_049830.1_cds_WP_000722315.1_1_[gene=blaOXA]_[locus_tag=A7J11_00977]_[protein=oxacillin-hydrolyzing_class_D_beta-lactamase_OXA-9]_[protein_id=WP     CTCGTCTTTTAAACTTCCATTGGCAATCAT 240
lcl|NG_067158.1_cds_WP_156404658.1_1_[gene=blaOXA]_[locus_tag=A7J11_06594]_[protein=OXA-9_family_oxacillin-hydrolyzing_class_D_beta-lactamase_OXA-896]     CTCGTCTTTTAAACTTCCATTGGCAATCAT 240
lcl|MZ224654.1_cds_UBU33213.1_1_[gene=blaOXA]_[protein=oxacillin-hydrolyzing_class_D_beta-lactamase_OXA-9]_[protein_id=UBU33213.1]_[location=1..825]_[     CTCGTCTTTTAAACTTCCATTGGCAATCAT 240
lcl|MZ557407.1_cds_QXN56690.1_1_[gene=blaOXA]_[protein=oxacillin-hydrolyzing_class_D_beta-lactamase_OXA-9]_[protein_id=QXN56690.1]_[location=1..825]_[     CTCGTCTTTTAAACTTCCATTGGCAATCAT 240
                                                                                                                                                                                         

OXA-1_consensus                                                                                                                                            GGCATTTGATGCGGAAATAATAGATCAGAA 270
OXA01_crRNA                                                                                                                                                ------------------------------ 270
Forward_primer                                                                                                                                             ------------------------------ 270
Reverse_primer                                                                                                                                             ------------------------------ 270
lcl|NG_049830.1_cds_WP_000722315.1_1_[gene=blaOXA]_[locus_tag=A7J11_00977]_[protein=oxacillin-hydrolyzing_class_D_beta-lactamase_OXA-9]_[protein_id=WP     GGGGTTTGATAGTGGAATCTTGCAGTCGCC 270
lcl|NG_067158.1_cds_WP_156404658.1_1_[gene=blaOXA]_[locus_tag=A7J11_06594]_[protein=OXA-9_family_oxacillin-hydrolyzing_class_D_beta-lactamase_OXA-896]     GGGGTTTGATAGTGGAATCTTGCAGTCGCC 270
lcl|MZ224654.1_cds_UBU33213.1_1_[gene=blaOXA]_[protein=oxacillin-hydrolyzing_class_D_beta-lactamase_OXA-9]_[protein_id=UBU33213.1]_[location=1..825]_[     GGGGTTTGATAGTGGAATCTTGCAGTCGCC 270
lcl|MZ557407.1_cds_QXN56690.1_1_[gene=blaOXA]_[protein=oxacillin-hydrolyzing_class_D_beta-lactamase_OXA-9]_[protein_id=QXN56690.1]_[location=1..825]_[     GGGGTTTGATAGTGGAATCTTGCAGTCGCC 270
                                                                                                                                                                                         

OXA-1_consensus                                                                                                                                            AACCATATTCAAATGGGA-TAAAACCCCCA 300
OXA01_crRNA                                                                                                                                                ------------------------------ 300
Forward_primer                                                                                                                                             ------------------------------ 300
Reverse_primer                                                                                                                                             -----CACTTACAGGAAACTTGGGGTC--- 300
lcl|NG_049830.1_cds_WP_000722315.1_1_[gene=blaOXA]_[locus_tag=A7J11_00977]_[protein=oxacillin-hydrolyzing_class_D_beta-lactamase_OXA-9]_[protein_id=WP     AAAATCACCTACGTGGGAATTGAAGCCGGA 300
lcl|NG_067158.1_cds_WP_156404658.1_1_[gene=blaOXA]_[locus_tag=A7J11_06594]_[protein=OXA-9_family_oxacillin-hydrolyzing_class_D_beta-lactamase_OXA-896]     AAAATCACCTACGTGGGAATTGAAGCCGGA 300
lcl|MZ224654.1_cds_UBU33213.1_1_[gene=blaOXA]_[protein=oxacillin-hydrolyzing_class_D_beta-lactamase_OXA-9]_[protein_id=UBU33213.1]_[location=1..825]_[     AAAATCACCTACGTGGGAATTGAAGCCGGA 300
lcl|MZ557407.1_cds_QXN56690.1_1_[gene=blaOXA]_[protein=oxacillin-hydrolyzing_class_D_beta-lactamase_OXA-9]_[protein_id=QXN56690.1]_[location=1..825]_[     AAAATCACCTACGTGGGAATTGAAGCCGGA 300
                                                                                                                                                                                         

OXA-1_consensus                                                                                                                                            AAGGAATGGAGATCTGGAACAGCAATCATA 330
OXA01_crRNA                                                                                                                                                ------------------------------ 330
Forward_primer                                                                                                                                             ------------------------------ 330
Reverse_primer                                                                                                                                             ------------------------------ 330
lcl|NG_049830.1_cds_WP_000722315.1_1_[gene=blaOXA]_[locus_tag=A7J11_00977]_[protein=oxacillin-hydrolyzing_class_D_beta-lactamase_OXA-9]_[protein_id=WP     ATACAACCCGTCTCCGAGAGATCGCACATA 330
lcl|NG_067158.1_cds_WP_156404658.1_1_[gene=blaOXA]_[locus_tag=A7J11_06594]_[protein=OXA-9_family_oxacillin-hydrolyzing_class_D_beta-lactamase_OXA-896]     ATACAACCCGTCTCCGAGAGATCGCACATA 330
lcl|MZ224654.1_cds_UBU33213.1_1_[gene=blaOXA]_[protein=oxacillin-hydrolyzing_class_D_beta-lactamase_OXA-9]_[protein_id=UBU33213.1]_[location=1..825]_[     ATACAACCCGTCTCCGAGAGATCGCACATA 330
lcl|MZ557407.1_cds_QXN56690.1_1_[gene=blaOXA]_[protein=oxacillin-hydrolyzing_class_D_beta-lactamase_OXA-9]_[protein_id=QXN56690.1]_[location=1..825]_[     ATACAACCCGTCTCCGAGAGATCGCACATA 330
                                                                                                                                                                                         

OXA-1_consensus                                                                                                                                            CA-----------CCAAAGACGTGGATGCA 360
OXA01_crRNA                                                                                                                                                ------------------------------ 360
Forward_primer                                                                                                                                             ------------------------------ 360
Reverse_primer                                                                                                                                             ------------------------------ 360
lcl|NG_049830.1_cds_WP_000722315.1_1_[gene=blaOXA]_[locus_tag=A7J11_00977]_[protein=oxacillin-hydrolyzing_class_D_beta-lactamase_OXA-9]_[protein_id=WP     CAAACAAGTCTATCCGGCGCTATGGCAAAG 360
lcl|NG_067158.1_cds_WP_156404658.1_1_[gene=blaOXA]_[locus_tag=A7J11_06594]_[protein=OXA-9_family_oxacillin-hydrolyzing_class_D_beta-lactamase_OXA-896]     CAAACAAGTCTATCCGGCGCTATGGCAAAG 360
lcl|MZ224654.1_cds_UBU33213.1_1_[gene=blaOXA]_[protein=oxacillin-hydrolyzing_class_D_beta-lactamase_OXA-9]_[protein_id=UBU33213.1]_[location=1..825]_[     CAAACAAGTCTATCCGGCGCTATGGCAAAG 360
lcl|MZ557407.1_cds_QXN56690.1_1_[gene=blaOXA]_[protein=oxacillin-hydrolyzing_class_D_beta-lactamase_OXA-9]_[protein_id=QXN56690.1]_[location=1..825]_[     CAAACAAGTCTATCCGGCGCTATGGCAAAG 360
                                                                                                                                                                                         

OXA-1_consensus                                                                                                                                            ATTTTCTGTTGTTTGGGTTTCGCAAGAAAT 390
OXA01_crRNA                                                                                                                                                ------------------------------ 390
Forward_primer                                                                                                                                             ------------------------------ 390
Reverse_primer                                                                                                                                             ------------------------------ 390
lcl|NG_049830.1_cds_WP_000722315.1_1_[gene=blaOXA]_[locus_tag=A7J11_00977]_[protein=oxacillin-hydrolyzing_class_D_beta-lactamase_OXA-9]_[protein_id=WP     CGACTCTGTTGTCTGGTTCTCGCAGCAATT 390
lcl|NG_067158.1_cds_WP_156404658.1_1_[gene=blaOXA]_[locus_tag=A7J11_06594]_[protein=OXA-9_family_oxacillin-hydrolyzing_class_D_beta-lactamase_OXA-896]     CGACTCTGTTGTCTGGTTCTCGCAGCAATT 390
lcl|MZ224654.1_cds_UBU33213.1_1_[gene=blaOXA]_[protein=oxacillin-hydrolyzing_class_D_beta-lactamase_OXA-9]_[protein_id=UBU33213.1]_[location=1..825]_[     CGACTCTGTTGTCTGGTTCTCGCAGCAATT 390
lcl|MZ557407.1_cds_QXN56690.1_1_[gene=blaOXA]_[protein=oxacillin-hydrolyzing_class_D_beta-lactamase_OXA-9]_[protein_id=QXN56690.1]_[location=1..825]_[     CGACTCTGTTGTCTGGTTCTCGCAGCAATT 390
                                                                                                                                                                                         

OXA-1_consensus                                                                                                                                            AACCCAAAAAATTGGATTAAATAAAATCAA 420
OXA01_crRNA                                                                                                                                                ------------------------------ 420
Forward_primer                                                                                                                                             ------------------------------ 420
Reverse_primer                                                                                                                                             ------------------------------ 420
lcl|NG_049830.1_cds_WP_000722315.1_1_[gene=blaOXA]_[locus_tag=A7J11_00977]_[protein=oxacillin-hydrolyzing_class_D_beta-lactamase_OXA-9]_[protein_id=WP     AACAAGCCGTCTGGGAGTTGATCGGTTCAC 420
lcl|NG_067158.1_cds_WP_156404658.1_1_[gene=blaOXA]_[locus_tag=A7J11_06594]_[protein=OXA-9_family_oxacillin-hydrolyzing_class_D_beta-lactamase_OXA-896]     AACAAGCCGTCTGGGAGTTGATCGGTTCAC 420
lcl|MZ224654.1_cds_UBU33213.1_1_[gene=blaOXA]_[protein=oxacillin-hydrolyzing_class_D_beta-lactamase_OXA-9]_[protein_id=UBU33213.1]_[location=1..825]_[     AACAAGCCGTCTGGGAGTTGATCGGTTCAC 420
lcl|MZ557407.1_cds_QXN56690.1_1_[gene=blaOXA]_[protein=oxacillin-hydrolyzing_class_D_beta-lactamase_OXA-9]_[protein_id=QXN56690.1]_[location=1..825]_[     AACAAGCCGTCTGGGAGTTGATCGGTTCAC 420
                                                                                                                                                                                         

OXA-1_consensus                                                                                                                                            GAATTATCTCAAAGATTTTGATTATGGAAA 450
OXA01_crRNA                                                                                                                                                ------------------------------ 450
Forward_primer                                                                                                                                             ------------------------------ 450
Reverse_primer                                                                                                                                             ------------------------------ 450
lcl|NG_049830.1_cds_WP_000722315.1_1_[gene=blaOXA]_[locus_tag=A7J11_00977]_[protein=oxacillin-hydrolyzing_class_D_beta-lactamase_OXA-9]_[protein_id=WP     GGAATACGTAAAGAAATTTGAGTACGGTAA 450
lcl|NG_067158.1_cds_WP_156404658.1_1_[gene=blaOXA]_[locus_tag=A7J11_06594]_[protein=OXA-9_family_oxacillin-hydrolyzing_class_D_beta-lactamase_OXA-896]     GGAATACGTAAAGAAATTTGAGTACGGTAA 450
lcl|MZ224654.1_cds_UBU33213.1_1_[gene=blaOXA]_[protein=oxacillin-hydrolyzing_class_D_beta-lactamase_OXA-9]_[protein_id=UBU33213.1]_[location=1..825]_[     GGAATACGTAAAGAAATTTGAGTACGGTAA 450
lcl|MZ557407.1_cds_QXN56690.1_1_[gene=blaOXA]_[protein=oxacillin-hydrolyzing_class_D_beta-lactamase_OXA-9]_[protein_id=QXN56690.1]_[location=1..825]_[     GGAATACGTAAAGAAATTTGAGTACGGTAA 450
                                                                                                                                                                                         

OXA-1_consensus                                                                                                                                            TCAAGACTTCTCTGGAGATAAAGAAAGAAA 480
OXA01_crRNA                                                                                                                                                ------------------------------ 480
Forward_primer                                                                                                                                             ------------------------------ 480
Reverse_primer                                                                                                                                             ------------------------------ 480
lcl|NG_049830.1_cds_WP_000722315.1_1_[gene=blaOXA]_[locus_tag=A7J11_00977]_[protein=oxacillin-hydrolyzing_class_D_beta-lactamase_OXA-9]_[protein_id=WP     TCAAGATGTTTCCGGTGACTCGGGGAAGCA 480
lcl|NG_067158.1_cds_WP_156404658.1_1_[gene=blaOXA]_[locus_tag=A7J11_06594]_[protein=OXA-9_family_oxacillin-hydrolyzing_class_D_beta-lactamase_OXA-896]     TCAAGATGTTTCCGGTGACTCGGGGAAGCA 480
lcl|MZ224654.1_cds_UBU33213.1_1_[gene=blaOXA]_[protein=oxacillin-hydrolyzing_class_D_beta-lactamase_OXA-9]_[protein_id=UBU33213.1]_[location=1..825]_[     TCAAGATGTTTCCGGTGACTCGGGGAAGCA 480
lcl|MZ557407.1_cds_QXN56690.1_1_[gene=blaOXA]_[protein=oxacillin-hydrolyzing_class_D_beta-lactamase_OXA-9]_[protein_id=QXN56690.1]_[location=1..825]_[     TCAAGATGTTTCCGGTGACTCGGGGAAGCA 480
                                                                                                                                                                                         

OXA-1_consensus                                                                                                                                            CAACGGATTAACAGAAGCATGGCTCGAAAG 510
OXA01_crRNA                                                                                                                                                ------------------------------ 510
Forward_primer                                                                                                                                             ---------------AGCATGGCT------ 510
Reverse_primer                                                                                                                                             ------------------------------ 510
lcl|NG_049830.1_cds_WP_000722315.1_1_[gene=blaOXA]_[locus_tag=A7J11_00977]_[protein=oxacillin-hydrolyzing_class_D_beta-lactamase_OXA-9]_[protein_id=WP     TAACGGCTTGACCCAGTCATGGCTGATGTC 510
lcl|NG_067158.1_cds_WP_156404658.1_1_[gene=blaOXA]_[locus_tag=A7J11_06594]_[protein=OXA-9_family_oxacillin-hydrolyzing_class_D_beta-lactamase_OXA-896]     TAACGGCTTGACCCAGTCATGGCTGATGTC 510
lcl|MZ224654.1_cds_UBU33213.1_1_[gene=blaOXA]_[protein=oxacillin-hydrolyzing_class_D_beta-lactamase_OXA-9]_[protein_id=UBU33213.1]_[location=1..825]_[     TAACGGCTTGACCCAGTCATGGCTGATGTC 510
lcl|MZ557407.1_cds_QXN56690.1_1_[gene=blaOXA]_[protein=oxacillin-hydrolyzing_class_D_beta-lactamase_OXA-9]_[protein_id=QXN56690.1]_[location=1..825]_[     TAACGGCTTGACCCAGTCATGGCTGATGTC 510
                                                                                                                                                                                         

OXA-1_consensus                                                                                                                                            TAGCTTAAAAATTTCACCAGAAGAACAAAT 540
OXA01_crRNA                                                                                                                                                ---------------ACCAGAAGAACAAAT 540
Forward_primer                                                                                                                                             ------------------------------ 540
Reverse_primer                                                                                                                                             ------------------------------ 540
lcl|NG_049830.1_cds_WP_000722315.1_1_[gene=blaOXA]_[locus_tag=A7J11_00977]_[protein=oxacillin-hydrolyzing_class_D_beta-lactamase_OXA-9]_[protein_id=WP     GTCGCTCACCATATCTCCCAAGGAGCAAAT 540
lcl|NG_067158.1_cds_WP_156404658.1_1_[gene=blaOXA]_[locus_tag=A7J11_06594]_[protein=OXA-9_family_oxacillin-hydrolyzing_class_D_beta-lactamase_OXA-896]     GTCGCTCACCATATCTCCCAAGGAGCAAAT 540
lcl|MZ224654.1_cds_UBU33213.1_1_[gene=blaOXA]_[protein=oxacillin-hydrolyzing_class_D_beta-lactamase_OXA-9]_[protein_id=UBU33213.1]_[location=1..825]_[     GTCGCTCACCATATCTCCCAAGGAGCAAAT 540
lcl|MZ557407.1_cds_QXN56690.1_1_[gene=blaOXA]_[protein=oxacillin-hydrolyzing_class_D_beta-lactamase_OXA-9]_[protein_id=QXN56690.1]_[location=1..825]_[     GTCGCTCACCATATCTCCCAAGGAGCAAAT 540
                                                                                                                                                                                         

OXA-1_consensus                                                                                                                                            TCAATTCCTGCGTAAAATTATTAATCACAA 570
OXA01_crRNA                                                                                                                                                TCAATTCCT--------------------- 570
Forward_primer                                                                                                                                             ------------------------------ 570
Reverse_primer                                                                                                                                             ------------------------------ 570
lcl|NG_049830.1_cds_WP_000722315.1_1_[gene=blaOXA]_[locus_tag=A7J11_00977]_[protein=oxacillin-hydrolyzing_class_D_beta-lactamase_OXA-9]_[protein_id=WP     TCAGTTTCTTCTACGCTTTGTCGCGCATAA 570
lcl|NG_067158.1_cds_WP_156404658.1_1_[gene=blaOXA]_[locus_tag=A7J11_06594]_[protein=OXA-9_family_oxacillin-hydrolyzing_class_D_beta-lactamase_OXA-896]     TCAGTTTCTTCTACGCTTTGTCGCGCATAA 570
lcl|MZ224654.1_cds_UBU33213.1_1_[gene=blaOXA]_[protein=oxacillin-hydrolyzing_class_D_beta-lactamase_OXA-9]_[protein_id=UBU33213.1]_[location=1..825]_[     TCAGTTTCTTCTACGCTTTGTCGCGCATAA 570
lcl|MZ557407.1_cds_QXN56690.1_1_[gene=blaOXA]_[protein=oxacillin-hydrolyzing_class_D_beta-lactamase_OXA-9]_[protein_id=QXN56690.1]_[location=1..825]_[     TCAGTTTCTTCTACGCTTTGTCGCGCATAA 570
                                                                                                                                                                                         

OXA-1_consensus                                                                                                                                            TCTCCCAGTTAAAAACTCAGC------CAT 600
OXA01_crRNA                                                                                                                                                ------------------------------ 600
Forward_primer                                                                                                                                             -----------CGAAAGTAGCTTA------ 600
Reverse_primer                                                                                                                                             ------------------------------ 600
lcl|NG_049830.1_cds_WP_000722315.1_1_[gene=blaOXA]_[locus_tag=A7J11_00977]_[protein=oxacillin-hydrolyzing_class_D_beta-lactamase_OXA-9]_[protein_id=WP     GCTGCCTGTATCCGAAGCGGCTTATGACAT 600
lcl|NG_067158.1_cds_WP_156404658.1_1_[gene=blaOXA]_[locus_tag=A7J11_06594]_[protein=OXA-9_family_oxacillin-hydrolyzing_class_D_beta-lactamase_OXA-896]     GCTGCCTGTATCCGAAGCGGCTTATGACAT 600
lcl|MZ224654.1_cds_UBU33213.1_1_[gene=blaOXA]_[protein=oxacillin-hydrolyzing_class_D_beta-lactamase_OXA-9]_[protein_id=UBU33213.1]_[location=1..825]_[     GCTGCCTGTATCCGAAGCGGCTTATGACAT 600
lcl|MZ557407.1_cds_QXN56690.1_1_[gene=blaOXA]_[protein=oxacillin-hydrolyzing_class_D_beta-lactamase_OXA-9]_[protein_id=QXN56690.1]_[location=1..825]_[     GCTGCCTGTATCCGAAGCGGCTTATGACAT 600
                                                                                                                                                                                         

OXA-1_consensus                                                                                                                                            AGAAAACACCATA-------GAGAACATGT 630
OXA01_crRNA                                                                                                                                                ------------------------------ 630
Forward_primer                                                                                                                                             ------------------------------ 630
Reverse_primer                                                                                                                                             ------------------------------ 630
lcl|NG_049830.1_cds_WP_000722315.1_1_[gene=blaOXA]_[locus_tag=A7J11_00977]_[protein=oxacillin-hydrolyzing_class_D_beta-lactamase_OXA-9]_[protein_id=WP     GGCGTATGCCACAATCCCGCAGTACCAGGC 630
lcl|NG_067158.1_cds_WP_156404658.1_1_[gene=blaOXA]_[locus_tag=A7J11_06594]_[protein=OXA-9_family_oxacillin-hydrolyzing_class_D_beta-lactamase_OXA-896]     GGCGTATGCCACAATCCCGCAGTACCAGGC 630
lcl|MZ224654.1_cds_UBU33213.1_1_[gene=blaOXA]_[protein=oxacillin-hydrolyzing_class_D_beta-lactamase_OXA-9]_[protein_id=UBU33213.1]_[location=1..825]_[     GGCGTATGCCACAATCCCGCAGTACCAGGC 630
lcl|MZ557407.1_cds_QXN56690.1_1_[gene=blaOXA]_[protein=oxacillin-hydrolyzing_class_D_beta-lactamase_OXA-9]_[protein_id=QXN56690.1]_[location=1..825]_[     GGCGTATGCCACAATCCCGCAGTACCAGGC 630
                                                                                                                                                                                         

OXA-1_consensus                                                                                                                                            ATCTACAAGATCTGGATAATAGTACAAAAC 660
OXA01_crRNA                                                                                                                                                ------------------------------ 660
Forward_primer                                                                                                                                             ------------------------------ 660
Reverse_primer                                                                                                                                             ------------------------------ 660
lcl|NG_049830.1_cds_WP_000722315.1_1_[gene=blaOXA]_[locus_tag=A7J11_00977]_[protein=oxacillin-hydrolyzing_class_D_beta-lactamase_OXA-9]_[protein_id=WP     AGCCGAAGGATGGGCTGTACATGGAAAAAG 660
lcl|NG_067158.1_cds_WP_156404658.1_1_[gene=blaOXA]_[locus_tag=A7J11_06594]_[protein=OXA-9_family_oxacillin-hydrolyzing_class_D_beta-lactamase_OXA-896]     AGCCGAAGGATGGGCTGTACATGGAAAAAG 660
lcl|MZ224654.1_cds_UBU33213.1_1_[gene=blaOXA]_[protein=oxacillin-hydrolyzing_class_D_beta-lactamase_OXA-9]_[protein_id=UBU33213.1]_[location=1..825]_[     AGCCGAAGGATGGGCTGTACATGGAAAAAG 660
lcl|MZ557407.1_cds_QXN56690.1_1_[gene=blaOXA]_[protein=oxacillin-hydrolyzing_class_D_beta-lactamase_OXA-9]_[protein_id=QXN56690.1]_[location=1..825]_[     AGCCGAAGGATGGGCTGTACATGGAAAAAG 660
                                                                                                                                                                                         

OXA-1_consensus                                                                                                                                            TG------------TATGGGAAAACTGGTG 690
OXA01_crRNA                                                                                                                                                ------------------------------ 690
Forward_primer                                                                                                                                             ------------------------------ 690
Reverse_primer                                                                                                                                             ------------------------------ 690
lcl|NG_049830.1_cds_WP_000722315.1_1_[gene=blaOXA]_[locus_tag=A7J11_00977]_[protein=oxacillin-hydrolyzing_class_D_beta-lactamase_OXA-9]_[protein_id=WP     CGGCAGCGGCTGGCTTCGGGACAATAACGG 690
lcl|NG_067158.1_cds_WP_156404658.1_1_[gene=blaOXA]_[locus_tag=A7J11_06594]_[protein=OXA-9_family_oxacillin-hydrolyzing_class_D_beta-lactamase_OXA-896]     CGGCAGCGGCTGGCTTCGGGACAATAACGG 690
lcl|MZ224654.1_cds_UBU33213.1_1_[gene=blaOXA]_[protein=oxacillin-hydrolyzing_class_D_beta-lactamase_OXA-9]_[protein_id=UBU33213.1]_[location=1..825]_[     CGGCAGCGGCTGGCTTCGGGACAATAACGG 690
lcl|MZ557407.1_cds_QXN56690.1_1_[gene=blaOXA]_[protein=oxacillin-hydrolyzing_class_D_beta-lactamase_OXA-9]_[protein_id=QXN56690.1]_[location=1..825]_[     CGGCAGCGGCTGGCTTCGGGACAATAACGG 690
                                                                                                                                                                                         

OXA-1_consensus                                                                                                                                            CAGGATTCACAGCAAATAGAACCTTACAAA 720
OXA01_crRNA                                                                                                                                                ------------------------------ 720
Forward_primer                                                                                                                                             ------------------------------ 720
Reverse_primer                                                                                                                                             ------------------------------ 720
lcl|NG_049830.1_cds_WP_000722315.1_1_[gene=blaOXA]_[locus_tag=A7J11_00977]_[protein=oxacillin-hydrolyzing_class_D_beta-lactamase_OXA-9]_[protein_id=WP     CAAGAT-------AAATGAAAGTCGTCCGC 720
lcl|NG_067158.1_cds_WP_156404658.1_1_[gene=blaOXA]_[locus_tag=A7J11_06594]_[protein=OXA-9_family_oxacillin-hydrolyzing_class_D_beta-lactamase_OXA-896]     CAAGAT-------AAATGAAAGTCGTCCGC 720
lcl|MZ224654.1_cds_UBU33213.1_1_[gene=blaOXA]_[protein=oxacillin-hydrolyzing_class_D_beta-lactamase_OXA-9]_[protein_id=UBU33213.1]_[location=1..825]_[     CAAGAT-------AAATGAAAGTCGTCCGC 720
lcl|MZ557407.1_cds_QXN56690.1_1_[gene=blaOXA]_[protein=oxacillin-hydrolyzing_class_D_beta-lactamase_OXA-9]_[protein_id=QXN56690.1]_[location=1..825]_[     CAAGAT-------AAATGAAAGTCGTCCGC 720
                                                                                                                                                                                         

OXA-1_consensus                                                                                                                                            ACGGATGGTTTGAAGGGTTTATTATAAGCA 750
OXA01_crRNA                                                                                                                                                ------------------------------ 750
Forward_primer                                                                                                                                             ------------------------------ 750
Reverse_primer                                                                                                                                             ------------------------------ 750
lcl|NG_049830.1_cds_WP_000722315.1_1_[gene=blaOXA]_[locus_tag=A7J11_00977]_[protein=oxacillin-hydrolyzing_class_D_beta-lactamase_OXA-9]_[protein_id=WP     AGGGCTGGTTCGTGGGCTGGGCTGAAAAAA 750
lcl|NG_067158.1_cds_WP_156404658.1_1_[gene=blaOXA]_[locus_tag=A7J11_06594]_[protein=OXA-9_family_oxacillin-hydrolyzing_class_D_beta-lactamase_OXA-896]     AGGGCTGGTTCGTGGGCTGGGCTGAAAAAA 750
lcl|MZ224654.1_cds_UBU33213.1_1_[gene=blaOXA]_[protein=oxacillin-hydrolyzing_class_D_beta-lactamase_OXA-9]_[protein_id=UBU33213.1]_[location=1..825]_[     AGGGCTGGTTCGTGGGCTGGGCTGAAAAAA 750
lcl|MZ557407.1_cds_QXN56690.1_1_[gene=blaOXA]_[protein=oxacillin-hydrolyzing_class_D_beta-lactamase_OXA-9]_[protein_id=QXN56690.1]_[location=1..825]_[     AGGGCTGGTTCGTGGGCTGGGCTGAAAAAA 750
                                                                                                                                                                                         

OXA-1_consensus                                                                                                                                            AATCAGGACATAAATATGTTTTTGTGTCCG 780
OXA01_crRNA                                                                                                                                                ------------------------------ 780
Forward_primer                                                                                                                                             ------------------------------ 780
Reverse_primer                                                                                                                                             ------------------------------ 780
lcl|NG_049830.1_cds_WP_000722315.1_1_[gene=blaOXA]_[locus_tag=A7J11_00977]_[protein=oxacillin-hydrolyzing_class_D_beta-lactamase_OXA-9]_[protein_id=WP     A---CGGACGGCAAGTTGTTTTCGCCCGAT 780
lcl|NG_067158.1_cds_WP_156404658.1_1_[gene=blaOXA]_[locus_tag=A7J11_06594]_[protein=OXA-9_family_oxacillin-hydrolyzing_class_D_beta-lactamase_OXA-896]     A---CGGACGGCAAGTTGTTTTCGCCCGAT 780
lcl|MZ224654.1_cds_UBU33213.1_1_[gene=blaOXA]_[protein=oxacillin-hydrolyzing_class_D_beta-lactamase_OXA-9]_[protein_id=UBU33213.1]_[location=1..825]_[     A---CGGACGGCAAGTTGTTTTCGCCCGAT 780
lcl|MZ557407.1_cds_QXN56690.1_1_[gene=blaOXA]_[protein=oxacillin-hydrolyzing_class_D_beta-lactamase_OXA-9]_[protein_id=QXN56690.1]_[location=1..825]_[     A---CGGACGGCAAGTTGTTTTCGCCCGAT 780
                                                                                                                                                                                         

OXA-1_consensus                                                                                                                                            CACTTACAGGAAACTTGGGGTCGAATTTAA 810
OXA01_crRNA                                                                                                                                                ------------------------------ 810
Forward_primer                                                                                                                                             ------------------------------ 810
Reverse_primer                                                                                                                                             ------------------------------ 810
lcl|NG_049830.1_cds_WP_000722315.1_1_[gene=blaOXA]_[locus_tag=A7J11_00977]_[protein=oxacillin-hydrolyzing_class_D_beta-lactamase_OXA-9]_[protein_id=WP     TGGAAATAGGAAAGGAAAAGTCCGATATTC 810
lcl|NG_067158.1_cds_WP_156404658.1_1_[gene=blaOXA]_[locus_tag=A7J11_06594]_[protein=OXA-9_family_oxacillin-hydrolyzing_class_D_beta-lactamase_OXA-896]     TGGAAATAGGAAAGGAAAAGTCCGATATTC 810
lcl|MZ224654.1_cds_UBU33213.1_1_[gene=blaOXA]_[protein=oxacillin-hydrolyzing_class_D_beta-lactamase_OXA-9]_[protein_id=UBU33213.1]_[location=1..825]_[     TGGAAATAGGAAAGGAAAAGTCCGATATTC 810
lcl|MZ557407.1_cds_QXN56690.1_1_[gene=blaOXA]_[protein=oxacillin-hydrolyzing_class_D_beta-lactamase_OXA-9]_[protein_id=QXN56690.1]_[location=1..825]_[     TGGAAATAGGAAAGGAAAAGTCCGATATTC 810
                                                                                                                                                                                         

OXA-1_consensus                                                                                                                                            CATCAAGCATAAAAGCCAAGAAAAATGCGA 840
OXA01_crRNA                                                                                                                                                ------------------------------ 840
Forward_primer                                                                                                                                             ------------------------------ 840
Reverse_primer                                                                                                                                             ------------------------------ 840
lcl|NG_049830.1_cds_WP_000722315.1_1_[gene=blaOXA]_[locus_tag=A7J11_00977]_[protein=oxacillin-hydrolyzing_class_D_beta-lactamase_OXA-9]_[protein_id=WP     CCGGCGGGTCTAAAGCACGAGAGGATATTC 840
lcl|NG_067158.1_cds_WP_156404658.1_1_[gene=blaOXA]_[locus_tag=A7J11_06594]_[protein=OXA-9_family_oxacillin-hydrolyzing_class_D_beta-lactamase_OXA-896]     CCGGCGGGTCTAAAGCACGAGAGGATATTC 840
lcl|MZ224654.1_cds_UBU33213.1_1_[gene=blaOXA]_[protein=oxacillin-hydrolyzing_class_D_beta-lactamase_OXA-9]_[protein_id=UBU33213.1]_[location=1..825]_[     CCGGCGGGTCTAAAGCACGAGAGGATATTC 840
lcl|MZ557407.1_cds_QXN56690.1_1_[gene=blaOXA]_[protein=oxacillin-hydrolyzing_class_D_beta-lactamase_OXA-9]_[protein_id=QXN56690.1]_[location=1..825]_[     CCGGCGGGTCTAAAGCACGAGAGGATATTC 840
                                                                                                                                                                                         

OXA-1_consensus                                                                                                                                            TCACCATTCTAAACACACTA------AATT 870
OXA01_crRNA                                                                                                                                                ------------------------------ 870
Forward_primer                                                                                                                                             ------------------------------ 870
Reverse_primer                                                                                                                                             ------------------------------ 870
lcl|NG_049830.1_cds_WP_000722315.1_1_[gene=blaOXA]_[locus_tag=A7J11_00977]_[protein=oxacillin-hydrolyzing_class_D_beta-lactamase_OXA-9]_[protein_id=WP     TCGTGGAATTACCCGTGTTGATGGGTAACA 870
lcl|NG_067158.1_cds_WP_156404658.1_1_[gene=blaOXA]_[locus_tag=A7J11_06594]_[protein=OXA-9_family_oxacillin-hydrolyzing_class_D_beta-lactamase_OXA-896]     CCGTGGAATTACCCGTGTTGATGGGTAACA 870
lcl|MZ224654.1_cds_UBU33213.1_1_[gene=blaOXA]_[protein=oxacillin-hydrolyzing_class_D_beta-lactamase_OXA-9]_[protein_id=UBU33213.1]_[location=1..825]_[     TCGTGGAATTACCCGTGTTGATGGGTAACA 870
lcl|MZ557407.1_cds_QXN56690.1_1_[gene=blaOXA]_[protein=oxacillin-hydrolyzing_class_D_beta-lactamase_OXA-9]_[protein_id=QXN56690.1]_[location=1..825]_[     TCGTGGAATTACCCGTGTTGATGGGTAACA 870
                                                                                                                                                                                         

OXA-1_consensus                                                                                                                                            TATAA 875
OXA01_crRNA                                                                                                                                                ----- 875
Forward_primer                                                                                                                                             ----- 875
Reverse_primer                                                                                                                                             ----- 875
lcl|NG_049830.1_cds_WP_000722315.1_1_[gene=blaOXA]_[locus_tag=A7J11_00977]_[protein=oxacillin-hydrolyzing_class_D_beta-lactamase_OXA-9]_[protein_id=WP     AATGA 875
lcl|NG_067158.1_cds_WP_156404658.1_1_[gene=blaOXA]_[locus_tag=A7J11_06594]_[protein=OXA-9_family_oxacillin-hydrolyzing_class_D_beta-lactamase_OXA-896]     AATGA 875
lcl|MZ224654.1_cds_UBU33213.1_1_[gene=blaOXA]_[protein=oxacillin-hydrolyzing_class_D_beta-lactamase_OXA-9]_[protein_id=UBU33213.1]_[location=1..825]_[     AATGA 875
lcl|MZ557407.1_cds_QXN56690.1_1_[gene=blaOXA]_[protein=oxacillin-hydrolyzing_class_D_beta-lactamase_OXA-9]_[protein_id=QXN56690.1]_[location=1..825]_[     AATGA 875
                                                                                                                                                                
