# Supplementary material for: Thermal optimized PCR coupled to CRISPR-Cas12a for rapid detection of blaOXA-1 resistance gene
Source: PLoS One. 2026 May 15;21(5):e0337675. doi: 10.1371/journal.pone.0337675 (PMC13178884; doi:10.1371/journal.pone.0337675)
Supplement: S2 File [file pone.0337675.s002.zip › Supplementary_file_S2/Aln_OXA51.aln]

CLUSTAL W 2.0 multiple sequence alignment

OXA-1_consensus                                                                                                                                            ATGAAAAACACAATACATATCAACTTCGCT 30
OXA01_crRNA                                                                                                                                                ------------------------------ 30
Forward_primer                                                                                                                                             ------------------------------ 30
Reverse_primer                                                                                                                                             ------------------------------ 30
lcl|LC742737.1_cds_BDU78994.1_1_[gene=blaOXA]_[protein=OXA-51_family_carbapenem-hydrolyzing_class_D_beta-lactamase]_[protein_id=BDU78994.1]_[location=     ------------ATGAACATTAAAGCACTC 30
lcl|NG_049397.1_cds_WP_024433915.1_1_[gene=blaOXA]_[locus_tag=A7J11_01937]_[protein=OXA-51_family_carbapenem-hydrolyzing_class_D_beta-lactamase_OXA-10     ------------ATGAACATTAAAGCACTC 30
lcl|NG_050607.1_cds_WP_038350216.1_1_[gene=blaOXA]_[locus_tag=A7J11_03395]_[protein=OXA-51_family_carbapenem-hydrolyzing_class_D_beta-lactamase_OXA-23     ------------ATGAACATTAAAGCACTC 30
lcl|NG_051751.1_cds_WP_070064535.1_1_[gene=blaOXA]_[locus_tag=A7J11_04161]_[protein=OXA-51_family_carbapenem-hydrolyzing_class_D_beta-lactamase_OXA-53     ------------ATGAACATTAAAGCACTC 30
lcl|NG_057616.1_cds_WP_109791216.1_1_[gene=blaOXA]_[locus_tag=A7J11_05593]_[protein=OXA-51_family_carbapenem-hydrolyzing_class_D_beta-lactamase_OXA-65     ------------ATGAACATTAAAGCACTC 30
lcl|NG_074734.1_cds_WP_213994600.1_1_[gene=blaOXA]_[locus_tag=A7J11_07066]_[protein=OXA-51_family_carbapenem-hydrolyzing_class_D_beta-lactamase_OXA-95     ------------ATGAACATTAAAGCACTC 30
lcl|NG_242579.1_cds_WP_338424118.1_1_[gene=blaOXA]_[locus_tag=A7J11_08342]_[protein=OXA-51_family_carbapenem-hydrolyzing_class_D_beta-lactamase_OXA-12     ------------ATGAACATTAAAGCACTC 30
lcl|NG_242580.1_cds_WP_338424119.1_1_[gene=blaOXA]_[locus_tag=A7J11_08343]_[protein=OXA-51_family_carbapenem-hydrolyzing_class_D_beta-lactamase_OXA-12     ------------ATGAACATTAAAACACTC 30
lcl|NG_243483.1_cds_WP_375516066.1_1_[gene=blaOXA]_[locus_tag=A7J11_08549]_[protein=OXA-51_family_carbapenem-hydrolyzing_class_D_beta-lactamase_OXA-12     ------------ATGAACATTAAAGCACTC 30
lcl|NG_243522.1_cds_WP_375516080.1_1_[gene=blaOXA]_[locus_tag=A7J11_08521]_[protein=OXA-51_family_carbapenem-hydrolyzing_class_D_beta-lactamase_OXA-41     ------------ATGAACATTAAAGCACTC 30
lcl|NG_245181.1_cds_WP_419304000.1_1_[gene=blaOXA]_[locus_tag=A7J11_09457]_[protein=OXA-51_family_carbapenem-hydrolyzing_class_D_beta-lactamase_OXA-13     ------------ATGAACATTAAAGCACTC 30
lcl|ON212676.1_cds_UOX08353.1_1_[gene=blaOXA]_[protein=OXA-51_family_carbapenem-hydrolyzing_class_D_beta-lactamase_OXA-1117]_[protein_id=UOX08353.1]_[     ------------ATGAACATTAAAGCACTC 30
lcl|ON212677.1_cds_UOX08354.1_1_[gene=blaOXA]_[protein=OXA-51_family_carbapenem-hydrolyzing_class_D_beta-lactamase_OXA-1118]_[protein_id=UOX08354.1]_[     ------------ATGAACATTAAAGCCCTC 30
lcl|OQ533021.1_cds_WEY35875.1_1_[gene=blaOXA-78]_[protein=OXA-51_family_carbapenem-hydrolyzing_class_D_beta-lactamase_OXA-78]_[protein_id=WEY35875.1]_     ------------ATGAACATTAAAGCACTC 30
lcl|OQ676587.1_cds_WOP79057.1_1_[gene=blaOXA]_[protein=OXA-51_family_carbapenem-hydrolyzing_class_D_beta-lactamase_OXA-954]_[protein_id=WOP79057.1]_[l     ------------ATGAACATTAAAACACTC 30
lcl|PP328940.1_cds_WVW91693.1_1_[gene=blaOXA]_[protein=OXA-51_family_carbapenem-hydrolyzing_class_D_beta-lactamase_OXA-1229]_[protein_id=WVW91693.1]_[     ------------ATGAACATTAAAGCACTC 30
lcl|PP328941.1_cds_WVW91694.1_1_[gene=blaOXA]_[protein=OXA-51_family_carbapenem-hydrolyzing_class_D_beta-lactamase_OXA-1230]_[protein_id=WVW91694.1]_[     ------------ATGAACATTAAAACACTC 30
lcl|PV429982.1_cds_XQU48852.1_1_[gene=blaOXA]_[protein=OXA-51_family_carbapenem-hydrolyzing_class_D_beta-lactamase_OXA-1377]_[protein_id=XQU48852.1]_[     ------------ATGAACATTAAAGCACTC 30
lcl|KF885217.1_cds_AHI63011.1_1_[gene=bla-oxa-51]_[protein=beta-lactamase]_[protein_id=AHI63011.1]_[location=1..825]_[gbkey=CDS]                           ------------ATGAACATTAAAACACTC 30
lcl|KU551305.1_cds_AMB17204.1_1_[gene=blaOXA]_[protein=OXA-51_family_carbapenem-hydrolyzing_class_D_beta-lactamase_OXA-507]_[protein_id=AMB17204.1]_[l     ------------ATGAACATTAAAGCACTC 30
lcl|KU596972.1_cds_AMB57506.1_1_[gene=blaOXA]_[protein=OXA-51_family_carbapenem-hydrolyzing_class_D_beta-lactamase_OXA-508]_[protein_id=AMB57506.1]_[l     ------------ATGAACATTAAAACACTC 30
lcl|KU692025.1_cds_AMJ17435.1_1_[gene=blaOXA]_[protein=OXA-51_family_carbapenem-hydrolyzing_class_D_beta-lactamase_OXA-509]_[protein_id=AMJ17435.1]_[l     ------------ATGAACATTAAAGCCCTC 30
lcl|KU710720.1_cds_AMJ17433.1_1_[gene=blaOXA]_[protein=OXA-51_family_carbapenem-hydrolyzing_class_D_beta-lactamase_OXA-511]_[protein_id=AMJ17433.1]_[l     ------------ATGAACATTAAAGCCCTC 30
lcl|KU710721.1_cds_AMJ17434.1_1_[gene=blaOXA]_[protein=OXA-51_family_carbapenem-hydrolyzing_class_D_beta-lactamase_OXA-510]_[protein_id=AMJ17434.1]_[l     ------------ATGAACATTAAAGCACTC 30
lcl|KU871391.1_cds_AMO28427.1_1_[gene=blaOXA]_[protein=OXA-51_family_carbapenem-hydrolyzing_class_D_beta-lactamase_OXA-516]_[protein_id=AMO28427.1]_[l     ------------ATGAATATTAAAGCACTC 30
lcl|KX462701.1_cds_ANQ38581.1_1_[gene=blaOXA]_[protein=OXA-51_family_carbapenem-hydrolyzing_class_D_beta-lactamase_OXA-521]_[protein_id=ANQ38581.1]_[l     ------------ATGAACATTAAAGCCCTC 30
lcl|KX599398.1_cds_ANW47157.1_1_[gene=blaOXA]_[protein=OXA-51_family_carbapenem-hydrolyzing_class_D_beta-lactamase_OXA-530]_[protein_id=ANW47157.1]_[l     ------------ATGAACATTAAAACACTC 30
lcl|KX599399.1_cds_ANW47158.1_1_[gene=blaOXA]_[protein=OXA-51_family_carbapenem-hydrolyzing_class_D_beta-lactamase_OXA-510]_[protein_id=ANW47158.1]_[l     ------------ATGAACATTAAAGCACTC 30
lcl|KX599400.1_cds_ANW47159.1_1_[gene=blaOXA]_[protein=OXA-51_family_carbapenem-hydrolyzing_class_D_beta-lactamase_OXA-531]_[protein_id=ANW47159.1]_[l     ------------ATGAACATTAAAGCACTC 30
lcl|KX599401.1_cds_ANW47160.1_1_[gene=blaOXA]_[protein=OXA-51_family_carbapenem-hydrolyzing_class_D_beta-lactamase_OXA-523]_[protein_id=ANW47160.1]_[l     ------------ATGAACATTAAAGCCCTC 30
lcl|KX599402.1_cds_ANW47161.1_1_[gene=blaOXA]_[protein=OXA-51_family_carbapenem-hydrolyzing_class_D_beta-lactamase_OXA-524]_[protein_id=ANW47161.1]_[l     ------------ATGAACATTAAAGCCCTC 30
lcl|KX599403.1_cds_ANW47162.1_1_[gene=blaOXA]_[protein=OXA-51_family_carbapenem-hydrolyzing_class_D_beta-lactamase_OXA-317]_[protein_id=ANW47162.1]_[l     ------------ATGAACATTAAAGCACTC 30
lcl|KX599405.1_cds_ANW47164.1_1_[gene=blaOXA]_[protein=OXA-51_family_carbapenem-hydrolyzing_class_D_beta-lactamase_OXA-529]_[protein_id=ANW47164.1]_[l     ------------ATGAACATTAAAGCACTC 30
lcl|KX599406.1_cds_ANW47165.1_1_[gene=blaOXA]_[protein=OXA-51_family_carbapenem-hydrolyzing_class_D_beta-lactamase_OXA-525]_[protein_id=ANW47165.1]_[l     ------------ATGAACATTAAAGCACTC 30
lcl|KX599407.1_cds_ANW47166.1_1_[gene=blaOXA]_[protein=OXA-51_family_carbapenem-hydrolyzing_class_D_beta-lactamase_OXA-528]_[protein_id=ANW47166.1]_[l     ------------ATGAACATTAAAGCACTC 30
lcl|KX621009.1_cds_AOD74925.1_1_[gene=blaOXA]_[protein=OXA-51_family_carbapenem-hydrolyzing_class_D_beta-lactamase_OXA-208]_[protein_id=AOD74925.1]_[l     ------------ATGAACATTAAAGCACTC 30
lcl|KX859240.1_cds_AOR84133.1_1_[gene=blaOXA]_[protein=OXA-51_family_carbapenem-hydrolyzing_class_D_beta-lactamase_OXA-536]_[protein_id=AOR84133.1]_[l     ------------ATGAACATTAAAGCACTC 30
lcl|KY126221.1_cds_AQZ59623.1_1_[gene=blaOXA]_[protein=OXA-51_family_carbapenem-hydrolyzing_class_D_beta-lactamase_OXA-554]_[protein_id=AQZ59623.1]_[l     ------------ATGAACATTAAAGCACTC 30
lcl|KY126224.1_cds_AQZ59626.1_1_[gene=blaOXA]_[protein=OXA-51_family_carbapenem-hydrolyzing_class_D_beta-lactamase_OXA-555]_[protein_id=AQZ59626.1]_[l     ------------ATGAACATTAAAGCACTC 30
lcl|KY126231.1_cds_AQZ59633.1_1_[gene=blaOXA]_[protein=OXA-51_family_carbapenem-hydrolyzing_class_D_beta-lactamase_OXA-556]_[protein_id=AQZ59633.1]_[l     ------------ATGAACATTAAAGCACTC 30
lcl|KY126232.1_cds_AQZ59634.1_1_[gene=blaOXA]_[protein=OXA-51_family_carbapenem-hydrolyzing_class_D_beta-lactamase_OXA-557]_[protein_id=AQZ59634.1]_[l     ------------ATGAACATTAAAGCACTC 30
lcl|KY126233.1_cds_AQZ59635.1_1_[gene=blaOXA]_[protein=OXA-51_family_carbapenem-hydrolyzing_class_D_beta-lactamase_OXA-555]_[protein_id=AQZ59635.1]_[l     ------------ATGAACATTAAAGCACTC 30
lcl|KY126234.1_cds_AQZ59636.1_1_[gene=blaOXA]_[protein=OXA-51_family_carbapenem-hydrolyzing_class_D_beta-lactamase_OXA-558]_[protein_id=AQZ59636.1]_[l     ------------ATGAACATTAAAGCACTC 30
lcl|KY126237.1_cds_AQZ59639.1_1_[gene=blaOXA]_[protein=OXA-51_family_carbapenem-hydrolyzing_class_D_beta-lactamase_OXA-559]_[protein_id=AQZ59639.1]_[l     ------------ATGAACATTAAAGCACTC 30
lcl|KY126238.1_cds_AQZ59640.1_1_[gene=blaOXA]_[protein=OXA-51_family_carbapenem-hydrolyzing_class_D_beta-lactamase_OXA-560]_[protein_id=AQZ59640.1]_[l     ------------ATGAACATTAAAGCACTC 30
lcl|KY126240.1_cds_AQZ59642.1_1_[gene=blaOXA]_[protein=OXA-51_family_carbapenem-hydrolyzing_class_D_beta-lactamase_OXA-561]_[protein_id=AQZ59642.1]_[l     ------------ATGAACATTAAAGCACTC 30
lcl|KY126241.1_cds_AQZ59643.1_1_[gene=blaOXA]_[protein=OXA-51_family_carbapenem-hydrolyzing_class_D_beta-lactamase_OXA-562]_[protein_id=AQZ59643.1]_[l     ------------ATGAACATTAAAGCACTC 30
lcl|KY674541.1_cds_AQV05408.1_1_[gene=blaOXA]_[protein=OXA-51_family_carbapenem-hydrolyzing_class_D_beta-lactamase_OXA-545]_[protein_id=AQV05408.1]_[l     ------------ATGAACATTAAAGCCCTC 30
lcl|MG452938.1_cds_ATW66973.1_1_[gene=blaOXA]_[protein=OXA-51_family_carbapenem-hydrolyzing_class_D_beta-lactamase_OXA-82]_[protein_id=ATW66973.1]_[lo     ------------ATGAACATTAAAGCACTC 30
lcl|MG457724.1_cds_ATW66975.1_1_[gene=blaOXA]_[protein=OXA-51_family_carbapenem-hydrolyzing_class_D_beta-lactamase_OXA-82]_[protein_id=ATW66975.1]_[lo     ------------ATGAACATTAAAGCACTC 30
lcl|MG457725.1_cds_ATW66976.1_1_[gene=blaOXA]_[protein=OXA-51_family_carbapenem-hydrolyzing_class_D_beta-lactamase_OXA-82]_[protein_id=ATW66976.1]_[lo     ------------ATGAACATTAAAGCACTC 30
lcl|MG717456.1_cds_AXH79876.1_1_[gene=blaOXA]_[protein=OXA-51_family_carbapenem-hydrolyzing_class_D_beta-lactamase_OXA-781]_[protein_id=AXH79876.1]_[l     ------------ATGAACATTAAAGCCCTC 30
lcl|MG717457.1_cds_AXH79877.1_1_[gene=blaOXA]_[protein=OXA-51_family_carbapenem-hydrolyzing_class_D_beta-lactamase_OXA-782]_[protein_id=AXH79877.1]_[l     ------------ATGAACATTAAAGCACTC 30
lcl|MG717458.1_cds_AXH79878.1_1_[gene=blaOXA]_[protein=OXA-51_family_carbapenem-hydrolyzing_class_D_beta-lactamase_OXA-739]_[protein_id=AXH79878.1]_[l     ------------ATGAACATAAAAGCACTC 30
lcl|MH010866.1_cds_AXH79870.1_1_[gene=blaOXA]_[protein=OXA-51_family_carbapenem-hydrolyzing_class_D_beta-lactamase_OXA-66]_[protein_id=AXH79870.1]_[lo     ------------ATGAACATTAAAGCACTC 30
lcl|MH010867.1_cds_AXH79871.1_1_[gene=blaOXA]_[protein=OXA-51_family_carbapenem-hydrolyzing_class_D_beta-lactamase_OXA-66]_[protein_id=AXH79871.1]_[lo     ------------ATGAACATTAAAGCACTC 30
lcl|MH337646.1_cds_AWK58845.1_1_[gene=blaOXA]_[protein=OXA-51_family_carbapenem-hydrolyzing_class_D_beta-lactamase_OXA-654]_[protein_id=AWK58845.1]_[l     ------------ATGAACATTAAAGCACTC 30
lcl|MH780076.1_cds_AXQ11762.1_1_[gene=blaOXA]_[protein=OXA-51_family_carbapenem-hydrolyzing_class_D_beta-lactamase_OXA-733]_[protein_id=AXQ11762.1]_[l     ------------ATGAACATTAAAGCACTC 30
lcl|MH780092.1_cds_AXQ11884.1_1_[gene=blaOXA]_[protein=OXA-51_family_carbapenem-hydrolyzing_class_D_beta-lactamase_OXA-734]_[protein_id=AXQ11884.1]_[l     ------------ATGAACATTAAAACACTC 30
lcl|MH780093.1_cds_AXQ11885.1_1_[gene=blaOXA]_[protein=OXA-51_family_carbapenem-hydrolyzing_class_D_beta-lactamase_OXA-735]_[protein_id=AXQ11885.1]_[l     ------------ATGAATATTAAAGCACTC 30
lcl|MH878938.1_cds_AXY66404.1_1_[gene=blaOXA]_[protein=OXA-51_family_carbapenem-hydrolyzing_class_D_beta-lactamase_OXA-680]_[protein_id=AXY66404.1]_[l     ------------ATGAACATTAAAGCACTC 30
lcl|MK011132.1_cds_AYG97663.1_1_[gene=blaOXA]_[protein=OXA-51_family_carbapenem-hydrolyzing_class_D_beta-lactamase_OXA-682]_[protein_id=AYG97663.1]_[l     ------------ATGAACATTAAAGCCCTC 30
lcl|MK011133.1_cds_AYG97664.1_1_[gene=blaOXA]_[protein=OXA-51_family_carbapenem-hydrolyzing_class_D_beta-lactamase_OXA-683]_[protein_id=AYG97664.1]_[l     ------------ATGAACTTTCAAGCACTC 30
lcl|MK011134.1_cds_AYG97665.1_1_[gene=blaOXA]_[protein=OXA-51_family_carbapenem-hydrolyzing_class_D_beta-lactamase_OXA-684]_[protein_id=AYG97665.1]_[l     ------------ATGAACATTAAAGCACTC 30
lcl|MK011135.1_cds_AYG97666.1_1_[gene=blaOXA]_[protein=OXA-51_family_carbapenem-hydrolyzing_class_D_beta-lactamase_OXA-685]_[protein_id=AYG97666.1]_[l     ------------ATGAACATTAAAGCACTC 30
lcl|MK011136.1_cds_AYG97667.1_1_[gene=blaOXA]_[protein=OXA-51_family_carbapenem-hydrolyzing_class_D_beta-lactamase_OXA-686]_[protein_id=AYG97667.1]_[l     ------------ATGAACATTAAAGCCCTC 30
lcl|MK011137.1_cds_AYG97668.1_1_[gene=blaOXA]_[protein=OXA-51_family_carbapenem-hydrolyzing_class_D_beta-lactamase_OXA-687]_[protein_id=AYG97668.1]_[l     ------------ATGAACATTAAAGCCCTC 30
lcl|MK011138.1_cds_AYG97669.1_1_[gene=blaOXA]_[protein=OXA-51_family_carbapenem-hydrolyzing_class_D_beta-lactamase_OXA-688]_[protein_id=AYG97669.1]_[l     ------------ATGAACATTAAAACACTC 30
lcl|MK011139.1_cds_AYG97670.1_1_[gene=blaOXA]_[protein=OXA-51_family_carbapenem-hydrolyzing_class_D_beta-lactamase_OXA-689]_[protein_id=AYG97670.1]_[l     ------------ATGAACATTAAAACACTC 30
lcl|MK011140.1_cds_AYG97671.1_1_[gene=blaOXA]_[protein=OXA-51_family_carbapenem-hydrolyzing_class_D_beta-lactamase_OXA-690]_[protein_id=AYG97671.1]_[l     ------------ATGAACATTAAAGCACTC 30
lcl|MK011141.1_cds_AYG97672.1_1_[gene=blaOXA]_[protein=OXA-51_family_carbapenem-hydrolyzing_class_D_beta-lactamase_OXA-691]_[protein_id=AYG97672.1]_[l     ------------ATGAACATTAAAGCACTC 30
lcl|MK011142.1_cds_AYG97673.1_1_[gene=blaOXA]_[protein=OXA-51_family_carbapenem-hydrolyzing_class_D_beta-lactamase_OXA-692]_[protein_id=AYG97673.1]_[l     ------------ATGAACATTAAAACACTC 30
lcl|MK011143.1_cds_AYG97674.1_1_[gene=blaOXA]_[protein=OXA-51_family_carbapenem-hydrolyzing_class_D_beta-lactamase_OXA-693]_[protein_id=AYG97674.1]_[l     ------------ATGAACATTAAAACACTC 30
lcl|MK011144.1_cds_AYG97675.1_1_[gene=blaOXA]_[protein=OXA-51_family_carbapenem-hydrolyzing_class_D_beta-lactamase_OXA-694]_[protein_id=AYG97675.1]_[l     ------------ATGAACATTAAAGCACTC 30
lcl|MK011145.1_cds_AYG97676.1_1_[gene=blaOXA]_[protein=OXA-51_family_carbapenem-hydrolyzing_class_D_beta-lactamase_OXA-695]_[protein_id=AYG97676.1]_[l     ------------ATGAACATTAAAGCACTC 30
lcl|MK011146.1_cds_AYG97677.1_1_[gene=blaOXA]_[protein=OXA-51_family_carbapenem-hydrolyzing_class_D_beta-lactamase_OXA-696]_[protein_id=AYG97677.1]_[l     ------------ATGAACATTAAAACACTC 30
lcl|MK011147.1_cds_AYG97678.1_1_[gene=blaOXA]_[protein=OXA-51_family_carbapenem-hydrolyzing_class_D_beta-lactamase_OXA-697]_[protein_id=AYG97678.1]_[l     ------------ATGAACTTTCAAGCACTC 30
lcl|MK011148.1_cds_AYG97679.1_1_[gene=blaOXA]_[protein=OXA-51_family_carbapenem-hydrolyzing_class_D_beta-lactamase_OXA-698]_[protein_id=AYG97679.1]_[l     ------------ATGAACATTAAAGCACTC 30
lcl|MK011149.1_cds_AYG97680.1_1_[gene=blaOXA]_[protein=OXA-51_family_carbapenem-hydrolyzing_class_D_beta-lactamase_OXA-699]_[protein_id=AYG97680.1]_[l     ------------ATGAACATTAAAGCACTC 30
lcl|MK011150.1_cds_AYG97681.1_1_[gene=blaOXA]_[protein=OXA-51_family_carbapenem-hydrolyzing_class_D_beta-lactamase_OXA-700]_[protein_id=AYG97681.1]_[l     ------------ATGAACATTAAAGCACTC 30
lcl|MK011151.1_cds_AYG97682.1_1_[gene=blaOXA]_[protein=OXA-51_family_carbapenem-hydrolyzing_class_D_beta-lactamase_OXA-701]_[protein_id=AYG97682.1]_[l     ------------ATGAACATTAAAGCACTC 30
lcl|MK011152.1_cds_AYG97683.1_1_[gene=blaOXA]_[protein=OXA-51_family_carbapenem-hydrolyzing_class_D_beta-lactamase_OXA-684]_[protein_id=AYG97683.1]_[l     ------------ATGAACATTAAAGCACTC 30
lcl|MK011153.1_cds_AYG97684.1_1_[gene=blaOXA]_[protein=OXA-51_family_carbapenem-hydrolyzing_class_D_beta-lactamase_OXA-702]_[protein_id=AYG97684.1]_[l     ------------ATGAACATTAAAACACTC 30
lcl|MK011154.1_cds_AYG97685.1_1_[gene=blaOXA]_[protein=OXA-51_family_carbapenem-hydrolyzing_class_D_beta-lactamase_OXA-703]_[protein_id=AYG97685.1]_[l     ------------ATGAACATTAAAGCACTC 30
lcl|MK011155.1_cds_AYG97686.1_1_[gene=blaOXA]_[protein=OXA-51_family_carbapenem-hydrolyzing_class_D_beta-lactamase_OXA-704]_[protein_id=AYG97686.1]_[l     ------------ATGAACATTAAAACACTC 30
lcl|MK011156.1_cds_AYG97687.1_1_[gene=blaOXA]_[protein=OXA-51_family_carbapenem-hydrolyzing_class_D_beta-lactamase_OXA-705]_[protein_id=AYG97687.1]_[l     ------------ATGAACATTAAAGCACTC 30
lcl|MK011157.1_cds_AYG97688.1_1_[gene=blaOXA]_[protein=OXA-51_family_carbapenem-hydrolyzing_class_D_beta-lactamase_OXA-706]_[protein_id=AYG97688.1]_[l     ------------ATGAACATTAAAGCACTC 30
lcl|MK011158.1_cds_AYG97689.1_1_[gene=blaOXA]_[protein=OXA-51_family_carbapenem-hydrolyzing_class_D_beta-lactamase_OXA-707]_[protein_id=AYG97689.1]_[l     ------------ATGAACATTAAAGCACTC 30
lcl|MK011159.1_cds_AYG97690.1_1_[gene=blaOXA]_[protein=OXA-51_family_carbapenem-hydrolyzing_class_D_beta-lactamase_OXA-718]_[protein_id=AYG97690.1]_[l     ------------ATGAACATTAAAGCACTC 30
lcl|MK011160.1_cds_AYG97691.1_1_[gene=blaOXA]_[protein=OXA-51_family_carbapenem-hydrolyzing_class_D_beta-lactamase_OXA-719]_[protein_id=AYG97691.1]_[l     ------------ATGAACATTAAAACACTC 30
lcl|MK011161.1_cds_AYG97692.1_1_[gene=blaOXA]_[protein=OXA-51_family_carbapenem-hydrolyzing_class_D_beta-lactamase_OXA-720]_[protein_id=AYG97692.1]_[l     ------------ATGAACATTAAAGCACTC 30
lcl|MK011162.1_cds_AYG97693.1_1_[gene=blaOXA]_[protein=OXA-51_family_carbapenem-hydrolyzing_class_D_beta-lactamase_OXA-721]_[protein_id=AYG97693.1]_[l     ------------ATGAACATTAAAGCACTC 30
lcl|MK011163.1_cds_AYG97694.1_1_[gene=blaOXA]_[protein=OXA-51_family_carbapenem-hydrolyzing_class_D_beta-lactamase_OXA-703]_[protein_id=AYG97694.1]_[l     ------------ATGAACATTAAAGCACTC 30
lcl|MK011164.1_cds_AYG97695.1_1_[gene=blaOXA]_[protein=OXA-51_family_carbapenem-hydrolyzing_class_D_beta-lactamase_OXA-722]_[protein_id=AYG97695.1]_[l     ------------ATGAACATTAAAGCACTC 30
lcl|MK011165.1_cds_AYG97696.1_1_[gene=blaOXA]_[protein=OXA-51_family_carbapenem-hydrolyzing_class_D_beta-lactamase_OXA-723]_[protein_id=AYG97696.1]_[l     ------------ATGAATATTAAAGCACTC 30
lcl|MK011166.1_cds_AYG97697.1_1_[gene=blaOXA]_[protein=OXA-51_family_carbapenem-hydrolyzing_class_D_beta-lactamase_OXA-708]_[protein_id=AYG97697.1]_[l     ------------ATGAACATTAAAGCACTC 30
lcl|MK011167.1_cds_AYG97698.1_1_[gene=blaOXA]_[protein=OXA-51_family_carbapenem-hydrolyzing_class_D_beta-lactamase_OXA-709]_[protein_id=AYG97698.1]_[l     ------------ATGAACATTAAAGCACTC 30
lcl|MK011168.1_cds_AYG97699.1_1_[gene=blaOXA]_[protein=OXA-51_family_carbapenem-hydrolyzing_class_D_beta-lactamase_OXA-710]_[protein_id=AYG97699.1]_[l     ------------ATGAACATTAAAGCACTC 30
lcl|MK011169.1_cds_AYG97700.1_1_[gene=blaOXA]_[protein=OXA-51_family_carbapenem-hydrolyzing_class_D_beta-lactamase_OXA-711]_[protein_id=AYG97700.1]_[l     ------------ATGAACATTAAAGCACTC 30
lcl|MK011170.1_cds_AYG97701.1_1_[gene=blaOXA]_[protein=OXA-51_family_carbapenem-hydrolyzing_class_D_beta-lactamase_OXA-712]_[protein_id=AYG97701.1]_[l     ------------ATGAACATTAAAACACTC 30
lcl|MK011171.1_cds_AYG97702.1_1_[gene=blaOXA]_[protein=OXA-51_family_carbapenem-hydrolyzing_class_D_beta-lactamase_OXA-713]_[protein_id=AYG97702.1]_[l     ------------ATGAACATTAAAACACTC 30
lcl|MK011172.1_cds_AYG97703.1_1_[gene=blaOXA]_[protein=OXA-51_family_carbapenem-hydrolyzing_class_D_beta-lactamase_OXA-714]_[protein_id=AYG97703.1]_[l     ------------ATGAACATTAAAGCACTC 30
lcl|MK011173.1_cds_AYG97704.1_1_[gene=blaOXA]_[protein=OXA-51_family_carbapenem-hydrolyzing_class_D_beta-lactamase_OXA-715]_[protein_id=AYG97704.1]_[l     ------------ATGAACATTAAAACACTC 30
lcl|MK011174.1_cds_AYG97705.1_1_[gene=blaOXA]_[protein=OXA-51_family_carbapenem-hydrolyzing_class_D_beta-lactamase_OXA-716]_[protein_id=AYG97705.1]_[l     ------------ATGAATATTAAAGCACTC 30
lcl|MK011175.1_cds_AYG97706.1_1_[gene=blaOXA]_[protein=OXA-51_family_carbapenem-hydrolyzing_class_D_beta-lactamase_OXA-717]_[protein_id=AYG97706.1]_[l     ------------ATGAACATTAAAGCCCTC 30
lcl|MK105925.1_cds_AYP70956.1_1_[gene=blaOXA]_[protein=OXA-51_family_carbapenem-hydrolyzing_class_D_beta-lactamase_OXA-738]_[protein_id=AYP70956.1]_[l     ------------ATGAACATTAAAGCACTC 30
lcl|MK105926.1_cds_AYP70957.1_1_[gene=blaOXA]_[protein=OXA-51_family_carbapenem-hydrolyzing_class_D_beta-lactamase_OXA-739]_[protein_id=AYP70957.1]_[l     ------------ATGAACATAAAAGCACTC 30
lcl|MK105927.1_cds_AYP70958.1_1_[gene=blaOXA]_[protein=OXA-51_family_carbapenem-hydrolyzing_class_D_beta-lactamase_OXA-740]_[protein_id=AYP70958.1]_[l     ------------ATGAACATTAAAGCACTC 30
lcl|MK105928.1_cds_AYP70959.1_1_[gene=blaOXA]_[protein=OXA-51_family_carbapenem-hydrolyzing_class_D_beta-lactamase_OXA-741]_[protein_id=AYP70959.1]_[l     ------------ATGAACATTAAAGCCCTC 30
lcl|MK105929.1_cds_AYP70960.1_1_[gene=blaOXA]_[protein=OXA-51_family_carbapenem-hydrolyzing_class_D_beta-lactamase_OXA-742]_[protein_id=AYP70960.1]_[l     ------------ATGAACATTAAAACACTC 30
lcl|MK105930.1_cds_AYP70961.1_1_[gene=blaOXA]_[protein=OXA-51_family_carbapenem-hydrolyzing_class_D_beta-lactamase_OXA-743]_[protein_id=AYP70961.1]_[l     ------------ATGAACATTAAAACACTC 30
lcl|MK105931.1_cds_AYP70962.1_1_[gene=blaOXA]_[protein=OXA-51_family_carbapenem-hydrolyzing_class_D_beta-lactamase_OXA-744]_[protein_id=AYP70962.1]_[l     ------------ATGAACATTAAAGCACTC 30
lcl|MK105932.1_cds_AYP70963.1_1_[gene=blaOXA]_[protein=OXA-51_family_carbapenem-hydrolyzing_class_D_beta-lactamase_OXA-745]_[protein_id=AYP70963.1]_[l     ------------ATGAACATTAAAGCACTC 30
lcl|MK105933.1_cds_AYP70964.1_1_[gene=blaOXA]_[protein=OXA-51_family_carbapenem-hydrolyzing_class_D_beta-lactamase_OXA-687]_[protein_id=AYP70964.1]_[l     ------------ATGAACATTAAAGCCCTC 30
lcl|MK105934.1_cds_AYP70965.1_1_[gene=blaOXA]_[protein=OXA-51_family_carbapenem-hydrolyzing_class_D_beta-lactamase_OXA-746]_[protein_id=AYP70965.1]_[l     ------------ATGAACATTAAAGCACTC 30
lcl|MK105935.1_cds_AYP70966.1_1_[gene=blaOXA]_[protein=OXA-51_family_carbapenem-hydrolyzing_class_D_beta-lactamase_OXA-747]_[protein_id=AYP70966.1]_[l     ------------ATGAACATTAAAGCACTC 30
lcl|MK105936.1_cds_AYP70967.1_1_[gene=blaOXA]_[protein=OXA-51_family_carbapenem-hydrolyzing_class_D_beta-lactamase_OXA-720]_[protein_id=AYP70967.1]_[l     ------------ATGAACATTAAAGCACTC 30
lcl|MK105937.1_cds_AYP70968.1_1_[gene=blaOXA]_[protein=OXA-51_family_carbapenem-hydrolyzing_class_D_beta-lactamase_OXA-748]_[protein_id=AYP70968.1]_[l     ------------ATGAACATTAAAGCACTC 30
lcl|MK105938.1_cds_AYP70969.1_1_[gene=blaOXA]_[protein=OXA-51_family_carbapenem-hydrolyzing_class_D_beta-lactamase_OXA-749]_[protein_id=AYP70969.1]_[l     ------------ATGAACATTAAAGCACTC 30
lcl|MK105939.1_cds_AYP70970.1_1_[gene=blaOXA]_[protein=OXA-51_family_carbapenem-hydrolyzing_class_D_beta-lactamase_OXA-750]_[protein_id=AYP70970.1]_[l     ------------ATGAACATTAAAGCACTC 30
lcl|MK105940.1_cds_AYP70971.1_1_[gene=blaOXA]_[protein=OXA-51_family_carbapenem-hydrolyzing_class_D_beta-lactamase_OXA-751]_[protein_id=AYP70971.1]_[l     ------------ATGAACATTAAAGCACTC 30
lcl|MK105941.1_cds_AYP70972.1_1_[gene=blaOXA]_[protein=OXA-51_family_carbapenem-hydrolyzing_class_D_beta-lactamase_OXA-752]_[protein_id=AYP70972.1]_[l     ------------ATGAACATTAAAGCACTC 30
lcl|MK105942.1_cds_AYP70973.1_1_[gene=blaOXA]_[protein=OXA-51_family_carbapenem-hydrolyzing_class_D_beta-lactamase_OXA-753]_[protein_id=AYP70973.1]_[l     ------------ATGAACATTAAAGCACTC 30
lcl|MK105943.1_cds_AYP70974.1_1_[gene=blaOXA]_[protein=OXA-51_family_carbapenem-hydrolyzing_class_D_beta-lactamase_OXA-754]_[protein_id=AYP70974.1]_[l     ------------ATGAACATTAAAGCACTC 30
lcl|MK105944.1_cds_AYP70975.1_1_[gene=blaOXA]_[protein=OXA-51_family_carbapenem-hydrolyzing_class_D_beta-lactamase_OXA-755]_[protein_id=AYP70975.1]_[l     ------------ATGAACATTAAAGCACTC 30
lcl|MK105945.1_cds_AYP70976.1_1_[gene=blaOXA]_[protein=OXA-51_family_carbapenem-hydrolyzing_class_D_beta-lactamase_OXA-756]_[protein_id=AYP70976.1]_[l     ------------ATGAACATTAAAGCACTC 30
lcl|MK105946.1_cds_AYP70977.1_1_[gene=blaOXA]_[protein=OXA-51_family_carbapenem-hydrolyzing_class_D_beta-lactamase_OXA-757]_[protein_id=AYP70977.1]_[l     ------------ATGAACATTAAAGCACTC 30
lcl|MK105947.1_cds_AYP70978.1_1_[gene=blaOXA]_[protein=OXA-51_family_carbapenem-hydrolyzing_class_D_beta-lactamase_OXA-758]_[protein_id=AYP70978.1]_[l     ------------ATGAACATTAAAGCACTC 30
lcl|MK105948.1_cds_AYP70979.1_1_[gene=blaOXA]_[protein=OXA-51_family_carbapenem-hydrolyzing_class_D_beta-lactamase_OXA-759]_[protein_id=AYP70979.1]_[l     ------------ATGAACATTAAAGCACTC 30
lcl|MK105949.1_cds_AYP70980.1_1_[gene=blaOXA]_[protein=OXA-51_family_carbapenem-hydrolyzing_class_D_beta-lactamase_OXA-760]_[protein_id=AYP70980.1]_[l     ------------ATGAACATTAAAGCACTC 30
lcl|MK105950.1_cds_AYP70981.1_1_[gene=blaOXA]_[protein=OXA-51_family_carbapenem-hydrolyzing_class_D_beta-lactamase_OXA-761]_[protein_id=AYP70981.1]_[l     ------------ATGAACATTAAAGCACTC 30
lcl|MK105951.1_cds_AYP70982.1_1_[gene=blaOXA]_[protein=OXA-51_family_carbapenem-hydrolyzing_class_D_beta-lactamase_OXA-762]_[protein_id=AYP70982.1]_[l     ------------ATGAACATTAAAGCACTC 30
lcl|MK105952.1_cds_AYP70983.1_1_[gene=blaOXA]_[protein=OXA-51_family_carbapenem-hydrolyzing_class_D_beta-lactamase_OXA-763]_[protein_id=AYP70983.1]_[l     ------------ATGAACATTAAAGCCCTC 30
lcl|MK105953.1_cds_AYP70984.1_1_[gene=blaOXA]_[protein=OXA-51_family_carbapenem-hydrolyzing_class_D_beta-lactamase_OXA-764]_[protein_id=AYP70984.1]_[l     ------------ATGACCATTAAAGCACTC 30
lcl|MK105954.1_cds_AYP70985.1_1_[gene=blaOXA]_[protein=OXA-51_family_carbapenem-hydrolyzing_class_D_beta-lactamase_OXA-765]_[protein_id=AYP70985.1]_[l     ------------ATGAACATTAAAGCACTC 30
lcl|MK105955.1_cds_AYP70986.1_1_[gene=blaOXA]_[protein=OXA-51_family_carbapenem-hydrolyzing_class_D_beta-lactamase_OXA-766]_[protein_id=AYP70986.1]_[l     ------------ATGAACATTAAAGCACTC 30
lcl|MK105956.1_cds_AYP70987.1_1_[gene=blaOXA]_[protein=OXA-51_family_carbapenem-hydrolyzing_class_D_beta-lactamase_OXA-767]_[protein_id=AYP70987.1]_[l     ------------ATGAACATTAAAGCACTC 30
lcl|MK105957.1_cds_AYP70988.1_1_[gene=blaOXA]_[protein=OXA-51_family_carbapenem-hydrolyzing_class_D_beta-lactamase_OXA-768]_[protein_id=AYP70988.1]_[l     ------------ATGAACATTAAAGCACTC 30
lcl|MK105958.1_cds_AYP70989.1_1_[gene=blaOXA]_[protein=OXA-51_family_carbapenem-hydrolyzing_class_D_beta-lactamase_OXA-769]_[protein_id=AYP70989.1]_[l     ------------ATGAACATTAAAGCACTC 30
lcl|MK105959.1_cds_AYP70990.1_1_[gene=blaOXA]_[protein=OXA-51_family_carbapenem-hydrolyzing_class_D_beta-lactamase_OXA-770]_[protein_id=AYP70990.1]_[l     ------------ATGAACATTAAAGCACTC 30
lcl|MK105961.1_cds_AYP70991.1_1_[gene=blaOXA]_[protein=OXA-51_family_carbapenem-hydrolyzing_class_D_beta-lactamase_OXA-771]_[protein_id=AYP70991.1]_[l     ------------ATGAACATTAAAACACTC 30
lcl|MK105962.1_cds_AYP70992.1_1_[gene=blaOXA]_[protein=OXA-51_family_carbapenem-hydrolyzing_class_D_beta-lactamase_OXA-772]_[protein_id=AYP70992.1]_[l     ------------ATGAACATTAAAGCACCC 30
lcl|MK105963.1_cds_AYP70993.1_1_[gene=blaOXA]_[protein=OXA-51_family_carbapenem-hydrolyzing_class_D_beta-lactamase_OXA-773]_[protein_id=AYP70993.1]_[l     ------------ATGAATATTAAAGCACTC 30
lcl|MK105964.1_cds_AYP70994.1_1_[gene=blaOXA]_[protein=OXA-51_family_carbapenem-hydrolyzing_class_D_beta-lactamase_OXA-741]_[protein_id=AYP70994.1]_[l     ------------ATGAACATTAAAGCCCTC 30
lcl|MK105965.1_cds_AYP70995.1_1_[gene=blaOXA]_[protein=OXA-51_family_carbapenem-hydrolyzing_class_D_beta-lactamase_OXA-773]_[protein_id=AYP70995.1]_[l     ------------ATGAATATTAAAGCACTC 30
lcl|MK105966.1_cds_AYP70996.1_1_[gene=blaOXA]_[protein=OXA-51_family_carbapenem-hydrolyzing_class_D_beta-lactamase_OXA-774]_[protein_id=AYP70996.1]_[l     ------------ATGAACATTAAAGCCCTC 30
lcl|MK105967.1_cds_AYP70997.1_1_[gene=blaOXA]_[protein=OXA-51_family_carbapenem-hydrolyzing_class_D_beta-lactamase_OXA-775]_[protein_id=AYP70997.1]_[l     ------------ATGAACATTAAAGCACTC 30
lcl|MK105968.1_cds_AYP70998.1_1_[gene=blaOXA]_[protein=OXA-51_family_carbapenem-hydrolyzing_class_D_beta-lactamase_OXA-389]_[protein_id=AYP70998.1]_[l     ------------ATGAACATTAAAACACTC 30
lcl|MK105969.1_cds_AYP70999.1_1_[gene=blaOXA]_[protein=OXA-51_family_carbapenem-hydrolyzing_class_D_beta-lactamase_OXA-776]_[protein_id=AYP70999.1]_[l     ------------ATGAACATTAAAGCACTC 30
lcl|MK645223.1_cds_QBQ03022.1_1_[gene=blaOXA]_[protein=OXA-51_family_carbapenem-hydrolyzing_class_D_beta-lactamase_OXA-797]_[protein_id=QBQ03022.1]_[l     ------------ATGAACATTAAAGCACTC 30
lcl|MK645910.1_cds_QBQ03023.1_1_[gene=blaOXA]_[protein=OXA-51_family_carbapenem-hydrolyzing_class_D_beta-lactamase_OXA-798]_[protein_id=QBQ03023.1]_[l     ------------ATGAACATTAAAGCACCC 30
lcl|MK645911.1_cds_QBQ03024.1_1_[gene=blaOXA]_[protein=OXA-51_family_carbapenem-hydrolyzing_class_D_beta-lactamase_OXA-799]_[protein_id=QBQ03024.1]_[l     ------------ATGAACATTAAAGCACTC 30
lcl|MK645912.1_cds_QBQ03025.1_1_[gene=blaOXA]_[protein=OXA-51_family_carbapenem-hydrolyzing_class_D_beta-lactamase_OXA-800]_[protein_id=QBQ03025.1]_[l     ------------ATGAACATTAAAGCACTC 30
lcl|MK913672.1_cds_QCQ81077.1_1_[gene=blaOXA]_[protein=OXA-51_family_carbapenem-hydrolyzing_class_D_beta-lactamase_OXA-828]_[protein_id=QCQ81077.1]_[l     ------------ATGAACATTAAAACACTC 30
lcl|MK913673.1_cds_QCQ81078.1_1_[gene=blaOXA]_[protein=OXA-51_family_carbapenem-hydrolyzing_class_D_beta-lactamase_OXA-829]_[protein_id=QCQ81078.1]_[l     ------------ATGAACATTAAAGCACTC 30
lcl|MK933721.1_cds_QCQ81090.1_1_[gene=blaOXA]_[protein=OXA-51_family_carbapenem-hydrolyzing_class_D_beta-lactamase_OXA-831]_[protein_id=QCQ81090.1]_[l     ------------ATGAACATTAAAGCACTC 30
lcl|MN476889.1_cds_QEV81466.1_1_[gene=blaOXA]_[protein=OXA-51_family_carbapenem-hydrolyzing_class_D_beta-lactamase_OXA-852]_[protein_id=QEV81466.1]_[l     ------------ATGAACATTAAAGCACTC 30
lcl|MN476890.1_cds_QEV81467.1_1_[gene=blaOXA]_[protein=OXA-51_family_carbapenem-hydrolyzing_class_D_beta-lactamase_OXA-853]_[protein_id=QEV81467.1]_[l     ------------ATGAACATTAAAGCACTC 30
lcl|MN476891.1_cds_QEV81468.1_1_[gene=blaOXA]_[protein=OXA-51_family_carbapenem-hydrolyzing_class_D_beta-lactamase_OXA-854]_[protein_id=QEV81468.1]_[l     ------------ATGAACATTAAAGCACTC 30
lcl|MN476892.1_cds_QEV81469.1_1_[gene=blaOXA]_[protein=OXA-51_family_carbapenem-hydrolyzing_class_D_beta-lactamase_OXA-855]_[protein_id=QEV81469.1]_[l     ------------ATGAACATTAAAGCACTC 30
lcl|MN476893.1_cds_QEV81470.1_1_[gene=blaOXA]_[protein=OXA-51_family_carbapenem-hydrolyzing_class_D_beta-lactamase_OXA-856]_[protein_id=QEV81470.1]_[l     ------------ATGAACATTAAAGCACTC 30
lcl|MN476894.1_cds_QEV81471.1_1_[gene=blaOXA]_[protein=OXA-51_family_carbapenem-hydrolyzing_class_D_beta-lactamase_OXA-857]_[protein_id=QEV81471.1]_[l     ------------ATGAACATTAAAACACTC 30
lcl|MN476895.1_cds_QEV81472.1_1_[gene=blaOXA]_[protein=OXA-51_family_carbapenem-hydrolyzing_class_D_beta-lactamase_OXA-858]_[protein_id=QEV81472.1]_[l     ------------ATGAACATTAAAGCACAC 30
lcl|MN476896.1_cds_QEV81473.1_1_[gene=blaOXA]_[protein=OXA-51_family_carbapenem-hydrolyzing_class_D_beta-lactamase_OXA-859]_[protein_id=QEV81473.1]_[l     ------------ATGAATATTAAAGCACTC 30
lcl|MN476897.1_cds_QEV81474.1_1_[gene=blaOXA]_[protein=OXA-51_family_carbapenem-hydrolyzing_class_D_beta-lactamase_OXA-860]_[protein_id=QEV81474.1]_[l     ------------ATGAACATTAAAGCACTC 30
lcl|MN476898.1_cds_QEV81475.1_1_[gene=blaOXA]_[protein=OXA-51_family_carbapenem-hydrolyzing_class_D_beta-lactamase_OXA-861]_[protein_id=QEV81475.1]_[l     ------------ATGAACATTAAAACACTC 30
lcl|MN476901.1_cds_QEV81476.1_1_[gene=blaOXA]_[protein=OXA-51_family_carbapenem-hydrolyzing_class_D_beta-lactamase_OXA-862]_[protein_id=QEV81476.1]_[l     ------------ATGAACATTAAAGCACTC 30
lcl|MN476902.1_cds_QEV81477.1_1_[gene=blaOXA]_[protein=OXA-51_family_carbapenem-hydrolyzing_class_D_beta-lactamase_OXA-863]_[protein_id=QEV81477.1]_[l     ------------ATGAATATTAAAGCACTC 30
lcl|MN476903.1_cds_QEV81478.1_1_[gene=blaOXA]_[protein=OXA-51_family_carbapenem-hydrolyzing_class_D_beta-lactamase_OXA-864]_[protein_id=QEV81478.1]_[l     ------------ATGAACATTAAAACACTC 30
lcl|MN476904.1_cds_QEV81479.1_1_[gene=blaOXA]_[protein=OXA-51_family_carbapenem-hydrolyzing_class_D_beta-lactamase_OXA-865]_[protein_id=QEV81479.1]_[l     ------------ATGAACATTAAAGCACCC 30
lcl|MN476905.1_cds_QEV81480.1_1_[gene=blaOXA]_[protein=OXA-51_family_carbapenem-hydrolyzing_class_D_beta-lactamase_OXA-866]_[protein_id=QEV81480.1]_[l     ------------ATGAACATTAAAGCACTC 30
lcl|MN476906.1_cds_QEV81481.1_1_[gene=blaOXA]_[protein=OXA-51_family_carbapenem-hydrolyzing_class_D_beta-lactamase_OXA-867]_[protein_id=QEV81481.1]_[l     ------------ATGAACATTAAAACACTC 30
lcl|MN476907.1_cds_QEV81482.1_1_[gene=blaOXA]_[protein=OXA-51_family_carbapenem-hydrolyzing_class_D_beta-lactamase_OXA-868]_[protein_id=QEV81482.1]_[l     ------------ATGAACATTAAAGCACTC 30
lcl|MN476908.1_cds_QEV81483.1_1_[gene=blaOXA]_[protein=OXA-51_family_carbapenem-hydrolyzing_class_D_beta-lactamase_OXA-869]_[protein_id=QEV81483.1]_[l     ------------ATGAACATTAAAGCACTC 30
lcl|MN476909.1_cds_QEV81484.1_1_[gene=blaOXA]_[protein=OXA-51_family_carbapenem-hydrolyzing_class_D_beta-lactamase_OXA-870]_[protein_id=QEV81484.1]_[l     ------------ATGAACATTCAAGCACTC 30
lcl|MN476910.1_cds_QEV81485.1_1_[gene=blaOXA]_[protein=OXA-51_family_carbapenem-hydrolyzing_class_D_beta-lactamase_OXA-871]_[protein_id=QEV81485.1]_[l     ------------ATGAATATTAAAGCACTC 30
lcl|MN476911.1_cds_QEV81486.1_1_[gene=blaOXA]_[protein=OXA-51_family_carbapenem-hydrolyzing_class_D_beta-lactamase_OXA-872]_[protein_id=QEV81486.1]_[l     ------------ATGAACATTAAAACACTC 30
lcl|MN476912.1_cds_QEV81487.1_1_[gene=blaOXA]_[protein=OXA-51_family_carbapenem-hydrolyzing_class_D_beta-lactamase_OXA-862]_[protein_id=QEV81487.1]_[l     ------------ATGAACATTAAAGCACTC 30
lcl|MN476913.1_cds_QEV81488.1_1_[gene=blaOXA]_[protein=OXA-51_family_carbapenem-hydrolyzing_class_D_beta-lactamase_OXA-873]_[protein_id=QEV81488.1]_[l     ------------ATGAACATTAAAGCACTC 30
lcl|MN476914.1_cds_QEV81489.1_1_[gene=blaOXA]_[protein=OXA-51_family_carbapenem-hydrolyzing_class_D_beta-lactamase_OXA-874]_[protein_id=QEV81489.1]_[l     ------------ATGAACATTAAAGCACTC 30
lcl|MN476915.1_cds_QEV81490.1_1_[gene=blaOXA]_[protein=OXA-51_family_carbapenem-hydrolyzing_class_D_beta-lactamase_OXA-875]_[protein_id=QEV81490.1]_[l     ------------ATGAACATTAAAGCACTC 30
lcl|MN476916.1_cds_QEV81491.1_1_[gene=blaOXA]_[protein=OXA-51_family_carbapenem-hydrolyzing_class_D_beta-lactamase_OXA-876]_[protein_id=QEV81491.1]_[l     ------------ATGAACATTAAAGCACTC 30
lcl|MN476917.1_cds_QEV81492.1_1_[gene=blaOXA]_[protein=OXA-51_family_carbapenem-hydrolyzing_class_D_beta-lactamase_OXA-877]_[protein_id=QEV81492.1]_[l     ------------ATGAACATTAAAGCACTC 30
lcl|MN476918.1_cds_QEV81493.1_1_[gene=blaOXA]_[protein=OXA-51_family_carbapenem-hydrolyzing_class_D_beta-lactamase_OXA-878]_[protein_id=QEV81493.1]_[l     ------------ATGAACATTAAAGCCCTC 30
lcl|MN476919.1_cds_QEV81494.1_1_[gene=blaOXA]_[protein=OXA-51_family_carbapenem-hydrolyzing_class_D_beta-lactamase_OXA-879]_[protein_id=QEV81494.1]_[l     ------------ATGAACATTAAAGCACTC 30
lcl|MN476920.1_cds_QEV81495.1_1_[gene=blaOXA]_[protein=OXA-51_family_carbapenem-hydrolyzing_class_D_beta-lactamase_OXA-880]_[protein_id=QEV81495.1]_[l     ------------ATGAACATTAAAACACTC 30
lcl|MN476921.1_cds_QEV81496.1_1_[gene=blaOXA]_[protein=OXA-51_family_carbapenem-hydrolyzing_class_D_beta-lactamase_OXA-881]_[protein_id=QEV81496.1]_[l     ------------ATGAACATTAAAGCACTC 30
lcl|MN476922.1_cds_QEV81497.1_1_[gene=blaOXA]_[protein=OXA-51_family_carbapenem-hydrolyzing_class_D_beta-lactamase_OXA-882]_[protein_id=QEV81497.1]_[l     ------------ATGAACATTAAAGCACTC 30
lcl|MN476923.1_cds_QEV81498.1_1_[gene=blaOXA]_[protein=OXA-51_family_carbapenem-hydrolyzing_class_D_beta-lactamase_OXA-883]_[protein_id=QEV81498.1]_[l     ------------ATGAACATTAAAACACTC 30
lcl|MN476924.1_cds_QEV81499.1_1_[gene=blaOXA]_[protein=OXA-51_family_carbapenem-hydrolyzing_class_D_beta-lactamase_OXA-884]_[protein_id=QEV81499.1]_[l     ------------ATGAACATTAAAGCACCC 30
lcl|MN476925.1_cds_QEV81500.1_1_[gene=blaOXA]_[protein=OXA-51_family_carbapenem-hydrolyzing_class_D_beta-lactamase_OXA-885]_[protein_id=QEV81500.1]_[l     ------------ATGAACATTAAAGCACTC 30
lcl|MN476926.1_cds_QEV81501.1_1_[gene=blaOXA]_[protein=OXA-51_family_carbapenem-hydrolyzing_class_D_beta-lactamase_OXA-886]_[protein_id=QEV81501.1]_[l     ------------ATGAACATTAAAACACTC 30
lcl|MN476927.1_cds_QEV81502.1_1_[gene=blaOXA]_[protein=OXA-51_family_carbapenem-hydrolyzing_class_D_beta-lactamase_OXA-887]_[protein_id=QEV81502.1]_[l     ------------ATGAACATTAAAGCACTC 30
lcl|MN476928.1_cds_QEV81503.1_1_[gene=blaOXA]_[protein=OXA-51_family_carbapenem-hydrolyzing_class_D_beta-lactamase_OXA-888]_[protein_id=QEV81503.1]_[l     ------------ATGAATATTAAAGCACTC 30
lcl|MN476929.1_cds_QEV81504.1_1_[gene=blaOXA]_[protein=OXA-51_family_carbapenem-hydrolyzing_class_D_beta-lactamase_OXA-889]_[protein_id=QEV81504.1]_[l     ------------ATGAACATTAAAGCACTC 30
lcl|MN476930.1_cds_QEV81505.1_1_[gene=blaOXA]_[protein=OXA-51_family_carbapenem-hydrolyzing_class_D_beta-lactamase_OXA-890]_[protein_id=QEV81505.1]_[l     ------------ATGAACATTAAAGCCCTC 30
lcl|MN476931.1_cds_QEV81506.1_1_[gene=blaOXA]_[protein=OXA-51_family_carbapenem-hydrolyzing_class_D_beta-lactamase_OXA-891]_[protein_id=QEV81506.1]_[l     ------------ATGAACGTTAAAGCACTC 30
lcl|MN476932.1_cds_QEV81507.1_1_[gene=blaOXA]_[protein=OXA-51_family_carbapenem-hydrolyzing_class_D_beta-lactamase_OXA-892]_[protein_id=QEV81507.1]_[l     ------------ATGAACATTAAAGCACTC 30
lcl|MT437251.1_cds_QJR96166.1_1_[gene=blaOXA]_[protein=OXA-51_family_carbapenem-hydrolyzing_class_D_beta-lactamase_OXA-916]_[protein_id=QJR96166.1]_[l     ------------ATGAACATTAAAGCACTC 30
lcl|MT780916.1_cds_QLL99487.1_1_[gene=blaOXA]_[protein=OXA-51_family_carbapenem-hydrolyzing_class_D_beta-lactamase_OXA-927]_[protein_id=QLL99487.1]_[l     ------------ATGAACATTAAAACACTC 30
lcl|MT780917.1_cds_QLL99488.1_1_[gene=blaOXA]_[protein=OXA-51_family_carbapenem-hydrolyzing_class_D_beta-lactamase_OXA-65]_[protein_id=QLL99488.1]_[lo     ------------ATGAACATTAAAGCACTC 30
lcl|MT780918.1_cds_QLL99489.1_1_[gene=blaOXA]_[protein=OXA-51_family_carbapenem-hydrolyzing_class_D_beta-lactamase_OXA-338]_[protein_id=QLL99489.1]_[l     ------------ATGAACATTAAAGCACTC 30
lcl|MW805236.1_cds_QTG68657.1_1_[gene=blaOXA]_[protein=OXA-51_family_carbapenem-hydrolyzing_class_D_beta-lactamase_OXA-954]_[protein_id=QTG68657.1]_[l     ------------ATGAACATTAAAACACTC 30
lcl|MZ133802.1_cds_QUW44373.1_1_[gene=blaOXA]_[protein=OXA-51_family_carbapenem-hydrolyzing_class_D_beta-lactamase_OXA-66]_[protein_id=QUW44373.1]_[lo     ------------ATGAACATTAAAGCACTC 30
lcl|MZ265722.1_cds_QWA20169.1_1_[gene=blaOXA]_[protein=OXA-51_family_carbapenem-hydrolyzing_class_D_beta-lactamase_OXA-970]_[protein_id=QWA20169.1]_[l     ------------ATGAACATTAAAGCACTC 30
lcl|MZ265723.1_cds_QWA20170.1_1_[gene=blaOXA]_[protein=OXA-51_family_carbapenem-hydrolyzing_class_D_beta-lactamase_OXA-971]_[protein_id=QWA20170.1]_[l     ------------ATGAACATTAAAGCACTC 30
lcl|MZ265724.1_cds_QWA20171.1_1_[gene=blaOXA]_[protein=OXA-51_family_carbapenem-hydrolyzing_class_D_beta-lactamase_OXA-972]_[protein_id=QWA20171.1]_[l     ------------ATGAATATTAAAGCACTC 30
lcl|MZ265725.1_cds_QWA20172.1_1_[gene=blaOXA]_[protein=OXA-51_family_carbapenem-hydrolyzing_class_D_beta-lactamase_OXA-973]_[protein_id=QWA20172.1]_[l     ------------ATGAACATTAAAGCACTC 30
lcl|MZ265726.1_cds_QWA20173.1_1_[gene=blaOXA]_[protein=OXA-51_family_carbapenem-hydrolyzing_class_D_beta-lactamase_OXA-974]_[protein_id=QWA20173.1]_[l     ------------ATGAACATTAAAGCACTC 30
lcl|MZ265727.1_cds_QWA20174.1_1_[gene=blaOXA]_[protein=OXA-51_family_carbapenem-hydrolyzing_class_D_beta-lactamase_OXA-975]_[protein_id=QWA20174.1]_[l     ------------ATGAACTTTCAAGCACTC 30
lcl|MZ265728.1_cds_QWA20175.1_1_[gene=blaOXA]_[protein=OXA-51_family_carbapenem-hydrolyzing_class_D_beta-lactamase_OXA-976]_[protein_id=QWA20175.1]_[l     ------------ATGAACATTAAAACACTC 30
lcl|MZ265729.1_cds_QWA20176.1_1_[gene=blaOXA]_[protein=OXA-51_family_carbapenem-hydrolyzing_class_D_beta-lactamase_OXA-977]_[protein_id=QWA20176.1]_[l     ------------ATGAACATTAAAGCACTC 30
lcl|MZ424303.1_cds_QWW93433.1_1_[gene=blaOXA]_[protein=OXA-51_family_carbapenem-hydrolyzing_class_D_beta-lactamase_OXA-1013]_[protein_id=QWW93433.1]_[     ------------ATGAACATTAAAGCACTC 30
lcl|NG_049394.1_cds_WP_001021795.1_1_[gene=blaOXA]_[locus_tag=A7J11_02106]_[protein=OXA-51_family_carbapenem-hydrolyzing_class_D_beta-lactamase_OXA-10     ------------ATGAACATTAAAGCACTC 30
lcl|NG_049398.1_cds_WP_031963705.1_1_[gene=blaOXA]_[locus_tag=A7J11_01978]_[protein=OXA-51_family_carbapenem-hydrolyzing_class_D_beta-lactamase_OXA-10     ------------ATGAACATTAAAGCACTC 30
lcl|NG_049399.1_cds_WP_046661070.1_1_[gene=blaOXA]_[locus_tag=A7J11_01979]_[protein=OXA-51_family_carbapenem-hydrolyzing_class_D_beta-lactamase_OXA-10     ------------ATGAACATTAAAGCACTC 30
lcl|NG_049400.1_cds_WP_063860938.1_1_[gene=blaOXA]_[locus_tag=A7J11_01980]_[protein=OXA-51_family_carbapenem-hydrolyzing_class_D_beta-lactamase_OXA-10     ------------ATGAACATTAAAGCACTC 30
lcl|NG_049401.1_cds_WP_001021794.1_1_[gene=blaOXA]_[locus_tag=A7J11_01981]_[protein=OXA-51_family_carbapenem-hydrolyzing_class_D_beta-lactamase_OXA-10     ------------ATGAACATTAAAGCACTC 30
lcl|NG_049403.1_cds_WP_063860940.1_1_[gene=blaOXA]_[locus_tag=A7J11_01982]_[protein=OXA-51_family_carbapenem-hydrolyzing_class_D_beta-lactamase_OXA-11     ------------ATGAACATTAAAGCACTC 30
lcl|NG_049404.1_cds_WP_049068184.1_1_[gene=blaOXA]_[locus_tag=A7J11_01983]_[protein=OXA-51_family_carbapenem-hydrolyzing_class_D_beta-lactamase_OXA-11     ------------ATGAACATTAAAACACTC 30
lcl|NG_049405.1_cds_WP_063860941.1_1_[gene=blaOXA]_[locus_tag=A7J11_01984]_[protein=OXA-51_family_carbapenem-hydrolyzing_class_D_beta-lactamase_OXA-11     ------------ATGAACATTAAAGCACTC 30
lcl|NG_049406.1_cds_WP_001021786.1_1_[gene=blaOXA]_[locus_tag=A7J11_02001]_[protein=OXA-51_family_carbapenem-hydrolyzing_class_D_beta-lactamase_OXA-11     ------------ATGAACATTAAAGCCCTC 30
lcl|NG_049414.1_cds_WP_063861004.1_1_[gene=blaOXA]_[locus_tag=A7J11_01957]_[protein=OXA-51_family_carbapenem-hydrolyzing_class_D_beta-lactamase_OXA-11     ------------ATGAACATTAAAGCACTC 30
lcl|NG_049415.1_cds_WP_002057397.1_1_[gene=blaOXA]_[locus_tag=A7J11_02424]_[protein=OXA-51_family_carbapenem-hydrolyzing_class_D_beta-lactamase_OXA-11     ------------ATGAACATTAAAGCACTC 30
lcl|NG_049419.1_cds_WP_004738885.1_1_[gene=blaOXA]_[locus_tag=A7J11_02014]_[protein=OXA-51_family_carbapenem-hydrolyzing_class_D_beta-lactamase_OXA-12     ------------ATGAACATTAAAGCACTC 30
lcl|NG_049420.1_cds_WP_057094079.1_1_[gene=blaOXA]_[locus_tag=A7J11_02015]_[protein=OXA-51_family_carbapenem-hydrolyzing_class_D_beta-lactamase_OXA-12     ------------ATGAACATTAAAGCACTC 30
lcl|NG_049421.1_cds_WP_063861030.1_1_[gene=blaOXA]_[locus_tag=A7J11_02016]_[protein=OXA-51_family_carbapenem-hydrolyzing_class_D_beta-lactamase_OXA-12     ------------ATGAACATTAAAGCACTC 30
lcl|NG_049422.1_cds_WP_063861031.1_1_[gene=blaOXA]_[locus_tag=A7J11_02017]_[protein=OXA-51_family_carbapenem-hydrolyzing_class_D_beta-lactamase_OXA-12     ------------ATGAACATTAAAGCACTC 30
lcl|NG_049423.1_cds_WP_063861032.1_1_[gene=blaOXA]_[locus_tag=A7J11_02018]_[protein=OXA-51_family_carbapenem-hydrolyzing_class_D_beta-lactamase_OXA-12     ------------ATGAACATTAAAGCACTC 30
lcl|NG_049424.1_cds_WP_063861033.1_1_[gene=blaOXA]_[locus_tag=A7J11_02019]_[protein=OXA-51_family_carbapenem-hydrolyzing_class_D_beta-lactamase_OXA-12     ------------ATGAACATTAAAGCACTC 30
lcl|NG_049425.1_cds_WP_002047441.1_1_[gene=blaOXA]_[locus_tag=A7J11_02020]_[protein=OXA-51_family_carbapenem-hydrolyzing_class_D_beta-lactamase_OXA-12     ------------ATGAACATTAAAGCACTC 30
lcl|NG_049426.1_cds_WP_063861034.1_1_[gene=blaOXA]_[locus_tag=A7J11_02021]_[protein=OXA-51_family_carbapenem-hydrolyzing_class_D_beta-lactamase_OXA-12     ------------ATGAACATTAAAGCACTC 30
lcl|NG_049427.1_cds_WP_005120067.1_1_[gene=blaOXA]_[locus_tag=A7J11_02084]_[protein=OXA-51_family_carbapenem-hydrolyzing_class_D_beta-lactamase_OXA-12     ------------ATGAACATTAAAGCACTC 30
lcl|NG_049430.1_cds_WP_063861036.1_1_[gene=blaOXA]_[locus_tag=A7J11_02171]_[protein=OXA-51_family_carbapenem-hydrolyzing_class_D_beta-lactamase_OXA-13     ------------ATGAACATTAAAGCACTC 30
lcl|NG_049431.1_cds_WP_063861037.1_1_[gene=blaOXA]_[locus_tag=A7J11_02172]_[protein=OXA-51_family_carbapenem-hydrolyzing_class_D_beta-lactamase_OXA-13     ------------ATGAACATTAAAGCACTC 30
lcl|NG_049432.1_cds_WP_032030965.1_1_[gene=blaOXA]_[locus_tag=A7J11_02173]_[protein=OXA-51_family_carbapenem-hydrolyzing_class_D_beta-lactamase_OXA-13     ------------ATGAACATTAAAACACTC 30
lcl|NG_049437.1_cds_WP_063861039.1_1_[gene=blaOXA]_[locus_tag=A7J11_02162]_[protein=OXA-51_family_carbapenem-hydrolyzing_class_D_beta-lactamase_OXA-13     ------------ATGAACATTAAAACCCTC 30
lcl|NG_049442.1_cds_WP_049581961.1_1_[gene=blaOXA]_[locus_tag=A7J11_02452]_[protein=OXA-51_family_carbapenem-hydrolyzing_class_D_beta-lactamase_OXA-14     ------------ATGAACATTAAAGCACTC 30
lcl|NG_049446.1_cds_WP_063861046.1_1_[gene=blaOXA]_[locus_tag=A7J11_02433]_[protein=OXA-51_family_carbapenem-hydrolyzing_class_D_beta-lactamase_OXA-14     ------------ATGAACATTAAAGCACTC 30
lcl|NG_049447.1_cds_WP_063861047.1_1_[gene=blaOXA]_[locus_tag=A7J11_02434]_[protein=OXA-51_family_carbapenem-hydrolyzing_class_D_beta-lactamase_OXA-14     ------------ATGAACATTAAAGCCCTC 30
lcl|NG_049449.1_cds_WP_063861049.1_1_[gene=blaOXA]_[locus_tag=A7J11_02435]_[protein=OXA-51_family_carbapenem-hydrolyzing_class_D_beta-lactamase_OXA-15     ------------ATGAACATTAAAGCACTC 30
lcl|NG_049472.1_cds_WP_039099030.1_1_[gene=blaOXA]_[locus_tag=A7J11_02509]_[protein=OXA-51_family_carbapenem-hydrolyzing_class_D_beta-lactamase_OXA-17     ------------ATGAACATTAAAGCACTC 30
lcl|NG_049473.1_cds_WP_063861179.1_1_[gene=blaOXA]_[locus_tag=A7J11_02510]_[protein=OXA-51_family_carbapenem-hydrolyzing_class_D_beta-lactamase_OXA-17     ------------ATGAACATTAAAGCACTC 30
lcl|NG_049474.1_cds_WP_063861185.1_1_[gene=blaOXA]_[locus_tag=A7J11_02511]_[protein=OXA-51_family_carbapenem-hydrolyzing_class_D_beta-lactamase_OXA-17     ------------ATGAACATTAAAGCACTC 30
lcl|NG_049475.1_cds_WP_063861191.1_1_[gene=blaOXA]_[locus_tag=A7J11_02512]_[protein=OXA-51_family_carbapenem-hydrolyzing_class_D_beta-lactamase_OXA-17     ------------ATGAACATTAAAGCACTC 30
lcl|NG_049476.1_cds_WP_063861208.1_1_[gene=blaOXA]_[locus_tag=A7J11_02513]_[protein=OXA-51_family_carbapenem-hydrolyzing_class_D_beta-lactamase_OXA-17     ------------ATGAACATTAAAGCACTC 30
lcl|NG_049477.1_cds_WP_063861213.1_1_[gene=blaOXA]_[locus_tag=A7J11_02514]_[protein=OXA-51_family_carbapenem-hydrolyzing_class_D_beta-lactamase_OXA-17     ------------ATGAACATTAAAGCACTC 30
lcl|NG_049478.1_cds_WP_063861221.1_1_[gene=blaOXA]_[locus_tag=A7J11_02515]_[protein=OXA-51_family_carbapenem-hydrolyzing_class_D_beta-lactamase_OXA-17     ------------ATGAACATTAAAGCACTC 30
lcl|NG_049479.1_cds_WP_063861229.1_1_[gene=blaOXA]_[locus_tag=A7J11_02555]_[protein=OXA-51_family_carbapenem-hydrolyzing_class_D_beta-lactamase_OXA-17     ------------ATGAACATTAAAGCCCTC 30
lcl|NG_049481.1_cds_WP_001021783.1_1_[gene=blaOXA]_[locus_tag=A7J11_02556]_[protein=OXA-51_family_carbapenem-hydrolyzing_class_D_beta-lactamase_OXA-18     ------------ATGAACATTAAAGCACTC 30
lcl|NG_049490.1_cds_WP_063861475.1_1_[gene=blaOXA]_[locus_tag=A7J11_02645]_[protein=OXA-51_family_carbapenem-hydrolyzing_class_D_beta-lactamase_OXA-19     ------------ATGAACATTAAAGCCCTC 30
lcl|NG_049491.1_cds_WP_063861482.1_1_[gene=blaOXA]_[locus_tag=A7J11_02646]_[protein=OXA-51_family_carbapenem-hydrolyzing_class_D_beta-lactamase_OXA-19     ------------ATGAACATTAAAGCACTC 30
lcl|NG_049492.1_cds_WP_063861486.1_1_[gene=blaOXA]_[locus_tag=A7J11_02647]_[protein=OXA-51_family_carbapenem-hydrolyzing_class_D_beta-lactamase_OXA-19     ------------ATGAACATTCAAGCACTC 30
lcl|NG_049493.1_cds_WP_063861490.1_1_[gene=blaOXA]_[locus_tag=A7J11_02648]_[protein=OXA-51_family_carbapenem-hydrolyzing_class_D_beta-lactamase_OXA-19     ------------ATGAACATTAAAGCCCTC 30
lcl|NG_049498.1_cds_WP_063861547.1_1_[gene=blaOXA]_[locus_tag=A7J11_02617]_[protein=OXA-51_family_carbapenem-hydrolyzing_class_D_beta-lactamase_OXA-20     ------------ATGAACATTAAAGCCCTC 30
lcl|NG_049499.1_cds_WP_063861553.1_1_[gene=blaOXA]_[locus_tag=A7J11_02618]_[protein=OXA-51_family_carbapenem-hydrolyzing_class_D_beta-lactamase_OXA-20     ------------ATGAACATTAAAGCACTC 30
lcl|NG_049500.1_cds_WP_063861560.1_1_[gene=blaOXA]_[locus_tag=A7J11_02619]_[protein=OXA-51_family_carbapenem-hydrolyzing_class_D_beta-lactamase_OXA-20     ------------ATGAACATTAAAGCACTC 30
lcl|NG_049501.1_cds_WP_063861567.1_1_[gene=blaOXA]_[locus_tag=A7J11_02620]_[protein=OXA-51_family_carbapenem-hydrolyzing_class_D_beta-lactamase_OXA-20     ------------ATGAACATTAAAGCACTC 30
lcl|NG_049504.1_cds_WP_063861592.1_1_[gene=blaOXA]_[locus_tag=A7J11_02744]_[protein=OXA-51_family_carbapenem-hydrolyzing_class_D_beta-lactamase_OXA-20     ------------ATGAACATTAAAGCACTC 30
lcl|NG_049506.1_cds_WP_001021780.1_1_[gene=blaOXA]_[locus_tag=A7J11_02671]_[protein=OXA-51_family_carbapenem-hydrolyzing_class_D_beta-lactamase_OXA-20     ------------ATGAACATTAAAGCACTC 30
lcl|NG_049515.1_cds_WP_063861733.1_1_[gene=blaOXA]_[locus_tag=A7J11_02676]_[protein=OXA-51_family_carbapenem-hydrolyzing_class_D_beta-lactamase_OXA-21     ------------ATGAACATTAAAGCACTC 30
lcl|NG_049516.1_cds_WP_031978611.1_1_[gene=blaOXA]_[locus_tag=A7J11_02724]_[protein=OXA-51_family_carbapenem-hydrolyzing_class_D_beta-lactamase_OXA-21     ------------ATGAACATTAAAGCACTC 30
lcl|NG_049517.1_cds_WP_063861765.1_1_[gene=blaOXA]_[locus_tag=A7J11_02691]_[protein=OXA-51_family_carbapenem-hydrolyzing_class_D_beta-lactamase_OXA-21     ------------ATGAACATTAAAACACTC 30
lcl|NG_049519.1_cds_WP_001022758.1_1_[gene=blaOXA]_[locus_tag=A7J11_02698]_[protein=OXA-51_family_carbapenem-hydrolyzing_class_D_beta-lactamase_OXA-22     ------------ATGAACATTAAAACACTC 30
lcl|NG_049536.1_cds_WP_057066208.1_1_[gene=blaOXA]_[locus_tag=A7J11_02858]_[protein=OXA-51_family_carbapenem-hydrolyzing_class_D_beta-lactamase_OXA-24     ------------ATGAACATTAAAGCCCTC 30
lcl|NG_049537.1_cds_WP_001022756.1_1_[gene=blaOXA]_[locus_tag=A7J11_02859]_[protein=OXA-51_family_carbapenem-hydrolyzing_class_D_beta-lactamase_OXA-24     ------------ATGAACATTAAAACACTC 30
lcl|NG_049543.1_cds_WP_063862402.1_1_[gene=blaOXA]_[locus_tag=A7J11_02895]_[protein=OXA-51_family_carbapenem-hydrolyzing_class_D_beta-lactamase_OXA-24     ------------ATGAACATTAAAGCACTC 30
lcl|NG_049544.1_cds_WP_063862408.1_1_[gene=blaOXA]_[locus_tag=A7J11_02896]_[protein=OXA-51_family_carbapenem-hydrolyzing_class_D_beta-lactamase_OXA-24     ------------ATGAACATTAAAGCACTC 30
lcl|NG_049546.1_cds_WP_063862420.1_1_[gene=blaOXA]_[locus_tag=A7J11_02897]_[protein=OXA-51_family_carbapenem-hydrolyzing_class_D_beta-lactamase_OXA-25     ------------ATGAACATTAAAGCACTC 30
lcl|NG_049549.1_cds_WP_033841866.1_1_[gene=blaOXA]_[locus_tag=A7J11_02980]_[protein=OXA-51_family_carbapenem-hydrolyzing_class_D_beta-lactamase_OXA-25     ------------ATGAACATTAAAGCACTC 30
lcl|NG_049554.1_cds_WP_001021784.1_1_[gene=blaOXA]_[locus_tag=A7J11_02180]_[protein=OXA-51_family_carbapenem-hydrolyzing_class_D_beta-lactamase_OXA-25     ------------ATGAACATTAAAGCACTC 30
lcl|NG_049556.1_cds_WP_004715243.1_1_[gene=blaOXA]_[locus_tag=A7J11_02991]_[protein=OXA-51_family_carbapenem-hydrolyzing_class_D_beta-lactamase_OXA-26     ------------ATGAACATTAAAGCACAC 30
lcl|NG_049557.1_cds_WP_005111033.1_1_[gene=blaOXA]_[locus_tag=A7J11_03010]_[protein=OXA-51_family_carbapenem-hydrolyzing_class_D_beta-lactamase_OXA-26     ------------ATGAACATTAAAGCACTC 30
lcl|NG_049558.1_cds_WP_005132156.1_1_[gene=blaOXA]_[locus_tag=A7J11_03011]_[protein=OXA-51_family_carbapenem-hydrolyzing_class_D_beta-lactamase_OXA-26     ------------ATGAACATTAAAACACTC 30
lcl|NG_049559.1_cds_WP_002133528.1_1_[gene=blaOXA]_[locus_tag=A7J11_02926]_[protein=OXA-51_family_carbapenem-hydrolyzing_class_D_beta-lactamase_OXA-26     ------------ATGAATATTAAAGCACTC 30
lcl|NG_049606.1_cds_WP_001021787.1_1_[gene=blaOXA]_[locus_tag=A7J11_02925]_[protein=OXA-51_family_carbapenem-hydrolyzing_class_D_beta-lactamase_OXA-31     ------------ATGAACATTAAAGCCCTC 30
lcl|NG_049607.1_cds_WP_063862598.1_1_[gene=blaOXA]_[locus_tag=A7J11_03074]_[protein=OXA-51_family_carbapenem-hydrolyzing_class_D_beta-lactamase_OXA-31     ------------ATGAACATTAAAGCCCTC 30
lcl|NG_049608.1_cds_WP_031976872.1_1_[gene=blaOXA]_[locus_tag=A7J11_03075]_[protein=OXA-51_family_carbapenem-hydrolyzing_class_D_beta-lactamase_OXA-31     ------------ATGAACATTAAAGCACTC 30
lcl|NG_049609.1_cds_WP_063862603.1_1_[gene=blaOXA]_[locus_tag=A7J11_03076]_[protein=OXA-51_family_carbapenem-hydrolyzing_class_D_beta-lactamase_OXA-31     ------------ATGAACATTCAAGCACTC 30
lcl|NG_049610.1_cds_WP_063862605.1_1_[gene=blaOXA]_[locus_tag=A7J11_03077]_[protein=OXA-51_family_carbapenem-hydrolyzing_class_D_beta-lactamase_OXA-31     ------------ATGAACATTCAAGCACTC 30
lcl|NG_049611.1_cds_WP_001021778.1_1_[gene=blaOXA]_[locus_tag=A7J11_02898]_[protein=OXA-51_family_carbapenem-hydrolyzing_class_D_beta-lactamase_OXA-31     ------------ATGAACATTAAAGCACTC 30
lcl|NG_049628.1_cds_WP_063862707.1_1_[gene=blaOXA]_[locus_tag=A7J11_03235]_[protein=OXA-51_family_carbapenem-hydrolyzing_class_D_beta-lactamase_OXA-33     ------------ATGAACATTAAAGCACTC 30
lcl|NG_049629.1_cds_WP_032025569.1_1_[gene=blaOXA]_[locus_tag=A7J11_03230]_[protein=OXA-51_family_carbapenem-hydrolyzing_class_D_beta-lactamase_OXA-33     ------------ATGAACATTACAGCACTC 30
lcl|NG_049630.1_cds_WP_063862710.1_1_[gene=blaOXA]_[locus_tag=A7J11_03236]_[protein=OXA-51_family_carbapenem-hydrolyzing_class_D_beta-lactamase_OXA-33     ------------ATGAATATTAAAGCACTC 30
lcl|NG_049631.1_cds_WP_063862711.1_1_[gene=blaOXA]_[locus_tag=A7J11_03237]_[protein=OXA-51_family_carbapenem-hydrolyzing_class_D_beta-lactamase_OXA-33     ------------ATGAACATTAAAGCACTC 30
lcl|NG_049632.1_cds_WP_057053864.1_1_[gene=blaOXA]_[locus_tag=A7J11_03238]_[protein=OXA-51_family_carbapenem-hydrolyzing_class_D_beta-lactamase_OXA-34     ------------ATGAACATTAAAGCACTC 30
lcl|NG_049633.1_cds_WP_063862712.1_1_[gene=blaOXA]_[locus_tag=A7J11_03239]_[protein=OXA-51_family_carbapenem-hydrolyzing_class_D_beta-lactamase_OXA-34     ------------ATGAACATTAAAGCACCC 30
lcl|NG_049634.1_cds_WP_063862713.1_1_[gene=blaOXA]_[locus_tag=A7J11_03240]_[protein=OXA-51_family_carbapenem-hydrolyzing_class_D_beta-lactamase_OXA-34     ------------ATGAACATTAAAGCACTC 30
lcl|NG_049635.1_cds_WP_063862714.1_1_[gene=blaOXA]_[locus_tag=A7J11_03241]_[protein=OXA-51_family_carbapenem-hydrolyzing_class_D_beta-lactamase_OXA-34     ------------ATGAACATTAAAGCACTC 30
lcl|NG_049636.1_cds_WP_063862715.1_1_[gene=blaOXA]_[locus_tag=A7J11_03242]_[protein=OXA-51_family_carbapenem-hydrolyzing_class_D_beta-lactamase_OXA-34     ------------ATGAACATTAAAGCACTC 30
lcl|NG_049637.1_cds_WP_063862716.1_1_[gene=blaOXA]_[locus_tag=A7J11_03243]_[protein=OXA-51_family_carbapenem-hydrolyzing_class_D_beta-lactamase_OXA-34     ------------ATGAACATTAAAGCACTC 30
lcl|NG_049638.1_cds_WP_063862717.1_1_[gene=blaOXA]_[locus_tag=A7J11_03244]_[protein=OXA-51_family_carbapenem-hydrolyzing_class_D_beta-lactamase_OXA-34     ------------ATGAACATTAAAGCACTC 30
lcl|NG_049658.1_cds_WP_063862735.1_1_[gene=blaOXA]_[locus_tag=A7J11_03201]_[protein=OXA-51_family_carbapenem-hydrolyzing_class_D_beta-lactamase_OXA-36     ------------ATGAACATTAAAACACTC 30
lcl|NG_049662.1_cds_WP_063862738.1_1_[gene=blaOXA]_[locus_tag=A7J11_03181]_[protein=OXA-51_family_carbapenem-hydrolyzing_class_D_beta-lactamase_OXA-37     ------------ATGAACATTAAAGCACTC 30
lcl|NG_049665.1_cds_WP_032051604.1_1_[gene=blaOXA]_[locus_tag=A7J11_03205]_[protein=OXA-51_family_carbapenem-hydrolyzing_class_D_beta-lactamase_OXA-37     ------------ATGAACATTAAAGCCCTC 30
lcl|NG_049665.1_cds_WP_032051604.1_1_[gene=blaOXA]_[locus_tag=A7J11_03205]_[protein=OXA-51_family_carbapenem-hydrolyzing_class_D_beta-lactamase_OXA-37     ------------ATGAACATTAAAGCCCTC 30
lcl|NG_049666.1_cds_WP_063862741.1_1_[gene=blaOXA]_[locus_tag=A7J11_03213]_[protein=OXA-51_family_carbapenem-hydrolyzing_class_D_beta-lactamase_OXA-37     ------------ATGAACATTAAAGCACTC 30
lcl|NG_049666.1_cds_WP_063862741.1_1_[gene=blaOXA]_[locus_tag=A7J11_03213]_[protein=OXA-51_family_carbapenem-hydrolyzing_class_D_beta-lactamase_OXA-37     ------------ATGAACATTAAAGCACTC 30
lcl|NG_049667.1_cds_WP_063862742.1_1_[gene=blaOXA]_[locus_tag=A7J11_03214]_[protein=OXA-51_family_carbapenem-hydrolyzing_class_D_beta-lactamase_OXA-37     ------------ATGAACATTAAAACACTC 30
lcl|NG_049667.1_cds_WP_063862742.1_1_[gene=blaOXA]_[locus_tag=A7J11_03214]_[protein=OXA-51_family_carbapenem-hydrolyzing_class_D_beta-lactamase_OXA-37     ------------ATGAACATTAAAACACTC 30
lcl|NG_049668.1_cds_WP_063862743.1_1_[gene=blaOXA]_[locus_tag=A7J11_03215]_[protein=OXA-51_family_carbapenem-hydrolyzing_class_D_beta-lactamase_OXA-37     ------------ATGAACATTAAAACACTC 30
lcl|NG_049668.1_cds_WP_063862743.1_1_[gene=blaOXA]_[locus_tag=A7J11_03215]_[protein=OXA-51_family_carbapenem-hydrolyzing_class_D_beta-lactamase_OXA-37     ------------ATGAACATTAAAACACTC 30
lcl|NG_049669.1_cds_WP_032058439.1_1_[gene=blaOXA]_[locus_tag=A7J11_03210]_[protein=OXA-51_family_carbapenem-hydrolyzing_class_D_beta-lactamase_OXA-37     ------------ATGAACATTCAAGCACTC 30
lcl|NG_049669.1_cds_WP_032058439.1_1_[gene=blaOXA]_[locus_tag=A7J11_03210]_[protein=OXA-51_family_carbapenem-hydrolyzing_class_D_beta-lactamase_OXA-37     ------------ATGAACATTCAAGCACTC 30
lcl|NG_049670.1_cds_WP_063862744.1_1_[gene=blaOXA]_[locus_tag=A7J11_03216]_[protein=OXA-51_family_carbapenem-hydrolyzing_class_D_beta-lactamase_OXA-37     ------------ATGAACATTAAAGCACTC 30
lcl|NG_049670.1_cds_WP_063862744.1_1_[gene=blaOXA]_[locus_tag=A7J11_03216]_[protein=OXA-51_family_carbapenem-hydrolyzing_class_D_beta-lactamase_OXA-37     ------------ATGAACATTAAAGCACTC 30
lcl|NG_049671.1_cds_WP_063862745.1_1_[gene=blaOXA]_[locus_tag=A7J11_03217]_[protein=OXA-51_family_carbapenem-hydrolyzing_class_D_beta-lactamase_OXA-38     ------------ATGAACATTAAAGCACTC 30
lcl|NG_049671.1_cds_WP_063862745.1_1_[gene=blaOXA]_[locus_tag=A7J11_03217]_[protein=OXA-51_family_carbapenem-hydrolyzing_class_D_beta-lactamase_OXA-38     ------------ATGAACATTAAAGCACTC 30
lcl|NG_049672.1_cds_WP_063862746.1_1_[gene=blaOXA]_[locus_tag=A7J11_03222]_[protein=OXA-51_family_carbapenem-hydrolyzing_class_D_beta-lactamase_OXA-38     ------------ATGAACATTAAAGCACTC 30
lcl|NG_049672.1_cds_WP_063862746.1_1_[gene=blaOXA]_[locus_tag=A7J11_03222]_[protein=OXA-51_family_carbapenem-hydrolyzing_class_D_beta-lactamase_OXA-38     ------------ATGAACATTAAAGCACTC 30
lcl|NG_049673.1_cds_WP_063862747.1_1_[gene=blaOXA]_[locus_tag=A7J11_03223]_[protein=OXA-51_family_carbapenem-hydrolyzing_class_D_beta-lactamase_OXA-38     ------------ATGAACATTAAAGCACTC 30
lcl|NG_049673.1_cds_WP_063862747.1_1_[gene=blaOXA]_[locus_tag=A7J11_03223]_[protein=OXA-51_family_carbapenem-hydrolyzing_class_D_beta-lactamase_OXA-38     ------------ATGAACATTAAAGCACTC 30
lcl|NG_049674.1_cds_WP_024438993.1_1_[gene=blaOXA]_[locus_tag=A7J11_03218]_[protein=OXA-51_family_carbapenem-hydrolyzing_class_D_beta-lactamase_OXA-38     ------------ATGAACATTAAAACACTC 30
lcl|NG_049674.1_cds_WP_024438993.1_1_[gene=blaOXA]_[locus_tag=A7J11_03218]_[protein=OXA-51_family_carbapenem-hydrolyzing_class_D_beta-lactamase_OXA-38     ------------ATGAACATTAAAACACTC 30
lcl|NG_049675.1_cds_WP_063862748.1_1_[gene=blaOXA]_[locus_tag=A7J11_03219]_[protein=OXA-51_family_carbapenem-hydrolyzing_class_D_beta-lactamase_OXA-38     ------------ATGAACATTCAAGCCCTC 30
lcl|NG_049675.1_cds_WP_063862748.1_1_[gene=blaOXA]_[locus_tag=A7J11_03219]_[protein=OXA-51_family_carbapenem-hydrolyzing_class_D_beta-lactamase_OXA-38     ------------ATGAACATTCAAGCCCTC 30
lcl|NG_049676.1_cds_WP_063862749.1_1_[gene=blaOXA]_[locus_tag=A7J11_03211]_[protein=OXA-51_family_carbapenem-hydrolyzing_class_D_beta-lactamase_OXA-38     ------------ATGAACATTAAAGCCCTC 30
lcl|NG_049676.1_cds_WP_063862749.1_1_[gene=blaOXA]_[locus_tag=A7J11_03211]_[protein=OXA-51_family_carbapenem-hydrolyzing_class_D_beta-lactamase_OXA-38     ------------ATGAACATTAAAGCCCTC 30
lcl|NG_049677.1_cds_WP_063862750.1_1_[gene=blaOXA]_[locus_tag=A7J11_03212]_[protein=OXA-51_family_carbapenem-hydrolyzing_class_D_beta-lactamase_OXA-38     ------------ATGAAGATTAAAGCACTC 30
lcl|NG_049677.1_cds_WP_063862750.1_1_[gene=blaOXA]_[locus_tag=A7J11_03212]_[protein=OXA-51_family_carbapenem-hydrolyzing_class_D_beta-lactamase_OXA-38     ------------ATGAAGATTAAAGCACTC 30
lcl|NG_049678.1_cds_WP_063862751.1_1_[gene=blaOXA]_[locus_tag=A7J11_03209]_[protein=OXA-51_family_carbapenem-hydrolyzing_class_D_beta-lactamase_OXA-38     ------------ATGAACATTAAAACACTC 30
lcl|NG_049679.1_cds_WP_063862752.1_1_[gene=blaOXA]_[locus_tag=A7J11_03221]_[protein=OXA-51_family_carbapenem-hydrolyzing_class_D_beta-lactamase_OXA-38     ------------ATGAACATTCAAGCACTC 30
lcl|NG_049679.1_cds_WP_063862752.1_1_[gene=blaOXA]_[locus_tag=A7J11_03221]_[protein=OXA-51_family_carbapenem-hydrolyzing_class_D_beta-lactamase_OXA-38     ------------ATGAACATTCAAGCACTC 30
lcl|NG_049680.1_cds_WP_063862753.1_1_[gene=blaOXA]_[locus_tag=A7J11_03224]_[protein=OXA-51_family_carbapenem-hydrolyzing_class_D_beta-lactamase_OXA-38     ------------ATGAACATTAAAACACTC 30
lcl|NG_049680.1_cds_WP_063862753.1_1_[gene=blaOXA]_[locus_tag=A7J11_03224]_[protein=OXA-51_family_carbapenem-hydrolyzing_class_D_beta-lactamase_OXA-38     ------------ATGAACATTAAAACACTC 30
lcl|NG_049681.1_cds_WP_063862754.1_1_[gene=blaOXA]_[locus_tag=A7J11_03220]_[protein=OXA-51_family_carbapenem-hydrolyzing_class_D_beta-lactamase_OXA-39     ------------ATGAACATTAAAGCACTC 30
lcl|NG_049681.1_cds_WP_063862754.1_1_[gene=blaOXA]_[locus_tag=A7J11_03220]_[protein=OXA-51_family_carbapenem-hydrolyzing_class_D_beta-lactamase_OXA-39     ------------ATGAACATTAAAGCACTC 30
lcl|NG_049682.1_cds_WP_063862755.1_1_[gene=blaOXA]_[locus_tag=A7J11_03248]_[protein=OXA-51_family_carbapenem-hydrolyzing_class_D_beta-lactamase_OXA-39     ------------ATGAACATTAAAGCACTC 30
lcl|NG_049689.1_cds_WP_063862758.1_1_[gene=blaOXA]_[locus_tag=A7J11_03334]_[protein=OXA-51_family_carbapenem-hydrolyzing_class_D_beta-lactamase_OXA-40     ------------ATGAACATTAAAACACTC 30
lcl|NG_049690.1_cds_WP_063862759.1_1_[gene=blaOXA]_[locus_tag=A7J11_03333]_[protein=OXA-51_family_carbapenem-hydrolyzing_class_D_beta-lactamase_OXA-40     ------------ATGAACATTAAAGCCCTC 30
lcl|NG_049691.1_cds_WP_001021789.1_1_[gene=blaOXA]_[locus_tag=A7J11_02937]_[protein=OXA-51_family_carbapenem-hydrolyzing_class_D_beta-lactamase_OXA-40     ------------ATGAACATTAAAGCACTC 30
lcl|NG_049692.1_cds_WP_063862760.1_1_[gene=blaOXA]_[locus_tag=A7J11_03326]_[protein=OXA-51_family_carbapenem-hydrolyzing_class_D_beta-lactamase_OXA-40     ------------ATGAACATTAAAGCACTC 30
lcl|NG_049693.1_cds_WP_063862761.1_1_[gene=blaOXA]_[locus_tag=A7J11_03327]_[protein=OXA-51_family_carbapenem-hydrolyzing_class_D_beta-lactamase_OXA-40     ------------ATGAACATTAAAACACTC 30
lcl|NG_049695.1_cds_WP_063862763.1_1_[gene=blaOXA]_[locus_tag=A7J11_03404]_[protein=OXA-51_family_carbapenem-hydrolyzing_class_D_beta-lactamase_OXA-40     ------------ATGAACATTAAAGCACTC 30
lcl|NG_049696.1_cds_WP_039208445.1_1_[gene=blaOXA]_[locus_tag=A7J11_03396]_[protein=OXA-51_family_carbapenem-hydrolyzing_class_D_beta-lactamase_OXA-40     ------------ATGAACATTAAAACACTC 30
lcl|NG_049697.1_cds_WP_063862764.1_1_[gene=blaOXA]_[locus_tag=A7J11_03405]_[protein=OXA-51_family_carbapenem-hydrolyzing_class_D_beta-lactamase_OXA-40     ------------ATGAACATTCAAGCCCTC 30
lcl|NG_049698.1_cds_WP_063862765.1_1_[gene=blaOXA]_[locus_tag=A7J11_03406]_[protein=OXA-51_family_carbapenem-hydrolyzing_class_D_beta-lactamase_OXA-40     ------------ATGAACATTAAAGCACTC 30
lcl|NG_049699.1_cds_WP_063862766.1_1_[gene=blaOXA]_[locus_tag=A7J11_03407]_[protein=OXA-51_family_carbapenem-hydrolyzing_class_D_beta-lactamase_OXA-41     ------------ATGAACATTAAAACACTC 30
lcl|NG_049700.1_cds_WP_063862767.1_1_[gene=blaOXA]_[locus_tag=A7J11_03408]_[protein=OXA-51_family_carbapenem-hydrolyzing_class_D_beta-lactamase_OXA-41     ------------ATGAACGTTAAAGCACTC 30
lcl|NG_049701.1_cds_WP_063862768.1_1_[gene=blaOXA]_[locus_tag=A7J11_03409]_[protein=OXA-51_family_carbapenem-hydrolyzing_class_D_beta-lactamase_OXA-41     ------------ATGAACATTAAAACACTC 30
lcl|NG_049702.1_cds_WP_063862769.1_1_[gene=blaOXA]_[locus_tag=A7J11_03403]_[protein=OXA-51_family_carbapenem-hydrolyzing_class_D_beta-lactamase_OXA-41     ------------ATGAACATTAAAGCACTC 30
lcl|NG_049712.1_cds_WP_038348285.1_1_[gene=blaOXA]_[locus_tag=A7J11_03390]_[protein=OXA-51_family_carbapenem-hydrolyzing_class_D_beta-lactamase_OXA-42     ------------ATGAACATTAAAGCCCTC 30
lcl|NG_049713.1_cds_WP_038348957.1_1_[gene=blaOXA]_[locus_tag=A7J11_03391]_[protein=OXA-51_family_carbapenem-hydrolyzing_class_D_beta-lactamase_OXA-42     ------------ATGAACATTAAAGCACTC 30
lcl|NG_049714.1_cds_WP_038348482.1_1_[gene=blaOXA]_[locus_tag=A7J11_03392]_[protein=OXA-51_family_carbapenem-hydrolyzing_class_D_beta-lactamase_OXA-42     ------------ATGAACATTAAAGCACTC 30
lcl|NG_049715.1_cds_WP_063862915.1_1_[gene=blaOXA]_[locus_tag=A7J11_03412]_[protein=OXA-51_family_carbapenem-hydrolyzing_class_D_beta-lactamase_OXA-42     ------------ATGAATATTAAAGCACTC 30
lcl|NG_049715.1_cds_WP_063862915.1_1_[gene=blaOXA]_[locus_tag=A7J11_03412]_[protein=OXA-51_family_carbapenem-hydrolyzing_class_D_beta-lactamase_OXA-42     ------------ATGAATATTAAAGCACTC 30
lcl|NG_049717.1_cds_WP_063862927.1_1_[gene=blaOXA]_[locus_tag=A7J11_03413]_[protein=OXA-51_family_carbapenem-hydrolyzing_class_D_beta-lactamase_OXA-43     ------------ATGAACATTAAAGCACTC 30
lcl|NG_049717.1_cds_WP_063862927.1_1_[gene=blaOXA]_[locus_tag=A7J11_03413]_[protein=OXA-51_family_carbapenem-hydrolyzing_class_D_beta-lactamase_OXA-43     ------------ATGAACATTAAAGCACTC 30
lcl|NG_049718.1_cds_WP_063862945.1_1_[gene=blaOXA]_[locus_tag=A7J11_03414]_[protein=OXA-51_family_carbapenem-hydrolyzing_class_D_beta-lactamase_OXA-43     ------------ATGAACATTAAAGCACTC 30
lcl|NG_049718.1_cds_WP_063862945.1_1_[gene=blaOXA]_[locus_tag=A7J11_03414]_[protein=OXA-51_family_carbapenem-hydrolyzing_class_D_beta-lactamase_OXA-43     ------------ATGAACATTAAAGCACTC 30
lcl|NG_049719.1_cds_WP_063864076.1_1_[gene=blaOXA]_[locus_tag=A7J11_03415]_[protein=OXA-51_family_carbapenem-hydrolyzing_class_D_beta-lactamase_OXA-43     ------------ATGAACATTAAAGCACTC 30
lcl|NG_049719.1_cds_WP_063864076.1_1_[gene=blaOXA]_[locus_tag=A7J11_03415]_[protein=OXA-51_family_carbapenem-hydrolyzing_class_D_beta-lactamase_OXA-43     ------------ATGAACATTAAAGCACTC 30
lcl|NG_049720.1_cds_WP_063864077.1_1_[gene=blaOXA]_[locus_tag=A7J11_03416]_[protein=OXA-51_family_carbapenem-hydrolyzing_class_D_beta-lactamase_OXA-43     ------------ATGAACATTAAAGCACTC 30
lcl|NG_049720.1_cds_WP_063864077.1_1_[gene=blaOXA]_[locus_tag=A7J11_03416]_[protein=OXA-51_family_carbapenem-hydrolyzing_class_D_beta-lactamase_OXA-43     ------------ATGAACATTAAAGCACTC 30
lcl|NG_049727.1_cds_WP_032037742.1_1_[gene=blaOXA]_[locus_tag=A7J11_02938]_[protein=OXA-51_family_carbapenem-hydrolyzing_class_D_beta-lactamase_OXA-44     ------------ATGAACATTAAAGCACTC 30
lcl|NG_049728.1_cds_WP_063864083.1_1_[gene=blaOXA]_[locus_tag=A7J11_03532]_[protein=OXA-51_family_carbapenem-hydrolyzing_class_D_beta-lactamase_OXA-44     ------------ATGAACATTAAAGCACTC 30
lcl|NG_049763.1_cds_WP_063864106.1_1_[gene=blaOXA]_[locus_tag=A7J11_03575]_[protein=OXA-51_family_carbapenem-hydrolyzing_class_D_beta-lactamase_OXA-48     ------------ATGAACATTAAAGCACTC 30
lcl|NG_049774.1_cds_WP_058061931.1_1_[gene=blaOXA]_[locus_tag=A7J11_03587]_[protein=OXA-51_family_carbapenem-hydrolyzing_class_D_beta-lactamase_OXA-49     ------------ATGAACATTAAAGCACTC 30
lcl|NG_049774.1_cds_WP_058061931.1_1_[gene=blaOXA]_[locus_tag=A7J11_03587]_[protein=OXA-51_family_carbapenem-hydrolyzing_class_D_beta-lactamase_OXA-49     ------------ATGAACATTAAAGCACTC 30
lcl|NG_049785.1_cds_WP_063864138.1_1_[gene=blaOXA]_[locus_tag=A7J11_03599]_[protein=OXA-51_family_carbapenem-hydrolyzing_class_D_beta-lactamase_OXA-50     ------------ATGAACATTAAAGCACTC 30
lcl|NG_049786.1_cds_WP_063864150.1_1_[gene=blaOXA]_[locus_tag=A7J11_03600]_[protein=OXA-51_family_carbapenem-hydrolyzing_class_D_beta-lactamase_OXA-50     ------------ATGAACATTAAAACACTC 30
lcl|NG_049787.1_cds_WP_063864158.1_1_[gene=blaOXA]_[locus_tag=A7J11_03610]_[protein=OXA-51_family_carbapenem-hydrolyzing_class_D_beta-lactamase_OXA-50     ------------ATGAACATTAAAGCCCTC 30
lcl|NG_049788.1_cds_WP_002033109.1_1_[gene=blaOXA]_[locus_tag=A7J11_01457]_[protein=OXA-51_family_carbapenem-hydrolyzing_class_D_beta-lactamase_OXA-51     ------------ATGAACATTAAAACACTC 30
lcl|NG_049791.1_cds_WP_063864208.1_1_[gene=blaOXA]_[locus_tag=A7J11_03618]_[protein=OXA-51_family_carbapenem-hydrolyzing_class_D_beta-lactamase_OXA-51     ------------ATGAATATTAAAGCACTC 30
lcl|NG_049804.1_cds_WP_001021788.1_1_[gene=blaOXA]_[locus_tag=A7J11_01494]_[protein=OXA-51_family_carbapenem-hydrolyzing_class_D_beta-lactamase_OXA-64     ------------ATGAACATTAAAGCACTC 30
lcl|NG_049805.1_cds_WP_001021782.1_1_[gene=blaOXA]_[locus_tag=A7J11_01493]_[protein=OXA-51_family_carbapenem-hydrolyzing_class_D_beta-lactamase_OXA-65     ------------ATGAACATTAAAGCACTC 30
lcl|NG_049806.1_cds_WP_001021792.1_1_[gene=blaOXA]_[locus_tag=A7J11_01497]_[protein=OXA-51_family_carbapenem-hydrolyzing_class_D_beta-lactamase_OXA-66     ------------ATGAACATTAAAGCACTC 30
lcl|NG_049807.1_cds_WP_063864529.1_1_[gene=blaOXA]_[locus_tag=A7J11_01778]_[protein=OXA-51_family_carbapenem-hydrolyzing_class_D_beta-lactamase_OXA-67     ------------ATGAACATTAAAGCACTC 30
lcl|NG_049808.1_cds_WP_001021775.1_1_[gene=blaOXA]_[locus_tag=A7J11_01496]_[protein=OXA-51_family_carbapenem-hydrolyzing_class_D_beta-lactamase_OXA-68     ------------ATGAACATTAAAGCACTC 30
lcl|NG_049809.1_cds_WP_001021779.1_1_[gene=blaOXA]_[locus_tag=A7J11_01482]_[protein=OXA-51_family_carbapenem-hydrolyzing_class_D_beta-lactamase_OXA-69     ------------ATGAACATTAAAGCACTC 30
lcl|NG_049811.1_cds_WP_032000166.1_1_[gene=blaOXA]_[locus_tag=A7J11_01495]_[protein=OXA-51_family_carbapenem-hydrolyzing_class_D_beta-lactamase_OXA-70     ------------ATGAACATTAAAGCACTC 30
lcl|NG_049812.1_cds_WP_001021785.1_1_[gene=blaOXA]_[locus_tag=A7J11_01481]_[protein=OXA-51_family_carbapenem-hydrolyzing_class_D_beta-lactamase_OXA-71     ------------ATGAACATTAAAGCCCTC 30
lcl|NG_049816.1_cds_WP_001025292.1_1_[gene=blaOXA]_[locus_tag=A7J11_01480]_[protein=OXA-51_family_carbapenem-hydrolyzing_class_D_beta-lactamase_OXA-75     ------------ATGAACATTCAAGCACTC 30
lcl|NG_049817.1_cds_WP_063864533.1_1_[gene=blaOXA]_[locus_tag=A7J11_01524]_[protein=OXA-51_family_carbapenem-hydrolyzing_class_D_beta-lactamase_OXA-76     ------------ATGAACATTAAAGCACTC 30
lcl|NG_049818.1_cds_WP_063864534.1_1_[gene=blaOXA]_[locus_tag=A7J11_01523]_[protein=OXA-51_family_carbapenem-hydrolyzing_class_D_beta-lactamase_OXA-77     ------------ATGAACATTAAAGCACTC 30
lcl|NG_049819.1_cds_WP_005139262.1_1_[gene=blaOXA]_[locus_tag=A7J11_01492]_[protein=OXA-51_family_carbapenem-hydrolyzing_class_D_beta-lactamase_OXA-78     ------------ATGAACATTAAAGCACTC 30
lcl|NG_049820.1_cds_WP_063864535.1_1_[gene=blaOXA]_[locus_tag=A7J11_01991]_[protein=OXA-51_family_carbapenem-hydrolyzing_class_D_beta-lactamase_OXA-79     ------------ATGAACATTAAAGCACTC 30
lcl|NG_049821.1_cds_WP_063864536.1_1_[gene=blaOXA]_[locus_tag=A7J11_01992]_[protein=OXA-51_family_carbapenem-hydrolyzing_class_D_beta-lactamase_OXA-80     ------------ATGAACATTAAAGCACTC 30
lcl|NG_049822.1_cds_WP_001021793.1_1_[gene=blaOXA]_[locus_tag=A7J11_01844]_[protein=OXA-51_family_carbapenem-hydrolyzing_class_D_beta-lactamase_OXA-82     ------------ATGAACATTAAAGCACTC 30
lcl|NG_049823.1_cds_WP_057046497.1_1_[gene=blaOXA]_[locus_tag=A7J11_01694]_[protein=OXA-51_family_carbapenem-hydrolyzing_class_D_beta-lactamase_OXA-83     ------------ATGAACATTAAAGCACTC 30
lcl|NG_049824.1_cds_WP_063864537.1_1_[gene=blaOXA]_[locus_tag=A7J11_01695]_[protein=OXA-51_family_carbapenem-hydrolyzing_class_D_beta-lactamase_OXA-84     ------------ATGAACATTAAAGCACTC 30
lcl|NG_049826.1_cds_WP_063864539.1_1_[gene=blaOXA]_[locus_tag=A7J11_01611]_[protein=OXA-51_family_carbapenem-hydrolyzing_class_D_beta-lactamase_OXA-86     ------------ATGAACATTAAAACACTC 30
lcl|NG_049827.1_cds_WP_032491656.1_1_[gene=blaOXA]_[locus_tag=A7J11_01725]_[protein=OXA-51_family_carbapenem-hydrolyzing_class_D_beta-lactamase_OXA-87     ------------ATGAACATTAAAACACTC 30
lcl|NG_049828.1_cds_WP_063864540.1_1_[gene=blaOXA]_[locus_tag=A7J11_01737]_[protein=OXA-51_family_carbapenem-hydrolyzing_class_D_beta-lactamase_OXA-88     ------------ATGAACATTAAAGCACTC 30
lcl|NG_049829.1_cds_WP_063864541.1_1_[gene=blaOXA]_[locus_tag=A7J11_01759]_[protein=OXA-51_family_carbapenem-hydrolyzing_class_D_beta-lactamase_OXA-89     ------------ATGAACATTAAAACACTC 30
lcl|NG_049831.1_cds_WP_001021781.1_1_[gene=blaOXA]_[locus_tag=A7J11_02099]_[protein=OXA-51_family_carbapenem-hydrolyzing_class_D_beta-lactamase_OXA-90     ------------ATGAACATTAAAGCCCTC 30
lcl|NG_049832.1_cds_WP_001021776.1_1_[gene=blaOXA]_[locus_tag=A7J11_01772]_[protein=OXA-51_family_carbapenem-hydrolyzing_class_D_beta-lactamase_OXA-91     ------------ATGAACATTAAAGCACTC 30
lcl|NG_049833.1_cds_WP_059262713.1_1_[gene=blaOXA]_[locus_tag=A7J11_01719]_[protein=OXA-51_family_carbapenem-hydrolyzing_class_D_beta-lactamase_OXA-92     ------------ATGAACATTAAAGCACTC 30
lcl|NG_049834.1_cds_WP_063864542.1_1_[gene=blaOXA]_[locus_tag=A7J11_01776]_[protein=OXA-51_family_carbapenem-hydrolyzing_class_D_beta-lactamase_OXA-93     ------------ATGAACATTAAAGCCCTC 30
lcl|NG_049835.1_cds_WP_029424390.1_1_[gene=blaOXA]_[locus_tag=A7J11_01775]_[protein=OXA-51_family_carbapenem-hydrolyzing_class_D_beta-lactamase_OXA-94     ------------ATGAACATTCAAGCACTC 30
lcl|NG_049836.1_cds_WP_031960432.1_1_[gene=blaOXA]_[locus_tag=A7J11_01773]_[protein=OXA-51_family_carbapenem-hydrolyzing_class_D_beta-lactamase_OXA-95     ------------ATGAACATTAAAGCACTC 30
lcl|NG_049839.1_cds_WP_001021777.1_1_[gene=blaOXA]_[locus_tag=A7J11_02013]_[protein=OXA-51_family_carbapenem-hydrolyzing_class_D_beta-lactamase_OXA-98     ------------ATGAACATTAAAGCACTC 30
lcl|NG_049840.1_cds_WP_017816859.1_1_[gene=blaOXA]_[locus_tag=A7J11_01834]_[protein=OXA-51_family_carbapenem-hydrolyzing_class_D_beta-lactamase_OXA-99     ------------ATGAACATTAAAACACTC 30
lcl|NG_051168.1_cds_WP_065419572.1_1_[gene=blaOXA]_[locus_tag=A7J11_03756]_[protein=OXA-51_family_carbapenem-hydrolyzing_class_D_beta-lactamase_OXA-52     ------------ATGAACATTAAAGCCCTC 30
lcl|NG_051470.1_cds_WP_068981635.1_1_[gene=blaOXA]_[locus_tag=A7J11_03771]_[protein=OXA-51_family_carbapenem-hydrolyzing_class_D_beta-lactamase_OXA-51     ------------ATGAACATTAAAGCACTC 30
lcl|NG_051471.1_cds_WP_068981636.1_1_[gene=blaOXA]_[locus_tag=A7J11_03772]_[protein=OXA-51_family_carbapenem-hydrolyzing_class_D_beta-lactamase_OXA-51     ------------ATGAACATTAAAGCCCTC 30
lcl|NG_051473.1_cds_WP_068981638.1_1_[gene=blaOXA]_[locus_tag=A7J11_03796]_[protein=OXA-51_family_carbapenem-hydrolyzing_class_D_beta-lactamase_OXA-52     ------------ATGAACATTAAAGCCCTC 30
lcl|NG_051474.1_cds_WP_068981639.1_1_[gene=blaOXA]_[locus_tag=A7J11_03797]_[protein=OXA-51_family_carbapenem-hydrolyzing_class_D_beta-lactamase_OXA-52     ------------ATGAACATTAAAGCCCTC 30
lcl|NG_051475.1_cds_WP_068981640.1_1_[gene=blaOXA]_[locus_tag=A7J11_03800]_[protein=OXA-51_family_carbapenem-hydrolyzing_class_D_beta-lactamase_OXA-52     ------------ATGAACATTAAAGCACTC 30
lcl|NG_051478.1_cds_WP_068981643.1_1_[gene=blaOXA]_[locus_tag=A7J11_03801]_[protein=OXA-51_family_carbapenem-hydrolyzing_class_D_beta-lactamase_OXA-52     ------------ATGAACATTAAAGCACTC 30
lcl|NG_051479.1_cds_WP_068981644.1_1_[gene=blaOXA]_[locus_tag=A7J11_03799]_[protein=OXA-51_family_carbapenem-hydrolyzing_class_D_beta-lactamase_OXA-52     ------------ATGAACATTAAAGCACTC 30
lcl|NG_051480.1_cds_WP_068981645.1_1_[gene=blaOXA]_[locus_tag=A7J11_03794]_[protein=OXA-51_family_carbapenem-hydrolyzing_class_D_beta-lactamase_OXA-53     ------------ATGAACATTAAAACACTC 30
lcl|NG_051481.1_cds_WP_068981646.1_1_[gene=blaOXA]_[locus_tag=A7J11_03795]_[protein=OXA-51_family_carbapenem-hydrolyzing_class_D_beta-lactamase_OXA-53     ------------ATGAACATTAAAGCACTC 30
lcl|NG_051482.1_cds_WP_068981647.1_1_[gene=blaOXA]_[locus_tag=A7J11_03809]_[protein=OXA-51_family_carbapenem-hydrolyzing_class_D_beta-lactamase_OXA-53     ------------ATGAACATTAAAGCACTC 30
lcl|NG_054692.1_cds_WP_085562402.1_1_[gene=blaOXA]_[locus_tag=A7J11_05008]_[protein=OXA-51_family_carbapenem-hydrolyzing_class_D_beta-lactamase_OXA-54     ------------ATGAACATTAAAGCCCTC 30
lcl|NG_054698.1_cds_WP_085562408.1_1_[gene=blaOXA]_[locus_tag=A7J11_05014]_[protein=OXA-51_family_carbapenem-hydrolyzing_class_D_beta-lactamase_OXA-55     ------------ATGAACATTAAAGCACTC 30
lcl|NG_054699.1_cds_WP_085562409.1_1_[gene=blaOXA]_[locus_tag=A7J11_05015]_[protein=OXA-51_family_carbapenem-hydrolyzing_class_D_beta-lactamase_OXA-55     ------------ATGAACATTAAAGCACTC 30
lcl|NG_054700.1_cds_WP_085562410.1_1_[gene=blaOXA]_[locus_tag=A7J11_05016]_[protein=OXA-51_family_carbapenem-hydrolyzing_class_D_beta-lactamase_OXA-55     ------------ATGAACATTAAAGCACTC 30
lcl|NG_054701.1_cds_WP_085562411.1_1_[gene=blaOXA]_[locus_tag=A7J11_05017]_[protein=OXA-51_family_carbapenem-hydrolyzing_class_D_beta-lactamase_OXA-55     ------------ATGAACATTAAAGCACTC 30
lcl|NG_054702.1_cds_WP_085562412.1_1_[gene=blaOXA]_[locus_tag=A7J11_05018]_[protein=OXA-51_family_carbapenem-hydrolyzing_class_D_beta-lactamase_OXA-55     ------------ATGAACATTAAAGCACTC 30
lcl|NG_054703.1_cds_WP_085562413.1_1_[gene=blaOXA]_[locus_tag=A7J11_05019]_[protein=OXA-51_family_carbapenem-hydrolyzing_class_D_beta-lactamase_OXA-55     ------------ATGAACATTAAAGCACTC 30
lcl|NG_054704.1_cds_WP_085562414.1_1_[gene=blaOXA]_[locus_tag=A7J11_05020]_[protein=OXA-51_family_carbapenem-hydrolyzing_class_D_beta-lactamase_OXA-56     ------------ATGAACATTAAAGCACTC 30
lcl|NG_054705.1_cds_WP_085562415.1_1_[gene=blaOXA]_[locus_tag=A7J11_05021]_[protein=OXA-51_family_carbapenem-hydrolyzing_class_D_beta-lactamase_OXA-56     ------------ATGAACATTAAAGCACTC 30
lcl|NG_054706.1_cds_WP_085562416.1_1_[gene=blaOXA]_[locus_tag=A7J11_05022]_[protein=OXA-51_family_carbapenem-hydrolyzing_class_D_beta-lactamase_OXA-56     ------------ATGAACATTAAAGCACTC 30
lcl|NG_062257.1_cds_WP_122630844.1_1_[gene=blaOXA]_[locus_tag=A7J11_05919]_[protein=OXA-51_family_carbapenem-hydrolyzing_class_D_beta-lactamase_OXA-73     ------------ATGAACATTAAAGCACTC 30
lcl|NG_062266.1_cds_WP_122630853.1_1_[gene=blaOXA]_[locus_tag=A7J11_05930]_[protein=OXA-51_family_carbapenem-hydrolyzing_class_D_beta-lactamase_OXA-73     ------------ATGAACATTAAAACACTC 30
lcl|NG_062267.1_cds_WP_122630854.1_1_[gene=blaOXA]_[locus_tag=A7J11_05931]_[protein=OXA-51_family_carbapenem-hydrolyzing_class_D_beta-lactamase_OXA-73     ------------ATGAATATTAAAGCACTC 30
lcl|NG_062277.1_cds_WP_122630864.1_1_[gene=blaOXA]_[locus_tag=A7J11_05941]_[protein=OXA-51_family_carbapenem-hydrolyzing_class_D_beta-lactamase_OXA-68     ------------ATGAACATTAAAGCACTC 30
lcl|NG_062304.1_cds_WP_122630884.1_1_[gene=blaOXA]_[locus_tag=A7J11_05968]_[protein=OXA-51_family_carbapenem-hydrolyzing_class_D_beta-lactamase_OXA-68     ------------ATGAACATTAAAGCCCTC 30
lcl|NG_062305.1_cds_WP_122630885.1_1_[gene=blaOXA]_[locus_tag=A7J11_05969]_[protein=OXA-51_family_carbapenem-hydrolyzing_class_D_beta-lactamase_OXA-68     ------------ATGAACTTTCAAGCACTC 30
lcl|NG_062306.1_cds_WP_122630886.1_1_[gene=blaOXA]_[locus_tag=A7J11_05970]_[protein=OXA-51_family_carbapenem-hydrolyzing_class_D_beta-lactamase_OXA-68     ------------ATGAACATTAAAGCACTC 30
lcl|NG_062307.1_cds_WP_122630887.1_1_[gene=blaOXA]_[locus_tag=A7J11_05971]_[protein=OXA-51_family_carbapenem-hydrolyzing_class_D_beta-lactamase_OXA-68     ------------ATGAACATTAAAGCACTC 30
lcl|NG_062308.1_cds_WP_122630888.1_1_[gene=blaOXA]_[locus_tag=A7J11_05972]_[protein=OXA-51_family_carbapenem-hydrolyzing_class_D_beta-lactamase_OXA-68     ------------ATGAACATTAAAGCCCTC 30
lcl|NG_062309.1_cds_WP_122630889.1_1_[gene=blaOXA]_[locus_tag=A7J11_05973]_[protein=OXA-51_family_carbapenem-hydrolyzing_class_D_beta-lactamase_OXA-68     ------------ATGAACATTAAAGCCCTC 30
lcl|NG_062310.1_cds_WP_122630890.1_1_[gene=blaOXA]_[locus_tag=A7J11_05974]_[protein=OXA-51_family_carbapenem-hydrolyzing_class_D_beta-lactamase_OXA-68     ------------ATGAACATTAAAACACTC 30
lcl|NG_062311.1_cds_WP_122630891.1_1_[gene=blaOXA]_[locus_tag=A7J11_05975]_[protein=OXA-51_family_carbapenem-hydrolyzing_class_D_beta-lactamase_OXA-68     ------------ATGAACATTAAAACACTC 30
lcl|NG_062312.1_cds_WP_122630892.1_1_[gene=blaOXA]_[locus_tag=A7J11_05976]_[protein=OXA-51_family_carbapenem-hydrolyzing_class_D_beta-lactamase_OXA-69     ------------ATGAACATTAAAGCACTC 30
lcl|NG_062313.1_cds_WP_122630893.1_1_[gene=blaOXA]_[locus_tag=A7J11_05977]_[protein=OXA-51_family_carbapenem-hydrolyzing_class_D_beta-lactamase_OXA-69     ------------ATGAACATTAAAGCACTC 30
lcl|NG_062314.1_cds_WP_122630894.1_1_[gene=blaOXA]_[locus_tag=A7J11_05978]_[protein=OXA-51_family_carbapenem-hydrolyzing_class_D_beta-lactamase_OXA-69     ------------ATGAACATTAAAACACTC 30
lcl|NG_062315.1_cds_WP_122630895.1_1_[gene=blaOXA]_[locus_tag=A7J11_05979]_[protein=OXA-51_family_carbapenem-hydrolyzing_class_D_beta-lactamase_OXA-69     ------------ATGAACATTAAAACACTC 30
lcl|NG_062316.1_cds_WP_122630896.1_1_[gene=blaOXA]_[locus_tag=A7J11_05980]_[protein=OXA-51_family_carbapenem-hydrolyzing_class_D_beta-lactamase_OXA-69     ------------ATGAACATTAAAGCACTC 30
lcl|NG_062317.1_cds_WP_122630897.1_1_[gene=blaOXA]_[locus_tag=A7J11_05981]_[protein=OXA-51_family_carbapenem-hydrolyzing_class_D_beta-lactamase_OXA-69     ------------ATGAACATTAAAGCACTC 30
lcl|NG_062318.1_cds_WP_122630898.1_1_[gene=blaOXA]_[locus_tag=A7J11_05982]_[protein=OXA-51_family_carbapenem-hydrolyzing_class_D_beta-lactamase_OXA-69     ------------ATGAACATTAAAACACTC 30
lcl|NG_062319.1_cds_WP_122630899.1_1_[gene=blaOXA]_[locus_tag=A7J11_05983]_[protein=OXA-51_family_carbapenem-hydrolyzing_class_D_beta-lactamase_OXA-69     ------------ATGAACTTTCAAGCACTC 30
lcl|NG_062320.1_cds_WP_122630900.1_1_[gene=blaOXA]_[locus_tag=A7J11_05984]_[protein=OXA-51_family_carbapenem-hydrolyzing_class_D_beta-lactamase_OXA-69     ------------ATGAACATTAAAGCACTC 30
lcl|NG_062321.1_cds_WP_122630901.1_1_[gene=blaOXA]_[locus_tag=A7J11_05985]_[protein=OXA-51_family_carbapenem-hydrolyzing_class_D_beta-lactamase_OXA-69     ------------ATGAACATTAAAGCACTC 30
lcl|NG_062322.1_cds_WP_122630902.1_1_[gene=blaOXA]_[locus_tag=A7J11_05986]_[protein=OXA-51_family_carbapenem-hydrolyzing_class_D_beta-lactamase_OXA-70     ------------ATGAACATTAAAGCACTC 30
lcl|NG_062323.1_cds_WP_122630903.1_1_[gene=blaOXA]_[locus_tag=A7J11_05987]_[protein=OXA-51_family_carbapenem-hydrolyzing_class_D_beta-lactamase_OXA-70     ------------ATGAACATTAAAGCACTC 30
lcl|NG_062324.1_cds_WP_122630904.1_1_[gene=blaOXA]_[locus_tag=A7J11_05988]_[protein=OXA-51_family_carbapenem-hydrolyzing_class_D_beta-lactamase_OXA-70     ------------ATGAACATTAAAACACTC 30
lcl|NG_062325.1_cds_WP_122630905.1_1_[gene=blaOXA]_[locus_tag=A7J11_05989]_[protein=OXA-51_family_carbapenem-hydrolyzing_class_D_beta-lactamase_OXA-70     ------------ATGAACATTAAAGCACTC 30
lcl|NG_062326.1_cds_WP_122630906.1_1_[gene=blaOXA]_[locus_tag=A7J11_05990]_[protein=OXA-51_family_carbapenem-hydrolyzing_class_D_beta-lactamase_OXA-70     ------------ATGAACATTAAAACACTC 30
lcl|NG_062327.1_cds_WP_122630907.1_1_[gene=blaOXA]_[locus_tag=A7J11_05991]_[protein=OXA-51_family_carbapenem-hydrolyzing_class_D_beta-lactamase_OXA-70     ------------ATGAACATTAAAGCACTC 30
lcl|NG_062328.1_cds_WP_122630908.1_1_[gene=blaOXA]_[locus_tag=A7J11_05992]_[protein=OXA-51_family_carbapenem-hydrolyzing_class_D_beta-lactamase_OXA-70     ------------ATGAACATTAAAGCACTC 30
lcl|NG_062329.1_cds_WP_122630909.1_1_[gene=blaOXA]_[locus_tag=A7J11_05993]_[protein=OXA-51_family_carbapenem-hydrolyzing_class_D_beta-lactamase_OXA-70     ------------ATGAACATTAAAGCACTC 30
lcl|NG_062330.1_cds_WP_122630910.1_1_[gene=blaOXA]_[locus_tag=A7J11_05994]_[protein=OXA-51_family_carbapenem-hydrolyzing_class_D_beta-lactamase_OXA-71     ------------ATGAACATTAAAGCACTC 30
lcl|NG_062331.1_cds_WP_122630911.1_1_[gene=blaOXA]_[locus_tag=A7J11_05995]_[protein=OXA-51_family_carbapenem-hydrolyzing_class_D_beta-lactamase_OXA-71     ------------ATGAACATTAAAACACTC 30
lcl|NG_062332.1_cds_WP_122630912.1_1_[gene=blaOXA]_[locus_tag=A7J11_05996]_[protein=OXA-51_family_carbapenem-hydrolyzing_class_D_beta-lactamase_OXA-72     ------------ATGAACATTAAAGCACTC 30
lcl|NG_062333.1_cds_WP_122630913.1_1_[gene=blaOXA]_[locus_tag=A7J11_05997]_[protein=OXA-51_family_carbapenem-hydrolyzing_class_D_beta-lactamase_OXA-72     ------------ATGAACATTAAAGCACTC 30
lcl|NG_062334.1_cds_WP_122630914.1_1_[gene=blaOXA]_[locus_tag=A7J11_05998]_[protein=OXA-51_family_carbapenem-hydrolyzing_class_D_beta-lactamase_OXA-72     ------------ATGAACATTAAAGCACTC 30
lcl|NG_062335.1_cds_WP_122630915.1_1_[gene=blaOXA]_[locus_tag=A7J11_05999]_[protein=OXA-51_family_carbapenem-hydrolyzing_class_D_beta-lactamase_OXA-72     ------------ATGAATATTAAAGCACTC 30
lcl|NG_062336.1_cds_WP_122630916.1_1_[gene=blaOXA]_[locus_tag=A7J11_06000]_[protein=OXA-51_family_carbapenem-hydrolyzing_class_D_beta-lactamase_OXA-70     ------------ATGAACATTAAAGCACTC 30
lcl|NG_062337.1_cds_WP_122630917.1_1_[gene=blaOXA]_[locus_tag=A7J11_06001]_[protein=OXA-51_family_carbapenem-hydrolyzing_class_D_beta-lactamase_OXA-70     ------------ATGAACATTAAAGCACTC 30
lcl|NG_062338.1_cds_WP_122630918.1_1_[gene=blaOXA]_[locus_tag=A7J11_06002]_[protein=OXA-51_family_carbapenem-hydrolyzing_class_D_beta-lactamase_OXA-71     ------------ATGAACATTAAAGCACTC 30
lcl|NG_062339.1_cds_WP_122630919.1_1_[gene=blaOXA]_[locus_tag=A7J11_06003]_[protein=OXA-51_family_carbapenem-hydrolyzing_class_D_beta-lactamase_OXA-71     ------------ATGAACATTAAAGCACTC 30
lcl|NG_062340.1_cds_WP_122630920.1_1_[gene=blaOXA]_[locus_tag=A7J11_06004]_[protein=OXA-51_family_carbapenem-hydrolyzing_class_D_beta-lactamase_OXA-71     ------------ATGAACATTAAAACACTC 30
lcl|NG_062341.1_cds_WP_122630921.1_1_[gene=blaOXA]_[locus_tag=A7J11_06005]_[protein=OXA-51_family_carbapenem-hydrolyzing_class_D_beta-lactamase_OXA-71     ------------ATGAACATTAAAACACTC 30
lcl|NG_062342.1_cds_WP_122630922.1_1_[gene=blaOXA]_[locus_tag=A7J11_06006]_[protein=OXA-51_family_carbapenem-hydrolyzing_class_D_beta-lactamase_OXA-71     ------------ATGAACATTAAAGCACTC 30
lcl|NG_062343.1_cds_WP_016685888.1_1_[gene=blaOXA]_[locus_tag=A7J11_06007]_[protein=OXA-51_family_carbapenem-hydrolyzing_class_D_beta-lactamase_OXA-71     ------------ATGAACATTAAAACACTC 30
lcl|NG_062344.1_cds_WP_031998610.1_1_[gene=blaOXA]_[locus_tag=A7J11_06008]_[protein=OXA-51_family_carbapenem-hydrolyzing_class_D_beta-lactamase_OXA-71     ------------ATGAATATTAAAGCACTC 30
lcl|NG_062345.1_cds_WP_032018141.1_1_[gene=blaOXA]_[locus_tag=A7J11_06009]_[protein=OXA-51_family_carbapenem-hydrolyzing_class_D_beta-lactamase_OXA-71     ------------ATGAACATTAAAGCCCTC 30
lcl|NG_063842.1_cds_WP_128268238.1_1_[gene=blaOXA]_[locus_tag=A7J11_06055]_[protein=OXA-51_family_carbapenem-hydrolyzing_class_D_beta-lactamase_OXA-73     ------------ATGAACATTAAAGCACTC 30
lcl|NG_063843.1_cds_WP_114225343.1_1_[gene=blaOXA]_[locus_tag=A7J11_06053]_[protein=OXA-51_family_carbapenem-hydrolyzing_class_D_beta-lactamase_OXA-73     ------------ATGAACATAAAAGCACTC 30
lcl|NG_063844.1_cds_WP_128268239.1_1_[gene=blaOXA]_[locus_tag=A7J11_06056]_[protein=OXA-51_family_carbapenem-hydrolyzing_class_D_beta-lactamase_OXA-74     ------------ATGAACATTAAAGCACTC 30
lcl|NG_063845.1_cds_WP_128268240.1_1_[gene=blaOXA]_[locus_tag=A7J11_06057]_[protein=OXA-51_family_carbapenem-hydrolyzing_class_D_beta-lactamase_OXA-74     ------------ATGAACATTAAAGCCCTC 30
lcl|NG_063846.1_cds_WP_128268241.1_1_[gene=blaOXA]_[locus_tag=A7J11_06058]_[protein=OXA-51_family_carbapenem-hydrolyzing_class_D_beta-lactamase_OXA-74     ------------ATGAACATTAAAACACTC 30
lcl|NG_063847.1_cds_WP_128268242.1_1_[gene=blaOXA]_[locus_tag=A7J11_06059]_[protein=OXA-51_family_carbapenem-hydrolyzing_class_D_beta-lactamase_OXA-74     ------------ATGAACATTAAAACACTC 30
lcl|NG_063848.1_cds_WP_128268243.1_1_[gene=blaOXA]_[locus_tag=A7J11_06060]_[protein=OXA-51_family_carbapenem-hydrolyzing_class_D_beta-lactamase_OXA-74     ------------ATGAACATTAAAGCACTC 30
lcl|NG_063849.1_cds_WP_128268244.1_1_[gene=blaOXA]_[locus_tag=A7J11_06061]_[protein=OXA-51_family_carbapenem-hydrolyzing_class_D_beta-lactamase_OXA-74     ------------ATGAACATTAAAGCACTC 30
lcl|NG_063850.1_cds_WP_128268245.1_1_[gene=blaOXA]_[locus_tag=A7J11_06062]_[protein=OXA-51_family_carbapenem-hydrolyzing_class_D_beta-lactamase_OXA-74     ------------ATGAACATTAAAGCACTC 30
lcl|NG_063851.1_cds_WP_128268246.1_1_[gene=blaOXA]_[locus_tag=A7J11_06063]_[protein=OXA-51_family_carbapenem-hydrolyzing_class_D_beta-lactamase_OXA-74     ------------ATGAACATTAAAGCACTC 30
lcl|NG_063852.1_cds_WP_128268247.1_1_[gene=blaOXA]_[locus_tag=A7J11_06064]_[protein=OXA-51_family_carbapenem-hydrolyzing_class_D_beta-lactamase_OXA-74     ------------ATGAACATTAAAGCACTC 30
lcl|NG_063853.1_cds_WP_128268248.1_1_[gene=blaOXA]_[locus_tag=A7J11_06065]_[protein=OXA-51_family_carbapenem-hydrolyzing_class_D_beta-lactamase_OXA-74     ------------ATGAACATTAAAGCACTC 30
lcl|NG_063854.1_cds_WP_128268249.1_1_[gene=blaOXA]_[locus_tag=A7J11_06066]_[protein=OXA-51_family_carbapenem-hydrolyzing_class_D_beta-lactamase_OXA-75     ------------ATGAACATTAAAGCACTC 30
lcl|NG_063855.1_cds_WP_128268250.1_1_[gene=blaOXA]_[locus_tag=A7J11_06067]_[protein=OXA-51_family_carbapenem-hydrolyzing_class_D_beta-lactamase_OXA-75     ------------ATGAACATTAAAGCACTC 30
lcl|NG_063856.1_cds_WP_128268251.1_1_[gene=blaOXA]_[locus_tag=A7J11_06068]_[protein=OXA-51_family_carbapenem-hydrolyzing_class_D_beta-lactamase_OXA-75     ------------ATGAACATTAAAGCACTC 30
lcl|NG_063857.1_cds_WP_128268252.1_1_[gene=blaOXA]_[locus_tag=A7J11_06069]_[protein=OXA-51_family_carbapenem-hydrolyzing_class_D_beta-lactamase_OXA-75     ------------ATGAACATTAAAGCACTC 30
lcl|NG_063858.1_cds_WP_128268253.1_1_[gene=blaOXA]_[locus_tag=A7J11_06070]_[protein=OXA-51_family_carbapenem-hydrolyzing_class_D_beta-lactamase_OXA-75     ------------ATGAACATTAAAGCACTC 30
lcl|NG_063859.1_cds_WP_128268254.1_1_[gene=blaOXA]_[locus_tag=A7J11_06071]_[protein=OXA-51_family_carbapenem-hydrolyzing_class_D_beta-lactamase_OXA-75     ------------ATGAACATTAAAGCACTC 30
lcl|NG_063860.1_cds_WP_128268255.1_1_[gene=blaOXA]_[locus_tag=A7J11_06072]_[protein=OXA-51_family_carbapenem-hydrolyzing_class_D_beta-lactamase_OXA-75     ------------ATGAACATTAAAGCACTC 30
lcl|NG_063861.1_cds_WP_128268256.1_1_[gene=blaOXA]_[locus_tag=A7J11_06073]_[protein=OXA-51_family_carbapenem-hydrolyzing_class_D_beta-lactamase_OXA-75     ------------ATGAACATTAAAGCACTC 30
lcl|NG_063862.1_cds_WP_128268257.1_1_[gene=blaOXA]_[locus_tag=A7J11_06074]_[protein=OXA-51_family_carbapenem-hydrolyzing_class_D_beta-lactamase_OXA-75     ------------ATGAACATTAAAGCACTC 30
lcl|NG_063863.1_cds_WP_128268258.1_1_[gene=blaOXA]_[locus_tag=A7J11_06075]_[protein=OXA-51_family_carbapenem-hydrolyzing_class_D_beta-lactamase_OXA-75     ------------ATGAACATTAAAGCACTC 30
lcl|NG_063864.1_cds_WP_128268259.1_1_[gene=blaOXA]_[locus_tag=A7J11_06076]_[protein=OXA-51_family_carbapenem-hydrolyzing_class_D_beta-lactamase_OXA-76     ------------ATGAACATTAAAGCACTC 30
lcl|NG_063865.1_cds_WP_128268260.1_1_[gene=blaOXA]_[locus_tag=A7J11_06077]_[protein=OXA-51_family_carbapenem-hydrolyzing_class_D_beta-lactamase_OXA-76     ------------ATGAACATTAAAGCACTC 30
lcl|NG_063866.1_cds_WP_128268261.1_1_[gene=blaOXA]_[locus_tag=A7J11_06078]_[protein=OXA-51_family_carbapenem-hydrolyzing_class_D_beta-lactamase_OXA-76     ------------ATGAACATTAAAGCACTC 30
lcl|NG_063867.1_cds_WP_128268262.1_1_[gene=blaOXA]_[locus_tag=A7J11_06079]_[protein=OXA-51_family_carbapenem-hydrolyzing_class_D_beta-lactamase_OXA-76     ------------ATGAACATTAAAGCCCTC 30
lcl|NG_063868.1_cds_WP_128268263.1_1_[gene=blaOXA]_[locus_tag=A7J11_06080]_[protein=OXA-51_family_carbapenem-hydrolyzing_class_D_beta-lactamase_OXA-76     ------------ATGACCATTAAAGCACTC 30
lcl|NG_063869.1_cds_WP_128268264.1_1_[gene=blaOXA]_[locus_tag=A7J11_06081]_[protein=OXA-51_family_carbapenem-hydrolyzing_class_D_beta-lactamase_OXA-76     ------------ATGAACATTAAAGCACTC 30
lcl|NG_063870.1_cds_WP_128268265.1_1_[gene=blaOXA]_[locus_tag=A7J11_06082]_[protein=OXA-51_family_carbapenem-hydrolyzing_class_D_beta-lactamase_OXA-76     ------------ATGAACATTAAAGCACTC 30
lcl|NG_063871.1_cds_WP_128268266.1_1_[gene=blaOXA]_[locus_tag=A7J11_06083]_[protein=OXA-51_family_carbapenem-hydrolyzing_class_D_beta-lactamase_OXA-76     ------------ATGAACATTAAAGCACTC 30
lcl|NG_063872.1_cds_WP_128268267.1_1_[gene=blaOXA]_[locus_tag=A7J11_06084]_[protein=OXA-51_family_carbapenem-hydrolyzing_class_D_beta-lactamase_OXA-76     ------------ATGAACATTAAAGCACTC 30
lcl|NG_063873.1_cds_WP_128268268.1_1_[gene=blaOXA]_[locus_tag=A7J11_06085]_[protein=OXA-51_family_carbapenem-hydrolyzing_class_D_beta-lactamase_OXA-76     ------------ATGAACATTAAAGCACTC 30
lcl|NG_063874.1_cds_WP_128268269.1_1_[gene=blaOXA]_[locus_tag=A7J11_06086]_[protein=OXA-51_family_carbapenem-hydrolyzing_class_D_beta-lactamase_OXA-77     ------------ATGAACATTAAAGCACTC 30
lcl|NG_063875.1_cds_WP_128268270.1_1_[gene=blaOXA]_[locus_tag=A7J11_06087]_[protein=OXA-51_family_carbapenem-hydrolyzing_class_D_beta-lactamase_OXA-77     ------------ATGAACATTAAAACACTC 30
lcl|NG_063876.1_cds_WP_128268271.1_1_[gene=blaOXA]_[locus_tag=A7J11_06088]_[protein=OXA-51_family_carbapenem-hydrolyzing_class_D_beta-lactamase_OXA-77     ------------ATGAACATTAAAGCACCC 30
lcl|NG_063877.1_cds_WP_128268272.1_1_[gene=blaOXA]_[locus_tag=A7J11_06089]_[protein=OXA-51_family_carbapenem-hydrolyzing_class_D_beta-lactamase_OXA-77     ------------ATGAATATTAAAGCACTC 30
lcl|NG_063878.1_cds_WP_128268273.1_1_[gene=blaOXA]_[locus_tag=A7J11_06090]_[protein=OXA-51_family_carbapenem-hydrolyzing_class_D_beta-lactamase_OXA-77     ------------ATGAACATTAAAGCCCTC 30
lcl|NG_063879.1_cds_WP_128268274.1_1_[gene=blaOXA]_[locus_tag=A7J11_06091]_[protein=OXA-51_family_carbapenem-hydrolyzing_class_D_beta-lactamase_OXA-77     ------------ATGAACATTAAAGCACTC 30
lcl|NG_063880.1_cds_WP_128268275.1_1_[gene=blaOXA]_[locus_tag=A7J11_06092]_[protein=OXA-51_family_carbapenem-hydrolyzing_class_D_beta-lactamase_OXA-77     ------------ATGAACATTAAAGCACTC 30
lcl|NG_063882.1_cds_WP_128268276.1_1_[gene=blaOXA]_[locus_tag=A7J11_06051]_[protein=OXA-51_family_carbapenem-hydrolyzing_class_D_beta-lactamase_OXA-78     ------------ATGAACATTAAAGCCCTC 30
lcl|NG_063883.1_cds_WP_128268277.1_1_[gene=blaOXA]_[locus_tag=A7J11_06052]_[protein=OXA-51_family_carbapenem-hydrolyzing_class_D_beta-lactamase_OXA-78     ------------ATGAACATTAAAGCACTC 30
lcl|NG_064755.1_cds_WP_136512088.1_1_[gene=blaOXA]_[locus_tag=A7J11_06213]_[protein=OXA-51_family_carbapenem-hydrolyzing_class_D_beta-lactamase_OXA-79     ------------ATGAACATTAAAGCACTC 30
lcl|NG_064756.1_cds_WP_136512089.1_1_[gene=blaOXA]_[locus_tag=A7J11_06214]_[protein=OXA-51_family_carbapenem-hydrolyzing_class_D_beta-lactamase_OXA-79     ------------ATGAACATTAAAGCACCC 30
lcl|NG_064757.1_cds_WP_136512090.1_1_[gene=blaOXA]_[locus_tag=A7J11_06215]_[protein=OXA-51_family_carbapenem-hydrolyzing_class_D_beta-lactamase_OXA-79     ------------ATGAACATTAAAGCACTC 30
lcl|NG_064758.1_cds_WP_136512091.1_1_[gene=blaOXA]_[locus_tag=A7J11_06216]_[protein=OXA-51_family_carbapenem-hydrolyzing_class_D_beta-lactamase_OXA-80     ------------ATGAACATTAAAGCACTC 30
lcl|NG_065439.1_cds_WP_140423321.1_1_[gene=blaOXA]_[locus_tag=A7J11_06288]_[protein=OXA-51_family_carbapenem-hydrolyzing_class_D_beta-lactamase_OXA-82     ------------ATGAACATTAAAACACTC 30
lcl|NG_065440.1_cds_WP_140423322.1_1_[gene=blaOXA]_[locus_tag=A7J11_06289]_[protein=OXA-51_family_carbapenem-hydrolyzing_class_D_beta-lactamase_OXA-82     ------------ATGAACATTAAAGCACTC 30
lcl|NG_065441.1_cds_WP_140423323.1_1_[gene=blaOXA]_[locus_tag=A7J11_06290]_[protein=OXA-51_family_carbapenem-hydrolyzing_class_D_beta-lactamase_OXA-83     ------------ATGAACATTAAAGCACTC 30
lcl|NG_065444.1_cds_WP_125052736.1_1_[gene=blaOXA]_[locus_tag=A7J11_06283]_[protein=OXA-51_family_carbapenem-hydrolyzing_class_D_beta-lactamase_OXA-83     ------------ATGAACATTAAAGCACTC 30
lcl|NG_066714.1_cds_WP_152315469.1_1_[gene=blaOXA]_[locus_tag=A7J11_06508]_[protein=OXA-51_family_carbapenem-hydrolyzing_class_D_beta-lactamase_OXA-85     ------------ATGAACATTAAAGCACTC 30
lcl|NG_066715.1_cds_WP_114252036.1_1_[gene=blaOXA]_[locus_tag=A7J11_06509]_[protein=OXA-51_family_carbapenem-hydrolyzing_class_D_beta-lactamase_OXA-85     ------------ATGAACATTAAAGCACTC 30
lcl|NG_066716.1_cds_WP_114158997.1_1_[gene=blaOXA]_[locus_tag=A7J11_06510]_[protein=OXA-51_family_carbapenem-hydrolyzing_class_D_beta-lactamase_OXA-85     ------------ATGAACATTAAAGCACTC 30
lcl|NG_066717.1_cds_WP_032061328.1_1_[gene=blaOXA]_[locus_tag=A7J11_06511]_[protein=OXA-51_family_carbapenem-hydrolyzing_class_D_beta-lactamase_OXA-85     ------------ATGAACATTAAAGCACTC 30
lcl|NG_066718.1_cds_WP_001021774.1_1_[gene=blaOXA]_[locus_tag=A7J11_06512]_[protein=OXA-51_family_carbapenem-hydrolyzing_class_D_beta-lactamase_OXA-85     ------------ATGAACATTAAAGCACTC 30
lcl|NG_066719.1_cds_WP_152315470.1_1_[gene=blaOXA]_[locus_tag=A7J11_06513]_[protein=OXA-51_family_carbapenem-hydrolyzing_class_D_beta-lactamase_OXA-85     ------------ATGAACATTAAAACACTC 30
lcl|NG_066720.1_cds_WP_152315471.1_1_[gene=blaOXA]_[locus_tag=A7J11_06514]_[protein=OXA-51_family_carbapenem-hydrolyzing_class_D_beta-lactamase_OXA-85     ------------ATGAACATTAAAGCACAC 30
lcl|NG_066721.1_cds_WP_152315472.1_1_[gene=blaOXA]_[locus_tag=A7J11_06515]_[protein=OXA-51_family_carbapenem-hydrolyzing_class_D_beta-lactamase_OXA-85     ------------ATGAATATTAAAGCACTC 30
lcl|NG_066722.1_cds_WP_152315473.1_1_[gene=blaOXA]_[locus_tag=A7J11_06516]_[protein=OXA-51_family_carbapenem-hydrolyzing_class_D_beta-lactamase_OXA-86     ------------ATGAACATTAAAGCACTC 30
lcl|NG_066723.1_cds_WP_152315474.1_1_[gene=blaOXA]_[locus_tag=A7J11_06517]_[protein=OXA-51_family_carbapenem-hydrolyzing_class_D_beta-lactamase_OXA-86     ------------ATGAACATTAAAACACTC 30
lcl|NG_066724.1_cds_WP_152315475.1_1_[gene=blaOXA]_[locus_tag=A7J11_06518]_[protein=OXA-51_family_carbapenem-hydrolyzing_class_D_beta-lactamase_OXA-86     ------------ATGAACATTAAAGCACTC 30
lcl|NG_066725.1_cds_WP_152315476.1_1_[gene=blaOXA]_[locus_tag=A7J11_06519]_[protein=OXA-51_family_carbapenem-hydrolyzing_class_D_beta-lactamase_OXA-86     ------------ATGAATATTAAAGCACTC 30
lcl|NG_066726.1_cds_WP_152315477.1_1_[gene=blaOXA]_[locus_tag=A7J11_06520]_[protein=OXA-51_family_carbapenem-hydrolyzing_class_D_beta-lactamase_OXA-86     ------------ATGAACATTAAAACACTC 30
lcl|NG_066727.1_cds_WP_152315478.1_1_[gene=blaOXA]_[locus_tag=A7J11_06521]_[protein=OXA-51_family_carbapenem-hydrolyzing_class_D_beta-lactamase_OXA-86     ------------ATGAACATTAAAGCACCC 30
lcl|NG_066728.1_cds_WP_152315479.1_1_[gene=blaOXA]_[locus_tag=A7J11_06522]_[protein=OXA-51_family_carbapenem-hydrolyzing_class_D_beta-lactamase_OXA-86     ------------ATGAACATTAAAGCACTC 30
lcl|NG_066729.1_cds_WP_152315480.1_1_[gene=blaOXA]_[locus_tag=A7J11_06523]_[protein=OXA-51_family_carbapenem-hydrolyzing_class_D_beta-lactamase_OXA-86     ------------ATGAACATTAAAACACTC 30
lcl|NG_066730.1_cds_WP_152315481.1_1_[gene=blaOXA]_[locus_tag=A7J11_06524]_[protein=OXA-51_family_carbapenem-hydrolyzing_class_D_beta-lactamase_OXA-86     ------------ATGAACATTAAAGCACTC 30
lcl|NG_066731.1_cds_WP_152315482.1_1_[gene=blaOXA]_[locus_tag=A7J11_06525]_[protein=OXA-51_family_carbapenem-hydrolyzing_class_D_beta-lactamase_OXA-86     ------------ATGAACATTAAAGCACTC 30
lcl|NG_066732.1_cds_WP_152315483.1_1_[gene=blaOXA]_[locus_tag=A7J11_06526]_[protein=OXA-51_family_carbapenem-hydrolyzing_class_D_beta-lactamase_OXA-87     ------------ATGAACATTCAAGCACTC 30
lcl|NG_066733.1_cds_WP_152315484.1_1_[gene=blaOXA]_[locus_tag=A7J11_06527]_[protein=OXA-51_family_carbapenem-hydrolyzing_class_D_beta-lactamase_OXA-87     ------------ATGAATATTAAAGCACTC 30
lcl|NG_066734.1_cds_WP_152315485.1_1_[gene=blaOXA]_[locus_tag=A7J11_06528]_[protein=OXA-51_family_carbapenem-hydrolyzing_class_D_beta-lactamase_OXA-87     ------------ATGAACATTAAAACACTC 30
lcl|NG_066735.1_cds_WP_152315486.1_1_[gene=blaOXA]_[locus_tag=A7J11_06529]_[protein=OXA-51_family_carbapenem-hydrolyzing_class_D_beta-lactamase_OXA-87     ------------ATGAACATTAAAGCACTC 30
lcl|NG_066736.1_cds_WP_152315487.1_1_[gene=blaOXA]_[locus_tag=A7J11_06530]_[protein=OXA-51_family_carbapenem-hydrolyzing_class_D_beta-lactamase_OXA-87     ------------ATGAACATTAAAGCACTC 30
lcl|NG_066737.1_cds_WP_152315488.1_1_[gene=blaOXA]_[locus_tag=A7J11_06531]_[protein=OXA-51_family_carbapenem-hydrolyzing_class_D_beta-lactamase_OXA-87     ------------ATGAACATTAAAGCACTC 30
lcl|NG_066738.1_cds_WP_152315489.1_1_[gene=blaOXA]_[locus_tag=A7J11_06532]_[protein=OXA-51_family_carbapenem-hydrolyzing_class_D_beta-lactamase_OXA-87     ------------ATGAACATTAAAGCACTC 30
lcl|NG_066739.1_cds_WP_152315490.1_1_[gene=blaOXA]_[locus_tag=A7J11_06533]_[protein=OXA-51_family_carbapenem-hydrolyzing_class_D_beta-lactamase_OXA-87     ------------ATGAACATTAAAGCACTC 30
lcl|NG_066740.1_cds_WP_152315491.1_1_[gene=blaOXA]_[locus_tag=A7J11_06534]_[protein=OXA-51_family_carbapenem-hydrolyzing_class_D_beta-lactamase_OXA-87     ------------ATGAACATTAAAGCCCTC 30
lcl|NG_066741.1_cds_WP_152315492.1_1_[gene=blaOXA]_[locus_tag=A7J11_06535]_[protein=OXA-51_family_carbapenem-hydrolyzing_class_D_beta-lactamase_OXA-87     ------------ATGAACATTAAAGCACTC 30
lcl|NG_066742.1_cds_WP_152315493.1_1_[gene=blaOXA]_[locus_tag=A7J11_06536]_[protein=OXA-51_family_carbapenem-hydrolyzing_class_D_beta-lactamase_OXA-88     ------------ATGAACATTAAAACACTC 30
lcl|NG_066743.1_cds_WP_152315494.1_1_[gene=blaOXA]_[locus_tag=A7J11_06537]_[protein=OXA-51_family_carbapenem-hydrolyzing_class_D_beta-lactamase_OXA-88     ------------ATGAACATTAAAGCACTC 30
lcl|NG_066744.1_cds_WP_152315495.1_1_[gene=blaOXA]_[locus_tag=A7J11_06538]_[protein=OXA-51_family_carbapenem-hydrolyzing_class_D_beta-lactamase_OXA-88     ------------ATGAACATTAAAGCACTC 30
lcl|NG_066745.1_cds_WP_152315496.1_1_[gene=blaOXA]_[locus_tag=A7J11_06539]_[protein=OXA-51_family_carbapenem-hydrolyzing_class_D_beta-lactamase_OXA-88     ------------ATGAACATTAAAACACTC 30
lcl|NG_066746.1_cds_WP_152315497.1_1_[gene=blaOXA]_[locus_tag=A7J11_06540]_[protein=OXA-51_family_carbapenem-hydrolyzing_class_D_beta-lactamase_OXA-88     ------------ATGAACATTAAAGCACCC 30
lcl|NG_066747.1_cds_WP_152315498.1_1_[gene=blaOXA]_[locus_tag=A7J11_06541]_[protein=OXA-51_family_carbapenem-hydrolyzing_class_D_beta-lactamase_OXA-88     ------------ATGAACATTAAAGCACTC 30
lcl|NG_066748.1_cds_WP_152315499.1_1_[gene=blaOXA]_[locus_tag=A7J11_06542]_[protein=OXA-51_family_carbapenem-hydrolyzing_class_D_beta-lactamase_OXA-88     ------------ATGAACATTAAAACACTC 30
lcl|NG_066749.1_cds_WP_152315500.1_1_[gene=blaOXA]_[locus_tag=A7J11_06543]_[protein=OXA-51_family_carbapenem-hydrolyzing_class_D_beta-lactamase_OXA-88     ------------ATGAACATTAAAGCACTC 30
lcl|NG_066750.1_cds_WP_152315501.1_1_[gene=blaOXA]_[locus_tag=A7J11_06544]_[protein=OXA-51_family_carbapenem-hydrolyzing_class_D_beta-lactamase_OXA-88     ------------ATGAATATTAAAGCACTC 30
lcl|NG_066751.1_cds_WP_152315502.1_1_[gene=blaOXA]_[locus_tag=A7J11_06545]_[protein=OXA-51_family_carbapenem-hydrolyzing_class_D_beta-lactamase_OXA-88     ------------ATGAACATTAAAGCACTC 30
lcl|NG_066752.1_cds_WP_152315503.1_1_[gene=blaOXA]_[locus_tag=A7J11_06546]_[protein=OXA-51_family_carbapenem-hydrolyzing_class_D_beta-lactamase_OXA-89     ------------ATGAACATTAAAGCCCTC 30
lcl|NG_066753.1_cds_WP_152315504.1_1_[gene=blaOXA]_[locus_tag=A7J11_06547]_[protein=OXA-51_family_carbapenem-hydrolyzing_class_D_beta-lactamase_OXA-89     ------------ATGAACGTTAAAGCACTC 30
lcl|NG_066754.1_cds_WP_152315505.1_1_[gene=blaOXA]_[locus_tag=A7J11_06548]_[protein=OXA-51_family_carbapenem-hydrolyzing_class_D_beta-lactamase_OXA-89     ------------ATGAACATTAAAGCACTC 30
lcl|NG_068028.1_cds_WP_162280230.1_1_[gene=blaOXA]_[locus_tag=A7J11_06719]_[protein=OXA-51_family_carbapenem-hydrolyzing_class_D_beta-lactamase_OXA-91     ------------ATGAACATTAAAACACTC 30
lcl|NG_068181.1_cds_WP_162278338.1_1_[gene=blaOXA]_[locus_tag=A7J11_06742]_[protein=OXA-51_family_carbapenem-hydrolyzing_class_D_beta-lactamase_OXA-90     ------------ATGAACATTAAAGCACTC 30
lcl|NG_068510.1_cds_WP_171476790.1_1_[gene=blaOXA]_[locus_tag=A7J11_06821]_[protein=OXA-51_family_carbapenem-hydrolyzing_class_D_beta-lactamase_OXA-91     ------------ATGAACATTAAAGCACTC 30
lcl|NG_071210.1_cds_WP_086263559.1_1_[gene=blaOXA]_[locus_tag=A7J11_06991]_[protein=OXA-51_family_carbapenem-hydrolyzing_class_D_beta-lactamase_OXA-93     ------------ATGAACATTAAAACACTC 30
lcl|NG_071211.1_cds_WP_086261538.1_1_[gene=blaOXA]_[locus_tag=A7J11_06998]_[protein=OXA-51_family_carbapenem-hydrolyzing_class_D_beta-lactamase_OXA-93     ------------ATGAACATTAAAGCACTC 30
lcl|NG_071212.1_cds_WP_086442870.1_1_[gene=blaOXA]_[locus_tag=A7J11_07007]_[protein=OXA-51_family_carbapenem-hydrolyzing_class_D_beta-lactamase_OXA-94     ------------ATGAACATTAAAACACTC 30
lcl|NG_073472.1_cds_WP_047480628.1_1_[gene=blaOXA]_[locus_tag=A7J11_07037]_[protein=OXA-51_family_carbapenem-hydrolyzing_class_D_beta-lactamase_OXA-92     ------------ATGAACATTAAAACACTC 30
lcl|NG_074733.1_cds_WP_213994599.1_1_[gene=blaOXA]_[locus_tag=A7J11_07104]_[protein=OXA-51_family_carbapenem-hydrolyzing_class_D_beta-lactamase_OXA-95     ------------ATGAACATTAAAACACTC 30
lcl|NG_076673.1_cds_WP_219860726.1_1_[gene=blaOXA]_[locus_tag=A7J11_07179]_[protein=OXA-51_family_carbapenem-hydrolyzing_class_D_beta-lactamase_OXA-10     ------------ATGAACATTAAAGCACTC 30
lcl|NG_077991.1_cds_WP_231869597.1_1_[gene=blaOXA]_[locus_tag=A7J11_07263]_[protein=OXA-51_family_carbapenem-hydrolyzing_class_D_beta-lactamase_OXA-97     ------------ATGAACATTAAAGCACTC 30
lcl|NG_077992.1_cds_WP_231869598.1_1_[gene=blaOXA]_[locus_tag=A7J11_07264]_[protein=OXA-51_family_carbapenem-hydrolyzing_class_D_beta-lactamase_OXA-97     ------------ATGAACATTAAAGCACTC 30
lcl|NG_077993.1_cds_WP_231869599.1_1_[gene=blaOXA]_[locus_tag=A7J11_07265]_[protein=OXA-51_family_carbapenem-hydrolyzing_class_D_beta-lactamase_OXA-97     ------------ATGAATATTAAAGCACTC 30
lcl|NG_077994.1_cds_WP_231869600.1_1_[gene=blaOXA]_[locus_tag=A7J11_07266]_[protein=OXA-51_family_carbapenem-hydrolyzing_class_D_beta-lactamase_OXA-97     ------------ATGAACATTAAAGCACTC 30
lcl|NG_077995.1_cds_WP_231869601.1_1_[gene=blaOXA]_[locus_tag=A7J11_07267]_[protein=OXA-51_family_carbapenem-hydrolyzing_class_D_beta-lactamase_OXA-97     ------------ATGAACATTAAAGCACTC 30
lcl|NG_077996.1_cds_WP_231869602.1_1_[gene=blaOXA]_[locus_tag=A7J11_07268]_[protein=OXA-51_family_carbapenem-hydrolyzing_class_D_beta-lactamase_OXA-97     ------------ATGAACTTTCAAGCACTC 30
lcl|NG_077997.1_cds_WP_001022757.1_1_[gene=blaOXA]_[locus_tag=A7J11_07269]_[protein=OXA-51_family_carbapenem-hydrolyzing_class_D_beta-lactamase_OXA-97     ------------ATGAACATTAAAACACTC 30
lcl|NG_077998.1_cds_WP_231869603.1_1_[gene=blaOXA]_[locus_tag=A7J11_07270]_[protein=OXA-51_family_carbapenem-hydrolyzing_class_D_beta-lactamase_OXA-97     ------------ATGAACATTAAAGCACTC 30
lcl|NG_079237.1_cds_WP_213384363.1_1_[gene=blaOXA]_[locus_tag=A7J11_07372]_[protein=OXA-51_family_carbapenem-hydrolyzing_class_D_beta-lactamase_OXA-10     ------------ATGAACATTAAAGCACTC 30
lcl|NG_079238.1_cds_WP_240067728.1_1_[gene=blaOXA]_[locus_tag=A7J11_07373]_[protein=OXA-51_family_carbapenem-hydrolyzing_class_D_beta-lactamase_OXA-10     ------------ATGAACATTAAAGCACTC 30
lcl|NG_079900.1_cds_WP_242934079.1_1_[gene=blaOXA]_[locus_tag=A7J11_07409]_[protein=OXA-51_family_carbapenem-hydrolyzing_class_D_beta-lactamase_OXA-10     ------------ATGAACAGCAAAGCACTC 30
lcl|NG_079901.1_cds_WP_242934080.1_1_[gene=blaOXA]_[locus_tag=A7J11_07410]_[protein=OXA-51_family_carbapenem-hydrolyzing_class_D_beta-lactamase_OXA-10     ------------ATGAACATTCAAACACTC 30
lcl|NG_079902.1_cds_WP_242934081.1_1_[gene=blaOXA]_[locus_tag=A7J11_07411]_[protein=OXA-51_family_carbapenem-hydrolyzing_class_D_beta-lactamase_OXA-10     ------------ATGAACATTAAAACACTC 30
lcl|NG_079903.1_cds_WP_242934082.1_1_[gene=blaOXA]_[locus_tag=A7J11_07412]_[protein=OXA-51_family_carbapenem-hydrolyzing_class_D_beta-lactamase_OXA-10     ------------ATGAACATTAAAACACTC 30
lcl|NG_079904.1_cds_WP_242934083.1_1_[gene=blaOXA]_[locus_tag=A7J11_07413]_[protein=OXA-51_family_carbapenem-hydrolyzing_class_D_beta-lactamase_OXA-10     ------------ATGAACATTAAAAGCCTC 30
lcl|NG_079905.1_cds_WP_242934084.1_1_[gene=blaOXA]_[locus_tag=A7J11_07414]_[protein=OXA-51_family_carbapenem-hydrolyzing_class_D_beta-lactamase_OXA-10     ------------ATGAACATTAAAACACTC 30
lcl|NG_079906.1_cds_WP_242934085.1_1_[gene=blaOXA]_[locus_tag=A7J11_07415]_[protein=OXA-51_family_carbapenem-hydrolyzing_class_D_beta-lactamase_OXA-10     ------------ATGAACATTAAAACACTC 30
lcl|NG_079907.1_cds_WP_242934086.1_1_[gene=blaOXA]_[locus_tag=A7J11_07416]_[protein=OXA-51_family_carbapenem-hydrolyzing_class_D_beta-lactamase_OXA-10     ------------ATGAACATTAAAACACTC 30
lcl|NG_079908.1_cds_WP_242934087.1_1_[gene=blaOXA]_[locus_tag=A7J11_07417]_[protein=OXA-51_family_carbapenem-hydrolyzing_class_D_beta-lactamase_OXA-10     ------------ATGAACATTAAAACACTC 30
lcl|NG_079909.1_cds_WP_242934088.1_1_[gene=blaOXA]_[locus_tag=A7J11_07418]_[protein=OXA-51_family_carbapenem-hydrolyzing_class_D_beta-lactamase_OXA-10     ------------ATGAACATTAAAACCCTC 30
lcl|NG_079910.1_cds_WP_242934089.1_1_[gene=blaOXA]_[locus_tag=A7J11_07419]_[protein=OXA-51_family_carbapenem-hydrolyzing_class_D_beta-lactamase_OXA-10     ------------ATGAACATCATAAGCATC 30
lcl|NG_079911.1_cds_WP_242934090.1_1_[gene=blaOXA]_[locus_tag=A7J11_07420]_[protein=OXA-51_family_carbapenem-hydrolyzing_class_D_beta-lactamase_OXA-10     ------------ATGAACATTAAAACACTC 30
lcl|NG_079912.1_cds_WP_242934091.1_1_[gene=blaOXA]_[locus_tag=A7J11_07421]_[protein=OXA-51_family_carbapenem-hydrolyzing_class_D_beta-lactamase_OXA-10     ------------ATGAACATTAAAGCACTC 30
lcl|NG_079913.1_cds_WP_242934092.1_1_[gene=blaOXA]_[locus_tag=A7J11_07422]_[protein=OXA-51_family_carbapenem-hydrolyzing_class_D_beta-lactamase_OXA-10     ------------ATGAACATTAAAGCACTC 30
lcl|NG_079914.1_cds_WP_242934093.1_1_[gene=blaOXA]_[locus_tag=A7J11_07423]_[protein=OXA-51_family_carbapenem-hydrolyzing_class_D_beta-lactamase_OXA-10     ------------ATGAACATTAAAGCACTC 30
lcl|NG_079915.1_cds_WP_242934094.1_1_[gene=blaOXA]_[locus_tag=A7J11_07424]_[protein=OXA-51_family_carbapenem-hydrolyzing_class_D_beta-lactamase_OXA-10     ------------ATGAACATTAAAACACTC 30
lcl|NG_079916.1_cds_WP_242934095.1_1_[gene=blaOXA]_[locus_tag=A7J11_07425]_[protein=OXA-51_family_carbapenem-hydrolyzing_class_D_beta-lactamase_OXA-10     ------------ATGAACATTAAAGCACTC 30
lcl|NG_079917.1_cds_WP_242934096.1_1_[gene=blaOXA]_[locus_tag=A7J11_07426]_[protein=OXA-51_family_carbapenem-hydrolyzing_class_D_beta-lactamase_OXA-10     ------------ATGAACATTAAAACACTC 30
lcl|NG_079918.1_cds_WP_215763651.1_1_[gene=blaOXA]_[locus_tag=A7J11_07427]_[protein=OXA-51_family_carbapenem-hydrolyzing_class_D_beta-lactamase_OXA-10     ------------ATGAACATTAAAGCACTC 30
lcl|NG_079919.1_cds_WP_242934097.1_1_[gene=blaOXA]_[locus_tag=A7J11_07428]_[protein=OXA-51_family_carbapenem-hydrolyzing_class_D_beta-lactamase_OXA-10     ------------ATGAACATTAAAACACTC 30
lcl|NG_079920.1_cds_WP_242934098.1_1_[gene=blaOXA]_[locus_tag=A7J11_07429]_[protein=OXA-51_family_carbapenem-hydrolyzing_class_D_beta-lactamase_OXA-10     ------------ATGAACATTAAAACACTC 30
lcl|NG_079921.1_cds_WP_242934099.1_1_[gene=blaOXA]_[locus_tag=A7J11_07430]_[protein=OXA-51_family_carbapenem-hydrolyzing_class_D_beta-lactamase_OXA-10     ------------ATGAACATTAAAGCACTC 30
lcl|NG_079922.1_cds_WP_242934100.1_1_[gene=blaOXA]_[locus_tag=A7J11_07431]_[protein=OXA-51_family_carbapenem-hydrolyzing_class_D_beta-lactamase_OXA-10     ------------ATGAACATTAAAGCACTC 30
lcl|NG_079929.1_cds_WP_242934106.1_1_[gene=blaOXA]_[locus_tag=A7J11_07400]_[protein=OXA-51_family_carbapenem-hydrolyzing_class_D_beta-lactamase_OXA-10     ------------ATGAACATTAAAACACTC 30
lcl|NG_079930.1_cds_WP_242934107.1_1_[gene=blaOXA]_[locus_tag=A7J11_07401]_[protein=OXA-51_family_carbapenem-hydrolyzing_class_D_beta-lactamase_OXA-10     ------------ATGAACATTAAAGCACTC 30
lcl|NG_079931.1_cds_WP_242934108.1_1_[gene=blaOXA]_[locus_tag=A7J11_07446]_[protein=OXA-51_family_carbapenem-hydrolyzing_class_D_beta-lactamase_OXA-10     ------------ATGAACATTAAAGCACTC 30
lcl|NG_079933.1_cds_WP_242934110.1_1_[gene=blaOXA]_[locus_tag=A7J11_07454]_[protein=OXA-51_family_carbapenem-hydrolyzing_class_D_beta-lactamase_OXA-10     ------------ATGAACATTAAAGCACTC 30
lcl|NG_079934.1_cds_WP_242934111.1_1_[gene=blaOXA]_[locus_tag=A7J11_07456]_[protein=OXA-51_family_carbapenem-hydrolyzing_class_D_beta-lactamase_OXA-10     ------------ATGAACATTAAAGCACTC 30
lcl|NG_079935.1_cds_WP_242934112.1_1_[gene=blaOXA]_[locus_tag=A7J11_07457]_[protein=OXA-51_family_carbapenem-hydrolyzing_class_D_beta-lactamase_OXA-10     ------------ATGAACATTAAAGCACTC 30
lcl|NG_080785.1_cds_WP_249828065.1_1_[gene=blaOXA]_[locus_tag=A7J11_07495]_[protein=OXA-51_family_carbapenem-hydrolyzing_class_D_beta-lactamase_OXA-11     ------------ATGAACATTAAAGCACTC 30
lcl|NG_080786.1_cds_WP_249828066.1_1_[gene=blaOXA]_[locus_tag=A7J11_07496]_[protein=OXA-51_family_carbapenem-hydrolyzing_class_D_beta-lactamase_OXA-11     ------------ATGAACATTAAAGCCCTC 30
lcl|NG_081707.1_cds_WP_256875611.1_1_[gene=blaOXA]_[locus_tag=A7J11_07634]_[protein=OXA-51_family_carbapenem-hydrolyzing_class_D_beta-lactamase_OXA-11     ------------ATGAACATTAAAACACTC 30
lcl|NG_081708.1_cds_WP_256875612.1_1_[gene=blaOXA]_[locus_tag=A7J11_07635]_[protein=OXA-51_family_carbapenem-hydrolyzing_class_D_beta-lactamase_OXA-11     ------------ATGAACATTAAAGCACTC 30
lcl|NG_081709.1_cds_WP_256875613.1_1_[gene=blaOXA]_[locus_tag=A7J11_07636]_[protein=OXA-51_family_carbapenem-hydrolyzing_class_D_beta-lactamase_OXA-11     ------------ATGAACATTAAAACACTC 30
lcl|NG_157023.1_cds_WP_279240791.1_1_[gene=blaOXA]_[locus_tag=A7J11_08003]_[protein=OXA-51_family_carbapenem-hydrolyzing_class_D_beta-lactamase_OXA-11     ------------ATGAACATTAAAGCACTC 30
lcl|NG_231556.1_cds_WP_311033316.1_1_[gene=blaOXA]_[locus_tag=A7J11_08157]_[protein=OXA-51_family_carbapenem-hydrolyzing_class_D_beta-lactamase_OXA-12     ------------ATGAACATTAAAGCACTC 30
lcl|NG_231559.1_cds_WP_311033318.1_1_[gene=blaOXA]_[locus_tag=A7J11_08187]_[protein=OXA-51_family_carbapenem-hydrolyzing_class_D_beta-lactamase_OXA-12     ------------ATGAACATTAAAGCACTC 30
lcl|NG_231560.1_cds_WP_311033319.1_1_[gene=blaOXA]_[locus_tag=A7J11_08188]_[protein=OXA-51_family_carbapenem-hydrolyzing_class_D_beta-lactamase_OXA-12     ------------ATGAACATTAAAGCACTC 30
lcl|NG_231561.1_cds_WP_311033320.1_1_[gene=blaOXA]_[locus_tag=A7J11_08189]_[protein=OXA-51_family_carbapenem-hydrolyzing_class_D_beta-lactamase_OXA-12     ------------ATGAACATTAAAGCACTC 30
lcl|NG_231562.1_cds_WP_311033321.1_1_[gene=blaOXA]_[locus_tag=A7J11_08190]_[protein=OXA-51_family_carbapenem-hydrolyzing_class_D_beta-lactamase_OXA-12     ------------ATGAACATTAAAGCACTC 30
lcl|NG_242752.1_cds_WP_367187970.1_1_[gene=blaOXA]_[locus_tag=A7J11_08510]_[protein=OXA-51_family_carbapenem-hydrolyzing_class_D_beta-lactamase_OXA-12     ------------ATGAACATTAAAGCCCTC 30
lcl|NG_242752.1_cds_WP_367187970.1_1_[gene=blaOXA]_[locus_tag=A7J11_08510]_[protein=OXA-51_family_carbapenem-hydrolyzing_class_D_beta-lactamase_OXA-12     ------------ATGAACATTAAAGCCCTC 30
lcl|NG_244545.1_cds_WP_420354114.1_1_[gene=blaOXA]_[locus_tag=A7J11_08756]_[protein=OXA-51_family_carbapenem-hydrolyzing_class_D_beta-lactamase_OXA-13     ------------ATGAACATTAAAACACTC 30
lcl|NG_244546.1_cds_WP_420354115.1_1_[gene=blaOXA]_[locus_tag=A7J11_08763]_[protein=OXA-51_family_carbapenem-hydrolyzing_class_D_beta-lactamase_OXA-13     ------------ATGAACATTAAAGCACTC 30
lcl|NG_244552.1_cds_WP_420354120.1_1_[gene=blaOXA]_[locus_tag=A7J11_08822]_[protein=OXA-51_family_carbapenem-hydrolyzing_class_D_beta-lactamase_OXA-13     ------------ATGAACATTAAAGCACTC 30
lcl|NG_244553.1_cds_WP_420354121.1_1_[gene=blaOXA]_[locus_tag=A7J11_08823]_[protein=OXA-51_family_carbapenem-hydrolyzing_class_D_beta-lactamase_OXA-13     ------------ATGAACATTAAAGCACTC 30
lcl|NG_244554.1_cds_WP_420354122.1_1_[gene=blaOXA]_[locus_tag=A7J11_08824]_[protein=OXA-51_family_carbapenem-hydrolyzing_class_D_beta-lactamase_OXA-13     ------------ATGAACATTAAAGCACTC 30
lcl|NG_244555.1_cds_WP_420354123.1_1_[gene=blaOXA]_[locus_tag=A7J11_08825]_[protein=OXA-51_family_carbapenem-hydrolyzing_class_D_beta-lactamase_OXA-13     ------------ATGAACATTAAAGCACTC 30
lcl|NG_244556.1_cds_WP_420354124.1_1_[gene=blaOXA]_[locus_tag=A7J11_08826]_[protein=OXA-51_family_carbapenem-hydrolyzing_class_D_beta-lactamase_OXA-13     ------------ATGAACATTACAGCACTC 30
lcl|NG_244557.1_cds_WP_304394103.1_1_[gene=blaOXA]_[locus_tag=A7J11_08827]_[protein=OXA-51_family_carbapenem-hydrolyzing_class_D_beta-lactamase_OXA-13     ------------ATGAACATTCAAGCACTC 30
lcl|NG_244558.1_cds_WP_420354125.1_1_[gene=blaOXA]_[locus_tag=A7J11_08828]_[protein=OXA-51_family_carbapenem-hydrolyzing_class_D_beta-lactamase_OXA-13     ------------ATGAACATTAAAGCACTC 30
lcl|NG_244591.1_cds_WP_420354153.1_1_[gene=blaOXA]_[locus_tag=A7J11_08962]_[protein=OXA-51_family_carbapenem-hydrolyzing_class_D_beta-lactamase_OXA-13     ------------ATGAACATTAAAGCACTC 30
lcl|NG_245036.1_cds_WP_430702200.1_1_[gene=blaOXA]_[locus_tag=A7J11_09380]_[protein=OXA-51_family_carbapenem-hydrolyzing_class_D_beta-lactamase_OXA-13     ------------ATGAACATTAAAGCACTC 30
lcl|OL901274.1_cds_UHO07585.1_1_[gene=blaOXA]_[protein=OXA-51_family_carbapenem-hydrolyzing_class_D_beta-lactamase_OXA-1047]_[protein_id=UHO07585.1]_[     ------------ATGAACATTAAAGCACTC 30
lcl|OL901275.1_cds_UHO07586.1_1_[gene=blaOXA]_[protein=OXA-51_family_carbapenem-hydrolyzing_class_D_beta-lactamase_OXA-1048]_[protein_id=UHO07586.1]_[     ------------ATGAACATTAAAGCACTC 30
lcl|OL944013.1_cds_UMW71111.1_1_[gene=blaOXA]_[protein=OXA-51_family_carbapenem-hydrolyzing_class_D_beta-lactamase_OXA-1092]_[protein_id=UMW71111.1]_[     ------------ATGAACATTAAAACACTC 30
lcl|OL944014.1_cds_UMW71112.1_1_[gene=blaOXA]_[protein=OXA-51_family_carbapenem-hydrolyzing_class_D_beta-lactamase_OXA-1093]_[protein_id=UMW71112.1]_[     ------------ATGAACATTAAAGCACTC 30
lcl|OL961390.1_cds_UXX62836.1_1_[gene=blaOXA]_[protein=OXA-51_family_carbapenem-hydrolyzing_class_D_beta-lactamase_OXA-64]_[protein_id=UXX62836.1]_[lo     ------------ATGAACATTAAAGCACTC 30
lcl|OL961391.1_cds_UXX62837.1_1_[gene=blaOXA]_[protein=OXA-51_family_carbapenem-hydrolyzing_class_D_beta-lactamase_OXA-106]_[protein_id=UXX62837.1]_[l     ------------ATGAACATTAAAGCACTC 30
lcl|OL961392.1_cds_UXX62838.1_1_[gene=blaOXA]_[protein=OXA-51_family_carbapenem-hydrolyzing_class_D_beta-lactamase_OXA-66]_[protein_id=UXX62838.1]_[lo     ------------ATGAACATTAAAGCACTC 30
lcl|OL961393.1_cds_UXX62839.1_1_[gene=blaOXA]_[protein=OXA-51_family_carbapenem-hydrolyzing_class_D_beta-lactamase_OXA-64]_[protein_id=UXX62839.1]_[lo     ------------ATGAACATTAAAGCACTC 30
lcl|OL961394.1_cds_UXX62840.1_1_[gene=blaOXA]_[protein=OXA-51_family_carbapenem-hydrolyzing_class_D_beta-lactamase_OXA-375]_[protein_id=UXX62840.1]_[l     ------------ATGAACATTAAAGCACTC 30
lcl|OL961395.1_cds_UXX62841.1_1_[gene=blaOXA]_[protein=OXA-51_family_carbapenem-hydrolyzing_class_D_beta-lactamase_OXA-862]_[protein_id=UXX62841.1]_[l     ------------ATGAACATTAAAGCACTC 30
lcl|OL961396.1_cds_UXX62842.1_1_[gene=blaOXA]_[protein=OXA-51_family_carbapenem-hydrolyzing_class_D_beta-lactamase_OXA-688]_[protein_id=UXX62842.1]_[l     ------------ATGAACATTAAAACACTC 30
lcl|OL961397.1_cds_UXX62843.1_1_[gene=blaOXA]_[protein=OXA-51_family_carbapenem-hydrolyzing_class_D_beta-lactamase_OXA-104]_[protein_id=UXX62843.1]_[l     ------------ATGAACATTAAAGCACTC 30
lcl|OL961398.1_cds_UXX62844.1_1_[gene=blaOXA]_[protein=OXA-51_family_carbapenem-hydrolyzing_class_D_beta-lactamase_OXA-64]_[protein_id=UXX62844.1]_[lo     ------------ATGAACATTAAAGCACTC 30
lcl|OL961399.1_cds_UXX62845.1_1_[gene=blaOXA]_[protein=OXA-51_family_carbapenem-hydrolyzing_class_D_beta-lactamase_OXA-375]_[protein_id=UXX62845.1]_[l     ------------ATGAACATTAAAGCACTC 30
lcl|OL961400.1_cds_UXX62846.1_1_[gene=blaOXA]_[protein=OXA-51_family_carbapenem-hydrolyzing_class_D_beta-lactamase_OXA-688]_[protein_id=UXX62846.1]_[l     ------------ATGAACATTAAAACACTC 30
lcl|OL961401.1_cds_UXX62847.1_1_[gene=blaOXA]_[protein=OXA-51_family_carbapenem-hydrolyzing_class_D_beta-lactamase_OXA-106]_[protein_id=UXX62847.1]_[l     ------------ATGAACATTAAAGCACTC 30
lcl|OL961402.1_cds_UXX62848.1_1_[gene=blaOXA]_[protein=OXA-51_family_carbapenem-hydrolyzing_class_D_beta-lactamase_OXA-120]_[protein_id=UXX62848.1]_[l     ------------ATGAACATTAAAGCACTC 30
lcl|OL961403.1_cds_UXX62849.1_1_[gene=blaOXA]_[protein=OXA-51_family_carbapenem-hydrolyzing_class_D_beta-lactamase_OXA-391]_[protein_id=UXX62849.1]_[l     ------------ATGAACATTAAAGCACTC 30
lcl|OL961404.1_cds_UXX62850.1_1_[gene=blaOXA]_[protein=OXA-51_family_carbapenem-hydrolyzing_class_D_beta-lactamase_OXA-51]_[protein_id=UXX62850.1]_[lo     ------------ATGAACATTAAAACACTC 30
lcl|OL961405.1_cds_UXX62851.1_1_[gene=blaOXA]_[protein=OXA-51_family_carbapenem-hydrolyzing_class_D_beta-lactamase_OXA-65]_[protein_id=UXX62851.1]_[lo     ------------ATGAACATTAAAGCACTC 30
lcl|OL961406.1_cds_UXX62852.1_1_[gene=blaOXA]_[protein=OXA-51_family_carbapenem-hydrolyzing_class_D_beta-lactamase_OXA-431]_[protein_id=UXX62852.1]_[l     ------------ATGAACATTAAAGCACTC 30
lcl|OL961407.1_cds_UXX62853.1_1_[gene=blaOXA]_[protein=OXA-51_family_carbapenem-hydrolyzing_class_D_beta-lactamase_OXA-106]_[protein_id=UXX62853.1]_[l     ------------ATGAACATTAAAGCACTC 30
lcl|OL961408.1_cds_UXX62854.1_1_[gene=blaOXA]_[protein=OXA-51_family_carbapenem-hydrolyzing_class_D_beta-lactamase_OXA-431]_[protein_id=UXX62854.1]_[l     ------------ATGAACATTAAAGCACTC 30
lcl|OL961409.1_cds_UXX62855.1_1_[gene=blaOXA]_[protein=OXA-51_family_carbapenem-hydrolyzing_class_D_beta-lactamase_OXA-64]_[protein_id=UXX62855.1]_[lo     ------------ATGAACATTAAAGCACTC 30
lcl|OL961410.1_cds_UXX62856.1_1_[gene=blaOXA]_[protein=OXA-51_family_carbapenem-hydrolyzing_class_D_beta-lactamase_OXA-117]_[protein_id=UXX62856.1]_[l     ------------ATGAACATTAAAGCACTC 30
lcl|OL961411.1_cds_UXX62857.1_1_[gene=blaOXA]_[protein=OXA-51_family_carbapenem-hydrolyzing_class_D_beta-lactamase_OXA-375]_[protein_id=UXX62857.1]_[l     ------------ATGAACATTAAAGCACTC 30
lcl|OL961412.1_cds_UXX62858.1_1_[gene=blaOXA]_[protein=OXA-51_family_carbapenem-hydrolyzing_class_D_beta-lactamase_OXA-121]_[protein_id=UXX62858.1]_[l     ------------ATGAACATTAAAGCCCTC 30
lcl|OL961413.1_cds_UXX62859.1_1_[gene=blaOXA]_[protein=OXA-51_family_carbapenem-hydrolyzing_class_D_beta-lactamase_OXA-64]_[protein_id=UXX62859.1]_[lo     ------------ATGAACATTAAAGCACTC 30
lcl|OL961414.1_cds_UXX62860.1_1_[gene=blaOXA]_[protein=OXA-51_family_carbapenem-hydrolyzing_class_D_beta-lactamase_OXA-69]_[protein_id=UXX62860.1]_[lo     ------------ATGAACATTAAAGCACTC 30
lcl|OL961415.1_cds_UXX62861.1_1_[gene=blaOXA]_[protein=OXA-51_family_carbapenem-hydrolyzing_class_D_beta-lactamase_OXA-65]_[protein_id=UXX62861.1]_[lo     ------------ATGAACATTAAAGCACTC 30
lcl|OL961416.1_cds_UXX62862.1_1_[gene=blaOXA]_[protein=OXA-51_family_carbapenem-hydrolyzing_class_D_beta-lactamase_OXA-104]_[protein_id=UXX62862.1]_[l     ------------ATGAACATTAAAGCACTC 30
lcl|OL961417.1_cds_UXX62863.1_1_[gene=blaOXA]_[protein=OXA-51_family_carbapenem-hydrolyzing_class_D_beta-lactamase_OXA-51]_[protein_id=UXX62863.1]_[lo     ------------ATGAACATTAAAACACTC 30
lcl|OL961418.1_cds_UXX62864.1_1_[gene=blaOXA]_[protein=OXA-51_family_carbapenem-hydrolyzing_class_D_beta-lactamase_OXA-51]_[protein_id=UXX62864.1]_[lo     ------------ATGAACATTAAAACACTC 30
lcl|OL961419.1_cds_UXX62865.1_1_[gene=blaOXA]_[protein=OXA-51_family_carbapenem-hydrolyzing_class_D_beta-lactamase_OXA-51]_[protein_id=UXX62865.1]_[lo     ------------ATGAACATTAAAACACTC 30
lcl|OL961420.1_cds_UXX62866.1_1_[gene=blaOXA]_[protein=OXA-51_family_carbapenem-hydrolyzing_class_D_beta-lactamase_OXA-91]_[protein_id=UXX62866.1]_[lo     ------------ATGAACATTAAAGCACTC 30
lcl|OL961421.1_cds_UXX62867.1_1_[gene=blaOXA]_[protein=OXA-51_family_carbapenem-hydrolyzing_class_D_beta-lactamase_OXA-385]_[protein_id=UXX62867.1]_[l     ------------ATGAACATTAAAGCCCTC 30
lcl|OL961422.1_cds_UXX62868.1_1_[gene=blaOXA]_[protein=OXA-51_family_carbapenem-hydrolyzing_class_D_beta-lactamase_OXA-385]_[protein_id=UXX62868.1]_[l     ------------ATGAACATTAAAGCCCTC 30
lcl|OL961423.1_cds_UXX62869.1_1_[gene=blaOXA]_[protein=OXA-51_family_carbapenem-hydrolyzing_class_D_beta-lactamase_OXA-91]_[protein_id=UXX62869.1]_[lo     ------------ATGAACATTAAAGCACTC 30
lcl|OL961424.1_cds_UXX62870.1_1_[gene=blaOXA]_[protein=OXA-51_family_carbapenem-hydrolyzing_class_D_beta-lactamase_OXA-64]_[protein_id=UXX62870.1]_[lo     ------------ATGAACATTAAAGCACTC 30
lcl|OL961425.1_cds_UXX62871.1_1_[gene=blaOXA]_[protein=OXA-51_family_carbapenem-hydrolyzing_class_D_beta-lactamase_OXA-66]_[protein_id=UXX62871.1]_[lo     ------------ATGAACATTAAAGCACTC 30
lcl|OL961426.1_cds_UXX62872.1_1_[gene=blaOXA]_[protein=OXA-51_family_carbapenem-hydrolyzing_class_D_beta-lactamase_OXA-66]_[protein_id=UXX62872.1]_[lo     ------------ATGAACATTAAAGCACTC 30
lcl|OL961427.1_cds_UXX62873.1_1_[gene=blaOXA]_[protein=OXA-51_family_carbapenem-hydrolyzing_class_D_beta-lactamase_OXA-106]_[protein_id=UXX62873.1]_[l     ------------ATGAACATTAAAGCACTC 30
lcl|OL961428.1_cds_UXX62874.1_1_[gene=blaOXA]_[protein=OXA-51_family_carbapenem-hydrolyzing_class_D_beta-lactamase_OXA-66]_[protein_id=UXX62874.1]_[lo     ------------ATGAACATTAAAGCACTC 30
lcl|OL961429.1_cds_UXX62875.1_1_[gene=blaOXA]_[protein=OXA-51_family_carbapenem-hydrolyzing_class_D_beta-lactamase_OXA-106]_[protein_id=UXX62875.1]_[l     ------------ATGAACATTAAAGCACTC 30
lcl|OL961430.1_cds_UXX62876.1_1_[gene=blaOXA]_[protein=OXA-51_family_carbapenem-hydrolyzing_class_D_beta-lactamase_OXA-64]_[protein_id=UXX62876.1]_[lo     ------------ATGAACATTAAAGCACTC 30
lcl|OL961431.1_cds_UXX62877.1_1_[gene=blaOXA]_[protein=OXA-51_family_carbapenem-hydrolyzing_class_D_beta-lactamase_OXA-64]_[protein_id=UXX62877.1]_[lo     ------------ATGAACATTAAAGCACTC 30
lcl|OL961432.1_cds_UXX62878.1_1_[gene=blaOXA]_[protein=OXA-51_family_carbapenem-hydrolyzing_class_D_beta-lactamase_OXA-64]_[protein_id=UXX62878.1]_[lo     ------------ATGAACATTAAAGCACTC 30
lcl|OL961433.1_cds_UXX62879.1_1_[gene=blaOXA]_[protein=OXA-51_family_carbapenem-hydrolyzing_class_D_beta-lactamase_OXA-78]_[protein_id=UXX62879.1]_[lo     ------------ATGAACATTAAAGCACTC 30
lcl|OL961434.1_cds_UXX62880.1_1_[gene=blaOXA]_[protein=OXA-51_family_carbapenem-hydrolyzing_class_D_beta-lactamase_OXA-120]_[protein_id=UXX62880.1]_[l     ------------ATGAACATTAAAGCACTC 30
lcl|OL961435.1_cds_UXX62881.1_1_[gene=blaOXA]_[protein=OXA-51_family_carbapenem-hydrolyzing_class_D_beta-lactamase_OXA-78]_[protein_id=UXX62881.1]_[lo     ------------ATGAACATTAAAGCACTC 30
lcl|OL961436.1_cds_UXX62882.1_1_[gene=blaOXA]_[protein=OXA-51_family_carbapenem-hydrolyzing_class_D_beta-lactamase_OXA-78]_[protein_id=UXX62882.1]_[lo     ------------ATGAACATTAAAGCACTC 30
lcl|OL961437.1_cds_UXX62883.1_1_[gene=blaOXA]_[protein=OXA-51_family_carbapenem-hydrolyzing_class_D_beta-lactamase_OXA-65]_[protein_id=UXX62883.1]_[lo     ------------ATGAACATTAAAGCACTC 30
lcl|OL961438.1_cds_UXX62884.1_1_[gene=blaOXA]_[protein=OXA-51_family_carbapenem-hydrolyzing_class_D_beta-lactamase_OXA-64]_[protein_id=UXX62884.1]_[lo     ------------ATGAACATTAAAGCACTC 30
lcl|OL961439.1_cds_UXX62885.1_1_[gene=blaOXA]_[protein=OXA-51_family_carbapenem-hydrolyzing_class_D_beta-lactamase_OXA-66]_[protein_id=UXX62885.1]_[lo     ------------ATGAACATTAAAGCACTC 30
lcl|OM461357.1_cds_UMW71109.1_1_[gene=blaOXA]_[protein=OXA-51_family_carbapenem-hydrolyzing_class_D_beta-lactamase_OXA-104]_[protein_id=UMW71109.1]_[l     ------------ATGAACATTAAAGCACTC 30
lcl|OM617740.1_cds_ULU82603.1_1_[gene=blaOXA]_[protein=OXA-51_family_carbapenem-hydrolyzing_class_D_beta-lactamase_OXA-1058]_[protein_id=ULU82603.1]_[     ------------ATGAACAGCAAAGCACTC 30
lcl|OM617741.1_cds_ULU82604.1_1_[gene=blaOXA]_[protein=OXA-51_family_carbapenem-hydrolyzing_class_D_beta-lactamase_OXA-1059]_[protein_id=ULU82604.1]_[     ------------ATGAACATTCAAACACTC 30
lcl|OM617742.1_cds_ULU82605.1_1_[gene=blaOXA]_[protein=OXA-51_family_carbapenem-hydrolyzing_class_D_beta-lactamase_OXA-1060]_[protein_id=ULU82605.1]_[     ------------ATGAACATTAAAACACTC 30
lcl|OM617743.1_cds_ULU82606.1_1_[gene=blaOXA]_[protein=OXA-51_family_carbapenem-hydrolyzing_class_D_beta-lactamase_OXA-1061]_[protein_id=ULU82606.1]_[     ------------ATGAACATTAAAACACTC 30
lcl|OM617744.1_cds_ULU82607.1_1_[gene=blaOXA]_[protein=OXA-51_family_carbapenem-hydrolyzing_class_D_beta-lactamase_OXA-1062]_[protein_id=ULU82607.1]_[     ------------ATGAACATTAAAAGCCTC 30
lcl|OM617745.1_cds_ULU82608.1_1_[gene=blaOXA]_[protein=OXA-51_family_carbapenem-hydrolyzing_class_D_beta-lactamase_OXA-1063]_[protein_id=ULU82608.1]_[     ------------ATGAACATTAAAACACTC 30
lcl|OM617746.1_cds_ULU82609.1_1_[gene=blaOXA]_[protein=OXA-51_family_carbapenem-hydrolyzing_class_D_beta-lactamase_OXA-1064]_[protein_id=ULU82609.1]_[     ------------ATGAACATTAAAACACTC 30
lcl|OM617747.1_cds_ULU82610.1_1_[gene=blaOXA]_[protein=OXA-51_family_carbapenem-hydrolyzing_class_D_beta-lactamase_OXA-1065]_[protein_id=ULU82610.1]_[     ------------ATGAACATTAAAACACTC 30
lcl|OM617748.1_cds_ULU82611.1_1_[gene=blaOXA]_[protein=OXA-51_family_carbapenem-hydrolyzing_class_D_beta-lactamase_OXA-1065]_[protein_id=ULU82611.1]_[     ------------ATGAACATTAAAACACTC 30
lcl|OM617749.1_cds_ULU82612.1_1_[gene=blaOXA]_[protein=OXA-51_family_carbapenem-hydrolyzing_class_D_beta-lactamase_OXA-1066]_[protein_id=ULU82612.1]_[     ------------ATGAACATTAAAACACTC 30
lcl|OM617750.1_cds_ULU82613.1_1_[gene=blaOXA]_[protein=OXA-51_family_carbapenem-hydrolyzing_class_D_beta-lactamase_OXA-1066]_[protein_id=ULU82613.1]_[     ------------ATGAACATTAAAACACTC 30
lcl|OM617751.1_cds_ULU82614.1_1_[gene=blaOXA]_[protein=OXA-51_family_carbapenem-hydrolyzing_class_D_beta-lactamase_OXA-1066]_[protein_id=ULU82614.1]_[     ------------ATGAACATTAAAACACTC 30
lcl|OM617752.1_cds_ULU82615.1_1_[gene=blaOXA]_[protein=OXA-51_family_carbapenem-hydrolyzing_class_D_beta-lactamase_OXA-1067]_[protein_id=ULU82615.1]_[     ------------ATGAACATTAAAACCCTC 30
lcl|OM617753.1_cds_ULU82616.1_1_[gene=blaOXA]_[protein=OXA-51_family_carbapenem-hydrolyzing_class_D_beta-lactamase_OXA-1067]_[protein_id=ULU82616.1]_[     ------------ATGAACATTAAAACACTC 30
lcl|OM617754.1_cds_ULU82617.1_1_[gene=blaOXA]_[protein=OXA-51_family_carbapenem-hydrolyzing_class_D_beta-lactamase_OXA-1068]_[protein_id=ULU82617.1]_[     ------------ATGAACATCATAAGCATC 30
lcl|OM617755.1_cds_ULU82618.1_1_[gene=blaOXA]_[protein=OXA-51_family_carbapenem-hydrolyzing_class_D_beta-lactamase_OXA-1069]_[protein_id=ULU82618.1]_[     ------------ATGAACATTAAAACACTC 30
lcl|OM617756.1_cds_ULU82619.1_1_[gene=blaOXA]_[protein=OXA-51_family_carbapenem-hydrolyzing_class_D_beta-lactamase_OXA-1070]_[protein_id=ULU82619.1]_[     ------------ATGAACATTAAAGCACTC 30
lcl|OM617757.1_cds_ULU82620.1_1_[gene=blaOXA]_[protein=OXA-51_family_carbapenem-hydrolyzing_class_D_beta-lactamase_OXA-1071]_[protein_id=ULU82620.1]_[     ------------ATGAACATTAAAGCACTC 30
lcl|OM617758.1_cds_ULU82621.1_1_[gene=blaOXA]_[protein=OXA-51_family_carbapenem-hydrolyzing_class_D_beta-lactamase_OXA-1072]_[protein_id=ULU82621.1]_[     ------------ATGAACATTAAAGCACTC 30
lcl|OM617759.1_cds_ULU82622.1_1_[gene=blaOXA]_[protein=OXA-51_family_carbapenem-hydrolyzing_class_D_beta-lactamase_OXA-1073]_[protein_id=ULU82622.1]_[     ------------ATGAACATTAAAACACTC 30
lcl|OM617760.1_cds_ULU82623.1_1_[gene=blaOXA]_[protein=OXA-51_family_carbapenem-hydrolyzing_class_D_beta-lactamase_OXA-1074]_[protein_id=ULU82623.1]_[     ------------ATGAACATTAAAGCACTC 30
lcl|OM617761.1_cds_ULU82624.1_1_[gene=blaOXA]_[protein=OXA-51_family_carbapenem-hydrolyzing_class_D_beta-lactamase_OXA-1075]_[protein_id=ULU82624.1]_[     ------------ATGAACATTAAAACACTC 30
lcl|OM617762.1_cds_ULU82625.1_1_[gene=blaOXA]_[protein=OXA-51_family_carbapenem-hydrolyzing_class_D_beta-lactamase_OXA-1076]_[protein_id=ULU82625.1]_[     ------------ATGAACATTAAAGCACTC 30
lcl|OM617763.1_cds_ULU82626.1_1_[gene=blaOXA]_[protein=OXA-51_family_carbapenem-hydrolyzing_class_D_beta-lactamase_OXA-1077]_[protein_id=ULU82626.1]_[     ------------ATGAACATTAAAACACTC 30
lcl|OM617764.1_cds_ULU82627.1_1_[gene=blaOXA]_[protein=OXA-51_family_carbapenem-hydrolyzing_class_D_beta-lactamase_OXA-1078]_[protein_id=ULU82627.1]_[     ------------ATGAACATTAAAACACTC 30
lcl|OM617765.1_cds_ULU82628.1_1_[gene=blaOXA]_[protein=OXA-51_family_carbapenem-hydrolyzing_class_D_beta-lactamase_OXA-1079]_[protein_id=ULU82628.1]_[     ------------ATGAACATTAAAGCACTC 30
lcl|OM617766.1_cds_ULU82629.1_1_[gene=blaOXA]_[protein=OXA-51_family_carbapenem-hydrolyzing_class_D_beta-lactamase_OXA-1080]_[protein_id=ULU82629.1]_[     ------------ATGAACATTAAAGCACTC 30
lcl|OM617767.1_cds_ULU82630.1_1_[gene=blaOXA]_[protein=OXA-51_family_carbapenem-hydrolyzing_class_D_beta-lactamase_OXA-66]_[protein_id=ULU82630.1]_[lo     ------------ATGAACATTAAAGCACTC 30
lcl|OM617768.1_cds_ULU82631.1_1_[gene=blaOXA]_[protein=OXA-51_family_carbapenem-hydrolyzing_class_D_beta-lactamase_OXA-66]_[protein_id=ULU82631.1]_[lo     ------------ATGAACATTAAAGCACTC 30
lcl|OM617769.1_cds_ULU82632.1_1_[gene=blaOXA]_[protein=OXA-51_family_carbapenem-hydrolyzing_class_D_beta-lactamase_OXA-66]_[protein_id=ULU82632.1]_[lo     ------------ATGAACATCAAAGCACTC 30
lcl|OM617770.1_cds_ULU82633.1_1_[gene=blaOXA]_[protein=OXA-51_family_carbapenem-hydrolyzing_class_D_beta-lactamase_OXA-66]_[protein_id=ULU82633.1]_[lo     ------------ATGAACATTAAAGCACTC 30
lcl|OM617771.1_cds_ULU82634.1_1_[gene=blaOXA]_[protein=OXA-51_family_carbapenem-hydrolyzing_class_D_beta-lactamase_OXA-66]_[protein_id=ULU82634.1]_[lo     ------------ATGAACATTAAAGCACTC 30
lcl|OM617772.1_cds_ULU82635.1_1_[gene=blaOXA]_[protein=OXA-51_family_carbapenem-hydrolyzing_class_D_beta-lactamase_OXA-66]_[protein_id=ULU82635.1]_[lo     ------------ATGAACATTAAAGCACTC 30
lcl|OM617773.1_cds_ULU82636.1_1_[gene=blaOXA]_[protein=OXA-51_family_carbapenem-hydrolyzing_class_D_beta-lactamase_OXA-66]_[protein_id=ULU82636.1]_[lo     ------------ATGAACATTAAAGCACTC 30
lcl|OM617774.1_cds_ULU82637.1_1_[gene=blaOXA]_[protein=OXA-51_family_carbapenem-hydrolyzing_class_D_beta-lactamase_OXA-66]_[protein_id=ULU82637.1]_[lo     ------------ATGAACATTAAAGCACTC 30
lcl|OM617775.1_cds_ULU82638.1_1_[gene=blaOXA]_[protein=OXA-51_family_carbapenem-hydrolyzing_class_D_beta-lactamase_OXA-68]_[protein_id=ULU82638.1]_[lo     ------------ATGAACATTAAAGCACTC 30
lcl|OM617776.1_cds_ULU82639.1_1_[gene=blaOXA]_[protein=OXA-51_family_carbapenem-hydrolyzing_class_D_beta-lactamase_OXA-69]_[protein_id=ULU82639.1]_[lo     ------------ATGAACATTAAAGCACTC 30
lcl|OM617777.1_cds_ULU82640.1_1_[gene=blaOXA]_[protein=OXA-51_family_carbapenem-hydrolyzing_class_D_beta-lactamase_OXA-70]_[protein_id=ULU82640.1]_[lo     ------------ATGAACATTAAAGCACTC 30
lcl|OM617778.1_cds_ULU82641.1_1_[gene=blaOXA]_[protein=OXA-51_family_carbapenem-hydrolyzing_class_D_beta-lactamase_OXA-90]_[protein_id=ULU82641.1]_[lo     ------------ATGAACATTAAAGCACTC 30
lcl|OM617779.1_cds_ULU82642.1_1_[gene=blaOXA]_[protein=OXA-51_family_carbapenem-hydrolyzing_class_D_beta-lactamase_OXA-98]_[protein_id=ULU82642.1]_[lo     ------------ATGAACATTAAAGCACTC 30
lcl|OM617780.1_cds_ULU82643.1_1_[gene=blaOXA]_[protein=OXA-51_family_carbapenem-hydrolyzing_class_D_beta-lactamase_OXA-100]_[protein_id=ULU82643.1]_[l     ------------ATGAACATTAAAGCACTC 30
lcl|OM617781.1_cds_ULU82644.1_1_[gene=blaOXA]_[protein=OXA-51_family_carbapenem-hydrolyzing_class_D_beta-lactamase_OXA-120]_[protein_id=ULU82644.1]_[l     ------------ATGAACATTAAAGCACTC 30
lcl|OM617782.1_cds_ULU82645.1_1_[gene=blaOXA]_[protein=OXA-51_family_carbapenem-hydrolyzing_class_D_beta-lactamase_OXA-342]_[protein_id=ULU82645.1]_[l     ------------ATGAACATTAAAGCACTC 30
lcl|OM617783.1_cds_ULU82646.1_1_[gene=blaOXA]_[protein=OXA-51_family_carbapenem-hydrolyzing_class_D_beta-lactamase_OXA-508]_[protein_id=ULU82646.1]_[l     ------------ATGAACATTAAAACACTC 30
lcl|OM617784.1_cds_ULU82647.1_1_[gene=blaOXA]_[protein=OXA-51_family_carbapenem-hydrolyzing_class_D_beta-lactamase_OXA-508]_[protein_id=ULU82647.1]_[l     ------------ATGAACATTAAAACACTC 30
lcl|OM617785.1_cds_ULU82648.1_1_[gene=blaOXA]_[protein=OXA-51_family_carbapenem-hydrolyzing_class_D_beta-lactamase_OXA-508]_[protein_id=ULU82648.1]_[l     ------------ATGAACATTAAAACACTC 30
lcl|OM617786.1_cds_ULU82649.1_1_[gene=blaOXA]_[protein=OXA-51_family_carbapenem-hydrolyzing_class_D_beta-lactamase_OXA-508]_[protein_id=ULU82649.1]_[l     ------------ATGAACATTAAAACACTC 30
lcl|OM617787.1_cds_ULU82650.1_1_[gene=blaOXA]_[protein=OXA-51_family_carbapenem-hydrolyzing_class_D_beta-lactamase_OXA-508]_[protein_id=ULU82650.1]_[l     ------------ATGAACATTAAAACACTC 30
lcl|OM617788.1_cds_ULU82651.1_1_[gene=blaOXA]_[protein=OXA-51_family_carbapenem-hydrolyzing_class_D_beta-lactamase_OXA-508]_[protein_id=ULU82651.1]_[l     ------------ATGAACATTAAAACACTC 30
lcl|OM617789.1_cds_ULU82652.1_1_[gene=blaOXA]_[protein=OXA-51_family_carbapenem-hydrolyzing_class_D_beta-lactamase_OXA-508]_[protein_id=ULU82652.1]_[l     ------------ATGAACATTAAAACACTC 30
lcl|OM617790.1_cds_ULU82653.1_1_[gene=blaOXA]_[protein=OXA-51_family_carbapenem-hydrolyzing_class_D_beta-lactamase_OXA-508]_[protein_id=ULU82653.1]_[l     ------------ATGAACATTAAAACACTC 30
lcl|OM617791.1_cds_ULU82654.1_1_[gene=blaOXA]_[protein=OXA-51_family_carbapenem-hydrolyzing_class_D_beta-lactamase_OXA-508]_[protein_id=ULU82654.1]_[l     ------------ATGAACATTAAAACACTC 30
lcl|OM617792.1_cds_ULU82655.1_1_[gene=blaOXA]_[protein=OXA-51_family_carbapenem-hydrolyzing_class_D_beta-lactamase_OXA-508]_[protein_id=ULU82655.1]_[l     ------------ATGAACATTAAAACACTC 30
lcl|OM933710.1_cds_UNN26046.1_1_[gene=blaOXA]_[protein=OXA-51_family_carbapenem-hydrolyzing_class_D_beta-lactamase_OXA-1094]_[protein_id=UNN26046.1]_[     ------------ATGAACATTAAAGCACTC 30
lcl|OM933719.1_cds_UNN26055.1_1_[gene=blaOXA]_[protein=OXA-51_family_carbapenem-hydrolyzing_class_D_beta-lactamase_OXA-1096]_[protein_id=UNN26055.1]_[     ------------ATGAACATTAAAGCACTC 30
lcl|OM933721.1_cds_UNN26057.1_1_[gene=blaOXA]_[protein=OXA-51_family_carbapenem-hydrolyzing_class_D_beta-lactamase_OXA-1097]_[protein_id=UNN26057.1]_[     ------------ATGAACATTAAAGCACTC 30
lcl|OM933722.1_cds_UNN26058.1_1_[gene=blaOXA]_[protein=OXA-51_family_carbapenem-hydrolyzing_class_D_beta-lactamase_OXA-1098]_[protein_id=UNN26058.1]_[     ------------ATGAACATTAAAGCACTC 30
lcl|ON101846.1_cds_UOM32496.1_1_[gene=blaOXA]_[protein=OXA-51_family_carbapenem-hydrolyzing_class_D_beta-lactamase_OXA-1109]_[protein_id=UOM32496.1]_[     ------------ATGAACATTAAAGCACTC 30
lcl|ON651457.1_cds_UTS94210.1_1_[gene=blaOXA]_[protein=OXA-51_family_carbapenem-hydrolyzing_class_D_beta-lactamase_OXA-1121]_[protein_id=UTS94210.1]_[     ------------ATGAACATTAAAACACTC 30
lcl|ON651458.1_cds_UTS94211.1_1_[gene=blaOXA]_[protein=OXA-51_family_carbapenem-hydrolyzing_class_D_beta-lactamase_OXA-1122]_[protein_id=UTS94211.1]_[     ------------ATGAACATTAAAGCACTC 30
lcl|ON651459.1_cds_UTS94212.1_1_[gene=blaOXA]_[protein=OXA-51_family_carbapenem-hydrolyzing_class_D_beta-lactamase_OXA-1123]_[protein_id=UTS94212.1]_[     ------------ATGAACATTAAAACACTC 30
lcl|OP297831.1_cds_UVU92355.1_1_[gene=blaOXA]_[protein=OXA-51_family_carbapenem-hydrolyzing_class_D_beta-lactamase_OXA-710]_[protein_id=UVU92355.1]_[l     ------------ATGAACATTAAAGCACTC 30
lcl|OP297833.1_cds_UVU92357.1_1_[gene=blaOXA]_[protein=OXA-51_family_carbapenem-hydrolyzing_class_D_beta-lactamase_OXA-69]_[protein_id=UVU92357.1]_[lo     ------------ATGAACATTAAAGCACTC 30
lcl|OQ096399.1_cds_WEM32895.1_1_[gene=blaOXA]_[protein=OXA-51_family_carbapenem-hydrolyzing_class_D_beta-lactamase_OXA-90]_[protein_id=WEM32895.1]_[lo     ------------ATGAACATTAAAGCACTC 30
lcl|OQ096400.1_cds_WEM32896.1_1_[gene=blaOXA]_[protein=OXA-51_family_carbapenem-hydrolyzing_class_D_beta-lactamase_OXA-68]_[protein_id=WEM32896.1]_[lo     ------------ATGAACATTAAAGCACTC 30
lcl|OQ096401.1_cds_WEM32897.1_1_[gene=blaOXA]_[protein=OXA-51_family_carbapenem-hydrolyzing_class_D_beta-lactamase_OXA-66]_[protein_id=WEM32897.1]_[lo     ------------ATGAACATTAAAGCACTC 30
lcl|OQ096402.1_cds_WEM32898.1_1_[gene=blaOXA]_[protein=OXA-51_family_carbapenem-hydrolyzing_class_D_beta-lactamase_OXA-1067]_[protein_id=WEM32898.1]_[     ------------ATGAACATTAAAACACTC 30
lcl|OQ096403.1_cds_WEM32899.1_1_[gene=blaOXA]_[protein=OXA-51_family_carbapenem-hydrolyzing_class_D_beta-lactamase_OXA-66]_[protein_id=WEM32899.1]_[lo     ------------ATGAACATTAAAGCACTC 30
lcl|OQ096404.1_cds_WEM32900.1_1_[gene=blaOXA]_[protein=OXA-51_family_carbapenem-hydrolyzing_class_D_beta-lactamase_OXA-66]_[protein_id=WEM32900.1]_[lo     ------------ATGAACATTAAAGCACTC 30
lcl|OQ096405.1_cds_WEM32901.1_1_[gene=blaOXA]_[protein=OXA-51_family_carbapenem-hydrolyzing_class_D_beta-lactamase]_[protein_id=WEM32901.1]_[location=     ------------ATGAACATTAAAACACTC 30
lcl|OR188142.1_cds_WMD01667.1_1_[gene=blaOXA]_[protein=OXA-51_family_carbapenem-hydrolyzing_class_D_beta-lactamase_OXA-144]_[protein_id=WMD01667.1]_[l     ------------ATGAACATTAAAGCACTC 30
lcl|OR367330.1_cds_WLF01973.1_1_[gene=blaOXA]_[protein=OXA-51_family_carbapenem-hydrolyzing_class_D_beta-lactamase_OXA-1214]_[protein_id=WLF01973.1]_[     ------------ATGAACATTAAAGCACTC 30
lcl|OR449063.1_cds_WLY62581.1_1_[gene=blaOXA]_[protein=OXA-51_family_carbapenem-hydrolyzing_class_D_beta-lactamase_OXA-98]_[protein_id=WLY62581.1]_[lo     ------------ATGAACATTAAAGCACTC 30
lcl|OR449064.1_cds_WLY62582.1_1_[gene=blaOXA]_[protein=OXA-51_family_carbapenem-hydrolyzing_class_D_beta-lactamase_OXA-69]_[protein_id=WLY62582.1]_[lo     ------------ATGAACATTAAAGCACTC 30
lcl|OR449065.1_cds_WLY62583.1_1_[gene=blaOXA]_[protein=OXA-51_family_carbapenem-hydrolyzing_class_D_beta-lactamase_OXA-769]_[protein_id=WLY62583.1]_[l     ------------ATGAACATTAAAGCACTC 30
lcl|OR449066.1_cds_WLY62584.1_1_[gene=blaOXA]_[protein=OXA-51_family_carbapenem-hydrolyzing_class_D_beta-lactamase_OXA-66]_[protein_id=WLY62584.1]_[lo     ------------ATGAACATTAAAGCACTC 30
lcl|OR449067.1_cds_WLY62585.1_1_[gene=blaOXA]_[protein=OXA-51_family_carbapenem-hydrolyzing_class_D_beta-lactamase_OXA-1217]_[protein_id=WLY62585.1]_[     ------------ATGAACATTAAAGCACTC 30
lcl|OR449068.1_cds_WLY62586.1_1_[gene=blaOXA]_[protein=OXA-51_family_carbapenem-hydrolyzing_class_D_beta-lactamase_OXA-1070]_[protein_id=WLY62586.1]_[     ------------ATGAACATTAAAGCACTC 30
lcl|OR449069.1_cds_WLY62587.1_1_[gene=blaOXA]_[protein=OXA-51_family_carbapenem-hydrolyzing_class_D_beta-lactamase_OXA-66]_[protein_id=WLY62587.1]_[lo     ------------ATGAACATTAAAGCACTC 30
lcl|OR449070.1_cds_WLY62588.1_1_[gene=blaOXA]_[protein=OXA-51_family_carbapenem-hydrolyzing_class_D_beta-lactamase_OXA-1218]_[protein_id=WLY62588.1]_[     ------------ATGAACATTAAAGCACTC 30
lcl|OR449071.1_cds_WLY62589.1_1_[gene=blaOXA]_[protein=OXA-51_family_carbapenem-hydrolyzing_class_D_beta-lactamase_OXA-1219]_[protein_id=WLY62589.1]_[     ------------ATGAACATTAAAGCACTC 30
lcl|OR449072.1_cds_WLY62590.1_1_[gene=blaOXA]_[protein=OXA-51_family_carbapenem-hydrolyzing_class_D_beta-lactamase_OXA-1220]_[protein_id=WLY62590.1]_[     ------------ATGAACATTAAAGCACTC 30
lcl|PP858917.1_cds_XBP46893.1_1_[gene=blaOXA]_[protein=OXA-51_family_carbapenem-hydrolyzing_class_D_beta-lactamase_OXA-1249]_[protein_id=XBP46893.1]_[     ------------ATGAACATTAAAGCCCTC 30
lcl|PQ763677.1_cds_XLQ31174.1_1_[gene=blaOXA]_[protein=OXA-51_family_carbapenem-hydrolyzing_class_D_beta-lactamase_OXA-1329]_[protein_id=XLQ31174.1]_[     ------------ATGAACATTAAAGCACTC 30
lcl|PQ659032.1_cds_XLQ25734.1_1_[gene=blaOXA]_[protein=OXA-51_family_carbapenem-hydrolyzing_class_D_beta-lactamase_OXA-1328]_[protein_id=XLQ25734.1]_[     ------------ATGAACATTAAAACACTC 30
lcl|PQ196145.1_cds_XGJ10591.1_1_[gene=blaOXA]_[protein=OXA-51_family_carbapenem-hydrolyzing_class_D_beta-lactamase_OXA-1265]_[protein_id=XGJ10591.1]_[     ------------ATGAACATTAAAGCACTC 30
lcl|PQ659032.1_cds_XLQ25734.1_1_[gene=blaOXA]_[protein=OXA-51_family_carbapenem-hydrolyzing_class_D_beta-lactamase_OXA-1328]_[protein_id=XLQ25734.1]_[     ------------ATGAACATTAAAACACTC 30
lcl|PQ763677.1_cds_XLQ31174.1_1_[gene=blaOXA]_[protein=OXA-51_family_carbapenem-hydrolyzing_class_D_beta-lactamase_OXA-1329]_[protein_id=XLQ31174.1]_[     ------------ATGAACATTAAAGCACTC 30
lcl|PV054823.1_cds_XOA00391.1_1_[gene=blaOXA]_[protein=OXA-51_family_carbapenem-hydrolyzing_class_D_beta-lactamase_OXA-1335]_[protein_id=XOA00391.1]_[     ------------ATGAACATTAAAGCACTC 30
lcl|PV054824.1_cds_XOA00392.1_1_[gene=blaOXA]_[protein=OXA-51_family_carbapenem-hydrolyzing_class_D_beta-lactamase_OXA-1336]_[protein_id=XOA00392.1]_[     ------------ATGAACATTAAAGCACTC 30
lcl|PV054825.1_cds_XOA00393.1_1_[gene=blaOXA]_[protein=OXA-51_family_carbapenem-hydrolyzing_class_D_beta-lactamase_OXA-1337]_[protein_id=XOA00393.1]_[     ------------ATGAACATTAAAGCACTC 30
lcl|PV054826.1_cds_XOA00394.1_1_[gene=blaOXA]_[protein=OXA-51_family_carbapenem-hydrolyzing_class_D_beta-lactamase_OXA-1265]_[protein_id=XOA00394.1]_[     ------------ATGAACATTAAAGCACTC 30
lcl|PV054827.1_cds_XOA00395.1_1_[gene=blaOXA]_[protein=OXA-51_family_carbapenem-hydrolyzing_class_D_beta-lactamase_OXA-1138]_[protein_id=XOA00395.1]_[     ------------ATGAACATTAAAGCACTC 30
lcl|PV054828.1_cds_XOA00396.1_1_[gene=blaOXA]_[protein=OXA-51_family_carbapenem-hydrolyzing_class_D_beta-lactamase_OXA-1339]_[protein_id=XOA00396.1]_[     ------------ATGAACATTACAGCACTC 30
lcl|PV054829.1_cds_XOA00397.1_1_[gene=blaOXA]_[protein=OXA-51_family_carbapenem-hydrolyzing_class_D_beta-lactamase_OXA-1340]_[protein_id=XOA00397.1]_[     ------------ATGAACATTCAAGCACTC 30
lcl|PV054830.1_cds_XOA00398.1_1_[gene=blaOXA]_[protein=OXA-51_family_carbapenem-hydrolyzing_class_D_beta-lactamase_OXA-1341]_[protein_id=XOA00398.1]_[     ------------ATGAACATTAAAGCACTC 30
lcl|PV184584.1_cds_XPO98265.1_1_[gene=blaOXA]_[protein=OXA-51_family_carbapenem-hydrolyzing_class_D_beta-lactamase_OXA-1265]_[protein_id=XPO98265.1]_[     ------------ATGAACATTAAAGCACTC 30
lcl|PV184585.1_cds_XPO98266.1_1_[gene=blaOXA]_[protein=OXA-51_family_carbapenem-hydrolyzing_class_D_beta-lactamase_OXA-1374]_[protein_id=XPO98266.1]_[     ------------ATGAACATTAAAGCACTC 30
lcl|PV878568.1_cds_XXP60807.1_1_[gene=blaOXA]_[protein=OXA-51_family_carbapenem-hydrolyzing_class_D_beta-lactamase_OXA-1388]_[protein_id=XXP60807.1]_[     ------------ATGAACATTAAAGCACTC 30
                                                                                                                                                                                         

OXA-1_consensus                                                                                                                                            ATTTTTTTAATAATTGCAAATATTATCTA- 60
OXA01_crRNA                                                                                                                                                ------ACCAGAAGAACAAATTCAATTCCT 60
Forward_primer                                                                                                                                             ------------------------------ 60
Reverse_primer                                                                                                                                             -CACTTACAGGAAAC--------------- 60
lcl|LC742737.1_cds_BDU78994.1_1_[gene=blaOXA]_[protein=OXA-51_family_carbapenem-hydrolyzing_class_D_beta-lactamase]_[protein_id=BDU78994.1]_[location=     TTACTTATAACAAGCGCTATTTTTATTTCA 60
lcl|NG_049397.1_cds_WP_024433915.1_1_[gene=blaOXA]_[locus_tag=A7J11_01937]_[protein=OXA-51_family_carbapenem-hydrolyzing_class_D_beta-lactamase_OXA-10     TTACTTATAACAAGCGCTATTTTTATTTCA 60
lcl|NG_050607.1_cds_WP_038350216.1_1_[gene=blaOXA]_[locus_tag=A7J11_03395]_[protein=OXA-51_family_carbapenem-hydrolyzing_class_D_beta-lactamase_OXA-23     TTACTTATAACAAGCGCTATTTTTATTTCA 60
lcl|NG_051751.1_cds_WP_070064535.1_1_[gene=blaOXA]_[locus_tag=A7J11_04161]_[protein=OXA-51_family_carbapenem-hydrolyzing_class_D_beta-lactamase_OXA-53     TTACTTATAACAAGCGCTATTTTTATTTCA 60
lcl|NG_057616.1_cds_WP_109791216.1_1_[gene=blaOXA]_[locus_tag=A7J11_05593]_[protein=OXA-51_family_carbapenem-hydrolyzing_class_D_beta-lactamase_OXA-65     TTACTTATAACAAGCGCTATTTTTATTTCA 60
lcl|NG_074734.1_cds_WP_213994600.1_1_[gene=blaOXA]_[locus_tag=A7J11_07066]_[protein=OXA-51_family_carbapenem-hydrolyzing_class_D_beta-lactamase_OXA-95     TTACTTATAACAAGCGCTATTTTTATTTCA 60
lcl|NG_242579.1_cds_WP_338424118.1_1_[gene=blaOXA]_[locus_tag=A7J11_08342]_[protein=OXA-51_family_carbapenem-hydrolyzing_class_D_beta-lactamase_OXA-12     TTACTTATAACAAGCGCTATTTTTATTTCA 60
lcl|NG_242580.1_cds_WP_338424119.1_1_[gene=blaOXA]_[locus_tag=A7J11_08343]_[protein=OXA-51_family_carbapenem-hydrolyzing_class_D_beta-lactamase_OXA-12     TTACTTATAACAAGCGCTATTTTTATTTCA 60
lcl|NG_243483.1_cds_WP_375516066.1_1_[gene=blaOXA]_[locus_tag=A7J11_08549]_[protein=OXA-51_family_carbapenem-hydrolyzing_class_D_beta-lactamase_OXA-12     TTACTTATAACAAGCGCTATTTTTATTTCA 60
lcl|NG_243522.1_cds_WP_375516080.1_1_[gene=blaOXA]_[locus_tag=A7J11_08521]_[protein=OXA-51_family_carbapenem-hydrolyzing_class_D_beta-lactamase_OXA-41     TTACTTATAACAAGCGCTATTTTTATTTCA 60
lcl|NG_245181.1_cds_WP_419304000.1_1_[gene=blaOXA]_[locus_tag=A7J11_09457]_[protein=OXA-51_family_carbapenem-hydrolyzing_class_D_beta-lactamase_OXA-13     TTACTTATAACAAGCACTATTTTTATTTCA 60
lcl|ON212676.1_cds_UOX08353.1_1_[gene=blaOXA]_[protein=OXA-51_family_carbapenem-hydrolyzing_class_D_beta-lactamase_OXA-1117]_[protein_id=UOX08353.1]_[     TTACTTATAACAAGCGCTATTTTTATTTCA 60
lcl|ON212677.1_cds_UOX08354.1_1_[gene=blaOXA]_[protein=OXA-51_family_carbapenem-hydrolyzing_class_D_beta-lactamase_OXA-1118]_[protein_id=UOX08354.1]_[     TTACTTATAACAAGCGCTATTTTTATTTCA 60
lcl|OQ533021.1_cds_WEY35875.1_1_[gene=blaOXA-78]_[protein=OXA-51_family_carbapenem-hydrolyzing_class_D_beta-lactamase_OXA-78]_[protein_id=WEY35875.1]_     TTACTTATAACAAGCGCTATTTTTATTTCA 60
lcl|OQ676587.1_cds_WOP79057.1_1_[gene=blaOXA]_[protein=OXA-51_family_carbapenem-hydrolyzing_class_D_beta-lactamase_OXA-954]_[protein_id=WOP79057.1]_[l     TTACTTATAACAAGCGCTATTTTTATTTCA 60
lcl|PP328940.1_cds_WVW91693.1_1_[gene=blaOXA]_[protein=OXA-51_family_carbapenem-hydrolyzing_class_D_beta-lactamase_OXA-1229]_[protein_id=WVW91693.1]_[     TTACTTATAACAAGCGCTATTTTTATTTCA 60
lcl|PP328941.1_cds_WVW91694.1_1_[gene=blaOXA]_[protein=OXA-51_family_carbapenem-hydrolyzing_class_D_beta-lactamase_OXA-1230]_[protein_id=WVW91694.1]_[     TTACTTATAACAAGCGCTATTTTTATTTCA 60
lcl|PV429982.1_cds_XQU48852.1_1_[gene=blaOXA]_[protein=OXA-51_family_carbapenem-hydrolyzing_class_D_beta-lactamase_OXA-1377]_[protein_id=XQU48852.1]_[     TTACTTATAACAAGCGCTATTTTTATTTCA 60
lcl|KF885217.1_cds_AHI63011.1_1_[gene=bla-oxa-51]_[protein=beta-lactamase]_[protein_id=AHI63011.1]_[location=1..825]_[gbkey=CDS]                           TTACTTATAACAAGCGCTATTTTTATTTCA 60
lcl|KU551305.1_cds_AMB17204.1_1_[gene=blaOXA]_[protein=OXA-51_family_carbapenem-hydrolyzing_class_D_beta-lactamase_OXA-507]_[protein_id=AMB17204.1]_[l     TTACTTATAACAAGCGCTATTTTTATTTCA 60
lcl|KU596972.1_cds_AMB57506.1_1_[gene=blaOXA]_[protein=OXA-51_family_carbapenem-hydrolyzing_class_D_beta-lactamase_OXA-508]_[protein_id=AMB57506.1]_[l     TTACTTATAACAAGCGCTATTTTTATTTCA 60
lcl|KU692025.1_cds_AMJ17435.1_1_[gene=blaOXA]_[protein=OXA-51_family_carbapenem-hydrolyzing_class_D_beta-lactamase_OXA-509]_[protein_id=AMJ17435.1]_[l     TTACTTATAACAAGCGCTATTTTTATTTCA 60
lcl|KU710720.1_cds_AMJ17433.1_1_[gene=blaOXA]_[protein=OXA-51_family_carbapenem-hydrolyzing_class_D_beta-lactamase_OXA-511]_[protein_id=AMJ17433.1]_[l     TTACTTATAACAAGCGCTATTTTTATTTCA 60
lcl|KU710721.1_cds_AMJ17434.1_1_[gene=blaOXA]_[protein=OXA-51_family_carbapenem-hydrolyzing_class_D_beta-lactamase_OXA-510]_[protein_id=AMJ17434.1]_[l     TTACTTATAACAAGCGCTATTTTTATTTCA 60
lcl|KU871391.1_cds_AMO28427.1_1_[gene=blaOXA]_[protein=OXA-51_family_carbapenem-hydrolyzing_class_D_beta-lactamase_OXA-516]_[protein_id=AMO28427.1]_[l     TTACTTATAACAAGCGCTATTTTTATTTCA 60
lcl|KX462701.1_cds_ANQ38581.1_1_[gene=blaOXA]_[protein=OXA-51_family_carbapenem-hydrolyzing_class_D_beta-lactamase_OXA-521]_[protein_id=ANQ38581.1]_[l     TTACTTATAACAAGCGCTATTTTTATTTCA 60
lcl|KX599398.1_cds_ANW47157.1_1_[gene=blaOXA]_[protein=OXA-51_family_carbapenem-hydrolyzing_class_D_beta-lactamase_OXA-530]_[protein_id=ANW47157.1]_[l     TTACTTATAACAAGCGCTATTTTTATTTCA 60
lcl|KX599399.1_cds_ANW47158.1_1_[gene=blaOXA]_[protein=OXA-51_family_carbapenem-hydrolyzing_class_D_beta-lactamase_OXA-510]_[protein_id=ANW47158.1]_[l     TTACTTATAACAAGCGCTATTTTTATTTCA 60
lcl|KX599400.1_cds_ANW47159.1_1_[gene=blaOXA]_[protein=OXA-51_family_carbapenem-hydrolyzing_class_D_beta-lactamase_OXA-531]_[protein_id=ANW47159.1]_[l     TTACTTATAACAAGCGCTATTTTTATTTCA 60
lcl|KX599401.1_cds_ANW47160.1_1_[gene=blaOXA]_[protein=OXA-51_family_carbapenem-hydrolyzing_class_D_beta-lactamase_OXA-523]_[protein_id=ANW47160.1]_[l     TTACTTATAACAAGCGCTATTTTTATTTCA 60
lcl|KX599402.1_cds_ANW47161.1_1_[gene=blaOXA]_[protein=OXA-51_family_carbapenem-hydrolyzing_class_D_beta-lactamase_OXA-524]_[protein_id=ANW47161.1]_[l     TTACTTATAACAAGCGCTATTTTTATTTCA 60
lcl|KX599403.1_cds_ANW47162.1_1_[gene=blaOXA]_[protein=OXA-51_family_carbapenem-hydrolyzing_class_D_beta-lactamase_OXA-317]_[protein_id=ANW47162.1]_[l     TTACTTATAACAAGCGCTATTTTTATTTCA 60
lcl|KX599405.1_cds_ANW47164.1_1_[gene=blaOXA]_[protein=OXA-51_family_carbapenem-hydrolyzing_class_D_beta-lactamase_OXA-529]_[protein_id=ANW47164.1]_[l     TTACTTATAACAAGCACTATTTTTATTTCA 60
lcl|KX599406.1_cds_ANW47165.1_1_[gene=blaOXA]_[protein=OXA-51_family_carbapenem-hydrolyzing_class_D_beta-lactamase_OXA-525]_[protein_id=ANW47165.1]_[l     TTACTTATAACAAGCGCTATTTTTATTTCA 60
lcl|KX599407.1_cds_ANW47166.1_1_[gene=blaOXA]_[protein=OXA-51_family_carbapenem-hydrolyzing_class_D_beta-lactamase_OXA-528]_[protein_id=ANW47166.1]_[l     TCACTTATAACAAGCGCTATTTTTATTTCA 60
lcl|KX621009.1_cds_AOD74925.1_1_[gene=blaOXA]_[protein=OXA-51_family_carbapenem-hydrolyzing_class_D_beta-lactamase_OXA-208]_[protein_id=AOD74925.1]_[l     TTACTTATAACAAGCGCTATTTTTATTTCA 60
lcl|KX859240.1_cds_AOR84133.1_1_[gene=blaOXA]_[protein=OXA-51_family_carbapenem-hydrolyzing_class_D_beta-lactamase_OXA-536]_[protein_id=AOR84133.1]_[l     TTACTTATAACAAGCGCTATTTTTATTTCA 60
lcl|KY126221.1_cds_AQZ59623.1_1_[gene=blaOXA]_[protein=OXA-51_family_carbapenem-hydrolyzing_class_D_beta-lactamase_OXA-554]_[protein_id=AQZ59623.1]_[l     TTACTTATAACAAGCGCTATTTTTATTTCA 60
lcl|KY126224.1_cds_AQZ59626.1_1_[gene=blaOXA]_[protein=OXA-51_family_carbapenem-hydrolyzing_class_D_beta-lactamase_OXA-555]_[protein_id=AQZ59626.1]_[l     TTACTTATAACAAGCGCTATTTTTATTTCA 60
lcl|KY126231.1_cds_AQZ59633.1_1_[gene=blaOXA]_[protein=OXA-51_family_carbapenem-hydrolyzing_class_D_beta-lactamase_OXA-556]_[protein_id=AQZ59633.1]_[l     TTACTTATAACAAGCGCTATTTTTATTTCA 60
lcl|KY126232.1_cds_AQZ59634.1_1_[gene=blaOXA]_[protein=OXA-51_family_carbapenem-hydrolyzing_class_D_beta-lactamase_OXA-557]_[protein_id=AQZ59634.1]_[l     TTACTTATAACAAGCGCTATTTTTATTTCA 60
lcl|KY126233.1_cds_AQZ59635.1_1_[gene=blaOXA]_[protein=OXA-51_family_carbapenem-hydrolyzing_class_D_beta-lactamase_OXA-555]_[protein_id=AQZ59635.1]_[l     TTACTTATAACAAGCGCTATTTTTATTTCA 60
lcl|KY126234.1_cds_AQZ59636.1_1_[gene=blaOXA]_[protein=OXA-51_family_carbapenem-hydrolyzing_class_D_beta-lactamase_OXA-558]_[protein_id=AQZ59636.1]_[l     TTACTTATAACAAGCGCTATTTTTATTTCA 60
lcl|KY126237.1_cds_AQZ59639.1_1_[gene=blaOXA]_[protein=OXA-51_family_carbapenem-hydrolyzing_class_D_beta-lactamase_OXA-559]_[protein_id=AQZ59639.1]_[l     TTACTTATAACAAGCGCTATTTTTATTTCA 60
lcl|KY126238.1_cds_AQZ59640.1_1_[gene=blaOXA]_[protein=OXA-51_family_carbapenem-hydrolyzing_class_D_beta-lactamase_OXA-560]_[protein_id=AQZ59640.1]_[l     TTACTTATAACAAGCGCTATTTTTATTTCA 60
lcl|KY126240.1_cds_AQZ59642.1_1_[gene=blaOXA]_[protein=OXA-51_family_carbapenem-hydrolyzing_class_D_beta-lactamase_OXA-561]_[protein_id=AQZ59642.1]_[l     TTACTTATAACAAGCGCTATTTTTATTTCA 60
lcl|KY126241.1_cds_AQZ59643.1_1_[gene=blaOXA]_[protein=OXA-51_family_carbapenem-hydrolyzing_class_D_beta-lactamase_OXA-562]_[protein_id=AQZ59643.1]_[l     TTACTTATAACAAGCGCTATTTTTAGTTCA 60
lcl|KY674541.1_cds_AQV05408.1_1_[gene=blaOXA]_[protein=OXA-51_family_carbapenem-hydrolyzing_class_D_beta-lactamase_OXA-545]_[protein_id=AQV05408.1]_[l     TTACTTATAACAAGCGCTATTTTTATTTCA 60
lcl|MG452938.1_cds_ATW66973.1_1_[gene=blaOXA]_[protein=OXA-51_family_carbapenem-hydrolyzing_class_D_beta-lactamase_OXA-82]_[protein_id=ATW66973.1]_[lo     TTACTTATAACAAGCGCTATTTTTATTTCA 60
lcl|MG457724.1_cds_ATW66975.1_1_[gene=blaOXA]_[protein=OXA-51_family_carbapenem-hydrolyzing_class_D_beta-lactamase_OXA-82]_[protein_id=ATW66975.1]_[lo     TTACTTATAACAAGCGCTATTTTTATTTCA 60
lcl|MG457725.1_cds_ATW66976.1_1_[gene=blaOXA]_[protein=OXA-51_family_carbapenem-hydrolyzing_class_D_beta-lactamase_OXA-82]_[protein_id=ATW66976.1]_[lo     TTACTTATAACAAGCGCTATTTTTATTTCA 60
lcl|MG717456.1_cds_AXH79876.1_1_[gene=blaOXA]_[protein=OXA-51_family_carbapenem-hydrolyzing_class_D_beta-lactamase_OXA-781]_[protein_id=AXH79876.1]_[l     TTACTTATAACAAGCGCTATTTTTATTTCA 60
lcl|MG717457.1_cds_AXH79877.1_1_[gene=blaOXA]_[protein=OXA-51_family_carbapenem-hydrolyzing_class_D_beta-lactamase_OXA-782]_[protein_id=AXH79877.1]_[l     TTACTTATAACAAGCGCTATTTTTATTTCA 60
lcl|MG717458.1_cds_AXH79878.1_1_[gene=blaOXA]_[protein=OXA-51_family_carbapenem-hydrolyzing_class_D_beta-lactamase_OXA-739]_[protein_id=AXH79878.1]_[l     TTACTTATAACAAGCGCTATTTTTATTTCA 60
lcl|MH010866.1_cds_AXH79870.1_1_[gene=blaOXA]_[protein=OXA-51_family_carbapenem-hydrolyzing_class_D_beta-lactamase_OXA-66]_[protein_id=AXH79870.1]_[lo     TTACTTATAACAAGCGCTATTTTTATTTCA 60
lcl|MH010867.1_cds_AXH79871.1_1_[gene=blaOXA]_[protein=OXA-51_family_carbapenem-hydrolyzing_class_D_beta-lactamase_OXA-66]_[protein_id=AXH79871.1]_[lo     TTACTTATAACAAGCGCTATTTTTATTTCA 60
lcl|MH337646.1_cds_AWK58845.1_1_[gene=blaOXA]_[protein=OXA-51_family_carbapenem-hydrolyzing_class_D_beta-lactamase_OXA-654]_[protein_id=AWK58845.1]_[l     TTACTTATAACAAGCGCTATTTTTATTTCA 60
lcl|MH780076.1_cds_AXQ11762.1_1_[gene=blaOXA]_[protein=OXA-51_family_carbapenem-hydrolyzing_class_D_beta-lactamase_OXA-733]_[protein_id=AXQ11762.1]_[l     TTACTTATAACAAGCGCTATTTTTATTTCA 60
lcl|MH780092.1_cds_AXQ11884.1_1_[gene=blaOXA]_[protein=OXA-51_family_carbapenem-hydrolyzing_class_D_beta-lactamase_OXA-734]_[protein_id=AXQ11884.1]_[l     TTACTTATAACAAGCGCTATTTTTATTTCA 60
lcl|MH780093.1_cds_AXQ11885.1_1_[gene=blaOXA]_[protein=OXA-51_family_carbapenem-hydrolyzing_class_D_beta-lactamase_OXA-735]_[protein_id=AXQ11885.1]_[l     TTACTTATAACAAGCGCTATTTTTATTTCA 60
lcl|MH878938.1_cds_AXY66404.1_1_[gene=blaOXA]_[protein=OXA-51_family_carbapenem-hydrolyzing_class_D_beta-lactamase_OXA-680]_[protein_id=AXY66404.1]_[l     TTACTTATAACAAGCGCTATTTTTATTTCA 60
lcl|MK011132.1_cds_AYG97663.1_1_[gene=blaOXA]_[protein=OXA-51_family_carbapenem-hydrolyzing_class_D_beta-lactamase_OXA-682]_[protein_id=AYG97663.1]_[l     TTACTTATAACAAGCGCTATTTTTATTTCA 60
lcl|MK011133.1_cds_AYG97664.1_1_[gene=blaOXA]_[protein=OXA-51_family_carbapenem-hydrolyzing_class_D_beta-lactamase_OXA-683]_[protein_id=AYG97664.1]_[l     TTACTTATAACAAGCGCTATTTTTATTTCA 60
lcl|MK011134.1_cds_AYG97665.1_1_[gene=blaOXA]_[protein=OXA-51_family_carbapenem-hydrolyzing_class_D_beta-lactamase_OXA-684]_[protein_id=AYG97665.1]_[l     TTACTTATAACAAGCGCTATTTTTATTTCA 60
lcl|MK011135.1_cds_AYG97666.1_1_[gene=blaOXA]_[protein=OXA-51_family_carbapenem-hydrolyzing_class_D_beta-lactamase_OXA-685]_[protein_id=AYG97666.1]_[l     TTACTTATAACAAGCGCTATTTTTATTTCA 60
lcl|MK011136.1_cds_AYG97667.1_1_[gene=blaOXA]_[protein=OXA-51_family_carbapenem-hydrolyzing_class_D_beta-lactamase_OXA-686]_[protein_id=AYG97667.1]_[l     TTACTTATAACAAGCGCTATTTTTATTTCA 60
lcl|MK011137.1_cds_AYG97668.1_1_[gene=blaOXA]_[protein=OXA-51_family_carbapenem-hydrolyzing_class_D_beta-lactamase_OXA-687]_[protein_id=AYG97668.1]_[l     TTACTTATAACAAGCGCTATTTTTATTTCA 60
lcl|MK011138.1_cds_AYG97669.1_1_[gene=blaOXA]_[protein=OXA-51_family_carbapenem-hydrolyzing_class_D_beta-lactamase_OXA-688]_[protein_id=AYG97669.1]_[l     TTACTTATAACAAGCGCTATTTTTATTTCA 60
lcl|MK011139.1_cds_AYG97670.1_1_[gene=blaOXA]_[protein=OXA-51_family_carbapenem-hydrolyzing_class_D_beta-lactamase_OXA-689]_[protein_id=AYG97670.1]_[l     TTACTTATAACAAGCGCTATTTTTATTTCA 60
lcl|MK011140.1_cds_AYG97671.1_1_[gene=blaOXA]_[protein=OXA-51_family_carbapenem-hydrolyzing_class_D_beta-lactamase_OXA-690]_[protein_id=AYG97671.1]_[l     TTACTTATAACAAGCGCTATTTTTATTTCA 60
lcl|MK011141.1_cds_AYG97672.1_1_[gene=blaOXA]_[protein=OXA-51_family_carbapenem-hydrolyzing_class_D_beta-lactamase_OXA-691]_[protein_id=AYG97672.1]_[l     TTACTTATAACAAGCGCTATTTTTATTTCA 60
lcl|MK011142.1_cds_AYG97673.1_1_[gene=blaOXA]_[protein=OXA-51_family_carbapenem-hydrolyzing_class_D_beta-lactamase_OXA-692]_[protein_id=AYG97673.1]_[l     TTACTTATAACAAGCGCTATTTTTATTTCA 60
lcl|MK011143.1_cds_AYG97674.1_1_[gene=blaOXA]_[protein=OXA-51_family_carbapenem-hydrolyzing_class_D_beta-lactamase_OXA-693]_[protein_id=AYG97674.1]_[l     TTACTTATAACAAGCGCTATTTTTATTTCA 60
lcl|MK011144.1_cds_AYG97675.1_1_[gene=blaOXA]_[protein=OXA-51_family_carbapenem-hydrolyzing_class_D_beta-lactamase_OXA-694]_[protein_id=AYG97675.1]_[l     TTACTTATAACAAGCGCTATTTTTATTTCA 60
lcl|MK011145.1_cds_AYG97676.1_1_[gene=blaOXA]_[protein=OXA-51_family_carbapenem-hydrolyzing_class_D_beta-lactamase_OXA-695]_[protein_id=AYG97676.1]_[l     TTACTTATAACAAGCGCTATTTTTATTTCA 60
lcl|MK011146.1_cds_AYG97677.1_1_[gene=blaOXA]_[protein=OXA-51_family_carbapenem-hydrolyzing_class_D_beta-lactamase_OXA-696]_[protein_id=AYG97677.1]_[l     TTACTTATAACAAGCGCTATTTTTATTTCA 60
lcl|MK011147.1_cds_AYG97678.1_1_[gene=blaOXA]_[protein=OXA-51_family_carbapenem-hydrolyzing_class_D_beta-lactamase_OXA-697]_[protein_id=AYG97678.1]_[l     TTACTTATAACAAGCGCTATTTTTATTTCA 60
lcl|MK011148.1_cds_AYG97679.1_1_[gene=blaOXA]_[protein=OXA-51_family_carbapenem-hydrolyzing_class_D_beta-lactamase_OXA-698]_[protein_id=AYG97679.1]_[l     TTACTTATAACAAGCGCTATTTTTATTTCA 60
lcl|MK011149.1_cds_AYG97680.1_1_[gene=blaOXA]_[protein=OXA-51_family_carbapenem-hydrolyzing_class_D_beta-lactamase_OXA-699]_[protein_id=AYG97680.1]_[l     TTACTTATAACAAGCGCTATTTTTATTTCA 60
lcl|MK011150.1_cds_AYG97681.1_1_[gene=blaOXA]_[protein=OXA-51_family_carbapenem-hydrolyzing_class_D_beta-lactamase_OXA-700]_[protein_id=AYG97681.1]_[l     TTACTTATAACAAGCGCTATTTTTATTTCA 60
lcl|MK011151.1_cds_AYG97682.1_1_[gene=blaOXA]_[protein=OXA-51_family_carbapenem-hydrolyzing_class_D_beta-lactamase_OXA-701]_[protein_id=AYG97682.1]_[l     TTACTTATAACAAGCGCTATTTTTATTTCA 60
lcl|MK011152.1_cds_AYG97683.1_1_[gene=blaOXA]_[protein=OXA-51_family_carbapenem-hydrolyzing_class_D_beta-lactamase_OXA-684]_[protein_id=AYG97683.1]_[l     TTACTTATAACAAGCGCTATTTTTATTTCA 60
lcl|MK011153.1_cds_AYG97684.1_1_[gene=blaOXA]_[protein=OXA-51_family_carbapenem-hydrolyzing_class_D_beta-lactamase_OXA-702]_[protein_id=AYG97684.1]_[l     TTACTTATAACAAGCGCTATTTTTATTTCA 60
lcl|MK011154.1_cds_AYG97685.1_1_[gene=blaOXA]_[protein=OXA-51_family_carbapenem-hydrolyzing_class_D_beta-lactamase_OXA-703]_[protein_id=AYG97685.1]_[l     TTATTTATAACAAGCGCTATTTTTATTTCA 60
lcl|MK011155.1_cds_AYG97686.1_1_[gene=blaOXA]_[protein=OXA-51_family_carbapenem-hydrolyzing_class_D_beta-lactamase_OXA-704]_[protein_id=AYG97686.1]_[l     TTACTTATAACAAGCGCTATTTTTATTTCA 60
lcl|MK011156.1_cds_AYG97687.1_1_[gene=blaOXA]_[protein=OXA-51_family_carbapenem-hydrolyzing_class_D_beta-lactamase_OXA-705]_[protein_id=AYG97687.1]_[l     TTACTTATAACAAGCGCTATTTTTATTTCA 60
lcl|MK011157.1_cds_AYG97688.1_1_[gene=blaOXA]_[protein=OXA-51_family_carbapenem-hydrolyzing_class_D_beta-lactamase_OXA-706]_[protein_id=AYG97688.1]_[l     TTACTTATAACAAGCGCTATTTTTATTTCA 60
lcl|MK011158.1_cds_AYG97689.1_1_[gene=blaOXA]_[protein=OXA-51_family_carbapenem-hydrolyzing_class_D_beta-lactamase_OXA-707]_[protein_id=AYG97689.1]_[l     TTACTTATAACAAGCGCTATTTTTATTTCA 60
lcl|MK011159.1_cds_AYG97690.1_1_[gene=blaOXA]_[protein=OXA-51_family_carbapenem-hydrolyzing_class_D_beta-lactamase_OXA-718]_[protein_id=AYG97690.1]_[l     TTACTTATAACAAGCGCTATTTTTATTTCA 60
lcl|MK011160.1_cds_AYG97691.1_1_[gene=blaOXA]_[protein=OXA-51_family_carbapenem-hydrolyzing_class_D_beta-lactamase_OXA-719]_[protein_id=AYG97691.1]_[l     TTACTTATAACAAGCGCTATTTTTATTTCA 60
lcl|MK011161.1_cds_AYG97692.1_1_[gene=blaOXA]_[protein=OXA-51_family_carbapenem-hydrolyzing_class_D_beta-lactamase_OXA-720]_[protein_id=AYG97692.1]_[l     TTACTTATAACAAGCGCTATTTTTATTTCA 60
lcl|MK011162.1_cds_AYG97693.1_1_[gene=blaOXA]_[protein=OXA-51_family_carbapenem-hydrolyzing_class_D_beta-lactamase_OXA-721]_[protein_id=AYG97693.1]_[l     TTACTTATAACAAGCGCTATTTTTATTTCA 60
lcl|MK011163.1_cds_AYG97694.1_1_[gene=blaOXA]_[protein=OXA-51_family_carbapenem-hydrolyzing_class_D_beta-lactamase_OXA-703]_[protein_id=AYG97694.1]_[l     TTATTTATAACAAGCGCTATTTTTATTTCA 60
lcl|MK011164.1_cds_AYG97695.1_1_[gene=blaOXA]_[protein=OXA-51_family_carbapenem-hydrolyzing_class_D_beta-lactamase_OXA-722]_[protein_id=AYG97695.1]_[l     TTACTTATAACAAGCGCTATTTTTATTTCA 60
lcl|MK011165.1_cds_AYG97696.1_1_[gene=blaOXA]_[protein=OXA-51_family_carbapenem-hydrolyzing_class_D_beta-lactamase_OXA-723]_[protein_id=AYG97696.1]_[l     TTACTTATAACAAGCGCTATTTTTATTTCA 60
lcl|MK011166.1_cds_AYG97697.1_1_[gene=blaOXA]_[protein=OXA-51_family_carbapenem-hydrolyzing_class_D_beta-lactamase_OXA-708]_[protein_id=AYG97697.1]_[l     TTACTTATAACAAGCGCTATTTTTATTTCA 60
lcl|MK011167.1_cds_AYG97698.1_1_[gene=blaOXA]_[protein=OXA-51_family_carbapenem-hydrolyzing_class_D_beta-lactamase_OXA-709]_[protein_id=AYG97698.1]_[l     TTACTTATAACAAGCGCTATTTTTATTTCA 60
lcl|MK011168.1_cds_AYG97699.1_1_[gene=blaOXA]_[protein=OXA-51_family_carbapenem-hydrolyzing_class_D_beta-lactamase_OXA-710]_[protein_id=AYG97699.1]_[l     TTACTTATAACAAGCGCTATTTTTATTTCA 60
lcl|MK011169.1_cds_AYG97700.1_1_[gene=blaOXA]_[protein=OXA-51_family_carbapenem-hydrolyzing_class_D_beta-lactamase_OXA-711]_[protein_id=AYG97700.1]_[l     TTACTTATAACAAGCGCTATTTTTATTTCA 60
lcl|MK011170.1_cds_AYG97701.1_1_[gene=blaOXA]_[protein=OXA-51_family_carbapenem-hydrolyzing_class_D_beta-lactamase_OXA-712]_[protein_id=AYG97701.1]_[l     TTACTTATAACAAGCGCTATTTTTATTTCA 60
lcl|MK011171.1_cds_AYG97702.1_1_[gene=blaOXA]_[protein=OXA-51_family_carbapenem-hydrolyzing_class_D_beta-lactamase_OXA-713]_[protein_id=AYG97702.1]_[l     TTACTTATAACAAGCGCTATTTTTATTTCA 60
lcl|MK011172.1_cds_AYG97703.1_1_[gene=blaOXA]_[protein=OXA-51_family_carbapenem-hydrolyzing_class_D_beta-lactamase_OXA-714]_[protein_id=AYG97703.1]_[l     TTACTTATAACAAGCGCTATTTTTATTTCA 60
lcl|MK011173.1_cds_AYG97704.1_1_[gene=blaOXA]_[protein=OXA-51_family_carbapenem-hydrolyzing_class_D_beta-lactamase_OXA-715]_[protein_id=AYG97704.1]_[l     TTACTTATAACAAGCGCTATCTTTATTTCA 60
lcl|MK011174.1_cds_AYG97705.1_1_[gene=blaOXA]_[protein=OXA-51_family_carbapenem-hydrolyzing_class_D_beta-lactamase_OXA-716]_[protein_id=AYG97705.1]_[l     TTACTTATAACAAGCGCTATTTTTATTTCA 60
lcl|MK011175.1_cds_AYG97706.1_1_[gene=blaOXA]_[protein=OXA-51_family_carbapenem-hydrolyzing_class_D_beta-lactamase_OXA-717]_[protein_id=AYG97706.1]_[l     TTACTTATAACAAGCGCTATTTTTATTTCA 60
lcl|MK105925.1_cds_AYP70956.1_1_[gene=blaOXA]_[protein=OXA-51_family_carbapenem-hydrolyzing_class_D_beta-lactamase_OXA-738]_[protein_id=AYP70956.1]_[l     TTACTTATAACAAGCGCTATTTTTATTTCA 60
lcl|MK105926.1_cds_AYP70957.1_1_[gene=blaOXA]_[protein=OXA-51_family_carbapenem-hydrolyzing_class_D_beta-lactamase_OXA-739]_[protein_id=AYP70957.1]_[l     TTACTTATAACAAGCGCTATTTTTATTTCA 60
lcl|MK105927.1_cds_AYP70958.1_1_[gene=blaOXA]_[protein=OXA-51_family_carbapenem-hydrolyzing_class_D_beta-lactamase_OXA-740]_[protein_id=AYP70958.1]_[l     TTACTTATAACAAGCGCTATTTTTATTTCA 60
lcl|MK105928.1_cds_AYP70959.1_1_[gene=blaOXA]_[protein=OXA-51_family_carbapenem-hydrolyzing_class_D_beta-lactamase_OXA-741]_[protein_id=AYP70959.1]_[l     TTACTTATAACAAGCGCTATTTTTATTTCA 60
lcl|MK105929.1_cds_AYP70960.1_1_[gene=blaOXA]_[protein=OXA-51_family_carbapenem-hydrolyzing_class_D_beta-lactamase_OXA-742]_[protein_id=AYP70960.1]_[l     TTACTTATAACAAGCGCTATTTTTATTTCA 60
lcl|MK105930.1_cds_AYP70961.1_1_[gene=blaOXA]_[protein=OXA-51_family_carbapenem-hydrolyzing_class_D_beta-lactamase_OXA-743]_[protein_id=AYP70961.1]_[l     TTACTTATAACAAGCGCTATTTTTATTTCA 60
lcl|MK105931.1_cds_AYP70962.1_1_[gene=blaOXA]_[protein=OXA-51_family_carbapenem-hydrolyzing_class_D_beta-lactamase_OXA-744]_[protein_id=AYP70962.1]_[l     TTACTTATAACAAGCACTATTTTTATTTCA 60
lcl|MK105932.1_cds_AYP70963.1_1_[gene=blaOXA]_[protein=OXA-51_family_carbapenem-hydrolyzing_class_D_beta-lactamase_OXA-745]_[protein_id=AYP70963.1]_[l     TTACTTATAACAAGCGCTATTTTTATTTCA 60
lcl|MK105933.1_cds_AYP70964.1_1_[gene=blaOXA]_[protein=OXA-51_family_carbapenem-hydrolyzing_class_D_beta-lactamase_OXA-687]_[protein_id=AYP70964.1]_[l     TTACTTATAACAAGCGCTATTTTTATTTCA 60
lcl|MK105934.1_cds_AYP70965.1_1_[gene=blaOXA]_[protein=OXA-51_family_carbapenem-hydrolyzing_class_D_beta-lactamase_OXA-746]_[protein_id=AYP70965.1]_[l     TTACTTATAACAAGCGCTATTTTTATTTCA 60
lcl|MK105935.1_cds_AYP70966.1_1_[gene=blaOXA]_[protein=OXA-51_family_carbapenem-hydrolyzing_class_D_beta-lactamase_OXA-747]_[protein_id=AYP70966.1]_[l     TTACTTATAACAAGCGCTATTTTTATTTCA 60
lcl|MK105936.1_cds_AYP70967.1_1_[gene=blaOXA]_[protein=OXA-51_family_carbapenem-hydrolyzing_class_D_beta-lactamase_OXA-720]_[protein_id=AYP70967.1]_[l     TTACTTATAACAAGCGCTATTTTTATTTCA 60
lcl|MK105937.1_cds_AYP70968.1_1_[gene=blaOXA]_[protein=OXA-51_family_carbapenem-hydrolyzing_class_D_beta-lactamase_OXA-748]_[protein_id=AYP70968.1]_[l     TTACTTATAACAAGCGCTATTTTTATTTCA 60
lcl|MK105938.1_cds_AYP70969.1_1_[gene=blaOXA]_[protein=OXA-51_family_carbapenem-hydrolyzing_class_D_beta-lactamase_OXA-749]_[protein_id=AYP70969.1]_[l     TTACTTATAACAAGCGCTATTTTTATTTCA 60
lcl|MK105939.1_cds_AYP70970.1_1_[gene=blaOXA]_[protein=OXA-51_family_carbapenem-hydrolyzing_class_D_beta-lactamase_OXA-750]_[protein_id=AYP70970.1]_[l     TTACTTATAACAAGCGCTATTTTTATTTCA 60
lcl|MK105940.1_cds_AYP70971.1_1_[gene=blaOXA]_[protein=OXA-51_family_carbapenem-hydrolyzing_class_D_beta-lactamase_OXA-751]_[protein_id=AYP70971.1]_[l     TTACTTATAACAAGCGCTATTTTTATTTCA 60
lcl|MK105941.1_cds_AYP70972.1_1_[gene=blaOXA]_[protein=OXA-51_family_carbapenem-hydrolyzing_class_D_beta-lactamase_OXA-752]_[protein_id=AYP70972.1]_[l     TTACTTATAACAAGCGCTATTTTTATTTCA 60
lcl|MK105942.1_cds_AYP70973.1_1_[gene=blaOXA]_[protein=OXA-51_family_carbapenem-hydrolyzing_class_D_beta-lactamase_OXA-753]_[protein_id=AYP70973.1]_[l     TTACTTATAACAAGCGCTATTTTTATTTCA 60
lcl|MK105943.1_cds_AYP70974.1_1_[gene=blaOXA]_[protein=OXA-51_family_carbapenem-hydrolyzing_class_D_beta-lactamase_OXA-754]_[protein_id=AYP70974.1]_[l     TTACTTATAACAAGCGCTATTTTTATTTCA 60
lcl|MK105944.1_cds_AYP70975.1_1_[gene=blaOXA]_[protein=OXA-51_family_carbapenem-hydrolyzing_class_D_beta-lactamase_OXA-755]_[protein_id=AYP70975.1]_[l     TTACTTATAACAAGCGCTATTTTTATTTCA 60
lcl|MK105945.1_cds_AYP70976.1_1_[gene=blaOXA]_[protein=OXA-51_family_carbapenem-hydrolyzing_class_D_beta-lactamase_OXA-756]_[protein_id=AYP70976.1]_[l     TTACTTATAACAAGCGCTATTTTTATTTCA 60
lcl|MK105946.1_cds_AYP70977.1_1_[gene=blaOXA]_[protein=OXA-51_family_carbapenem-hydrolyzing_class_D_beta-lactamase_OXA-757]_[protein_id=AYP70977.1]_[l     TTACTTATAACAAGCGCTATTTTTATTTCA 60
lcl|MK105947.1_cds_AYP70978.1_1_[gene=blaOXA]_[protein=OXA-51_family_carbapenem-hydrolyzing_class_D_beta-lactamase_OXA-758]_[protein_id=AYP70978.1]_[l     TTACTTATAACAAGCGCTATTTTTATTTCA 60
lcl|MK105948.1_cds_AYP70979.1_1_[gene=blaOXA]_[protein=OXA-51_family_carbapenem-hydrolyzing_class_D_beta-lactamase_OXA-759]_[protein_id=AYP70979.1]_[l     TTACTTATAACAAGCGCTATTTTTATTTCA 60
lcl|MK105949.1_cds_AYP70980.1_1_[gene=blaOXA]_[protein=OXA-51_family_carbapenem-hydrolyzing_class_D_beta-lactamase_OXA-760]_[protein_id=AYP70980.1]_[l     TTACTTATAACAAGCGCTATTTTTATTTCA 60
lcl|MK105950.1_cds_AYP70981.1_1_[gene=blaOXA]_[protein=OXA-51_family_carbapenem-hydrolyzing_class_D_beta-lactamase_OXA-761]_[protein_id=AYP70981.1]_[l     TTACTTATAACAAGCGCTATTTTTATTTCA 60
lcl|MK105951.1_cds_AYP70982.1_1_[gene=blaOXA]_[protein=OXA-51_family_carbapenem-hydrolyzing_class_D_beta-lactamase_OXA-762]_[protein_id=AYP70982.1]_[l     TTATTTATAACAAGCGCTATTTTTATTTCA 60
lcl|MK105952.1_cds_AYP70983.1_1_[gene=blaOXA]_[protein=OXA-51_family_carbapenem-hydrolyzing_class_D_beta-lactamase_OXA-763]_[protein_id=AYP70983.1]_[l     TTACTTATAACAAGCACTATTTTTATTTCA 60
lcl|MK105953.1_cds_AYP70984.1_1_[gene=blaOXA]_[protein=OXA-51_family_carbapenem-hydrolyzing_class_D_beta-lactamase_OXA-764]_[protein_id=AYP70984.1]_[l     TTACTTATAACAAGCGCTATTTTTATTTCA 60
lcl|MK105954.1_cds_AYP70985.1_1_[gene=blaOXA]_[protein=OXA-51_family_carbapenem-hydrolyzing_class_D_beta-lactamase_OXA-765]_[protein_id=AYP70985.1]_[l     TTACTTATAACAAGCGCTATTTTTATTTCA 60
lcl|MK105955.1_cds_AYP70986.1_1_[gene=blaOXA]_[protein=OXA-51_family_carbapenem-hydrolyzing_class_D_beta-lactamase_OXA-766]_[protein_id=AYP70986.1]_[l     TTACTTATAACAAGCGCTATTTTTATTTCA 60
lcl|MK105956.1_cds_AYP70987.1_1_[gene=blaOXA]_[protein=OXA-51_family_carbapenem-hydrolyzing_class_D_beta-lactamase_OXA-767]_[protein_id=AYP70987.1]_[l     TTACTTATAACAAGCGCTATTTTTATTTCA 60
lcl|MK105957.1_cds_AYP70988.1_1_[gene=blaOXA]_[protein=OXA-51_family_carbapenem-hydrolyzing_class_D_beta-lactamase_OXA-768]_[protein_id=AYP70988.1]_[l     TTACTTATAACAAGCGCTATTTTTATTTCA 60
lcl|MK105958.1_cds_AYP70989.1_1_[gene=blaOXA]_[protein=OXA-51_family_carbapenem-hydrolyzing_class_D_beta-lactamase_OXA-769]_[protein_id=AYP70989.1]_[l     TTACTTATAACAAGCGCTATTTTTATTTCA 60
lcl|MK105959.1_cds_AYP70990.1_1_[gene=blaOXA]_[protein=OXA-51_family_carbapenem-hydrolyzing_class_D_beta-lactamase_OXA-770]_[protein_id=AYP70990.1]_[l     TTACTTATAACAAGCGCTATTTTTATTTCA 60
lcl|MK105961.1_cds_AYP70991.1_1_[gene=blaOXA]_[protein=OXA-51_family_carbapenem-hydrolyzing_class_D_beta-lactamase_OXA-771]_[protein_id=AYP70991.1]_[l     TTACTTATAACAAGCGCTATTTTTATTTCA 60
lcl|MK105962.1_cds_AYP70992.1_1_[gene=blaOXA]_[protein=OXA-51_family_carbapenem-hydrolyzing_class_D_beta-lactamase_OXA-772]_[protein_id=AYP70992.1]_[l     TTACTTATAACAAGCGCTATTTTTATTCCA 60
lcl|MK105963.1_cds_AYP70993.1_1_[gene=blaOXA]_[protein=OXA-51_family_carbapenem-hydrolyzing_class_D_beta-lactamase_OXA-773]_[protein_id=AYP70993.1]_[l     TTACTTATAACAAGCGCTATTTTTATTTCA 60
lcl|MK105964.1_cds_AYP70994.1_1_[gene=blaOXA]_[protein=OXA-51_family_carbapenem-hydrolyzing_class_D_beta-lactamase_OXA-741]_[protein_id=AYP70994.1]_[l     TTACTTATAACAAGCGCTATTTTTATTTCA 60
lcl|MK105965.1_cds_AYP70995.1_1_[gene=blaOXA]_[protein=OXA-51_family_carbapenem-hydrolyzing_class_D_beta-lactamase_OXA-773]_[protein_id=AYP70995.1]_[l     TTACTTATAACAAGCGCTATTTTTATTTCA 60
lcl|MK105966.1_cds_AYP70996.1_1_[gene=blaOXA]_[protein=OXA-51_family_carbapenem-hydrolyzing_class_D_beta-lactamase_OXA-774]_[protein_id=AYP70996.1]_[l     TTACTTATAACAAGCGCTATTTTTATTTCA 60
lcl|MK105967.1_cds_AYP70997.1_1_[gene=blaOXA]_[protein=OXA-51_family_carbapenem-hydrolyzing_class_D_beta-lactamase_OXA-775]_[protein_id=AYP70997.1]_[l     TTACTTATAACAAGCGCTATTTTTATTTCA 60
lcl|MK105968.1_cds_AYP70998.1_1_[gene=blaOXA]_[protein=OXA-51_family_carbapenem-hydrolyzing_class_D_beta-lactamase_OXA-389]_[protein_id=AYP70998.1]_[l     TTACTTATAACAAGCGCTATTTTTATTTCA 60
lcl|MK105969.1_cds_AYP70999.1_1_[gene=blaOXA]_[protein=OXA-51_family_carbapenem-hydrolyzing_class_D_beta-lactamase_OXA-776]_[protein_id=AYP70999.1]_[l     TTACTTATAACAAGCGCTATTTTTATTTCA 60
lcl|MK645223.1_cds_QBQ03022.1_1_[gene=blaOXA]_[protein=OXA-51_family_carbapenem-hydrolyzing_class_D_beta-lactamase_OXA-797]_[protein_id=QBQ03022.1]_[l     TTACTTATAACAAGCGCTATTTTTATTTCA 60
lcl|MK645910.1_cds_QBQ03023.1_1_[gene=blaOXA]_[protein=OXA-51_family_carbapenem-hydrolyzing_class_D_beta-lactamase_OXA-798]_[protein_id=QBQ03023.1]_[l     TTACTTATAACAAGCGCTATTTTTATTTCA 60
lcl|MK645911.1_cds_QBQ03024.1_1_[gene=blaOXA]_[protein=OXA-51_family_carbapenem-hydrolyzing_class_D_beta-lactamase_OXA-799]_[protein_id=QBQ03024.1]_[l     TTACTTATAACAAGCGCTATTTTTATTTCA 60
lcl|MK645912.1_cds_QBQ03025.1_1_[gene=blaOXA]_[protein=OXA-51_family_carbapenem-hydrolyzing_class_D_beta-lactamase_OXA-800]_[protein_id=QBQ03025.1]_[l     TTACTTATAACAAGCGCTATTTTTATTTCA 60
lcl|MK913672.1_cds_QCQ81077.1_1_[gene=blaOXA]_[protein=OXA-51_family_carbapenem-hydrolyzing_class_D_beta-lactamase_OXA-828]_[protein_id=QCQ81077.1]_[l     TTACTTATAACAAGCGCTATTTTTATTTCA 60
lcl|MK913673.1_cds_QCQ81078.1_1_[gene=blaOXA]_[protein=OXA-51_family_carbapenem-hydrolyzing_class_D_beta-lactamase_OXA-829]_[protein_id=QCQ81078.1]_[l     TTACTTATAACAAGCGCTATTTTTATTTCA 60
lcl|MK933721.1_cds_QCQ81090.1_1_[gene=blaOXA]_[protein=OXA-51_family_carbapenem-hydrolyzing_class_D_beta-lactamase_OXA-831]_[protein_id=QCQ81090.1]_[l     TTACTTATAACAAGCGCTATTTTTATTTCA 60
lcl|MN476889.1_cds_QEV81466.1_1_[gene=blaOXA]_[protein=OXA-51_family_carbapenem-hydrolyzing_class_D_beta-lactamase_OXA-852]_[protein_id=QEV81466.1]_[l     TTACTTATAACAAGCGCTATTTTTATTTCA 60
lcl|MN476890.1_cds_QEV81467.1_1_[gene=blaOXA]_[protein=OXA-51_family_carbapenem-hydrolyzing_class_D_beta-lactamase_OXA-853]_[protein_id=QEV81467.1]_[l     TTACTTATAACAAGCGCTATTTTTATTTCA 60
lcl|MN476891.1_cds_QEV81468.1_1_[gene=blaOXA]_[protein=OXA-51_family_carbapenem-hydrolyzing_class_D_beta-lactamase_OXA-854]_[protein_id=QEV81468.1]_[l     TTACTTATAACAAGCGCTATTTTTATTTCA 60
lcl|MN476892.1_cds_QEV81469.1_1_[gene=blaOXA]_[protein=OXA-51_family_carbapenem-hydrolyzing_class_D_beta-lactamase_OXA-855]_[protein_id=QEV81469.1]_[l     TTACTTATAACAAGCGCTATTTTTATTTCA 60
lcl|MN476893.1_cds_QEV81470.1_1_[gene=blaOXA]_[protein=OXA-51_family_carbapenem-hydrolyzing_class_D_beta-lactamase_OXA-856]_[protein_id=QEV81470.1]_[l     TTACTTATAACAAGCGCTATTTTTATTTCA 60
lcl|MN476894.1_cds_QEV81471.1_1_[gene=blaOXA]_[protein=OXA-51_family_carbapenem-hydrolyzing_class_D_beta-lactamase_OXA-857]_[protein_id=QEV81471.1]_[l     TTACTTATAACAAGCGCTATTTTTATTTCA 60
lcl|MN476895.1_cds_QEV81472.1_1_[gene=blaOXA]_[protein=OXA-51_family_carbapenem-hydrolyzing_class_D_beta-lactamase_OXA-858]_[protein_id=QEV81472.1]_[l     TTACTTATAACAAGCGCTATTTTTATTTCA 60
lcl|MN476896.1_cds_QEV81473.1_1_[gene=blaOXA]_[protein=OXA-51_family_carbapenem-hydrolyzing_class_D_beta-lactamase_OXA-859]_[protein_id=QEV81473.1]_[l     TTACTTATAACAAGCGCTATTTTTATTTCA 60
lcl|MN476897.1_cds_QEV81474.1_1_[gene=blaOXA]_[protein=OXA-51_family_carbapenem-hydrolyzing_class_D_beta-lactamase_OXA-860]_[protein_id=QEV81474.1]_[l     TTACTTATAACAAGCGCTATTTTTATTTCA 60
lcl|MN476898.1_cds_QEV81475.1_1_[gene=blaOXA]_[protein=OXA-51_family_carbapenem-hydrolyzing_class_D_beta-lactamase_OXA-861]_[protein_id=QEV81475.1]_[l     TTACTTATAACAAGCGCTATTTTTATTTCA 60
lcl|MN476901.1_cds_QEV81476.1_1_[gene=blaOXA]_[protein=OXA-51_family_carbapenem-hydrolyzing_class_D_beta-lactamase_OXA-862]_[protein_id=QEV81476.1]_[l     TTACTTATAACAAGCGCTATTTTTATTTCA 60
lcl|MN476902.1_cds_QEV81477.1_1_[gene=blaOXA]_[protein=OXA-51_family_carbapenem-hydrolyzing_class_D_beta-lactamase_OXA-863]_[protein_id=QEV81477.1]_[l     TTACTTATAACAAGCGCTATTTTTATTTCA 60
lcl|MN476903.1_cds_QEV81478.1_1_[gene=blaOXA]_[protein=OXA-51_family_carbapenem-hydrolyzing_class_D_beta-lactamase_OXA-864]_[protein_id=QEV81478.1]_[l     TTACTTATAACAAGCGCTATTTTTATTTCA 60
lcl|MN476904.1_cds_QEV81479.1_1_[gene=blaOXA]_[protein=OXA-51_family_carbapenem-hydrolyzing_class_D_beta-lactamase_OXA-865]_[protein_id=QEV81479.1]_[l     TTACTTATAACAAGCGCTATTTTTATTCCA 60
lcl|MN476905.1_cds_QEV81480.1_1_[gene=blaOXA]_[protein=OXA-51_family_carbapenem-hydrolyzing_class_D_beta-lactamase_OXA-866]_[protein_id=QEV81480.1]_[l     TTACTTATAACAAGCGCTATTTTTATTTCA 60
lcl|MN476906.1_cds_QEV81481.1_1_[gene=blaOXA]_[protein=OXA-51_family_carbapenem-hydrolyzing_class_D_beta-lactamase_OXA-867]_[protein_id=QEV81481.1]_[l     TTACTTATAACAAGCGCTATTTTTATTTCA 60
lcl|MN476907.1_cds_QEV81482.1_1_[gene=blaOXA]_[protein=OXA-51_family_carbapenem-hydrolyzing_class_D_beta-lactamase_OXA-868]_[protein_id=QEV81482.1]_[l     TTACTTATAACAAGCGCTATTTTTATTTCA 60
lcl|MN476908.1_cds_QEV81483.1_1_[gene=blaOXA]_[protein=OXA-51_family_carbapenem-hydrolyzing_class_D_beta-lactamase_OXA-869]_[protein_id=QEV81483.1]_[l     TTACTTATAACAAGCGCTATTTTTATTTCA 60
lcl|MN476909.1_cds_QEV81484.1_1_[gene=blaOXA]_[protein=OXA-51_family_carbapenem-hydrolyzing_class_D_beta-lactamase_OXA-870]_[protein_id=QEV81484.1]_[l     TTACTTATAACAAGCGCTATTTTTATTTCA 60
lcl|MN476910.1_cds_QEV81485.1_1_[gene=blaOXA]_[protein=OXA-51_family_carbapenem-hydrolyzing_class_D_beta-lactamase_OXA-871]_[protein_id=QEV81485.1]_[l     TTACTTATAACAAGCGCTATTTTTATTTCA 60
lcl|MN476911.1_cds_QEV81486.1_1_[gene=blaOXA]_[protein=OXA-51_family_carbapenem-hydrolyzing_class_D_beta-lactamase_OXA-872]_[protein_id=QEV81486.1]_[l     TTACTTATAACAAGCGCTATTTTTATTTCA 60
lcl|MN476912.1_cds_QEV81487.1_1_[gene=blaOXA]_[protein=OXA-51_family_carbapenem-hydrolyzing_class_D_beta-lactamase_OXA-862]_[protein_id=QEV81487.1]_[l     TTACTTATAACAAGCGCTATTTTTATTTCA 60
lcl|MN476913.1_cds_QEV81488.1_1_[gene=blaOXA]_[protein=OXA-51_family_carbapenem-hydrolyzing_class_D_beta-lactamase_OXA-873]_[protein_id=QEV81488.1]_[l     TTACTTATAACAAGCGCTATTTTTATTTCA 60
lcl|MN476914.1_cds_QEV81489.1_1_[gene=blaOXA]_[protein=OXA-51_family_carbapenem-hydrolyzing_class_D_beta-lactamase_OXA-874]_[protein_id=QEV81489.1]_[l     TTACTTATAACAAGCACTATTTTTATTTCA 60
lcl|MN476915.1_cds_QEV81490.1_1_[gene=blaOXA]_[protein=OXA-51_family_carbapenem-hydrolyzing_class_D_beta-lactamase_OXA-875]_[protein_id=QEV81490.1]_[l     TTACTTATAACAAGCACTATTTTTATTTCA 60
lcl|MN476916.1_cds_QEV81491.1_1_[gene=blaOXA]_[protein=OXA-51_family_carbapenem-hydrolyzing_class_D_beta-lactamase_OXA-876]_[protein_id=QEV81491.1]_[l     TTACTTATAACAAGCGCTATTTTTATTTCA 60
lcl|MN476917.1_cds_QEV81492.1_1_[gene=blaOXA]_[protein=OXA-51_family_carbapenem-hydrolyzing_class_D_beta-lactamase_OXA-877]_[protein_id=QEV81492.1]_[l     TTACTTATAACAAGCGCTATTTTTATTTCA 60
lcl|MN476918.1_cds_QEV81493.1_1_[gene=blaOXA]_[protein=OXA-51_family_carbapenem-hydrolyzing_class_D_beta-lactamase_OXA-878]_[protein_id=QEV81493.1]_[l     TTACTTATAACAAGCGCTATTTTTATTTCA 60
lcl|MN476919.1_cds_QEV81494.1_1_[gene=blaOXA]_[protein=OXA-51_family_carbapenem-hydrolyzing_class_D_beta-lactamase_OXA-879]_[protein_id=QEV81494.1]_[l     TTACTTATAACAAGCGCTATTTTTATTTCA 60
lcl|MN476920.1_cds_QEV81495.1_1_[gene=blaOXA]_[protein=OXA-51_family_carbapenem-hydrolyzing_class_D_beta-lactamase_OXA-880]_[protein_id=QEV81495.1]_[l     TTACTTATAACAAGCGCTATTTTTATTTCA 60
lcl|MN476921.1_cds_QEV81496.1_1_[gene=blaOXA]_[protein=OXA-51_family_carbapenem-hydrolyzing_class_D_beta-lactamase_OXA-881]_[protein_id=QEV81496.1]_[l     TTACTTATAACAAGCGCTATTTTTATTTCA 60
lcl|MN476922.1_cds_QEV81497.1_1_[gene=blaOXA]_[protein=OXA-51_family_carbapenem-hydrolyzing_class_D_beta-lactamase_OXA-882]_[protein_id=QEV81497.1]_[l     TTACTTATAACAAGCGCTATTTTTATTTCA 60
lcl|MN476923.1_cds_QEV81498.1_1_[gene=blaOXA]_[protein=OXA-51_family_carbapenem-hydrolyzing_class_D_beta-lactamase_OXA-883]_[protein_id=QEV81498.1]_[l     TTACTTATAACAAGCGCTATTTTTATTTCA 60
lcl|MN476924.1_cds_QEV81499.1_1_[gene=blaOXA]_[protein=OXA-51_family_carbapenem-hydrolyzing_class_D_beta-lactamase_OXA-884]_[protein_id=QEV81499.1]_[l     TTACTTATAACAAGCGCTATTTTTATTTCA 60
lcl|MN476925.1_cds_QEV81500.1_1_[gene=blaOXA]_[protein=OXA-51_family_carbapenem-hydrolyzing_class_D_beta-lactamase_OXA-885]_[protein_id=QEV81500.1]_[l     TTACTTATAACAAGCGCTATTTTTATTTCA 60
lcl|MN476926.1_cds_QEV81501.1_1_[gene=blaOXA]_[protein=OXA-51_family_carbapenem-hydrolyzing_class_D_beta-lactamase_OXA-886]_[protein_id=QEV81501.1]_[l     TTACTTATAACAAGCGCTATTTTTATTTCA 60
lcl|MN476927.1_cds_QEV81502.1_1_[gene=blaOXA]_[protein=OXA-51_family_carbapenem-hydrolyzing_class_D_beta-lactamase_OXA-887]_[protein_id=QEV81502.1]_[l     TTACTTATAACAAGCGCTATTTTTATTTCA 60
lcl|MN476928.1_cds_QEV81503.1_1_[gene=blaOXA]_[protein=OXA-51_family_carbapenem-hydrolyzing_class_D_beta-lactamase_OXA-888]_[protein_id=QEV81503.1]_[l     TTACTTATAACAAGCGCTATTTTTATTTCA 60
lcl|MN476929.1_cds_QEV81504.1_1_[gene=blaOXA]_[protein=OXA-51_family_carbapenem-hydrolyzing_class_D_beta-lactamase_OXA-889]_[protein_id=QEV81504.1]_[l     TTACTTATAACAAGCGCTATTTTTATTTCA 60
lcl|MN476930.1_cds_QEV81505.1_1_[gene=blaOXA]_[protein=OXA-51_family_carbapenem-hydrolyzing_class_D_beta-lactamase_OXA-890]_[protein_id=QEV81505.1]_[l     TTACTTATAACAAGCGCTATTTTTATTTCA 60
lcl|MN476931.1_cds_QEV81506.1_1_[gene=blaOXA]_[protein=OXA-51_family_carbapenem-hydrolyzing_class_D_beta-lactamase_OXA-891]_[protein_id=QEV81506.1]_[l     TTACTTATAACAAGCGCTATTTTTATTTCA 60
lcl|MN476932.1_cds_QEV81507.1_1_[gene=blaOXA]_[protein=OXA-51_family_carbapenem-hydrolyzing_class_D_beta-lactamase_OXA-892]_[protein_id=QEV81507.1]_[l     TTACTTATAACAAGCGCTATTTTTATTTCA 60
lcl|MT437251.1_cds_QJR96166.1_1_[gene=blaOXA]_[protein=OXA-51_family_carbapenem-hydrolyzing_class_D_beta-lactamase_OXA-916]_[protein_id=QJR96166.1]_[l     TTACTTATAACAAGCGCTATTTTTATTTCA 60
lcl|MT780916.1_cds_QLL99487.1_1_[gene=blaOXA]_[protein=OXA-51_family_carbapenem-hydrolyzing_class_D_beta-lactamase_OXA-927]_[protein_id=QLL99487.1]_[l     TTACTTATAACAAGCGCTATTTTTATTTCA 60
lcl|MT780917.1_cds_QLL99488.1_1_[gene=blaOXA]_[protein=OXA-51_family_carbapenem-hydrolyzing_class_D_beta-lactamase_OXA-65]_[protein_id=QLL99488.1]_[lo     TTACTTATAACAAGCGCTATTTTTATTTCA 60
lcl|MT780918.1_cds_QLL99489.1_1_[gene=blaOXA]_[protein=OXA-51_family_carbapenem-hydrolyzing_class_D_beta-lactamase_OXA-338]_[protein_id=QLL99489.1]_[l     TTACTTATAACAAGCGCTATTTTTATTTCA 60
lcl|MW805236.1_cds_QTG68657.1_1_[gene=blaOXA]_[protein=OXA-51_family_carbapenem-hydrolyzing_class_D_beta-lactamase_OXA-954]_[protein_id=QTG68657.1]_[l     TTACTTATAACAAGCGCTATTTTTATTTCA 60
lcl|MZ133802.1_cds_QUW44373.1_1_[gene=blaOXA]_[protein=OXA-51_family_carbapenem-hydrolyzing_class_D_beta-lactamase_OXA-66]_[protein_id=QUW44373.1]_[lo     TTACTTATAACAAGCGCTATTTTTATTTCA 60
lcl|MZ265722.1_cds_QWA20169.1_1_[gene=blaOXA]_[protein=OXA-51_family_carbapenem-hydrolyzing_class_D_beta-lactamase_OXA-970]_[protein_id=QWA20169.1]_[l     TTACTTATAACAAGCGCTATTTTTATTTCA 60
lcl|MZ265723.1_cds_QWA20170.1_1_[gene=blaOXA]_[protein=OXA-51_family_carbapenem-hydrolyzing_class_D_beta-lactamase_OXA-971]_[protein_id=QWA20170.1]_[l     TTACTTATAACAAGCGCTATTTTTATTTCA 60
lcl|MZ265724.1_cds_QWA20171.1_1_[gene=blaOXA]_[protein=OXA-51_family_carbapenem-hydrolyzing_class_D_beta-lactamase_OXA-972]_[protein_id=QWA20171.1]_[l     TTACTTATAACAAGCGCTATTTTTATTTCA 60
lcl|MZ265725.1_cds_QWA20172.1_1_[gene=blaOXA]_[protein=OXA-51_family_carbapenem-hydrolyzing_class_D_beta-lactamase_OXA-973]_[protein_id=QWA20172.1]_[l     TTACTTATAACAAGCGCTATTTTTATTTCA 60
lcl|MZ265726.1_cds_QWA20173.1_1_[gene=blaOXA]_[protein=OXA-51_family_carbapenem-hydrolyzing_class_D_beta-lactamase_OXA-974]_[protein_id=QWA20173.1]_[l     TTACTTATAACAAGCGCTATTTTTATTTCA 60
lcl|MZ265727.1_cds_QWA20174.1_1_[gene=blaOXA]_[protein=OXA-51_family_carbapenem-hydrolyzing_class_D_beta-lactamase_OXA-975]_[protein_id=QWA20174.1]_[l     TTACTTATAACAAGCGCTATTTTTATTTCA 60
lcl|MZ265728.1_cds_QWA20175.1_1_[gene=blaOXA]_[protein=OXA-51_family_carbapenem-hydrolyzing_class_D_beta-lactamase_OXA-976]_[protein_id=QWA20175.1]_[l     TTACTTATAACAAGCGCTATTTTTATTTCA 60
lcl|MZ265729.1_cds_QWA20176.1_1_[gene=blaOXA]_[protein=OXA-51_family_carbapenem-hydrolyzing_class_D_beta-lactamase_OXA-977]_[protein_id=QWA20176.1]_[l     TTACTTATAACAAGCGCTATTTTTATTTCA 60
lcl|MZ424303.1_cds_QWW93433.1_1_[gene=blaOXA]_[protein=OXA-51_family_carbapenem-hydrolyzing_class_D_beta-lactamase_OXA-1013]_[protein_id=QWW93433.1]_[     TTACTTATAACAAGCGCTATTTTTATTTCA 60
lcl|NG_049394.1_cds_WP_001021795.1_1_[gene=blaOXA]_[locus_tag=A7J11_02106]_[protein=OXA-51_family_carbapenem-hydrolyzing_class_D_beta-lactamase_OXA-10     TTACTTATAACAAGCACTATTTTTATTTCA 60
lcl|NG_049398.1_cds_WP_031963705.1_1_[gene=blaOXA]_[locus_tag=A7J11_01978]_[protein=OXA-51_family_carbapenem-hydrolyzing_class_D_beta-lactamase_OXA-10     TTACTTATAACAAGCGCTATTTTTATTTCA 60
lcl|NG_049399.1_cds_WP_046661070.1_1_[gene=blaOXA]_[locus_tag=A7J11_01979]_[protein=OXA-51_family_carbapenem-hydrolyzing_class_D_beta-lactamase_OXA-10     TTACTTATAACAAGCGCTATTTTTATTTCA 60
lcl|NG_049400.1_cds_WP_063860938.1_1_[gene=blaOXA]_[locus_tag=A7J11_01980]_[protein=OXA-51_family_carbapenem-hydrolyzing_class_D_beta-lactamase_OXA-10     TTACTTATAACAAGCGCTATTTTTATTTCA 60
lcl|NG_049401.1_cds_WP_001021794.1_1_[gene=blaOXA]_[locus_tag=A7J11_01981]_[protein=OXA-51_family_carbapenem-hydrolyzing_class_D_beta-lactamase_OXA-10     TTACTTATAACAAGCGCTATTTTTATTTCA 60
lcl|NG_049403.1_cds_WP_063860940.1_1_[gene=blaOXA]_[locus_tag=A7J11_01982]_[protein=OXA-51_family_carbapenem-hydrolyzing_class_D_beta-lactamase_OXA-11     TTACTTATAACAAGCGCTATTTTTATTTCA 60
lcl|NG_049404.1_cds_WP_049068184.1_1_[gene=blaOXA]_[locus_tag=A7J11_01983]_[protein=OXA-51_family_carbapenem-hydrolyzing_class_D_beta-lactamase_OXA-11     TTACTTATAACAAGCGCTATTTTTATTTCA 60
lcl|NG_049405.1_cds_WP_063860941.1_1_[gene=blaOXA]_[locus_tag=A7J11_01984]_[protein=OXA-51_family_carbapenem-hydrolyzing_class_D_beta-lactamase_OXA-11     TTACTTATAACAAGCGCTATTTTTATTTCA 60
lcl|NG_049406.1_cds_WP_001021786.1_1_[gene=blaOXA]_[locus_tag=A7J11_02001]_[protein=OXA-51_family_carbapenem-hydrolyzing_class_D_beta-lactamase_OXA-11     TTACTTATAACAAGCGCTATTTTTATTTCA 60
lcl|NG_049414.1_cds_WP_063861004.1_1_[gene=blaOXA]_[locus_tag=A7J11_01957]_[protein=OXA-51_family_carbapenem-hydrolyzing_class_D_beta-lactamase_OXA-11     TTACTTATAACAAGCGCTATTTTTATTTCA 60
lcl|NG_049415.1_cds_WP_002057397.1_1_[gene=blaOXA]_[locus_tag=A7J11_02424]_[protein=OXA-51_family_carbapenem-hydrolyzing_class_D_beta-lactamase_OXA-11     TTACTTATAACAAGCGCTATTTTTATTTCA 60
lcl|NG_049419.1_cds_WP_004738885.1_1_[gene=blaOXA]_[locus_tag=A7J11_02014]_[protein=OXA-51_family_carbapenem-hydrolyzing_class_D_beta-lactamase_OXA-12     TTACTTATAACAAGCGCTATTTTTATTTCA 60
lcl|NG_049420.1_cds_WP_057094079.1_1_[gene=blaOXA]_[locus_tag=A7J11_02015]_[protein=OXA-51_family_carbapenem-hydrolyzing_class_D_beta-lactamase_OXA-12     TTACTTATAACAAACGCTATTTTTATTTCA 60
lcl|NG_049421.1_cds_WP_063861030.1_1_[gene=blaOXA]_[locus_tag=A7J11_02016]_[protein=OXA-51_family_carbapenem-hydrolyzing_class_D_beta-lactamase_OXA-12     TTACTTATAACAAGCGCTATTTTTATTTCA 60
lcl|NG_049422.1_cds_WP_063861031.1_1_[gene=blaOXA]_[locus_tag=A7J11_02017]_[protein=OXA-51_family_carbapenem-hydrolyzing_class_D_beta-lactamase_OXA-12     TTACTTATAACAAGCGCTATTTTTATTTCA 60
lcl|NG_049423.1_cds_WP_063861032.1_1_[gene=blaOXA]_[locus_tag=A7J11_02018]_[protein=OXA-51_family_carbapenem-hydrolyzing_class_D_beta-lactamase_OXA-12     TTACTTATAACAAGCGCTATTTTTATTTCA 60
lcl|NG_049424.1_cds_WP_063861033.1_1_[gene=blaOXA]_[locus_tag=A7J11_02019]_[protein=OXA-51_family_carbapenem-hydrolyzing_class_D_beta-lactamase_OXA-12     TTACTTATAACAAGCGCTATTTTTATTTCA 60
lcl|NG_049425.1_cds_WP_002047441.1_1_[gene=blaOXA]_[locus_tag=A7J11_02020]_[protein=OXA-51_family_carbapenem-hydrolyzing_class_D_beta-lactamase_OXA-12     TTACTTATAACAAGCGCTATTTTTATTTCA 60
lcl|NG_049426.1_cds_WP_063861034.1_1_[gene=blaOXA]_[locus_tag=A7J11_02021]_[protein=OXA-51_family_carbapenem-hydrolyzing_class_D_beta-lactamase_OXA-12     TTACTTATAACAAGCGCTATTTTTATTTCA 60
lcl|NG_049427.1_cds_WP_005120067.1_1_[gene=blaOXA]_[locus_tag=A7J11_02084]_[protein=OXA-51_family_carbapenem-hydrolyzing_class_D_beta-lactamase_OXA-12     TTACTTATAACAAGCGCTATTTTTATTTCA 60
lcl|NG_049430.1_cds_WP_063861036.1_1_[gene=blaOXA]_[locus_tag=A7J11_02171]_[protein=OXA-51_family_carbapenem-hydrolyzing_class_D_beta-lactamase_OXA-13     TTACTTATAACAAGCGCTATTTTTATTTCA 60
lcl|NG_049431.1_cds_WP_063861037.1_1_[gene=blaOXA]_[locus_tag=A7J11_02172]_[protein=OXA-51_family_carbapenem-hydrolyzing_class_D_beta-lactamase_OXA-13     TTACTTATAACAAGCGCTATTTTTATTTCA 60
lcl|NG_049432.1_cds_WP_032030965.1_1_[gene=blaOXA]_[locus_tag=A7J11_02173]_[protein=OXA-51_family_carbapenem-hydrolyzing_class_D_beta-lactamase_OXA-13     TTACTTATAACAAGCGCTATTTTTATTTCA 60
lcl|NG_049437.1_cds_WP_063861039.1_1_[gene=blaOXA]_[locus_tag=A7J11_02162]_[protein=OXA-51_family_carbapenem-hydrolyzing_class_D_beta-lactamase_OXA-13     TTACTTATAACAAGCGCTATTTTTATTTCA 60
lcl|NG_049442.1_cds_WP_049581961.1_1_[gene=blaOXA]_[locus_tag=A7J11_02452]_[protein=OXA-51_family_carbapenem-hydrolyzing_class_D_beta-lactamase_OXA-14     TTACTTATAACAAGCGCTATTTTTATTTCA 60
lcl|NG_049446.1_cds_WP_063861046.1_1_[gene=blaOXA]_[locus_tag=A7J11_02433]_[protein=OXA-51_family_carbapenem-hydrolyzing_class_D_beta-lactamase_OXA-14     TTACTTATAACAAGCGCTATTTTTATTTCA 60
lcl|NG_049447.1_cds_WP_063861047.1_1_[gene=blaOXA]_[locus_tag=A7J11_02434]_[protein=OXA-51_family_carbapenem-hydrolyzing_class_D_beta-lactamase_OXA-14     TTACTTATAACAAGCGCTATTTTTATTTCA 60
lcl|NG_049449.1_cds_WP_063861049.1_1_[gene=blaOXA]_[locus_tag=A7J11_02435]_[protein=OXA-51_family_carbapenem-hydrolyzing_class_D_beta-lactamase_OXA-15     TTACTTATAACAAGCGCTATTTTTATTTCA 60
lcl|NG_049472.1_cds_WP_039099030.1_1_[gene=blaOXA]_[locus_tag=A7J11_02509]_[protein=OXA-51_family_carbapenem-hydrolyzing_class_D_beta-lactamase_OXA-17     TTACTTATAACAAGCGCTATTTTTATTTCA 60
lcl|NG_049473.1_cds_WP_063861179.1_1_[gene=blaOXA]_[locus_tag=A7J11_02510]_[protein=OXA-51_family_carbapenem-hydrolyzing_class_D_beta-lactamase_OXA-17     TTACTTATAACAAGCGCTATTTTTATTTCA 60
lcl|NG_049474.1_cds_WP_063861185.1_1_[gene=blaOXA]_[locus_tag=A7J11_02511]_[protein=OXA-51_family_carbapenem-hydrolyzing_class_D_beta-lactamase_OXA-17     TTACTTATAACAAGCGCTATTTTTATTTCA 60
lcl|NG_049475.1_cds_WP_063861191.1_1_[gene=blaOXA]_[locus_tag=A7J11_02512]_[protein=OXA-51_family_carbapenem-hydrolyzing_class_D_beta-lactamase_OXA-17     TTACTTATAACAAGCGCTATTTTTATTTCA 60
lcl|NG_049476.1_cds_WP_063861208.1_1_[gene=blaOXA]_[locus_tag=A7J11_02513]_[protein=OXA-51_family_carbapenem-hydrolyzing_class_D_beta-lactamase_OXA-17     TTACTTATAACAAGCGCTATTTTTATTTCA 60
lcl|NG_049477.1_cds_WP_063861213.1_1_[gene=blaOXA]_[locus_tag=A7J11_02514]_[protein=OXA-51_family_carbapenem-hydrolyzing_class_D_beta-lactamase_OXA-17     TTACTTATAACAAGCGCTATTTTTATTTCA 60
lcl|NG_049478.1_cds_WP_063861221.1_1_[gene=blaOXA]_[locus_tag=A7J11_02515]_[protein=OXA-51_family_carbapenem-hydrolyzing_class_D_beta-lactamase_OXA-17     TTACTTATAACAAGCGCTATTTTTATTTCA 60
lcl|NG_049479.1_cds_WP_063861229.1_1_[gene=blaOXA]_[locus_tag=A7J11_02555]_[protein=OXA-51_family_carbapenem-hydrolyzing_class_D_beta-lactamase_OXA-17     TTACTTATAACAAGCGCTATTTTTATTTCA 60
lcl|NG_049481.1_cds_WP_001021783.1_1_[gene=blaOXA]_[locus_tag=A7J11_02556]_[protein=OXA-51_family_carbapenem-hydrolyzing_class_D_beta-lactamase_OXA-18     TTACTTATAACAAGCGCTATTTTTATTTCA 60
lcl|NG_049490.1_cds_WP_063861475.1_1_[gene=blaOXA]_[locus_tag=A7J11_02645]_[protein=OXA-51_family_carbapenem-hydrolyzing_class_D_beta-lactamase_OXA-19     TTCCTTATAACAAGCGCTATTTTTATTTCA 60
lcl|NG_049491.1_cds_WP_063861482.1_1_[gene=blaOXA]_[locus_tag=A7J11_02646]_[protein=OXA-51_family_carbapenem-hydrolyzing_class_D_beta-lactamase_OXA-19     TTCCTTATAACAAGCGCTATTTTTATTTCA 60
lcl|NG_049492.1_cds_WP_063861486.1_1_[gene=blaOXA]_[locus_tag=A7J11_02647]_[protein=OXA-51_family_carbapenem-hydrolyzing_class_D_beta-lactamase_OXA-19     TTACTTATAACAAGCGCTATTTTTATTTCA 60
lcl|NG_049493.1_cds_WP_063861490.1_1_[gene=blaOXA]_[locus_tag=A7J11_02648]_[protein=OXA-51_family_carbapenem-hydrolyzing_class_D_beta-lactamase_OXA-19     TTCCTTATAACAAGCGCTATTTTTATTTCA 60
lcl|NG_049498.1_cds_WP_063861547.1_1_[gene=blaOXA]_[locus_tag=A7J11_02617]_[protein=OXA-51_family_carbapenem-hydrolyzing_class_D_beta-lactamase_OXA-20     TTACTTATAACAAGCGCTATTTTTATTTCA 60
lcl|NG_049499.1_cds_WP_063861553.1_1_[gene=blaOXA]_[locus_tag=A7J11_02618]_[protein=OXA-51_family_carbapenem-hydrolyzing_class_D_beta-lactamase_OXA-20     TTACTTATAACAAGCGCTATTTTTATTTCA 60
lcl|NG_049500.1_cds_WP_063861560.1_1_[gene=blaOXA]_[locus_tag=A7J11_02619]_[protein=OXA-51_family_carbapenem-hydrolyzing_class_D_beta-lactamase_OXA-20     TTACTTATAACAAGCGCTATTTTTATTTCA 60
lcl|NG_049501.1_cds_WP_063861567.1_1_[gene=blaOXA]_[locus_tag=A7J11_02620]_[protein=OXA-51_family_carbapenem-hydrolyzing_class_D_beta-lactamase_OXA-20     TTACTTATAACAAGCGCTATTTTTATTTCA 60
lcl|NG_049504.1_cds_WP_063861592.1_1_[gene=blaOXA]_[locus_tag=A7J11_02744]_[protein=OXA-51_family_carbapenem-hydrolyzing_class_D_beta-lactamase_OXA-20     TTACTTATAACAAGCGCTATTTTTATTTCA 60
lcl|NG_049506.1_cds_WP_001021780.1_1_[gene=blaOXA]_[locus_tag=A7J11_02671]_[protein=OXA-51_family_carbapenem-hydrolyzing_class_D_beta-lactamase_OXA-20     TTACTTATAACAAGCGCTATTTTTATTTCA 60
lcl|NG_049515.1_cds_WP_063861733.1_1_[gene=blaOXA]_[locus_tag=A7J11_02676]_[protein=OXA-51_family_carbapenem-hydrolyzing_class_D_beta-lactamase_OXA-21     TTACTTATAACAAGCGCTATTTCTATTTCA 60
lcl|NG_049516.1_cds_WP_031978611.1_1_[gene=blaOXA]_[locus_tag=A7J11_02724]_[protein=OXA-51_family_carbapenem-hydrolyzing_class_D_beta-lactamase_OXA-21     TTACTTATAACAAGCGCTATTTTTATTTCA 60
lcl|NG_049517.1_cds_WP_063861765.1_1_[gene=blaOXA]_[locus_tag=A7J11_02691]_[protein=OXA-51_family_carbapenem-hydrolyzing_class_D_beta-lactamase_OXA-21     TTACTTATAACAAGCGCTATTTTTATTTCA 60
lcl|NG_049519.1_cds_WP_001022758.1_1_[gene=blaOXA]_[locus_tag=A7J11_02698]_[protein=OXA-51_family_carbapenem-hydrolyzing_class_D_beta-lactamase_OXA-22     TTACTTATAACAAGCGCTATTTTTATTTCA 60
lcl|NG_049536.1_cds_WP_057066208.1_1_[gene=blaOXA]_[locus_tag=A7J11_02858]_[protein=OXA-51_family_carbapenem-hydrolyzing_class_D_beta-lactamase_OXA-24     TTACTTATAACAAGCGCTATTTTTATTTCA 60
lcl|NG_049537.1_cds_WP_001022756.1_1_[gene=blaOXA]_[locus_tag=A7J11_02859]_[protein=OXA-51_family_carbapenem-hydrolyzing_class_D_beta-lactamase_OXA-24     TTACTTATAACAAGCGCTATTTTTATTTCA 60
lcl|NG_049543.1_cds_WP_063862402.1_1_[gene=blaOXA]_[locus_tag=A7J11_02895]_[protein=OXA-51_family_carbapenem-hydrolyzing_class_D_beta-lactamase_OXA-24     TTACTTATAACAAGCGCTATTTTTATTTCA 60
lcl|NG_049544.1_cds_WP_063862408.1_1_[gene=blaOXA]_[locus_tag=A7J11_02896]_[protein=OXA-51_family_carbapenem-hydrolyzing_class_D_beta-lactamase_OXA-24     TTACTTATAACAAGCGCTATTTTTATTTCA 60
lcl|NG_049546.1_cds_WP_063862420.1_1_[gene=blaOXA]_[locus_tag=A7J11_02897]_[protein=OXA-51_family_carbapenem-hydrolyzing_class_D_beta-lactamase_OXA-25     TTACTTATAACAAGCGCTATTTTTATTTCA 60
lcl|NG_049549.1_cds_WP_033841866.1_1_[gene=blaOXA]_[locus_tag=A7J11_02980]_[protein=OXA-51_family_carbapenem-hydrolyzing_class_D_beta-lactamase_OXA-25     TTACTTATAACAAGCGCTATTTTTATTTCA 60
lcl|NG_049554.1_cds_WP_001021784.1_1_[gene=blaOXA]_[locus_tag=A7J11_02180]_[protein=OXA-51_family_carbapenem-hydrolyzing_class_D_beta-lactamase_OXA-25     TTACTTATAACAAGCGCTATTTTTATTTCA 60
lcl|NG_049556.1_cds_WP_004715243.1_1_[gene=blaOXA]_[locus_tag=A7J11_02991]_[protein=OXA-51_family_carbapenem-hydrolyzing_class_D_beta-lactamase_OXA-26     TTACTTATAACAAGCGCTATTTTTATTTCA 60
lcl|NG_049557.1_cds_WP_005111033.1_1_[gene=blaOXA]_[locus_tag=A7J11_03010]_[protein=OXA-51_family_carbapenem-hydrolyzing_class_D_beta-lactamase_OXA-26     TTATTTATAACAAGCGCTATTTTTATTTCA 60
lcl|NG_049558.1_cds_WP_005132156.1_1_[gene=blaOXA]_[locus_tag=A7J11_03011]_[protein=OXA-51_family_carbapenem-hydrolyzing_class_D_beta-lactamase_OXA-26     TTACTTATAACAAGCGCTATTTTTATTTCA 60
lcl|NG_049559.1_cds_WP_002133528.1_1_[gene=blaOXA]_[locus_tag=A7J11_02926]_[protein=OXA-51_family_carbapenem-hydrolyzing_class_D_beta-lactamase_OXA-26     TTACTTATAACAAGCGCTATTTTTATTTCA 60
lcl|NG_049606.1_cds_WP_001021787.1_1_[gene=blaOXA]_[locus_tag=A7J11_02925]_[protein=OXA-51_family_carbapenem-hydrolyzing_class_D_beta-lactamase_OXA-31     TTACTTATAACAAGCGCTATTTTTATTTCA 60
lcl|NG_049607.1_cds_WP_063862598.1_1_[gene=blaOXA]_[locus_tag=A7J11_03074]_[protein=OXA-51_family_carbapenem-hydrolyzing_class_D_beta-lactamase_OXA-31     TTACTTATAACAAGCGCTATTTTTATTTCA 60
lcl|NG_049608.1_cds_WP_031976872.1_1_[gene=blaOXA]_[locus_tag=A7J11_03075]_[protein=OXA-51_family_carbapenem-hydrolyzing_class_D_beta-lactamase_OXA-31     TTACTTATAACAAGCGCTATTTTTATTTCA 60
lcl|NG_049609.1_cds_WP_063862603.1_1_[gene=blaOXA]_[locus_tag=A7J11_03076]_[protein=OXA-51_family_carbapenem-hydrolyzing_class_D_beta-lactamase_OXA-31     TTACTTATAACAAGCGCTATTTTTATTTCA 60
lcl|NG_049610.1_cds_WP_063862605.1_1_[gene=blaOXA]_[locus_tag=A7J11_03077]_[protein=OXA-51_family_carbapenem-hydrolyzing_class_D_beta-lactamase_OXA-31     TTACTTATAACAAGCGCTATTTTTATTTCA 60
lcl|NG_049611.1_cds_WP_001021778.1_1_[gene=blaOXA]_[locus_tag=A7J11_02898]_[protein=OXA-51_family_carbapenem-hydrolyzing_class_D_beta-lactamase_OXA-31     TTACTTATAACAAGCGCTATTTTTATTTCA 60
lcl|NG_049628.1_cds_WP_063862707.1_1_[gene=blaOXA]_[locus_tag=A7J11_03235]_[protein=OXA-51_family_carbapenem-hydrolyzing_class_D_beta-lactamase_OXA-33     TTACTTATAACAAGCGCTATTTTTATTTCA 60
lcl|NG_049629.1_cds_WP_032025569.1_1_[gene=blaOXA]_[locus_tag=A7J11_03230]_[protein=OXA-51_family_carbapenem-hydrolyzing_class_D_beta-lactamase_OXA-33     TTACTTATAACAAGCGCTATTTTTATTTCA 60
lcl|NG_049630.1_cds_WP_063862710.1_1_[gene=blaOXA]_[locus_tag=A7J11_03236]_[protein=OXA-51_family_carbapenem-hydrolyzing_class_D_beta-lactamase_OXA-33     TTACTTATAACAAGCGCTATTTTTATTTCA 60
lcl|NG_049631.1_cds_WP_063862711.1_1_[gene=blaOXA]_[locus_tag=A7J11_03237]_[protein=OXA-51_family_carbapenem-hydrolyzing_class_D_beta-lactamase_OXA-33     TTACTTATAACAAGCGCTATTTTTATTTCA 60
lcl|NG_049632.1_cds_WP_057053864.1_1_[gene=blaOXA]_[locus_tag=A7J11_03238]_[protein=OXA-51_family_carbapenem-hydrolyzing_class_D_beta-lactamase_OXA-34     TTACTTATAACAAGCGCTATTTTTATTTCA 60
lcl|NG_049633.1_cds_WP_063862712.1_1_[gene=blaOXA]_[locus_tag=A7J11_03239]_[protein=OXA-51_family_carbapenem-hydrolyzing_class_D_beta-lactamase_OXA-34     TTACTTATAACAAGCGCTATTTTTATTTCA 60
lcl|NG_049634.1_cds_WP_063862713.1_1_[gene=blaOXA]_[locus_tag=A7J11_03240]_[protein=OXA-51_family_carbapenem-hydrolyzing_class_D_beta-lactamase_OXA-34     TTACTTATAACAAGCGCTATTTTTATTTCA 60
lcl|NG_049635.1_cds_WP_063862714.1_1_[gene=blaOXA]_[locus_tag=A7J11_03241]_[protein=OXA-51_family_carbapenem-hydrolyzing_class_D_beta-lactamase_OXA-34     TTACTTATAACAAGCGCTATTTTTATTTCA 60
lcl|NG_049636.1_cds_WP_063862715.1_1_[gene=blaOXA]_[locus_tag=A7J11_03242]_[protein=OXA-51_family_carbapenem-hydrolyzing_class_D_beta-lactamase_OXA-34     TTACTTATAACAAGCGCTATTTTTATTTCA 60
lcl|NG_049637.1_cds_WP_063862716.1_1_[gene=blaOXA]_[locus_tag=A7J11_03243]_[protein=OXA-51_family_carbapenem-hydrolyzing_class_D_beta-lactamase_OXA-34     TTACTTATAACAAGCGCTATTTTTATTTCA 60
lcl|NG_049638.1_cds_WP_063862717.1_1_[gene=blaOXA]_[locus_tag=A7J11_03244]_[protein=OXA-51_family_carbapenem-hydrolyzing_class_D_beta-lactamase_OXA-34     TTACTTATAACAAGCGCTATTTTTATTTCA 60
lcl|NG_049658.1_cds_WP_063862735.1_1_[gene=blaOXA]_[locus_tag=A7J11_03201]_[protein=OXA-51_family_carbapenem-hydrolyzing_class_D_beta-lactamase_OXA-36     TTACTTATAACAAGCGCTATTTTTATTTCA 60
lcl|NG_049662.1_cds_WP_063862738.1_1_[gene=blaOXA]_[locus_tag=A7J11_03181]_[protein=OXA-51_family_carbapenem-hydrolyzing_class_D_beta-lactamase_OXA-37     TTACTTATAACAAGCGCTATTTTTATTTCA 60
lcl|NG_049665.1_cds_WP_032051604.1_1_[gene=blaOXA]_[locus_tag=A7J11_03205]_[protein=OXA-51_family_carbapenem-hydrolyzing_class_D_beta-lactamase_OXA-37     TTACTTATAACAAGCGCTATTTTTATTTCA 60
lcl|NG_049665.1_cds_WP_032051604.1_1_[gene=blaOXA]_[locus_tag=A7J11_03205]_[protein=OXA-51_family_carbapenem-hydrolyzing_class_D_beta-lactamase_OXA-37     TTACTTATAACAAGCGCTATTTTTATTTCA 60
lcl|NG_049666.1_cds_WP_063862741.1_1_[gene=blaOXA]_[locus_tag=A7J11_03213]_[protein=OXA-51_family_carbapenem-hydrolyzing_class_D_beta-lactamase_OXA-37     TTACTTATAACAAGCGCTATTTTTATTTCA 60
lcl|NG_049666.1_cds_WP_063862741.1_1_[gene=blaOXA]_[locus_tag=A7J11_03213]_[protein=OXA-51_family_carbapenem-hydrolyzing_class_D_beta-lactamase_OXA-37     TTACTTATAACAAGCGCTATTTTTATTTCA 60
lcl|NG_049667.1_cds_WP_063862742.1_1_[gene=blaOXA]_[locus_tag=A7J11_03214]_[protein=OXA-51_family_carbapenem-hydrolyzing_class_D_beta-lactamase_OXA-37     TTACTTATAACAAGCGCTATTTTTATTTCA 60
lcl|NG_049667.1_cds_WP_063862742.1_1_[gene=blaOXA]_[locus_tag=A7J11_03214]_[protein=OXA-51_family_carbapenem-hydrolyzing_class_D_beta-lactamase_OXA-37     TTACTTATAACAAGCGCTATTTTTATTTCA 60
lcl|NG_049668.1_cds_WP_063862743.1_1_[gene=blaOXA]_[locus_tag=A7J11_03215]_[protein=OXA-51_family_carbapenem-hydrolyzing_class_D_beta-lactamase_OXA-37     TTACTTATAACAAGCGCTATTTTTATTTCA 60
lcl|NG_049668.1_cds_WP_063862743.1_1_[gene=blaOXA]_[locus_tag=A7J11_03215]_[protein=OXA-51_family_carbapenem-hydrolyzing_class_D_beta-lactamase_OXA-37     TTACTTATAACAAGCGCTATTTTTATTTCA 60
lcl|NG_049669.1_cds_WP_032058439.1_1_[gene=blaOXA]_[locus_tag=A7J11_03210]_[protein=OXA-51_family_carbapenem-hydrolyzing_class_D_beta-lactamase_OXA-37     TTACTTATAACAAGCGCTATTTTTATTTCA 60
lcl|NG_049669.1_cds_WP_032058439.1_1_[gene=blaOXA]_[locus_tag=A7J11_03210]_[protein=OXA-51_family_carbapenem-hydrolyzing_class_D_beta-lactamase_OXA-37     TTACTTATAACAAGCGCTATTTTTATTTCA 60
lcl|NG_049670.1_cds_WP_063862744.1_1_[gene=blaOXA]_[locus_tag=A7J11_03216]_[protein=OXA-51_family_carbapenem-hydrolyzing_class_D_beta-lactamase_OXA-37     TTACTTATAACAAGCGCTATTTTTATTTCA 60
lcl|NG_049670.1_cds_WP_063862744.1_1_[gene=blaOXA]_[locus_tag=A7J11_03216]_[protein=OXA-51_family_carbapenem-hydrolyzing_class_D_beta-lactamase_OXA-37     TTACTTATAACAAGCGCTATTTTTATTTCA 60
lcl|NG_049671.1_cds_WP_063862745.1_1_[gene=blaOXA]_[locus_tag=A7J11_03217]_[protein=OXA-51_family_carbapenem-hydrolyzing_class_D_beta-lactamase_OXA-38     TTACTTATAACAAGCGCTATTTTTATTTCA 60
lcl|NG_049671.1_cds_WP_063862745.1_1_[gene=blaOXA]_[locus_tag=A7J11_03217]_[protein=OXA-51_family_carbapenem-hydrolyzing_class_D_beta-lactamase_OXA-38     TTACTTATAACAAGCGCTATTTTTATTTCA 60
lcl|NG_049672.1_cds_WP_063862746.1_1_[gene=blaOXA]_[locus_tag=A7J11_03222]_[protein=OXA-51_family_carbapenem-hydrolyzing_class_D_beta-lactamase_OXA-38     TTACTTATAACAAGCGCTATTTTTATTTCA 60
lcl|NG_049672.1_cds_WP_063862746.1_1_[gene=blaOXA]_[locus_tag=A7J11_03222]_[protein=OXA-51_family_carbapenem-hydrolyzing_class_D_beta-lactamase_OXA-38     TTACTTATAACAAGCGCTATTTTTATTTCA 60
lcl|NG_049673.1_cds_WP_063862747.1_1_[gene=blaOXA]_[locus_tag=A7J11_03223]_[protein=OXA-51_family_carbapenem-hydrolyzing_class_D_beta-lactamase_OXA-38     TTACTTATAACAAGCGCTATTTTTATTTCA 60
lcl|NG_049673.1_cds_WP_063862747.1_1_[gene=blaOXA]_[locus_tag=A7J11_03223]_[protein=OXA-51_family_carbapenem-hydrolyzing_class_D_beta-lactamase_OXA-38     TTACTTATAACAAGCGCTATTTTTATTTCA 60
lcl|NG_049674.1_cds_WP_024438993.1_1_[gene=blaOXA]_[locus_tag=A7J11_03218]_[protein=OXA-51_family_carbapenem-hydrolyzing_class_D_beta-lactamase_OXA-38     TTACTTATAACAAGCGCTATTTTTATTTCA 60
lcl|NG_049674.1_cds_WP_024438993.1_1_[gene=blaOXA]_[locus_tag=A7J11_03218]_[protein=OXA-51_family_carbapenem-hydrolyzing_class_D_beta-lactamase_OXA-38     TTACTTATAACAAGCGCTATTTTTATTTCA 60
lcl|NG_049675.1_cds_WP_063862748.1_1_[gene=blaOXA]_[locus_tag=A7J11_03219]_[protein=OXA-51_family_carbapenem-hydrolyzing_class_D_beta-lactamase_OXA-38     TTACTTATAACAAGCGCTATTTTTATTTCA 60
lcl|NG_049675.1_cds_WP_063862748.1_1_[gene=blaOXA]_[locus_tag=A7J11_03219]_[protein=OXA-51_family_carbapenem-hydrolyzing_class_D_beta-lactamase_OXA-38     TTACTTATAACAAGCGCTATTTTTATTTCA 60
lcl|NG_049676.1_cds_WP_063862749.1_1_[gene=blaOXA]_[locus_tag=A7J11_03211]_[protein=OXA-51_family_carbapenem-hydrolyzing_class_D_beta-lactamase_OXA-38     TTACTTATAACAAGCGCTATTTTTATTTCA 60
lcl|NG_049676.1_cds_WP_063862749.1_1_[gene=blaOXA]_[locus_tag=A7J11_03211]_[protein=OXA-51_family_carbapenem-hydrolyzing_class_D_beta-lactamase_OXA-38     TTACTTATAACAAGCGCTATTTTTATTTCA 60
lcl|NG_049677.1_cds_WP_063862750.1_1_[gene=blaOXA]_[locus_tag=A7J11_03212]_[protein=OXA-51_family_carbapenem-hydrolyzing_class_D_beta-lactamase_OXA-38     TTACTTATAACAAGCGCTATTTTTATTTCA 60
lcl|NG_049677.1_cds_WP_063862750.1_1_[gene=blaOXA]_[locus_tag=A7J11_03212]_[protein=OXA-51_family_carbapenem-hydrolyzing_class_D_beta-lactamase_OXA-38     TTACTTATAACAAGCGCTATTTTTATTTCA 60
lcl|NG_049678.1_cds_WP_063862751.1_1_[gene=blaOXA]_[locus_tag=A7J11_03209]_[protein=OXA-51_family_carbapenem-hydrolyzing_class_D_beta-lactamase_OXA-38     TTACTTATAACAAGCGCTATTTTTATTTCA 60
lcl|NG_049679.1_cds_WP_063862752.1_1_[gene=blaOXA]_[locus_tag=A7J11_03221]_[protein=OXA-51_family_carbapenem-hydrolyzing_class_D_beta-lactamase_OXA-38     TTACTTATAACAAGCGCTATTTTTATTTCA 60
lcl|NG_049679.1_cds_WP_063862752.1_1_[gene=blaOXA]_[locus_tag=A7J11_03221]_[protein=OXA-51_family_carbapenem-hydrolyzing_class_D_beta-lactamase_OXA-38     TTACTTATAACAAGCGCTATTTTTATTTCA 60
lcl|NG_049680.1_cds_WP_063862753.1_1_[gene=blaOXA]_[locus_tag=A7J11_03224]_[protein=OXA-51_family_carbapenem-hydrolyzing_class_D_beta-lactamase_OXA-38     TTACTTATAACAAGCGCTATTTTTATTTCA 60
lcl|NG_049680.1_cds_WP_063862753.1_1_[gene=blaOXA]_[locus_tag=A7J11_03224]_[protein=OXA-51_family_carbapenem-hydrolyzing_class_D_beta-lactamase_OXA-38     TTACTTATAACAAGCGCTATTTTTATTTCA 60
lcl|NG_049681.1_cds_WP_063862754.1_1_[gene=blaOXA]_[locus_tag=A7J11_03220]_[protein=OXA-51_family_carbapenem-hydrolyzing_class_D_beta-lactamase_OXA-39     TTACTTATAACAAGCGCTATTTTTATTTCA 60
lcl|NG_049681.1_cds_WP_063862754.1_1_[gene=blaOXA]_[locus_tag=A7J11_03220]_[protein=OXA-51_family_carbapenem-hydrolyzing_class_D_beta-lactamase_OXA-39     TTACTTATAACAAGCGCTATTTTTATTTCA 60
lcl|NG_049682.1_cds_WP_063862755.1_1_[gene=blaOXA]_[locus_tag=A7J11_03248]_[protein=OXA-51_family_carbapenem-hydrolyzing_class_D_beta-lactamase_OXA-39     TTACTTATAACAAGCGCTATTTTTATTTCA 60
lcl|NG_049689.1_cds_WP_063862758.1_1_[gene=blaOXA]_[locus_tag=A7J11_03334]_[protein=OXA-51_family_carbapenem-hydrolyzing_class_D_beta-lactamase_OXA-40     TTACTTATAACAAGCGCTATTTTTATTTCA 60
lcl|NG_049690.1_cds_WP_063862759.1_1_[gene=blaOXA]_[locus_tag=A7J11_03333]_[protein=OXA-51_family_carbapenem-hydrolyzing_class_D_beta-lactamase_OXA-40     TTACTTATAACAAGCGCTATTTTTATTTCA 60
lcl|NG_049691.1_cds_WP_001021789.1_1_[gene=blaOXA]_[locus_tag=A7J11_02937]_[protein=OXA-51_family_carbapenem-hydrolyzing_class_D_beta-lactamase_OXA-40     TTACTTATAACAAGCGCTATTTTTATTTCA 60
lcl|NG_049692.1_cds_WP_063862760.1_1_[gene=blaOXA]_[locus_tag=A7J11_03326]_[protein=OXA-51_family_carbapenem-hydrolyzing_class_D_beta-lactamase_OXA-40     TTACTTATAACAAGCGCTATTTTTATTTCA 60
lcl|NG_049693.1_cds_WP_063862761.1_1_[gene=blaOXA]_[locus_tag=A7J11_03327]_[protein=OXA-51_family_carbapenem-hydrolyzing_class_D_beta-lactamase_OXA-40     TTACTTATAACAAGCGCTATTCTTATTTCA 60
lcl|NG_049695.1_cds_WP_063862763.1_1_[gene=blaOXA]_[locus_tag=A7J11_03404]_[protein=OXA-51_family_carbapenem-hydrolyzing_class_D_beta-lactamase_OXA-40     TTACTTATAACAAGCGCTATTTTTATTTCA 60
lcl|NG_049696.1_cds_WP_039208445.1_1_[gene=blaOXA]_[locus_tag=A7J11_03396]_[protein=OXA-51_family_carbapenem-hydrolyzing_class_D_beta-lactamase_OXA-40     TTACTTATAACAAGCGCTATTTTTATTTCA 60
lcl|NG_049697.1_cds_WP_063862764.1_1_[gene=blaOXA]_[locus_tag=A7J11_03405]_[protein=OXA-51_family_carbapenem-hydrolyzing_class_D_beta-lactamase_OXA-40     TTACTTATAACAAGCGCTATTTTTATTTCA 60
lcl|NG_049698.1_cds_WP_063862765.1_1_[gene=blaOXA]_[locus_tag=A7J11_03406]_[protein=OXA-51_family_carbapenem-hydrolyzing_class_D_beta-lactamase_OXA-40     TTACTTATAACAAGCGCTATTTTTATTTCA 60
lcl|NG_049699.1_cds_WP_063862766.1_1_[gene=blaOXA]_[locus_tag=A7J11_03407]_[protein=OXA-51_family_carbapenem-hydrolyzing_class_D_beta-lactamase_OXA-41     TTACTTATAACAAGCGCTATTTTTATTTCA 60
lcl|NG_049700.1_cds_WP_063862767.1_1_[gene=blaOXA]_[locus_tag=A7J11_03408]_[protein=OXA-51_family_carbapenem-hydrolyzing_class_D_beta-lactamase_OXA-41     TTACTTATAACAAGCGCTATTTTTATTTCA 60
lcl|NG_049701.1_cds_WP_063862768.1_1_[gene=blaOXA]_[locus_tag=A7J11_03409]_[protein=OXA-51_family_carbapenem-hydrolyzing_class_D_beta-lactamase_OXA-41     TTACTTATAACAAGCGCTATTTTTATTTCA 60
lcl|NG_049702.1_cds_WP_063862769.1_1_[gene=blaOXA]_[locus_tag=A7J11_03403]_[protein=OXA-51_family_carbapenem-hydrolyzing_class_D_beta-lactamase_OXA-41     TTACTTATAACAAGCGCTATTTTTATTTCA 60
lcl|NG_049712.1_cds_WP_038348285.1_1_[gene=blaOXA]_[locus_tag=A7J11_03390]_[protein=OXA-51_family_carbapenem-hydrolyzing_class_D_beta-lactamase_OXA-42     TTACTTATAACAAGCGCTATTTTTATTTCA 60
lcl|NG_049713.1_cds_WP_038348957.1_1_[gene=blaOXA]_[locus_tag=A7J11_03391]_[protein=OXA-51_family_carbapenem-hydrolyzing_class_D_beta-lactamase_OXA-42     TTACTTATAACAAGCGCTATTTTTATTTCA 60
lcl|NG_049714.1_cds_WP_038348482.1_1_[gene=blaOXA]_[locus_tag=A7J11_03392]_[protein=OXA-51_family_carbapenem-hydrolyzing_class_D_beta-lactamase_OXA-42     TTACTTATAACAAGCGCTATTTTTATTTCA 60
lcl|NG_049715.1_cds_WP_063862915.1_1_[gene=blaOXA]_[locus_tag=A7J11_03412]_[protein=OXA-51_family_carbapenem-hydrolyzing_class_D_beta-lactamase_OXA-42     TTACTTATAACAAGCGCTATTTTTATTTCA 60
lcl|NG_049715.1_cds_WP_063862915.1_1_[gene=blaOXA]_[locus_tag=A7J11_03412]_[protein=OXA-51_family_carbapenem-hydrolyzing_class_D_beta-lactamase_OXA-42     TTACTTATAACAAGCGCTATTTTTATTTCA 60
lcl|NG_049717.1_cds_WP_063862927.1_1_[gene=blaOXA]_[locus_tag=A7J11_03413]_[protein=OXA-51_family_carbapenem-hydrolyzing_class_D_beta-lactamase_OXA-43     TTACTTATAACAAGCGCTATTTTTATTTCA 60
lcl|NG_049717.1_cds_WP_063862927.1_1_[gene=blaOXA]_[locus_tag=A7J11_03413]_[protein=OXA-51_family_carbapenem-hydrolyzing_class_D_beta-lactamase_OXA-43     TTACTTATAACAAGCGCTATTTTTATTTCA 60
lcl|NG_049718.1_cds_WP_063862945.1_1_[gene=blaOXA]_[locus_tag=A7J11_03414]_[protein=OXA-51_family_carbapenem-hydrolyzing_class_D_beta-lactamase_OXA-43     TTACTTATAACAAGCGCTATTTTTATTTCA 60
lcl|NG_049718.1_cds_WP_063862945.1_1_[gene=blaOXA]_[locus_tag=A7J11_03414]_[protein=OXA-51_family_carbapenem-hydrolyzing_class_D_beta-lactamase_OXA-43     TTACTTATAACAAGCGCTATTTTTATTTCA 60
lcl|NG_049719.1_cds_WP_063864076.1_1_[gene=blaOXA]_[locus_tag=A7J11_03415]_[protein=OXA-51_family_carbapenem-hydrolyzing_class_D_beta-lactamase_OXA-43     TTACTTATAACAAGCGCTATTTTTATTTCA 60
lcl|NG_049719.1_cds_WP_063864076.1_1_[gene=blaOXA]_[locus_tag=A7J11_03415]_[protein=OXA-51_family_carbapenem-hydrolyzing_class_D_beta-lactamase_OXA-43     TTACTTATAACAAGCGCTATTTTTATTTCA 60
lcl|NG_049720.1_cds_WP_063864077.1_1_[gene=blaOXA]_[locus_tag=A7J11_03416]_[protein=OXA-51_family_carbapenem-hydrolyzing_class_D_beta-lactamase_OXA-43     TTACTTATAACAAGCGCTATTTTTATTTCA 60
lcl|NG_049720.1_cds_WP_063864077.1_1_[gene=blaOXA]_[locus_tag=A7J11_03416]_[protein=OXA-51_family_carbapenem-hydrolyzing_class_D_beta-lactamase_OXA-43     TTACTTATAACAAGCGCTATTTTTATTTCA 60
lcl|NG_049727.1_cds_WP_032037742.1_1_[gene=blaOXA]_[locus_tag=A7J11_02938]_[protein=OXA-51_family_carbapenem-hydrolyzing_class_D_beta-lactamase_OXA-44     TTACTTATAACAAGCGCTATTTTTATTTCA 60
lcl|NG_049728.1_cds_WP_063864083.1_1_[gene=blaOXA]_[locus_tag=A7J11_03532]_[protein=OXA-51_family_carbapenem-hydrolyzing_class_D_beta-lactamase_OXA-44     TTACTTATAACAAGCGCTATTTTTATTTCA 60
lcl|NG_049763.1_cds_WP_063864106.1_1_[gene=blaOXA]_[locus_tag=A7J11_03575]_[protein=OXA-51_family_carbapenem-hydrolyzing_class_D_beta-lactamase_OXA-48     TTATTTATAACAAGCGCTATTTTTATTTCA 60
lcl|NG_049774.1_cds_WP_058061931.1_1_[gene=blaOXA]_[locus_tag=A7J11_03587]_[protein=OXA-51_family_carbapenem-hydrolyzing_class_D_beta-lactamase_OXA-49     TTACTTATAACAAGCGCTATTTTTATTTCA 60
lcl|NG_049774.1_cds_WP_058061931.1_1_[gene=blaOXA]_[locus_tag=A7J11_03587]_[protein=OXA-51_family_carbapenem-hydrolyzing_class_D_beta-lactamase_OXA-49     TTACTTATAACAAGCGCTATTTTTATTTCA 60
lcl|NG_049785.1_cds_WP_063864138.1_1_[gene=blaOXA]_[locus_tag=A7J11_03599]_[protein=OXA-51_family_carbapenem-hydrolyzing_class_D_beta-lactamase_OXA-50     TTACTTATAACAAGCGCTATTTTTATTTCA 60
lcl|NG_049786.1_cds_WP_063864150.1_1_[gene=blaOXA]_[locus_tag=A7J11_03600]_[protein=OXA-51_family_carbapenem-hydrolyzing_class_D_beta-lactamase_OXA-50     TTACTTATAACAAGCGCTATTTTTATTTCA 60
lcl|NG_049787.1_cds_WP_063864158.1_1_[gene=blaOXA]_[locus_tag=A7J11_03610]_[protein=OXA-51_family_carbapenem-hydrolyzing_class_D_beta-lactamase_OXA-50     TTACTTATAACAAGCGCTATTTTTATTTCA 60
lcl|NG_049788.1_cds_WP_002033109.1_1_[gene=blaOXA]_[locus_tag=A7J11_01457]_[protein=OXA-51_family_carbapenem-hydrolyzing_class_D_beta-lactamase_OXA-51     TTACTTATAACAAGCGCTATTTTTATTTCA 60
lcl|NG_049791.1_cds_WP_063864208.1_1_[gene=blaOXA]_[locus_tag=A7J11_03618]_[protein=OXA-51_family_carbapenem-hydrolyzing_class_D_beta-lactamase_OXA-51     TTACTTATAACAAGCGCTATTTTTATTTCA 60
lcl|NG_049804.1_cds_WP_001021788.1_1_[gene=blaOXA]_[locus_tag=A7J11_01494]_[protein=OXA-51_family_carbapenem-hydrolyzing_class_D_beta-lactamase_OXA-64     TTACTTATAACAAGCGCTATTTTTATTTCA 60
lcl|NG_049805.1_cds_WP_001021782.1_1_[gene=blaOXA]_[locus_tag=A7J11_01493]_[protein=OXA-51_family_carbapenem-hydrolyzing_class_D_beta-lactamase_OXA-65     TTACTTATAACAAGCGCTATTTTTATTTCA 60
lcl|NG_049806.1_cds_WP_001021792.1_1_[gene=blaOXA]_[locus_tag=A7J11_01497]_[protein=OXA-51_family_carbapenem-hydrolyzing_class_D_beta-lactamase_OXA-66     TTACTTATAACAAGCGCTATTTTTATTTCA 60
lcl|NG_049807.1_cds_WP_063864529.1_1_[gene=blaOXA]_[locus_tag=A7J11_01778]_[protein=OXA-51_family_carbapenem-hydrolyzing_class_D_beta-lactamase_OXA-67     TTACTTATAACAAGCACTATTTTTATTTCA 60
lcl|NG_049808.1_cds_WP_001021775.1_1_[gene=blaOXA]_[locus_tag=A7J11_01496]_[protein=OXA-51_family_carbapenem-hydrolyzing_class_D_beta-lactamase_OXA-68     TTACTTATAACAAGCGCTATTTTTATTTCA 60
lcl|NG_049809.1_cds_WP_001021779.1_1_[gene=blaOXA]_[locus_tag=A7J11_01482]_[protein=OXA-51_family_carbapenem-hydrolyzing_class_D_beta-lactamase_OXA-69     TTACTTATAACAAGCGCTATTTTTATTTCA 60
lcl|NG_049811.1_cds_WP_032000166.1_1_[gene=blaOXA]_[locus_tag=A7J11_01495]_[protein=OXA-51_family_carbapenem-hydrolyzing_class_D_beta-lactamase_OXA-70     TTACTTATAACAAGCGCTATTTTTATTTCA 60
lcl|NG_049812.1_cds_WP_001021785.1_1_[gene=blaOXA]_[locus_tag=A7J11_01481]_[protein=OXA-51_family_carbapenem-hydrolyzing_class_D_beta-lactamase_OXA-71     TTACTTATAACAAGCGCTATTTTTATTTCA 60
lcl|NG_049816.1_cds_WP_001025292.1_1_[gene=blaOXA]_[locus_tag=A7J11_01480]_[protein=OXA-51_family_carbapenem-hydrolyzing_class_D_beta-lactamase_OXA-75     TTACTTATAACAAGCGCTATTTTTATTTCA 60
lcl|NG_049817.1_cds_WP_063864533.1_1_[gene=blaOXA]_[locus_tag=A7J11_01524]_[protein=OXA-51_family_carbapenem-hydrolyzing_class_D_beta-lactamase_OXA-76     TTACTTATAACAAGCGCTATTTTTATTTCA 60
lcl|NG_049818.1_cds_WP_063864534.1_1_[gene=blaOXA]_[locus_tag=A7J11_01523]_[protein=OXA-51_family_carbapenem-hydrolyzing_class_D_beta-lactamase_OXA-77     TTACTTATCACAAGCGCTATTTTTATTTCA 60
lcl|NG_049819.1_cds_WP_005139262.1_1_[gene=blaOXA]_[locus_tag=A7J11_01492]_[protein=OXA-51_family_carbapenem-hydrolyzing_class_D_beta-lactamase_OXA-78     TTACTTATAACAAGCGCTATTTTTATTTCA 60
lcl|NG_049820.1_cds_WP_063864535.1_1_[gene=blaOXA]_[locus_tag=A7J11_01991]_[protein=OXA-51_family_carbapenem-hydrolyzing_class_D_beta-lactamase_OXA-79     TTACTTATAACAAGCGCTATTTTTATTTCA 60
lcl|NG_049821.1_cds_WP_063864536.1_1_[gene=blaOXA]_[locus_tag=A7J11_01992]_[protein=OXA-51_family_carbapenem-hydrolyzing_class_D_beta-lactamase_OXA-80     TTACTTATAACAAGCGCTATTTTTATTTCA 60
lcl|NG_049822.1_cds_WP_001021793.1_1_[gene=blaOXA]_[locus_tag=A7J11_01844]_[protein=OXA-51_family_carbapenem-hydrolyzing_class_D_beta-lactamase_OXA-82     TTACTTATAACAAGCGCTATTTTTATTTCA 60
lcl|NG_049823.1_cds_WP_057046497.1_1_[gene=blaOXA]_[locus_tag=A7J11_01694]_[protein=OXA-51_family_carbapenem-hydrolyzing_class_D_beta-lactamase_OXA-83     TTACTTATAACAAGCGCTATTTTTATTTCA 60
lcl|NG_049824.1_cds_WP_063864537.1_1_[gene=blaOXA]_[locus_tag=A7J11_01695]_[protein=OXA-51_family_carbapenem-hydrolyzing_class_D_beta-lactamase_OXA-84     TTACTTATAACAAGCGCTATTTTTATTTCA 60
lcl|NG_049826.1_cds_WP_063864539.1_1_[gene=blaOXA]_[locus_tag=A7J11_01611]_[protein=OXA-51_family_carbapenem-hydrolyzing_class_D_beta-lactamase_OXA-86     TTACTTATAACAAGCACTATTTTTATTTCA 60
lcl|NG_049827.1_cds_WP_032491656.1_1_[gene=blaOXA]_[locus_tag=A7J11_01725]_[protein=OXA-51_family_carbapenem-hydrolyzing_class_D_beta-lactamase_OXA-87     TTACTTATAACAAGCACTATTTTTATTTCA 60
lcl|NG_049828.1_cds_WP_063864540.1_1_[gene=blaOXA]_[locus_tag=A7J11_01737]_[protein=OXA-51_family_carbapenem-hydrolyzing_class_D_beta-lactamase_OXA-88     TTACTTATAACAAGCGCTATTTTTATTTCA 60
lcl|NG_049829.1_cds_WP_063864541.1_1_[gene=blaOXA]_[locus_tag=A7J11_01759]_[protein=OXA-51_family_carbapenem-hydrolyzing_class_D_beta-lactamase_OXA-89     TTACTTATAACAAGCGCTATTTTTATTTCA 60
lcl|NG_049831.1_cds_WP_001021781.1_1_[gene=blaOXA]_[locus_tag=A7J11_02099]_[protein=OXA-51_family_carbapenem-hydrolyzing_class_D_beta-lactamase_OXA-90     TTACTTATAACAAGCGCTATTTTTATTTCA 60
lcl|NG_049832.1_cds_WP_001021776.1_1_[gene=blaOXA]_[locus_tag=A7J11_01772]_[protein=OXA-51_family_carbapenem-hydrolyzing_class_D_beta-lactamase_OXA-91     TTACTTATAACAAGCGCTATTTTTATTTCA 60
lcl|NG_049833.1_cds_WP_059262713.1_1_[gene=blaOXA]_[locus_tag=A7J11_01719]_[protein=OXA-51_family_carbapenem-hydrolyzing_class_D_beta-lactamase_OXA-92     TTACTTATAACAAGCGCTATTTTTATTTCA 60
lcl|NG_049834.1_cds_WP_063864542.1_1_[gene=blaOXA]_[locus_tag=A7J11_01776]_[protein=OXA-51_family_carbapenem-hydrolyzing_class_D_beta-lactamase_OXA-93     TTACTTATAACAAGCACTATTTTTATTTCA 60
lcl|NG_049835.1_cds_WP_029424390.1_1_[gene=blaOXA]_[locus_tag=A7J11_01775]_[protein=OXA-51_family_carbapenem-hydrolyzing_class_D_beta-lactamase_OXA-94     TTACTTATAACAAGCGCTATTTTTATTTCA 60
lcl|NG_049836.1_cds_WP_031960432.1_1_[gene=blaOXA]_[locus_tag=A7J11_01773]_[protein=OXA-51_family_carbapenem-hydrolyzing_class_D_beta-lactamase_OXA-95     TTCCTTATAACAAGCGCTATTTTTATTTCA 60
lcl|NG_049839.1_cds_WP_001021777.1_1_[gene=blaOXA]_[locus_tag=A7J11_02013]_[protein=OXA-51_family_carbapenem-hydrolyzing_class_D_beta-lactamase_OXA-98     TTACTTATAACAAGCGCTATTTTTATTTCA 60
lcl|NG_049840.1_cds_WP_017816859.1_1_[gene=blaOXA]_[locus_tag=A7J11_01834]_[protein=OXA-51_family_carbapenem-hydrolyzing_class_D_beta-lactamase_OXA-99     TTACTTATAACAAGCGCTATTTTTATTTCA 60
lcl|NG_051168.1_cds_WP_065419572.1_1_[gene=blaOXA]_[locus_tag=A7J11_03756]_[protein=OXA-51_family_carbapenem-hydrolyzing_class_D_beta-lactamase_OXA-52     TTACTTATAACAAGCGCTATTTTTATTTCA 60
lcl|NG_051470.1_cds_WP_068981635.1_1_[gene=blaOXA]_[locus_tag=A7J11_03771]_[protein=OXA-51_family_carbapenem-hydrolyzing_class_D_beta-lactamase_OXA-51     TTACTTATAACAAGCGCTATTTTTATTTCA 60
lcl|NG_051471.1_cds_WP_068981636.1_1_[gene=blaOXA]_[locus_tag=A7J11_03772]_[protein=OXA-51_family_carbapenem-hydrolyzing_class_D_beta-lactamase_OXA-51     TTACTTATAACAAGCGCTATTTTTATTTCA 60
lcl|NG_051473.1_cds_WP_068981638.1_1_[gene=blaOXA]_[locus_tag=A7J11_03796]_[protein=OXA-51_family_carbapenem-hydrolyzing_class_D_beta-lactamase_OXA-52     TTACTTATAACAAGCGCTATTTTTATTTCA 60
lcl|NG_051474.1_cds_WP_068981639.1_1_[gene=blaOXA]_[locus_tag=A7J11_03797]_[protein=OXA-51_family_carbapenem-hydrolyzing_class_D_beta-lactamase_OXA-52     TTACTTATAACAAGCGCTATTTTTATTTCA 60
lcl|NG_051475.1_cds_WP_068981640.1_1_[gene=blaOXA]_[locus_tag=A7J11_03800]_[protein=OXA-51_family_carbapenem-hydrolyzing_class_D_beta-lactamase_OXA-52     TTACTTATAACAAGCGCTATTTTTATTTCA 60
lcl|NG_051478.1_cds_WP_068981643.1_1_[gene=blaOXA]_[locus_tag=A7J11_03801]_[protein=OXA-51_family_carbapenem-hydrolyzing_class_D_beta-lactamase_OXA-52     TCACTTATAACAAGCGCTATTTTTATTTCA 60
lcl|NG_051479.1_cds_WP_068981644.1_1_[gene=blaOXA]_[locus_tag=A7J11_03799]_[protein=OXA-51_family_carbapenem-hydrolyzing_class_D_beta-lactamase_OXA-52     TTACTTATAACAAGCACTATTTTTATTTCA 60
lcl|NG_051480.1_cds_WP_068981645.1_1_[gene=blaOXA]_[locus_tag=A7J11_03794]_[protein=OXA-51_family_carbapenem-hydrolyzing_class_D_beta-lactamase_OXA-53     TTACTTATAACAAGCGCTATTTTTATTTCA 60
lcl|NG_051481.1_cds_WP_068981646.1_1_[gene=blaOXA]_[locus_tag=A7J11_03795]_[protein=OXA-51_family_carbapenem-hydrolyzing_class_D_beta-lactamase_OXA-53     TTACTTATAACAAGCGCTATTTTTATTTCA 60
lcl|NG_051482.1_cds_WP_068981647.1_1_[gene=blaOXA]_[locus_tag=A7J11_03809]_[protein=OXA-51_family_carbapenem-hydrolyzing_class_D_beta-lactamase_OXA-53     TTACTTATAACAAGCGCTATTTTTATTTCA 60
lcl|NG_054692.1_cds_WP_085562402.1_1_[gene=blaOXA]_[locus_tag=A7J11_05008]_[protein=OXA-51_family_carbapenem-hydrolyzing_class_D_beta-lactamase_OXA-54     TTACTTATAACAAGCGCTATTTTTATTTCA 60
lcl|NG_054698.1_cds_WP_085562408.1_1_[gene=blaOXA]_[locus_tag=A7J11_05014]_[protein=OXA-51_family_carbapenem-hydrolyzing_class_D_beta-lactamase_OXA-55     TTACTTATAACAAGCGCTATTTTTATTTCA 60
lcl|NG_054699.1_cds_WP_085562409.1_1_[gene=blaOXA]_[locus_tag=A7J11_05015]_[protein=OXA-51_family_carbapenem-hydrolyzing_class_D_beta-lactamase_OXA-55     TTACTTATAACAAGCGCTATTTTTATTTCA 60
lcl|NG_054700.1_cds_WP_085562410.1_1_[gene=blaOXA]_[locus_tag=A7J11_05016]_[protein=OXA-51_family_carbapenem-hydrolyzing_class_D_beta-lactamase_OXA-55     TTACTTATAACAAGCGCTATTTTTATTTCA 60
lcl|NG_054701.1_cds_WP_085562411.1_1_[gene=blaOXA]_[locus_tag=A7J11_05017]_[protein=OXA-51_family_carbapenem-hydrolyzing_class_D_beta-lactamase_OXA-55     TTACTTATAACAAGCGCTATTTTTATTTCA 60
lcl|NG_054702.1_cds_WP_085562412.1_1_[gene=blaOXA]_[locus_tag=A7J11_05018]_[protein=OXA-51_family_carbapenem-hydrolyzing_class_D_beta-lactamase_OXA-55     TTACTTATAACAAGCGCTATTTTTATTTCA 60
lcl|NG_054703.1_cds_WP_085562413.1_1_[gene=blaOXA]_[locus_tag=A7J11_05019]_[protein=OXA-51_family_carbapenem-hydrolyzing_class_D_beta-lactamase_OXA-55     TTACTTATAACAAGCGCTATTTTTATTTCA 60
lcl|NG_054704.1_cds_WP_085562414.1_1_[gene=blaOXA]_[locus_tag=A7J11_05020]_[protein=OXA-51_family_carbapenem-hydrolyzing_class_D_beta-lactamase_OXA-56     TTACTTATAACAAGCGCTATTTTTATTTCA 60
lcl|NG_054705.1_cds_WP_085562415.1_1_[gene=blaOXA]_[locus_tag=A7J11_05021]_[protein=OXA-51_family_carbapenem-hydrolyzing_class_D_beta-lactamase_OXA-56     TTACTTATAACAAGCGCTATTTTTATTTCA 60
lcl|NG_054706.1_cds_WP_085562416.1_1_[gene=blaOXA]_[locus_tag=A7J11_05022]_[protein=OXA-51_family_carbapenem-hydrolyzing_class_D_beta-lactamase_OXA-56     TTACTTATAACAAGCGCTATTTTTAGTTCA 60
lcl|NG_062257.1_cds_WP_122630844.1_1_[gene=blaOXA]_[locus_tag=A7J11_05919]_[protein=OXA-51_family_carbapenem-hydrolyzing_class_D_beta-lactamase_OXA-73     TTACTTATAACAAGCGCTATTTTTATTTCA 60
lcl|NG_062266.1_cds_WP_122630853.1_1_[gene=blaOXA]_[locus_tag=A7J11_05930]_[protein=OXA-51_family_carbapenem-hydrolyzing_class_D_beta-lactamase_OXA-73     TTACTTATAACAAGCGCTATTTTTATTTCA 60
lcl|NG_062267.1_cds_WP_122630854.1_1_[gene=blaOXA]_[locus_tag=A7J11_05931]_[protein=OXA-51_family_carbapenem-hydrolyzing_class_D_beta-lactamase_OXA-73     TTACTTATAACAAGCGCTATTTTTATTTCA 60
lcl|NG_062277.1_cds_WP_122630864.1_1_[gene=blaOXA]_[locus_tag=A7J11_05941]_[protein=OXA-51_family_carbapenem-hydrolyzing_class_D_beta-lactamase_OXA-68     TTACTTATAACAAGCGCTATTTTTATTTCA 60
lcl|NG_062304.1_cds_WP_122630884.1_1_[gene=blaOXA]_[locus_tag=A7J11_05968]_[protein=OXA-51_family_carbapenem-hydrolyzing_class_D_beta-lactamase_OXA-68     TTACTTATAACAAGCGCTATTTTTATTTCA 60
lcl|NG_062305.1_cds_WP_122630885.1_1_[gene=blaOXA]_[locus_tag=A7J11_05969]_[protein=OXA-51_family_carbapenem-hydrolyzing_class_D_beta-lactamase_OXA-68     TTACTTATAACAAGCGCTATTTTTATTTCA 60
lcl|NG_062306.1_cds_WP_122630886.1_1_[gene=blaOXA]_[locus_tag=A7J11_05970]_[protein=OXA-51_family_carbapenem-hydrolyzing_class_D_beta-lactamase_OXA-68     TTACTTATAACAAGCGCTATTTTTATTTCA 60
lcl|NG_062307.1_cds_WP_122630887.1_1_[gene=blaOXA]_[locus_tag=A7J11_05971]_[protein=OXA-51_family_carbapenem-hydrolyzing_class_D_beta-lactamase_OXA-68     TTACTTATAACAAGCGCTATTTTTATTTCA 60
lcl|NG_062308.1_cds_WP_122630888.1_1_[gene=blaOXA]_[locus_tag=A7J11_05972]_[protein=OXA-51_family_carbapenem-hydrolyzing_class_D_beta-lactamase_OXA-68     TTACTTATAACAAGCGCTATTTTTATTTCA 60
lcl|NG_062309.1_cds_WP_122630889.1_1_[gene=blaOXA]_[locus_tag=A7J11_05973]_[protein=OXA-51_family_carbapenem-hydrolyzing_class_D_beta-lactamase_OXA-68     TTACTTATAACAAGCGCTATTTTTATTTCA 60
lcl|NG_062310.1_cds_WP_122630890.1_1_[gene=blaOXA]_[locus_tag=A7J11_05974]_[protein=OXA-51_family_carbapenem-hydrolyzing_class_D_beta-lactamase_OXA-68     TTACTTATAACAAGCGCTATTTTTATTTCA 60
lcl|NG_062311.1_cds_WP_122630891.1_1_[gene=blaOXA]_[locus_tag=A7J11_05975]_[protein=OXA-51_family_carbapenem-hydrolyzing_class_D_beta-lactamase_OXA-68     TTACTTATAACAAGCGCTATTTTTATTTCA 60
lcl|NG_062312.1_cds_WP_122630892.1_1_[gene=blaOXA]_[locus_tag=A7J11_05976]_[protein=OXA-51_family_carbapenem-hydrolyzing_class_D_beta-lactamase_OXA-69     TTACTTATAACAAGCGCTATTTTTATTTCA 60
lcl|NG_062313.1_cds_WP_122630893.1_1_[gene=blaOXA]_[locus_tag=A7J11_05977]_[protein=OXA-51_family_carbapenem-hydrolyzing_class_D_beta-lactamase_OXA-69     TTACTTATAACAAGCGCTATTTTTATTTCA 60
lcl|NG_062314.1_cds_WP_122630894.1_1_[gene=blaOXA]_[locus_tag=A7J11_05978]_[protein=OXA-51_family_carbapenem-hydrolyzing_class_D_beta-lactamase_OXA-69     TTACTTATAACAAGCGCTATTTTTATTTCA 60
lcl|NG_062315.1_cds_WP_122630895.1_1_[gene=blaOXA]_[locus_tag=A7J11_05979]_[protein=OXA-51_family_carbapenem-hydrolyzing_class_D_beta-lactamase_OXA-69     TTACTTATAACAAGCGCTATTTTTATTTCA 60
lcl|NG_062316.1_cds_WP_122630896.1_1_[gene=blaOXA]_[locus_tag=A7J11_05980]_[protein=OXA-51_family_carbapenem-hydrolyzing_class_D_beta-lactamase_OXA-69     TTACTTATAACAAGCGCTATTTTTATTTCA 60
lcl|NG_062317.1_cds_WP_122630897.1_1_[gene=blaOXA]_[locus_tag=A7J11_05981]_[protein=OXA-51_family_carbapenem-hydrolyzing_class_D_beta-lactamase_OXA-69     TTACTTATAACAAGCGCTATTTTTATTTCA 60
lcl|NG_062318.1_cds_WP_122630898.1_1_[gene=blaOXA]_[locus_tag=A7J11_05982]_[protein=OXA-51_family_carbapenem-hydrolyzing_class_D_beta-lactamase_OXA-69     TTACTTATAACAAGCGCTATTTTTATTTCA 60
lcl|NG_062319.1_cds_WP_122630899.1_1_[gene=blaOXA]_[locus_tag=A7J11_05983]_[protein=OXA-51_family_carbapenem-hydrolyzing_class_D_beta-lactamase_OXA-69     TTACTTATAACAAGCGCTATTTTTATTTCA 60
lcl|NG_062320.1_cds_WP_122630900.1_1_[gene=blaOXA]_[locus_tag=A7J11_05984]_[protein=OXA-51_family_carbapenem-hydrolyzing_class_D_beta-lactamase_OXA-69     TTACTTATAACAAGCGCTATTTTTATTTCA 60
lcl|NG_062321.1_cds_WP_122630901.1_1_[gene=blaOXA]_[locus_tag=A7J11_05985]_[protein=OXA-51_family_carbapenem-hydrolyzing_class_D_beta-lactamase_OXA-69     TTACTTATAACAAGCGCTATTTTTATTTCA 60
lcl|NG_062322.1_cds_WP_122630902.1_1_[gene=blaOXA]_[locus_tag=A7J11_05986]_[protein=OXA-51_family_carbapenem-hydrolyzing_class_D_beta-lactamase_OXA-70     TTACTTATAACAAGCGCTATTTTTATTTCA 60
lcl|NG_062323.1_cds_WP_122630903.1_1_[gene=blaOXA]_[locus_tag=A7J11_05987]_[protein=OXA-51_family_carbapenem-hydrolyzing_class_D_beta-lactamase_OXA-70     TTACTTATAACAAGCGCTATTTTTATTTCA 60
lcl|NG_062324.1_cds_WP_122630904.1_1_[gene=blaOXA]_[locus_tag=A7J11_05988]_[protein=OXA-51_family_carbapenem-hydrolyzing_class_D_beta-lactamase_OXA-70     TTACTTATAACAAGCGCTATTTTTATTTCA 60
lcl|NG_062325.1_cds_WP_122630905.1_1_[gene=blaOXA]_[locus_tag=A7J11_05989]_[protein=OXA-51_family_carbapenem-hydrolyzing_class_D_beta-lactamase_OXA-70     TTATTTATAACAAGCGCTATTTTTATTTCA 60
lcl|NG_062326.1_cds_WP_122630906.1_1_[gene=blaOXA]_[locus_tag=A7J11_05990]_[protein=OXA-51_family_carbapenem-hydrolyzing_class_D_beta-lactamase_OXA-70     TTACTTATAACAAGCGCTATTTTTATTTCA 60
lcl|NG_062327.1_cds_WP_122630907.1_1_[gene=blaOXA]_[locus_tag=A7J11_05991]_[protein=OXA-51_family_carbapenem-hydrolyzing_class_D_beta-lactamase_OXA-70     TTACTTATAACAAGCGCTATTTTTATTTCA 60
lcl|NG_062328.1_cds_WP_122630908.1_1_[gene=blaOXA]_[locus_tag=A7J11_05992]_[protein=OXA-51_family_carbapenem-hydrolyzing_class_D_beta-lactamase_OXA-70     TTACTTATAACAAGCGCTATTTTTATTTCA 60
lcl|NG_062329.1_cds_WP_122630909.1_1_[gene=blaOXA]_[locus_tag=A7J11_05993]_[protein=OXA-51_family_carbapenem-hydrolyzing_class_D_beta-lactamase_OXA-70     TTACTTATAACAAGCGCTATTTTTATTTCA 60
lcl|NG_062330.1_cds_WP_122630910.1_1_[gene=blaOXA]_[locus_tag=A7J11_05994]_[protein=OXA-51_family_carbapenem-hydrolyzing_class_D_beta-lactamase_OXA-71     TTACTTATAACAAGCGCTATTTTTATTTCA 60
lcl|NG_062331.1_cds_WP_122630911.1_1_[gene=blaOXA]_[locus_tag=A7J11_05995]_[protein=OXA-51_family_carbapenem-hydrolyzing_class_D_beta-lactamase_OXA-71     TTACTTATAACAAGCGCTATTTTTATTTCA 60
lcl|NG_062332.1_cds_WP_122630912.1_1_[gene=blaOXA]_[locus_tag=A7J11_05996]_[protein=OXA-51_family_carbapenem-hydrolyzing_class_D_beta-lactamase_OXA-72     TTACTTATAACAAGCGCTATTTTTATTTCA 60
lcl|NG_062333.1_cds_WP_122630913.1_1_[gene=blaOXA]_[locus_tag=A7J11_05997]_[protein=OXA-51_family_carbapenem-hydrolyzing_class_D_beta-lactamase_OXA-72     TTACTTATAACAAGCGCTATTTTTATTTCA 60
lcl|NG_062334.1_cds_WP_122630914.1_1_[gene=blaOXA]_[locus_tag=A7J11_05998]_[protein=OXA-51_family_carbapenem-hydrolyzing_class_D_beta-lactamase_OXA-72     TTACTTATAACAAGCGCTATTTTTATTTCA 60
lcl|NG_062335.1_cds_WP_122630915.1_1_[gene=blaOXA]_[locus_tag=A7J11_05999]_[protein=OXA-51_family_carbapenem-hydrolyzing_class_D_beta-lactamase_OXA-72     TTACTTATAACAAGCGCTATTTTTATTTCA 60
lcl|NG_062336.1_cds_WP_122630916.1_1_[gene=blaOXA]_[locus_tag=A7J11_06000]_[protein=OXA-51_family_carbapenem-hydrolyzing_class_D_beta-lactamase_OXA-70     TTACTTATAACAAGCGCTATTTTTATTTCA 60
lcl|NG_062337.1_cds_WP_122630917.1_1_[gene=blaOXA]_[locus_tag=A7J11_06001]_[protein=OXA-51_family_carbapenem-hydrolyzing_class_D_beta-lactamase_OXA-70     TTACTTATAACAAGCGCTATTTTTATTTCA 60
lcl|NG_062338.1_cds_WP_122630918.1_1_[gene=blaOXA]_[locus_tag=A7J11_06002]_[protein=OXA-51_family_carbapenem-hydrolyzing_class_D_beta-lactamase_OXA-71     TTACTTATAACAAGCGCTATTTTTATTTCA 60
lcl|NG_062339.1_cds_WP_122630919.1_1_[gene=blaOXA]_[locus_tag=A7J11_06003]_[protein=OXA-51_family_carbapenem-hydrolyzing_class_D_beta-lactamase_OXA-71     TTACTTATAACAAGCGCTATTTTTATTTCA 60
lcl|NG_062340.1_cds_WP_122630920.1_1_[gene=blaOXA]_[locus_tag=A7J11_06004]_[protein=OXA-51_family_carbapenem-hydrolyzing_class_D_beta-lactamase_OXA-71     TTACTTATAACAAGCGCTATTTTTATTTCA 60
lcl|NG_062341.1_cds_WP_122630921.1_1_[gene=blaOXA]_[locus_tag=A7J11_06005]_[protein=OXA-51_family_carbapenem-hydrolyzing_class_D_beta-lactamase_OXA-71     TTACTTATAACAAGCGCTATTTTTATTTCA 60
lcl|NG_062342.1_cds_WP_122630922.1_1_[gene=blaOXA]_[locus_tag=A7J11_06006]_[protein=OXA-51_family_carbapenem-hydrolyzing_class_D_beta-lactamase_OXA-71     TTACTTATAACAAGCGCTATTTTTATTTCA 60
lcl|NG_062343.1_cds_WP_016685888.1_1_[gene=blaOXA]_[locus_tag=A7J11_06007]_[protein=OXA-51_family_carbapenem-hydrolyzing_class_D_beta-lactamase_OXA-71     TTACTTATAACAAGCGCTATCTTTATTTCA 60
lcl|NG_062344.1_cds_WP_031998610.1_1_[gene=blaOXA]_[locus_tag=A7J11_06008]_[protein=OXA-51_family_carbapenem-hydrolyzing_class_D_beta-lactamase_OXA-71     TTACTTATAACAAGCGCTATTTTTATTTCA 60
lcl|NG_062345.1_cds_WP_032018141.1_1_[gene=blaOXA]_[locus_tag=A7J11_06009]_[protein=OXA-51_family_carbapenem-hydrolyzing_class_D_beta-lactamase_OXA-71     TTACTTATAACAAGCGCTATTTTTATTTCA 60
lcl|NG_063842.1_cds_WP_128268238.1_1_[gene=blaOXA]_[locus_tag=A7J11_06055]_[protein=OXA-51_family_carbapenem-hydrolyzing_class_D_beta-lactamase_OXA-73     TTACTTATAACAAGCGCTATTTTTATTTCA 60
lcl|NG_063843.1_cds_WP_114225343.1_1_[gene=blaOXA]_[locus_tag=A7J11_06053]_[protein=OXA-51_family_carbapenem-hydrolyzing_class_D_beta-lactamase_OXA-73     TTACTTATAACAAGCGCTATTTTTATTTCA 60
lcl|NG_063844.1_cds_WP_128268239.1_1_[gene=blaOXA]_[locus_tag=A7J11_06056]_[protein=OXA-51_family_carbapenem-hydrolyzing_class_D_beta-lactamase_OXA-74     TTACTTATAACAAGCGCTATTTTTATTTCA 60
lcl|NG_063845.1_cds_WP_128268240.1_1_[gene=blaOXA]_[locus_tag=A7J11_06057]_[protein=OXA-51_family_carbapenem-hydrolyzing_class_D_beta-lactamase_OXA-74     TTACTTATAACAAGCGCTATTTTTATTTCA 60
lcl|NG_063846.1_cds_WP_128268241.1_1_[gene=blaOXA]_[locus_tag=A7J11_06058]_[protein=OXA-51_family_carbapenem-hydrolyzing_class_D_beta-lactamase_OXA-74     TTACTTATAACAAGCGCTATTTTTATTTCA 60
lcl|NG_063847.1_cds_WP_128268242.1_1_[gene=blaOXA]_[locus_tag=A7J11_06059]_[protein=OXA-51_family_carbapenem-hydrolyzing_class_D_beta-lactamase_OXA-74     TTACTTATAACAAGCGCTATTTTTATTTCA 60
lcl|NG_063848.1_cds_WP_128268243.1_1_[gene=blaOXA]_[locus_tag=A7J11_06060]_[protein=OXA-51_family_carbapenem-hydrolyzing_class_D_beta-lactamase_OXA-74     TTACTTATAACAAGCACTATTTTTATTTCA 60
lcl|NG_063849.1_cds_WP_128268244.1_1_[gene=blaOXA]_[locus_tag=A7J11_06061]_[protein=OXA-51_family_carbapenem-hydrolyzing_class_D_beta-lactamase_OXA-74     TTACTTATAACAAGCGCTATTTTTATTTCA 60
lcl|NG_063850.1_cds_WP_128268245.1_1_[gene=blaOXA]_[locus_tag=A7J11_06062]_[protein=OXA-51_family_carbapenem-hydrolyzing_class_D_beta-lactamase_OXA-74     TTACTTATAACAAGCGCTATTTTTATTTCA 60
lcl|NG_063851.1_cds_WP_128268246.1_1_[gene=blaOXA]_[locus_tag=A7J11_06063]_[protein=OXA-51_family_carbapenem-hydrolyzing_class_D_beta-lactamase_OXA-74     TTACTTATAACAAGCGCTATTTTTATTTCA 60
lcl|NG_063852.1_cds_WP_128268247.1_1_[gene=blaOXA]_[locus_tag=A7J11_06064]_[protein=OXA-51_family_carbapenem-hydrolyzing_class_D_beta-lactamase_OXA-74     TTACTTATAACAAGCGCTATTTTTATTTCA 60
lcl|NG_063853.1_cds_WP_128268248.1_1_[gene=blaOXA]_[locus_tag=A7J11_06065]_[protein=OXA-51_family_carbapenem-hydrolyzing_class_D_beta-lactamase_OXA-74     TTACTTATAACAAGCGCTATTTTTATTTCA 60
lcl|NG_063854.1_cds_WP_128268249.1_1_[gene=blaOXA]_[locus_tag=A7J11_06066]_[protein=OXA-51_family_carbapenem-hydrolyzing_class_D_beta-lactamase_OXA-75     TTACTTATAACAAGCGCTATTTTTATTTCA 60
lcl|NG_063855.1_cds_WP_128268250.1_1_[gene=blaOXA]_[locus_tag=A7J11_06067]_[protein=OXA-51_family_carbapenem-hydrolyzing_class_D_beta-lactamase_OXA-75     TTACTTATAACAAGCGCTATTTTTATTTCA 60
lcl|NG_063856.1_cds_WP_128268251.1_1_[gene=blaOXA]_[locus_tag=A7J11_06068]_[protein=OXA-51_family_carbapenem-hydrolyzing_class_D_beta-lactamase_OXA-75     TTACTTATAACAAGCGCTATTTTTATTTCA 60
lcl|NG_063857.1_cds_WP_128268252.1_1_[gene=blaOXA]_[locus_tag=A7J11_06069]_[protein=OXA-51_family_carbapenem-hydrolyzing_class_D_beta-lactamase_OXA-75     TTACTTATAACAAGCGCTATTTTTATTTCA 60
lcl|NG_063858.1_cds_WP_128268253.1_1_[gene=blaOXA]_[locus_tag=A7J11_06070]_[protein=OXA-51_family_carbapenem-hydrolyzing_class_D_beta-lactamase_OXA-75     TTACTTATAACAAGCGCTATTTTTATTTCA 60
lcl|NG_063859.1_cds_WP_128268254.1_1_[gene=blaOXA]_[locus_tag=A7J11_06071]_[protein=OXA-51_family_carbapenem-hydrolyzing_class_D_beta-lactamase_OXA-75     TTACTTATAACAAGCGCTATTTTTATTTCA 60
lcl|NG_063860.1_cds_WP_128268255.1_1_[gene=blaOXA]_[locus_tag=A7J11_06072]_[protein=OXA-51_family_carbapenem-hydrolyzing_class_D_beta-lactamase_OXA-75     TTACTTATAACAAGCGCTATTTTTATTTCA 60
lcl|NG_063861.1_cds_WP_128268256.1_1_[gene=blaOXA]_[locus_tag=A7J11_06073]_[protein=OXA-51_family_carbapenem-hydrolyzing_class_D_beta-lactamase_OXA-75     TTACTTATAACAAGCGCTATTTTTATTTCA 60
lcl|NG_063862.1_cds_WP_128268257.1_1_[gene=blaOXA]_[locus_tag=A7J11_06074]_[protein=OXA-51_family_carbapenem-hydrolyzing_class_D_beta-lactamase_OXA-75     TTACTTATAACAAGCGCTATTTTTATTTCA 60
lcl|NG_063863.1_cds_WP_128268258.1_1_[gene=blaOXA]_[locus_tag=A7J11_06075]_[protein=OXA-51_family_carbapenem-hydrolyzing_class_D_beta-lactamase_OXA-75     TTACTTATAACAAGCGCTATTTTTATTTCA 60
lcl|NG_063864.1_cds_WP_128268259.1_1_[gene=blaOXA]_[locus_tag=A7J11_06076]_[protein=OXA-51_family_carbapenem-hydrolyzing_class_D_beta-lactamase_OXA-76     TTACTTATAACAAGCGCTATTTTTATTTCA 60
lcl|NG_063865.1_cds_WP_128268260.1_1_[gene=blaOXA]_[locus_tag=A7J11_06077]_[protein=OXA-51_family_carbapenem-hydrolyzing_class_D_beta-lactamase_OXA-76     TTACTTATAACAAGCGCTATTTTTATTTCA 60
lcl|NG_063866.1_cds_WP_128268261.1_1_[gene=blaOXA]_[locus_tag=A7J11_06078]_[protein=OXA-51_family_carbapenem-hydrolyzing_class_D_beta-lactamase_OXA-76     TTATTTATAACAAGCGCTATTTTTATTTCA 60
lcl|NG_063867.1_cds_WP_128268262.1_1_[gene=blaOXA]_[locus_tag=A7J11_06079]_[protein=OXA-51_family_carbapenem-hydrolyzing_class_D_beta-lactamase_OXA-76     TTACTTATAACAAGCACTATTTTTATTTCA 60
lcl|NG_063868.1_cds_WP_128268263.1_1_[gene=blaOXA]_[locus_tag=A7J11_06080]_[protein=OXA-51_family_carbapenem-hydrolyzing_class_D_beta-lactamase_OXA-76     TTACTTATAACAAGCGCTATTTTTATTTCA 60
lcl|NG_063869.1_cds_WP_128268264.1_1_[gene=blaOXA]_[locus_tag=A7J11_06081]_[protein=OXA-51_family_carbapenem-hydrolyzing_class_D_beta-lactamase_OXA-76     TTACTTATAACAAGCGCTATTTTTATTTCA 60
lcl|NG_063870.1_cds_WP_128268265.1_1_[gene=blaOXA]_[locus_tag=A7J11_06082]_[protein=OXA-51_family_carbapenem-hydrolyzing_class_D_beta-lactamase_OXA-76     TTACTTATAACAAGCGCTATTTTTATTTCA 60
lcl|NG_063871.1_cds_WP_128268266.1_1_[gene=blaOXA]_[locus_tag=A7J11_06083]_[protein=OXA-51_family_carbapenem-hydrolyzing_class_D_beta-lactamase_OXA-76     TTACTTATAACAAGCGCTATTTTTATTTCA 60
lcl|NG_063872.1_cds_WP_128268267.1_1_[gene=blaOXA]_[locus_tag=A7J11_06084]_[protein=OXA-51_family_carbapenem-hydrolyzing_class_D_beta-lactamase_OXA-76     TTACTTATAACAAGCGCTATTTTTATTTCA 60
lcl|NG_063873.1_cds_WP_128268268.1_1_[gene=blaOXA]_[locus_tag=A7J11_06085]_[protein=OXA-51_family_carbapenem-hydrolyzing_class_D_beta-lactamase_OXA-76     TTACTTATAACAAGCGCTATTTTTATTTCA 60
lcl|NG_063874.1_cds_WP_128268269.1_1_[gene=blaOXA]_[locus_tag=A7J11_06086]_[protein=OXA-51_family_carbapenem-hydrolyzing_class_D_beta-lactamase_OXA-77     TTACTTATAACAAGCGCTATTTTTATTTCA 60
lcl|NG_063875.1_cds_WP_128268270.1_1_[gene=blaOXA]_[locus_tag=A7J11_06087]_[protein=OXA-51_family_carbapenem-hydrolyzing_class_D_beta-lactamase_OXA-77     TTACTTATAACAAGCGCTATTTTTATTTCA 60
lcl|NG_063876.1_cds_WP_128268271.1_1_[gene=blaOXA]_[locus_tag=A7J11_06088]_[protein=OXA-51_family_carbapenem-hydrolyzing_class_D_beta-lactamase_OXA-77     TTACTTATAACAAGCGCTATTTTTATTCCA 60
lcl|NG_063877.1_cds_WP_128268272.1_1_[gene=blaOXA]_[locus_tag=A7J11_06089]_[protein=OXA-51_family_carbapenem-hydrolyzing_class_D_beta-lactamase_OXA-77     TTACTTATAACAAGCGCTATTTTTATTTCA 60
lcl|NG_063878.1_cds_WP_128268273.1_1_[gene=blaOXA]_[locus_tag=A7J11_06090]_[protein=OXA-51_family_carbapenem-hydrolyzing_class_D_beta-lactamase_OXA-77     TTACTTATAACAAGCGCTATTTTTATTTCA 60
lcl|NG_063879.1_cds_WP_128268274.1_1_[gene=blaOXA]_[locus_tag=A7J11_06091]_[protein=OXA-51_family_carbapenem-hydrolyzing_class_D_beta-lactamase_OXA-77     TTACTTATAACAAGCGCTATTTTTATTTCA 60
lcl|NG_063880.1_cds_WP_128268275.1_1_[gene=blaOXA]_[locus_tag=A7J11_06092]_[protein=OXA-51_family_carbapenem-hydrolyzing_class_D_beta-lactamase_OXA-77     TTACTTATAACAAGCGCTATTTTTATTTCA 60
lcl|NG_063882.1_cds_WP_128268276.1_1_[gene=blaOXA]_[locus_tag=A7J11_06051]_[protein=OXA-51_family_carbapenem-hydrolyzing_class_D_beta-lactamase_OXA-78     TTACTTATAACAAGCGCTATTTTTATTTCA 60
lcl|NG_063883.1_cds_WP_128268277.1_1_[gene=blaOXA]_[locus_tag=A7J11_06052]_[protein=OXA-51_family_carbapenem-hydrolyzing_class_D_beta-lactamase_OXA-78     TTACTTATAACAAGCGCTATTTTTATTTCA 60
lcl|NG_064755.1_cds_WP_136512088.1_1_[gene=blaOXA]_[locus_tag=A7J11_06213]_[protein=OXA-51_family_carbapenem-hydrolyzing_class_D_beta-lactamase_OXA-79     TTACTTATAACAAGCGCTATTTTTATTTCA 60
lcl|NG_064756.1_cds_WP_136512089.1_1_[gene=blaOXA]_[locus_tag=A7J11_06214]_[protein=OXA-51_family_carbapenem-hydrolyzing_class_D_beta-lactamase_OXA-79     TTACTTATAACAAGCGCTATTTTTATTTCA 60
lcl|NG_064757.1_cds_WP_136512090.1_1_[gene=blaOXA]_[locus_tag=A7J11_06215]_[protein=OXA-51_family_carbapenem-hydrolyzing_class_D_beta-lactamase_OXA-79     TTACTTATAACAAGCGCTATTTTTATTTCA 60
lcl|NG_064758.1_cds_WP_136512091.1_1_[gene=blaOXA]_[locus_tag=A7J11_06216]_[protein=OXA-51_family_carbapenem-hydrolyzing_class_D_beta-lactamase_OXA-80     TTACTTATAACAAGCGCTATTTTTATTTCA 60
lcl|NG_065439.1_cds_WP_140423321.1_1_[gene=blaOXA]_[locus_tag=A7J11_06288]_[protein=OXA-51_family_carbapenem-hydrolyzing_class_D_beta-lactamase_OXA-82     TTACTTATAACAAGCGCTATTTTTATTTCA 60
lcl|NG_065440.1_cds_WP_140423322.1_1_[gene=blaOXA]_[locus_tag=A7J11_06289]_[protein=OXA-51_family_carbapenem-hydrolyzing_class_D_beta-lactamase_OXA-82     TTACTTATAACAAGCGCTATTTTTATTTCA 60
lcl|NG_065441.1_cds_WP_140423323.1_1_[gene=blaOXA]_[locus_tag=A7J11_06290]_[protein=OXA-51_family_carbapenem-hydrolyzing_class_D_beta-lactamase_OXA-83     TTACTTATAACAAGCGCTATTTTTATTTCA 60
lcl|NG_065444.1_cds_WP_125052736.1_1_[gene=blaOXA]_[locus_tag=A7J11_06283]_[protein=OXA-51_family_carbapenem-hydrolyzing_class_D_beta-lactamase_OXA-83     TTACTTATAACAAGCGCTATTTTTATTTCA 60
lcl|NG_066714.1_cds_WP_152315469.1_1_[gene=blaOXA]_[locus_tag=A7J11_06508]_[protein=OXA-51_family_carbapenem-hydrolyzing_class_D_beta-lactamase_OXA-85     TTACTTATAACAAGCGCTATTTTTATTTCA 60
lcl|NG_066715.1_cds_WP_114252036.1_1_[gene=blaOXA]_[locus_tag=A7J11_06509]_[protein=OXA-51_family_carbapenem-hydrolyzing_class_D_beta-lactamase_OXA-85     TTACTTATAACAAGCGCTATTTTTATTTCA 60
lcl|NG_066716.1_cds_WP_114158997.1_1_[gene=blaOXA]_[locus_tag=A7J11_06510]_[protein=OXA-51_family_carbapenem-hydrolyzing_class_D_beta-lactamase_OXA-85     TTACTTATAACAAGCGCTATTTTTATTTCA 60
lcl|NG_066717.1_cds_WP_032061328.1_1_[gene=blaOXA]_[locus_tag=A7J11_06511]_[protein=OXA-51_family_carbapenem-hydrolyzing_class_D_beta-lactamase_OXA-85     TTACTTATAACAAGCGCTATTTTTATTTCA 60
lcl|NG_066718.1_cds_WP_001021774.1_1_[gene=blaOXA]_[locus_tag=A7J11_06512]_[protein=OXA-51_family_carbapenem-hydrolyzing_class_D_beta-lactamase_OXA-85     TTACTTATAACAAGCGCTATTTTTATTTCA 60
lcl|NG_066719.1_cds_WP_152315470.1_1_[gene=blaOXA]_[locus_tag=A7J11_06513]_[protein=OXA-51_family_carbapenem-hydrolyzing_class_D_beta-lactamase_OXA-85     TTACTTATAACAAGCGCTATTTTTATTTCA 60
lcl|NG_066720.1_cds_WP_152315471.1_1_[gene=blaOXA]_[locus_tag=A7J11_06514]_[protein=OXA-51_family_carbapenem-hydrolyzing_class_D_beta-lactamase_OXA-85     TTACTTATAACAAGCGCTATTTTTATTTCA 60
lcl|NG_066721.1_cds_WP_152315472.1_1_[gene=blaOXA]_[locus_tag=A7J11_06515]_[protein=OXA-51_family_carbapenem-hydrolyzing_class_D_beta-lactamase_OXA-85     TTACTTATAACAAGCGCTATTTTTATTTCA 60
lcl|NG_066722.1_cds_WP_152315473.1_1_[gene=blaOXA]_[locus_tag=A7J11_06516]_[protein=OXA-51_family_carbapenem-hydrolyzing_class_D_beta-lactamase_OXA-86     TTACTTATAACAAGCGCTATTTTTATTTCA 60
lcl|NG_066723.1_cds_WP_152315474.1_1_[gene=blaOXA]_[locus_tag=A7J11_06517]_[protein=OXA-51_family_carbapenem-hydrolyzing_class_D_beta-lactamase_OXA-86     TTACTTATAACAAGCGCTATTTTTATTTCA 60
lcl|NG_066724.1_cds_WP_152315475.1_1_[gene=blaOXA]_[locus_tag=A7J11_06518]_[protein=OXA-51_family_carbapenem-hydrolyzing_class_D_beta-lactamase_OXA-86     TTACTTATAACAAGCGCTATTTTTATTTCA 60
lcl|NG_066725.1_cds_WP_152315476.1_1_[gene=blaOXA]_[locus_tag=A7J11_06519]_[protein=OXA-51_family_carbapenem-hydrolyzing_class_D_beta-lactamase_OXA-86     TTACTTATAACAAGCGCTATTTTTATTTCA 60
lcl|NG_066726.1_cds_WP_152315477.1_1_[gene=blaOXA]_[locus_tag=A7J11_06520]_[protein=OXA-51_family_carbapenem-hydrolyzing_class_D_beta-lactamase_OXA-86     TTACTTATAACAAGCGCTATTTTTATTTCA 60
lcl|NG_066727.1_cds_WP_152315478.1_1_[gene=blaOXA]_[locus_tag=A7J11_06521]_[protein=OXA-51_family_carbapenem-hydrolyzing_class_D_beta-lactamase_OXA-86     TTACTTATAACAAGCGCTATTTTTATTCCA 60
lcl|NG_066728.1_cds_WP_152315479.1_1_[gene=blaOXA]_[locus_tag=A7J11_06522]_[protein=OXA-51_family_carbapenem-hydrolyzing_class_D_beta-lactamase_OXA-86     TTACTTATAACAAGCGCTATTTTTATTTCA 60
lcl|NG_066729.1_cds_WP_152315480.1_1_[gene=blaOXA]_[locus_tag=A7J11_06523]_[protein=OXA-51_family_carbapenem-hydrolyzing_class_D_beta-lactamase_OXA-86     TTACTTATAACAAGCGCTATTTTTATTTCA 60
lcl|NG_066730.1_cds_WP_152315481.1_1_[gene=blaOXA]_[locus_tag=A7J11_06524]_[protein=OXA-51_family_carbapenem-hydrolyzing_class_D_beta-lactamase_OXA-86     TTACTTATAACAAGCGCTATTTTTATTTCA 60
lcl|NG_066731.1_cds_WP_152315482.1_1_[gene=blaOXA]_[locus_tag=A7J11_06525]_[protein=OXA-51_family_carbapenem-hydrolyzing_class_D_beta-lactamase_OXA-86     TTACTTATAACAAGCGCTATTTTTATTTCA 60
lcl|NG_066732.1_cds_WP_152315483.1_1_[gene=blaOXA]_[locus_tag=A7J11_06526]_[protein=OXA-51_family_carbapenem-hydrolyzing_class_D_beta-lactamase_OXA-87     TTACTTATAACAAGCGCTATTTTTATTTCA 60
lcl|NG_066733.1_cds_WP_152315484.1_1_[gene=blaOXA]_[locus_tag=A7J11_06527]_[protein=OXA-51_family_carbapenem-hydrolyzing_class_D_beta-lactamase_OXA-87     TTACTTATAACAAGCGCTATTTTTATTTCA 60
lcl|NG_066734.1_cds_WP_152315485.1_1_[gene=blaOXA]_[locus_tag=A7J11_06528]_[protein=OXA-51_family_carbapenem-hydrolyzing_class_D_beta-lactamase_OXA-87     TTACTTATAACAAGCGCTATTTTTATTTCA 60
lcl|NG_066735.1_cds_WP_152315486.1_1_[gene=blaOXA]_[locus_tag=A7J11_06529]_[protein=OXA-51_family_carbapenem-hydrolyzing_class_D_beta-lactamase_OXA-87     TTACTTATAACAAGCGCTATTTTTATTTCA 60
lcl|NG_066736.1_cds_WP_152315487.1_1_[gene=blaOXA]_[locus_tag=A7J11_06530]_[protein=OXA-51_family_carbapenem-hydrolyzing_class_D_beta-lactamase_OXA-87     TTACTTATAACAAGCACTATTTTTATTTCA 60
lcl|NG_066737.1_cds_WP_152315488.1_1_[gene=blaOXA]_[locus_tag=A7J11_06531]_[protein=OXA-51_family_carbapenem-hydrolyzing_class_D_beta-lactamase_OXA-87     TTACTTATAACAAGCACTATTTTTATTTCA 60
lcl|NG_066738.1_cds_WP_152315489.1_1_[gene=blaOXA]_[locus_tag=A7J11_06532]_[protein=OXA-51_family_carbapenem-hydrolyzing_class_D_beta-lactamase_OXA-87     TTACTTATAACAAGCGCTATTTTTATTTCA 60
lcl|NG_066739.1_cds_WP_152315490.1_1_[gene=blaOXA]_[locus_tag=A7J11_06533]_[protein=OXA-51_family_carbapenem-hydrolyzing_class_D_beta-lactamase_OXA-87     TTACTTATAACAAGCGCTATTTTTATTTCA 60
lcl|NG_066740.1_cds_WP_152315491.1_1_[gene=blaOXA]_[locus_tag=A7J11_06534]_[protein=OXA-51_family_carbapenem-hydrolyzing_class_D_beta-lactamase_OXA-87     TTACTTATAACAAGCGCTATTTTTATTTCA 60
lcl|NG_066741.1_cds_WP_152315492.1_1_[gene=blaOXA]_[locus_tag=A7J11_06535]_[protein=OXA-51_family_carbapenem-hydrolyzing_class_D_beta-lactamase_OXA-87     TTACTTATAACAAGCGCTATTTTTATTTCA 60
lcl|NG_066742.1_cds_WP_152315493.1_1_[gene=blaOXA]_[locus_tag=A7J11_06536]_[protein=OXA-51_family_carbapenem-hydrolyzing_class_D_beta-lactamase_OXA-88     TTACTTATAACAAGCGCTATTTTTATTTCA 60
lcl|NG_066743.1_cds_WP_152315494.1_1_[gene=blaOXA]_[locus_tag=A7J11_06537]_[protein=OXA-51_family_carbapenem-hydrolyzing_class_D_beta-lactamase_OXA-88     TTACTTATAACAAGCGCTATTTTTATTTCA 60
lcl|NG_066744.1_cds_WP_152315495.1_1_[gene=blaOXA]_[locus_tag=A7J11_06538]_[protein=OXA-51_family_carbapenem-hydrolyzing_class_D_beta-lactamase_OXA-88     TTACTTATAACAAGCGCTATTTTTATTTCA 60
lcl|NG_066745.1_cds_WP_152315496.1_1_[gene=blaOXA]_[locus_tag=A7J11_06539]_[protein=OXA-51_family_carbapenem-hydrolyzing_class_D_beta-lactamase_OXA-88     TTACTTATAACAAGCGCTATTTTTATTTCA 60
lcl|NG_066746.1_cds_WP_152315497.1_1_[gene=blaOXA]_[locus_tag=A7J11_06540]_[protein=OXA-51_family_carbapenem-hydrolyzing_class_D_beta-lactamase_OXA-88     TTACTTATAACAAGCGCTATTTTTATTTCA 60
lcl|NG_066747.1_cds_WP_152315498.1_1_[gene=blaOXA]_[locus_tag=A7J11_06541]_[protein=OXA-51_family_carbapenem-hydrolyzing_class_D_beta-lactamase_OXA-88     TTACTTATAACAAGCGCTATTTTTATTTCA 60
lcl|NG_066748.1_cds_WP_152315499.1_1_[gene=blaOXA]_[locus_tag=A7J11_06542]_[protein=OXA-51_family_carbapenem-hydrolyzing_class_D_beta-lactamase_OXA-88     TTACTTATAACAAGCGCTATTTTTATTTCA 60
lcl|NG_066749.1_cds_WP_152315500.1_1_[gene=blaOXA]_[locus_tag=A7J11_06543]_[protein=OXA-51_family_carbapenem-hydrolyzing_class_D_beta-lactamase_OXA-88     TTACTTATAACAAGCGCTATTTTTATTTCA 60
lcl|NG_066750.1_cds_WP_152315501.1_1_[gene=blaOXA]_[locus_tag=A7J11_06544]_[protein=OXA-51_family_carbapenem-hydrolyzing_class_D_beta-lactamase_OXA-88     TTACTTATAACAAGCGCTATTTTTATTTCA 60
lcl|NG_066751.1_cds_WP_152315502.1_1_[gene=blaOXA]_[locus_tag=A7J11_06545]_[protein=OXA-51_family_carbapenem-hydrolyzing_class_D_beta-lactamase_OXA-88     TTACTTATAACAAGCGCTATTTTTATTTCA 60
lcl|NG_066752.1_cds_WP_152315503.1_1_[gene=blaOXA]_[locus_tag=A7J11_06546]_[protein=OXA-51_family_carbapenem-hydrolyzing_class_D_beta-lactamase_OXA-89     TTACTTATAACAAGCGCTATTTTTATTTCA 60
lcl|NG_066753.1_cds_WP_152315504.1_1_[gene=blaOXA]_[locus_tag=A7J11_06547]_[protein=OXA-51_family_carbapenem-hydrolyzing_class_D_beta-lactamase_OXA-89     TTACTTATAACAAGCGCTATTTTTATTTCA 60
lcl|NG_066754.1_cds_WP_152315505.1_1_[gene=blaOXA]_[locus_tag=A7J11_06548]_[protein=OXA-51_family_carbapenem-hydrolyzing_class_D_beta-lactamase_OXA-89     TTACTTATAACAAGCGCTATTTTTATTTCA 60
lcl|NG_068028.1_cds_WP_162280230.1_1_[gene=blaOXA]_[locus_tag=A7J11_06719]_[protein=OXA-51_family_carbapenem-hydrolyzing_class_D_beta-lactamase_OXA-91     TTACTTATAACAAGCGCTATTTTTATTTCA 60
lcl|NG_068181.1_cds_WP_162278338.1_1_[gene=blaOXA]_[locus_tag=A7J11_06742]_[protein=OXA-51_family_carbapenem-hydrolyzing_class_D_beta-lactamase_OXA-90     TTACTTATAACAAGCGCTATTTTTATTTCA 60
lcl|NG_068510.1_cds_WP_171476790.1_1_[gene=blaOXA]_[locus_tag=A7J11_06821]_[protein=OXA-51_family_carbapenem-hydrolyzing_class_D_beta-lactamase_OXA-91     TTACTTATAACAAGCGCTATTTTTATTTCA 60
lcl|NG_071210.1_cds_WP_086263559.1_1_[gene=blaOXA]_[locus_tag=A7J11_06991]_[protein=OXA-51_family_carbapenem-hydrolyzing_class_D_beta-lactamase_OXA-93     TTACTTATAACAAGCGCTATTTTTATTTCA 60
lcl|NG_071211.1_cds_WP_086261538.1_1_[gene=blaOXA]_[locus_tag=A7J11_06998]_[protein=OXA-51_family_carbapenem-hydrolyzing_class_D_beta-lactamase_OXA-93     TTACTTATAACAAGCGCTATTTTTATTTCA 60
lcl|NG_071212.1_cds_WP_086442870.1_1_[gene=blaOXA]_[locus_tag=A7J11_07007]_[protein=OXA-51_family_carbapenem-hydrolyzing_class_D_beta-lactamase_OXA-94     TTACTTATAACAAGCGCTATTTTTATTTCA 60
lcl|NG_073472.1_cds_WP_047480628.1_1_[gene=blaOXA]_[locus_tag=A7J11_07037]_[protein=OXA-51_family_carbapenem-hydrolyzing_class_D_beta-lactamase_OXA-92     TTACTTATAACAAGCGCTATTTTTATTTCA 60
lcl|NG_074733.1_cds_WP_213994599.1_1_[gene=blaOXA]_[locus_tag=A7J11_07104]_[protein=OXA-51_family_carbapenem-hydrolyzing_class_D_beta-lactamase_OXA-95     TTACTTATAACAAGCGCTATTTTTATTTCA 60
lcl|NG_076673.1_cds_WP_219860726.1_1_[gene=blaOXA]_[locus_tag=A7J11_07179]_[protein=OXA-51_family_carbapenem-hydrolyzing_class_D_beta-lactamase_OXA-10     TTACTTATAACAAGCGCTATTTTTATTTCA 60
lcl|NG_077991.1_cds_WP_231869597.1_1_[gene=blaOXA]_[locus_tag=A7J11_07263]_[protein=OXA-51_family_carbapenem-hydrolyzing_class_D_beta-lactamase_OXA-97     TTACTTATAACAAGCGCTATTTTTATTTCA 60
lcl|NG_077992.1_cds_WP_231869598.1_1_[gene=blaOXA]_[locus_tag=A7J11_07264]_[protein=OXA-51_family_carbapenem-hydrolyzing_class_D_beta-lactamase_OXA-97     TTACTTATAACAAGCGCTATTTTTATTTCA 60
lcl|NG_077993.1_cds_WP_231869599.1_1_[gene=blaOXA]_[locus_tag=A7J11_07265]_[protein=OXA-51_family_carbapenem-hydrolyzing_class_D_beta-lactamase_OXA-97     TTACTTATAACAAGCGCTATTTTTATTTCA 60
lcl|NG_077994.1_cds_WP_231869600.1_1_[gene=blaOXA]_[locus_tag=A7J11_07266]_[protein=OXA-51_family_carbapenem-hydrolyzing_class_D_beta-lactamase_OXA-97     TTACTTATAACAAGCGCTATTTTTATTTCA 60
lcl|NG_077995.1_cds_WP_231869601.1_1_[gene=blaOXA]_[locus_tag=A7J11_07267]_[protein=OXA-51_family_carbapenem-hydrolyzing_class_D_beta-lactamase_OXA-97     TTACTTATAACAAGCGCTATTTTTATTTCA 60
lcl|NG_077996.1_cds_WP_231869602.1_1_[gene=blaOXA]_[locus_tag=A7J11_07268]_[protein=OXA-51_family_carbapenem-hydrolyzing_class_D_beta-lactamase_OXA-97     TTACTTATAACAAGCGCTATTTTTATTTCA 60
lcl|NG_077997.1_cds_WP_001022757.1_1_[gene=blaOXA]_[locus_tag=A7J11_07269]_[protein=OXA-51_family_carbapenem-hydrolyzing_class_D_beta-lactamase_OXA-97     TTACTTATAACAAGCGCTATTTTTATTTCA 60
lcl|NG_077998.1_cds_WP_231869603.1_1_[gene=blaOXA]_[locus_tag=A7J11_07270]_[protein=OXA-51_family_carbapenem-hydrolyzing_class_D_beta-lactamase_OXA-97     TTACTTATAACAAGCGCTATTTTTATTTCA 60
lcl|NG_079237.1_cds_WP_213384363.1_1_[gene=blaOXA]_[locus_tag=A7J11_07372]_[protein=OXA-51_family_carbapenem-hydrolyzing_class_D_beta-lactamase_OXA-10     TTACTTATAACAAGCGCTATTTTTATTTCA 60
lcl|NG_079238.1_cds_WP_240067728.1_1_[gene=blaOXA]_[locus_tag=A7J11_07373]_[protein=OXA-51_family_carbapenem-hydrolyzing_class_D_beta-lactamase_OXA-10     TTACTTATAACAAGCGCTATTTTTATTTCA 60
lcl|NG_079900.1_cds_WP_242934079.1_1_[gene=blaOXA]_[locus_tag=A7J11_07409]_[protein=OXA-51_family_carbapenem-hydrolyzing_class_D_beta-lactamase_OXA-10     TTACTTATAACAAGCGCTATTTTTATTTCA 60
lcl|NG_079901.1_cds_WP_242934080.1_1_[gene=blaOXA]_[locus_tag=A7J11_07410]_[protein=OXA-51_family_carbapenem-hydrolyzing_class_D_beta-lactamase_OXA-10     TTACTTATAACAAGCGCTATTTTTATTTCA 60
lcl|NG_079902.1_cds_WP_242934081.1_1_[gene=blaOXA]_[locus_tag=A7J11_07411]_[protein=OXA-51_family_carbapenem-hydrolyzing_class_D_beta-lactamase_OXA-10     TTACTTATAACAAGCGCTATTTTTATTTCA 60
lcl|NG_079903.1_cds_WP_242934082.1_1_[gene=blaOXA]_[locus_tag=A7J11_07412]_[protein=OXA-51_family_carbapenem-hydrolyzing_class_D_beta-lactamase_OXA-10     TTACTTATAACAAGCGCTATTTTTATTTCA 60
lcl|NG_079904.1_cds_WP_242934083.1_1_[gene=blaOXA]_[locus_tag=A7J11_07413]_[protein=OXA-51_family_carbapenem-hydrolyzing_class_D_beta-lactamase_OXA-10     TTACTTATAACAAGCGCTATTTTTATTTCA 60
lcl|NG_079905.1_cds_WP_242934084.1_1_[gene=blaOXA]_[locus_tag=A7J11_07414]_[protein=OXA-51_family_carbapenem-hydrolyzing_class_D_beta-lactamase_OXA-10     TTACTTATAACAAGCGCTATTTTTATTTCA 60
lcl|NG_079906.1_cds_WP_242934085.1_1_[gene=blaOXA]_[locus_tag=A7J11_07415]_[protein=OXA-51_family_carbapenem-hydrolyzing_class_D_beta-lactamase_OXA-10     TTACTTATAACAAGCGCTATTTTTATTTCA 60
lcl|NG_079907.1_cds_WP_242934086.1_1_[gene=blaOXA]_[locus_tag=A7J11_07416]_[protein=OXA-51_family_carbapenem-hydrolyzing_class_D_beta-lactamase_OXA-10     TTACTTATAACAAGCGCTATTTTTATTTCA 60
lcl|NG_079908.1_cds_WP_242934087.1_1_[gene=blaOXA]_[locus_tag=A7J11_07417]_[protein=OXA-51_family_carbapenem-hydrolyzing_class_D_beta-lactamase_OXA-10     TTACTTATAACAAGCGCTATTTTTATTTCA 60
lcl|NG_079909.1_cds_WP_242934088.1_1_[gene=blaOXA]_[locus_tag=A7J11_07418]_[protein=OXA-51_family_carbapenem-hydrolyzing_class_D_beta-lactamase_OXA-10     TTACTTATAACAAGCGCTATTTTTATTTCA 60
lcl|NG_079910.1_cds_WP_242934089.1_1_[gene=blaOXA]_[locus_tag=A7J11_07419]_[protein=OXA-51_family_carbapenem-hydrolyzing_class_D_beta-lactamase_OXA-10     TTACTTATAACAAGCGCTATTTTTATTTCA 60
lcl|NG_079911.1_cds_WP_242934090.1_1_[gene=blaOXA]_[locus_tag=A7J11_07420]_[protein=OXA-51_family_carbapenem-hydrolyzing_class_D_beta-lactamase_OXA-10     TTACTTATAACAAGCGCTATTTTTATTTCA 60
lcl|NG_079912.1_cds_WP_242934091.1_1_[gene=blaOXA]_[locus_tag=A7J11_07421]_[protein=OXA-51_family_carbapenem-hydrolyzing_class_D_beta-lactamase_OXA-10     TTACTTATAACAAGCGCTATTTTTATTTCA 60
lcl|NG_079913.1_cds_WP_242934092.1_1_[gene=blaOXA]_[locus_tag=A7J11_07422]_[protein=OXA-51_family_carbapenem-hydrolyzing_class_D_beta-lactamase_OXA-10     TTACTTATAACAAGCGCTATTTTTATTTCA 60
lcl|NG_079914.1_cds_WP_242934093.1_1_[gene=blaOXA]_[locus_tag=A7J11_07423]_[protein=OXA-51_family_carbapenem-hydrolyzing_class_D_beta-lactamase_OXA-10     TTACTTATAACAAGCGCTATTTTTATTTCA 60
lcl|NG_079915.1_cds_WP_242934094.1_1_[gene=blaOXA]_[locus_tag=A7J11_07424]_[protein=OXA-51_family_carbapenem-hydrolyzing_class_D_beta-lactamase_OXA-10     TTACTTATAACAAGCGCTATTTTTATTTCA 60
lcl|NG_079916.1_cds_WP_242934095.1_1_[gene=blaOXA]_[locus_tag=A7J11_07425]_[protein=OXA-51_family_carbapenem-hydrolyzing_class_D_beta-lactamase_OXA-10     TTACTTATAACAAGCGCTATTTTTATTTCA 60
lcl|NG_079917.1_cds_WP_242934096.1_1_[gene=blaOXA]_[locus_tag=A7J11_07426]_[protein=OXA-51_family_carbapenem-hydrolyzing_class_D_beta-lactamase_OXA-10     TTACTTATAACAAGCGCTATTTTTATTTCA 60
lcl|NG_079918.1_cds_WP_215763651.1_1_[gene=blaOXA]_[locus_tag=A7J11_07427]_[protein=OXA-51_family_carbapenem-hydrolyzing_class_D_beta-lactamase_OXA-10     TTACTTATAACAAGCGCTATTTTTATTTCA 60
lcl|NG_079919.1_cds_WP_242934097.1_1_[gene=blaOXA]_[locus_tag=A7J11_07428]_[protein=OXA-51_family_carbapenem-hydrolyzing_class_D_beta-lactamase_OXA-10     TTACTTATAACAAGCGCTATTTTTATTTCA 60
lcl|NG_079920.1_cds_WP_242934098.1_1_[gene=blaOXA]_[locus_tag=A7J11_07429]_[protein=OXA-51_family_carbapenem-hydrolyzing_class_D_beta-lactamase_OXA-10     TTACTTATAACAAGCACTATTTTTATTTCA 60
lcl|NG_079921.1_cds_WP_242934099.1_1_[gene=blaOXA]_[locus_tag=A7J11_07430]_[protein=OXA-51_family_carbapenem-hydrolyzing_class_D_beta-lactamase_OXA-10     TTACTTATAACAAGCGCTATTTTTATTTCA 60
lcl|NG_079922.1_cds_WP_242934100.1_1_[gene=blaOXA]_[locus_tag=A7J11_07431]_[protein=OXA-51_family_carbapenem-hydrolyzing_class_D_beta-lactamase_OXA-10     TTACTTATAACAAGCGCTATTTTTATTTCA 60
lcl|NG_079929.1_cds_WP_242934106.1_1_[gene=blaOXA]_[locus_tag=A7J11_07400]_[protein=OXA-51_family_carbapenem-hydrolyzing_class_D_beta-lactamase_OXA-10     TTACTTATAACAAGCGCTATTTTTATTTCA 60
lcl|NG_079930.1_cds_WP_242934107.1_1_[gene=blaOXA]_[locus_tag=A7J11_07401]_[protein=OXA-51_family_carbapenem-hydrolyzing_class_D_beta-lactamase_OXA-10     TTACTTATAACAAGCGCTATTTTTATTTCA 60
lcl|NG_079931.1_cds_WP_242934108.1_1_[gene=blaOXA]_[locus_tag=A7J11_07446]_[protein=OXA-51_family_carbapenem-hydrolyzing_class_D_beta-lactamase_OXA-10     TTACTTATAACAAGCGCTATTTTTATTTCA 60
lcl|NG_079933.1_cds_WP_242934110.1_1_[gene=blaOXA]_[locus_tag=A7J11_07454]_[protein=OXA-51_family_carbapenem-hydrolyzing_class_D_beta-lactamase_OXA-10     TTACTTATAACAAGCGCTATTTTTATTTCA 60
lcl|NG_079934.1_cds_WP_242934111.1_1_[gene=blaOXA]_[locus_tag=A7J11_07456]_[protein=OXA-51_family_carbapenem-hydrolyzing_class_D_beta-lactamase_OXA-10     TTACTTATAACAAGCGCTATTTTTATTTCA 60
lcl|NG_079935.1_cds_WP_242934112.1_1_[gene=blaOXA]_[locus_tag=A7J11_07457]_[protein=OXA-51_family_carbapenem-hydrolyzing_class_D_beta-lactamase_OXA-10     TTACTTATAACAAGCGCTATTTTTATTTCA 60
lcl|NG_080785.1_cds_WP_249828065.1_1_[gene=blaOXA]_[locus_tag=A7J11_07495]_[protein=OXA-51_family_carbapenem-hydrolyzing_class_D_beta-lactamase_OXA-11     TTACTTATAACAAGCGCTATTTTTATTTCA 60
lcl|NG_080786.1_cds_WP_249828066.1_1_[gene=blaOXA]_[locus_tag=A7J11_07496]_[protein=OXA-51_family_carbapenem-hydrolyzing_class_D_beta-lactamase_OXA-11     TTACTTATAACAAGCGCTATTTTTATTTCA 60
lcl|NG_081707.1_cds_WP_256875611.1_1_[gene=blaOXA]_[locus_tag=A7J11_07634]_[protein=OXA-51_family_carbapenem-hydrolyzing_class_D_beta-lactamase_OXA-11     TTACTTATAACAAGCGCTATTTTTATTTCA 60
lcl|NG_081708.1_cds_WP_256875612.1_1_[gene=blaOXA]_[locus_tag=A7J11_07635]_[protein=OXA-51_family_carbapenem-hydrolyzing_class_D_beta-lactamase_OXA-11     TTACTTATAACAAGCGCTATTTTTATTTCA 60
lcl|NG_081709.1_cds_WP_256875613.1_1_[gene=blaOXA]_[locus_tag=A7J11_07636]_[protein=OXA-51_family_carbapenem-hydrolyzing_class_D_beta-lactamase_OXA-11     TTACTTATAACAAGCGCTATTTTTATTTCA 60
lcl|NG_157023.1_cds_WP_279240791.1_1_[gene=blaOXA]_[locus_tag=A7J11_08003]_[protein=OXA-51_family_carbapenem-hydrolyzing_class_D_beta-lactamase_OXA-11     TTACTTATAACAAGCGCTATTTTTATTTCA 60
lcl|NG_231556.1_cds_WP_311033316.1_1_[gene=blaOXA]_[locus_tag=A7J11_08157]_[protein=OXA-51_family_carbapenem-hydrolyzing_class_D_beta-lactamase_OXA-12     TTACTTATAACAAGCGCTATTTTTATTTCA 60
lcl|NG_231559.1_cds_WP_311033318.1_1_[gene=blaOXA]_[locus_tag=A7J11_08187]_[protein=OXA-51_family_carbapenem-hydrolyzing_class_D_beta-lactamase_OXA-12     TTACTTATAACAAGCGCTATTTTTATTTCA 60
lcl|NG_231560.1_cds_WP_311033319.1_1_[gene=blaOXA]_[locus_tag=A7J11_08188]_[protein=OXA-51_family_carbapenem-hydrolyzing_class_D_beta-lactamase_OXA-12     TTACTTATAACAAGCGCTATTTTTATTTCA 60
lcl|NG_231561.1_cds_WP_311033320.1_1_[gene=blaOXA]_[locus_tag=A7J11_08189]_[protein=OXA-51_family_carbapenem-hydrolyzing_class_D_beta-lactamase_OXA-12     TTACTTATAACAAGCGCTATTTTTATTTCA 60
lcl|NG_231562.1_cds_WP_311033321.1_1_[gene=blaOXA]_[locus_tag=A7J11_08190]_[protein=OXA-51_family_carbapenem-hydrolyzing_class_D_beta-lactamase_OXA-12     TTACTTATAACAAGCGCTATTTTTATTTCA 60
lcl|NG_242752.1_cds_WP_367187970.1_1_[gene=blaOXA]_[locus_tag=A7J11_08510]_[protein=OXA-51_family_carbapenem-hydrolyzing_class_D_beta-lactamase_OXA-12     TTACTTATAACAAGCGCTATTTTTATTTCA 60
lcl|NG_242752.1_cds_WP_367187970.1_1_[gene=blaOXA]_[locus_tag=A7J11_08510]_[protein=OXA-51_family_carbapenem-hydrolyzing_class_D_beta-lactamase_OXA-12     TTACTTATAACAAGCGCTATTTTTATTTCA 60
lcl|NG_244545.1_cds_WP_420354114.1_1_[gene=blaOXA]_[locus_tag=A7J11_08756]_[protein=OXA-51_family_carbapenem-hydrolyzing_class_D_beta-lactamase_OXA-13     TTACTTATAACAAGCGCTATTTTTATTTCA 60
lcl|NG_244546.1_cds_WP_420354115.1_1_[gene=blaOXA]_[locus_tag=A7J11_08763]_[protein=OXA-51_family_carbapenem-hydrolyzing_class_D_beta-lactamase_OXA-13     TTACTTATAACAAGCGCTATTTTTATTTCA 60
lcl|NG_244552.1_cds_WP_420354120.1_1_[gene=blaOXA]_[locus_tag=A7J11_08822]_[protein=OXA-51_family_carbapenem-hydrolyzing_class_D_beta-lactamase_OXA-13     TTATTTATAACAAGCGCTATTTTTATTTCA 60
lcl|NG_244553.1_cds_WP_420354121.1_1_[gene=blaOXA]_[locus_tag=A7J11_08823]_[protein=OXA-51_family_carbapenem-hydrolyzing_class_D_beta-lactamase_OXA-13     TTACTTATAACAAGCGCTATTTTTATTTCA 60
lcl|NG_244554.1_cds_WP_420354122.1_1_[gene=blaOXA]_[locus_tag=A7J11_08824]_[protein=OXA-51_family_carbapenem-hydrolyzing_class_D_beta-lactamase_OXA-13     TTACTTATAACAAGCGCTATTTTTATTTCA 60
lcl|NG_244555.1_cds_WP_420354123.1_1_[gene=blaOXA]_[locus_tag=A7J11_08825]_[protein=OXA-51_family_carbapenem-hydrolyzing_class_D_beta-lactamase_OXA-13     TTACTTATAACAAGCGCTATTTTTATTTCA 60
lcl|NG_244556.1_cds_WP_420354124.1_1_[gene=blaOXA]_[locus_tag=A7J11_08826]_[protein=OXA-51_family_carbapenem-hydrolyzing_class_D_beta-lactamase_OXA-13     TTACTTATAACAAGCGCTATTTTTATTTCA 60
lcl|NG_244557.1_cds_WP_304394103.1_1_[gene=blaOXA]_[locus_tag=A7J11_08827]_[protein=OXA-51_family_carbapenem-hydrolyzing_class_D_beta-lactamase_OXA-13     TTACTTATAACAAGCGCTATTTTTATTTCA 60
lcl|NG_244558.1_cds_WP_420354125.1_1_[gene=blaOXA]_[locus_tag=A7J11_08828]_[protein=OXA-51_family_carbapenem-hydrolyzing_class_D_beta-lactamase_OXA-13     TTACTTATAACAAGCACTATTTTTATTTCA 60
lcl|NG_244591.1_cds_WP_420354153.1_1_[gene=blaOXA]_[locus_tag=A7J11_08962]_[protein=OXA-51_family_carbapenem-hydrolyzing_class_D_beta-lactamase_OXA-13     TTACTTATAACAAGCGCTATTTTTATTTCA 60
lcl|NG_245036.1_cds_WP_430702200.1_1_[gene=blaOXA]_[locus_tag=A7J11_09380]_[protein=OXA-51_family_carbapenem-hydrolyzing_class_D_beta-lactamase_OXA-13     TTACTTATAACAAGCGCTATTTTTATTTCA 60
lcl|OL901274.1_cds_UHO07585.1_1_[gene=blaOXA]_[protein=OXA-51_family_carbapenem-hydrolyzing_class_D_beta-lactamase_OXA-1047]_[protein_id=UHO07585.1]_[     TTACTTATAACAAGCGCTATTTTTATTTCA 60
lcl|OL901275.1_cds_UHO07586.1_1_[gene=blaOXA]_[protein=OXA-51_family_carbapenem-hydrolyzing_class_D_beta-lactamase_OXA-1048]_[protein_id=UHO07586.1]_[     TTACTTATAACAAGCGCTATTTTTATTTCA 60
lcl|OL944013.1_cds_UMW71111.1_1_[gene=blaOXA]_[protein=OXA-51_family_carbapenem-hydrolyzing_class_D_beta-lactamase_OXA-1092]_[protein_id=UMW71111.1]_[     TTACTTATAACAAGCGCTATTTTTATTTCA 60
lcl|OL944014.1_cds_UMW71112.1_1_[gene=blaOXA]_[protein=OXA-51_family_carbapenem-hydrolyzing_class_D_beta-lactamase_OXA-1093]_[protein_id=UMW71112.1]_[     TTACTTATAACAAGCGCTATTTTTATTTCA 60
lcl|OL961390.1_cds_UXX62836.1_1_[gene=blaOXA]_[protein=OXA-51_family_carbapenem-hydrolyzing_class_D_beta-lactamase_OXA-64]_[protein_id=UXX62836.1]_[lo     TTACTTATAACAAGCGCTATTTTTATTTCA 60
lcl|OL961391.1_cds_UXX62837.1_1_[gene=blaOXA]_[protein=OXA-51_family_carbapenem-hydrolyzing_class_D_beta-lactamase_OXA-106]_[protein_id=UXX62837.1]_[l     TTACTTATAACAAGCGCTATTTTTATTTCA 60
lcl|OL961392.1_cds_UXX62838.1_1_[gene=blaOXA]_[protein=OXA-51_family_carbapenem-hydrolyzing_class_D_beta-lactamase_OXA-66]_[protein_id=UXX62838.1]_[lo     TTACTTATAACAAGCGCTATTTTTATTTCA 60
lcl|OL961393.1_cds_UXX62839.1_1_[gene=blaOXA]_[protein=OXA-51_family_carbapenem-hydrolyzing_class_D_beta-lactamase_OXA-64]_[protein_id=UXX62839.1]_[lo     TTACTTATAACAAGCGCTATTTTTATTTCA 60
lcl|OL961394.1_cds_UXX62840.1_1_[gene=blaOXA]_[protein=OXA-51_family_carbapenem-hydrolyzing_class_D_beta-lactamase_OXA-375]_[protein_id=UXX62840.1]_[l     TTACTTATAACAAGCGCTATTTTTATTTCA 60
lcl|OL961395.1_cds_UXX62841.1_1_[gene=blaOXA]_[protein=OXA-51_family_carbapenem-hydrolyzing_class_D_beta-lactamase_OXA-862]_[protein_id=UXX62841.1]_[l     TTACTTATAACAAGCGCTATTTTTATTTCA 60
lcl|OL961396.1_cds_UXX62842.1_1_[gene=blaOXA]_[protein=OXA-51_family_carbapenem-hydrolyzing_class_D_beta-lactamase_OXA-688]_[protein_id=UXX62842.1]_[l     TTACTTATAACAAGCGCTATTTTTATTTCA 60
lcl|OL961397.1_cds_UXX62843.1_1_[gene=blaOXA]_[protein=OXA-51_family_carbapenem-hydrolyzing_class_D_beta-lactamase_OXA-104]_[protein_id=UXX62843.1]_[l     TTACTTATAACAAGCGCTATTTTTATTTCA 60
lcl|OL961398.1_cds_UXX62844.1_1_[gene=blaOXA]_[protein=OXA-51_family_carbapenem-hydrolyzing_class_D_beta-lactamase_OXA-64]_[protein_id=UXX62844.1]_[lo     TTACTTATAACAAGCGCTATTTTTATTTCA 60
lcl|OL961399.1_cds_UXX62845.1_1_[gene=blaOXA]_[protein=OXA-51_family_carbapenem-hydrolyzing_class_D_beta-lactamase_OXA-375]_[protein_id=UXX62845.1]_[l     TTACTTATAACAAGCGCTATTTTTATTTCA 60
lcl|OL961400.1_cds_UXX62846.1_1_[gene=blaOXA]_[protein=OXA-51_family_carbapenem-hydrolyzing_class_D_beta-lactamase_OXA-688]_[protein_id=UXX62846.1]_[l     TTACTTATAACAAGCGCTATTTTTATTTCA 60
lcl|OL961401.1_cds_UXX62847.1_1_[gene=blaOXA]_[protein=OXA-51_family_carbapenem-hydrolyzing_class_D_beta-lactamase_OXA-106]_[protein_id=UXX62847.1]_[l     TTACTTATAACAAGCGCTATTTTTATTTCA 60
lcl|OL961402.1_cds_UXX62848.1_1_[gene=blaOXA]_[protein=OXA-51_family_carbapenem-hydrolyzing_class_D_beta-lactamase_OXA-120]_[protein_id=UXX62848.1]_[l     TTACTTATAACAAGCGCTATTTTTATTTCA 60
lcl|OL961403.1_cds_UXX62849.1_1_[gene=blaOXA]_[protein=OXA-51_family_carbapenem-hydrolyzing_class_D_beta-lactamase_OXA-391]_[protein_id=UXX62849.1]_[l     TTACTTATAACAAGCGCTATTTTTATTTCA 60
lcl|OL961404.1_cds_UXX62850.1_1_[gene=blaOXA]_[protein=OXA-51_family_carbapenem-hydrolyzing_class_D_beta-lactamase_OXA-51]_[protein_id=UXX62850.1]_[lo     TTACTTATAACAAGCGCTATTTTTATTTCA 60
lcl|OL961405.1_cds_UXX62851.1_1_[gene=blaOXA]_[protein=OXA-51_family_carbapenem-hydrolyzing_class_D_beta-lactamase_OXA-65]_[protein_id=UXX62851.1]_[lo     TTACTTATAACAAGCGCTATTTTTATTTCA 60
lcl|OL961406.1_cds_UXX62852.1_1_[gene=blaOXA]_[protein=OXA-51_family_carbapenem-hydrolyzing_class_D_beta-lactamase_OXA-431]_[protein_id=UXX62852.1]_[l     TTACTTATAACAAGCGCTATTTTTATTTCA 60
lcl|OL961407.1_cds_UXX62853.1_1_[gene=blaOXA]_[protein=OXA-51_family_carbapenem-hydrolyzing_class_D_beta-lactamase_OXA-106]_[protein_id=UXX62853.1]_[l     TTACTTATAACAAGCGCTATTTTTATTTCA 60
lcl|OL961408.1_cds_UXX62854.1_1_[gene=blaOXA]_[protein=OXA-51_family_carbapenem-hydrolyzing_class_D_beta-lactamase_OXA-431]_[protein_id=UXX62854.1]_[l     TTACTTATAACAAGCGCTATTTTTATTTCA 60
lcl|OL961409.1_cds_UXX62855.1_1_[gene=blaOXA]_[protein=OXA-51_family_carbapenem-hydrolyzing_class_D_beta-lactamase_OXA-64]_[protein_id=UXX62855.1]_[lo     TTACTTATAACAAGCGCTATTTTTATTTCA 60
lcl|OL961410.1_cds_UXX62856.1_1_[gene=blaOXA]_[protein=OXA-51_family_carbapenem-hydrolyzing_class_D_beta-lactamase_OXA-117]_[protein_id=UXX62856.1]_[l     TTACTTATAACAAGCGCTATTTTTATTTCA 60
lcl|OL961411.1_cds_UXX62857.1_1_[gene=blaOXA]_[protein=OXA-51_family_carbapenem-hydrolyzing_class_D_beta-lactamase_OXA-375]_[protein_id=UXX62857.1]_[l     TTACTTATAACAAGCGCTATTTTTATTTCA 60
lcl|OL961412.1_cds_UXX62858.1_1_[gene=blaOXA]_[protein=OXA-51_family_carbapenem-hydrolyzing_class_D_beta-lactamase_OXA-121]_[protein_id=UXX62858.1]_[l     TTACTTATAACAAACGCTATTTTTATTTCA 60
lcl|OL961413.1_cds_UXX62859.1_1_[gene=blaOXA]_[protein=OXA-51_family_carbapenem-hydrolyzing_class_D_beta-lactamase_OXA-64]_[protein_id=UXX62859.1]_[lo     TTACTTATAACAAGCGCTATTTTTATTTCA 60
lcl|OL961414.1_cds_UXX62860.1_1_[gene=blaOXA]_[protein=OXA-51_family_carbapenem-hydrolyzing_class_D_beta-lactamase_OXA-69]_[protein_id=UXX62860.1]_[lo     TTACTTATAACAAGCGCTATTTTTATTTCA 60
lcl|OL961415.1_cds_UXX62861.1_1_[gene=blaOXA]_[protein=OXA-51_family_carbapenem-hydrolyzing_class_D_beta-lactamase_OXA-65]_[protein_id=UXX62861.1]_[lo     TTACTTATAACAAGCGCTATTTTTATTTCA 60
lcl|OL961416.1_cds_UXX62862.1_1_[gene=blaOXA]_[protein=OXA-51_family_carbapenem-hydrolyzing_class_D_beta-lactamase_OXA-104]_[protein_id=UXX62862.1]_[l     TTACTTATAACAAGCGCTATTTTTATTTCA 60
lcl|OL961417.1_cds_UXX62863.1_1_[gene=blaOXA]_[protein=OXA-51_family_carbapenem-hydrolyzing_class_D_beta-lactamase_OXA-51]_[protein_id=UXX62863.1]_[lo     TTACTTATAACAAGCGCTATTTTTATTTCA 60
lcl|OL961418.1_cds_UXX62864.1_1_[gene=blaOXA]_[protein=OXA-51_family_carbapenem-hydrolyzing_class_D_beta-lactamase_OXA-51]_[protein_id=UXX62864.1]_[lo     TTACTTATAACAAGCGCTATTTTTATTTCA 60
lcl|OL961419.1_cds_UXX62865.1_1_[gene=blaOXA]_[protein=OXA-51_family_carbapenem-hydrolyzing_class_D_beta-lactamase_OXA-51]_[protein_id=UXX62865.1]_[lo     TTACTTATAACAAGCGCTATTTTTATTTCA 60
lcl|OL961420.1_cds_UXX62866.1_1_[gene=blaOXA]_[protein=OXA-51_family_carbapenem-hydrolyzing_class_D_beta-lactamase_OXA-91]_[protein_id=UXX62866.1]_[lo     TTACTTATAACAAGCGCTATTTTTATTTCA 60
lcl|OL961421.1_cds_UXX62867.1_1_[gene=blaOXA]_[protein=OXA-51_family_carbapenem-hydrolyzing_class_D_beta-lactamase_OXA-385]_[protein_id=UXX62867.1]_[l     TTACTTATAACAAGCGCTATTTTTATTTCA 60
lcl|OL961422.1_cds_UXX62868.1_1_[gene=blaOXA]_[protein=OXA-51_family_carbapenem-hydrolyzing_class_D_beta-lactamase_OXA-385]_[protein_id=UXX62868.1]_[l     TTACTTATAACAAGCGCTATTTTTATTTCA 60
lcl|OL961423.1_cds_UXX62869.1_1_[gene=blaOXA]_[protein=OXA-51_family_carbapenem-hydrolyzing_class_D_beta-lactamase_OXA-91]_[protein_id=UXX62869.1]_[lo     TTACTTATAACAAGCGCTATTTTTATTTCA 60
lcl|OL961424.1_cds_UXX62870.1_1_[gene=blaOXA]_[protein=OXA-51_family_carbapenem-hydrolyzing_class_D_beta-lactamase_OXA-64]_[protein_id=UXX62870.1]_[lo     TTACTTATAACAAGCGCTATTTTTATTTCA 60
lcl|OL961425.1_cds_UXX62871.1_1_[gene=blaOXA]_[protein=OXA-51_family_carbapenem-hydrolyzing_class_D_beta-lactamase_OXA-66]_[protein_id=UXX62871.1]_[lo     TTACTTATAACAAGCGCTATTTTTATTTCA 60
lcl|OL961426.1_cds_UXX62872.1_1_[gene=blaOXA]_[protein=OXA-51_family_carbapenem-hydrolyzing_class_D_beta-lactamase_OXA-66]_[protein_id=UXX62872.1]_[lo     TTACTTATAACAAGCGCTATTTTTATTTCA 60
lcl|OL961427.1_cds_UXX62873.1_1_[gene=blaOXA]_[protein=OXA-51_family_carbapenem-hydrolyzing_class_D_beta-lactamase_OXA-106]_[protein_id=UXX62873.1]_[l     TTACTTATAACAAGCGCTATTTTTATTTCA 60
lcl|OL961428.1_cds_UXX62874.1_1_[gene=blaOXA]_[protein=OXA-51_family_carbapenem-hydrolyzing_class_D_beta-lactamase_OXA-66]_[protein_id=UXX62874.1]_[lo     TTACTTATAACAAGCGCTATTTTTATTTCA 60
lcl|OL961429.1_cds_UXX62875.1_1_[gene=blaOXA]_[protein=OXA-51_family_carbapenem-hydrolyzing_class_D_beta-lactamase_OXA-106]_[protein_id=UXX62875.1]_[l     TTACTTATAACAAGCGCTATTTTTATTTCA 60
lcl|OL961430.1_cds_UXX62876.1_1_[gene=blaOXA]_[protein=OXA-51_family_carbapenem-hydrolyzing_class_D_beta-lactamase_OXA-64]_[protein_id=UXX62876.1]_[lo     TTACTTATAACAAGCGCTATTTTTATTTCA 60
lcl|OL961431.1_cds_UXX62877.1_1_[gene=blaOXA]_[protein=OXA-51_family_carbapenem-hydrolyzing_class_D_beta-lactamase_OXA-64]_[protein_id=UXX62877.1]_[lo     TTACTTATAACAAGCGCTATTTTTATTTCA 60
lcl|OL961432.1_cds_UXX62878.1_1_[gene=blaOXA]_[protein=OXA-51_family_carbapenem-hydrolyzing_class_D_beta-lactamase_OXA-64]_[protein_id=UXX62878.1]_[lo     TTACTTATAACAAGCGCTATTTTTATTTCA 60
lcl|OL961433.1_cds_UXX62879.1_1_[gene=blaOXA]_[protein=OXA-51_family_carbapenem-hydrolyzing_class_D_beta-lactamase_OXA-78]_[protein_id=UXX62879.1]_[lo     TTACTTATAACAAGCGCTATTTTTATTTCA 60
lcl|OL961434.1_cds_UXX62880.1_1_[gene=blaOXA]_[protein=OXA-51_family_carbapenem-hydrolyzing_class_D_beta-lactamase_OXA-120]_[protein_id=UXX62880.1]_[l     TTACTTATAACAAGCGCTATTTTTATTTCA 60
lcl|OL961435.1_cds_UXX62881.1_1_[gene=blaOXA]_[protein=OXA-51_family_carbapenem-hydrolyzing_class_D_beta-lactamase_OXA-78]_[protein_id=UXX62881.1]_[lo     TTACTTATAACAAGCGCTATTTTTATTTCA 60
lcl|OL961436.1_cds_UXX62882.1_1_[gene=blaOXA]_[protein=OXA-51_family_carbapenem-hydrolyzing_class_D_beta-lactamase_OXA-78]_[protein_id=UXX62882.1]_[lo     TTACTTATAACAAGCGCTATTTTTATTTCA 60
lcl|OL961437.1_cds_UXX62883.1_1_[gene=blaOXA]_[protein=OXA-51_family_carbapenem-hydrolyzing_class_D_beta-lactamase_OXA-65]_[protein_id=UXX62883.1]_[lo     TTACTTATAACAAGCGCTATTTTTATATCA 60
lcl|OL961438.1_cds_UXX62884.1_1_[gene=blaOXA]_[protein=OXA-51_family_carbapenem-hydrolyzing_class_D_beta-lactamase_OXA-64]_[protein_id=UXX62884.1]_[lo     TTACTTATAACAAGCGCTATTTTTATTTCA 60
lcl|OL961439.1_cds_UXX62885.1_1_[gene=blaOXA]_[protein=OXA-51_family_carbapenem-hydrolyzing_class_D_beta-lactamase_OXA-66]_[protein_id=UXX62885.1]_[lo     TTACTTATAACAAGCGCTATTTTTATTTCA 60
lcl|OM461357.1_cds_UMW71109.1_1_[gene=blaOXA]_[protein=OXA-51_family_carbapenem-hydrolyzing_class_D_beta-lactamase_OXA-104]_[protein_id=UMW71109.1]_[l     TTACTTATAACAAGCGCTATTTTTATTTCA 60
lcl|OM617740.1_cds_ULU82603.1_1_[gene=blaOXA]_[protein=OXA-51_family_carbapenem-hydrolyzing_class_D_beta-lactamase_OXA-1058]_[protein_id=ULU82603.1]_[     TTACTTATAACAAGCGCTATTTTTATTTCA 60
lcl|OM617741.1_cds_ULU82604.1_1_[gene=blaOXA]_[protein=OXA-51_family_carbapenem-hydrolyzing_class_D_beta-lactamase_OXA-1059]_[protein_id=ULU82604.1]_[     TTACTTATAACAAGCGCTATTTTTATTTCA 60
lcl|OM617742.1_cds_ULU82605.1_1_[gene=blaOXA]_[protein=OXA-51_family_carbapenem-hydrolyzing_class_D_beta-lactamase_OXA-1060]_[protein_id=ULU82605.1]_[     TTACTTATAACAAGCGCTATTTTTATTTCA 60
lcl|OM617743.1_cds_ULU82606.1_1_[gene=blaOXA]_[protein=OXA-51_family_carbapenem-hydrolyzing_class_D_beta-lactamase_OXA-1061]_[protein_id=ULU82606.1]_[     TTACTTATAACAAGCGCTATTTTTATTTCA 60
lcl|OM617744.1_cds_ULU82607.1_1_[gene=blaOXA]_[protein=OXA-51_family_carbapenem-hydrolyzing_class_D_beta-lactamase_OXA-1062]_[protein_id=ULU82607.1]_[     TTACTTATAACAAGCGCTATTTTTATTTCA 60
lcl|OM617745.1_cds_ULU82608.1_1_[gene=blaOXA]_[protein=OXA-51_family_carbapenem-hydrolyzing_class_D_beta-lactamase_OXA-1063]_[protein_id=ULU82608.1]_[     TTACTTATAACAAGCGCTATTTTTATTTCA 60
lcl|OM617746.1_cds_ULU82609.1_1_[gene=blaOXA]_[protein=OXA-51_family_carbapenem-hydrolyzing_class_D_beta-lactamase_OXA-1064]_[protein_id=ULU82609.1]_[     TTACTTATAACAAGCGCTATTTTTATTTCA 60
lcl|OM617747.1_cds_ULU82610.1_1_[gene=blaOXA]_[protein=OXA-51_family_carbapenem-hydrolyzing_class_D_beta-lactamase_OXA-1065]_[protein_id=ULU82610.1]_[     TTACTTATAACAAGCGCTATTTTTATTTCA 60
lcl|OM617748.1_cds_ULU82611.1_1_[gene=blaOXA]_[protein=OXA-51_family_carbapenem-hydrolyzing_class_D_beta-lactamase_OXA-1065]_[protein_id=ULU82611.1]_[     TTACTTATAACAAGCGCTATTTTTATTTCA 60
lcl|OM617749.1_cds_ULU82612.1_1_[gene=blaOXA]_[protein=OXA-51_family_carbapenem-hydrolyzing_class_D_beta-lactamase_OXA-1066]_[protein_id=ULU82612.1]_[     TTACTTATAACAAGCGCTATTTTTATTTCA 60
lcl|OM617750.1_cds_ULU82613.1_1_[gene=blaOXA]_[protein=OXA-51_family_carbapenem-hydrolyzing_class_D_beta-lactamase_OXA-1066]_[protein_id=ULU82613.1]_[     TTACTTATAACAAGCGCTATTTTTATTTCA 60
lcl|OM617751.1_cds_ULU82614.1_1_[gene=blaOXA]_[protein=OXA-51_family_carbapenem-hydrolyzing_class_D_beta-lactamase_OXA-1066]_[protein_id=ULU82614.1]_[     TTACTTATAACAAGCGCTATTTTTATTTCA 60
lcl|OM617752.1_cds_ULU82615.1_1_[gene=blaOXA]_[protein=OXA-51_family_carbapenem-hydrolyzing_class_D_beta-lactamase_OXA-1067]_[protein_id=ULU82615.1]_[     TTACTTATAACAAGCGCTATTTTTATTTCA 60
lcl|OM617753.1_cds_ULU82616.1_1_[gene=blaOXA]_[protein=OXA-51_family_carbapenem-hydrolyzing_class_D_beta-lactamase_OXA-1067]_[protein_id=ULU82616.1]_[     TTACTTATAACAAGCGCTATTTTTATTTCA 60
lcl|OM617754.1_cds_ULU82617.1_1_[gene=blaOXA]_[protein=OXA-51_family_carbapenem-hydrolyzing_class_D_beta-lactamase_OXA-1068]_[protein_id=ULU82617.1]_[     TTACTTATAACAAGCGCTATTTTTATTTCA 60
lcl|OM617755.1_cds_ULU82618.1_1_[gene=blaOXA]_[protein=OXA-51_family_carbapenem-hydrolyzing_class_D_beta-lactamase_OXA-1069]_[protein_id=ULU82618.1]_[     TTACTTATAACAAGCGCTATTTTTATTTCA 60
lcl|OM617756.1_cds_ULU82619.1_1_[gene=blaOXA]_[protein=OXA-51_family_carbapenem-hydrolyzing_class_D_beta-lactamase_OXA-1070]_[protein_id=ULU82619.1]_[     TTACTTATAACAAGCGCTATTTTTATTTCA 60
lcl|OM617757.1_cds_ULU82620.1_1_[gene=blaOXA]_[protein=OXA-51_family_carbapenem-hydrolyzing_class_D_beta-lactamase_OXA-1071]_[protein_id=ULU82620.1]_[     TTACTTATAACAAGCGCTATTTTTATTTCA 60
lcl|OM617758.1_cds_ULU82621.1_1_[gene=blaOXA]_[protein=OXA-51_family_carbapenem-hydrolyzing_class_D_beta-lactamase_OXA-1072]_[protein_id=ULU82621.1]_[     TTACTTATAACAAGCGCTATTTTTATTTCA 60
lcl|OM617759.1_cds_ULU82622.1_1_[gene=blaOXA]_[protein=OXA-51_family_carbapenem-hydrolyzing_class_D_beta-lactamase_OXA-1073]_[protein_id=ULU82622.1]_[     TTACTTATAACAAGCGCTATTTTTATTTCA 60
lcl|OM617760.1_cds_ULU82623.1_1_[gene=blaOXA]_[protein=OXA-51_family_carbapenem-hydrolyzing_class_D_beta-lactamase_OXA-1074]_[protein_id=ULU82623.1]_[     TTACTTATAACAAGCGCTATTTTTATTTCA 60
lcl|OM617761.1_cds_ULU82624.1_1_[gene=blaOXA]_[protein=OXA-51_family_carbapenem-hydrolyzing_class_D_beta-lactamase_OXA-1075]_[protein_id=ULU82624.1]_[     TTACTTATAACAAGCGCTATTTTTATTTCA 60
lcl|OM617762.1_cds_ULU82625.1_1_[gene=blaOXA]_[protein=OXA-51_family_carbapenem-hydrolyzing_class_D_beta-lactamase_OXA-1076]_[protein_id=ULU82625.1]_[     TTACTTATAACAAGCGCTATTTTTATTTCA 60
lcl|OM617763.1_cds_ULU82626.1_1_[gene=blaOXA]_[protein=OXA-51_family_carbapenem-hydrolyzing_class_D_beta-lactamase_OXA-1077]_[protein_id=ULU82626.1]_[     TTACTTATAACAAGCGCTATTTTTATTTCA 60
lcl|OM617764.1_cds_ULU82627.1_1_[gene=blaOXA]_[protein=OXA-51_family_carbapenem-hydrolyzing_class_D_beta-lactamase_OXA-1078]_[protein_id=ULU82627.1]_[     TTACTTATAACAAGCACTATTTTTATTTCA 60
lcl|OM617765.1_cds_ULU82628.1_1_[gene=blaOXA]_[protein=OXA-51_family_carbapenem-hydrolyzing_class_D_beta-lactamase_OXA-1079]_[protein_id=ULU82628.1]_[     TTACTTATAACAAGCGCTATTTTTATTTCA 60
lcl|OM617766.1_cds_ULU82629.1_1_[gene=blaOXA]_[protein=OXA-51_family_carbapenem-hydrolyzing_class_D_beta-lactamase_OXA-1080]_[protein_id=ULU82629.1]_[     TTACTTATAACAAGCGCTATTTTTATTTCA 60
lcl|OM617767.1_cds_ULU82630.1_1_[gene=blaOXA]_[protein=OXA-51_family_carbapenem-hydrolyzing_class_D_beta-lactamase_OXA-66]_[protein_id=ULU82630.1]_[lo     TTACTTATAACAAGCGCTATTTTTATTTCA 60
lcl|OM617768.1_cds_ULU82631.1_1_[gene=blaOXA]_[protein=OXA-51_family_carbapenem-hydrolyzing_class_D_beta-lactamase_OXA-66]_[protein_id=ULU82631.1]_[lo     TTACTTATAACAAGCGCTATTTTTATTTCA 60
lcl|OM617769.1_cds_ULU82632.1_1_[gene=blaOXA]_[protein=OXA-51_family_carbapenem-hydrolyzing_class_D_beta-lactamase_OXA-66]_[protein_id=ULU82632.1]_[lo     TTACTTATAACAAGCGCTATTTTTATTTCA 60
lcl|OM617770.1_cds_ULU82633.1_1_[gene=blaOXA]_[protein=OXA-51_family_carbapenem-hydrolyzing_class_D_beta-lactamase_OXA-66]_[protein_id=ULU82633.1]_[lo     TTACTTATAACAAGCGCTATTTTTATTTCA 60
lcl|OM617771.1_cds_ULU82634.1_1_[gene=blaOXA]_[protein=OXA-51_family_carbapenem-hydrolyzing_class_D_beta-lactamase_OXA-66]_[protein_id=ULU82634.1]_[lo     TTACTTATAACAAGCGCTATTTTTATTTCA 60
lcl|OM617772.1_cds_ULU82635.1_1_[gene=blaOXA]_[protein=OXA-51_family_carbapenem-hydrolyzing_class_D_beta-lactamase_OXA-66]_[protein_id=ULU82635.1]_[lo     TTACTTATAACAAGCGCTATTTTTATTTCA 60
lcl|OM617773.1_cds_ULU82636.1_1_[gene=blaOXA]_[protein=OXA-51_family_carbapenem-hydrolyzing_class_D_beta-lactamase_OXA-66]_[protein_id=ULU82636.1]_[lo     TTACTTATAACAAGCGCTATTTTTATTTCA 60
lcl|OM617774.1_cds_ULU82637.1_1_[gene=blaOXA]_[protein=OXA-51_family_carbapenem-hydrolyzing_class_D_beta-lactamase_OXA-66]_[protein_id=ULU82637.1]_[lo     TTACTTATAACAAGCGCTATTTTTATTTCA 60
lcl|OM617775.1_cds_ULU82638.1_1_[gene=blaOXA]_[protein=OXA-51_family_carbapenem-hydrolyzing_class_D_beta-lactamase_OXA-68]_[protein_id=ULU82638.1]_[lo     TTACTTATAACAAGCGCTATTTTTATTTCA 60
lcl|OM617776.1_cds_ULU82639.1_1_[gene=blaOXA]_[protein=OXA-51_family_carbapenem-hydrolyzing_class_D_beta-lactamase_OXA-69]_[protein_id=ULU82639.1]_[lo     TTACTTATAACAAGCGCTATTTTTATTTCA 60
lcl|OM617777.1_cds_ULU82640.1_1_[gene=blaOXA]_[protein=OXA-51_family_carbapenem-hydrolyzing_class_D_beta-lactamase_OXA-70]_[protein_id=ULU82640.1]_[lo     TTACTTATAACAAGCGCTATTTTTATTTCA 60
lcl|OM617778.1_cds_ULU82641.1_1_[gene=blaOXA]_[protein=OXA-51_family_carbapenem-hydrolyzing_class_D_beta-lactamase_OXA-90]_[protein_id=ULU82641.1]_[lo     TTACTTATAACAAGCGCTATTTTTATTTCA 60
lcl|OM617779.1_cds_ULU82642.1_1_[gene=blaOXA]_[protein=OXA-51_family_carbapenem-hydrolyzing_class_D_beta-lactamase_OXA-98]_[protein_id=ULU82642.1]_[lo     TTACTTATAACAAGCGCTATTTTTATTTCA 60
lcl|OM617780.1_cds_ULU82643.1_1_[gene=blaOXA]_[protein=OXA-51_family_carbapenem-hydrolyzing_class_D_beta-lactamase_OXA-100]_[protein_id=ULU82643.1]_[l     TTACTTATAACAAGCACTATTTTTATTTCA 60
lcl|OM617781.1_cds_ULU82644.1_1_[gene=blaOXA]_[protein=OXA-51_family_carbapenem-hydrolyzing_class_D_beta-lactamase_OXA-120]_[protein_id=ULU82644.1]_[l     TTACTTATAACAAGCGCTATTTTTATTTCA 60
lcl|OM617782.1_cds_ULU82645.1_1_[gene=blaOXA]_[protein=OXA-51_family_carbapenem-hydrolyzing_class_D_beta-lactamase_OXA-342]_[protein_id=ULU82645.1]_[l     TTACTTATAACAAGCGCTATTTTTATTTCA 60
lcl|OM617783.1_cds_ULU82646.1_1_[gene=blaOXA]_[protein=OXA-51_family_carbapenem-hydrolyzing_class_D_beta-lactamase_OXA-508]_[protein_id=ULU82646.1]_[l     TTACTTATAACAAGCGCTATTTTTATTTCA 60
lcl|OM617784.1_cds_ULU82647.1_1_[gene=blaOXA]_[protein=OXA-51_family_carbapenem-hydrolyzing_class_D_beta-lactamase_OXA-508]_[protein_id=ULU82647.1]_[l     TTACTTATAACAAGCGCTATTTTTATTTCA 60
lcl|OM617785.1_cds_ULU82648.1_1_[gene=blaOXA]_[protein=OXA-51_family_carbapenem-hydrolyzing_class_D_beta-lactamase_OXA-508]_[protein_id=ULU82648.1]_[l     TTACTTATAACAAGCGCTATTTTTATTTCA 60
lcl|OM617786.1_cds_ULU82649.1_1_[gene=blaOXA]_[protein=OXA-51_family_carbapenem-hydrolyzing_class_D_beta-lactamase_OXA-508]_[protein_id=ULU82649.1]_[l     TTACTTATAACAAGCGCTATTTTTATTTCA 60
lcl|OM617787.1_cds_ULU82650.1_1_[gene=blaOXA]_[protein=OXA-51_family_carbapenem-hydrolyzing_class_D_beta-lactamase_OXA-508]_[protein_id=ULU82650.1]_[l     TTACTTATAACAAGCGCTATTTTTATTTCA 60
lcl|OM617788.1_cds_ULU82651.1_1_[gene=blaOXA]_[protein=OXA-51_family_carbapenem-hydrolyzing_class_D_beta-lactamase_OXA-508]_[protein_id=ULU82651.1]_[l     TTACTTATAACAAGCGCTATTTTTATTTCA 60
lcl|OM617789.1_cds_ULU82652.1_1_[gene=blaOXA]_[protein=OXA-51_family_carbapenem-hydrolyzing_class_D_beta-lactamase_OXA-508]_[protein_id=ULU82652.1]_[l     TTACTTATAACAAGCGCTATTTTTATTTCA 60
lcl|OM617790.1_cds_ULU82653.1_1_[gene=blaOXA]_[protein=OXA-51_family_carbapenem-hydrolyzing_class_D_beta-lactamase_OXA-508]_[protein_id=ULU82653.1]_[l     TTACTTATAACAAGCGCTATTTTTATTTCA 60
lcl|OM617791.1_cds_ULU82654.1_1_[gene=blaOXA]_[protein=OXA-51_family_carbapenem-hydrolyzing_class_D_beta-lactamase_OXA-508]_[protein_id=ULU82654.1]_[l     TTACTTATAACAAGCGCTATTTTTATTTCA 60
lcl|OM617792.1_cds_ULU82655.1_1_[gene=blaOXA]_[protein=OXA-51_family_carbapenem-hydrolyzing_class_D_beta-lactamase_OXA-508]_[protein_id=ULU82655.1]_[l     TTACTTATAACAAGCGCTATTTTTATTTCA 60
lcl|OM933710.1_cds_UNN26046.1_1_[gene=blaOXA]_[protein=OXA-51_family_carbapenem-hydrolyzing_class_D_beta-lactamase_OXA-1094]_[protein_id=UNN26046.1]_[     TTACTTATAACAAGCGCTATTTTTATTTCA 60
lcl|OM933719.1_cds_UNN26055.1_1_[gene=blaOXA]_[protein=OXA-51_family_carbapenem-hydrolyzing_class_D_beta-lactamase_OXA-1096]_[protein_id=UNN26055.1]_[     TTACTTATAACAAGCGCTATTTTTATTTCA 60
lcl|OM933721.1_cds_UNN26057.1_1_[gene=blaOXA]_[protein=OXA-51_family_carbapenem-hydrolyzing_class_D_beta-lactamase_OXA-1097]_[protein_id=UNN26057.1]_[     TTACTTATAACAAGCGCTATTTTTATTTCA 60
lcl|OM933722.1_cds_UNN26058.1_1_[gene=blaOXA]_[protein=OXA-51_family_carbapenem-hydrolyzing_class_D_beta-lactamase_OXA-1098]_[protein_id=UNN26058.1]_[     TTACTTATAACAAGCGCTATTTTTATTTCA 60
lcl|ON101846.1_cds_UOM32496.1_1_[gene=blaOXA]_[protein=OXA-51_family_carbapenem-hydrolyzing_class_D_beta-lactamase_OXA-1109]_[protein_id=UOM32496.1]_[     TTACTTATAACAAGCGCTATTTTTATTTCA 60
lcl|ON651457.1_cds_UTS94210.1_1_[gene=blaOXA]_[protein=OXA-51_family_carbapenem-hydrolyzing_class_D_beta-lactamase_OXA-1121]_[protein_id=UTS94210.1]_[     TTACTTATAACAAGCGCTATTTTTATTTCA 60
lcl|ON651458.1_cds_UTS94211.1_1_[gene=blaOXA]_[protein=OXA-51_family_carbapenem-hydrolyzing_class_D_beta-lactamase_OXA-1122]_[protein_id=UTS94211.1]_[     TTACTTATAACAAGCGCTATTTTTATTTCA 60
lcl|ON651459.1_cds_UTS94212.1_1_[gene=blaOXA]_[protein=OXA-51_family_carbapenem-hydrolyzing_class_D_beta-lactamase_OXA-1123]_[protein_id=UTS94212.1]_[     TTACTTATAACAAGCGCTATTTTTATTTCA 60
lcl|OP297831.1_cds_UVU92355.1_1_[gene=blaOXA]_[protein=OXA-51_family_carbapenem-hydrolyzing_class_D_beta-lactamase_OXA-710]_[protein_id=UVU92355.1]_[l     TTACTTATAACAAGCGCTATTTTTATTTCA 60
lcl|OP297833.1_cds_UVU92357.1_1_[gene=blaOXA]_[protein=OXA-51_family_carbapenem-hydrolyzing_class_D_beta-lactamase_OXA-69]_[protein_id=UVU92357.1]_[lo     TTACTTATAACAAGCGCTATTTTTATTTCA 60
lcl|OQ096399.1_cds_WEM32895.1_1_[gene=blaOXA]_[protein=OXA-51_family_carbapenem-hydrolyzing_class_D_beta-lactamase_OXA-90]_[protein_id=WEM32895.1]_[lo     TTACTTATAACAAGCGCTATTTTTATTTCA 60
lcl|OQ096400.1_cds_WEM32896.1_1_[gene=blaOXA]_[protein=OXA-51_family_carbapenem-hydrolyzing_class_D_beta-lactamase_OXA-68]_[protein_id=WEM32896.1]_[lo     TTACTTATAACAAGCGCTATTTTTATTTCA 60
lcl|OQ096401.1_cds_WEM32897.1_1_[gene=blaOXA]_[protein=OXA-51_family_carbapenem-hydrolyzing_class_D_beta-lactamase_OXA-66]_[protein_id=WEM32897.1]_[lo     TTACTTATAACAAGCGCTATTTTTATTTCA 60
lcl|OQ096402.1_cds_WEM32898.1_1_[gene=blaOXA]_[protein=OXA-51_family_carbapenem-hydrolyzing_class_D_beta-lactamase_OXA-1067]_[protein_id=WEM32898.1]_[     TTACTTATAACAAGCGCTATTTTTATTTCA 60
lcl|OQ096403.1_cds_WEM32899.1_1_[gene=blaOXA]_[protein=OXA-51_family_carbapenem-hydrolyzing_class_D_beta-lactamase_OXA-66]_[protein_id=WEM32899.1]_[lo     TTACTTATAACAAGCGCTATTTTTATTTCA 60
lcl|OQ096404.1_cds_WEM32900.1_1_[gene=blaOXA]_[protein=OXA-51_family_carbapenem-hydrolyzing_class_D_beta-lactamase_OXA-66]_[protein_id=WEM32900.1]_[lo     TTACTTATAACAAGCGCTATTTTTATTTCA 60
lcl|OQ096405.1_cds_WEM32901.1_1_[gene=blaOXA]_[protein=OXA-51_family_carbapenem-hydrolyzing_class_D_beta-lactamase]_[protein_id=WEM32901.1]_[location=     TTACTTATAACAAGCGCTATTTTTATTTCA 60
lcl|OR188142.1_cds_WMD01667.1_1_[gene=blaOXA]_[protein=OXA-51_family_carbapenem-hydrolyzing_class_D_beta-lactamase_OXA-144]_[protein_id=WMD01667.1]_[l     TTACTTATAACAAGCGCTATTTTTATTTCA 60
lcl|OR367330.1_cds_WLF01973.1_1_[gene=blaOXA]_[protein=OXA-51_family_carbapenem-hydrolyzing_class_D_beta-lactamase_OXA-1214]_[protein_id=WLF01973.1]_[     TTACTTATAACAAGCGCTATTTTTATTTCA 60
lcl|OR449063.1_cds_WLY62581.1_1_[gene=blaOXA]_[protein=OXA-51_family_carbapenem-hydrolyzing_class_D_beta-lactamase_OXA-98]_[protein_id=WLY62581.1]_[lo     TTACTTATAACAAGCGCTATTTTTATTTCA 60
lcl|OR449064.1_cds_WLY62582.1_1_[gene=blaOXA]_[protein=OXA-51_family_carbapenem-hydrolyzing_class_D_beta-lactamase_OXA-69]_[protein_id=WLY62582.1]_[lo     TTACTTATAACAAGCGCTATTTTTATTTCA 60
lcl|OR449065.1_cds_WLY62583.1_1_[gene=blaOXA]_[protein=OXA-51_family_carbapenem-hydrolyzing_class_D_beta-lactamase_OXA-769]_[protein_id=WLY62583.1]_[l     TTACTTATAACAAGCGCTATTTTTATTTCA 60
lcl|OR449066.1_cds_WLY62584.1_1_[gene=blaOXA]_[protein=OXA-51_family_carbapenem-hydrolyzing_class_D_beta-lactamase_OXA-66]_[protein_id=WLY62584.1]_[lo     TTACTTATAACAAGCGCTATTTTTATTTCA 60
lcl|OR449067.1_cds_WLY62585.1_1_[gene=blaOXA]_[protein=OXA-51_family_carbapenem-hydrolyzing_class_D_beta-lactamase_OXA-1217]_[protein_id=WLY62585.1]_[     TTACTTATAACAAGCGCTATTTTTATTTCA 60
lcl|OR449068.1_cds_WLY62586.1_1_[gene=blaOXA]_[protein=OXA-51_family_carbapenem-hydrolyzing_class_D_beta-lactamase_OXA-1070]_[protein_id=WLY62586.1]_[     TTACTTATAACAAGCGCTATTTTTATTTCA 60
lcl|OR449069.1_cds_WLY62587.1_1_[gene=blaOXA]_[protein=OXA-51_family_carbapenem-hydrolyzing_class_D_beta-lactamase_OXA-66]_[protein_id=WLY62587.1]_[lo     TTACTTATAACAAGCGCTATTTTTATTTCA 60
lcl|OR449070.1_cds_WLY62588.1_1_[gene=blaOXA]_[protein=OXA-51_family_carbapenem-hydrolyzing_class_D_beta-lactamase_OXA-1218]_[protein_id=WLY62588.1]_[     TTACTTATAACAAGCGCTATTTTTATTTCA 60
lcl|OR449071.1_cds_WLY62589.1_1_[gene=blaOXA]_[protein=OXA-51_family_carbapenem-hydrolyzing_class_D_beta-lactamase_OXA-1219]_[protein_id=WLY62589.1]_[     TTACTTATAACAAGCGCTATTTTTATTTCA 60
lcl|OR449072.1_cds_WLY62590.1_1_[gene=blaOXA]_[protein=OXA-51_family_carbapenem-hydrolyzing_class_D_beta-lactamase_OXA-1220]_[protein_id=WLY62590.1]_[     TTACTTATAACAAGCGCTATTTTTATTTCA 60
lcl|PP858917.1_cds_XBP46893.1_1_[gene=blaOXA]_[protein=OXA-51_family_carbapenem-hydrolyzing_class_D_beta-lactamase_OXA-1249]_[protein_id=XBP46893.1]_[     TTACTTATAACAAGCGCTATTTTTATTTCA 60
lcl|PQ763677.1_cds_XLQ31174.1_1_[gene=blaOXA]_[protein=OXA-51_family_carbapenem-hydrolyzing_class_D_beta-lactamase_OXA-1329]_[protein_id=XLQ31174.1]_[     TTACTTATAACAAGCGCTATTTTTATTTCA 60
lcl|PQ659032.1_cds_XLQ25734.1_1_[gene=blaOXA]_[protein=OXA-51_family_carbapenem-hydrolyzing_class_D_beta-lactamase_OXA-1328]_[protein_id=XLQ25734.1]_[     TTACTTATAACAAGCGCTATTTTTATTTCA 60
lcl|PQ196145.1_cds_XGJ10591.1_1_[gene=blaOXA]_[protein=OXA-51_family_carbapenem-hydrolyzing_class_D_beta-lactamase_OXA-1265]_[protein_id=XGJ10591.1]_[     TTACTTATAACAAGCGCTATTTTTATTTCA 60
lcl|PQ659032.1_cds_XLQ25734.1_1_[gene=blaOXA]_[protein=OXA-51_family_carbapenem-hydrolyzing_class_D_beta-lactamase_OXA-1328]_[protein_id=XLQ25734.1]_[     TTACTTATAACAAGCGCTATTTTTATTTCA 60
lcl|PQ763677.1_cds_XLQ31174.1_1_[gene=blaOXA]_[protein=OXA-51_family_carbapenem-hydrolyzing_class_D_beta-lactamase_OXA-1329]_[protein_id=XLQ31174.1]_[     TTACTTATAACAAGCGCTATTTTTATTTCA 60
lcl|PV054823.1_cds_XOA00391.1_1_[gene=blaOXA]_[protein=OXA-51_family_carbapenem-hydrolyzing_class_D_beta-lactamase_OXA-1335]_[protein_id=XOA00391.1]_[     TTATTTATAACAAGCGCTATTTTTATTTCA 60
lcl|PV054824.1_cds_XOA00392.1_1_[gene=blaOXA]_[protein=OXA-51_family_carbapenem-hydrolyzing_class_D_beta-lactamase_OXA-1336]_[protein_id=XOA00392.1]_[     TTACTTATAACAAGCGCTATTTTTATTTCA 60
lcl|PV054825.1_cds_XOA00393.1_1_[gene=blaOXA]_[protein=OXA-51_family_carbapenem-hydrolyzing_class_D_beta-lactamase_OXA-1337]_[protein_id=XOA00393.1]_[     TTACTTATAACAAGCGCTATTTTTATTTCA 60
lcl|PV054826.1_cds_XOA00394.1_1_[gene=blaOXA]_[protein=OXA-51_family_carbapenem-hydrolyzing_class_D_beta-lactamase_OXA-1265]_[protein_id=XOA00394.1]_[     TTACTTATAACAAGCGCTATTTTTATTTCA 60
lcl|PV054827.1_cds_XOA00395.1_1_[gene=blaOXA]_[protein=OXA-51_family_carbapenem-hydrolyzing_class_D_beta-lactamase_OXA-1138]_[protein_id=XOA00395.1]_[     TTACTTATAACAAGCGCTATTTTTATTTCA 60
lcl|PV054828.1_cds_XOA00396.1_1_[gene=blaOXA]_[protein=OXA-51_family_carbapenem-hydrolyzing_class_D_beta-lactamase_OXA-1339]_[protein_id=XOA00396.1]_[     TTACTTATAACAAGCGCTATTTTTATTTCA 60
lcl|PV054829.1_cds_XOA00397.1_1_[gene=blaOXA]_[protein=OXA-51_family_carbapenem-hydrolyzing_class_D_beta-lactamase_OXA-1340]_[protein_id=XOA00397.1]_[     TTACTTATAACAAGCGCTATTTTTATTTCA 60
lcl|PV054830.1_cds_XOA00398.1_1_[gene=blaOXA]_[protein=OXA-51_family_carbapenem-hydrolyzing_class_D_beta-lactamase_OXA-1341]_[protein_id=XOA00398.1]_[     TTACTTATAACAAGCACTATTTTTATTTCA 60
lcl|PV184584.1_cds_XPO98265.1_1_[gene=blaOXA]_[protein=OXA-51_family_carbapenem-hydrolyzing_class_D_beta-lactamase_OXA-1265]_[protein_id=XPO98265.1]_[     TTACTTATAACAAGCGCTATTTTTATTTCA 60
lcl|PV184585.1_cds_XPO98266.1_1_[gene=blaOXA]_[protein=OXA-51_family_carbapenem-hydrolyzing_class_D_beta-lactamase_OXA-1374]_[protein_id=XPO98266.1]_[     TTACTTATAACAAGCGCTATTTTTATTTCA 60
lcl|PV878568.1_cds_XXP60807.1_1_[gene=blaOXA]_[protein=OXA-51_family_carbapenem-hydrolyzing_class_D_beta-lactamase_OXA-1388]_[protein_id=XXP60807.1]_[     TTACTTATAACAAGCACTATTTTTATTTCA 60
                                                                                                                                                                                         

OXA-1_consensus                                                                                                                                            -----CAGCAGCGCCAGTGCATCAACAGAT 90
OXA01_crRNA                                                                                                                                                ------------------------------ 90
Forward_primer                                                                                                                                             ------------------------------ 90
Reverse_primer                                                                                                                                             ------------------------------ 90
lcl|LC742737.1_cds_BDU78994.1_1_[gene=blaOXA]_[protein=OXA-51_family_carbapenem-hydrolyzing_class_D_beta-lactamase]_[protein_id=BDU78994.1]_[location=     GC---CTGCTCACCTTATATAGTGTCTGCT 90
lcl|NG_049397.1_cds_WP_024433915.1_1_[gene=blaOXA]_[locus_tag=A7J11_01937]_[protein=OXA-51_family_carbapenem-hydrolyzing_class_D_beta-lactamase_OXA-10     GC---CTGTTCACCTTATATAGTGACTGCT 90
lcl|NG_050607.1_cds_WP_038350216.1_1_[gene=blaOXA]_[locus_tag=A7J11_03395]_[protein=OXA-51_family_carbapenem-hydrolyzing_class_D_beta-lactamase_OXA-23     GC---CTGCTCACCTTATATAGTGACTGCT 90
lcl|NG_051751.1_cds_WP_070064535.1_1_[gene=blaOXA]_[locus_tag=A7J11_04161]_[protein=OXA-51_family_carbapenem-hydrolyzing_class_D_beta-lactamase_OXA-53     GC---CTGCTCACCTTATATAGTGACTGCT 90
lcl|NG_057616.1_cds_WP_109791216.1_1_[gene=blaOXA]_[locus_tag=A7J11_05593]_[protein=OXA-51_family_carbapenem-hydrolyzing_class_D_beta-lactamase_OXA-65     GC---CTGCTCACCTTATATAGTGACTGCT 90
lcl|NG_074734.1_cds_WP_213994600.1_1_[gene=blaOXA]_[locus_tag=A7J11_07066]_[protein=OXA-51_family_carbapenem-hydrolyzing_class_D_beta-lactamase_OXA-95     GC---CTGCTCACCTTATATAGTGACTGCT 90
lcl|NG_242579.1_cds_WP_338424118.1_1_[gene=blaOXA]_[locus_tag=A7J11_08342]_[protein=OXA-51_family_carbapenem-hydrolyzing_class_D_beta-lactamase_OXA-12     GC---CTGCTCACCTTATATAGTGACTGCT 90
lcl|NG_242580.1_cds_WP_338424119.1_1_[gene=blaOXA]_[locus_tag=A7J11_08343]_[protein=OXA-51_family_carbapenem-hydrolyzing_class_D_beta-lactamase_OXA-12     GC---CTGCTCACCTTATATAGTGACTGCT 90
lcl|NG_243483.1_cds_WP_375516066.1_1_[gene=blaOXA]_[locus_tag=A7J11_08549]_[protein=OXA-51_family_carbapenem-hydrolyzing_class_D_beta-lactamase_OXA-12     GC---CTGCTCACCTTATATAGTGACTGCT 90
lcl|NG_243522.1_cds_WP_375516080.1_1_[gene=blaOXA]_[locus_tag=A7J11_08521]_[protein=OXA-51_family_carbapenem-hydrolyzing_class_D_beta-lactamase_OXA-41     GC---CTGCTCACCTTATATAGTGTCTGCT 90
lcl|NG_245181.1_cds_WP_419304000.1_1_[gene=blaOXA]_[locus_tag=A7J11_09457]_[protein=OXA-51_family_carbapenem-hydrolyzing_class_D_beta-lactamase_OXA-13     GC---CTGCTCACCTTATATAGTGACTGCT 90
lcl|ON212676.1_cds_UOX08353.1_1_[gene=blaOXA]_[protein=OXA-51_family_carbapenem-hydrolyzing_class_D_beta-lactamase_OXA-1117]_[protein_id=UOX08353.1]_[     GC---CTGCTCACCTTATATAGTGTCTGCT 90
lcl|ON212677.1_cds_UOX08354.1_1_[gene=blaOXA]_[protein=OXA-51_family_carbapenem-hydrolyzing_class_D_beta-lactamase_OXA-1118]_[protein_id=UOX08354.1]_[     GC---CTGCTCACCTTATATAGTGACTGCT 90
lcl|OQ533021.1_cds_WEY35875.1_1_[gene=blaOXA-78]_[protein=OXA-51_family_carbapenem-hydrolyzing_class_D_beta-lactamase_OXA-78]_[protein_id=WEY35875.1]_     GC---CTGCTCACCTTATATAGTGTCTGCT 90
lcl|OQ676587.1_cds_WOP79057.1_1_[gene=blaOXA]_[protein=OXA-51_family_carbapenem-hydrolyzing_class_D_beta-lactamase_OXA-954]_[protein_id=WOP79057.1]_[l     GC---CTGCTCACCTTATATAGTGTCTGCT 90
lcl|PP328940.1_cds_WVW91693.1_1_[gene=blaOXA]_[protein=OXA-51_family_carbapenem-hydrolyzing_class_D_beta-lactamase_OXA-1229]_[protein_id=WVW91693.1]_[     GC---CTGCTCACCTTATATAGTGACTGCT 90
lcl|PP328941.1_cds_WVW91694.1_1_[gene=blaOXA]_[protein=OXA-51_family_carbapenem-hydrolyzing_class_D_beta-lactamase_OXA-1230]_[protein_id=WVW91694.1]_[     GC---CTGCTCACCTTATATAGTGACTGCT 90
lcl|PV429982.1_cds_XQU48852.1_1_[gene=blaOXA]_[protein=OXA-51_family_carbapenem-hydrolyzing_class_D_beta-lactamase_OXA-1377]_[protein_id=XQU48852.1]_[     GC---CTGCTCACCTTATATAGTGACTGCT 90
lcl|KF885217.1_cds_AHI63011.1_1_[gene=bla-oxa-51]_[protein=beta-lactamase]_[protein_id=AHI63011.1]_[location=1..825]_[gbkey=CDS]                           GC---CTGCTCACCTTATATAGTGTCTGCT 90
lcl|KU551305.1_cds_AMB17204.1_1_[gene=blaOXA]_[protein=OXA-51_family_carbapenem-hydrolyzing_class_D_beta-lactamase_OXA-507]_[protein_id=AMB17204.1]_[l     GC---CTGCTCACCTTATATAGTGACTGCT 90
lcl|KU596972.1_cds_AMB57506.1_1_[gene=blaOXA]_[protein=OXA-51_family_carbapenem-hydrolyzing_class_D_beta-lactamase_OXA-508]_[protein_id=AMB57506.1]_[l     GC---CTGCTCACCTTATATAGTGACTGCT 90
lcl|KU692025.1_cds_AMJ17435.1_1_[gene=blaOXA]_[protein=OXA-51_family_carbapenem-hydrolyzing_class_D_beta-lactamase_OXA-509]_[protein_id=AMJ17435.1]_[l     GC---CTGCTCACCTTATATAGTGACTGCT 90
lcl|KU710720.1_cds_AMJ17433.1_1_[gene=blaOXA]_[protein=OXA-51_family_carbapenem-hydrolyzing_class_D_beta-lactamase_OXA-511]_[protein_id=AMJ17433.1]_[l     GC---CTGCTCACCTTATATAGTGACTGCT 90
lcl|KU710721.1_cds_AMJ17434.1_1_[gene=blaOXA]_[protein=OXA-51_family_carbapenem-hydrolyzing_class_D_beta-lactamase_OXA-510]_[protein_id=AMJ17434.1]_[l     GC---CTGCTCACCTTATATAGTGACTGCT 90
lcl|KU871391.1_cds_AMO28427.1_1_[gene=blaOXA]_[protein=OXA-51_family_carbapenem-hydrolyzing_class_D_beta-lactamase_OXA-516]_[protein_id=AMO28427.1]_[l     GC---CTGCTCACCTTATATAGTGACTGCT 90
lcl|KX462701.1_cds_ANQ38581.1_1_[gene=blaOXA]_[protein=OXA-51_family_carbapenem-hydrolyzing_class_D_beta-lactamase_OXA-521]_[protein_id=ANQ38581.1]_[l     GC---CTGCTCACCTTATATAGTGACTGCT 90
lcl|KX599398.1_cds_ANW47157.1_1_[gene=blaOXA]_[protein=OXA-51_family_carbapenem-hydrolyzing_class_D_beta-lactamase_OXA-530]_[protein_id=ANW47157.1]_[l     GC---CTGCTCACCTTATATAGTGACTGCT 90
lcl|KX599399.1_cds_ANW47158.1_1_[gene=blaOXA]_[protein=OXA-51_family_carbapenem-hydrolyzing_class_D_beta-lactamase_OXA-510]_[protein_id=ANW47158.1]_[l     GC---CTGCTCACCTTATATAGTGACTGCT 90
lcl|KX599400.1_cds_ANW47159.1_1_[gene=blaOXA]_[protein=OXA-51_family_carbapenem-hydrolyzing_class_D_beta-lactamase_OXA-531]_[protein_id=ANW47159.1]_[l     GC---CTGCTCACCTTATATAGTGACTGCT 90
lcl|KX599401.1_cds_ANW47160.1_1_[gene=blaOXA]_[protein=OXA-51_family_carbapenem-hydrolyzing_class_D_beta-lactamase_OXA-523]_[protein_id=ANW47160.1]_[l     GC---CTGCTCACCTTATATAGTGACTGCT 90
lcl|KX599402.1_cds_ANW47161.1_1_[gene=blaOXA]_[protein=OXA-51_family_carbapenem-hydrolyzing_class_D_beta-lactamase_OXA-524]_[protein_id=ANW47161.1]_[l     GC---CTGCTCACCTTATATAGTGACTGCT 90
lcl|KX599403.1_cds_ANW47162.1_1_[gene=blaOXA]_[protein=OXA-51_family_carbapenem-hydrolyzing_class_D_beta-lactamase_OXA-317]_[protein_id=ANW47162.1]_[l     GC---CTGCTCACCTTATATAGTGTCTGCT 90
lcl|KX599405.1_cds_ANW47164.1_1_[gene=blaOXA]_[protein=OXA-51_family_carbapenem-hydrolyzing_class_D_beta-lactamase_OXA-529]_[protein_id=ANW47164.1]_[l     GC---CTGCTCACCTTATATAGTGACTGCT 90
lcl|KX599406.1_cds_ANW47165.1_1_[gene=blaOXA]_[protein=OXA-51_family_carbapenem-hydrolyzing_class_D_beta-lactamase_OXA-525]_[protein_id=ANW47165.1]_[l     GC---CTGCTCACCTTATATAGTGACTGCT 90
lcl|KX599407.1_cds_ANW47166.1_1_[gene=blaOXA]_[protein=OXA-51_family_carbapenem-hydrolyzing_class_D_beta-lactamase_OXA-528]_[protein_id=ANW47166.1]_[l     GC---CTGCTCACCTTATATAGTGACTGCT 90
lcl|KX621009.1_cds_AOD74925.1_1_[gene=blaOXA]_[protein=OXA-51_family_carbapenem-hydrolyzing_class_D_beta-lactamase_OXA-208]_[protein_id=AOD74925.1]_[l     GC---CTGCTCACCTTATATAGTGACTGCT 90
lcl|KX859240.1_cds_AOR84133.1_1_[gene=blaOXA]_[protein=OXA-51_family_carbapenem-hydrolyzing_class_D_beta-lactamase_OXA-536]_[protein_id=AOR84133.1]_[l     GC---CTGCTCACCTTATATAGTGACTGCT 90
lcl|KY126221.1_cds_AQZ59623.1_1_[gene=blaOXA]_[protein=OXA-51_family_carbapenem-hydrolyzing_class_D_beta-lactamase_OXA-554]_[protein_id=AQZ59623.1]_[l     GC---CTGCTCACCTTATATAGTGACTGCT 90
lcl|KY126224.1_cds_AQZ59626.1_1_[gene=blaOXA]_[protein=OXA-51_family_carbapenem-hydrolyzing_class_D_beta-lactamase_OXA-555]_[protein_id=AQZ59626.1]_[l     GC---CTGCTCACCTTATATAGTGACTGCT 90
lcl|KY126231.1_cds_AQZ59633.1_1_[gene=blaOXA]_[protein=OXA-51_family_carbapenem-hydrolyzing_class_D_beta-lactamase_OXA-556]_[protein_id=AQZ59633.1]_[l     GC---CTGCTCACCTTATATAGTGACTGCT 90
lcl|KY126232.1_cds_AQZ59634.1_1_[gene=blaOXA]_[protein=OXA-51_family_carbapenem-hydrolyzing_class_D_beta-lactamase_OXA-557]_[protein_id=AQZ59634.1]_[l     GC---CTGCTCACCTTATATAGTGTCTGCT 90
lcl|KY126233.1_cds_AQZ59635.1_1_[gene=blaOXA]_[protein=OXA-51_family_carbapenem-hydrolyzing_class_D_beta-lactamase_OXA-555]_[protein_id=AQZ59635.1]_[l     GC---CTGCTCACCTTATATAGTGACTGCT 90
lcl|KY126234.1_cds_AQZ59636.1_1_[gene=blaOXA]_[protein=OXA-51_family_carbapenem-hydrolyzing_class_D_beta-lactamase_OXA-558]_[protein_id=AQZ59636.1]_[l     GC---CTGCTCACCTTATATAGTGACTGCT 90
lcl|KY126237.1_cds_AQZ59639.1_1_[gene=blaOXA]_[protein=OXA-51_family_carbapenem-hydrolyzing_class_D_beta-lactamase_OXA-559]_[protein_id=AQZ59639.1]_[l     GC---CTGCTCACCTTATATAGTGACTGCT 90
lcl|KY126238.1_cds_AQZ59640.1_1_[gene=blaOXA]_[protein=OXA-51_family_carbapenem-hydrolyzing_class_D_beta-lactamase_OXA-560]_[protein_id=AQZ59640.1]_[l     GC---CTGCTCACCTTATATAGTGACTGCT 90
lcl|KY126240.1_cds_AQZ59642.1_1_[gene=blaOXA]_[protein=OXA-51_family_carbapenem-hydrolyzing_class_D_beta-lactamase_OXA-561]_[protein_id=AQZ59642.1]_[l     GC---CTGCTCACCTTATATAGTGACTGCT 90
lcl|KY126241.1_cds_AQZ59643.1_1_[gene=blaOXA]_[protein=OXA-51_family_carbapenem-hydrolyzing_class_D_beta-lactamase_OXA-562]_[protein_id=AQZ59643.1]_[l     GC---CTGCTCACCTTATATAGTGTCTGCT 90
lcl|KY674541.1_cds_AQV05408.1_1_[gene=blaOXA]_[protein=OXA-51_family_carbapenem-hydrolyzing_class_D_beta-lactamase_OXA-545]_[protein_id=AQV05408.1]_[l     GC---CTGCTCACCTTATATAGTGACTGCT 90
lcl|MG452938.1_cds_ATW66973.1_1_[gene=blaOXA]_[protein=OXA-51_family_carbapenem-hydrolyzing_class_D_beta-lactamase_OXA-82]_[protein_id=ATW66973.1]_[lo     GC---CTGCTCACCTTATATAGTGACTGCT 90
lcl|MG457724.1_cds_ATW66975.1_1_[gene=blaOXA]_[protein=OXA-51_family_carbapenem-hydrolyzing_class_D_beta-lactamase_OXA-82]_[protein_id=ATW66975.1]_[lo     GC---CTGCTCACCTTATATAGTGACTGCT 90
lcl|MG457725.1_cds_ATW66976.1_1_[gene=blaOXA]_[protein=OXA-51_family_carbapenem-hydrolyzing_class_D_beta-lactamase_OXA-82]_[protein_id=ATW66976.1]_[lo     GC---CTGCTCACCTTATATAGTGACTGCT 90
lcl|MG717456.1_cds_AXH79876.1_1_[gene=blaOXA]_[protein=OXA-51_family_carbapenem-hydrolyzing_class_D_beta-lactamase_OXA-781]_[protein_id=AXH79876.1]_[l     GC---CTGCTCACCTTATATAGTGACTGCT 90
lcl|MG717457.1_cds_AXH79877.1_1_[gene=blaOXA]_[protein=OXA-51_family_carbapenem-hydrolyzing_class_D_beta-lactamase_OXA-782]_[protein_id=AXH79877.1]_[l     GC---CTGCTCACCTTATATAGTGACTACT 90
lcl|MG717458.1_cds_AXH79878.1_1_[gene=blaOXA]_[protein=OXA-51_family_carbapenem-hydrolyzing_class_D_beta-lactamase_OXA-739]_[protein_id=AXH79878.1]_[l     GC---CTGTTCACCTTATATAGTGACTGCT 90
lcl|MH010866.1_cds_AXH79870.1_1_[gene=blaOXA]_[protein=OXA-51_family_carbapenem-hydrolyzing_class_D_beta-lactamase_OXA-66]_[protein_id=AXH79870.1]_[lo     GC---CTGCTCACCTTATATAGTGACTGCT 90
lcl|MH010867.1_cds_AXH79871.1_1_[gene=blaOXA]_[protein=OXA-51_family_carbapenem-hydrolyzing_class_D_beta-lactamase_OXA-66]_[protein_id=AXH79871.1]_[lo     GC---CTGCTCACCTTATATAGTGACTGCT 90
lcl|MH337646.1_cds_AWK58845.1_1_[gene=blaOXA]_[protein=OXA-51_family_carbapenem-hydrolyzing_class_D_beta-lactamase_OXA-654]_[protein_id=AWK58845.1]_[l     GC---CTGCTCACCTTATATAGTGACTGCT 90
lcl|MH780076.1_cds_AXQ11762.1_1_[gene=blaOXA]_[protein=OXA-51_family_carbapenem-hydrolyzing_class_D_beta-lactamase_OXA-733]_[protein_id=AXQ11762.1]_[l     GC---CTGCTCACCTTATATAGTGACTGCT 90
lcl|MH780092.1_cds_AXQ11884.1_1_[gene=blaOXA]_[protein=OXA-51_family_carbapenem-hydrolyzing_class_D_beta-lactamase_OXA-734]_[protein_id=AXQ11884.1]_[l     GC---CTGCTCACCTTATATAGTGACTGCT 90
lcl|MH780093.1_cds_AXQ11885.1_1_[gene=blaOXA]_[protein=OXA-51_family_carbapenem-hydrolyzing_class_D_beta-lactamase_OXA-735]_[protein_id=AXQ11885.1]_[l     GC---CTGCTCACCTTATATAGTGACTGCT 90
lcl|MH878938.1_cds_AXY66404.1_1_[gene=blaOXA]_[protein=OXA-51_family_carbapenem-hydrolyzing_class_D_beta-lactamase_OXA-680]_[protein_id=AXY66404.1]_[l     GC---CTGCTCACCTTATATAGTGACTGCT 90
lcl|MK011132.1_cds_AYG97663.1_1_[gene=blaOXA]_[protein=OXA-51_family_carbapenem-hydrolyzing_class_D_beta-lactamase_OXA-682]_[protein_id=AYG97663.1]_[l     GC---CTGCTCACCTTATATAGTGACTGCT 90
lcl|MK011133.1_cds_AYG97664.1_1_[gene=blaOXA]_[protein=OXA-51_family_carbapenem-hydrolyzing_class_D_beta-lactamase_OXA-683]_[protein_id=AYG97664.1]_[l     GC---CTGCTCACCTTATATAGTGACTGCT 90
lcl|MK011134.1_cds_AYG97665.1_1_[gene=blaOXA]_[protein=OXA-51_family_carbapenem-hydrolyzing_class_D_beta-lactamase_OXA-684]_[protein_id=AYG97665.1]_[l     GC---CTGCTCACCTTATATAGTGACTGCT 90
lcl|MK011135.1_cds_AYG97666.1_1_[gene=blaOXA]_[protein=OXA-51_family_carbapenem-hydrolyzing_class_D_beta-lactamase_OXA-685]_[protein_id=AYG97666.1]_[l     GC---CTGCTCACCTTATATAGTGACTGCT 90
lcl|MK011136.1_cds_AYG97667.1_1_[gene=blaOXA]_[protein=OXA-51_family_carbapenem-hydrolyzing_class_D_beta-lactamase_OXA-686]_[protein_id=AYG97667.1]_[l     GC---CTGCTCACCTTATATAGTGATTGCT 90
lcl|MK011137.1_cds_AYG97668.1_1_[gene=blaOXA]_[protein=OXA-51_family_carbapenem-hydrolyzing_class_D_beta-lactamase_OXA-687]_[protein_id=AYG97668.1]_[l     GC---CTGCTCACCTTATATAGTGATTGCT 90
lcl|MK011138.1_cds_AYG97669.1_1_[gene=blaOXA]_[protein=OXA-51_family_carbapenem-hydrolyzing_class_D_beta-lactamase_OXA-688]_[protein_id=AYG97669.1]_[l     GC---CTGCTCACCTTATATAGTGACTGCT 90
lcl|MK011139.1_cds_AYG97670.1_1_[gene=blaOXA]_[protein=OXA-51_family_carbapenem-hydrolyzing_class_D_beta-lactamase_OXA-689]_[protein_id=AYG97670.1]_[l     GC---CTGCTCACCTTATATAGTGACTGCT 90
lcl|MK011140.1_cds_AYG97671.1_1_[gene=blaOXA]_[protein=OXA-51_family_carbapenem-hydrolyzing_class_D_beta-lactamase_OXA-690]_[protein_id=AYG97671.1]_[l     GC---CTGCTCACCTTATATAGTGACTGCT 90
lcl|MK011141.1_cds_AYG97672.1_1_[gene=blaOXA]_[protein=OXA-51_family_carbapenem-hydrolyzing_class_D_beta-lactamase_OXA-691]_[protein_id=AYG97672.1]_[l     GC---CTGCTCACCTTATATAGTGACTGCT 90
lcl|MK011142.1_cds_AYG97673.1_1_[gene=blaOXA]_[protein=OXA-51_family_carbapenem-hydrolyzing_class_D_beta-lactamase_OXA-692]_[protein_id=AYG97673.1]_[l     GC---CTGCTCACCTTATATAGTGACTGCT 90
lcl|MK011143.1_cds_AYG97674.1_1_[gene=blaOXA]_[protein=OXA-51_family_carbapenem-hydrolyzing_class_D_beta-lactamase_OXA-693]_[protein_id=AYG97674.1]_[l     GC---CTGCTCACCTTATATAGTGACTGCT 90
lcl|MK011144.1_cds_AYG97675.1_1_[gene=blaOXA]_[protein=OXA-51_family_carbapenem-hydrolyzing_class_D_beta-lactamase_OXA-694]_[protein_id=AYG97675.1]_[l     GC---CTGCTCACCTTATATAGTGTCTGCT 90
lcl|MK011145.1_cds_AYG97676.1_1_[gene=blaOXA]_[protein=OXA-51_family_carbapenem-hydrolyzing_class_D_beta-lactamase_OXA-695]_[protein_id=AYG97676.1]_[l     GC---CTGTTCACCTTATATAGTGACTGCT 90
lcl|MK011146.1_cds_AYG97677.1_1_[gene=blaOXA]_[protein=OXA-51_family_carbapenem-hydrolyzing_class_D_beta-lactamase_OXA-696]_[protein_id=AYG97677.1]_[l     GC---CTGCTCACCTTATATAGTGACTGCT 90
lcl|MK011147.1_cds_AYG97678.1_1_[gene=blaOXA]_[protein=OXA-51_family_carbapenem-hydrolyzing_class_D_beta-lactamase_OXA-697]_[protein_id=AYG97678.1]_[l     GC---CTACTCACCTTATATAGTGACTGCT 90
lcl|MK011148.1_cds_AYG97679.1_1_[gene=blaOXA]_[protein=OXA-51_family_carbapenem-hydrolyzing_class_D_beta-lactamase_OXA-698]_[protein_id=AYG97679.1]_[l     GC---CTGCTCACCTTATATAGTGTCTGCT 90
lcl|MK011149.1_cds_AYG97680.1_1_[gene=blaOXA]_[protein=OXA-51_family_carbapenem-hydrolyzing_class_D_beta-lactamase_OXA-699]_[protein_id=AYG97680.1]_[l     GC---CTGCTCACCTTATATAGTGACTGCT 90
lcl|MK011150.1_cds_AYG97681.1_1_[gene=blaOXA]_[protein=OXA-51_family_carbapenem-hydrolyzing_class_D_beta-lactamase_OXA-700]_[protein_id=AYG97681.1]_[l     GC---CTGCTCACCTTATATAGTGACTACT 90
lcl|MK011151.1_cds_AYG97682.1_1_[gene=blaOXA]_[protein=OXA-51_family_carbapenem-hydrolyzing_class_D_beta-lactamase_OXA-701]_[protein_id=AYG97682.1]_[l     GC---CTGCTCACCTTATATAGTGACTGCT 90
lcl|MK011152.1_cds_AYG97683.1_1_[gene=blaOXA]_[protein=OXA-51_family_carbapenem-hydrolyzing_class_D_beta-lactamase_OXA-684]_[protein_id=AYG97683.1]_[l     GC---CTGCTCACCTTATATAGTGACTGCT 90
lcl|MK011153.1_cds_AYG97684.1_1_[gene=blaOXA]_[protein=OXA-51_family_carbapenem-hydrolyzing_class_D_beta-lactamase_OXA-702]_[protein_id=AYG97684.1]_[l     GC---CTGCTCACCTTATATAGTGACTGCT 90
lcl|MK011154.1_cds_AYG97685.1_1_[gene=blaOXA]_[protein=OXA-51_family_carbapenem-hydrolyzing_class_D_beta-lactamase_OXA-703]_[protein_id=AYG97685.1]_[l     GC---CTGCTCACCTTATATAGTGACTGCT 90
lcl|MK011155.1_cds_AYG97686.1_1_[gene=blaOXA]_[protein=OXA-51_family_carbapenem-hydrolyzing_class_D_beta-lactamase_OXA-704]_[protein_id=AYG97686.1]_[l     GC---CTGCTCACCTTATATAGTGACTGCT 90
lcl|MK011156.1_cds_AYG97687.1_1_[gene=blaOXA]_[protein=OXA-51_family_carbapenem-hydrolyzing_class_D_beta-lactamase_OXA-705]_[protein_id=AYG97687.1]_[l     GC---CTGTTCACCTTATATAGTGACTGCT 90
lcl|MK011157.1_cds_AYG97688.1_1_[gene=blaOXA]_[protein=OXA-51_family_carbapenem-hydrolyzing_class_D_beta-lactamase_OXA-706]_[protein_id=AYG97688.1]_[l     GC---CTGCTCACCTTATATAGTGACTGCT 90
lcl|MK011158.1_cds_AYG97689.1_1_[gene=blaOXA]_[protein=OXA-51_family_carbapenem-hydrolyzing_class_D_beta-lactamase_OXA-707]_[protein_id=AYG97689.1]_[l     GC---CTGCTCACCTTATATAGTGACTGCT 90
lcl|MK011159.1_cds_AYG97690.1_1_[gene=blaOXA]_[protein=OXA-51_family_carbapenem-hydrolyzing_class_D_beta-lactamase_OXA-718]_[protein_id=AYG97690.1]_[l     GC---CTGCTCACCTTATATAGTGACTACT 90
lcl|MK011160.1_cds_AYG97691.1_1_[gene=blaOXA]_[protein=OXA-51_family_carbapenem-hydrolyzing_class_D_beta-lactamase_OXA-719]_[protein_id=AYG97691.1]_[l     GC---CTGCTCACCTTATATAGTGACTGCT 90
lcl|MK011161.1_cds_AYG97692.1_1_[gene=blaOXA]_[protein=OXA-51_family_carbapenem-hydrolyzing_class_D_beta-lactamase_OXA-720]_[protein_id=AYG97692.1]_[l     GC---CTGTTCACCTTATATAGTGACTGCT 90
lcl|MK011162.1_cds_AYG97693.1_1_[gene=blaOXA]_[protein=OXA-51_family_carbapenem-hydrolyzing_class_D_beta-lactamase_OXA-721]_[protein_id=AYG97693.1]_[l     GC---CTGCTCACCTTATATAGTGTCTGCT 90
lcl|MK011163.1_cds_AYG97694.1_1_[gene=blaOXA]_[protein=OXA-51_family_carbapenem-hydrolyzing_class_D_beta-lactamase_OXA-703]_[protein_id=AYG97694.1]_[l     GC---CTGCTCACCTTATATAGTGACTGCT 90
lcl|MK011164.1_cds_AYG97695.1_1_[gene=blaOXA]_[protein=OXA-51_family_carbapenem-hydrolyzing_class_D_beta-lactamase_OXA-722]_[protein_id=AYG97695.1]_[l     GC---CTGTTCACCTTATATAGTGACTGCT 90
lcl|MK011165.1_cds_AYG97696.1_1_[gene=blaOXA]_[protein=OXA-51_family_carbapenem-hydrolyzing_class_D_beta-lactamase_OXA-723]_[protein_id=AYG97696.1]_[l     GC---CTGCTCACCTTATATAGTGACTGCT 90
lcl|MK011166.1_cds_AYG97697.1_1_[gene=blaOXA]_[protein=OXA-51_family_carbapenem-hydrolyzing_class_D_beta-lactamase_OXA-708]_[protein_id=AYG97697.1]_[l     GC---CTGCTCACCTTATATAGTGACTGCT 90
lcl|MK011167.1_cds_AYG97698.1_1_[gene=blaOXA]_[protein=OXA-51_family_carbapenem-hydrolyzing_class_D_beta-lactamase_OXA-709]_[protein_id=AYG97698.1]_[l     GC---CTGCTCACCTTATATAGTGTCTGCT 90
lcl|MK011168.1_cds_AYG97699.1_1_[gene=blaOXA]_[protein=OXA-51_family_carbapenem-hydrolyzing_class_D_beta-lactamase_OXA-710]_[protein_id=AYG97699.1]_[l     GC---CTGCTCACCTTATATAGTGACTGCT 90
lcl|MK011169.1_cds_AYG97700.1_1_[gene=blaOXA]_[protein=OXA-51_family_carbapenem-hydrolyzing_class_D_beta-lactamase_OXA-711]_[protein_id=AYG97700.1]_[l     GC---CTGCTCACCTTATATAGTGACTGCT 90
lcl|MK011170.1_cds_AYG97701.1_1_[gene=blaOXA]_[protein=OXA-51_family_carbapenem-hydrolyzing_class_D_beta-lactamase_OXA-712]_[protein_id=AYG97701.1]_[l     GC---CTGCTCACCTTATATAGTGACTGCT 90
lcl|MK011171.1_cds_AYG97702.1_1_[gene=blaOXA]_[protein=OXA-51_family_carbapenem-hydrolyzing_class_D_beta-lactamase_OXA-713]_[protein_id=AYG97702.1]_[l     GC---CTGCTCACCTTATATAGTGACTGCT 90
lcl|MK011172.1_cds_AYG97703.1_1_[gene=blaOXA]_[protein=OXA-51_family_carbapenem-hydrolyzing_class_D_beta-lactamase_OXA-714]_[protein_id=AYG97703.1]_[l     GC---CTGCTCACCTTATATAGTGTCTGCT 90
lcl|MK011173.1_cds_AYG97704.1_1_[gene=blaOXA]_[protein=OXA-51_family_carbapenem-hydrolyzing_class_D_beta-lactamase_OXA-715]_[protein_id=AYG97704.1]_[l     GC---CTGCTCACCTTATATAGTGTCTGCT 90
lcl|MK011174.1_cds_AYG97705.1_1_[gene=blaOXA]_[protein=OXA-51_family_carbapenem-hydrolyzing_class_D_beta-lactamase_OXA-716]_[protein_id=AYG97705.1]_[l     GC---CTGCTCACCTTATATAGTGACTGCT 90
lcl|MK011175.1_cds_AYG97706.1_1_[gene=blaOXA]_[protein=OXA-51_family_carbapenem-hydrolyzing_class_D_beta-lactamase_OXA-717]_[protein_id=AYG97706.1]_[l     GC---CTGCTCACCTTATATAGTGACTGCT 90
lcl|MK105925.1_cds_AYP70956.1_1_[gene=blaOXA]_[protein=OXA-51_family_carbapenem-hydrolyzing_class_D_beta-lactamase_OXA-738]_[protein_id=AYP70956.1]_[l     GC---CTGCTCACCTTATATAGTGACTGCT 90
lcl|MK105926.1_cds_AYP70957.1_1_[gene=blaOXA]_[protein=OXA-51_family_carbapenem-hydrolyzing_class_D_beta-lactamase_OXA-739]_[protein_id=AYP70957.1]_[l     GC---CTGTTCACCTTATATAGTGACTGCT 90
lcl|MK105927.1_cds_AYP70958.1_1_[gene=blaOXA]_[protein=OXA-51_family_carbapenem-hydrolyzing_class_D_beta-lactamase_OXA-740]_[protein_id=AYP70958.1]_[l     GC---CTGCTCACCTTATATAGTGACTGCT 90
lcl|MK105928.1_cds_AYP70959.1_1_[gene=blaOXA]_[protein=OXA-51_family_carbapenem-hydrolyzing_class_D_beta-lactamase_OXA-741]_[protein_id=AYP70959.1]_[l     GC---CTGCTCACCTTATATAGTGACTGCT 90
lcl|MK105929.1_cds_AYP70960.1_1_[gene=blaOXA]_[protein=OXA-51_family_carbapenem-hydrolyzing_class_D_beta-lactamase_OXA-742]_[protein_id=AYP70960.1]_[l     GC---CTGCTCACCTTATATAGTGACTGCT 90
lcl|MK105930.1_cds_AYP70961.1_1_[gene=blaOXA]_[protein=OXA-51_family_carbapenem-hydrolyzing_class_D_beta-lactamase_OXA-743]_[protein_id=AYP70961.1]_[l     GC---CTGCTCACCTTATATAGTGACTGCT 90
lcl|MK105931.1_cds_AYP70962.1_1_[gene=blaOXA]_[protein=OXA-51_family_carbapenem-hydrolyzing_class_D_beta-lactamase_OXA-744]_[protein_id=AYP70962.1]_[l     GC---CTGCTCACCTTATATAGTGACTGCT 90
lcl|MK105932.1_cds_AYP70963.1_1_[gene=blaOXA]_[protein=OXA-51_family_carbapenem-hydrolyzing_class_D_beta-lactamase_OXA-745]_[protein_id=AYP70963.1]_[l     GC---CTGCTCACCTTATATAGTGACTACT 90
lcl|MK105933.1_cds_AYP70964.1_1_[gene=blaOXA]_[protein=OXA-51_family_carbapenem-hydrolyzing_class_D_beta-lactamase_OXA-687]_[protein_id=AYP70964.1]_[l     GC---CTGCTCACCTTATATAGTGATTGCT 90
lcl|MK105934.1_cds_AYP70965.1_1_[gene=blaOXA]_[protein=OXA-51_family_carbapenem-hydrolyzing_class_D_beta-lactamase_OXA-746]_[protein_id=AYP70965.1]_[l     GC---CTGCTCACCTTATATAGTGACTGCT 90
lcl|MK105935.1_cds_AYP70966.1_1_[gene=blaOXA]_[protein=OXA-51_family_carbapenem-hydrolyzing_class_D_beta-lactamase_OXA-747]_[protein_id=AYP70966.1]_[l     GC---CTGTTCACCTTATATAGTGACTGCT 90
lcl|MK105936.1_cds_AYP70967.1_1_[gene=blaOXA]_[protein=OXA-51_family_carbapenem-hydrolyzing_class_D_beta-lactamase_OXA-720]_[protein_id=AYP70967.1]_[l     GC---CTGTTCACCTTATATAGTGACTGCT 90
lcl|MK105937.1_cds_AYP70968.1_1_[gene=blaOXA]_[protein=OXA-51_family_carbapenem-hydrolyzing_class_D_beta-lactamase_OXA-748]_[protein_id=AYP70968.1]_[l     GC---CTGTTCACCTTATATAGTGACTGCT 90
lcl|MK105938.1_cds_AYP70969.1_1_[gene=blaOXA]_[protein=OXA-51_family_carbapenem-hydrolyzing_class_D_beta-lactamase_OXA-749]_[protein_id=AYP70969.1]_[l     GC---CTGTTCACCTTATATAGTGACTGCT 90
lcl|MK105939.1_cds_AYP70970.1_1_[gene=blaOXA]_[protein=OXA-51_family_carbapenem-hydrolyzing_class_D_beta-lactamase_OXA-750]_[protein_id=AYP70970.1]_[l     GC---CTGTTCACCTTATATAGTGACTGCT 90
lcl|MK105940.1_cds_AYP70971.1_1_[gene=blaOXA]_[protein=OXA-51_family_carbapenem-hydrolyzing_class_D_beta-lactamase_OXA-751]_[protein_id=AYP70971.1]_[l     GC---CTGCTCACCTTATATAGTGACTGCT 90
lcl|MK105941.1_cds_AYP70972.1_1_[gene=blaOXA]_[protein=OXA-51_family_carbapenem-hydrolyzing_class_D_beta-lactamase_OXA-752]_[protein_id=AYP70972.1]_[l     GC---CTGCTCACCTTATATAGTGACTGCT 90
lcl|MK105942.1_cds_AYP70973.1_1_[gene=blaOXA]_[protein=OXA-51_family_carbapenem-hydrolyzing_class_D_beta-lactamase_OXA-753]_[protein_id=AYP70973.1]_[l     GC---CTGCTCACCTTATATAGTGACTGCT 90
lcl|MK105943.1_cds_AYP70974.1_1_[gene=blaOXA]_[protein=OXA-51_family_carbapenem-hydrolyzing_class_D_beta-lactamase_OXA-754]_[protein_id=AYP70974.1]_[l     GC---CTGCTCACCTTATATAGTGACTGCT 90
lcl|MK105944.1_cds_AYP70975.1_1_[gene=blaOXA]_[protein=OXA-51_family_carbapenem-hydrolyzing_class_D_beta-lactamase_OXA-755]_[protein_id=AYP70975.1]_[l     GC---CTGCTCACCTTATATAGTGACTGCT 90
lcl|MK105945.1_cds_AYP70976.1_1_[gene=blaOXA]_[protein=OXA-51_family_carbapenem-hydrolyzing_class_D_beta-lactamase_OXA-756]_[protein_id=AYP70976.1]_[l     GC---CTGCTCACCTTATATAGTGACTGCT 90
lcl|MK105946.1_cds_AYP70977.1_1_[gene=blaOXA]_[protein=OXA-51_family_carbapenem-hydrolyzing_class_D_beta-lactamase_OXA-757]_[protein_id=AYP70977.1]_[l     GC---CTGCTCACCTTATATAGTGACTGCT 90
lcl|MK105947.1_cds_AYP70978.1_1_[gene=blaOXA]_[protein=OXA-51_family_carbapenem-hydrolyzing_class_D_beta-lactamase_OXA-758]_[protein_id=AYP70978.1]_[l     GC---CTGCTCACCTTATATAGTGACTACT 90
lcl|MK105948.1_cds_AYP70979.1_1_[gene=blaOXA]_[protein=OXA-51_family_carbapenem-hydrolyzing_class_D_beta-lactamase_OXA-759]_[protein_id=AYP70979.1]_[l     GC---CTGCTCACCTTATATAGTGACTGCT 90
lcl|MK105949.1_cds_AYP70980.1_1_[gene=blaOXA]_[protein=OXA-51_family_carbapenem-hydrolyzing_class_D_beta-lactamase_OXA-760]_[protein_id=AYP70980.1]_[l     GC---CTGCTCACCTTATATAGTGACTGCT 90
lcl|MK105950.1_cds_AYP70981.1_1_[gene=blaOXA]_[protein=OXA-51_family_carbapenem-hydrolyzing_class_D_beta-lactamase_OXA-761]_[protein_id=AYP70981.1]_[l     GC---CTGTTCACCTTATATAGTGACTGCT 90
lcl|MK105951.1_cds_AYP70982.1_1_[gene=blaOXA]_[protein=OXA-51_family_carbapenem-hydrolyzing_class_D_beta-lactamase_OXA-762]_[protein_id=AYP70982.1]_[l     GC---CTGCTCACCTTATATAGTGACTGCT 90
lcl|MK105952.1_cds_AYP70983.1_1_[gene=blaOXA]_[protein=OXA-51_family_carbapenem-hydrolyzing_class_D_beta-lactamase_OXA-763]_[protein_id=AYP70983.1]_[l     GC---CTGCTCACCCTATATAGTGACTGCT 90
lcl|MK105953.1_cds_AYP70984.1_1_[gene=blaOXA]_[protein=OXA-51_family_carbapenem-hydrolyzing_class_D_beta-lactamase_OXA-764]_[protein_id=AYP70984.1]_[l     GC---CTGCTCACCTTATATAGTGTCTGCT 90
lcl|MK105954.1_cds_AYP70985.1_1_[gene=blaOXA]_[protein=OXA-51_family_carbapenem-hydrolyzing_class_D_beta-lactamase_OXA-765]_[protein_id=AYP70985.1]_[l     GC---CTGTTCACCTTATATAGTGACTGCT 90
lcl|MK105955.1_cds_AYP70986.1_1_[gene=blaOXA]_[protein=OXA-51_family_carbapenem-hydrolyzing_class_D_beta-lactamase_OXA-766]_[protein_id=AYP70986.1]_[l     GC---CTGCTCACCTTATATAGTGACTGCT 90
lcl|MK105956.1_cds_AYP70987.1_1_[gene=blaOXA]_[protein=OXA-51_family_carbapenem-hydrolyzing_class_D_beta-lactamase_OXA-767]_[protein_id=AYP70987.1]_[l     GC---CTGCTCACCTTATATAGTGACTACT 90
lcl|MK105957.1_cds_AYP70988.1_1_[gene=blaOXA]_[protein=OXA-51_family_carbapenem-hydrolyzing_class_D_beta-lactamase_OXA-768]_[protein_id=AYP70988.1]_[l     GC---CTGCTCACCTTATATAGTGACTGCT 90
lcl|MK105958.1_cds_AYP70989.1_1_[gene=blaOXA]_[protein=OXA-51_family_carbapenem-hydrolyzing_class_D_beta-lactamase_OXA-769]_[protein_id=AYP70989.1]_[l     GC---CTGCTCACCTTATATAGTGTCTGCT 90
lcl|MK105959.1_cds_AYP70990.1_1_[gene=blaOXA]_[protein=OXA-51_family_carbapenem-hydrolyzing_class_D_beta-lactamase_OXA-770]_[protein_id=AYP70990.1]_[l     GC---CTGCTCACCTTATATAGTGTCTGCT 90
lcl|MK105961.1_cds_AYP70991.1_1_[gene=blaOXA]_[protein=OXA-51_family_carbapenem-hydrolyzing_class_D_beta-lactamase_OXA-771]_[protein_id=AYP70991.1]_[l     GC---CTGCTCACCTTATATAGTGACTGCT 90
lcl|MK105962.1_cds_AYP70992.1_1_[gene=blaOXA]_[protein=OXA-51_family_carbapenem-hydrolyzing_class_D_beta-lactamase_OXA-772]_[protein_id=AYP70992.1]_[l     GC---CTGCTCACCTTATATAGTGACTGCT 90
lcl|MK105963.1_cds_AYP70993.1_1_[gene=blaOXA]_[protein=OXA-51_family_carbapenem-hydrolyzing_class_D_beta-lactamase_OXA-773]_[protein_id=AYP70993.1]_[l     GC---CTGCTCACCTTATATAGTGACTGCT 90
lcl|MK105964.1_cds_AYP70994.1_1_[gene=blaOXA]_[protein=OXA-51_family_carbapenem-hydrolyzing_class_D_beta-lactamase_OXA-741]_[protein_id=AYP70994.1]_[l     GC---CTGCTCACCTTATATAGTGACTGCT 90
lcl|MK105965.1_cds_AYP70995.1_1_[gene=blaOXA]_[protein=OXA-51_family_carbapenem-hydrolyzing_class_D_beta-lactamase_OXA-773]_[protein_id=AYP70995.1]_[l     GC---CTGCTCACCTTATATAGTGACTGCT 90
lcl|MK105966.1_cds_AYP70996.1_1_[gene=blaOXA]_[protein=OXA-51_family_carbapenem-hydrolyzing_class_D_beta-lactamase_OXA-774]_[protein_id=AYP70996.1]_[l     GC---CTGCTCACCTTATATAGTGACTGCT 90
lcl|MK105967.1_cds_AYP70997.1_1_[gene=blaOXA]_[protein=OXA-51_family_carbapenem-hydrolyzing_class_D_beta-lactamase_OXA-775]_[protein_id=AYP70997.1]_[l     GC---CTGCTCACCTTATATAGTGACTGCT 90
lcl|MK105968.1_cds_AYP70998.1_1_[gene=blaOXA]_[protein=OXA-51_family_carbapenem-hydrolyzing_class_D_beta-lactamase_OXA-389]_[protein_id=AYP70998.1]_[l     GC---CTGCTCACCTTATATAGTGACTGCT 90
lcl|MK105969.1_cds_AYP70999.1_1_[gene=blaOXA]_[protein=OXA-51_family_carbapenem-hydrolyzing_class_D_beta-lactamase_OXA-776]_[protein_id=AYP70999.1]_[l     GC---CTGCTCACCTTATATAGTGACTGCT 90
lcl|MK645223.1_cds_QBQ03022.1_1_[gene=blaOXA]_[protein=OXA-51_family_carbapenem-hydrolyzing_class_D_beta-lactamase_OXA-797]_[protein_id=QBQ03022.1]_[l     GC---CTGCTCACCTTATATAGTGACTGCT 90
lcl|MK645910.1_cds_QBQ03023.1_1_[gene=blaOXA]_[protein=OXA-51_family_carbapenem-hydrolyzing_class_D_beta-lactamase_OXA-798]_[protein_id=QBQ03023.1]_[l     GC---CTGCTCACCTTATATAGTGACTGCT 90
lcl|MK645911.1_cds_QBQ03024.1_1_[gene=blaOXA]_[protein=OXA-51_family_carbapenem-hydrolyzing_class_D_beta-lactamase_OXA-799]_[protein_id=QBQ03024.1]_[l     GC---CTGCTCACCTTATATAGTGACTACT 90
lcl|MK645912.1_cds_QBQ03025.1_1_[gene=blaOXA]_[protein=OXA-51_family_carbapenem-hydrolyzing_class_D_beta-lactamase_OXA-800]_[protein_id=QBQ03025.1]_[l     GC---CTGCTCACCTTATATAGTGTCTGCT 90
lcl|MK913672.1_cds_QCQ81077.1_1_[gene=blaOXA]_[protein=OXA-51_family_carbapenem-hydrolyzing_class_D_beta-lactamase_OXA-828]_[protein_id=QCQ81077.1]_[l     GC---CTGCTCACCTTATATAGTGACTGCT 90
lcl|MK913673.1_cds_QCQ81078.1_1_[gene=blaOXA]_[protein=OXA-51_family_carbapenem-hydrolyzing_class_D_beta-lactamase_OXA-829]_[protein_id=QCQ81078.1]_[l     GC---CTGCTCACCTTATATAGTGACTGCT 90
lcl|MK933721.1_cds_QCQ81090.1_1_[gene=blaOXA]_[protein=OXA-51_family_carbapenem-hydrolyzing_class_D_beta-lactamase_OXA-831]_[protein_id=QCQ81090.1]_[l     GC---CTGCTCACCTTATATAGTGACTGCT 90
lcl|MN476889.1_cds_QEV81466.1_1_[gene=blaOXA]_[protein=OXA-51_family_carbapenem-hydrolyzing_class_D_beta-lactamase_OXA-852]_[protein_id=QEV81466.1]_[l     GC---CTGCTCACCTTATATAGTGACTGCT 90
lcl|MN476890.1_cds_QEV81467.1_1_[gene=blaOXA]_[protein=OXA-51_family_carbapenem-hydrolyzing_class_D_beta-lactamase_OXA-853]_[protein_id=QEV81467.1]_[l     GC---CTGCTCACCTTATATAGTGACTGCT 90
lcl|MN476891.1_cds_QEV81468.1_1_[gene=blaOXA]_[protein=OXA-51_family_carbapenem-hydrolyzing_class_D_beta-lactamase_OXA-854]_[protein_id=QEV81468.1]_[l     GC---CTGCTCACCTTATATAGTGACTGCT 90
lcl|MN476892.1_cds_QEV81469.1_1_[gene=blaOXA]_[protein=OXA-51_family_carbapenem-hydrolyzing_class_D_beta-lactamase_OXA-855]_[protein_id=QEV81469.1]_[l     GC---CTGTTCACCTTATATAGTGACTGCT 90
lcl|MN476893.1_cds_QEV81470.1_1_[gene=blaOXA]_[protein=OXA-51_family_carbapenem-hydrolyzing_class_D_beta-lactamase_OXA-856]_[protein_id=QEV81470.1]_[l     GC---CTGCTCACCTTATATAGTGTCTGCT 90
lcl|MN476894.1_cds_QEV81471.1_1_[gene=blaOXA]_[protein=OXA-51_family_carbapenem-hydrolyzing_class_D_beta-lactamase_OXA-857]_[protein_id=QEV81471.1]_[l     GC---CTGCTCACCTTATATAGTGACTGCT 90
lcl|MN476895.1_cds_QEV81472.1_1_[gene=blaOXA]_[protein=OXA-51_family_carbapenem-hydrolyzing_class_D_beta-lactamase_OXA-858]_[protein_id=QEV81472.1]_[l     GC---CTGCTCACCTTATATAGTGACTGCT 90
lcl|MN476896.1_cds_QEV81473.1_1_[gene=blaOXA]_[protein=OXA-51_family_carbapenem-hydrolyzing_class_D_beta-lactamase_OXA-859]_[protein_id=QEV81473.1]_[l     GC---CTGCTCACCTTATATAGTGACTGCT 90
lcl|MN476897.1_cds_QEV81474.1_1_[gene=blaOXA]_[protein=OXA-51_family_carbapenem-hydrolyzing_class_D_beta-lactamase_OXA-860]_[protein_id=QEV81474.1]_[l     GC---CTGCTCACCTTATATAGTGACTGCT 90
lcl|MN476898.1_cds_QEV81475.1_1_[gene=blaOXA]_[protein=OXA-51_family_carbapenem-hydrolyzing_class_D_beta-lactamase_OXA-861]_[protein_id=QEV81475.1]_[l     GC---CTGCTCACCTTATATAGTGACTGCT 90
lcl|MN476901.1_cds_QEV81476.1_1_[gene=blaOXA]_[protein=OXA-51_family_carbapenem-hydrolyzing_class_D_beta-lactamase_OXA-862]_[protein_id=QEV81476.1]_[l     GC---CTGCTCACCTTATATAGTGACTGCT 90
lcl|MN476902.1_cds_QEV81477.1_1_[gene=blaOXA]_[protein=OXA-51_family_carbapenem-hydrolyzing_class_D_beta-lactamase_OXA-863]_[protein_id=QEV81477.1]_[l     GC---CTGCTCACCTTATCTAGTGACTGCT 90
lcl|MN476903.1_cds_QEV81478.1_1_[gene=blaOXA]_[protein=OXA-51_family_carbapenem-hydrolyzing_class_D_beta-lactamase_OXA-864]_[protein_id=QEV81478.1]_[l     GC---CTGCTCACCTTATATAGTGACTGCT 90
lcl|MN476904.1_cds_QEV81479.1_1_[gene=blaOXA]_[protein=OXA-51_family_carbapenem-hydrolyzing_class_D_beta-lactamase_OXA-865]_[protein_id=QEV81479.1]_[l     GC---CTGCTCACCTTATATAGTGACTGCT 90
lcl|MN476905.1_cds_QEV81480.1_1_[gene=blaOXA]_[protein=OXA-51_family_carbapenem-hydrolyzing_class_D_beta-lactamase_OXA-866]_[protein_id=QEV81480.1]_[l     GC---CTGCTCACCTTATATAGTGACTGCT 90
lcl|MN476906.1_cds_QEV81481.1_1_[gene=blaOXA]_[protein=OXA-51_family_carbapenem-hydrolyzing_class_D_beta-lactamase_OXA-867]_[protein_id=QEV81481.1]_[l     GC---CTGCTCACCTTATATAGTGTCTGCT 90
lcl|MN476907.1_cds_QEV81482.1_1_[gene=blaOXA]_[protein=OXA-51_family_carbapenem-hydrolyzing_class_D_beta-lactamase_OXA-868]_[protein_id=QEV81482.1]_[l     GC---CTGCTCACCTTATATAGTGACTGCT 90
lcl|MN476908.1_cds_QEV81483.1_1_[gene=blaOXA]_[protein=OXA-51_family_carbapenem-hydrolyzing_class_D_beta-lactamase_OXA-869]_[protein_id=QEV81483.1]_[l     GC---CTGCTCACCTTATATAGTGACTGCT 90
lcl|MN476909.1_cds_QEV81484.1_1_[gene=blaOXA]_[protein=OXA-51_family_carbapenem-hydrolyzing_class_D_beta-lactamase_OXA-870]_[protein_id=QEV81484.1]_[l     GC---CTGCTCACCTTATATAGTGTCTGCT 90
lcl|MN476910.1_cds_QEV81485.1_1_[gene=blaOXA]_[protein=OXA-51_family_carbapenem-hydrolyzing_class_D_beta-lactamase_OXA-871]_[protein_id=QEV81485.1]_[l     GC---CTGCTCACCTTATATAGTGACTGCT 90
lcl|MN476911.1_cds_QEV81486.1_1_[gene=blaOXA]_[protein=OXA-51_family_carbapenem-hydrolyzing_class_D_beta-lactamase_OXA-872]_[protein_id=QEV81486.1]_[l     GC---CTGCTCACCTTATATAGTGTCTGCT 90
lcl|MN476912.1_cds_QEV81487.1_1_[gene=blaOXA]_[protein=OXA-51_family_carbapenem-hydrolyzing_class_D_beta-lactamase_OXA-862]_[protein_id=QEV81487.1]_[l     GC---CTGCTCACCTTATATAGTGACTGCT 90
lcl|MN476913.1_cds_QEV81488.1_1_[gene=blaOXA]_[protein=OXA-51_family_carbapenem-hydrolyzing_class_D_beta-lactamase_OXA-873]_[protein_id=QEV81488.1]_[l     GC---CTGCTCACCTTATATAGTGACTGCT 90
lcl|MN476914.1_cds_QEV81489.1_1_[gene=blaOXA]_[protein=OXA-51_family_carbapenem-hydrolyzing_class_D_beta-lactamase_OXA-874]_[protein_id=QEV81489.1]_[l     GC---CTGCTCACCTTATATAGTGACTGCT 90
lcl|MN476915.1_cds_QEV81490.1_1_[gene=blaOXA]_[protein=OXA-51_family_carbapenem-hydrolyzing_class_D_beta-lactamase_OXA-875]_[protein_id=QEV81490.1]_[l     GC---CTGCTCACCTTATATAGTGACTGCT 90
lcl|MN476916.1_cds_QEV81491.1_1_[gene=blaOXA]_[protein=OXA-51_family_carbapenem-hydrolyzing_class_D_beta-lactamase_OXA-876]_[protein_id=QEV81491.1]_[l     GC---CTGCTCACCTTATATAGTGACTGCT 90
lcl|MN476917.1_cds_QEV81492.1_1_[gene=blaOXA]_[protein=OXA-51_family_carbapenem-hydrolyzing_class_D_beta-lactamase_OXA-877]_[protein_id=QEV81492.1]_[l     GC---CTGCTCACCTTATATAGTGACTGCT 90
lcl|MN476918.1_cds_QEV81493.1_1_[gene=blaOXA]_[protein=OXA-51_family_carbapenem-hydrolyzing_class_D_beta-lactamase_OXA-878]_[protein_id=QEV81493.1]_[l     GC---CTGCTCACCTTATATAGTGACTGCT 90
lcl|MN476919.1_cds_QEV81494.1_1_[gene=blaOXA]_[protein=OXA-51_family_carbapenem-hydrolyzing_class_D_beta-lactamase_OXA-879]_[protein_id=QEV81494.1]_[l     GC---CTGTTCACCTTATATAGTGACTGCT 90
lcl|MN476920.1_cds_QEV81495.1_1_[gene=blaOXA]_[protein=OXA-51_family_carbapenem-hydrolyzing_class_D_beta-lactamase_OXA-880]_[protein_id=QEV81495.1]_[l     GC---CTGCTCACCTTATATAGTGACTGCT 90
lcl|MN476921.1_cds_QEV81496.1_1_[gene=blaOXA]_[protein=OXA-51_family_carbapenem-hydrolyzing_class_D_beta-lactamase_OXA-881]_[protein_id=QEV81496.1]_[l     GC---CTGTTCACCTTATATAGTGACTGCT 90
lcl|MN476922.1_cds_QEV81497.1_1_[gene=blaOXA]_[protein=OXA-51_family_carbapenem-hydrolyzing_class_D_beta-lactamase_OXA-882]_[protein_id=QEV81497.1]_[l     GC---CTGCTCACCTTATATAGTGACTGCT 90
lcl|MN476923.1_cds_QEV81498.1_1_[gene=blaOXA]_[protein=OXA-51_family_carbapenem-hydrolyzing_class_D_beta-lactamase_OXA-883]_[protein_id=QEV81498.1]_[l     GC---CTGCTCACCTTATATAGTGACTGCT 90
lcl|MN476924.1_cds_QEV81499.1_1_[gene=blaOXA]_[protein=OXA-51_family_carbapenem-hydrolyzing_class_D_beta-lactamase_OXA-884]_[protein_id=QEV81499.1]_[l     GC---CTGCTCACCTTATATAGTGACTGCT 90
lcl|MN476925.1_cds_QEV81500.1_1_[gene=blaOXA]_[protein=OXA-51_family_carbapenem-hydrolyzing_class_D_beta-lactamase_OXA-885]_[protein_id=QEV81500.1]_[l     GC---CTGCTCACCTTATATAGTGACTGCT 90
lcl|MN476926.1_cds_QEV81501.1_1_[gene=blaOXA]_[protein=OXA-51_family_carbapenem-hydrolyzing_class_D_beta-lactamase_OXA-886]_[protein_id=QEV81501.1]_[l     GC---CTGCTCACCTTATATAGTGACTGCT 90
lcl|MN476927.1_cds_QEV81502.1_1_[gene=blaOXA]_[protein=OXA-51_family_carbapenem-hydrolyzing_class_D_beta-lactamase_OXA-887]_[protein_id=QEV81502.1]_[l     GC---CTGCTCACCTTATATAGTGACTGCT 90
lcl|MN476928.1_cds_QEV81503.1_1_[gene=blaOXA]_[protein=OXA-51_family_carbapenem-hydrolyzing_class_D_beta-lactamase_OXA-888]_[protein_id=QEV81503.1]_[l     GC---CTGCTCACCTTATATAGTGACTGCT 90
lcl|MN476929.1_cds_QEV81504.1_1_[gene=blaOXA]_[protein=OXA-51_family_carbapenem-hydrolyzing_class_D_beta-lactamase_OXA-889]_[protein_id=QEV81504.1]_[l     GC---CTGCTCACCTTATATAGTGACTGCT 90
lcl|MN476930.1_cds_QEV81505.1_1_[gene=blaOXA]_[protein=OXA-51_family_carbapenem-hydrolyzing_class_D_beta-lactamase_OXA-890]_[protein_id=QEV81505.1]_[l     GC---CTGCTCACCTTATATAGTGACTGCT 90
lcl|MN476931.1_cds_QEV81506.1_1_[gene=blaOXA]_[protein=OXA-51_family_carbapenem-hydrolyzing_class_D_beta-lactamase_OXA-891]_[protein_id=QEV81506.1]_[l     GC---CTGCTCACCTTATATAGTGACTGCT 90
lcl|MN476932.1_cds_QEV81507.1_1_[gene=blaOXA]_[protein=OXA-51_family_carbapenem-hydrolyzing_class_D_beta-lactamase_OXA-892]_[protein_id=QEV81507.1]_[l     GC---CTGCTCACCTTATATAGTGACTGCT 90
lcl|MT437251.1_cds_QJR96166.1_1_[gene=blaOXA]_[protein=OXA-51_family_carbapenem-hydrolyzing_class_D_beta-lactamase_OXA-916]_[protein_id=QJR96166.1]_[l     GC---CTGCTCACCTTATATAGTGACTGCT 90
lcl|MT780916.1_cds_QLL99487.1_1_[gene=blaOXA]_[protein=OXA-51_family_carbapenem-hydrolyzing_class_D_beta-lactamase_OXA-927]_[protein_id=QLL99487.1]_[l     GC---CTGCTCACCTTATATAGTGACTGCT 90
lcl|MT780917.1_cds_QLL99488.1_1_[gene=blaOXA]_[protein=OXA-51_family_carbapenem-hydrolyzing_class_D_beta-lactamase_OXA-65]_[protein_id=QLL99488.1]_[lo     GC---CTGCTCACCTTATATAGTGACTGCT 90
lcl|MT780918.1_cds_QLL99489.1_1_[gene=blaOXA]_[protein=OXA-51_family_carbapenem-hydrolyzing_class_D_beta-lactamase_OXA-338]_[protein_id=QLL99489.1]_[l     GC---CTGTTCACCTTATATAGTGACTGCT 90
lcl|MW805236.1_cds_QTG68657.1_1_[gene=blaOXA]_[protein=OXA-51_family_carbapenem-hydrolyzing_class_D_beta-lactamase_OXA-954]_[protein_id=QTG68657.1]_[l     GC---CTGCTCACCTTATATAGTGTCTGCT 90
lcl|MZ133802.1_cds_QUW44373.1_1_[gene=blaOXA]_[protein=OXA-51_family_carbapenem-hydrolyzing_class_D_beta-lactamase_OXA-66]_[protein_id=QUW44373.1]_[lo     GC---CTGCTCACCTTATATAGTGACTGCT 90
lcl|MZ265722.1_cds_QWA20169.1_1_[gene=blaOXA]_[protein=OXA-51_family_carbapenem-hydrolyzing_class_D_beta-lactamase_OXA-970]_[protein_id=QWA20169.1]_[l     GC---CTGCTCACCTTATATAGTGACTGCT 90
lcl|MZ265723.1_cds_QWA20170.1_1_[gene=blaOXA]_[protein=OXA-51_family_carbapenem-hydrolyzing_class_D_beta-lactamase_OXA-971]_[protein_id=QWA20170.1]_[l     GC---CTGTTCACCTTATATAGTGACTGCT 90
lcl|MZ265724.1_cds_QWA20171.1_1_[gene=blaOXA]_[protein=OXA-51_family_carbapenem-hydrolyzing_class_D_beta-lactamase_OXA-972]_[protein_id=QWA20171.1]_[l     GC---CTGCTCACCTTATATAGTGACTGCT 90
lcl|MZ265725.1_cds_QWA20172.1_1_[gene=blaOXA]_[protein=OXA-51_family_carbapenem-hydrolyzing_class_D_beta-lactamase_OXA-973]_[protein_id=QWA20172.1]_[l     GC---CTGCTCACCTTATATAGTGACTGCT 90
lcl|MZ265726.1_cds_QWA20173.1_1_[gene=blaOXA]_[protein=OXA-51_family_carbapenem-hydrolyzing_class_D_beta-lactamase_OXA-974]_[protein_id=QWA20173.1]_[l     GC---CTGCTCACCTTATATAGTGACTGCT 90
lcl|MZ265727.1_cds_QWA20174.1_1_[gene=blaOXA]_[protein=OXA-51_family_carbapenem-hydrolyzing_class_D_beta-lactamase_OXA-975]_[protein_id=QWA20174.1]_[l     GC---CTGCTCACCTTATATAGTGACTGCT 90
lcl|MZ265728.1_cds_QWA20175.1_1_[gene=blaOXA]_[protein=OXA-51_family_carbapenem-hydrolyzing_class_D_beta-lactamase_OXA-976]_[protein_id=QWA20175.1]_[l     GC---CTGTTCACCTTATATAGTGACTGCT 90
lcl|MZ265729.1_cds_QWA20176.1_1_[gene=blaOXA]_[protein=OXA-51_family_carbapenem-hydrolyzing_class_D_beta-lactamase_OXA-977]_[protein_id=QWA20176.1]_[l     GC---CTGCTCACCTTATATAGTGTCTGCT 90
lcl|MZ424303.1_cds_QWW93433.1_1_[gene=blaOXA]_[protein=OXA-51_family_carbapenem-hydrolyzing_class_D_beta-lactamase_OXA-1013]_[protein_id=QWW93433.1]_[     GC---CTGCTCACCTTATATAGTGACTGCT 90
lcl|NG_049394.1_cds_WP_001021795.1_1_[gene=blaOXA]_[locus_tag=A7J11_02106]_[protein=OXA-51_family_carbapenem-hydrolyzing_class_D_beta-lactamase_OXA-10     GC---CTGCTCACCTTATATAGTGACTGCT 90
lcl|NG_049398.1_cds_WP_031963705.1_1_[gene=blaOXA]_[locus_tag=A7J11_01978]_[protein=OXA-51_family_carbapenem-hydrolyzing_class_D_beta-lactamase_OXA-10     GC---CTGCTCACCTTATATAGTGACTGCT 90
lcl|NG_049399.1_cds_WP_046661070.1_1_[gene=blaOXA]_[locus_tag=A7J11_01979]_[protein=OXA-51_family_carbapenem-hydrolyzing_class_D_beta-lactamase_OXA-10     GC---CTGCTCACCTTATATAGTGACTGCT 90
lcl|NG_049400.1_cds_WP_063860938.1_1_[gene=blaOXA]_[locus_tag=A7J11_01980]_[protein=OXA-51_family_carbapenem-hydrolyzing_class_D_beta-lactamase_OXA-10     GC---CTGCTCACCTTATATAGTGACTACT 90
lcl|NG_049401.1_cds_WP_001021794.1_1_[gene=blaOXA]_[locus_tag=A7J11_01981]_[protein=OXA-51_family_carbapenem-hydrolyzing_class_D_beta-lactamase_OXA-10     GC---CTGCTCACCTTATATAGTGACTGCT 90
lcl|NG_049403.1_cds_WP_063860940.1_1_[gene=blaOXA]_[locus_tag=A7J11_01982]_[protein=OXA-51_family_carbapenem-hydrolyzing_class_D_beta-lactamase_OXA-11     GC---CTGCTCACCTTATATAGTGACTGCT 90
lcl|NG_049404.1_cds_WP_049068184.1_1_[gene=blaOXA]_[locus_tag=A7J11_01983]_[protein=OXA-51_family_carbapenem-hydrolyzing_class_D_beta-lactamase_OXA-11     GC---CTGCTCACCTTATATAGTGTCTGCT 90
lcl|NG_049405.1_cds_WP_063860941.1_1_[gene=blaOXA]_[locus_tag=A7J11_01984]_[protein=OXA-51_family_carbapenem-hydrolyzing_class_D_beta-lactamase_OXA-11     GC---CTGCTCACCTTATATAGTGACTGCT 90
lcl|NG_049406.1_cds_WP_001021786.1_1_[gene=blaOXA]_[locus_tag=A7J11_02001]_[protein=OXA-51_family_carbapenem-hydrolyzing_class_D_beta-lactamase_OXA-11     GC---CTGCTCACCTTATATAGTGACTGCT 90
lcl|NG_049414.1_cds_WP_063861004.1_1_[gene=blaOXA]_[locus_tag=A7J11_01957]_[protein=OXA-51_family_carbapenem-hydrolyzing_class_D_beta-lactamase_OXA-11     GC---CTGCTCACCTTATATAGTGACTGCT 90
lcl|NG_049415.1_cds_WP_002057397.1_1_[gene=blaOXA]_[locus_tag=A7J11_02424]_[protein=OXA-51_family_carbapenem-hydrolyzing_class_D_beta-lactamase_OXA-11     GC---CTGCTCACCTTATATAGTGTCTGCT 90
lcl|NG_049419.1_cds_WP_004738885.1_1_[gene=blaOXA]_[locus_tag=A7J11_02014]_[protein=OXA-51_family_carbapenem-hydrolyzing_class_D_beta-lactamase_OXA-12     GC---CTGCTCACCTTATATAGTGACTGCT 90
lcl|NG_049420.1_cds_WP_057094079.1_1_[gene=blaOXA]_[locus_tag=A7J11_02015]_[protein=OXA-51_family_carbapenem-hydrolyzing_class_D_beta-lactamase_OXA-12     GC---CTGCTCACCTTATATAGTGACTGCT 90
lcl|NG_049421.1_cds_WP_063861030.1_1_[gene=blaOXA]_[locus_tag=A7J11_02016]_[protein=OXA-51_family_carbapenem-hydrolyzing_class_D_beta-lactamase_OXA-12     GC---CTGCTCACCTTATATAGTGACTGCT 90
lcl|NG_049422.1_cds_WP_063861031.1_1_[gene=blaOXA]_[locus_tag=A7J11_02017]_[protein=OXA-51_family_carbapenem-hydrolyzing_class_D_beta-lactamase_OXA-12     GC---CTGCTCACCTTATATAGTGACTGCT 90
lcl|NG_049423.1_cds_WP_063861032.1_1_[gene=blaOXA]_[locus_tag=A7J11_02018]_[protein=OXA-51_family_carbapenem-hydrolyzing_class_D_beta-lactamase_OXA-12     GC---CTGCTCACCTTATATAGTGACTGCT 90
lcl|NG_049424.1_cds_WP_063861033.1_1_[gene=blaOXA]_[locus_tag=A7J11_02019]_[protein=OXA-51_family_carbapenem-hydrolyzing_class_D_beta-lactamase_OXA-12     GC---CTGCTCACCTTATATAGTGACTGCT 90
lcl|NG_049425.1_cds_WP_002047441.1_1_[gene=blaOXA]_[locus_tag=A7J11_02020]_[protein=OXA-51_family_carbapenem-hydrolyzing_class_D_beta-lactamase_OXA-12     GC---CTGCTCACCTTATATAGTGACTACT 90
lcl|NG_049426.1_cds_WP_063861034.1_1_[gene=blaOXA]_[locus_tag=A7J11_02021]_[protein=OXA-51_family_carbapenem-hydrolyzing_class_D_beta-lactamase_OXA-12     GC---CTGCTCACCTTATATAGTGACTGCT 90
lcl|NG_049427.1_cds_WP_005120067.1_1_[gene=blaOXA]_[locus_tag=A7J11_02084]_[protein=OXA-51_family_carbapenem-hydrolyzing_class_D_beta-lactamase_OXA-12     GC---CTGCTCACCTTATATAGTGTCTGCT 90
lcl|NG_049430.1_cds_WP_063861036.1_1_[gene=blaOXA]_[locus_tag=A7J11_02171]_[protein=OXA-51_family_carbapenem-hydrolyzing_class_D_beta-lactamase_OXA-13     GC---CTGCTCACCTTATATAGTGACTACT 90
lcl|NG_049431.1_cds_WP_063861037.1_1_[gene=blaOXA]_[locus_tag=A7J11_02172]_[protein=OXA-51_family_carbapenem-hydrolyzing_class_D_beta-lactamase_OXA-13     GC---CTGCTCACCTTATATAGTGACTGCT 90
lcl|NG_049432.1_cds_WP_032030965.1_1_[gene=blaOXA]_[locus_tag=A7J11_02173]_[protein=OXA-51_family_carbapenem-hydrolyzing_class_D_beta-lactamase_OXA-13     GC---CTGCTCACCTTATATAGTGACTGCT 90
lcl|NG_049437.1_cds_WP_063861039.1_1_[gene=blaOXA]_[locus_tag=A7J11_02162]_[protein=OXA-51_family_carbapenem-hydrolyzing_class_D_beta-lactamase_OXA-13     GC---CTGCTCACCTTATATAGTGACTGCT 90
lcl|NG_049442.1_cds_WP_049581961.1_1_[gene=blaOXA]_[locus_tag=A7J11_02452]_[protein=OXA-51_family_carbapenem-hydrolyzing_class_D_beta-lactamase_OXA-14     GC---CTGCTCACCTTATATAGTGTCTGCT 90
lcl|NG_049446.1_cds_WP_063861046.1_1_[gene=blaOXA]_[locus_tag=A7J11_02433]_[protein=OXA-51_family_carbapenem-hydrolyzing_class_D_beta-lactamase_OXA-14     GC---CTGCTCACCTTATATAGTGACTGCT 90
lcl|NG_049447.1_cds_WP_063861047.1_1_[gene=blaOXA]_[locus_tag=A7J11_02434]_[protein=OXA-51_family_carbapenem-hydrolyzing_class_D_beta-lactamase_OXA-14     GC---CTGCTCACCTTATATAGTGTCTGCT 90
lcl|NG_049449.1_cds_WP_063861049.1_1_[gene=blaOXA]_[locus_tag=A7J11_02435]_[protein=OXA-51_family_carbapenem-hydrolyzing_class_D_beta-lactamase_OXA-15     GC---CTGCTCACCTTATATAGTGTCTGCT 90
lcl|NG_049472.1_cds_WP_039099030.1_1_[gene=blaOXA]_[locus_tag=A7J11_02509]_[protein=OXA-51_family_carbapenem-hydrolyzing_class_D_beta-lactamase_OXA-17     GC---CTGCTCACCTTATATAGTGACTGCT 90
lcl|NG_049473.1_cds_WP_063861179.1_1_[gene=blaOXA]_[locus_tag=A7J11_02510]_[protein=OXA-51_family_carbapenem-hydrolyzing_class_D_beta-lactamase_OXA-17     GC---CTGCTCACCTTATATAGTGACTGCT 90
lcl|NG_049474.1_cds_WP_063861185.1_1_[gene=blaOXA]_[locus_tag=A7J11_02511]_[protein=OXA-51_family_carbapenem-hydrolyzing_class_D_beta-lactamase_OXA-17     GC---CTGCTCACCTTATATAGTGACTGCT 90
lcl|NG_049475.1_cds_WP_063861191.1_1_[gene=blaOXA]_[locus_tag=A7J11_02512]_[protein=OXA-51_family_carbapenem-hydrolyzing_class_D_beta-lactamase_OXA-17     GC---CTGCTCACCTTATATAGTGACTGCT 90
lcl|NG_049476.1_cds_WP_063861208.1_1_[gene=blaOXA]_[locus_tag=A7J11_02513]_[protein=OXA-51_family_carbapenem-hydrolyzing_class_D_beta-lactamase_OXA-17     GC---CTGCTCACCTTATATAGTGACTGCT 90
lcl|NG_049477.1_cds_WP_063861213.1_1_[gene=blaOXA]_[locus_tag=A7J11_02514]_[protein=OXA-51_family_carbapenem-hydrolyzing_class_D_beta-lactamase_OXA-17     GC---CTGCTCACCTTATATAGTGACTGCT 90
lcl|NG_049478.1_cds_WP_063861221.1_1_[gene=blaOXA]_[locus_tag=A7J11_02515]_[protein=OXA-51_family_carbapenem-hydrolyzing_class_D_beta-lactamase_OXA-17     GC---CTGCTCACCTTATATAGTGACTGCT 90
lcl|NG_049479.1_cds_WP_063861229.1_1_[gene=blaOXA]_[locus_tag=A7J11_02555]_[protein=OXA-51_family_carbapenem-hydrolyzing_class_D_beta-lactamase_OXA-17     GC---CTGCTCACCTTATATAGTGACTGCT 90
lcl|NG_049481.1_cds_WP_001021783.1_1_[gene=blaOXA]_[locus_tag=A7J11_02556]_[protein=OXA-51_family_carbapenem-hydrolyzing_class_D_beta-lactamase_OXA-18     GC---CTGCTCACCTTATATAGTGACTGCT 90
lcl|NG_049490.1_cds_WP_063861475.1_1_[gene=blaOXA]_[locus_tag=A7J11_02645]_[protein=OXA-51_family_carbapenem-hydrolyzing_class_D_beta-lactamase_OXA-19     GC---CTGCTCACCTTATATAGTGACTGCT 90
lcl|NG_049491.1_cds_WP_063861482.1_1_[gene=blaOXA]_[locus_tag=A7J11_02646]_[protein=OXA-51_family_carbapenem-hydrolyzing_class_D_beta-lactamase_OXA-19     GC---CTGCTCACCTTATATAGTGACTGCT 90
lcl|NG_049492.1_cds_WP_063861486.1_1_[gene=blaOXA]_[locus_tag=A7J11_02647]_[protein=OXA-51_family_carbapenem-hydrolyzing_class_D_beta-lactamase_OXA-19     GC---CTGCTCACCTTATATAGTGACTGCT 90
lcl|NG_049493.1_cds_WP_063861490.1_1_[gene=blaOXA]_[locus_tag=A7J11_02648]_[protein=OXA-51_family_carbapenem-hydrolyzing_class_D_beta-lactamase_OXA-19     GC---CTGCTCACCTTATATAGTGACTGCT 90
lcl|NG_049498.1_cds_WP_063861547.1_1_[gene=blaOXA]_[locus_tag=A7J11_02617]_[protein=OXA-51_family_carbapenem-hydrolyzing_class_D_beta-lactamase_OXA-20     GC---CTGCTCACCTTATATAGTGACTGCT 90
lcl|NG_049499.1_cds_WP_063861553.1_1_[gene=blaOXA]_[locus_tag=A7J11_02618]_[protein=OXA-51_family_carbapenem-hydrolyzing_class_D_beta-lactamase_OXA-20     GC---CTGCTCACCTTATATAGTGACTGCT 90
lcl|NG_049500.1_cds_WP_063861560.1_1_[gene=blaOXA]_[locus_tag=A7J11_02619]_[protein=OXA-51_family_carbapenem-hydrolyzing_class_D_beta-lactamase_OXA-20     GC---CTGCTCACCTTATATAGTGACTGCT 90
lcl|NG_049501.1_cds_WP_063861567.1_1_[gene=blaOXA]_[locus_tag=A7J11_02620]_[protein=OXA-51_family_carbapenem-hydrolyzing_class_D_beta-lactamase_OXA-20     GC---CTGTTCACCTTATATAGTGACTGCT 90
lcl|NG_049504.1_cds_WP_063861592.1_1_[gene=blaOXA]_[locus_tag=A7J11_02744]_[protein=OXA-51_family_carbapenem-hydrolyzing_class_D_beta-lactamase_OXA-20     GC---CTGCTCACCTTATATAGTGACTGCT 90
lcl|NG_049506.1_cds_WP_001021780.1_1_[gene=blaOXA]_[locus_tag=A7J11_02671]_[protein=OXA-51_family_carbapenem-hydrolyzing_class_D_beta-lactamase_OXA-20     GC---CTGCTCACCTTATATAGTGACTGCT 90
lcl|NG_049515.1_cds_WP_063861733.1_1_[gene=blaOXA]_[locus_tag=A7J11_02676]_[protein=OXA-51_family_carbapenem-hydrolyzing_class_D_beta-lactamase_OXA-21     GC---CTGCTCACCTTATATAGTGACTGCT 90
lcl|NG_049516.1_cds_WP_031978611.1_1_[gene=blaOXA]_[locus_tag=A7J11_02724]_[protein=OXA-51_family_carbapenem-hydrolyzing_class_D_beta-lactamase_OXA-21     GC---CTGCTCACCTTATATAGTGTCTGCT 90
lcl|NG_049517.1_cds_WP_063861765.1_1_[gene=blaOXA]_[locus_tag=A7J11_02691]_[protein=OXA-51_family_carbapenem-hydrolyzing_class_D_beta-lactamase_OXA-21     GC---CTGCTCACCTTATATAGTGACTGCT 90
lcl|NG_049519.1_cds_WP_001022758.1_1_[gene=blaOXA]_[locus_tag=A7J11_02698]_[protein=OXA-51_family_carbapenem-hydrolyzing_class_D_beta-lactamase_OXA-22     GC---CTGCTCACCTTATATAGTGACTGCT 90
lcl|NG_049536.1_cds_WP_057066208.1_1_[gene=blaOXA]_[locus_tag=A7J11_02858]_[protein=OXA-51_family_carbapenem-hydrolyzing_class_D_beta-lactamase_OXA-24     GC---CTGCTCACCTTATATAGTGATTGCT 90
lcl|NG_049537.1_cds_WP_001022756.1_1_[gene=blaOXA]_[locus_tag=A7J11_02859]_[protein=OXA-51_family_carbapenem-hydrolyzing_class_D_beta-lactamase_OXA-24     GC---CTGCTCACCTTATATAGTGACTGCT 90
lcl|NG_049543.1_cds_WP_063862402.1_1_[gene=blaOXA]_[locus_tag=A7J11_02895]_[protein=OXA-51_family_carbapenem-hydrolyzing_class_D_beta-lactamase_OXA-24     GC---CTGCTCACCTTATATAGTGACTGCT 90
lcl|NG_049544.1_cds_WP_063862408.1_1_[gene=blaOXA]_[locus_tag=A7J11_02896]_[protein=OXA-51_family_carbapenem-hydrolyzing_class_D_beta-lactamase_OXA-24     GC---CTGCTCACCTTATATAGTGACTACT 90
lcl|NG_049546.1_cds_WP_063862420.1_1_[gene=blaOXA]_[locus_tag=A7J11_02897]_[protein=OXA-51_family_carbapenem-hydrolyzing_class_D_beta-lactamase_OXA-25     GC---CTGCTCACCTTATATAGTGACTGCT 90
lcl|NG_049549.1_cds_WP_033841866.1_1_[gene=blaOXA]_[locus_tag=A7J11_02980]_[protein=OXA-51_family_carbapenem-hydrolyzing_class_D_beta-lactamase_OXA-25     GC---CTGCTCACCTTATATAGTGACTGCT 90
lcl|NG_049554.1_cds_WP_001021784.1_1_[gene=blaOXA]_[locus_tag=A7J11_02180]_[protein=OXA-51_family_carbapenem-hydrolyzing_class_D_beta-lactamase_OXA-25     GC---CTGTTCACCTTATATAGTGACTGCT 90
lcl|NG_049556.1_cds_WP_004715243.1_1_[gene=blaOXA]_[locus_tag=A7J11_02991]_[protein=OXA-51_family_carbapenem-hydrolyzing_class_D_beta-lactamase_OXA-26     GC---CTGCTCACCTTATATAGTGACTGCT 90
lcl|NG_049557.1_cds_WP_005111033.1_1_[gene=blaOXA]_[locus_tag=A7J11_03010]_[protein=OXA-51_family_carbapenem-hydrolyzing_class_D_beta-lactamase_OXA-26     GC---CTGCTCACCTTATATAGTGACTGCT 90
lcl|NG_049558.1_cds_WP_005132156.1_1_[gene=blaOXA]_[locus_tag=A7J11_03011]_[protein=OXA-51_family_carbapenem-hydrolyzing_class_D_beta-lactamase_OXA-26     GC---CTGCTCACCTTATATAGTGACTGCT 90
lcl|NG_049559.1_cds_WP_002133528.1_1_[gene=blaOXA]_[locus_tag=A7J11_02926]_[protein=OXA-51_family_carbapenem-hydrolyzing_class_D_beta-lactamase_OXA-26     GC---CTGTTCACCTTATATAGTGACCGCT 90
lcl|NG_049606.1_cds_WP_001021787.1_1_[gene=blaOXA]_[locus_tag=A7J11_02925]_[protein=OXA-51_family_carbapenem-hydrolyzing_class_D_beta-lactamase_OXA-31     GC---CTGCTCACCTTATATAGTGACTGCT 90
lcl|NG_049607.1_cds_WP_063862598.1_1_[gene=blaOXA]_[locus_tag=A7J11_03074]_[protein=OXA-51_family_carbapenem-hydrolyzing_class_D_beta-lactamase_OXA-31     GC---CTGCTCACCTTATATAGTGACTGCT 90
lcl|NG_049608.1_cds_WP_031976872.1_1_[gene=blaOXA]_[locus_tag=A7J11_03075]_[protein=OXA-51_family_carbapenem-hydrolyzing_class_D_beta-lactamase_OXA-31     GC---CTGCTCACCTTATATAGTGACTGCT 90
lcl|NG_049609.1_cds_WP_063862603.1_1_[gene=blaOXA]_[locus_tag=A7J11_03076]_[protein=OXA-51_family_carbapenem-hydrolyzing_class_D_beta-lactamase_OXA-31     GC---CTGCTCACCTTATATAGTGTCTGCT 90
lcl|NG_049610.1_cds_WP_063862605.1_1_[gene=blaOXA]_[locus_tag=A7J11_03077]_[protein=OXA-51_family_carbapenem-hydrolyzing_class_D_beta-lactamase_OXA-31     GC---CTGCTCACCTTATATAGTGTCTGCT 90
lcl|NG_049611.1_cds_WP_001021778.1_1_[gene=blaOXA]_[locus_tag=A7J11_02898]_[protein=OXA-51_family_carbapenem-hydrolyzing_class_D_beta-lactamase_OXA-31     GC---CTGCTCACCTTATATAGTGTCTGCT 90
lcl|NG_049628.1_cds_WP_063862707.1_1_[gene=blaOXA]_[locus_tag=A7J11_03235]_[protein=OXA-51_family_carbapenem-hydrolyzing_class_D_beta-lactamase_OXA-33     GC---CTGCTCACCTTATATAGTGACTGCT 90
lcl|NG_049629.1_cds_WP_032025569.1_1_[gene=blaOXA]_[locus_tag=A7J11_03230]_[protein=OXA-51_family_carbapenem-hydrolyzing_class_D_beta-lactamase_OXA-33     GC---CTGCTCACCTTATATAGTGACTGCT 90
lcl|NG_049630.1_cds_WP_063862710.1_1_[gene=blaOXA]_[locus_tag=A7J11_03236]_[protein=OXA-51_family_carbapenem-hydrolyzing_class_D_beta-lactamase_OXA-33     GC---CTGCTCACCTTATATAGTGACTGCT 90
lcl|NG_049631.1_cds_WP_063862711.1_1_[gene=blaOXA]_[locus_tag=A7J11_03237]_[protein=OXA-51_family_carbapenem-hydrolyzing_class_D_beta-lactamase_OXA-33     GC---CTGCTCACCTTATATAGTGACTGCT 90
lcl|NG_049632.1_cds_WP_057053864.1_1_[gene=blaOXA]_[locus_tag=A7J11_03238]_[protein=OXA-51_family_carbapenem-hydrolyzing_class_D_beta-lactamase_OXA-34     GC---CTGCTCACCTTATATAGTGTCTGCT 90
lcl|NG_049633.1_cds_WP_063862712.1_1_[gene=blaOXA]_[locus_tag=A7J11_03239]_[protein=OXA-51_family_carbapenem-hydrolyzing_class_D_beta-lactamase_OXA-34     GC---CTGCTCACCTTATATAGTGACTGCT 90
lcl|NG_049634.1_cds_WP_063862713.1_1_[gene=blaOXA]_[locus_tag=A7J11_03240]_[protein=OXA-51_family_carbapenem-hydrolyzing_class_D_beta-lactamase_OXA-34     GC---CTGCTCACCTTATATAGTGACTGCT 90
lcl|NG_049635.1_cds_WP_063862714.1_1_[gene=blaOXA]_[locus_tag=A7J11_03241]_[protein=OXA-51_family_carbapenem-hydrolyzing_class_D_beta-lactamase_OXA-34     GC---CTGCTCACCTTATATAGTGACTACT 90
lcl|NG_049636.1_cds_WP_063862715.1_1_[gene=blaOXA]_[locus_tag=A7J11_03242]_[protein=OXA-51_family_carbapenem-hydrolyzing_class_D_beta-lactamase_OXA-34     GC---CTGCTCACCTTATATAGTGACTGCT 90
lcl|NG_049637.1_cds_WP_063862716.1_1_[gene=blaOXA]_[locus_tag=A7J11_03243]_[protein=OXA-51_family_carbapenem-hydrolyzing_class_D_beta-lactamase_OXA-34     GC---CTGCTCACCTTATATAGTGTCTGCT 90
lcl|NG_049638.1_cds_WP_063862717.1_1_[gene=blaOXA]_[locus_tag=A7J11_03244]_[protein=OXA-51_family_carbapenem-hydrolyzing_class_D_beta-lactamase_OXA-34     GC---CTGCTCACCTTATATAGTGACTGCT 90
lcl|NG_049658.1_cds_WP_063862735.1_1_[gene=blaOXA]_[locus_tag=A7J11_03201]_[protein=OXA-51_family_carbapenem-hydrolyzing_class_D_beta-lactamase_OXA-36     GC---CTGCTCACCTTATATAGTGTCTGCT 90
lcl|NG_049662.1_cds_WP_063862738.1_1_[gene=blaOXA]_[locus_tag=A7J11_03181]_[protein=OXA-51_family_carbapenem-hydrolyzing_class_D_beta-lactamase_OXA-37     GC---CTGCTCACCTTATATAGTGACTGCT 90
lcl|NG_049665.1_cds_WP_032051604.1_1_[gene=blaOXA]_[locus_tag=A7J11_03205]_[protein=OXA-51_family_carbapenem-hydrolyzing_class_D_beta-lactamase_OXA-37     GC---CTGCTCACCTTATATAGTGACTGCT 90
lcl|NG_049665.1_cds_WP_032051604.1_1_[gene=blaOXA]_[locus_tag=A7J11_03205]_[protein=OXA-51_family_carbapenem-hydrolyzing_class_D_beta-lactamase_OXA-37     GC---CTGCTCACCTTATATAGTGACTGCT 90
lcl|NG_049666.1_cds_WP_063862741.1_1_[gene=blaOXA]_[locus_tag=A7J11_03213]_[protein=OXA-51_family_carbapenem-hydrolyzing_class_D_beta-lactamase_OXA-37     GC---CTGCTCACCTTATATAGTGACTGCT 90
lcl|NG_049666.1_cds_WP_063862741.1_1_[gene=blaOXA]_[locus_tag=A7J11_03213]_[protein=OXA-51_family_carbapenem-hydrolyzing_class_D_beta-lactamase_OXA-37     GC---CTGCTCACCTTATATAGTGACTGCT 90
lcl|NG_049667.1_cds_WP_063862742.1_1_[gene=blaOXA]_[locus_tag=A7J11_03214]_[protein=OXA-51_family_carbapenem-hydrolyzing_class_D_beta-lactamase_OXA-37     GC---CTGCTCACCTTATATAGTGACTGCT 90
lcl|NG_049667.1_cds_WP_063862742.1_1_[gene=blaOXA]_[locus_tag=A7J11_03214]_[protein=OXA-51_family_carbapenem-hydrolyzing_class_D_beta-lactamase_OXA-37     GC---CTGCTCACCTTATATAGTGACTGCT 90
lcl|NG_049668.1_cds_WP_063862743.1_1_[gene=blaOXA]_[locus_tag=A7J11_03215]_[protein=OXA-51_family_carbapenem-hydrolyzing_class_D_beta-lactamase_OXA-37     GC---CTGCTCACCTTATATAGTGACTGCT 90
lcl|NG_049668.1_cds_WP_063862743.1_1_[gene=blaOXA]_[locus_tag=A7J11_03215]_[protein=OXA-51_family_carbapenem-hydrolyzing_class_D_beta-lactamase_OXA-37     GC---CTGCTCACCTTATATAGTGACTGCT 90
lcl|NG_049669.1_cds_WP_032058439.1_1_[gene=blaOXA]_[locus_tag=A7J11_03210]_[protein=OXA-51_family_carbapenem-hydrolyzing_class_D_beta-lactamase_OXA-37     GC---CTGCTCACCTTATATAGTGACTGCT 90
lcl|NG_049669.1_cds_WP_032058439.1_1_[gene=blaOXA]_[locus_tag=A7J11_03210]_[protein=OXA-51_family_carbapenem-hydrolyzing_class_D_beta-lactamase_OXA-37     GC---CTGCTCACCTTATATAGTGACTGCT 90
lcl|NG_049670.1_cds_WP_063862744.1_1_[gene=blaOXA]_[locus_tag=A7J11_03216]_[protein=OXA-51_family_carbapenem-hydrolyzing_class_D_beta-lactamase_OXA-37     GC---CTGTTCACCTTATATAGTGACTGCT 90
lcl|NG_049670.1_cds_WP_063862744.1_1_[gene=blaOXA]_[locus_tag=A7J11_03216]_[protein=OXA-51_family_carbapenem-hydrolyzing_class_D_beta-lactamase_OXA-37     GC---CTGTTCACCTTATATAGTGACTGCT 90
lcl|NG_049671.1_cds_WP_063862745.1_1_[gene=blaOXA]_[locus_tag=A7J11_03217]_[protein=OXA-51_family_carbapenem-hydrolyzing_class_D_beta-lactamase_OXA-38     GC---CTGCTCACCTTATATAGTGACTGCT 90
lcl|NG_049671.1_cds_WP_063862745.1_1_[gene=blaOXA]_[locus_tag=A7J11_03217]_[protein=OXA-51_family_carbapenem-hydrolyzing_class_D_beta-lactamase_OXA-38     GC---CTGCTCACCTTATATAGTGACTGCT 90
lcl|NG_049672.1_cds_WP_063862746.1_1_[gene=blaOXA]_[locus_tag=A7J11_03222]_[protein=OXA-51_family_carbapenem-hydrolyzing_class_D_beta-lactamase_OXA-38     GC---CTGCTCACCTTATATAGTGACTGCT 90
lcl|NG_049672.1_cds_WP_063862746.1_1_[gene=blaOXA]_[locus_tag=A7J11_03222]_[protein=OXA-51_family_carbapenem-hydrolyzing_class_D_beta-lactamase_OXA-38     GC---CTGCTCACCTTATATAGTGACTGCT 90
lcl|NG_049673.1_cds_WP_063862747.1_1_[gene=blaOXA]_[locus_tag=A7J11_03223]_[protein=OXA-51_family_carbapenem-hydrolyzing_class_D_beta-lactamase_OXA-38     GC---CTGCTCACCTTATATAGTGACTGCT 90
lcl|NG_049673.1_cds_WP_063862747.1_1_[gene=blaOXA]_[locus_tag=A7J11_03223]_[protein=OXA-51_family_carbapenem-hydrolyzing_class_D_beta-lactamase_OXA-38     GC---CTGCTCACCTTATATAGTGACTGCT 90
lcl|NG_049674.1_cds_WP_024438993.1_1_[gene=blaOXA]_[locus_tag=A7J11_03218]_[protein=OXA-51_family_carbapenem-hydrolyzing_class_D_beta-lactamase_OXA-38     GC---CTGCTCACCTTATATAGTGACTGCT 90
lcl|NG_049674.1_cds_WP_024438993.1_1_[gene=blaOXA]_[locus_tag=A7J11_03218]_[protein=OXA-51_family_carbapenem-hydrolyzing_class_D_beta-lactamase_OXA-38     GC---CTGCTCACCTTATATAGTGACTGCT 90
lcl|NG_049675.1_cds_WP_063862748.1_1_[gene=blaOXA]_[locus_tag=A7J11_03219]_[protein=OXA-51_family_carbapenem-hydrolyzing_class_D_beta-lactamase_OXA-38     GC---CTGCTCACCTTATATAGTGACTGCT 90
lcl|NG_049675.1_cds_WP_063862748.1_1_[gene=blaOXA]_[locus_tag=A7J11_03219]_[protein=OXA-51_family_carbapenem-hydrolyzing_class_D_beta-lactamase_OXA-38     GC---CTGCTCACCTTATATAGTGACTGCT 90
lcl|NG_049676.1_cds_WP_063862749.1_1_[gene=blaOXA]_[locus_tag=A7J11_03211]_[protein=OXA-51_family_carbapenem-hydrolyzing_class_D_beta-lactamase_OXA-38     GC---CTGCTCACCTTATATAGTGACTGCT 90
lcl|NG_049676.1_cds_WP_063862749.1_1_[gene=blaOXA]_[locus_tag=A7J11_03211]_[protein=OXA-51_family_carbapenem-hydrolyzing_class_D_beta-lactamase_OXA-38     GC---CTGCTCACCTTATATAGTGACTGCT 90
lcl|NG_049677.1_cds_WP_063862750.1_1_[gene=blaOXA]_[locus_tag=A7J11_03212]_[protein=OXA-51_family_carbapenem-hydrolyzing_class_D_beta-lactamase_OXA-38     GC---CTGCTCACCTTATATAGTGTCTGCT 90
lcl|NG_049677.1_cds_WP_063862750.1_1_[gene=blaOXA]_[locus_tag=A7J11_03212]_[protein=OXA-51_family_carbapenem-hydrolyzing_class_D_beta-lactamase_OXA-38     GC---CTGCTCACCTTATATAGTGTCTGCT 90
lcl|NG_049678.1_cds_WP_063862751.1_1_[gene=blaOXA]_[locus_tag=A7J11_03209]_[protein=OXA-51_family_carbapenem-hydrolyzing_class_D_beta-lactamase_OXA-38     GC---CTGCTCACCTTATATAATGACTGCT 90
lcl|NG_049679.1_cds_WP_063862752.1_1_[gene=blaOXA]_[locus_tag=A7J11_03221]_[protein=OXA-51_family_carbapenem-hydrolyzing_class_D_beta-lactamase_OXA-38     GC---CTGCTCACCTTATATAGTGACTGCT 90
lcl|NG_049679.1_cds_WP_063862752.1_1_[gene=blaOXA]_[locus_tag=A7J11_03221]_[protein=OXA-51_family_carbapenem-hydrolyzing_class_D_beta-lactamase_OXA-38     GC---CTGCTCACCTTATATAGTGACTGCT 90
lcl|NG_049680.1_cds_WP_063862753.1_1_[gene=blaOXA]_[locus_tag=A7J11_03224]_[protein=OXA-51_family_carbapenem-hydrolyzing_class_D_beta-lactamase_OXA-38     GC---CTGCTCACCTTATATAGTGACTGCT 90
lcl|NG_049680.1_cds_WP_063862753.1_1_[gene=blaOXA]_[locus_tag=A7J11_03224]_[protein=OXA-51_family_carbapenem-hydrolyzing_class_D_beta-lactamase_OXA-38     GC---CTGCTCACCTTATATAGTGACTGCT 90
lcl|NG_049681.1_cds_WP_063862754.1_1_[gene=blaOXA]_[locus_tag=A7J11_03220]_[protein=OXA-51_family_carbapenem-hydrolyzing_class_D_beta-lactamase_OXA-39     GC---CTGCTCACCTTATATAGTGACTGCT 90
lcl|NG_049681.1_cds_WP_063862754.1_1_[gene=blaOXA]_[locus_tag=A7J11_03220]_[protein=OXA-51_family_carbapenem-hydrolyzing_class_D_beta-lactamase_OXA-39     GC---CTGCTCACCTTATATAGTGACTGCT 90
lcl|NG_049682.1_cds_WP_063862755.1_1_[gene=blaOXA]_[locus_tag=A7J11_03248]_[protein=OXA-51_family_carbapenem-hydrolyzing_class_D_beta-lactamase_OXA-39     GC---CTGCTCACCTTATATAGTGACTGCT 90
lcl|NG_049689.1_cds_WP_063862758.1_1_[gene=blaOXA]_[locus_tag=A7J11_03334]_[protein=OXA-51_family_carbapenem-hydrolyzing_class_D_beta-lactamase_OXA-40     GC---CTGTTCACCTTATATAGTGACTGCT 90
lcl|NG_049690.1_cds_WP_063862759.1_1_[gene=blaOXA]_[locus_tag=A7J11_03333]_[protein=OXA-51_family_carbapenem-hydrolyzing_class_D_beta-lactamase_OXA-40     GC---CTGCTCACCTTATATAGTGACTGCT 90
lcl|NG_049691.1_cds_WP_001021789.1_1_[gene=blaOXA]_[locus_tag=A7J11_02937]_[protein=OXA-51_family_carbapenem-hydrolyzing_class_D_beta-lactamase_OXA-40     GC---CTGCTCACCTTATATAGTGACTGCT 90
lcl|NG_049692.1_cds_WP_063862760.1_1_[gene=blaOXA]_[locus_tag=A7J11_03326]_[protein=OXA-51_family_carbapenem-hydrolyzing_class_D_beta-lactamase_OXA-40     GC---CTGCTCACCTTATATAGTGACTGCT 90
lcl|NG_049693.1_cds_WP_063862761.1_1_[gene=blaOXA]_[locus_tag=A7J11_03327]_[protein=OXA-51_family_carbapenem-hydrolyzing_class_D_beta-lactamase_OXA-40     GC---CTGCTCACCTTATATAGTGACTGCT 90
lcl|NG_049695.1_cds_WP_063862763.1_1_[gene=blaOXA]_[locus_tag=A7J11_03404]_[protein=OXA-51_family_carbapenem-hydrolyzing_class_D_beta-lactamase_OXA-40     GC---CTGCTCACCTTATATAGTGACTGCT 90
lcl|NG_049696.1_cds_WP_039208445.1_1_[gene=blaOXA]_[locus_tag=A7J11_03396]_[protein=OXA-51_family_carbapenem-hydrolyzing_class_D_beta-lactamase_OXA-40     GC---CTGCTCACCTTATATAGTGACTGCT 90
lcl|NG_049697.1_cds_WP_063862764.1_1_[gene=blaOXA]_[locus_tag=A7J11_03405]_[protein=OXA-51_family_carbapenem-hydrolyzing_class_D_beta-lactamase_OXA-40     GC---CTGCTCACCTTATATAGTGACTGCT 90
lcl|NG_049698.1_cds_WP_063862765.1_1_[gene=blaOXA]_[locus_tag=A7J11_03406]_[protein=OXA-51_family_carbapenem-hydrolyzing_class_D_beta-lactamase_OXA-40     GCCTGCTGCTCACCTTATATAGTGACTGCT 90
lcl|NG_049699.1_cds_WP_063862766.1_1_[gene=blaOXA]_[locus_tag=A7J11_03407]_[protein=OXA-51_family_carbapenem-hydrolyzing_class_D_beta-lactamase_OXA-41     GC---CTGCTCACCTTATATAGTGACTGCT 90
lcl|NG_049700.1_cds_WP_063862767.1_1_[gene=blaOXA]_[locus_tag=A7J11_03408]_[protein=OXA-51_family_carbapenem-hydrolyzing_class_D_beta-lactamase_OXA-41     GC---CTGCTCACCTTATATAGTGACTGCT 90
lcl|NG_049701.1_cds_WP_063862768.1_1_[gene=blaOXA]_[locus_tag=A7J11_03409]_[protein=OXA-51_family_carbapenem-hydrolyzing_class_D_beta-lactamase_OXA-41     GC---CTGCTCACCTTATATAGTGACTGCT 90
lcl|NG_049702.1_cds_WP_063862769.1_1_[gene=blaOXA]_[locus_tag=A7J11_03403]_[protein=OXA-51_family_carbapenem-hydrolyzing_class_D_beta-lactamase_OXA-41     GC---CTGCTCACCTTATATAGTGACTGCT 90
lcl|NG_049712.1_cds_WP_038348285.1_1_[gene=blaOXA]_[locus_tag=A7J11_03390]_[protein=OXA-51_family_carbapenem-hydrolyzing_class_D_beta-lactamase_OXA-42     GC---CTGCTCACCTTATATAGTGACTGCT 90
lcl|NG_049713.1_cds_WP_038348957.1_1_[gene=blaOXA]_[locus_tag=A7J11_03391]_[protein=OXA-51_family_carbapenem-hydrolyzing_class_D_beta-lactamase_OXA-42     GC---CTGCTCACCTTATATAGTGACTGCT 90
lcl|NG_049714.1_cds_WP_038348482.1_1_[gene=blaOXA]_[locus_tag=A7J11_03392]_[protein=OXA-51_family_carbapenem-hydrolyzing_class_D_beta-lactamase_OXA-42     GC---CTGCTCACCTTATATAGTGTCTGCT 90
lcl|NG_049715.1_cds_WP_063862915.1_1_[gene=blaOXA]_[locus_tag=A7J11_03412]_[protein=OXA-51_family_carbapenem-hydrolyzing_class_D_beta-lactamase_OXA-42     GC---CTGCTCACCTTATATAGTGACTGCT 90
lcl|NG_049715.1_cds_WP_063862915.1_1_[gene=blaOXA]_[locus_tag=A7J11_03412]_[protein=OXA-51_family_carbapenem-hydrolyzing_class_D_beta-lactamase_OXA-42     GC---CTGCTCACCTTATATAGTGACTGCT 90
lcl|NG_049717.1_cds_WP_063862927.1_1_[gene=blaOXA]_[locus_tag=A7J11_03413]_[protein=OXA-51_family_carbapenem-hydrolyzing_class_D_beta-lactamase_OXA-43     GC---CTGCTCACCTTATATAGTGACTGCT 90
lcl|NG_049717.1_cds_WP_063862927.1_1_[gene=blaOXA]_[locus_tag=A7J11_03413]_[protein=OXA-51_family_carbapenem-hydrolyzing_class_D_beta-lactamase_OXA-43     GC---CTGCTCACCTTATATAGTGACTGCT 90
lcl|NG_049718.1_cds_WP_063862945.1_1_[gene=blaOXA]_[locus_tag=A7J11_03414]_[protein=OXA-51_family_carbapenem-hydrolyzing_class_D_beta-lactamase_OXA-43     GC---CTGCTCACCTTATATAGTGTCTACT 90
lcl|NG_049718.1_cds_WP_063862945.1_1_[gene=blaOXA]_[locus_tag=A7J11_03414]_[protein=OXA-51_family_carbapenem-hydrolyzing_class_D_beta-lactamase_OXA-43     GC---CTGCTCACCTTATATAGTGTCTACT 90
lcl|NG_049719.1_cds_WP_063864076.1_1_[gene=blaOXA]_[locus_tag=A7J11_03415]_[protein=OXA-51_family_carbapenem-hydrolyzing_class_D_beta-lactamase_OXA-43     GC---CTGCTCACCTTATATAGTGACTGCT 90
lcl|NG_049719.1_cds_WP_063864076.1_1_[gene=blaOXA]_[locus_tag=A7J11_03415]_[protein=OXA-51_family_carbapenem-hydrolyzing_class_D_beta-lactamase_OXA-43     GC---CTGCTCACCTTATATAGTGACTGCT 90
lcl|NG_049720.1_cds_WP_063864077.1_1_[gene=blaOXA]_[locus_tag=A7J11_03416]_[protein=OXA-51_family_carbapenem-hydrolyzing_class_D_beta-lactamase_OXA-43     GC---CTGCTCACCTTATATAGTGACTGCT 90
lcl|NG_049720.1_cds_WP_063864077.1_1_[gene=blaOXA]_[locus_tag=A7J11_03416]_[protein=OXA-51_family_carbapenem-hydrolyzing_class_D_beta-lactamase_OXA-43     GC---CTGCTCACCTTATATAGTGACTGCT 90
lcl|NG_049727.1_cds_WP_032037742.1_1_[gene=blaOXA]_[locus_tag=A7J11_02938]_[protein=OXA-51_family_carbapenem-hydrolyzing_class_D_beta-lactamase_OXA-44     GC---CTGCTCACCTTATATAGTGTCTGCT 90
lcl|NG_049728.1_cds_WP_063864083.1_1_[gene=blaOXA]_[locus_tag=A7J11_03532]_[protein=OXA-51_family_carbapenem-hydrolyzing_class_D_beta-lactamase_OXA-44     GC---CTGCTCACCTTATATAGTGTCTGCT 90
lcl|NG_049763.1_cds_WP_063864106.1_1_[gene=blaOXA]_[locus_tag=A7J11_03575]_[protein=OXA-51_family_carbapenem-hydrolyzing_class_D_beta-lactamase_OXA-48     GC---CTGCTCACCTTATATAGTGACTGCT 90
lcl|NG_049774.1_cds_WP_058061931.1_1_[gene=blaOXA]_[locus_tag=A7J11_03587]_[protein=OXA-51_family_carbapenem-hydrolyzing_class_D_beta-lactamase_OXA-49     GC---CTGTTCACCTTATATAGTGACTGCT 90
lcl|NG_049774.1_cds_WP_058061931.1_1_[gene=blaOXA]_[locus_tag=A7J11_03587]_[protein=OXA-51_family_carbapenem-hydrolyzing_class_D_beta-lactamase_OXA-49     GC---CTGTTCACCTTATATAGTGACTGCT 90
lcl|NG_049785.1_cds_WP_063864138.1_1_[gene=blaOXA]_[locus_tag=A7J11_03599]_[protein=OXA-51_family_carbapenem-hydrolyzing_class_D_beta-lactamase_OXA-50     GC---CTGCTCACCTTATATAGTGACTGCT 90
lcl|NG_049786.1_cds_WP_063864150.1_1_[gene=blaOXA]_[locus_tag=A7J11_03600]_[protein=OXA-51_family_carbapenem-hydrolyzing_class_D_beta-lactamase_OXA-50     GC---CTGCTCACCTTATATAGTGACTGCT 90
lcl|NG_049787.1_cds_WP_063864158.1_1_[gene=blaOXA]_[locus_tag=A7J11_03610]_[protein=OXA-51_family_carbapenem-hydrolyzing_class_D_beta-lactamase_OXA-50     GC---CTGCTCACCTTATATAGTGACTGCT 90
lcl|NG_049788.1_cds_WP_002033109.1_1_[gene=blaOXA]_[locus_tag=A7J11_01457]_[protein=OXA-51_family_carbapenem-hydrolyzing_class_D_beta-lactamase_OXA-51     GC---CTGCTCACCTTATATAGTGACTGCT 90
lcl|NG_049791.1_cds_WP_063864208.1_1_[gene=blaOXA]_[locus_tag=A7J11_03618]_[protein=OXA-51_family_carbapenem-hydrolyzing_class_D_beta-lactamase_OXA-51     GC---CTGCTCACCTTATATAGTGACTGCT 90
lcl|NG_049804.1_cds_WP_001021788.1_1_[gene=blaOXA]_[locus_tag=A7J11_01494]_[protein=OXA-51_family_carbapenem-hydrolyzing_class_D_beta-lactamase_OXA-64     GC---CTGCTCACCTTATATAGTGACTGCT 90
lcl|NG_049805.1_cds_WP_001021782.1_1_[gene=blaOXA]_[locus_tag=A7J11_01493]_[protein=OXA-51_family_carbapenem-hydrolyzing_class_D_beta-lactamase_OXA-65     GC---CTGCTCACCTTATATAGTGACTGCT 90
lcl|NG_049806.1_cds_WP_001021792.1_1_[gene=blaOXA]_[locus_tag=A7J11_01497]_[protein=OXA-51_family_carbapenem-hydrolyzing_class_D_beta-lactamase_OXA-66     GC---CTGCTCACCTTATATAGTGACTGCT 90
lcl|NG_049807.1_cds_WP_063864529.1_1_[gene=blaOXA]_[locus_tag=A7J11_01778]_[protein=OXA-51_family_carbapenem-hydrolyzing_class_D_beta-lactamase_OXA-67     GC---CTGCTCACCTTATATAGTGACTGCT 90
lcl|NG_049808.1_cds_WP_001021775.1_1_[gene=blaOXA]_[locus_tag=A7J11_01496]_[protein=OXA-51_family_carbapenem-hydrolyzing_class_D_beta-lactamase_OXA-68     GC---CTGCTCACCTTATATAGTGTCTGCT 90
lcl|NG_049809.1_cds_WP_001021779.1_1_[gene=blaOXA]_[locus_tag=A7J11_01482]_[protein=OXA-51_family_carbapenem-hydrolyzing_class_D_beta-lactamase_OXA-69     GC---CTGCTCACCTTATATAGTGACTGCT 90
lcl|NG_049811.1_cds_WP_032000166.1_1_[gene=blaOXA]_[locus_tag=A7J11_01495]_[protein=OXA-51_family_carbapenem-hydrolyzing_class_D_beta-lactamase_OXA-70     GC---CTGCTCACCTTATATAGTGACTGCT 90
lcl|NG_049812.1_cds_WP_001021785.1_1_[gene=blaOXA]_[locus_tag=A7J11_01481]_[protein=OXA-51_family_carbapenem-hydrolyzing_class_D_beta-lactamase_OXA-71     GC---CTGCTCACCTTATATAGTGACTGCT 90
lcl|NG_049816.1_cds_WP_001025292.1_1_[gene=blaOXA]_[locus_tag=A7J11_01480]_[protein=OXA-51_family_carbapenem-hydrolyzing_class_D_beta-lactamase_OXA-75     GC---CTGCTCACCTTATATAGTGACTGCT 90
lcl|NG_049817.1_cds_WP_063864533.1_1_[gene=blaOXA]_[locus_tag=A7J11_01524]_[protein=OXA-51_family_carbapenem-hydrolyzing_class_D_beta-lactamase_OXA-76     GC---CTGCTCACCTTATATAGTGACTGCT 90
lcl|NG_049818.1_cds_WP_063864534.1_1_[gene=blaOXA]_[locus_tag=A7J11_01523]_[protein=OXA-51_family_carbapenem-hydrolyzing_class_D_beta-lactamase_OXA-77     GC---CTGCTCACCTTATATAGTGTCTGCT 90
lcl|NG_049819.1_cds_WP_005139262.1_1_[gene=blaOXA]_[locus_tag=A7J11_01492]_[protein=OXA-51_family_carbapenem-hydrolyzing_class_D_beta-lactamase_OXA-78     GC---CTGCTCACCTTATATAGTGTCTGCT 90
lcl|NG_049820.1_cds_WP_063864535.1_1_[gene=blaOXA]_[locus_tag=A7J11_01991]_[protein=OXA-51_family_carbapenem-hydrolyzing_class_D_beta-lactamase_OXA-79     GC---CTGCTCACCTTATATAGTGACTGCT 90
lcl|NG_049821.1_cds_WP_063864536.1_1_[gene=blaOXA]_[locus_tag=A7J11_01992]_[protein=OXA-51_family_carbapenem-hydrolyzing_class_D_beta-lactamase_OXA-80     GC---CTGCTCACCTTATATAGTGACTGCT 90
lcl|NG_049822.1_cds_WP_001021793.1_1_[gene=blaOXA]_[locus_tag=A7J11_01844]_[protein=OXA-51_family_carbapenem-hydrolyzing_class_D_beta-lactamase_OXA-82     GC---CTGCTCACCTTATATAGTGACTGCT 90
lcl|NG_049823.1_cds_WP_057046497.1_1_[gene=blaOXA]_[locus_tag=A7J11_01694]_[protein=OXA-51_family_carbapenem-hydrolyzing_class_D_beta-lactamase_OXA-83     GC---CTGCTCACCTTATATAGTGACTGCT 90
lcl|NG_049824.1_cds_WP_063864537.1_1_[gene=blaOXA]_[locus_tag=A7J11_01695]_[protein=OXA-51_family_carbapenem-hydrolyzing_class_D_beta-lactamase_OXA-84     GC---CTGCTCACCTTATATAGTGACTGCT 90
lcl|NG_049826.1_cds_WP_063864539.1_1_[gene=blaOXA]_[locus_tag=A7J11_01611]_[protein=OXA-51_family_carbapenem-hydrolyzing_class_D_beta-lactamase_OXA-86     GC---CTGCTCACCTTATATAGTGACTGCT 90
lcl|NG_049827.1_cds_WP_032491656.1_1_[gene=blaOXA]_[locus_tag=A7J11_01725]_[protein=OXA-51_family_carbapenem-hydrolyzing_class_D_beta-lactamase_OXA-87     GC---CTGCTCACCTTATATAGTGACTGCT 90
lcl|NG_049828.1_cds_WP_063864540.1_1_[gene=blaOXA]_[locus_tag=A7J11_01737]_[protein=OXA-51_family_carbapenem-hydrolyzing_class_D_beta-lactamase_OXA-88     GC---CTGCTCACCTTATATAGTGACTGCT 90
lcl|NG_049829.1_cds_WP_063864541.1_1_[gene=blaOXA]_[locus_tag=A7J11_01759]_[protein=OXA-51_family_carbapenem-hydrolyzing_class_D_beta-lactamase_OXA-89     GC---CTGCTCACATTATATAGTGTCTGCT 90
lcl|NG_049831.1_cds_WP_001021781.1_1_[gene=blaOXA]_[locus_tag=A7J11_02099]_[protein=OXA-51_family_carbapenem-hydrolyzing_class_D_beta-lactamase_OXA-90     GC---CTGCTCACCTTATATAGTGACTGCT 90
lcl|NG_049832.1_cds_WP_001021776.1_1_[gene=blaOXA]_[locus_tag=A7J11_01772]_[protein=OXA-51_family_carbapenem-hydrolyzing_class_D_beta-lactamase_OXA-91     GC---CTGCTCACCTTATATAGTGTCTGCT 90
lcl|NG_049833.1_cds_WP_059262713.1_1_[gene=blaOXA]_[locus_tag=A7J11_01719]_[protein=OXA-51_family_carbapenem-hydrolyzing_class_D_beta-lactamase_OXA-92     GC---CTGCTCACCTTATATAGTGACTGCT 90
lcl|NG_049834.1_cds_WP_063864542.1_1_[gene=blaOXA]_[locus_tag=A7J11_01776]_[protein=OXA-51_family_carbapenem-hydrolyzing_class_D_beta-lactamase_OXA-93     GC---CTGCTCACCTTATATAGTGACTGCT 90
lcl|NG_049835.1_cds_WP_029424390.1_1_[gene=blaOXA]_[locus_tag=A7J11_01775]_[protein=OXA-51_family_carbapenem-hydrolyzing_class_D_beta-lactamase_OXA-94     GC---CTGCTCACCTTATATAGTGTCTGCT 90
lcl|NG_049836.1_cds_WP_031960432.1_1_[gene=blaOXA]_[locus_tag=A7J11_01773]_[protein=OXA-51_family_carbapenem-hydrolyzing_class_D_beta-lactamase_OXA-95     GC---CTGCTCACCTTATATAGTGACTGCT 90
lcl|NG_049839.1_cds_WP_001021777.1_1_[gene=blaOXA]_[locus_tag=A7J11_02013]_[protein=OXA-51_family_carbapenem-hydrolyzing_class_D_beta-lactamase_OXA-98     GC---CTGCTCACCTTATATAGTGTCTGCT 90
lcl|NG_049840.1_cds_WP_017816859.1_1_[gene=blaOXA]_[locus_tag=A7J11_01834]_[protein=OXA-51_family_carbapenem-hydrolyzing_class_D_beta-lactamase_OXA-99     GC---CTGCTCACCTTATATAGTGACTGCT 90
lcl|NG_051168.1_cds_WP_065419572.1_1_[gene=blaOXA]_[locus_tag=A7J11_03756]_[protein=OXA-51_family_carbapenem-hydrolyzing_class_D_beta-lactamase_OXA-52     GC---CTGCTCACCTTATATAGTGACTGCT 90
lcl|NG_051470.1_cds_WP_068981635.1_1_[gene=blaOXA]_[locus_tag=A7J11_03771]_[protein=OXA-51_family_carbapenem-hydrolyzing_class_D_beta-lactamase_OXA-51     GC---CTGCTCACCTTATATAGTGACTGCT 90
lcl|NG_051471.1_cds_WP_068981636.1_1_[gene=blaOXA]_[locus_tag=A7J11_03772]_[protein=OXA-51_family_carbapenem-hydrolyzing_class_D_beta-lactamase_OXA-51     GC---CTGCTCACCTTATATAGTGACTGCT 90
lcl|NG_051473.1_cds_WP_068981638.1_1_[gene=blaOXA]_[locus_tag=A7J11_03796]_[protein=OXA-51_family_carbapenem-hydrolyzing_class_D_beta-lactamase_OXA-52     GC---CTGCTCACCTTATATAGTGACTGCT 90
lcl|NG_051474.1_cds_WP_068981639.1_1_[gene=blaOXA]_[locus_tag=A7J11_03797]_[protein=OXA-51_family_carbapenem-hydrolyzing_class_D_beta-lactamase_OXA-52     GC---CTGCTCACCTTATATAGTGACTGCT 90
lcl|NG_051475.1_cds_WP_068981640.1_1_[gene=blaOXA]_[locus_tag=A7J11_03800]_[protein=OXA-51_family_carbapenem-hydrolyzing_class_D_beta-lactamase_OXA-52     GC---CTGCTCACCTTATATAGTGACTGCT 90
lcl|NG_051478.1_cds_WP_068981643.1_1_[gene=blaOXA]_[locus_tag=A7J11_03801]_[protein=OXA-51_family_carbapenem-hydrolyzing_class_D_beta-lactamase_OXA-52     GC---CTGCTCACCTTATATAGTGACTGCT 90
lcl|NG_051479.1_cds_WP_068981644.1_1_[gene=blaOXA]_[locus_tag=A7J11_03799]_[protein=OXA-51_family_carbapenem-hydrolyzing_class_D_beta-lactamase_OXA-52     GC---CTGCTCACCTTATATAGTGACTGCT 90
lcl|NG_051480.1_cds_WP_068981645.1_1_[gene=blaOXA]_[locus_tag=A7J11_03794]_[protein=OXA-51_family_carbapenem-hydrolyzing_class_D_beta-lactamase_OXA-53     GC---CTGCTCACCTTATATAGTGACTGCT 90
lcl|NG_051481.1_cds_WP_068981646.1_1_[gene=blaOXA]_[locus_tag=A7J11_03795]_[protein=OXA-51_family_carbapenem-hydrolyzing_class_D_beta-lactamase_OXA-53     GC---CTGCTCACCTTATATAGTGACTGCT 90
lcl|NG_051482.1_cds_WP_068981647.1_1_[gene=blaOXA]_[locus_tag=A7J11_03809]_[protein=OXA-51_family_carbapenem-hydrolyzing_class_D_beta-lactamase_OXA-53     GC---CTGCTCACCTTATATAGTGACTGCT 90
lcl|NG_054692.1_cds_WP_085562402.1_1_[gene=blaOXA]_[locus_tag=A7J11_05008]_[protein=OXA-51_family_carbapenem-hydrolyzing_class_D_beta-lactamase_OXA-54     GC---CTGCTCACCTTATATAGTGACTGCT 90
lcl|NG_054698.1_cds_WP_085562408.1_1_[gene=blaOXA]_[locus_tag=A7J11_05014]_[protein=OXA-51_family_carbapenem-hydrolyzing_class_D_beta-lactamase_OXA-55     GC---CTGCTCACCTTATATAGTGACTGCT 90
lcl|NG_054699.1_cds_WP_085562409.1_1_[gene=blaOXA]_[locus_tag=A7J11_05015]_[protein=OXA-51_family_carbapenem-hydrolyzing_class_D_beta-lactamase_OXA-55     GC---CTGCTCACCTTATATAGTGACTGCT 90
lcl|NG_054700.1_cds_WP_085562410.1_1_[gene=blaOXA]_[locus_tag=A7J11_05016]_[protein=OXA-51_family_carbapenem-hydrolyzing_class_D_beta-lactamase_OXA-55     GC---CTGCTCACCTTATATAGTGACTGCT 90
lcl|NG_054701.1_cds_WP_085562411.1_1_[gene=blaOXA]_[locus_tag=A7J11_05017]_[protein=OXA-51_family_carbapenem-hydrolyzing_class_D_beta-lactamase_OXA-55     GC---CTGCTCACCTTATATAGTGTCTGCT 90
lcl|NG_054702.1_cds_WP_085562412.1_1_[gene=blaOXA]_[locus_tag=A7J11_05018]_[protein=OXA-51_family_carbapenem-hydrolyzing_class_D_beta-lactamase_OXA-55     GC---CTGCTCACCTTATATAGTGACTGCT 90
lcl|NG_054703.1_cds_WP_085562413.1_1_[gene=blaOXA]_[locus_tag=A7J11_05019]_[protein=OXA-51_family_carbapenem-hydrolyzing_class_D_beta-lactamase_OXA-55     GC---CTGCTCACCTTATATAGTGACTGCT 90
lcl|NG_054704.1_cds_WP_085562414.1_1_[gene=blaOXA]_[locus_tag=A7J11_05020]_[protein=OXA-51_family_carbapenem-hydrolyzing_class_D_beta-lactamase_OXA-56     GC---CTGCTCACCTTATATAGTGACTGCT 90
lcl|NG_054705.1_cds_WP_085562415.1_1_[gene=blaOXA]_[locus_tag=A7J11_05021]_[protein=OXA-51_family_carbapenem-hydrolyzing_class_D_beta-lactamase_OXA-56     GC---CTGCTCACCTTATATAGTGACTGCT 90
lcl|NG_054706.1_cds_WP_085562416.1_1_[gene=blaOXA]_[locus_tag=A7J11_05022]_[protein=OXA-51_family_carbapenem-hydrolyzing_class_D_beta-lactamase_OXA-56     GC---CTGCTCACCTTATATAGTGTCTGCT 90
lcl|NG_062257.1_cds_WP_122630844.1_1_[gene=blaOXA]_[locus_tag=A7J11_05919]_[protein=OXA-51_family_carbapenem-hydrolyzing_class_D_beta-lactamase_OXA-73     GC---CTGCTCACCTTATATAGTGACTGCT 90
lcl|NG_062266.1_cds_WP_122630853.1_1_[gene=blaOXA]_[locus_tag=A7J11_05930]_[protein=OXA-51_family_carbapenem-hydrolyzing_class_D_beta-lactamase_OXA-73     GC---CTGCTCACCTTATATAGTGACTGCT 90
lcl|NG_062267.1_cds_WP_122630854.1_1_[gene=blaOXA]_[locus_tag=A7J11_05931]_[protein=OXA-51_family_carbapenem-hydrolyzing_class_D_beta-lactamase_OXA-73     GC---CTGCTCACCTTATATAGTGACTGCT 90
lcl|NG_062277.1_cds_WP_122630864.1_1_[gene=blaOXA]_[locus_tag=A7J11_05941]_[protein=OXA-51_family_carbapenem-hydrolyzing_class_D_beta-lactamase_OXA-68     GC---CTGCTCACCTTATATAGTGACTGCT 90
lcl|NG_062304.1_cds_WP_122630884.1_1_[gene=blaOXA]_[locus_tag=A7J11_05968]_[protein=OXA-51_family_carbapenem-hydrolyzing_class_D_beta-lactamase_OXA-68     GC---CTGCTCACCTTATATAGTGACTGCT 90
lcl|NG_062305.1_cds_WP_122630885.1_1_[gene=blaOXA]_[locus_tag=A7J11_05969]_[protein=OXA-51_family_carbapenem-hydrolyzing_class_D_beta-lactamase_OXA-68     GC---CTGCTCACCTTATATAGTGACTGCT 90
lcl|NG_062306.1_cds_WP_122630886.1_1_[gene=blaOXA]_[locus_tag=A7J11_05970]_[protein=OXA-51_family_carbapenem-hydrolyzing_class_D_beta-lactamase_OXA-68     GC---CTGCTCACCTTATATAGTGACTGCT 90
lcl|NG_062307.1_cds_WP_122630887.1_1_[gene=blaOXA]_[locus_tag=A7J11_05971]_[protein=OXA-51_family_carbapenem-hydrolyzing_class_D_beta-lactamase_OXA-68     GC---CTGCTCACCTTATATAGTGACTGCT 90
lcl|NG_062308.1_cds_WP_122630888.1_1_[gene=blaOXA]_[locus_tag=A7J11_05972]_[protein=OXA-51_family_carbapenem-hydrolyzing_class_D_beta-lactamase_OXA-68     GC---CTGCTCACCTTATATAGTGATTGCT 90
lcl|NG_062309.1_cds_WP_122630889.1_1_[gene=blaOXA]_[locus_tag=A7J11_05973]_[protein=OXA-51_family_carbapenem-hydrolyzing_class_D_beta-lactamase_OXA-68     GC---CTGCTCACCTTATATAGTGATTGCT 90
lcl|NG_062310.1_cds_WP_122630890.1_1_[gene=blaOXA]_[locus_tag=A7J11_05974]_[protein=OXA-51_family_carbapenem-hydrolyzing_class_D_beta-lactamase_OXA-68     GC---CTGCTCACCTTATATAGTGACTGCT 90
lcl|NG_062311.1_cds_WP_122630891.1_1_[gene=blaOXA]_[locus_tag=A7J11_05975]_[protein=OXA-51_family_carbapenem-hydrolyzing_class_D_beta-lactamase_OXA-68     GC---CTGCTCACCTTATATAGTGACTGCT 90
lcl|NG_062312.1_cds_WP_122630892.1_1_[gene=blaOXA]_[locus_tag=A7J11_05976]_[protein=OXA-51_family_carbapenem-hydrolyzing_class_D_beta-lactamase_OXA-69     GC---CTGCTCACCTTATATAGTGACTGCT 90
lcl|NG_062313.1_cds_WP_122630893.1_1_[gene=blaOXA]_[locus_tag=A7J11_05977]_[protein=OXA-51_family_carbapenem-hydrolyzing_class_D_beta-lactamase_OXA-69     GC---CTGCTCACCTTATATAGTGACTGCT 90
lcl|NG_062314.1_cds_WP_122630894.1_1_[gene=blaOXA]_[locus_tag=A7J11_05978]_[protein=OXA-51_family_carbapenem-hydrolyzing_class_D_beta-lactamase_OXA-69     GC---CTGCTCACCTTATATAGTGACTGCT 90
lcl|NG_062315.1_cds_WP_122630895.1_1_[gene=blaOXA]_[locus_tag=A7J11_05979]_[protein=OXA-51_family_carbapenem-hydrolyzing_class_D_beta-lactamase_OXA-69     GC---CTGCTCACCTTATATAGTGACTGCT 90
lcl|NG_062316.1_cds_WP_122630896.1_1_[gene=blaOXA]_[locus_tag=A7J11_05980]_[protein=OXA-51_family_carbapenem-hydrolyzing_class_D_beta-lactamase_OXA-69     GC---CTGCTCACCTTATATAGTGTCTGCT 90
lcl|NG_062317.1_cds_WP_122630897.1_1_[gene=blaOXA]_[locus_tag=A7J11_05981]_[protein=OXA-51_family_carbapenem-hydrolyzing_class_D_beta-lactamase_OXA-69     GC---CTGTTCACCTTATATAGTGACTGCT 90
lcl|NG_062318.1_cds_WP_122630898.1_1_[gene=blaOXA]_[locus_tag=A7J11_05982]_[protein=OXA-51_family_carbapenem-hydrolyzing_class_D_beta-lactamase_OXA-69     GC---CTGCTCACCTTATATAGTGACTGCT 90
lcl|NG_062319.1_cds_WP_122630899.1_1_[gene=blaOXA]_[locus_tag=A7J11_05983]_[protein=OXA-51_family_carbapenem-hydrolyzing_class_D_beta-lactamase_OXA-69     GC---CTACTCACCTTATATAGTGACTGCT 90
lcl|NG_062320.1_cds_WP_122630900.1_1_[gene=blaOXA]_[locus_tag=A7J11_05984]_[protein=OXA-51_family_carbapenem-hydrolyzing_class_D_beta-lactamase_OXA-69     GC---CTGCTCACCTTATATAGTGTCTGCT 90
lcl|NG_062321.1_cds_WP_122630901.1_1_[gene=blaOXA]_[locus_tag=A7J11_05985]_[protein=OXA-51_family_carbapenem-hydrolyzing_class_D_beta-lactamase_OXA-69     GC---CTGCTCACCTTATATAGTGACTGCT 90
lcl|NG_062322.1_cds_WP_122630902.1_1_[gene=blaOXA]_[locus_tag=A7J11_05986]_[protein=OXA-51_family_carbapenem-hydrolyzing_class_D_beta-lactamase_OXA-70     GC---CTGCTCACCTTATATAGTGACTACT 90
lcl|NG_062323.1_cds_WP_122630903.1_1_[gene=blaOXA]_[locus_tag=A7J11_05987]_[protein=OXA-51_family_carbapenem-hydrolyzing_class_D_beta-lactamase_OXA-70     GC---CTGCTCACCTTATATAGTGACTGCT 90
lcl|NG_062324.1_cds_WP_122630904.1_1_[gene=blaOXA]_[locus_tag=A7J11_05988]_[protein=OXA-51_family_carbapenem-hydrolyzing_class_D_beta-lactamase_OXA-70     GC---CTGCTCACCTTATATAGTGACTGCT 90
lcl|NG_062325.1_cds_WP_122630905.1_1_[gene=blaOXA]_[locus_tag=A7J11_05989]_[protein=OXA-51_family_carbapenem-hydrolyzing_class_D_beta-lactamase_OXA-70     GC---CTGCTCACCTTATATAGTGACTGCT 90
lcl|NG_062326.1_cds_WP_122630906.1_1_[gene=blaOXA]_[locus_tag=A7J11_05990]_[protein=OXA-51_family_carbapenem-hydrolyzing_class_D_beta-lactamase_OXA-70     GC---CTGCTCACCTTATATAGTGACTGCT 90
lcl|NG_062327.1_cds_WP_122630907.1_1_[gene=blaOXA]_[locus_tag=A7J11_05991]_[protein=OXA-51_family_carbapenem-hydrolyzing_class_D_beta-lactamase_OXA-70     GC---CTGTTCACCTTATATAGTGACTGCT 90
lcl|NG_062328.1_cds_WP_122630908.1_1_[gene=blaOXA]_[locus_tag=A7J11_05992]_[protein=OXA-51_family_carbapenem-hydrolyzing_class_D_beta-lactamase_OXA-70     GC---CTGCTCACCTTATATAGTGACTGCT 90
lcl|NG_062329.1_cds_WP_122630909.1_1_[gene=blaOXA]_[locus_tag=A7J11_05993]_[protein=OXA-51_family_carbapenem-hydrolyzing_class_D_beta-lactamase_OXA-70     GC---CTGCTCACCTTATATAGTGACTGCT 90
lcl|NG_062330.1_cds_WP_122630910.1_1_[gene=blaOXA]_[locus_tag=A7J11_05994]_[protein=OXA-51_family_carbapenem-hydrolyzing_class_D_beta-lactamase_OXA-71     GC---CTGCTCACCTTATATAGTGACTACT 90
lcl|NG_062331.1_cds_WP_122630911.1_1_[gene=blaOXA]_[locus_tag=A7J11_05995]_[protein=OXA-51_family_carbapenem-hydrolyzing_class_D_beta-lactamase_OXA-71     GC---CTGCTCACCTTATATAGTGACTGCT 90
lcl|NG_062332.1_cds_WP_122630912.1_1_[gene=blaOXA]_[locus_tag=A7J11_05996]_[protein=OXA-51_family_carbapenem-hydrolyzing_class_D_beta-lactamase_OXA-72     GC---CTGTTCACCTTATATAGTGACTGCT 90
lcl|NG_062333.1_cds_WP_122630913.1_1_[gene=blaOXA]_[locus_tag=A7J11_05997]_[protein=OXA-51_family_carbapenem-hydrolyzing_class_D_beta-lactamase_OXA-72     GC---CTGCTCACCTTATATAGTGTCTGCT 90
lcl|NG_062334.1_cds_WP_122630914.1_1_[gene=blaOXA]_[locus_tag=A7J11_05998]_[protein=OXA-51_family_carbapenem-hydrolyzing_class_D_beta-lactamase_OXA-72     GC---CTGTTCACCTTATATAGTGACTGCT 90
lcl|NG_062335.1_cds_WP_122630915.1_1_[gene=blaOXA]_[locus_tag=A7J11_05999]_[protein=OXA-51_family_carbapenem-hydrolyzing_class_D_beta-lactamase_OXA-72     GC---CTGCTCACCTTATATAGTGACTGCT 90
lcl|NG_062336.1_cds_WP_122630916.1_1_[gene=blaOXA]_[locus_tag=A7J11_06000]_[protein=OXA-51_family_carbapenem-hydrolyzing_class_D_beta-lactamase_OXA-70     GC---CTGCTCACCTTATATAGTGACTGCT 90
lcl|NG_062337.1_cds_WP_122630917.1_1_[gene=blaOXA]_[locus_tag=A7J11_06001]_[protein=OXA-51_family_carbapenem-hydrolyzing_class_D_beta-lactamase_OXA-70     GC---CTGCTCACCTTATATAGTGTCTGCT 90
lcl|NG_062338.1_cds_WP_122630918.1_1_[gene=blaOXA]_[locus_tag=A7J11_06002]_[protein=OXA-51_family_carbapenem-hydrolyzing_class_D_beta-lactamase_OXA-71     GC---CTGCTCACCTTATATAGTGACTGCT 90
lcl|NG_062339.1_cds_WP_122630919.1_1_[gene=blaOXA]_[locus_tag=A7J11_06003]_[protein=OXA-51_family_carbapenem-hydrolyzing_class_D_beta-lactamase_OXA-71     GC---CTGCTCACCTTATATAGTGACTGCT 90
lcl|NG_062340.1_cds_WP_122630920.1_1_[gene=blaOXA]_[locus_tag=A7J11_06004]_[protein=OXA-51_family_carbapenem-hydrolyzing_class_D_beta-lactamase_OXA-71     GC---CTGCTCACCTTATATAGTGACTGCT 90
lcl|NG_062341.1_cds_WP_122630921.1_1_[gene=blaOXA]_[locus_tag=A7J11_06005]_[protein=OXA-51_family_carbapenem-hydrolyzing_class_D_beta-lactamase_OXA-71     GC---CTGCTCACCTTATATAGTGACTGCT 90
lcl|NG_062342.1_cds_WP_122630922.1_1_[gene=blaOXA]_[locus_tag=A7J11_06006]_[protein=OXA-51_family_carbapenem-hydrolyzing_class_D_beta-lactamase_OXA-71     GC---CTGCTCACCTTATATAGTGTCTGCT 90
lcl|NG_062343.1_cds_WP_016685888.1_1_[gene=blaOXA]_[locus_tag=A7J11_06007]_[protein=OXA-51_family_carbapenem-hydrolyzing_class_D_beta-lactamase_OXA-71     GC---CTGCTCACCTTATATAGTGTCTGCT 90
lcl|NG_062344.1_cds_WP_031998610.1_1_[gene=blaOXA]_[locus_tag=A7J11_06008]_[protein=OXA-51_family_carbapenem-hydrolyzing_class_D_beta-lactamase_OXA-71     GC---CTGCTCACCTTATATAGTGACTGCT 90
lcl|NG_062345.1_cds_WP_032018141.1_1_[gene=blaOXA]_[locus_tag=A7J11_06009]_[protein=OXA-51_family_carbapenem-hydrolyzing_class_D_beta-lactamase_OXA-71     GC---CTGCTCACCTTATATAGTGACTGCT 90
lcl|NG_063842.1_cds_WP_128268238.1_1_[gene=blaOXA]_[locus_tag=A7J11_06055]_[protein=OXA-51_family_carbapenem-hydrolyzing_class_D_beta-lactamase_OXA-73     GC---CTGCTCACCTTATATAGTGACTGCT 90
lcl|NG_063843.1_cds_WP_114225343.1_1_[gene=blaOXA]_[locus_tag=A7J11_06053]_[protein=OXA-51_family_carbapenem-hydrolyzing_class_D_beta-lactamase_OXA-73     GC---CTGTTCACCTTATATAGTGACTGCT 90
lcl|NG_063844.1_cds_WP_128268239.1_1_[gene=blaOXA]_[locus_tag=A7J11_06056]_[protein=OXA-51_family_carbapenem-hydrolyzing_class_D_beta-lactamase_OXA-74     GC---CTGCTCACCTTATATAGTGACTGCT 90
lcl|NG_063845.1_cds_WP_128268240.1_1_[gene=blaOXA]_[locus_tag=A7J11_06057]_[protein=OXA-51_family_carbapenem-hydrolyzing_class_D_beta-lactamase_OXA-74     GC---CTGCTCACCTTATATAGTGACTGCT 90
lcl|NG_063846.1_cds_WP_128268241.1_1_[gene=blaOXA]_[locus_tag=A7J11_06058]_[protein=OXA-51_family_carbapenem-hydrolyzing_class_D_beta-lactamase_OXA-74     GC---CTGCTCACCTTATATAGTGACTGCT 90
lcl|NG_063847.1_cds_WP_128268242.1_1_[gene=blaOXA]_[locus_tag=A7J11_06059]_[protein=OXA-51_family_carbapenem-hydrolyzing_class_D_beta-lactamase_OXA-74     GC---CTGCTCACCTTATATAGTGACTGCT 90
lcl|NG_063848.1_cds_WP_128268243.1_1_[gene=blaOXA]_[locus_tag=A7J11_06060]_[protein=OXA-51_family_carbapenem-hydrolyzing_class_D_beta-lactamase_OXA-74     GC---CTGCTCACCTTATATAGTGACTGCT 90
lcl|NG_063849.1_cds_WP_128268244.1_1_[gene=blaOXA]_[locus_tag=A7J11_06061]_[protein=OXA-51_family_carbapenem-hydrolyzing_class_D_beta-lactamase_OXA-74     GC---CTGCTCACCTTATATAGTGACTACT 90
lcl|NG_063850.1_cds_WP_128268245.1_1_[gene=blaOXA]_[locus_tag=A7J11_06062]_[protein=OXA-51_family_carbapenem-hydrolyzing_class_D_beta-lactamase_OXA-74     GC---CTGCTCACCTTATATAGTGACTGCT 90
lcl|NG_063851.1_cds_WP_128268246.1_1_[gene=blaOXA]_[locus_tag=A7J11_06063]_[protein=OXA-51_family_carbapenem-hydrolyzing_class_D_beta-lactamase_OXA-74     GC---CTGTTCACCTTATATAGTGACTGCT 90
lcl|NG_063852.1_cds_WP_128268247.1_1_[gene=blaOXA]_[locus_tag=A7J11_06064]_[protein=OXA-51_family_carbapenem-hydrolyzing_class_D_beta-lactamase_OXA-74     GC---CTGTTCACCTTATATAGTGACTGCT 90
lcl|NG_063853.1_cds_WP_128268248.1_1_[gene=blaOXA]_[locus_tag=A7J11_06065]_[protein=OXA-51_family_carbapenem-hydrolyzing_class_D_beta-lactamase_OXA-74     GC---CTGTTCACCTTATATAGTGACTGCT 90
lcl|NG_063854.1_cds_WP_128268249.1_1_[gene=blaOXA]_[locus_tag=A7J11_06066]_[protein=OXA-51_family_carbapenem-hydrolyzing_class_D_beta-lactamase_OXA-75     GC---CTGTTCACCTTATATAGTGACTGCT 90
lcl|NG_063855.1_cds_WP_128268250.1_1_[gene=blaOXA]_[locus_tag=A7J11_06067]_[protein=OXA-51_family_carbapenem-hydrolyzing_class_D_beta-lactamase_OXA-75     GC---CTGCTCACCTTATATAGTGACTGCT 90
lcl|NG_063856.1_cds_WP_128268251.1_1_[gene=blaOXA]_[locus_tag=A7J11_06068]_[protein=OXA-51_family_carbapenem-hydrolyzing_class_D_beta-lactamase_OXA-75     GC---CTGCTCACCTTATATAGTGACTGCT 90
lcl|NG_063857.1_cds_WP_128268252.1_1_[gene=blaOXA]_[locus_tag=A7J11_06069]_[protein=OXA-51_family_carbapenem-hydrolyzing_class_D_beta-lactamase_OXA-75     GC---CTGCTCACCTTATATAGTGACTGCT 90
lcl|NG_063858.1_cds_WP_128268253.1_1_[gene=blaOXA]_[locus_tag=A7J11_06070]_[protein=OXA-51_family_carbapenem-hydrolyzing_class_D_beta-lactamase_OXA-75     GC---CTGCTCACCTTATATAGTGACTGCT 90
lcl|NG_063859.1_cds_WP_128268254.1_1_[gene=blaOXA]_[locus_tag=A7J11_06071]_[protein=OXA-51_family_carbapenem-hydrolyzing_class_D_beta-lactamase_OXA-75     GC---CTGCTCACCTTATATAGTGACTGCT 90
lcl|NG_063860.1_cds_WP_128268255.1_1_[gene=blaOXA]_[locus_tag=A7J11_06072]_[protein=OXA-51_family_carbapenem-hydrolyzing_class_D_beta-lactamase_OXA-75     GC---CTGCTCACCTTATATAGTGACTGCT 90
lcl|NG_063861.1_cds_WP_128268256.1_1_[gene=blaOXA]_[locus_tag=A7J11_06073]_[protein=OXA-51_family_carbapenem-hydrolyzing_class_D_beta-lactamase_OXA-75     GC---CTGCTCACCTTATATAGTGACTGCT 90
lcl|NG_063862.1_cds_WP_128268257.1_1_[gene=blaOXA]_[locus_tag=A7J11_06074]_[protein=OXA-51_family_carbapenem-hydrolyzing_class_D_beta-lactamase_OXA-75     GC---CTGCTCACCTTATATAGTGACTACT 90
lcl|NG_063863.1_cds_WP_128268258.1_1_[gene=blaOXA]_[locus_tag=A7J11_06075]_[protein=OXA-51_family_carbapenem-hydrolyzing_class_D_beta-lactamase_OXA-75     GC---CTGCTCACCTTATATAGTGACTGCT 90
lcl|NG_063864.1_cds_WP_128268259.1_1_[gene=blaOXA]_[locus_tag=A7J11_06076]_[protein=OXA-51_family_carbapenem-hydrolyzing_class_D_beta-lactamase_OXA-76     GC---CTGCTCACCTTATATAGTGACTGCT 90
lcl|NG_063865.1_cds_WP_128268260.1_1_[gene=blaOXA]_[locus_tag=A7J11_06077]_[protein=OXA-51_family_carbapenem-hydrolyzing_class_D_beta-lactamase_OXA-76     GC---CTGTTCACCTTATATAGTGACTGCT 90
lcl|NG_063866.1_cds_WP_128268261.1_1_[gene=blaOXA]_[locus_tag=A7J11_06078]_[protein=OXA-51_family_carbapenem-hydrolyzing_class_D_beta-lactamase_OXA-76     GC---CTGCTCACCTTATATAGTGACTGCT 90
lcl|NG_063867.1_cds_WP_128268262.1_1_[gene=blaOXA]_[locus_tag=A7J11_06079]_[protein=OXA-51_family_carbapenem-hydrolyzing_class_D_beta-lactamase_OXA-76     GC---CTGCTCACCCTATATAGTGACTGCT 90
lcl|NG_063868.1_cds_WP_128268263.1_1_[gene=blaOXA]_[locus_tag=A7J11_06080]_[protein=OXA-51_family_carbapenem-hydrolyzing_class_D_beta-lactamase_OXA-76     GC---CTGCTCACCTTATATAGTGTCTGCT 90
lcl|NG_063869.1_cds_WP_128268264.1_1_[gene=blaOXA]_[locus_tag=A7J11_06081]_[protein=OXA-51_family_carbapenem-hydrolyzing_class_D_beta-lactamase_OXA-76     GC---CTGTTCACCTTATATAGTGACTGCT 90
lcl|NG_063870.1_cds_WP_128268265.1_1_[gene=blaOXA]_[locus_tag=A7J11_06082]_[protein=OXA-51_family_carbapenem-hydrolyzing_class_D_beta-lactamase_OXA-76     GC---CTGCTCACCTTATATAGTGACTGCT 90
lcl|NG_063871.1_cds_WP_128268266.1_1_[gene=blaOXA]_[locus_tag=A7J11_06083]_[protein=OXA-51_family_carbapenem-hydrolyzing_class_D_beta-lactamase_OXA-76     GC---CTGCTCACCTTATATAGTGACTACT 90
lcl|NG_063872.1_cds_WP_128268267.1_1_[gene=blaOXA]_[locus_tag=A7J11_06084]_[protein=OXA-51_family_carbapenem-hydrolyzing_class_D_beta-lactamase_OXA-76     GC---CTGCTCACCTTATATAGTGACTGCT 90
lcl|NG_063873.1_cds_WP_128268268.1_1_[gene=blaOXA]_[locus_tag=A7J11_06085]_[protein=OXA-51_family_carbapenem-hydrolyzing_class_D_beta-lactamase_OXA-76     GC---CTGCTCACCTTATATAGTGTCTGCT 90
lcl|NG_063874.1_cds_WP_128268269.1_1_[gene=blaOXA]_[locus_tag=A7J11_06086]_[protein=OXA-51_family_carbapenem-hydrolyzing_class_D_beta-lactamase_OXA-77     GC---CTGCTCACCTTATATAGTGTCTGCT 90
lcl|NG_063875.1_cds_WP_128268270.1_1_[gene=blaOXA]_[locus_tag=A7J11_06087]_[protein=OXA-51_family_carbapenem-hydrolyzing_class_D_beta-lactamase_OXA-77     GC---CTGCTCACCTTATATAGTGACTGCT 90
lcl|NG_063876.1_cds_WP_128268271.1_1_[gene=blaOXA]_[locus_tag=A7J11_06088]_[protein=OXA-51_family_carbapenem-hydrolyzing_class_D_beta-lactamase_OXA-77     GC---CTGCTCACCTTATATAGTGACTGCT 90
lcl|NG_063877.1_cds_WP_128268272.1_1_[gene=blaOXA]_[locus_tag=A7J11_06089]_[protein=OXA-51_family_carbapenem-hydrolyzing_class_D_beta-lactamase_OXA-77     GC---CTGCTCACCTTATATAGTGACTGCT 90
lcl|NG_063878.1_cds_WP_128268273.1_1_[gene=blaOXA]_[locus_tag=A7J11_06090]_[protein=OXA-51_family_carbapenem-hydrolyzing_class_D_beta-lactamase_OXA-77     GC---CTGCTCACCTTATATAGTGACTGCT 90
lcl|NG_063879.1_cds_WP_128268274.1_1_[gene=blaOXA]_[locus_tag=A7J11_06091]_[protein=OXA-51_family_carbapenem-hydrolyzing_class_D_beta-lactamase_OXA-77     GC---CTGCTCACCTTATATAGTGACTGCT 90
lcl|NG_063880.1_cds_WP_128268275.1_1_[gene=blaOXA]_[locus_tag=A7J11_06092]_[protein=OXA-51_family_carbapenem-hydrolyzing_class_D_beta-lactamase_OXA-77     GC---CTGCTCACCTTATATAGTGACTGCT 90
lcl|NG_063882.1_cds_WP_128268276.1_1_[gene=blaOXA]_[locus_tag=A7J11_06051]_[protein=OXA-51_family_carbapenem-hydrolyzing_class_D_beta-lactamase_OXA-78     GC---CTGCTCACCTTATATAGTGACTGCT 90
lcl|NG_063883.1_cds_WP_128268277.1_1_[gene=blaOXA]_[locus_tag=A7J11_06052]_[protein=OXA-51_family_carbapenem-hydrolyzing_class_D_beta-lactamase_OXA-78     GC---CTGCTCACCTTATATAGTGACTACT 90
lcl|NG_064755.1_cds_WP_136512088.1_1_[gene=blaOXA]_[locus_tag=A7J11_06213]_[protein=OXA-51_family_carbapenem-hydrolyzing_class_D_beta-lactamase_OXA-79     GC---CTGCTCACCTTATATAGTGACTGCT 90
lcl|NG_064756.1_cds_WP_136512089.1_1_[gene=blaOXA]_[locus_tag=A7J11_06214]_[protein=OXA-51_family_carbapenem-hydrolyzing_class_D_beta-lactamase_OXA-79     GC---CTGCTCACCTTATATAGTGACTGCT 90
lcl|NG_064757.1_cds_WP_136512090.1_1_[gene=blaOXA]_[locus_tag=A7J11_06215]_[protein=OXA-51_family_carbapenem-hydrolyzing_class_D_beta-lactamase_OXA-79     GC---CTGCTCACCTTATATAGTGACTACT 90
lcl|NG_064758.1_cds_WP_136512091.1_1_[gene=blaOXA]_[locus_tag=A7J11_06216]_[protein=OXA-51_family_carbapenem-hydrolyzing_class_D_beta-lactamase_OXA-80     GC---CTGCTCACCTTATATAGTGTCTGCT 90
lcl|NG_065439.1_cds_WP_140423321.1_1_[gene=blaOXA]_[locus_tag=A7J11_06288]_[protein=OXA-51_family_carbapenem-hydrolyzing_class_D_beta-lactamase_OXA-82     GC---CTGCTCACCTTATATAGTGACTGCT 90
lcl|NG_065440.1_cds_WP_140423322.1_1_[gene=blaOXA]_[locus_tag=A7J11_06289]_[protein=OXA-51_family_carbapenem-hydrolyzing_class_D_beta-lactamase_OXA-82     GC---CTGCTCACCTTATATAGTGACTGCT 90
lcl|NG_065441.1_cds_WP_140423323.1_1_[gene=blaOXA]_[locus_tag=A7J11_06290]_[protein=OXA-51_family_carbapenem-hydrolyzing_class_D_beta-lactamase_OXA-83     GC---CTGCTCACCTTATATAGTGACTGCT 90
lcl|NG_065444.1_cds_WP_125052736.1_1_[gene=blaOXA]_[locus_tag=A7J11_06283]_[protein=OXA-51_family_carbapenem-hydrolyzing_class_D_beta-lactamase_OXA-83     GC---CTGCTCACCTTATATAGTGACTGCT 90
lcl|NG_066714.1_cds_WP_152315469.1_1_[gene=blaOXA]_[locus_tag=A7J11_06508]_[protein=OXA-51_family_carbapenem-hydrolyzing_class_D_beta-lactamase_OXA-85     GC---CTGCTCACCTTATATAGTGACTGCT 90
lcl|NG_066715.1_cds_WP_114252036.1_1_[gene=blaOXA]_[locus_tag=A7J11_06509]_[protein=OXA-51_family_carbapenem-hydrolyzing_class_D_beta-lactamase_OXA-85     GC---CTGCTCACCTTATATAGTGACTGCT 90
lcl|NG_066716.1_cds_WP_114158997.1_1_[gene=blaOXA]_[locus_tag=A7J11_06510]_[protein=OXA-51_family_carbapenem-hydrolyzing_class_D_beta-lactamase_OXA-85     GC---CTGCTCACCTTATATAGTGACTGCT 90
lcl|NG_066717.1_cds_WP_032061328.1_1_[gene=blaOXA]_[locus_tag=A7J11_06511]_[protein=OXA-51_family_carbapenem-hydrolyzing_class_D_beta-lactamase_OXA-85     GC---CTGTTCACCTTATATAGTGACTGCT 90
lcl|NG_066718.1_cds_WP_001021774.1_1_[gene=blaOXA]_[locus_tag=A7J11_06512]_[protein=OXA-51_family_carbapenem-hydrolyzing_class_D_beta-lactamase_OXA-85     GC---CTGCTCACCTTATATAGTGTCTGCT 90
lcl|NG_066719.1_cds_WP_152315470.1_1_[gene=blaOXA]_[locus_tag=A7J11_06513]_[protein=OXA-51_family_carbapenem-hydrolyzing_class_D_beta-lactamase_OXA-85     GC---CTGCTCACCTTATATAGTGACTGCT 90
lcl|NG_066720.1_cds_WP_152315471.1_1_[gene=blaOXA]_[locus_tag=A7J11_06514]_[protein=OXA-51_family_carbapenem-hydrolyzing_class_D_beta-lactamase_OXA-85     GC---CTGCTCACCTTATATAGTGACTGCT 90
lcl|NG_066721.1_cds_WP_152315472.1_1_[gene=blaOXA]_[locus_tag=A7J11_06515]_[protein=OXA-51_family_carbapenem-hydrolyzing_class_D_beta-lactamase_OXA-85     GC---CTGCTCACCTTATATAGTGACTGCT 90
lcl|NG_066722.1_cds_WP_152315473.1_1_[gene=blaOXA]_[locus_tag=A7J11_06516]_[protein=OXA-51_family_carbapenem-hydrolyzing_class_D_beta-lactamase_OXA-86     GC---CTGCTCACCTTATATAGTGACTGCT 90
lcl|NG_066723.1_cds_WP_152315474.1_1_[gene=blaOXA]_[locus_tag=A7J11_06517]_[protein=OXA-51_family_carbapenem-hydrolyzing_class_D_beta-lactamase_OXA-86     GC---CTGCTCACCTTATATAGTGACTGCT 90
lcl|NG_066724.1_cds_WP_152315475.1_1_[gene=blaOXA]_[locus_tag=A7J11_06518]_[protein=OXA-51_family_carbapenem-hydrolyzing_class_D_beta-lactamase_OXA-86     GC---CTGCTCACCTTATATAGTGACTGCT 90
lcl|NG_066725.1_cds_WP_152315476.1_1_[gene=blaOXA]_[locus_tag=A7J11_06519]_[protein=OXA-51_family_carbapenem-hydrolyzing_class_D_beta-lactamase_OXA-86     GC---CTGCTCACCTTATCTAGTGACTGCT 90
lcl|NG_066726.1_cds_WP_152315477.1_1_[gene=blaOXA]_[locus_tag=A7J11_06520]_[protein=OXA-51_family_carbapenem-hydrolyzing_class_D_beta-lactamase_OXA-86     GC---CTGCTCACCTTATATAGTGACTGCT 90
lcl|NG_066727.1_cds_WP_152315478.1_1_[gene=blaOXA]_[locus_tag=A7J11_06521]_[protein=OXA-51_family_carbapenem-hydrolyzing_class_D_beta-lactamase_OXA-86     GC---CTGCTCACCTTATATAGTGACTGCT 90
lcl|NG_066728.1_cds_WP_152315479.1_1_[gene=blaOXA]_[locus_tag=A7J11_06522]_[protein=OXA-51_family_carbapenem-hydrolyzing_class_D_beta-lactamase_OXA-86     GC---CTGCTCACCTTATATAGTGACTGCT 90
lcl|NG_066729.1_cds_WP_152315480.1_1_[gene=blaOXA]_[locus_tag=A7J11_06523]_[protein=OXA-51_family_carbapenem-hydrolyzing_class_D_beta-lactamase_OXA-86     GC---CTGCTCACCTTATATAGTGTCTGCT 90
lcl|NG_066730.1_cds_WP_152315481.1_1_[gene=blaOXA]_[locus_tag=A7J11_06524]_[protein=OXA-51_family_carbapenem-hydrolyzing_class_D_beta-lactamase_OXA-86     GC---CTGCTCACCTTATATAGTGACTGCT 90
lcl|NG_066731.1_cds_WP_152315482.1_1_[gene=blaOXA]_[locus_tag=A7J11_06525]_[protein=OXA-51_family_carbapenem-hydrolyzing_class_D_beta-lactamase_OXA-86     GC---CTGCTCACCTTATATAGTGACTGCT 90
lcl|NG_066732.1_cds_WP_152315483.1_1_[gene=blaOXA]_[locus_tag=A7J11_06526]_[protein=OXA-51_family_carbapenem-hydrolyzing_class_D_beta-lactamase_OXA-87     GC---CTGCTCACCTTATATAGTGTCTGCT 90
lcl|NG_066733.1_cds_WP_152315484.1_1_[gene=blaOXA]_[locus_tag=A7J11_06527]_[protein=OXA-51_family_carbapenem-hydrolyzing_class_D_beta-lactamase_OXA-87     GC---CTGCTCACCTTATATAGTGACTGCT 90
lcl|NG_066734.1_cds_WP_152315485.1_1_[gene=blaOXA]_[locus_tag=A7J11_06528]_[protein=OXA-51_family_carbapenem-hydrolyzing_class_D_beta-lactamase_OXA-87     GC---CTGCTCACCTTATATAGTGTCTGCT 90
lcl|NG_066735.1_cds_WP_152315486.1_1_[gene=blaOXA]_[locus_tag=A7J11_06529]_[protein=OXA-51_family_carbapenem-hydrolyzing_class_D_beta-lactamase_OXA-87     GC---CTGCTCACCTTATATAGTGACTGCT 90
lcl|NG_066736.1_cds_WP_152315487.1_1_[gene=blaOXA]_[locus_tag=A7J11_06530]_[protein=OXA-51_family_carbapenem-hydrolyzing_class_D_beta-lactamase_OXA-87     GC---CTGCTCACCTTATATAGTGACTGCT 90
lcl|NG_066737.1_cds_WP_152315488.1_1_[gene=blaOXA]_[locus_tag=A7J11_06531]_[protein=OXA-51_family_carbapenem-hydrolyzing_class_D_beta-lactamase_OXA-87     GC---CTGCTCACCTTATATAGTGACTGCT 90
lcl|NG_066738.1_cds_WP_152315489.1_1_[gene=blaOXA]_[locus_tag=A7J11_06532]_[protein=OXA-51_family_carbapenem-hydrolyzing_class_D_beta-lactamase_OXA-87     GC---CTGCTCACCTTATATAGTGACTGCT 90
lcl|NG_066739.1_cds_WP_152315490.1_1_[gene=blaOXA]_[locus_tag=A7J11_06533]_[protein=OXA-51_family_carbapenem-hydrolyzing_class_D_beta-lactamase_OXA-87     GC---CTGCTCACCTTATATAGTGACTGCT 90
lcl|NG_066740.1_cds_WP_152315491.1_1_[gene=blaOXA]_[locus_tag=A7J11_06534]_[protein=OXA-51_family_carbapenem-hydrolyzing_class_D_beta-lactamase_OXA-87     GC---CTGCTCACCTTATATAGTGACTGCT 90
lcl|NG_066741.1_cds_WP_152315492.1_1_[gene=blaOXA]_[locus_tag=A7J11_06535]_[protein=OXA-51_family_carbapenem-hydrolyzing_class_D_beta-lactamase_OXA-87     GC---CTGTTCACCTTATATAGTGACTGCT 90
lcl|NG_066742.1_cds_WP_152315493.1_1_[gene=blaOXA]_[locus_tag=A7J11_06536]_[protein=OXA-51_family_carbapenem-hydrolyzing_class_D_beta-lactamase_OXA-88     GC---CTGCTCACCTTATATAGTGACTGCT 90
lcl|NG_066743.1_cds_WP_152315494.1_1_[gene=blaOXA]_[locus_tag=A7J11_06537]_[protein=OXA-51_family_carbapenem-hydrolyzing_class_D_beta-lactamase_OXA-88     GC---CTGTTCACCTTATATAGTGACTGCT 90
lcl|NG_066744.1_cds_WP_152315495.1_1_[gene=blaOXA]_[locus_tag=A7J11_06538]_[protein=OXA-51_family_carbapenem-hydrolyzing_class_D_beta-lactamase_OXA-88     GC---CTGCTCACCTTATATAGTGACTGCT 90
lcl|NG_066745.1_cds_WP_152315496.1_1_[gene=blaOXA]_[locus_tag=A7J11_06539]_[protein=OXA-51_family_carbapenem-hydrolyzing_class_D_beta-lactamase_OXA-88     GC---CTGCTCACCTTATATAGTGACTGCT 90
lcl|NG_066746.1_cds_WP_152315497.1_1_[gene=blaOXA]_[locus_tag=A7J11_06540]_[protein=OXA-51_family_carbapenem-hydrolyzing_class_D_beta-lactamase_OXA-88     GC---CTGCTCACCTTATATAGTGACTGCT 90
lcl|NG_066747.1_cds_WP_152315498.1_1_[gene=blaOXA]_[locus_tag=A7J11_06541]_[protein=OXA-51_family_carbapenem-hydrolyzing_class_D_beta-lactamase_OXA-88     GC---CTGCTCACCTTATATAGTGACTGCT 90
lcl|NG_066748.1_cds_WP_152315499.1_1_[gene=blaOXA]_[locus_tag=A7J11_06542]_[protein=OXA-51_family_carbapenem-hydrolyzing_class_D_beta-lactamase_OXA-88     GC---CTGCTCACCTTATATAGTGACTGCT 90
lcl|NG_066749.1_cds_WP_152315500.1_1_[gene=blaOXA]_[locus_tag=A7J11_06543]_[protein=OXA-51_family_carbapenem-hydrolyzing_class_D_beta-lactamase_OXA-88     GC---CTGCTCACCTTATATAGTGACTGCT 90
lcl|NG_066750.1_cds_WP_152315501.1_1_[gene=blaOXA]_[locus_tag=A7J11_06544]_[protein=OXA-51_family_carbapenem-hydrolyzing_class_D_beta-lactamase_OXA-88     GC---CTGCTCACCTTATATAGTGACTGCT 90
lcl|NG_066751.1_cds_WP_152315502.1_1_[gene=blaOXA]_[locus_tag=A7J11_06545]_[protein=OXA-51_family_carbapenem-hydrolyzing_class_D_beta-lactamase_OXA-88     GC---CTGCTCACCTTATATAGTGACTGCT 90
lcl|NG_066752.1_cds_WP_152315503.1_1_[gene=blaOXA]_[locus_tag=A7J11_06546]_[protein=OXA-51_family_carbapenem-hydrolyzing_class_D_beta-lactamase_OXA-89     GC---CTGCTCACCTTATATAGTGACTGCT 90
lcl|NG_066753.1_cds_WP_152315504.1_1_[gene=blaOXA]_[locus_tag=A7J11_06547]_[protein=OXA-51_family_carbapenem-hydrolyzing_class_D_beta-lactamase_OXA-89     GC---CTGCTCACCTTATATAGTGACTGCT 90
lcl|NG_066754.1_cds_WP_152315505.1_1_[gene=blaOXA]_[locus_tag=A7J11_06548]_[protein=OXA-51_family_carbapenem-hydrolyzing_class_D_beta-lactamase_OXA-89     GC---CTGCTCACCTTATATAGTGACTGCT 90
[truncated: 4,043,103 more chars]
