# Supplementary material for: Thermal optimized PCR coupled to CRISPR-Cas12a for rapid detection of blaOXA-1 resistance gene
Source: PLoS One. 2026 May 15;21(5):e0337675. doi: 10.1371/journal.pone.0337675 (PMC13178884; doi:10.1371/journal.pone.0337675)
Supplement: S2 File [file pone.0337675.s002.zip › Supplementary_file_S2/Aln_OXA286.aln]

CLUSTAL W 2.0 multiple sequence alignment

OXA-1_consensus                                                                                                                                            ---------ATGAAAAACACAATACATATC 30
OXA01_crRNA                                                                                                                                                ------------------------------ 30
Forward_primer                                                                                                                                             ------------------------------ 30
Reverse_primer                                                                                                                                             ------------------------------ 30
lcl|NG_049584.1_cds_WP_004657207.1_1_[gene=blaOXA]_[locus_tag=A7J11_02987]_[protein=OXA-286_family_carbapenem-hydrolyzing_class_D_beta-lactamase_OXA-2     ATGATCATGTCGAAAAAATTAACATGTCTG 30
lcl|NG_049585.1_cds_WP_005201559.1_1_[gene=blaOXA]_[locus_tag=A7J11_03024]_[protein=OXA-286_family_carbapenem-hydrolyzing_class_D_beta-lactamase_OXA-2     ATGATGATGTCGAAAAAATTAAAATGTCTG 30
lcl|NG_049598.1_cds_WP_005238189.1_1_[gene=blaOXA]_[locus_tag=A7J11_03016]_[protein=OXA-286_family_carbapenem-hydrolyzing_class_D_beta-lactamase_OXA-3     ATGATGATGTCGAAAAAATTAAAATGTCTA 30
lcl|NG_049599.1_cds_WP_005317413.1_1_[gene=blaOXA]_[locus_tag=A7J11_03023]_[protein=OXA-286_family_carbapenem-hydrolyzing_class_D_beta-lactamase_OXA-3     ATGATGATGTCGAAAAAATTAAAATGTCTG 30
lcl|NG_062214.1_cds_WP_016162389.1_1_[gene=blaOXA]_[locus_tag=A7J11_05878]_[protein=OXA-286_family_carbapenem-hydrolyzing_class_D_beta-lactamase_OXA-6     ATGATCATGTCGAAAAAATTAACATGTCTG 30
lcl|NG_062218.2_cds_WP_081401608.1_1_[gene=blaOXA]_[locus_tag=A7J11_05880]_[protein=OXA-286_family_carbapenem-hydrolyzing_class_D_beta-lactamase_OXA-6     ATGATCATGTCGAAAAAATTAAAATGTCTG 30
lcl|NG_062221.1_cds_WP_023271137.1_1_[gene=blaOXA]_[locus_tag=A7J11_05883]_[protein=OXA-286_family_carbapenem-hydrolyzing_class_D_beta-lactamase_OXA-6     ATGATCATGTCGAAAAAATTAAAATGTCTG 30
lcl|NG_062226.1_cds_WP_081406929.1_1_[gene=blaOXA]_[locus_tag=A7J11_05888]_[protein=OXA-286_family_carbapenem-hydrolyzing_class_D_beta-lactamase_OXA-6     ATCATGATGTCGAAAAAATTAAAATGTCTG 30
lcl|NG_081797.1_cds_WP_257394584.1_1_[gene=blaOXA]_[locus_tag=A7J11_07703]_[protein=OXA-286_family_carbapenem-hydrolyzing_class_D_beta-lactamase_OXA-1     ATGATCATGTCGAAAAAATTAACATGTCTG 30
lcl|NG_231557.1_cds_WP_275573817.1_1_[gene=blaOXA]_[locus_tag=A7J11_08164]_[protein=OXA-286_family_carbapenem-hydrolyzing_class_D_beta-lactamase_OXA-1     ATGATCATGTCGAAAAAATTAACATGTCTG 30
lcl|NG_061397.1_cds_WP_114699273.1_1_[gene=blaOXA]_[locus_tag=A7J11_05840]_[protein=OXA-266_family_class_D_beta-lactamase_OXA-661]_[protein_id=WP_1146     ------ATGCGAAAAAATCTCAAAGTTGCT 30
lcl|NG_062219.1_cds_WP_016651348.1_1_[gene=blaOXA]_[locus_tag=A7J11_05881]_[protein=OXA-286_family_carbapenem-hydrolyzing_class_D_beta-lactamase_OXA-6     ------ATGTCGAAAAAATTAAAATGCCTA 30
lcl|NG_049587.1_cds_WP_005185807.1_1_[gene=blaOXA]_[locus_tag=A7J11_03012]_[protein=OXA-286_family_carbapenem-hydrolyzing_class_D_beta-lactamase_OXA-2     ------ATGTCAAAAAAACTAAAAATGCTC 30
lcl|NG_049588.1_cds_WP_005209448.1_1_[gene=blaOXA]_[locus_tag=A7J11_03022]_[protein=OXA-286_family_carbapenem-hydrolyzing_class_D_beta-lactamase_OXA-2     ------ATGTCGAAAAAACTAAAAATGCTC 30
lcl|NG_049602.1_cds_WP_005297518.1_1_[gene=blaOXA]_[locus_tag=A7J11_03019]_[protein=OXA-286_family_carbapenem-hydrolyzing_class_D_beta-lactamase_OXA-3     ------ATGTCAAAAAGATTAAAAACTCTC 30
lcl|NG_050609.1_cds_WP_032865068.1_1_[gene=blaOXA]_[locus_tag=A7J11_03341]_[protein=OXA-286_family_carbapenem-hydrolyzing_class_D_beta-lactamase_OXA-2     ------ATGTCGAAAAAATTAAAATGTCTG 30
lcl|NG_050610.1_cds_WP_032877719.1_1_[gene=blaOXA]_[locus_tag=A7J11_03342]_[protein=OXA-286_family_carbapenem-hydrolyzing_class_D_beta-lactamase_OXA-2     ------ATGTCGGCGAAACTAAAAATTCTC 30
lcl|NG_050611.1_cds_WP_032879257.1_1_[gene=blaOXA]_[locus_tag=A7J11_03343]_[protein=OXA-286_family_carbapenem-hydrolyzing_class_D_beta-lactamase_OXA-3     ------ATGTCGAAAAAATTAAAATGCCTA 30
lcl|OP131862.1_cds_UUM03678.1_1_[gene=blaOXA]_[protein=OXA-286_family_carbapenem-hydrolyzing_class_D_beta-lactamase_OXA-1145]_[protein_id=UUM03678.1]_     ATGATCATGTCGAAAAAATTAACATGTCTG 30
lcl|OR367337.1_cds_WLF01980.1_1_[gene=blaOXA]_[protein=OXA-286_family_carbapenem-hydrolyzing_class_D_beta-lactamase_OXA-1215]_[protein_id=WLF01980.1]_     ATGATCATGTCGAAAAAATTAACATGTCTG 30
                                                                                                                                                                                         

OXA-1_consensus                                                                                                                                            AACTTCGCTATTTTTTT------------- 60
OXA01_crRNA                                                                                                                                                ------------------------------ 60
Forward_primer                                                                                                                                             ------------------------------ 60
Reverse_primer                                                                                                                                             ------------------------------ 60
lcl|NG_049584.1_cds_WP_004657207.1_1_[gene=blaOXA]_[locus_tag=A7J11_02987]_[protein=OXA-286_family_carbapenem-hydrolyzing_class_D_beta-lactamase_OXA-2     GCCCTGTTTACAGCCATCTTTTTTGCGATT 60
lcl|NG_049585.1_cds_WP_005201559.1_1_[gene=blaOXA]_[locus_tag=A7J11_03024]_[protein=OXA-286_family_carbapenem-hydrolyzing_class_D_beta-lactamase_OXA-2     GCCTTTTTTACAGCCATCTTTTTTGCAATT 60
lcl|NG_049598.1_cds_WP_005238189.1_1_[gene=blaOXA]_[locus_tag=A7J11_03016]_[protein=OXA-286_family_carbapenem-hydrolyzing_class_D_beta-lactamase_OXA-3     GCGCTTCTTACACCCTGCATATTGATTCTT 60
lcl|NG_049599.1_cds_WP_005317413.1_1_[gene=blaOXA]_[locus_tag=A7J11_03023]_[protein=OXA-286_family_carbapenem-hydrolyzing_class_D_beta-lactamase_OXA-3     GCCTTTTTTACAGCCATCTTTTTTGCAATT 60
lcl|NG_062214.1_cds_WP_016162389.1_1_[gene=blaOXA]_[locus_tag=A7J11_05878]_[protein=OXA-286_family_carbapenem-hydrolyzing_class_D_beta-lactamase_OXA-6     GCCCTGTTTACAGCCATCTTTTTTGCGATT 60
lcl|NG_062218.2_cds_WP_081401608.1_1_[gene=blaOXA]_[locus_tag=A7J11_05880]_[protein=OXA-286_family_carbapenem-hydrolyzing_class_D_beta-lactamase_OXA-6     ACGCTTTTTACAGCCATCTTTTTTGCAATT 60
lcl|NG_062221.1_cds_WP_023271137.1_1_[gene=blaOXA]_[locus_tag=A7J11_05883]_[protein=OXA-286_family_carbapenem-hydrolyzing_class_D_beta-lactamase_OXA-6     ACGCTGTTTACAGCCATCTTTTTTGCGATT 60
lcl|NG_062226.1_cds_WP_081406929.1_1_[gene=blaOXA]_[locus_tag=A7J11_05888]_[protein=OXA-286_family_carbapenem-hydrolyzing_class_D_beta-lactamase_OXA-6     GCCTTTTTTACAGCCATCTTTTTTGCAATT 60
lcl|NG_081797.1_cds_WP_257394584.1_1_[gene=blaOXA]_[locus_tag=A7J11_07703]_[protein=OXA-286_family_carbapenem-hydrolyzing_class_D_beta-lactamase_OXA-1     GCCCTGTTTACAGCCATCTTTTTTGCGATT 60
lcl|NG_231557.1_cds_WP_275573817.1_1_[gene=blaOXA]_[locus_tag=A7J11_08164]_[protein=OXA-286_family_carbapenem-hydrolyzing_class_D_beta-lactamase_OXA-1     GCCCTGTTTACAGCCATCTTTTTTGCGATT 60
lcl|NG_061397.1_cds_WP_114699273.1_1_[gene=blaOXA]_[locus_tag=A7J11_05840]_[protein=OXA-266_family_class_D_beta-lactamase_OXA-661]_[protein_id=WP_1146     CTGCTATGTAGTTCGTTATGCTTAAGTTTA 60
lcl|NG_062219.1_cds_WP_016651348.1_1_[gene=blaOXA]_[locus_tag=A7J11_05881]_[protein=OXA-286_family_carbapenem-hydrolyzing_class_D_beta-lactamase_OXA-6     GCGCTTCTTACGCCATTAATTTTGATCCTT 60
lcl|NG_049587.1_cds_WP_005185807.1_1_[gene=blaOXA]_[locus_tag=A7J11_03012]_[protein=OXA-286_family_carbapenem-hydrolyzing_class_D_beta-lactamase_OXA-2     ACTTTATCTATTTCAATGATGCTGGGCTTA 60
lcl|NG_049588.1_cds_WP_005209448.1_1_[gene=blaOXA]_[locus_tag=A7J11_03022]_[protein=OXA-286_family_carbapenem-hydrolyzing_class_D_beta-lactamase_OXA-2     ACTTTATCTATTTCAATGATGCTGGGCTTA 60
lcl|NG_049602.1_cds_WP_005297518.1_1_[gene=blaOXA]_[locus_tag=A7J11_03019]_[protein=OXA-286_family_carbapenem-hydrolyzing_class_D_beta-lactamase_OXA-3     GCGTTGAGTGCATCATTTACTTTTGCTTTA 60
lcl|NG_050609.1_cds_WP_032865068.1_1_[gene=blaOXA]_[locus_tag=A7J11_03341]_[protein=OXA-286_family_carbapenem-hydrolyzing_class_D_beta-lactamase_OXA-2     GCCCTTTTTACCGCTGTCTTTTTTGCAATT 60
lcl|NG_050610.1_cds_WP_032877719.1_1_[gene=blaOXA]_[locus_tag=A7J11_03342]_[protein=OXA-286_family_carbapenem-hydrolyzing_class_D_beta-lactamase_OXA-2     ACTTTATCCATTTCATTGGTGCTGGGATTA 60
lcl|NG_050611.1_cds_WP_032879257.1_1_[gene=blaOXA]_[locus_tag=A7J11_03343]_[protein=OXA-286_family_carbapenem-hydrolyzing_class_D_beta-lactamase_OXA-3     GCGCTACTTACGCCATTAATTTTGATCCTT 60
lcl|OP131862.1_cds_UUM03678.1_1_[gene=blaOXA]_[protein=OXA-286_family_carbapenem-hydrolyzing_class_D_beta-lactamase_OXA-1145]_[protein_id=UUM03678.1]_     GCCCTGTTTACAGCCATCTTTTTTGCGATT 60
lcl|OR367337.1_cds_WLF01980.1_1_[gene=blaOXA]_[protein=OXA-286_family_carbapenem-hydrolyzing_class_D_beta-lactamase_OXA-1215]_[protein_id=WLF01980.1]_     GCCCTGTTTACAGCCATCTTTTTTGCGATT 60
                                                                                                                                                                                         

OXA-1_consensus                                                                                                                                            ----------------------------AA 90
OXA01_crRNA                                                                                                                                                ------------------------------ 90
Forward_primer                                                                                                                                             ------------------------------ 90
Reverse_primer                                                                                                                                             ------------------------------ 90
lcl|NG_049584.1_cds_WP_004657207.1_1_[gene=blaOXA]_[locus_tag=A7J11_02987]_[protein=OXA-286_family_carbapenem-hydrolyzing_class_D_beta-lactamase_OXA-2     CCCATGGCCGCTTGTCAAAGTTTTAGTCAA 90
lcl|NG_049585.1_cds_WP_005201559.1_1_[gene=blaOXA]_[locus_tag=A7J11_03024]_[protein=OXA-286_family_carbapenem-hydrolyzing_class_D_beta-lactamase_OXA-2     CCCATGACTGCTTGTCAAAGTTTTAGCCAA 90
lcl|NG_049598.1_cds_WP_005238189.1_1_[gene=blaOXA]_[locus_tag=A7J11_03016]_[protein=OXA-286_family_carbapenem-hydrolyzing_class_D_beta-lactamase_OXA-3     CAATTGACTGCTTGTCAAAGTGTTAGCCAG 90
lcl|NG_049599.1_cds_WP_005317413.1_1_[gene=blaOXA]_[locus_tag=A7J11_03023]_[protein=OXA-286_family_carbapenem-hydrolyzing_class_D_beta-lactamase_OXA-3     CCCATGACTGCTTGTCAAAGTTTTAGCCAA 90
lcl|NG_062214.1_cds_WP_016162389.1_1_[gene=blaOXA]_[locus_tag=A7J11_05878]_[protein=OXA-286_family_carbapenem-hydrolyzing_class_D_beta-lactamase_OXA-6     CCCATGGCCGCTTGTCAAAGTTTTAGTCAA 90
lcl|NG_062218.2_cds_WP_081401608.1_1_[gene=blaOXA]_[locus_tag=A7J11_05880]_[protein=OXA-286_family_carbapenem-hydrolyzing_class_D_beta-lactamase_OXA-6     CCTATGGCTGCTTGTCAAAGTTTAAGCCAA 90
lcl|NG_062221.1_cds_WP_023271137.1_1_[gene=blaOXA]_[locus_tag=A7J11_05883]_[protein=OXA-286_family_carbapenem-hydrolyzing_class_D_beta-lactamase_OXA-6     CCCATGGCCGCTTGTCAAAGTTTTAGTCAA 90
lcl|NG_062226.1_cds_WP_081406929.1_1_[gene=blaOXA]_[locus_tag=A7J11_05888]_[protein=OXA-286_family_carbapenem-hydrolyzing_class_D_beta-lactamase_OXA-6     CCCATGACTGCTTGTCAAAGTTTTAGCCAA 90
lcl|NG_081797.1_cds_WP_257394584.1_1_[gene=blaOXA]_[locus_tag=A7J11_07703]_[protein=OXA-286_family_carbapenem-hydrolyzing_class_D_beta-lactamase_OXA-1     CCCATGACGGCTTGTCAAAATTTTAGCCAA 90
lcl|NG_231557.1_cds_WP_275573817.1_1_[gene=blaOXA]_[locus_tag=A7J11_08164]_[protein=OXA-286_family_carbapenem-hydrolyzing_class_D_beta-lactamase_OXA-1     CCCATGGCCGCTTGTCAAAGTTTTAGTCAA 90
lcl|NG_061397.1_cds_WP_114699273.1_1_[gene=blaOXA]_[locus_tag=A7J11_05840]_[protein=OXA-266_family_class_D_beta-lactamase_OXA-661]_[protein_id=WP_1146     GGCTTGGTTGCTTGTCACAGCTTAA---AT 90
lcl|NG_062219.1_cds_WP_016651348.1_1_[gene=blaOXA]_[locus_tag=A7J11_05881]_[protein=OXA-286_family_carbapenem-hydrolyzing_class_D_beta-lactamase_OXA-6     CCATTGACTGCTTGTCAGAGTTCTAGCCAA 90
lcl|NG_049587.1_cds_WP_005185807.1_1_[gene=blaOXA]_[locus_tag=A7J11_03012]_[protein=OXA-286_family_carbapenem-hydrolyzing_class_D_beta-lactamase_OXA-2     CCCTTGATGGCTTGCCAGAGCTTTAGTCAA 90
lcl|NG_049588.1_cds_WP_005209448.1_1_[gene=blaOXA]_[locus_tag=A7J11_03022]_[protein=OXA-286_family_carbapenem-hydrolyzing_class_D_beta-lactamase_OXA-2     CCCTTGATGGCTTGCCAGAGCTTTAGTCAA 90
lcl|NG_049602.1_cds_WP_005297518.1_1_[gene=blaOXA]_[locus_tag=A7J11_03019]_[protein=OXA-286_family_carbapenem-hydrolyzing_class_D_beta-lactamase_OXA-3     CCCTTGGTCGCTTGCCAGAGCTTTGGCGAT 90
lcl|NG_050609.1_cds_WP_032865068.1_1_[gene=blaOXA]_[locus_tag=A7J11_03341]_[protein=OXA-286_family_carbapenem-hydrolyzing_class_D_beta-lactamase_OXA-2     CCCATGACTGCTTGTCAAAGTTTTAGCCAA 90
lcl|NG_050610.1_cds_WP_032877719.1_1_[gene=blaOXA]_[locus_tag=A7J11_03342]_[protein=OXA-286_family_carbapenem-hydrolyzing_class_D_beta-lactamase_OXA-2     CCCTTGATGGCTTGCCAGAGCTTTAGTCAA 90
lcl|NG_050611.1_cds_WP_032879257.1_1_[gene=blaOXA]_[locus_tag=A7J11_03343]_[protein=OXA-286_family_carbapenem-hydrolyzing_class_D_beta-lactamase_OXA-3     CCATTGACTGCTTGTCAGAGTCCTAGCCAA 90
lcl|OP131862.1_cds_UUM03678.1_1_[gene=blaOXA]_[protein=OXA-286_family_carbapenem-hydrolyzing_class_D_beta-lactamase_OXA-1145]_[protein_id=UUM03678.1]_     CCCATGACGGCTTGTCAAAATTTTAGCCAA 90
lcl|OR367337.1_cds_WLF01980.1_1_[gene=blaOXA]_[protein=OXA-286_family_carbapenem-hydrolyzing_class_D_beta-lactamase_OXA-1215]_[protein_id=WLF01980.1]_     CCCATGGCCGCTTGTCAAAGTTTTAGTCAA 90
                                                                                                                                                                                         

OXA-1_consensus                                                                                                                                            TAATTGCAAATATTATCTACAGCAGCGCCA 120
OXA01_crRNA                                                                                                                                                ------------------------------ 120
Forward_primer                                                                                                                                             ------------------------------ 120
Reverse_primer                                                                                                                                             ------------------------------ 120
lcl|NG_049584.1_cds_WP_004657207.1_1_[gene=blaOXA]_[locus_tag=A7J11_02987]_[protein=OXA-286_family_carbapenem-hydrolyzing_class_D_beta-lactamase_OXA-2     CAAAAGCAACAGCTTTCGACACAGAAAAAT 120
lcl|NG_049585.1_cds_WP_005201559.1_1_[gene=blaOXA]_[locus_tag=A7J11_03024]_[protein=OXA-286_family_carbapenem-hydrolyzing_class_D_beta-lactamase_OXA-2     CAAAAGCAACAGCTCTCGACACAAAAAAAT 120
lcl|NG_049598.1_cds_WP_005238189.1_1_[gene=blaOXA]_[locus_tag=A7J11_03016]_[protein=OXA-286_family_carbapenem-hydrolyzing_class_D_beta-lactamase_OXA-3     CAAAAGCAACAGCTTTCGACACAAACAAAT 120
lcl|NG_049599.1_cds_WP_005317413.1_1_[gene=blaOXA]_[locus_tag=A7J11_03023]_[protein=OXA-286_family_carbapenem-hydrolyzing_class_D_beta-lactamase_OXA-3     CAAAAGCAACAGCTCTCGACACAAAAAAAT 120
lcl|NG_062214.1_cds_WP_016162389.1_1_[gene=blaOXA]_[locus_tag=A7J11_05878]_[protein=OXA-286_family_carbapenem-hydrolyzing_class_D_beta-lactamase_OXA-6     CAAAAGCAACAGCTTTCGACACAGAAAAAT 120
lcl|NG_062218.2_cds_WP_081401608.1_1_[gene=blaOXA]_[locus_tag=A7J11_05880]_[protein=OXA-286_family_carbapenem-hydrolyzing_class_D_beta-lactamase_OXA-6     CAAAAGCAACAGCTCACGACAGAAAAAAAT 120
lcl|NG_062221.1_cds_WP_023271137.1_1_[gene=blaOXA]_[locus_tag=A7J11_05883]_[protein=OXA-286_family_carbapenem-hydrolyzing_class_D_beta-lactamase_OXA-6     CAAAAGCAACAGCTTTCGACACAGAAAAAT 120
lcl|NG_062226.1_cds_WP_081406929.1_1_[gene=blaOXA]_[locus_tag=A7J11_05888]_[protein=OXA-286_family_carbapenem-hydrolyzing_class_D_beta-lactamase_OXA-6     CAAAAGCAACAGCTCTCGACACAAAAAAAT 120
lcl|NG_081797.1_cds_WP_257394584.1_1_[gene=blaOXA]_[locus_tag=A7J11_07703]_[protein=OXA-286_family_carbapenem-hydrolyzing_class_D_beta-lactamase_OXA-1     CAAAAGCAACAGCTCATGACACAAAAAAAT 120
lcl|NG_231557.1_cds_WP_275573817.1_1_[gene=blaOXA]_[locus_tag=A7J11_08164]_[protein=OXA-286_family_carbapenem-hydrolyzing_class_D_beta-lactamase_OXA-1     CAAAAGCAACAGCTTTCGACACAGAAAAAT 120
lcl|NG_061397.1_cds_WP_114699273.1_1_[gene=blaOXA]_[locus_tag=A7J11_05840]_[protein=OXA-266_family_class_D_beta-lactamase_OXA-661]_[protein_id=WP_1146     TCAGAGCTGCAGATTGCAGAACAGCAAAAG 120
lcl|NG_062219.1_cds_WP_016651348.1_1_[gene=blaOXA]_[locus_tag=A7J11_05881]_[protein=OXA-286_family_carbapenem-hydrolyzing_class_D_beta-lactamase_OXA-6     AAAAAACAGCAAGTCGTGTCATT---AAAT 120
lcl|NG_049587.1_cds_WP_005185807.1_1_[gene=blaOXA]_[locus_tag=A7J11_03012]_[protein=OXA-286_family_carbapenem-hydrolyzing_class_D_beta-lactamase_OXA-2     CAAAAGCAGCAAATAATGACACAGGAACGT 120
lcl|NG_049588.1_cds_WP_005209448.1_1_[gene=blaOXA]_[locus_tag=A7J11_03022]_[protein=OXA-286_family_carbapenem-hydrolyzing_class_D_beta-lactamase_OXA-2     CAAAAGCAGCAAATAATGACACAGGAAAGT 120
lcl|NG_049602.1_cds_WP_005297518.1_1_[gene=blaOXA]_[locus_tag=A7J11_03019]_[protein=OXA-286_family_carbapenem-hydrolyzing_class_D_beta-lactamase_OXA-3     CAAACACAGCACATCATGGCGCAGAAAAGT 120
lcl|NG_050609.1_cds_WP_032865068.1_1_[gene=blaOXA]_[locus_tag=A7J11_03341]_[protein=OXA-286_family_carbapenem-hydrolyzing_class_D_beta-lactamase_OXA-2     CAAAAGCAACAGTTCTCGACACAAAAAAAT 120
lcl|NG_050610.1_cds_WP_032877719.1_1_[gene=blaOXA]_[locus_tag=A7J11_03342]_[protein=OXA-286_family_carbapenem-hydrolyzing_class_D_beta-lactamase_OXA-2     CAAAAGCAGCAAATAATGACACAGAAAAGT 120
lcl|NG_050611.1_cds_WP_032879257.1_1_[gene=blaOXA]_[locus_tag=A7J11_03343]_[protein=OXA-286_family_carbapenem-hydrolyzing_class_D_beta-lactamase_OXA-3     AAAAAACAGCAAGTCGTGTCATTGCAAAAT 120
lcl|OP131862.1_cds_UUM03678.1_1_[gene=blaOXA]_[protein=OXA-286_family_carbapenem-hydrolyzing_class_D_beta-lactamase_OXA-1145]_[protein_id=UUM03678.1]_     CAAAAGCAACAGCTCATGACACAAAAAAAT 120
lcl|OR367337.1_cds_WLF01980.1_1_[gene=blaOXA]_[protein=OXA-286_family_carbapenem-hydrolyzing_class_D_beta-lactamase_OXA-1215]_[protein_id=WLF01980.1]_     CAAAAGCAACAGCTTTCGACACAGAAAAAT 120
                                                                                                                                                                                         

OXA-1_consensus                                                                                                                                            GTGCATCAACAGATATCTCTACTGTTGCAT 150
OXA01_crRNA                                                                                                                                                ------------------------------ 150
Forward_primer                                                                                                                                             ------------------------------ 150
Reverse_primer                                                                                                                                             ------------------------------ 150
lcl|NG_049584.1_cds_WP_004657207.1_1_[gene=blaOXA]_[locus_tag=A7J11_02987]_[protein=OXA-286_family_carbapenem-hydrolyzing_class_D_beta-lactamase_OXA-2     GAACAGCAACAGATTTCAAGCTTATTTCA- 150
lcl|NG_049585.1_cds_WP_005201559.1_1_[gene=blaOXA]_[locus_tag=A7J11_03024]_[protein=OXA-286_family_carbapenem-hydrolyzing_class_D_beta-lactamase_OXA-2     GAGCAGCAGCAGATCTCAAGTTTATTCCA- 150
lcl|NG_049598.1_cds_WP_005238189.1_1_[gene=blaOXA]_[locus_tag=A7J11_03016]_[protein=OXA-286_family_carbapenem-hydrolyzing_class_D_beta-lactamase_OXA-3     GAACAGCAACAGATTTCAAGCTTATTTCA- 150
lcl|NG_049599.1_cds_WP_005317413.1_1_[gene=blaOXA]_[locus_tag=A7J11_03023]_[protein=OXA-286_family_carbapenem-hydrolyzing_class_D_beta-lactamase_OXA-3     GAGCAGCAGCAGATCTCAAGTTTATTCCA- 150
lcl|NG_062214.1_cds_WP_016162389.1_1_[gene=blaOXA]_[locus_tag=A7J11_05878]_[protein=OXA-286_family_carbapenem-hydrolyzing_class_D_beta-lactamase_OXA-6     GAACAGCAACAGATTTCAAGCTTATTTCA- 150
lcl|NG_062218.2_cds_WP_081401608.1_1_[gene=blaOXA]_[locus_tag=A7J11_05880]_[protein=OXA-286_family_carbapenem-hydrolyzing_class_D_beta-lactamase_OXA-6     GATCAGCAGCAGATCTCAAGTTTATTCCA- 150
lcl|NG_062221.1_cds_WP_023271137.1_1_[gene=blaOXA]_[locus_tag=A7J11_05883]_[protein=OXA-286_family_carbapenem-hydrolyzing_class_D_beta-lactamase_OXA-6     GAACAGCAACAGATTTCAAGCTTATTTCA- 150
lcl|NG_062226.1_cds_WP_081406929.1_1_[gene=blaOXA]_[locus_tag=A7J11_05888]_[protein=OXA-286_family_carbapenem-hydrolyzing_class_D_beta-lactamase_OXA-6     GAGCAGCAGCAGATCTCAAGTTTATTCCA- 150
lcl|NG_081797.1_cds_WP_257394584.1_1_[gene=blaOXA]_[locus_tag=A7J11_07703]_[protein=OXA-286_family_carbapenem-hydrolyzing_class_D_beta-lactamase_OXA-1     GAGCAGCAGCAGATCTCAAGTTTATTCCA- 150
lcl|NG_231557.1_cds_WP_275573817.1_1_[gene=blaOXA]_[locus_tag=A7J11_08164]_[protein=OXA-286_family_carbapenem-hydrolyzing_class_D_beta-lactamase_OXA-1     GAACAGCAACAGATTTCAAGCTTATTTCA- 150
lcl|NG_061397.1_cds_WP_114699273.1_1_[gene=blaOXA]_[locus_tag=A7J11_05840]_[protein=OXA-266_family_class_D_beta-lactamase_OXA-661]_[protein_id=WP_1146     CAACAACAAAAAATTTCTAAGCTATTTGT- 150
lcl|NG_062219.1_cds_WP_016651348.1_1_[gene=blaOXA]_[locus_tag=A7J11_05881]_[protein=OXA-286_family_carbapenem-hydrolyzing_class_D_beta-lactamase_OXA-6     GAGCAACAGCGGGTGGCGAATTTATTCCA- 150
lcl|NG_049587.1_cds_WP_005185807.1_1_[gene=blaOXA]_[locus_tag=A7J11_03012]_[protein=OXA-286_family_carbapenem-hydrolyzing_class_D_beta-lactamase_OXA-2     GAACAACAGCAGATTACGAGTTTATTCCA- 150
lcl|NG_049588.1_cds_WP_005209448.1_1_[gene=blaOXA]_[locus_tag=A7J11_03022]_[protein=OXA-286_family_carbapenem-hydrolyzing_class_D_beta-lactamase_OXA-2     GAACAACAGCAGATTGCGAGTTTATTCCA- 150
lcl|NG_049602.1_cds_WP_005297518.1_1_[gene=blaOXA]_[locus_tag=A7J11_03019]_[protein=OXA-286_family_carbapenem-hydrolyzing_class_D_beta-lactamase_OXA-3     GAACAACAAAATATTGCCACCCTTTTCCA- 150
lcl|NG_050609.1_cds_WP_032865068.1_1_[gene=blaOXA]_[locus_tag=A7J11_03341]_[protein=OXA-286_family_carbapenem-hydrolyzing_class_D_beta-lactamase_OXA-2     GAGCAGCAACAGATCTCAAGTTTATTCCA- 150
lcl|NG_050610.1_cds_WP_032877719.1_1_[gene=blaOXA]_[locus_tag=A7J11_03342]_[protein=OXA-286_family_carbapenem-hydrolyzing_class_D_beta-lactamase_OXA-2     GAACAGCAGCAGATTGCGAGCTTATTCCA- 150
lcl|NG_050611.1_cds_WP_032879257.1_1_[gene=blaOXA]_[locus_tag=A7J11_03343]_[protein=OXA-286_family_carbapenem-hydrolyzing_class_D_beta-lactamase_OXA-3     GAGCAACAGCGGGTGGCGAATTTATTCCA- 150
lcl|OP131862.1_cds_UUM03678.1_1_[gene=blaOXA]_[protein=OXA-286_family_carbapenem-hydrolyzing_class_D_beta-lactamase_OXA-1145]_[protein_id=UUM03678.1]_     GAGCAGCAGCAGATCTCAAGTTTATTCCA- 150
lcl|OR367337.1_cds_WLF01980.1_1_[gene=blaOXA]_[protein=OXA-286_family_carbapenem-hydrolyzing_class_D_beta-lactamase_OXA-1215]_[protein_id=WLF01980.1]_     GAACAGCAACAGATTTCAAGCTTATTTCA- 150
                                                                                                                                                                                         

OXA-1_consensus                                                                                                                                            CTCCATTATTTGAAGGAACTGAAGGTTGTT 180
OXA01_crRNA                                                                                                                                                ------------------------------ 180
Forward_primer                                                                                                                                             ------------------------------ 180
Reverse_primer                                                                                                                                             ------------------------------ 180
lcl|NG_049584.1_cds_WP_004657207.1_1_[gene=blaOXA]_[locus_tag=A7J11_02987]_[protein=OXA-286_family_carbapenem-hydrolyzing_class_D_beta-lactamase_OXA-2     -------GAGTGCCCAAACCAGTGGTGTTT 180
lcl|NG_049585.1_cds_WP_005201559.1_1_[gene=blaOXA]_[locus_tag=A7J11_03024]_[protein=OXA-286_family_carbapenem-hydrolyzing_class_D_beta-lactamase_OXA-2     -------GAGTGCCCAAACCAGTGGTGTTT 180
lcl|NG_049598.1_cds_WP_005238189.1_1_[gene=blaOXA]_[locus_tag=A7J11_03016]_[protein=OXA-286_family_carbapenem-hydrolyzing_class_D_beta-lactamase_OXA-3     -------AAGTGCCCAAACCAAGGGAGTTT 180
lcl|NG_049599.1_cds_WP_005317413.1_1_[gene=blaOXA]_[locus_tag=A7J11_03023]_[protein=OXA-286_family_carbapenem-hydrolyzing_class_D_beta-lactamase_OXA-3     -------GAGTGCCCAAACCAATGGTGTTT 180
lcl|NG_062214.1_cds_WP_016162389.1_1_[gene=blaOXA]_[locus_tag=A7J11_05878]_[protein=OXA-286_family_carbapenem-hydrolyzing_class_D_beta-lactamase_OXA-6     -------GAGTGCCCAAACCAGTGGTGTTT 180
lcl|NG_062218.2_cds_WP_081401608.1_1_[gene=blaOXA]_[locus_tag=A7J11_05880]_[protein=OXA-286_family_carbapenem-hydrolyzing_class_D_beta-lactamase_OXA-6     -------GAGCGCTCAAACCAGTGGTGTTT 180
lcl|NG_062221.1_cds_WP_023271137.1_1_[gene=blaOXA]_[locus_tag=A7J11_05883]_[protein=OXA-286_family_carbapenem-hydrolyzing_class_D_beta-lactamase_OXA-6     -------GAGTGCCCAAACCAGTGGTGTTT 180
lcl|NG_062226.1_cds_WP_081406929.1_1_[gene=blaOXA]_[locus_tag=A7J11_05888]_[protein=OXA-286_family_carbapenem-hydrolyzing_class_D_beta-lactamase_OXA-6     -------GAGTGCCCAAACCAGTGGTGTTT 180
lcl|NG_081797.1_cds_WP_257394584.1_1_[gene=blaOXA]_[locus_tag=A7J11_07703]_[protein=OXA-286_family_carbapenem-hydrolyzing_class_D_beta-lactamase_OXA-1     -------GAGTGCCCAAACCAGTGGTGTTT 180
lcl|NG_231557.1_cds_WP_275573817.1_1_[gene=blaOXA]_[locus_tag=A7J11_08164]_[protein=OXA-286_family_carbapenem-hydrolyzing_class_D_beta-lactamase_OXA-1     -------GAGTGCCCAAACCCGTGGTGTTT 180
lcl|NG_061397.1_cds_WP_114699273.1_1_[gene=blaOXA]_[locus_tag=A7J11_05840]_[protein=OXA-266_family_class_D_beta-lactamase_OXA-661]_[protein_id=WP_1146     -------GAATGCCAAAACAGAAGGCGTAT 180
lcl|NG_062219.1_cds_WP_016651348.1_1_[gene=blaOXA]_[locus_tag=A7J11_05881]_[protein=OXA-286_family_carbapenem-hydrolyzing_class_D_beta-lactamase_OXA-6     -------GCAGGCGCAAACAATAGGGGTTT 180
lcl|NG_049587.1_cds_WP_005185807.1_1_[gene=blaOXA]_[locus_tag=A7J11_03012]_[protein=OXA-286_family_carbapenem-hydrolyzing_class_D_beta-lactamase_OXA-2     -------AAATGCTCAAACCAGCGGTGTTT 180
lcl|NG_049588.1_cds_WP_005209448.1_1_[gene=blaOXA]_[locus_tag=A7J11_03022]_[protein=OXA-286_family_carbapenem-hydrolyzing_class_D_beta-lactamase_OXA-2     -------AAATGCTCAAACCAGCGGTGTTT 180
lcl|NG_049602.1_cds_WP_005297518.1_1_[gene=blaOXA]_[locus_tag=A7J11_03019]_[protein=OXA-286_family_carbapenem-hydrolyzing_class_D_beta-lactamase_OXA-3     -------ACAGGCTCAAACAAGTGGTGTAT 180
lcl|NG_050609.1_cds_WP_032865068.1_1_[gene=blaOXA]_[locus_tag=A7J11_03341]_[protein=OXA-286_family_carbapenem-hydrolyzing_class_D_beta-lactamase_OXA-2     -------GAGTGCCCAAACCAGTGGTGTTT 180
lcl|NG_050610.1_cds_WP_032877719.1_1_[gene=blaOXA]_[locus_tag=A7J11_03342]_[protein=OXA-286_family_carbapenem-hydrolyzing_class_D_beta-lactamase_OXA-2     -------AAATGCTCAAACTAGCGGTGTTT 180
lcl|NG_050611.1_cds_WP_032879257.1_1_[gene=blaOXA]_[locus_tag=A7J11_03343]_[protein=OXA-286_family_carbapenem-hydrolyzing_class_D_beta-lactamase_OXA-3     -------GCAGGCGCAAACCACAGGGGTTT 180
lcl|OP131862.1_cds_UUM03678.1_1_[gene=blaOXA]_[protein=OXA-286_family_carbapenem-hydrolyzing_class_D_beta-lactamase_OXA-1145]_[protein_id=UUM03678.1]_     -------GAGTGCCCAAACCAGTGGTGTTT 180
lcl|OR367337.1_cds_WLF01980.1_1_[gene=blaOXA]_[protein=OXA-286_family_carbapenem-hydrolyzing_class_D_beta-lactamase_OXA-1215]_[protein_id=WLF01980.1]_     -------GAGTGCCCAAACCCGTGGTGTTT 180
                                                                                                                                                                                         

OXA-1_consensus                                                                                                                                            TTTTACTTTACGATGCATCCACAAACGCTG 210
OXA01_crRNA                                                                                                                                                ------------------------------ 210
Forward_primer                                                                                                                                             ------------------------------ 210
Reverse_primer                                                                                                                                             ------------------------------ 210
lcl|NG_049584.1_cds_WP_004657207.1_1_[gene=blaOXA]_[locus_tag=A7J11_02987]_[protein=OXA-286_family_carbapenem-hydrolyzing_class_D_beta-lactamase_OXA-2     TGGTGATTTATGATG-GCAAGAAAATTCAA 210
lcl|NG_049585.1_cds_WP_005201559.1_1_[gene=blaOXA]_[locus_tag=A7J11_03024]_[protein=OXA-286_family_carbapenem-hydrolyzing_class_D_beta-lactamase_OXA-2     TGGTGATTTATGATG-GTAAGAAAATTCAA 210
lcl|NG_049598.1_cds_WP_005238189.1_1_[gene=blaOXA]_[locus_tag=A7J11_03016]_[protein=OXA-286_family_carbapenem-hydrolyzing_class_D_beta-lactamase_OXA-3     TGGTGATTTATGATG-GCAAGAAAATTCAA 210
lcl|NG_049599.1_cds_WP_005317413.1_1_[gene=blaOXA]_[locus_tag=A7J11_03023]_[protein=OXA-286_family_carbapenem-hydrolyzing_class_D_beta-lactamase_OXA-3     TGGTGATTTATGATG-GCAAGAAAATTCAA 210
lcl|NG_062214.1_cds_WP_016162389.1_1_[gene=blaOXA]_[locus_tag=A7J11_05878]_[protein=OXA-286_family_carbapenem-hydrolyzing_class_D_beta-lactamase_OXA-6     TGGTGATTTATGATG-GCAAGAAAATTCAA 210
lcl|NG_062218.2_cds_WP_081401608.1_1_[gene=blaOXA]_[locus_tag=A7J11_05880]_[protein=OXA-286_family_carbapenem-hydrolyzing_class_D_beta-lactamase_OXA-6     TGGTGATTTATGACG-GCAAGAAAATTCAA 210
lcl|NG_062221.1_cds_WP_023271137.1_1_[gene=blaOXA]_[locus_tag=A7J11_05883]_[protein=OXA-286_family_carbapenem-hydrolyzing_class_D_beta-lactamase_OXA-6     TGGTGATTTATGATG-GCAAGAAAATTCAA 210
lcl|NG_062226.1_cds_WP_081406929.1_1_[gene=blaOXA]_[locus_tag=A7J11_05888]_[protein=OXA-286_family_carbapenem-hydrolyzing_class_D_beta-lactamase_OXA-6     TGGTGATTTATGATG-GTAAGAAAATTCAA 210
lcl|NG_081797.1_cds_WP_257394584.1_1_[gene=blaOXA]_[locus_tag=A7J11_07703]_[protein=OXA-286_family_carbapenem-hydrolyzing_class_D_beta-lactamase_OXA-1     TGGTGATTTATGATG-GCAAGAAAATTCAA 210
lcl|NG_231557.1_cds_WP_275573817.1_1_[gene=blaOXA]_[locus_tag=A7J11_08164]_[protein=OXA-286_family_carbapenem-hydrolyzing_class_D_beta-lactamase_OXA-1     TGATGATTTATGATG-GCAAGAAAATTCAA 210
lcl|NG_061397.1_cds_WP_114699273.1_1_[gene=blaOXA]_[locus_tag=A7J11_05840]_[protein=OXA-266_family_class_D_beta-lactamase_OXA-661]_[protein_id=WP_1146     TTGTCACTTATGACG-GTCAAAAGATACAT 210
lcl|NG_062219.1_cds_WP_016651348.1_1_[gene=blaOXA]_[locus_tag=A7J11_05881]_[protein=OXA-286_family_carbapenem-hydrolyzing_class_D_beta-lactamase_OXA-6     TGGTCATCTATGATG-GCAAACAAATTCAA 210
lcl|NG_049587.1_cds_WP_005185807.1_1_[gene=blaOXA]_[locus_tag=A7J11_03012]_[protein=OXA-286_family_carbapenem-hydrolyzing_class_D_beta-lactamase_OXA-2     TGGTTATTTATGATG-GAAAGAAAATTCAA 210
lcl|NG_049588.1_cds_WP_005209448.1_1_[gene=blaOXA]_[locus_tag=A7J11_03022]_[protein=OXA-286_family_carbapenem-hydrolyzing_class_D_beta-lactamase_OXA-2     TGGTCATTTATGATG-GAAAGAAAATTCAA 210
lcl|NG_049602.1_cds_WP_005297518.1_1_[gene=blaOXA]_[locus_tag=A7J11_03019]_[protein=OXA-286_family_carbapenem-hydrolyzing_class_D_beta-lactamase_OXA-3     TGGTGATCTATGATG-GAAAGAAAATTCAA 210
lcl|NG_050609.1_cds_WP_032865068.1_1_[gene=blaOXA]_[locus_tag=A7J11_03341]_[protein=OXA-286_family_carbapenem-hydrolyzing_class_D_beta-lactamase_OXA-2     TGATGATTTATGATG-GCAAGAAAATTCAA 210
lcl|NG_050610.1_cds_WP_032877719.1_1_[gene=blaOXA]_[locus_tag=A7J11_03342]_[protein=OXA-286_family_carbapenem-hydrolyzing_class_D_beta-lactamase_OXA-2     TGGTCATTTATGATG-GAAAGAAAATTCAA 210
lcl|NG_050611.1_cds_WP_032879257.1_1_[gene=blaOXA]_[locus_tag=A7J11_03343]_[protein=OXA-286_family_carbapenem-hydrolyzing_class_D_beta-lactamase_OXA-3     TGGTCATCTATGATG-GCAAACAAATTCAA 210
lcl|OP131862.1_cds_UUM03678.1_1_[gene=blaOXA]_[protein=OXA-286_family_carbapenem-hydrolyzing_class_D_beta-lactamase_OXA-1145]_[protein_id=UUM03678.1]_     TGGTGATTTATGATG-GCAAGAAAATTCAA 210
lcl|OR367337.1_cds_WLF01980.1_1_[gene=blaOXA]_[protein=OXA-286_family_carbapenem-hydrolyzing_class_D_beta-lactamase_OXA-1215]_[protein_id=WLF01980.1]_     TGATGATTTATGATG-GCAAGAAAATTCAA 210
                                                                                                                                                                                         

OXA-1_consensus                                                                                                                                            AAATTGCTCAATTCAATAAAGCAAAGTGTG 240
OXA01_crRNA                                                                                                                                                ------------------------------ 240
Forward_primer                                                                                                                                             ------------------------------ 240
Reverse_primer                                                                                                                                             ------------------------------ 240
lcl|NG_049584.1_cds_WP_004657207.1_1_[gene=blaOXA]_[locus_tag=A7J11_02987]_[protein=OXA-286_family_carbapenem-hydrolyzing_class_D_beta-lactamase_OXA-2     AGCTATGGCAATGATCTTGATCGTGCAGAA 240
lcl|NG_049585.1_cds_WP_005201559.1_1_[gene=blaOXA]_[locus_tag=A7J11_03024]_[protein=OXA-286_family_carbapenem-hydrolyzing_class_D_beta-lactamase_OXA-2     AGCTATGGCAATGATCTTGATCGTGCAGAA 240
lcl|NG_049598.1_cds_WP_005238189.1_1_[gene=blaOXA]_[locus_tag=A7J11_03016]_[protein=OXA-286_family_carbapenem-hydrolyzing_class_D_beta-lactamase_OXA-3     AGTTATGGCAATGATCTTAATCGTGCAGAG 240
lcl|NG_049599.1_cds_WP_005317413.1_1_[gene=blaOXA]_[locus_tag=A7J11_03023]_[protein=OXA-286_family_carbapenem-hydrolyzing_class_D_beta-lactamase_OXA-3     AAATTTGGCAATGATCTTGATCGTGCAGAA 240
lcl|NG_062214.1_cds_WP_016162389.1_1_[gene=blaOXA]_[locus_tag=A7J11_05878]_[protein=OXA-286_family_carbapenem-hydrolyzing_class_D_beta-lactamase_OXA-6     AGCTATGGCAATGATCTTGATCGTGCAGAA 240
lcl|NG_062218.2_cds_WP_081401608.1_1_[gene=blaOXA]_[locus_tag=A7J11_05880]_[protein=OXA-286_family_carbapenem-hydrolyzing_class_D_beta-lactamase_OXA-6     AGCTATGGCAATGCGCTTGATCGTGCAGAG 240
lcl|NG_062221.1_cds_WP_023271137.1_1_[gene=blaOXA]_[locus_tag=A7J11_05883]_[protein=OXA-286_family_carbapenem-hydrolyzing_class_D_beta-lactamase_OXA-6     AGCTATGGCAATGATATACATCGCGCAGAT 240
lcl|NG_062226.1_cds_WP_081406929.1_1_[gene=blaOXA]_[locus_tag=A7J11_05888]_[protein=OXA-286_family_carbapenem-hydrolyzing_class_D_beta-lactamase_OXA-6     AGCTATGGCAATGACGTACATCGTGCAGAA 240
lcl|NG_081797.1_cds_WP_257394584.1_1_[gene=blaOXA]_[locus_tag=A7J11_07703]_[protein=OXA-286_family_carbapenem-hydrolyzing_class_D_beta-lactamase_OXA-1     AGCTATGGCAATGATATACATCGCGCAGAT 240
lcl|NG_231557.1_cds_WP_275573817.1_1_[gene=blaOXA]_[locus_tag=A7J11_08164]_[protein=OXA-286_family_carbapenem-hydrolyzing_class_D_beta-lactamase_OXA-1     AGCTATGGCAATGATCTTGATCGTGCAGAA 240
lcl|NG_061397.1_cds_WP_114699273.1_1_[gene=blaOXA]_[locus_tag=A7J11_05840]_[protein=OXA-266_family_class_D_beta-lactamase_OXA-661]_[protein_id=WP_1146     GAATATGGGAATGCCTTAAATCGGGCTCAA 240
lcl|NG_062219.1_cds_WP_016651348.1_1_[gene=blaOXA]_[locus_tag=A7J11_05881]_[protein=OXA-286_family_carbapenem-hydrolyzing_class_D_beta-lactamase_OXA-6     ACATACGGCAATGCAACACGCCGTGCAGAT 240
lcl|NG_049587.1_cds_WP_005185807.1_1_[gene=blaOXA]_[locus_tag=A7J11_03012]_[protein=OXA-286_family_carbapenem-hydrolyzing_class_D_beta-lactamase_OXA-2     AAATTTGGCAATGACGTACATCGTGCAGAT 240
lcl|NG_049588.1_cds_WP_005209448.1_1_[gene=blaOXA]_[locus_tag=A7J11_03022]_[protein=OXA-286_family_carbapenem-hydrolyzing_class_D_beta-lactamase_OXA-2     AAATTTGGCAATGATGTACATCGTGCAGAT 240
lcl|NG_049602.1_cds_WP_005297518.1_1_[gene=blaOXA]_[locus_tag=A7J11_03019]_[protein=OXA-286_family_carbapenem-hydrolyzing_class_D_beta-lactamase_OXA-3     AAATATGGCAATGACACCAGTCGCGCAGAG 240
lcl|NG_050609.1_cds_WP_032865068.1_1_[gene=blaOXA]_[locus_tag=A7J11_03341]_[protein=OXA-286_family_carbapenem-hydrolyzing_class_D_beta-lactamase_OXA-2     AGCTATGGCAATGATCTTGATCGTGCAGAA 240
lcl|NG_050610.1_cds_WP_032877719.1_1_[gene=blaOXA]_[locus_tag=A7J11_03342]_[protein=OXA-286_family_carbapenem-hydrolyzing_class_D_beta-lactamase_OXA-2     AAATATGGCAATGACACCAGTCGCGCAGAG 240
lcl|NG_050611.1_cds_WP_032879257.1_1_[gene=blaOXA]_[locus_tag=A7J11_03343]_[protein=OXA-286_family_carbapenem-hydrolyzing_class_D_beta-lactamase_OXA-3     ACATACGGCAATGCGACACGCCGTGCAGAT 240
lcl|OP131862.1_cds_UUM03678.1_1_[gene=blaOXA]_[protein=OXA-286_family_carbapenem-hydrolyzing_class_D_beta-lactamase_OXA-1145]_[protein_id=UUM03678.1]_     AGCTATGGCAATGATATACATCGCGCAGAT 240
lcl|OR367337.1_cds_WLF01980.1_1_[gene=blaOXA]_[protein=OXA-286_family_carbapenem-hydrolyzing_class_D_beta-lactamase_OXA-1215]_[protein_id=WLF01980.1]_     AGCTATGGCAATGATCTTGATCGTGCAGAA 240
                                                                                                                                                                                         

OXA-1_consensus                                                                                                                                            CAACGCAAATGGCACCAGATTCAACTTTCA 270
OXA01_crRNA                                                                                                                                                ------------------------------ 270
Forward_primer                                                                                                                                             ------------------------------ 270
Reverse_primer                                                                                                                                             ------------------------------ 270
lcl|NG_049584.1_cds_WP_004657207.1_1_[gene=blaOXA]_[locus_tag=A7J11_02987]_[protein=OXA-286_family_carbapenem-hydrolyzing_class_D_beta-lactamase_OXA-2     CAGCGCTA--TATTCCTGCCTCAACCTTTA 270
lcl|NG_049585.1_cds_WP_005201559.1_1_[gene=blaOXA]_[locus_tag=A7J11_03024]_[protein=OXA-286_family_carbapenem-hydrolyzing_class_D_beta-lactamase_OXA-2     CAGCGCTA--TATTCCTGCCTCAACCTTTA 270
lcl|NG_049598.1_cds_WP_005238189.1_1_[gene=blaOXA]_[locus_tag=A7J11_03016]_[protein=OXA-286_family_carbapenem-hydrolyzing_class_D_beta-lactamase_OXA-3     CAACGTTA--TATTCCTGCTTCGACCTTTA 270
lcl|NG_049599.1_cds_WP_005317413.1_1_[gene=blaOXA]_[locus_tag=A7J11_03023]_[protein=OXA-286_family_carbapenem-hydrolyzing_class_D_beta-lactamase_OXA-3     CAGCGCTA--TATTCCTGCCTCAACCTTTA 270
lcl|NG_062214.1_cds_WP_016162389.1_1_[gene=blaOXA]_[locus_tag=A7J11_05878]_[protein=OXA-286_family_carbapenem-hydrolyzing_class_D_beta-lactamase_OXA-6     CAGCGCTA--TATTCCTGCCTCAACCTTTA 270
lcl|NG_062218.2_cds_WP_081401608.1_1_[gene=blaOXA]_[locus_tag=A7J11_05880]_[protein=OXA-286_family_carbapenem-hydrolyzing_class_D_beta-lactamase_OXA-6     CAGCGTTA--TATTCCCGCCTCAACCTTTA 270
lcl|NG_062221.1_cds_WP_023271137.1_1_[gene=blaOXA]_[locus_tag=A7J11_05883]_[protein=OXA-286_family_carbapenem-hydrolyzing_class_D_beta-lactamase_OXA-6     CAGCGCTA--TATTCCTGCCTCAACCTTTA 270
lcl|NG_062226.1_cds_WP_081406929.1_1_[gene=blaOXA]_[locus_tag=A7J11_05888]_[protein=OXA-286_family_carbapenem-hydrolyzing_class_D_beta-lactamase_OXA-6     CAGCGCTA--TATTCCTGCCTCAACCTTTA 270
lcl|NG_081797.1_cds_WP_257394584.1_1_[gene=blaOXA]_[locus_tag=A7J11_07703]_[protein=OXA-286_family_carbapenem-hydrolyzing_class_D_beta-lactamase_OXA-1     CAGCGCTA--TATTCCTGCCTCAACCTTTA 270
lcl|NG_231557.1_cds_WP_275573817.1_1_[gene=blaOXA]_[locus_tag=A7J11_08164]_[protein=OXA-286_family_carbapenem-hydrolyzing_class_D_beta-lactamase_OXA-1     CAGCGCTA--TATTCCTGCCTCAACCTTTA 270
lcl|NG_061397.1_cds_WP_114699273.1_1_[gene=blaOXA]_[locus_tag=A7J11_05840]_[protein=OXA-266_family_class_D_beta-lactamase_OXA-661]_[protein_id=WP_1146     ACCTCTTA--TATCCCTGCATCTACTTTTA 270
lcl|NG_062219.1_cds_WP_016651348.1_1_[gene=blaOXA]_[locus_tag=A7J11_05881]_[protein=OXA-286_family_carbapenem-hydrolyzing_class_D_beta-lactamase_OXA-6     CAACGTTT--TATCCCAGCCTCAACCTTTA 270
lcl|NG_049587.1_cds_WP_005185807.1_1_[gene=blaOXA]_[locus_tag=A7J11_03012]_[protein=OXA-286_family_carbapenem-hydrolyzing_class_D_beta-lactamase_OXA-2     CAGCGCTA--TATCCCAGCCTCGACCTTTA 270
lcl|NG_049588.1_cds_WP_005209448.1_1_[gene=blaOXA]_[locus_tag=A7J11_03022]_[protein=OXA-286_family_carbapenem-hydrolyzing_class_D_beta-lactamase_OXA-2     CAGCGCTA--TATCCCAGCTTCGACCTTTA 270
lcl|NG_049602.1_cds_WP_005297518.1_1_[gene=blaOXA]_[locus_tag=A7J11_03019]_[protein=OXA-286_family_carbapenem-hydrolyzing_class_D_beta-lactamase_OXA-3     CAACGTTA--TATCCCTGCTTCAACATTTA 270
lcl|NG_050609.1_cds_WP_032865068.1_1_[gene=blaOXA]_[locus_tag=A7J11_03341]_[protein=OXA-286_family_carbapenem-hydrolyzing_class_D_beta-lactamase_OXA-2     CAGCGCTA--TATCCCTGCTTCAACCTTTA 270
lcl|NG_050610.1_cds_WP_032877719.1_1_[gene=blaOXA]_[locus_tag=A7J11_03342]_[protein=OXA-286_family_carbapenem-hydrolyzing_class_D_beta-lactamase_OXA-2     CATCGTTA--TATCCCAGCCTCAACTTTTA 270
lcl|NG_050611.1_cds_WP_032879257.1_1_[gene=blaOXA]_[locus_tag=A7J11_03343]_[protein=OXA-286_family_carbapenem-hydrolyzing_class_D_beta-lactamase_OXA-3     CAACGTTT--TATCCCAGCCTCAACCTTTA 270
lcl|OP131862.1_cds_UUM03678.1_1_[gene=blaOXA]_[protein=OXA-286_family_carbapenem-hydrolyzing_class_D_beta-lactamase_OXA-1145]_[protein_id=UUM03678.1]_     CAGCGCTA--TATTCCTGCCTCAACCTTTA 270
lcl|OR367337.1_cds_WLF01980.1_1_[gene=blaOXA]_[protein=OXA-286_family_carbapenem-hydrolyzing_class_D_beta-lactamase_OXA-1215]_[protein_id=WLF01980.1]_     CAGCGCTA--TATTCCTGCCTCAACCTTTA 270
                                                                                                                                                                                         

OXA-1_consensus                                                                                                                                            AGATCGCATTATCACTTAT-GGCATTTGAT 300
OXA01_crRNA                                                                                                                                                ------------------------------ 300
Forward_primer                                                                                                                                             ------------------------------ 300
Reverse_primer                                                                                                                                             ------------------------------ 300
lcl|NG_049584.1_cds_WP_004657207.1_1_[gene=blaOXA]_[locus_tag=A7J11_02987]_[protein=OXA-286_family_carbapenem-hydrolyzing_class_D_beta-lactamase_OXA-2     AAATGCTAAATGCCTTGATTGGTATACAAC 300
lcl|NG_049585.1_cds_WP_005201559.1_1_[gene=blaOXA]_[locus_tag=A7J11_03024]_[protein=OXA-286_family_carbapenem-hydrolyzing_class_D_beta-lactamase_OXA-2     AAATGTTAAACGCCTTGATCGGAATACAGC 300
lcl|NG_049598.1_cds_WP_005238189.1_1_[gene=blaOXA]_[locus_tag=A7J11_03016]_[protein=OXA-286_family_carbapenem-hydrolyzing_class_D_beta-lactamase_OXA-3     AAATCTTAAACGCCTTGATTGGCATACAGT 300
lcl|NG_049599.1_cds_WP_005317413.1_1_[gene=blaOXA]_[locus_tag=A7J11_03023]_[protein=OXA-286_family_carbapenem-hydrolyzing_class_D_beta-lactamase_OXA-3     AAATGTTAAACGCCTTGATCGGAATACAGC 300
lcl|NG_062214.1_cds_WP_016162389.1_1_[gene=blaOXA]_[locus_tag=A7J11_05878]_[protein=OXA-286_family_carbapenem-hydrolyzing_class_D_beta-lactamase_OXA-6     AAATGTTAAACGCCTTGATCGGCATACAGC 300
lcl|NG_062218.2_cds_WP_081401608.1_1_[gene=blaOXA]_[locus_tag=A7J11_05880]_[protein=OXA-286_family_carbapenem-hydrolyzing_class_D_beta-lactamase_OXA-6     AAATGTTGAATGCTTTGATCGGGATACAAC 300
lcl|NG_062221.1_cds_WP_023271137.1_1_[gene=blaOXA]_[locus_tag=A7J11_05883]_[protein=OXA-286_family_carbapenem-hydrolyzing_class_D_beta-lactamase_OXA-6     AAATGCTAAACGCCTTGATTGGTATACAAC 300
lcl|NG_062226.1_cds_WP_081406929.1_1_[gene=blaOXA]_[locus_tag=A7J11_05888]_[protein=OXA-286_family_carbapenem-hydrolyzing_class_D_beta-lactamase_OXA-6     AAATGTTAAACGCCTTGATCGGAATACAGC 300
lcl|NG_081797.1_cds_WP_257394584.1_1_[gene=blaOXA]_[locus_tag=A7J11_07703]_[protein=OXA-286_family_carbapenem-hydrolyzing_class_D_beta-lactamase_OXA-1     AAATGCTAAACGCCTTGATTGGTATACAAC 300
lcl|NG_231557.1_cds_WP_275573817.1_1_[gene=blaOXA]_[locus_tag=A7J11_08164]_[protein=OXA-286_family_carbapenem-hydrolyzing_class_D_beta-lactamase_OXA-1     AAATGCTAAATGCCTTGATTGGTATACAAC 300
lcl|NG_061397.1_cds_WP_114699273.1_1_[gene=blaOXA]_[locus_tag=A7J11_05840]_[protein=OXA-266_family_class_D_beta-lactamase_OXA-661]_[protein_id=WP_1146     AAATGCTCAATGCTTTGATTGGCATCCAAC 300
lcl|NG_062219.1_cds_WP_016651348.1_1_[gene=blaOXA]_[locus_tag=A7J11_05881]_[protein=OXA-286_family_carbapenem-hydrolyzing_class_D_beta-lactamase_OXA-6     AAATACTGAATGCACTGATTGGTATACAGC 300
lcl|NG_049587.1_cds_WP_005185807.1_1_[gene=blaOXA]_[locus_tag=A7J11_03012]_[protein=OXA-286_family_carbapenem-hydrolyzing_class_D_beta-lactamase_OXA-2     AAATGCTGAATGCGTTAATTGGTATACAGC 300
lcl|NG_049588.1_cds_WP_005209448.1_1_[gene=blaOXA]_[locus_tag=A7J11_03022]_[protein=OXA-286_family_carbapenem-hydrolyzing_class_D_beta-lactamase_OXA-2     AAATGCTGAATGCGTTAATTGGCATACAGC 300
lcl|NG_049602.1_cds_WP_005297518.1_1_[gene=blaOXA]_[locus_tag=A7J11_03019]_[protein=OXA-286_family_carbapenem-hydrolyzing_class_D_beta-lactamase_OXA-3     AAATGCTGAATGCGTTAATTGGCATACAAC 300
lcl|NG_050609.1_cds_WP_032865068.1_1_[gene=blaOXA]_[locus_tag=A7J11_03341]_[protein=OXA-286_family_carbapenem-hydrolyzing_class_D_beta-lactamase_OXA-2     AAATGTTAAACGCCTTGATCGGAATACAGC 300
lcl|NG_050610.1_cds_WP_032877719.1_1_[gene=blaOXA]_[locus_tag=A7J11_03342]_[protein=OXA-286_family_carbapenem-hydrolyzing_class_D_beta-lactamase_OXA-2     AAATGCTGAATGCGTTAATTGGCATACAGC 300
lcl|NG_050611.1_cds_WP_032879257.1_1_[gene=blaOXA]_[locus_tag=A7J11_03343]_[protein=OXA-286_family_carbapenem-hydrolyzing_class_D_beta-lactamase_OXA-3     AAATACTGAATGCACTGATTGGTATACAGC 300
lcl|OP131862.1_cds_UUM03678.1_1_[gene=blaOXA]_[protein=OXA-286_family_carbapenem-hydrolyzing_class_D_beta-lactamase_OXA-1145]_[protein_id=UUM03678.1]_     AAATGCTAAACGCCTTGATTGGTATACAAC 300
lcl|OR367337.1_cds_WLF01980.1_1_[gene=blaOXA]_[protein=OXA-286_family_carbapenem-hydrolyzing_class_D_beta-lactamase_OXA-1215]_[protein_id=WLF01980.1]_     AAATGCTAAATGCCTTGATTGGTATACAAC 300
                                                                                                                                                                                         

OXA-1_consensus                                                                                                                                            GCGGAAATAATAGATCAGAAAACCATATTC 330
OXA01_crRNA                                                                                                                                                ------------------------------ 330
Forward_primer                                                                                                                                             ------------------------------ 330
Reverse_primer                                                                                                                                             ------------------------------ 330
lcl|NG_049584.1_cds_WP_004657207.1_1_[gene=blaOXA]_[locus_tag=A7J11_02987]_[protein=OXA-286_family_carbapenem-hydrolyzing_class_D_beta-lactamase_OXA-2     ATCATAAGACCACACCAGATGA-AGTGTTT 330
lcl|NG_049585.1_cds_WP_005201559.1_1_[gene=blaOXA]_[locus_tag=A7J11_03024]_[protein=OXA-286_family_carbapenem-hydrolyzing_class_D_beta-lactamase_OXA-2     ATCATAAGACCACACCAGATGA-AATGTTT 330
lcl|NG_049598.1_cds_WP_005238189.1_1_[gene=blaOXA]_[locus_tag=A7J11_03016]_[protein=OXA-286_family_carbapenem-hydrolyzing_class_D_beta-lactamase_OXA-3     ATCATAAGACCACACCAAATGA-AGTGTTT 330
lcl|NG_049599.1_cds_WP_005317413.1_1_[gene=blaOXA]_[locus_tag=A7J11_03023]_[protein=OXA-286_family_carbapenem-hydrolyzing_class_D_beta-lactamase_OXA-3     ATCATAAGACCACACCAGATGA-AGTATTT 330
lcl|NG_062214.1_cds_WP_016162389.1_1_[gene=blaOXA]_[locus_tag=A7J11_05878]_[protein=OXA-286_family_carbapenem-hydrolyzing_class_D_beta-lactamase_OXA-6     ATCATAAGACCACACCAGATGA-AGTGTTT 330
lcl|NG_062218.2_cds_WP_081401608.1_1_[gene=blaOXA]_[locus_tag=A7J11_05880]_[protein=OXA-286_family_carbapenem-hydrolyzing_class_D_beta-lactamase_OXA-6     ATCATAAGACTGCACCAAATGA-AGTGTTT 330
lcl|NG_062221.1_cds_WP_023271137.1_1_[gene=blaOXA]_[locus_tag=A7J11_05883]_[protein=OXA-286_family_carbapenem-hydrolyzing_class_D_beta-lactamase_OXA-6     ATCATAAGACCACACCAGATGA-AGTGTTT 330
lcl|NG_062226.1_cds_WP_081406929.1_1_[gene=blaOXA]_[locus_tag=A7J11_05888]_[protein=OXA-286_family_carbapenem-hydrolyzing_class_D_beta-lactamase_OXA-6     ATCATAAGACCACACCAGATGA-AGTGTTT 330
lcl|NG_081797.1_cds_WP_257394584.1_1_[gene=blaOXA]_[locus_tag=A7J11_07703]_[protein=OXA-286_family_carbapenem-hydrolyzing_class_D_beta-lactamase_OXA-1     ATCATAAGACCACACCAGATGA-ACTGTTT 330
lcl|NG_231557.1_cds_WP_275573817.1_1_[gene=blaOXA]_[locus_tag=A7J11_08164]_[protein=OXA-286_family_carbapenem-hydrolyzing_class_D_beta-lactamase_OXA-1     ATCATAAGACCACACCAGATGA-AGTGTTT 330
lcl|NG_061397.1_cds_WP_114699273.1_1_[gene=blaOXA]_[locus_tag=A7J11_05840]_[protein=OXA-266_family_class_D_beta-lactamase_OXA-661]_[protein_id=WP_1146     ACCATAAAACGACACCAAATGA-AGTTTTT 330
lcl|NG_062219.1_cds_WP_016651348.1_1_[gene=blaOXA]_[locus_tag=A7J11_05881]_[protein=OXA-286_family_carbapenem-hydrolyzing_class_D_beta-lactamase_OXA-6     ATCATAAAACCACGCCAAATGA-AGTCTTT 330
lcl|NG_049587.1_cds_WP_005185807.1_1_[gene=blaOXA]_[locus_tag=A7J11_03012]_[protein=OXA-286_family_carbapenem-hydrolyzing_class_D_beta-lactamase_OXA-2     ATCATAAAACTACGCCAAAAGA-AGTCTTT 330
lcl|NG_049588.1_cds_WP_005209448.1_1_[gene=blaOXA]_[locus_tag=A7J11_03022]_[protein=OXA-286_family_carbapenem-hydrolyzing_class_D_beta-lactamase_OXA-2     ATCATAAAACTACGCCAAAAGA-AGTCTTT 330
lcl|NG_049602.1_cds_WP_005297518.1_1_[gene=blaOXA]_[locus_tag=A7J11_03019]_[protein=OXA-286_family_carbapenem-hydrolyzing_class_D_beta-lactamase_OXA-3     ATCATAAAACCACGCCAAATGA-AGTCTTT 330
lcl|NG_050609.1_cds_WP_032865068.1_1_[gene=blaOXA]_[locus_tag=A7J11_03341]_[protein=OXA-286_family_carbapenem-hydrolyzing_class_D_beta-lactamase_OXA-2     ATCATAAGACCACACCAGATGA-AGTATTT 330
lcl|NG_050610.1_cds_WP_032877719.1_1_[gene=blaOXA]_[locus_tag=A7J11_03342]_[protein=OXA-286_family_carbapenem-hydrolyzing_class_D_beta-lactamase_OXA-2     ATCATAAAACCACGCCAAATGA-AATCTTT 330
lcl|NG_050611.1_cds_WP_032879257.1_1_[gene=blaOXA]_[locus_tag=A7J11_03343]_[protein=OXA-286_family_carbapenem-hydrolyzing_class_D_beta-lactamase_OXA-3     ATCATAAAACCACGCCAAATGA-AGTCTTT 330
lcl|OP131862.1_cds_UUM03678.1_1_[gene=blaOXA]_[protein=OXA-286_family_carbapenem-hydrolyzing_class_D_beta-lactamase_OXA-1145]_[protein_id=UUM03678.1]_     ATCATAAGACCACACCAGATGA-ACTGTTT 330
lcl|OR367337.1_cds_WLF01980.1_1_[gene=blaOXA]_[protein=OXA-286_family_carbapenem-hydrolyzing_class_D_beta-lactamase_OXA-1215]_[protein_id=WLF01980.1]_     ATCATAAGACCACACCAGATGA-AGTGTTT 330
                                                                                                                                                                                         

OXA-1_consensus                                                                                                                                            AAATGGGATAAAACCCCCAAAGGAATGGAG 360
OXA01_crRNA                                                                                                                                                ------------------------------ 360
Forward_primer                                                                                                                                             ------------------------------ 360
Reverse_primer                                                                                                                                             ------------------------------ 360
lcl|NG_049584.1_cds_WP_004657207.1_1_[gene=blaOXA]_[locus_tag=A7J11_02987]_[protein=OXA-286_family_carbapenem-hydrolyzing_class_D_beta-lactamase_OXA-2     AAATGGGATGGCAAAAAGCGGGCATTCAGC 360
lcl|NG_049585.1_cds_WP_005201559.1_1_[gene=blaOXA]_[locus_tag=A7J11_03024]_[protein=OXA-286_family_carbapenem-hydrolyzing_class_D_beta-lactamase_OXA-2     AAATGGGATGGCAAAAAGCGAGCATTTAGC 360
lcl|NG_049598.1_cds_WP_005238189.1_1_[gene=blaOXA]_[locus_tag=A7J11_03016]_[protein=OXA-286_family_carbapenem-hydrolyzing_class_D_beta-lactamase_OXA-3     AAATGGGATGGTAAAAAGCGGACTTTCAGC 360
lcl|NG_049599.1_cds_WP_005317413.1_1_[gene=blaOXA]_[locus_tag=A7J11_03023]_[protein=OXA-286_family_carbapenem-hydrolyzing_class_D_beta-lactamase_OXA-3     AAATGGGATGGTAAAAAGCGGGCATTCAGC 360
lcl|NG_062214.1_cds_WP_016162389.1_1_[gene=blaOXA]_[locus_tag=A7J11_05878]_[protein=OXA-286_family_carbapenem-hydrolyzing_class_D_beta-lactamase_OXA-6     AAATGGGATGGTAAAAAGCGGGCATTCAGC 360
lcl|NG_062218.2_cds_WP_081401608.1_1_[gene=blaOXA]_[locus_tag=A7J11_05880]_[protein=OXA-286_family_carbapenem-hydrolyzing_class_D_beta-lactamase_OXA-6     AAATGGGATGGAAAAAAGCGAGCATTTAGT 360
lcl|NG_062221.1_cds_WP_023271137.1_1_[gene=blaOXA]_[locus_tag=A7J11_05883]_[protein=OXA-286_family_carbapenem-hydrolyzing_class_D_beta-lactamase_OXA-6     AAATGGGATGGCAAAAAGCGGGCATTCAGC 360
lcl|NG_062226.1_cds_WP_081406929.1_1_[gene=blaOXA]_[locus_tag=A7J11_05888]_[protein=OXA-286_family_carbapenem-hydrolyzing_class_D_beta-lactamase_OXA-6     AAATGGGACGGCAAAAAGCGGGCATTTAGC 360
lcl|NG_081797.1_cds_WP_257394584.1_1_[gene=blaOXA]_[locus_tag=A7J11_07703]_[protein=OXA-286_family_carbapenem-hydrolyzing_class_D_beta-lactamase_OXA-1     AAATGGGATGGCAAAAAGCGGGCATTCAGC 360
lcl|NG_231557.1_cds_WP_275573817.1_1_[gene=blaOXA]_[locus_tag=A7J11_08164]_[protein=OXA-286_family_carbapenem-hydrolyzing_class_D_beta-lactamase_OXA-1     AAATGGGATGGCAAAAAGCGGGCATTCAGC 360
lcl|NG_061397.1_cds_WP_114699273.1_1_[gene=blaOXA]_[locus_tag=A7J11_05840]_[protein=OXA-266_family_class_D_beta-lactamase_OXA-661]_[protein_id=WP_1146     AAATGGAATGGAGAAAAGCGTAGATTTAAG 360
lcl|NG_062219.1_cds_WP_016651348.1_1_[gene=blaOXA]_[locus_tag=A7J11_05881]_[protein=OXA-286_family_carbapenem-hydrolyzing_class_D_beta-lactamase_OXA-6     AAATGGGATGGTCAAAAACGTGCCTTTAGC 360
lcl|NG_049587.1_cds_WP_005185807.1_1_[gene=blaOXA]_[locus_tag=A7J11_03012]_[protein=OXA-286_family_carbapenem-hydrolyzing_class_D_beta-lactamase_OXA-2     AAATGGGATGGACAGAAACGCGCATTCAGT 360
lcl|NG_049588.1_cds_WP_005209448.1_1_[gene=blaOXA]_[locus_tag=A7J11_03022]_[protein=OXA-286_family_carbapenem-hydrolyzing_class_D_beta-lactamase_OXA-2     AAATGGGATGGACAGAAACGCGCATTCAGT 360
lcl|NG_049602.1_cds_WP_005297518.1_1_[gene=blaOXA]_[locus_tag=A7J11_03019]_[protein=OXA-286_family_carbapenem-hydrolyzing_class_D_beta-lactamase_OXA-3     AAATGGGATGGCCAAAAACGCGCATTCAGT 360
lcl|NG_050609.1_cds_WP_032865068.1_1_[gene=blaOXA]_[locus_tag=A7J11_03341]_[protein=OXA-286_family_carbapenem-hydrolyzing_class_D_beta-lactamase_OXA-2     AAATGGGATGGCAAAAAGCGGGCATTTAGT 360
lcl|NG_050610.1_cds_WP_032877719.1_1_[gene=blaOXA]_[locus_tag=A7J11_03342]_[protein=OXA-286_family_carbapenem-hydrolyzing_class_D_beta-lactamase_OXA-2     AAATGGGATGGACGGAAACGCGCATTCAGT 360
lcl|NG_050611.1_cds_WP_032879257.1_1_[gene=blaOXA]_[locus_tag=A7J11_03343]_[protein=OXA-286_family_carbapenem-hydrolyzing_class_D_beta-lactamase_OXA-3     AAATGGGATGGTCAAAAACGTGCATTTAGC 360
lcl|OP131862.1_cds_UUM03678.1_1_[gene=blaOXA]_[protein=OXA-286_family_carbapenem-hydrolyzing_class_D_beta-lactamase_OXA-1145]_[protein_id=UUM03678.1]_     AAATGGGATGGCAAAAAGCGGGCATTCAGC 360
lcl|OR367337.1_cds_WLF01980.1_1_[gene=blaOXA]_[protein=OXA-286_family_carbapenem-hydrolyzing_class_D_beta-lactamase_OXA-1215]_[protein_id=WLF01980.1]_     AAATGGGATGGCAAAAAGCGGGCATTCAGC 360
                                                                                                                                                                                         

OXA-1_consensus                                                                                                                                            ATCTGGAACAGCAATCATACACCAAAGACG 390
OXA01_crRNA                                                                                                                                                ------------------------------ 390
Forward_primer                                                                                                                                             ------------------------------ 390
Reverse_primer                                                                                                                                             ------------------------------ 390
lcl|NG_049584.1_cds_WP_004657207.1_1_[gene=blaOXA]_[locus_tag=A7J11_02987]_[protein=OXA-286_family_carbapenem-hydrolyzing_class_D_beta-lactamase_OXA-2     AGTTGGGAAAAAGATTTAACCTTAGCTGAA 390
lcl|NG_049585.1_cds_WP_005201559.1_1_[gene=blaOXA]_[locus_tag=A7J11_03024]_[protein=OXA-286_family_carbapenem-hydrolyzing_class_D_beta-lactamase_OXA-2     AGTTGGGAAAAAGATTTAACCTTAGCTGAG 390
lcl|NG_049598.1_cds_WP_005238189.1_1_[gene=blaOXA]_[locus_tag=A7J11_03016]_[protein=OXA-286_family_carbapenem-hydrolyzing_class_D_beta-lactamase_OXA-3     AGCTGGGAAAAAGATTTAAGCCTAGCTGAA 390
lcl|NG_049599.1_cds_WP_005317413.1_1_[gene=blaOXA]_[locus_tag=A7J11_03023]_[protein=OXA-286_family_carbapenem-hydrolyzing_class_D_beta-lactamase_OXA-3     AGTTGGGAAAAAGACCTCACATTAGCTGAG 390
lcl|NG_062214.1_cds_WP_016162389.1_1_[gene=blaOXA]_[locus_tag=A7J11_05878]_[protein=OXA-286_family_carbapenem-hydrolyzing_class_D_beta-lactamase_OXA-6     AGTTGGGAAAAAGATTTAACCTTGGCTGAA 390
lcl|NG_062218.2_cds_WP_081401608.1_1_[gene=blaOXA]_[locus_tag=A7J11_05880]_[protein=OXA-286_family_carbapenem-hydrolyzing_class_D_beta-lactamase_OXA-6     AGCTGGGAAAAAGATTTAACCTTAGCTGAA 390
lcl|NG_062221.1_cds_WP_023271137.1_1_[gene=blaOXA]_[locus_tag=A7J11_05883]_[protein=OXA-286_family_carbapenem-hydrolyzing_class_D_beta-lactamase_OXA-6     AGTTGGGAAAAAGATTTAACCTTAGCTGAA 390
lcl|NG_062226.1_cds_WP_081406929.1_1_[gene=blaOXA]_[locus_tag=A7J11_05888]_[protein=OXA-286_family_carbapenem-hydrolyzing_class_D_beta-lactamase_OXA-6     AGTTGGGAAAAAGATTTAACCTTAGCTGAG 390
lcl|NG_081797.1_cds_WP_257394584.1_1_[gene=blaOXA]_[locus_tag=A7J11_07703]_[protein=OXA-286_family_carbapenem-hydrolyzing_class_D_beta-lactamase_OXA-1     AGTTGGGAAAAAGATTTAACCTTAGCTGAA 390
lcl|NG_231557.1_cds_WP_275573817.1_1_[gene=blaOXA]_[locus_tag=A7J11_08164]_[protein=OXA-286_family_carbapenem-hydrolyzing_class_D_beta-lactamase_OXA-1     AGTTGGGAAAAAGATTTAACCTTAGCTGAA 390
lcl|NG_061397.1_cds_WP_114699273.1_1_[gene=blaOXA]_[locus_tag=A7J11_05840]_[protein=OXA-266_family_class_D_beta-lactamase_OXA-661]_[protein_id=WP_1146     AGCTGGGAAAAAGATTTGACTTTAACTGAA 390
lcl|NG_062219.1_cds_WP_016651348.1_1_[gene=blaOXA]_[locus_tag=A7J11_05881]_[protein=OXA-286_family_carbapenem-hydrolyzing_class_D_beta-lactamase_OXA-6     AGTTGGGAAAAAGATTTAAGTTTAGCTGAA 390
lcl|NG_049587.1_cds_WP_005185807.1_1_[gene=blaOXA]_[locus_tag=A7J11_03012]_[protein=OXA-286_family_carbapenem-hydrolyzing_class_D_beta-lactamase_OXA-2     AGTTGGGAAAAAGATCTCACATTAGCTGAG 390
lcl|NG_049588.1_cds_WP_005209448.1_1_[gene=blaOXA]_[locus_tag=A7J11_03022]_[protein=OXA-286_family_carbapenem-hydrolyzing_class_D_beta-lactamase_OXA-2     AGTTGGGAAAAAGATCTCACATTAGCTGAG 390
lcl|NG_049602.1_cds_WP_005297518.1_1_[gene=blaOXA]_[locus_tag=A7J11_03019]_[protein=OXA-286_family_carbapenem-hydrolyzing_class_D_beta-lactamase_OXA-3     AGCTGGGAAAAAGATCTCACATTAGCTGAG 390
lcl|NG_050609.1_cds_WP_032865068.1_1_[gene=blaOXA]_[locus_tag=A7J11_03341]_[protein=OXA-286_family_carbapenem-hydrolyzing_class_D_beta-lactamase_OXA-2     AGTTGGGAAAAAGATTTAACCTTAGCTGAG 390
lcl|NG_050610.1_cds_WP_032877719.1_1_[gene=blaOXA]_[locus_tag=A7J11_03342]_[protein=OXA-286_family_carbapenem-hydrolyzing_class_D_beta-lactamase_OXA-2     AGTTGGGAAAAAGACCTCACACTAGCGGAG 390
lcl|NG_050611.1_cds_WP_032879257.1_1_[gene=blaOXA]_[locus_tag=A7J11_03343]_[protein=OXA-286_family_carbapenem-hydrolyzing_class_D_beta-lactamase_OXA-3     AGTTGGGAAAAAGATTTAAGTTTGGCTGAA 390
lcl|OP131862.1_cds_UUM03678.1_1_[gene=blaOXA]_[protein=OXA-286_family_carbapenem-hydrolyzing_class_D_beta-lactamase_OXA-1145]_[protein_id=UUM03678.1]_     AGTTGGGAAAAAGATTTAACCTTAGCTGAA 390
lcl|OR367337.1_cds_WLF01980.1_1_[gene=blaOXA]_[protein=OXA-286_family_carbapenem-hydrolyzing_class_D_beta-lactamase_OXA-1215]_[protein_id=WLF01980.1]_     AGTTGGGAAAAAGATTTAACCTTAGCTGAA 390
                                                                                                                                                                                         

OXA-1_consensus                                                                                                                                            TGGATGCAATTTTCTGTTGTTTGGGTTTCG 420
OXA01_crRNA                                                                                                                                                ------------------------------ 420
Forward_primer                                                                                                                                             ------------------------------ 420
Reverse_primer                                                                                                                                             ------------------------------ 420
lcl|NG_049584.1_cds_WP_004657207.1_1_[gene=blaOXA]_[locus_tag=A7J11_02987]_[protein=OXA-286_family_carbapenem-hydrolyzing_class_D_beta-lactamase_OXA-2     GCGATGCAGGCATCGGCGGTACCTGTGTAT 420
lcl|NG_049585.1_cds_WP_005201559.1_1_[gene=blaOXA]_[locus_tag=A7J11_03024]_[protein=OXA-286_family_carbapenem-hydrolyzing_class_D_beta-lactamase_OXA-2     GCGATGCAGGCATCGGCGGTACCTGTCTAT 420
lcl|NG_049598.1_cds_WP_005238189.1_1_[gene=blaOXA]_[locus_tag=A7J11_03016]_[protein=OXA-286_family_carbapenem-hydrolyzing_class_D_beta-lactamase_OXA-3     GCCATGCAGGCATCGGCTGTACCTGTCTAT 420
lcl|NG_049599.1_cds_WP_005317413.1_1_[gene=blaOXA]_[locus_tag=A7J11_03023]_[protein=OXA-286_family_carbapenem-hydrolyzing_class_D_beta-lactamase_OXA-3     GCGATGCAGGCATCGGCGGTACCCGTGTAT 420
lcl|NG_062214.1_cds_WP_016162389.1_1_[gene=blaOXA]_[locus_tag=A7J11_05878]_[protein=OXA-286_family_carbapenem-hydrolyzing_class_D_beta-lactamase_OXA-6     GCCATGCAGGCATCGGCGGTACCTGTCTAT 420
lcl|NG_062218.2_cds_WP_081401608.1_1_[gene=blaOXA]_[locus_tag=A7J11_05880]_[protein=OXA-286_family_carbapenem-hydrolyzing_class_D_beta-lactamase_OXA-6     GCGATGCAGGCATCGGCGGTACCCGTTTAT 420
lcl|NG_062221.1_cds_WP_023271137.1_1_[gene=blaOXA]_[locus_tag=A7J11_05883]_[protein=OXA-286_family_carbapenem-hydrolyzing_class_D_beta-lactamase_OXA-6     GCGATGCAGGCATCGGCGGTACCTGTGTAT 420
lcl|NG_062226.1_cds_WP_081406929.1_1_[gene=blaOXA]_[locus_tag=A7J11_05888]_[protein=OXA-286_family_carbapenem-hydrolyzing_class_D_beta-lactamase_OXA-6     GCGATGCAGGCATCGGCGGTACCTGTCTAT 420
lcl|NG_081797.1_cds_WP_257394584.1_1_[gene=blaOXA]_[locus_tag=A7J11_07703]_[protein=OXA-286_family_carbapenem-hydrolyzing_class_D_beta-lactamase_OXA-1     GCGATGCAGGCATCGGCGGTACCTGTGTAT 420
lcl|NG_231557.1_cds_WP_275573817.1_1_[gene=blaOXA]_[locus_tag=A7J11_08164]_[protein=OXA-286_family_carbapenem-hydrolyzing_class_D_beta-lactamase_OXA-1     GCGATGCAGGCATCGGCGGTACCTGTGTAT 420
lcl|NG_061397.1_cds_WP_114699273.1_1_[gene=blaOXA]_[locus_tag=A7J11_05840]_[protein=OXA-266_family_class_D_beta-lactamase_OXA-661]_[protein_id=WP_1146     GCGATCCAAGCATCCGCTGTTCCTATTTAT 420
lcl|NG_062219.1_cds_WP_016651348.1_1_[gene=blaOXA]_[locus_tag=A7J11_05881]_[protein=OXA-286_family_carbapenem-hydrolyzing_class_D_beta-lactamase_OXA-6     GCTATGCAGGCATCGGCTGTACCTGTCTAT 420
lcl|NG_049587.1_cds_WP_005185807.1_1_[gene=blaOXA]_[locus_tag=A7J11_03012]_[protein=OXA-286_family_carbapenem-hydrolyzing_class_D_beta-lactamase_OXA-2     GCAATGCAGGCATCGGCTGTGCCTGTGTAT 420
lcl|NG_049588.1_cds_WP_005209448.1_1_[gene=blaOXA]_[locus_tag=A7J11_03022]_[protein=OXA-286_family_carbapenem-hydrolyzing_class_D_beta-lactamase_OXA-2     GCAATGCAGGCATCGGCTGTGCCTGTGTAT 420
lcl|NG_049602.1_cds_WP_005297518.1_1_[gene=blaOXA]_[locus_tag=A7J11_03019]_[protein=OXA-286_family_carbapenem-hydrolyzing_class_D_beta-lactamase_OXA-3     GCAATGCAGGCATCGGCTGTGCCTGTATAT 420
lcl|NG_050609.1_cds_WP_032865068.1_1_[gene=blaOXA]_[locus_tag=A7J11_03341]_[protein=OXA-286_family_carbapenem-hydrolyzing_class_D_beta-lactamase_OXA-2     GCGATGCAGGCATCAGCGGTACCTGTCTAT 420
lcl|NG_050610.1_cds_WP_032877719.1_1_[gene=blaOXA]_[locus_tag=A7J11_03342]_[protein=OXA-286_family_carbapenem-hydrolyzing_class_D_beta-lactamase_OXA-2     GCGATGCAGGCATCAGCTGTGCCTGTGTAT 420
lcl|NG_050611.1_cds_WP_032879257.1_1_[gene=blaOXA]_[locus_tag=A7J11_03343]_[protein=OXA-286_family_carbapenem-hydrolyzing_class_D_beta-lactamase_OXA-3     GCTATGCAGGCATCGGCTGTACCTGTCTAT 420
lcl|OP131862.1_cds_UUM03678.1_1_[gene=blaOXA]_[protein=OXA-286_family_carbapenem-hydrolyzing_class_D_beta-lactamase_OXA-1145]_[protein_id=UUM03678.1]_     GCGATGCAGGCATCGGCGGTACCTGTGTAT 420
lcl|OR367337.1_cds_WLF01980.1_1_[gene=blaOXA]_[protein=OXA-286_family_carbapenem-hydrolyzing_class_D_beta-lactamase_OXA-1215]_[protein_id=WLF01980.1]_     GCGATGCAGGCATCGGCGGTACCTGTGTAT 420
                                                                                                                                                                                         

OXA-1_consensus                                                                                                                                            CAAGAAATAACCCAAAAAATTGGATTAAAT 450
OXA01_crRNA                                                                                                                                                ------------------------------ 450
Forward_primer                                                                                                                                             ------------------------------ 450
Reverse_primer                                                                                                                                             ------------------------------ 450
lcl|NG_049584.1_cds_WP_004657207.1_1_[gene=blaOXA]_[locus_tag=A7J11_02987]_[protein=OXA-286_family_carbapenem-hydrolyzing_class_D_beta-lactamase_OXA-2     CAGGAACTAGCAAGACGTATTGGCTTGGAG 450
lcl|NG_049585.1_cds_WP_005201559.1_1_[gene=blaOXA]_[locus_tag=A7J11_03024]_[protein=OXA-286_family_carbapenem-hydrolyzing_class_D_beta-lactamase_OXA-2     CAAGAATTGGCAAGACGTATTGGTCTGGAA 450
lcl|NG_049598.1_cds_WP_005238189.1_1_[gene=blaOXA]_[locus_tag=A7J11_03016]_[protein=OXA-286_family_carbapenem-hydrolyzing_class_D_beta-lactamase_OXA-3     CAGGAGCTAGCACGACGGATTGGTCTAGAA 450
lcl|NG_049599.1_cds_WP_005317413.1_1_[gene=blaOXA]_[locus_tag=A7J11_03023]_[protein=OXA-286_family_carbapenem-hydrolyzing_class_D_beta-lactamase_OXA-3     CAAGAATTGGCAAGACGTATTGGTTTGGAA 450
lcl|NG_062214.1_cds_WP_016162389.1_1_[gene=blaOXA]_[locus_tag=A7J11_05878]_[protein=OXA-286_family_carbapenem-hydrolyzing_class_D_beta-lactamase_OXA-6     CAGGAATTGGCACGACGTATTGGCTTAGAA 450
lcl|NG_062218.2_cds_WP_081401608.1_1_[gene=blaOXA]_[locus_tag=A7J11_05880]_[protein=OXA-286_family_carbapenem-hydrolyzing_class_D_beta-lactamase_OXA-6     CAAGAGTTGGCAAGACGGATTGGTTTAGAA 450
lcl|NG_062221.1_cds_WP_023271137.1_1_[gene=blaOXA]_[locus_tag=A7J11_05883]_[protein=OXA-286_family_carbapenem-hydrolyzing_class_D_beta-lactamase_OXA-6     CAAGAGTTGGCAAGACGTATTGGCTTGGAG 450
lcl|NG_062226.1_cds_WP_081406929.1_1_[gene=blaOXA]_[locus_tag=A7J11_05888]_[protein=OXA-286_family_carbapenem-hydrolyzing_class_D_beta-lactamase_OXA-6     CAAGAATTGGCAAGACGTATTGGCTTGGAA 450
lcl|NG_081797.1_cds_WP_257394584.1_1_[gene=blaOXA]_[locus_tag=A7J11_07703]_[protein=OXA-286_family_carbapenem-hydrolyzing_class_D_beta-lactamase_OXA-1     CAAGAGTTGGCAAGACGTATTGGCTTGGAG 450
lcl|NG_231557.1_cds_WP_275573817.1_1_[gene=blaOXA]_[locus_tag=A7J11_08164]_[protein=OXA-286_family_carbapenem-hydrolyzing_class_D_beta-lactamase_OXA-1     CAGGAACTAGCAAGACGTATTGGCTTGGAG 450
lcl|NG_061397.1_cds_WP_114699273.1_1_[gene=blaOXA]_[locus_tag=A7J11_05840]_[protein=OXA-266_family_class_D_beta-lactamase_OXA-661]_[protein_id=WP_1146     CAAGAATTAGCCAGACGAATAGGTTTAGAT 450
lcl|NG_062219.1_cds_WP_016651348.1_1_[gene=blaOXA]_[locus_tag=A7J11_05881]_[protein=OXA-286_family_carbapenem-hydrolyzing_class_D_beta-lactamase_OXA-6     CAGGAGCTAGCGCGACGCATTGGTCTAGAA 450
lcl|NG_049587.1_cds_WP_005185807.1_1_[gene=blaOXA]_[locus_tag=A7J11_03012]_[protein=OXA-286_family_carbapenem-hydrolyzing_class_D_beta-lactamase_OXA-2     CAAGAGCTGGCACGACGTATTGGTCTGGAG 450
lcl|NG_049588.1_cds_WP_005209448.1_1_[gene=blaOXA]_[locus_tag=A7J11_03022]_[protein=OXA-286_family_carbapenem-hydrolyzing_class_D_beta-lactamase_OXA-2     CAAGAGCTGGCACGACGTATTGGTCTGGAA 450
lcl|NG_049602.1_cds_WP_005297518.1_1_[gene=blaOXA]_[locus_tag=A7J11_03019]_[protein=OXA-286_family_carbapenem-hydrolyzing_class_D_beta-lactamase_OXA-3     CAAGAGCTGGCACGACGGATTGGTCTGGAA 450
lcl|NG_050609.1_cds_WP_032865068.1_1_[gene=blaOXA]_[locus_tag=A7J11_03341]_[protein=OXA-286_family_carbapenem-hydrolyzing_class_D_beta-lactamase_OXA-2     CAAGAATTGGCAAGACGTATTGGTTTGGAA 450
lcl|NG_050610.1_cds_WP_032877719.1_1_[gene=blaOXA]_[locus_tag=A7J11_03342]_[protein=OXA-286_family_carbapenem-hydrolyzing_class_D_beta-lactamase_OXA-2     CAAGAGCTGGCACGACGTATTGGCCTAGAA 450
lcl|NG_050611.1_cds_WP_032879257.1_1_[gene=blaOXA]_[locus_tag=A7J11_03343]_[protein=OXA-286_family_carbapenem-hydrolyzing_class_D_beta-lactamase_OXA-3     CAGGAGCTAGCACGACGCATTGGTCTAGAA 450
lcl|OP131862.1_cds_UUM03678.1_1_[gene=blaOXA]_[protein=OXA-286_family_carbapenem-hydrolyzing_class_D_beta-lactamase_OXA-1145]_[protein_id=UUM03678.1]_     CAAGAGTTGGCAAGACGTATTGGCTTGGAG 450
lcl|OR367337.1_cds_WLF01980.1_1_[gene=blaOXA]_[protein=OXA-286_family_carbapenem-hydrolyzing_class_D_beta-lactamase_OXA-1215]_[protein_id=WLF01980.1]_     CAGGAACTAGCAAGACGTATTGGCTTGGAG 450
                                                                                                                                                                                         

OXA-1_consensus                                                                                                                                            AAAATCAAGAATTATCTCAAAGATTTTGAT 480
OXA01_crRNA                                                                                                                                                ------------------------------ 480
Forward_primer                                                                                                                                             ------------------------------ 480
Reverse_primer                                                                                                                                             ------------------------------ 480
lcl|NG_049584.1_cds_WP_004657207.1_1_[gene=blaOXA]_[locus_tag=A7J11_02987]_[protein=OXA-286_family_carbapenem-hydrolyzing_class_D_beta-lactamase_OXA-2     TTAATGACCCGTGAAGTGAAGCGTGTGGGT 480
lcl|NG_049585.1_cds_WP_005201559.1_1_[gene=blaOXA]_[locus_tag=A7J11_03024]_[protein=OXA-286_family_carbapenem-hydrolyzing_class_D_beta-lactamase_OXA-2     CTGATGACTCGGGAAGTTAAGCGAGTGGGC 480
lcl|NG_049598.1_cds_WP_005238189.1_1_[gene=blaOXA]_[locus_tag=A7J11_03016]_[protein=OXA-286_family_carbapenem-hydrolyzing_class_D_beta-lactamase_OXA-3     CTTATGACCCGTGAGGTGAAGCGTGTGGGC 480
lcl|NG_049599.1_cds_WP_005317413.1_1_[gene=blaOXA]_[locus_tag=A7J11_03023]_[protein=OXA-286_family_carbapenem-hydrolyzing_class_D_beta-lactamase_OXA-3     CTGATGACCCGTGAAGTAAAGCGTGTGGGT 480
lcl|NG_062214.1_cds_WP_016162389.1_1_[gene=blaOXA]_[locus_tag=A7J11_05878]_[protein=OXA-286_family_carbapenem-hydrolyzing_class_D_beta-lactamase_OXA-6     CTGATGACCCGTGAAGTGAAGCGTGTAGGT 480
lcl|NG_062218.2_cds_WP_081401608.1_1_[gene=blaOXA]_[locus_tag=A7J11_05880]_[protein=OXA-286_family_carbapenem-hydrolyzing_class_D_beta-lactamase_OXA-6     CTGATGACCCGTGAAGTGAAGCGTGTAGGT 480
lcl|NG_062221.1_cds_WP_023271137.1_1_[gene=blaOXA]_[locus_tag=A7J11_05883]_[protein=OXA-286_family_carbapenem-hydrolyzing_class_D_beta-lactamase_OXA-6     TTAATGACCCGTGAAGTGAAGCGTGTGGGT 480
lcl|NG_062226.1_cds_WP_081406929.1_1_[gene=blaOXA]_[locus_tag=A7J11_05888]_[protein=OXA-286_family_carbapenem-hydrolyzing_class_D_beta-lactamase_OXA-6     CTGATGAGCCGTGAAGTAAAGCGTGTGGGT 480
lcl|NG_081797.1_cds_WP_257394584.1_1_[gene=blaOXA]_[locus_tag=A7J11_07703]_[protein=OXA-286_family_carbapenem-hydrolyzing_class_D_beta-lactamase_OXA-1     TTAATGACCCGTGAAGTGAAGCGTGTGGGT 480
lcl|NG_231557.1_cds_WP_275573817.1_1_[gene=blaOXA]_[locus_tag=A7J11_08164]_[protein=OXA-286_family_carbapenem-hydrolyzing_class_D_beta-lactamase_OXA-1     TTAATGACCCGTGAAGTGAAGCGTGTGGGT 480
lcl|NG_061397.1_cds_WP_114699273.1_1_[gene=blaOXA]_[locus_tag=A7J11_05840]_[protein=OXA-266_family_class_D_beta-lactamase_OXA-661]_[protein_id=WP_1146     ATGATGGCATCTGAAGTTAAAAGAATAGGC 480
lcl|NG_062219.1_cds_WP_016651348.1_1_[gene=blaOXA]_[locus_tag=A7J11_05881]_[protein=OXA-286_family_carbapenem-hydrolyzing_class_D_beta-lactamase_OXA-6     CTCATGACCCGTGAGGTGAAGCGTGTTGGC 480
lcl|NG_049587.1_cds_WP_005185807.1_1_[gene=blaOXA]_[locus_tag=A7J11_03012]_[protein=OXA-286_family_carbapenem-hydrolyzing_class_D_beta-lactamase_OXA-2     CTGATGACTCGTGAAGTTAAGCGAGTGGGC 480
lcl|NG_049588.1_cds_WP_005209448.1_1_[gene=blaOXA]_[locus_tag=A7J11_03022]_[protein=OXA-286_family_carbapenem-hydrolyzing_class_D_beta-lactamase_OXA-2     CTGATGACTCGGGAAGTGAAGCGAGTGGGC 480
lcl|NG_049602.1_cds_WP_005297518.1_1_[gene=blaOXA]_[locus_tag=A7J11_03019]_[protein=OXA-286_family_carbapenem-hydrolyzing_class_D_beta-lactamase_OXA-3     CTGATGACCCGTGAAGTGAAGCGAGTGGGT 480
lcl|NG_050609.1_cds_WP_032865068.1_1_[gene=blaOXA]_[locus_tag=A7J11_03341]_[protein=OXA-286_family_carbapenem-hydrolyzing_class_D_beta-lactamase_OXA-2     CTGATGACCCGTGAAGTAAAGCGCGTGGGT 480
lcl|NG_050610.1_cds_WP_032877719.1_1_[gene=blaOXA]_[locus_tag=A7J11_03342]_[protein=OXA-286_family_carbapenem-hydrolyzing_class_D_beta-lactamase_OXA-2     CTGATGACCCAAGAAATTAAGCGAGTGGGT 480
lcl|NG_050611.1_cds_WP_032879257.1_1_[gene=blaOXA]_[locus_tag=A7J11_03343]_[protein=OXA-286_family_carbapenem-hydrolyzing_class_D_beta-lactamase_OXA-3     CTCATGACCCGTGAGGTGAAGCGTGTTGGC 480
lcl|OP131862.1_cds_UUM03678.1_1_[gene=blaOXA]_[protein=OXA-286_family_carbapenem-hydrolyzing_class_D_beta-lactamase_OXA-1145]_[protein_id=UUM03678.1]_     TTAATGACCCGTGAAGTGAAGCGTGTGGGT 480
lcl|OR367337.1_cds_WLF01980.1_1_[gene=blaOXA]_[protein=OXA-286_family_carbapenem-hydrolyzing_class_D_beta-lactamase_OXA-1215]_[protein_id=WLF01980.1]_     TTAATGACCCGTGAAGTGAAGCGTGTGGGT 480
                                                                                                                                                                                         

OXA-1_consensus                                                                                                                                            TATGGAAATCAAGACTTCTCTGGAGATAAA 510
OXA01_crRNA                                                                                                                                                ------------------------------ 510
Forward_primer                                                                                                                                             ------------------------------ 510
Reverse_primer                                                                                                                                             ------------------------------ 510
lcl|NG_049584.1_cds_WP_004657207.1_1_[gene=blaOXA]_[locus_tag=A7J11_02987]_[protein=OXA-286_family_carbapenem-hydrolyzing_class_D_beta-lactamase_OXA-2     TATGGCA------------------ATAAA 510
lcl|NG_049585.1_cds_WP_005201559.1_1_[gene=blaOXA]_[locus_tag=A7J11_03024]_[protein=OXA-286_family_carbapenem-hydrolyzing_class_D_beta-lactamase_OXA-2     TATGGCA------------------ATAAA 510
lcl|NG_049598.1_cds_WP_005238189.1_1_[gene=blaOXA]_[locus_tag=A7J11_03016]_[protein=OXA-286_family_carbapenem-hydrolyzing_class_D_beta-lactamase_OXA-3     TATGGCA------------------ATAAA 510
lcl|NG_049599.1_cds_WP_005317413.1_1_[gene=blaOXA]_[locus_tag=A7J11_03023]_[protein=OXA-286_family_carbapenem-hydrolyzing_class_D_beta-lactamase_OXA-3     TATGGTA------------------ATAAA 510
lcl|NG_062214.1_cds_WP_016162389.1_1_[gene=blaOXA]_[locus_tag=A7J11_05878]_[protein=OXA-286_family_carbapenem-hydrolyzing_class_D_beta-lactamase_OXA-6     TATGGCA------------------ATAAA 510
lcl|NG_062218.2_cds_WP_081401608.1_1_[gene=blaOXA]_[locus_tag=A7J11_05880]_[protein=OXA-286_family_carbapenem-hydrolyzing_class_D_beta-lactamase_OXA-6     TATGGTA------------------ATAAA 510
lcl|NG_062221.1_cds_WP_023271137.1_1_[gene=blaOXA]_[locus_tag=A7J11_05883]_[protein=OXA-286_family_carbapenem-hydrolyzing_class_D_beta-lactamase_OXA-6     TATGGCA------------------ATAAA 510
lcl|NG_062226.1_cds_WP_081406929.1_1_[gene=blaOXA]_[locus_tag=A7J11_05888]_[protein=OXA-286_family_carbapenem-hydrolyzing_class_D_beta-lactamase_OXA-6     TATGGTA------------------ATAAA 510
lcl|NG_081797.1_cds_WP_257394584.1_1_[gene=blaOXA]_[locus_tag=A7J11_07703]_[protein=OXA-286_family_carbapenem-hydrolyzing_class_D_beta-lactamase_OXA-1     TATGGCA------------------ATAAA 510
lcl|NG_231557.1_cds_WP_275573817.1_1_[gene=blaOXA]_[locus_tag=A7J11_08164]_[protein=OXA-286_family_carbapenem-hydrolyzing_class_D_beta-lactamase_OXA-1     TATGGCA------------------ATAAA 510
lcl|NG_061397.1_cds_WP_114699273.1_1_[gene=blaOXA]_[locus_tag=A7J11_05840]_[protein=OXA-266_family_class_D_beta-lactamase_OXA-661]_[protein_id=WP_1146     TTTGGAA------------------ATTCA 510
lcl|NG_062219.1_cds_WP_016651348.1_1_[gene=blaOXA]_[locus_tag=A7J11_05881]_[protein=OXA-286_family_carbapenem-hydrolyzing_class_D_beta-lactamase_OXA-6     TATGGCA------------------ATAAA 510
lcl|NG_049587.1_cds_WP_005185807.1_1_[gene=blaOXA]_[locus_tag=A7J11_03012]_[protein=OXA-286_family_carbapenem-hydrolyzing_class_D_beta-lactamase_OXA-2     TATGGAA------------------ATAAG 510
lcl|NG_049588.1_cds_WP_005209448.1_1_[gene=blaOXA]_[locus_tag=A7J11_03022]_[protein=OXA-286_family_carbapenem-hydrolyzing_class_D_beta-lactamase_OXA-2     TATGGCA------------------ATAAG 510
lcl|NG_049602.1_cds_WP_005297518.1_1_[gene=blaOXA]_[locus_tag=A7J11_03019]_[protein=OXA-286_family_carbapenem-hydrolyzing_class_D_beta-lactamase_OXA-3     TATGGGA------------------ATAAG 510
lcl|NG_050609.1_cds_WP_032865068.1_1_[gene=blaOXA]_[locus_tag=A7J11_03341]_[protein=OXA-286_family_carbapenem-hydrolyzing_class_D_beta-lactamase_OXA-2     TATGGTA------------------ATAAA 510
lcl|NG_050610.1_cds_WP_032877719.1_1_[gene=blaOXA]_[locus_tag=A7J11_03342]_[protein=OXA-286_family_carbapenem-hydrolyzing_class_D_beta-lactamase_OXA-2     TATGGCA------------------ATAAC 510
lcl|NG_050611.1_cds_WP_032879257.1_1_[gene=blaOXA]_[locus_tag=A7J11_03343]_[protein=OXA-286_family_carbapenem-hydrolyzing_class_D_beta-lactamase_OXA-3     TATGGCA------------------ATAAA 510
lcl|OP131862.1_cds_UUM03678.1_1_[gene=blaOXA]_[protein=OXA-286_family_carbapenem-hydrolyzing_class_D_beta-lactamase_OXA-1145]_[protein_id=UUM03678.1]_     TATGGCA------------------ATAAA 510
lcl|OR367337.1_cds_WLF01980.1_1_[gene=blaOXA]_[protein=OXA-286_family_carbapenem-hydrolyzing_class_D_beta-lactamase_OXA-1215]_[protein_id=WLF01980.1]_     TATGGCA------------------ATAAA 510
                                                                                                                                                                                         

OXA-1_consensus                                                                                                                                            GAAAGAAACAACGGATTAACAGAAGCATGG 540
OXA01_crRNA                                                                                                                                                ------------------------------ 540
Forward_primer                                                                                                                                             -----------------------AGCATGG 540
Reverse_primer                                                                                                                                             ------------------------------ 540
lcl|NG_049584.1_cds_WP_004657207.1_1_[gene=blaOXA]_[locus_tag=A7J11_02987]_[protein=OXA-286_family_carbapenem-hydrolyzing_class_D_beta-lactamase_OXA-2     AATATTGGGACACAAGTTGATAATTTCTGG 540
lcl|NG_049585.1_cds_WP_005201559.1_1_[gene=blaOXA]_[locus_tag=A7J11_03024]_[protein=OXA-286_family_carbapenem-hydrolyzing_class_D_beta-lactamase_OXA-2     AATATAGGAACTCAAGTCGATAACTTTTGG 540
lcl|NG_049598.1_cds_WP_005238189.1_1_[gene=blaOXA]_[locus_tag=A7J11_03016]_[protein=OXA-286_family_carbapenem-hydrolyzing_class_D_beta-lactamase_OXA-3     AATATTGGCACCCAAGTCGATAATTTTTGG 540
lcl|NG_049599.1_cds_WP_005317413.1_1_[gene=blaOXA]_[locus_tag=A7J11_03023]_[protein=OXA-286_family_carbapenem-hydrolyzing_class_D_beta-lactamase_OXA-3     AATATCGGGACACAAGTCGATAATTTCTGG 540
lcl|NG_062214.1_cds_WP_016162389.1_1_[gene=blaOXA]_[locus_tag=A7J11_05878]_[protein=OXA-286_family_carbapenem-hydrolyzing_class_D_beta-lactamase_OXA-6     AATATCGGGACGCAAGTTGATACTTTCTGG 540
lcl|NG_062218.2_cds_WP_081401608.1_1_[gene=blaOXA]_[locus_tag=A7J11_05880]_[protein=OXA-286_family_carbapenem-hydrolyzing_class_D_beta-lactamase_OXA-6     AATATTGGGACGCAAGTGGATAATTTCTGG 540
lcl|NG_062221.1_cds_WP_023271137.1_1_[gene=blaOXA]_[locus_tag=A7J11_05883]_[protein=OXA-286_family_carbapenem-hydrolyzing_class_D_beta-lactamase_OXA-6     AATATTGGGACACAAGTTGATAATTTCTGG 540
lcl|NG_062226.1_cds_WP_081406929.1_1_[gene=blaOXA]_[locus_tag=A7J11_05888]_[protein=OXA-286_family_carbapenem-hydrolyzing_class_D_beta-lactamase_OXA-6     AATATCGGGACACAAGTCGATAATTTCTGG 540
lcl|NG_081797.1_cds_WP_257394584.1_1_[gene=blaOXA]_[locus_tag=A7J11_07703]_[protein=OXA-286_family_carbapenem-hydrolyzing_class_D_beta-lactamase_OXA-1     AATATTGGGACACAAGTTGATAATTTCTGG 540
lcl|NG_231557.1_cds_WP_275573817.1_1_[gene=blaOXA]_[locus_tag=A7J11_08164]_[protein=OXA-286_family_carbapenem-hydrolyzing_class_D_beta-lactamase_OXA-1     AATATTGGGACACAAGTTGATAATTTCTGG 540
lcl|NG_061397.1_cds_WP_114699273.1_1_[gene=blaOXA]_[locus_tag=A7J11_05840]_[protein=OXA-266_family_class_D_beta-lactamase_OXA-661]_[protein_id=WP_1146     GATATAGGCAATCAGGTCGATAATTTTTGG 540
lcl|NG_062219.1_cds_WP_016651348.1_1_[gene=blaOXA]_[locus_tag=A7J11_05881]_[protein=OXA-286_family_carbapenem-hydrolyzing_class_D_beta-lactamase_OXA-6     AATATTGGAACCCAAGTCGATAATTTTTGG 540
lcl|NG_049587.1_cds_WP_005185807.1_1_[gene=blaOXA]_[locus_tag=A7J11_03012]_[protein=OXA-286_family_carbapenem-hydrolyzing_class_D_beta-lactamase_OXA-2     AATATTGGGACACAAGTCGATAACTTTTGG 540
lcl|NG_049588.1_cds_WP_005209448.1_1_[gene=blaOXA]_[locus_tag=A7J11_03022]_[protein=OXA-286_family_carbapenem-hydrolyzing_class_D_beta-lactamase_OXA-2     AATATAGGGACACAAGTCGATAATTTTTGG 540
lcl|NG_049602.1_cds_WP_005297518.1_1_[gene=blaOXA]_[locus_tag=A7J11_03019]_[protein=OXA-286_family_carbapenem-hydrolyzing_class_D_beta-lactamase_OXA-3     AATATTGGCACACAAGTCGATAATTTTTGG 540
lcl|NG_050609.1_cds_WP_032865068.1_1_[gene=blaOXA]_[locus_tag=A7J11_03341]_[protein=OXA-286_family_carbapenem-hydrolyzing_class_D_beta-lactamase_OXA-2     AATATCGGGACACAAGTCGATAATTTCTGG 540
lcl|NG_050610.1_cds_WP_032877719.1_1_[gene=blaOXA]_[locus_tag=A7J11_03342]_[protein=OXA-286_family_carbapenem-hydrolyzing_class_D_beta-lactamase_OXA-2     AATGTTGGGACACAGGTCGATAATTTCTGG 540
lcl|NG_050611.1_cds_WP_032879257.1_1_[gene=blaOXA]_[locus_tag=A7J11_03343]_[protein=OXA-286_family_carbapenem-hydrolyzing_class_D_beta-lactamase_OXA-3     CATATTGGAACCCAAGTCGATAATTTTTGG 540
lcl|OP131862.1_cds_UUM03678.1_1_[gene=blaOXA]_[protein=OXA-286_family_carbapenem-hydrolyzing_class_D_beta-lactamase_OXA-1145]_[protein_id=UUM03678.1]_     AATATTGGGACACAAGTTGATAATTTCTGG 540
lcl|OR367337.1_cds_WLF01980.1_1_[gene=blaOXA]_[protein=OXA-286_family_carbapenem-hydrolyzing_class_D_beta-lactamase_OXA-1215]_[protein_id=WLF01980.1]_     AATATTGGGACACAAGTTGATAATTTCTGG 540
                                                                                                                                                                                         

OXA-1_consensus                                                                                                                                            CTCGAAAGTAGCTTAAAAATTTCACCAGAA 570
OXA01_crRNA                                                                                                                                                -----------------------ACCAGAA 570
Forward_primer                                                                                                                                             CTCGAAAGTAGCTTA--------------- 570
Reverse_primer                                                                                                                                             ------------------------------ 570
lcl|NG_049584.1_cds_WP_004657207.1_1_[gene=blaOXA]_[locus_tag=A7J11_02987]_[protein=OXA-286_family_carbapenem-hydrolyzing_class_D_beta-lactamase_OXA-2     TTAGTTGGCCCATTAAAAATCACCCCCGTA 570
lcl|NG_049585.1_cds_WP_005201559.1_1_[gene=blaOXA]_[locus_tag=A7J11_03024]_[protein=OXA-286_family_carbapenem-hydrolyzing_class_D_beta-lactamase_OXA-2     TTAGTAGGCCCATTAAAAATTACGCCTGTA 570
lcl|NG_049598.1_cds_WP_005238189.1_1_[gene=blaOXA]_[locus_tag=A7J11_03016]_[protein=OXA-286_family_carbapenem-hydrolyzing_class_D_beta-lactamase_OXA-3     TTGGTCGGGCCTTTGCAAATTACACCTGTA 570
lcl|NG_049599.1_cds_WP_005317413.1_1_[gene=blaOXA]_[locus_tag=A7J11_03023]_[protein=OXA-286_family_carbapenem-hydrolyzing_class_D_beta-lactamase_OXA-3     TTAGTTGGCCCCTTAAAAATCACTCCCATA 570
lcl|NG_062214.1_cds_WP_016162389.1_1_[gene=blaOXA]_[locus_tag=A7J11_05878]_[protein=OXA-286_family_carbapenem-hydrolyzing_class_D_beta-lactamase_OXA-6     TTGGTTGGCCCATTAAAAATCACCCCCGTA 570
lcl|NG_062218.2_cds_WP_081401608.1_1_[gene=blaOXA]_[locus_tag=A7J11_05880]_[protein=OXA-286_family_carbapenem-hydrolyzing_class_D_beta-lactamase_OXA-6     TTAGTTGGTCCCTTAAAAATCACTCCCGTA 570
lcl|NG_062221.1_cds_WP_023271137.1_1_[gene=blaOXA]_[locus_tag=A7J11_05883]_[protein=OXA-286_family_carbapenem-hydrolyzing_class_D_beta-lactamase_OXA-6     TTAGTTGGCCCATTAAAAATCACCCCCGTA 570
lcl|NG_062226.1_cds_WP_081406929.1_1_[gene=blaOXA]_[locus_tag=A7J11_05888]_[protein=OXA-286_family_carbapenem-hydrolyzing_class_D_beta-lactamase_OXA-6     TTAGTTGGCCCCTTAAAAATCACTCCCGTA 570
lcl|NG_081797.1_cds_WP_257394584.1_1_[gene=blaOXA]_[locus_tag=A7J11_07703]_[protein=OXA-286_family_carbapenem-hydrolyzing_class_D_beta-lactamase_OXA-1     TTAGTTGGCCCATTAAAAATCACCCCCGTA 570
lcl|NG_231557.1_cds_WP_275573817.1_1_[gene=blaOXA]_[locus_tag=A7J11_08164]_[protein=OXA-286_family_carbapenem-hydrolyzing_class_D_beta-lactamase_OXA-1     TTAGTTGGCCCATTAAAAATCACCCCCGTA 570
lcl|NG_061397.1_cds_WP_114699273.1_1_[gene=blaOXA]_[locus_tag=A7J11_05840]_[protein=OXA-266_family_class_D_beta-lactamase_OXA-661]_[protein_id=WP_1146     TTGGTTGGCCCATTAAAAATTACACCTATT 570
lcl|NG_062219.1_cds_WP_016651348.1_1_[gene=blaOXA]_[locus_tag=A7J11_05881]_[protein=OXA-286_family_carbapenem-hydrolyzing_class_D_beta-lactamase_OXA-6     TTGGTCGGGCCTTTGAAAATTACACCTGTA 570
lcl|NG_049587.1_cds_WP_005185807.1_1_[gene=blaOXA]_[locus_tag=A7J11_03012]_[protein=OXA-286_family_carbapenem-hydrolyzing_class_D_beta-lactamase_OXA-2     TTGGTTGGTCCATTAAAAATTACGCCTGTG 570
lcl|NG_049588.1_cds_WP_005209448.1_1_[gene=blaOXA]_[locus_tag=A7J11_03022]_[protein=OXA-286_family_carbapenem-hydrolyzing_class_D_beta-lactamase_OXA-2     TTAGTAGGCCCATTAAAAATTACGCCTGTA 570
lcl|NG_049602.1_cds_WP_005297518.1_1_[gene=blaOXA]_[locus_tag=A7J11_03019]_[protein=OXA-286_family_carbapenem-hydrolyzing_class_D_beta-lactamase_OXA-3     TTAGTCGGCCCATTAAAAATCACCCCTGTA 570
lcl|NG_050609.1_cds_WP_032865068.1_1_[gene=blaOXA]_[locus_tag=A7J11_03341]_[protein=OXA-286_family_carbapenem-hydrolyzing_class_D_beta-lactamase_OXA-2     TTAGTTGGCCCCTTAAAAATCACTCCCATA 570
lcl|NG_050610.1_cds_WP_032877719.1_1_[gene=blaOXA]_[locus_tag=A7J11_03342]_[protein=OXA-286_family_carbapenem-hydrolyzing_class_D_beta-lactamase_OXA-2     TTAGTTGGCCCATTAAAAATTACTCCTGTG 570
lcl|NG_050611.1_cds_WP_032879257.1_1_[gene=blaOXA]_[locus_tag=A7J11_03343]_[protein=OXA-286_family_carbapenem-hydrolyzing_class_D_beta-lactamase_OXA-3     TTGGTCGGGCCTTTGAAAATTACACCTGTA 570
lcl|OP131862.1_cds_UUM03678.1_1_[gene=blaOXA]_[protein=OXA-286_family_carbapenem-hydrolyzing_class_D_beta-lactamase_OXA-1145]_[protein_id=UUM03678.1]_     TTAGTTGGCCCATTAAAAATCACCCCCGTA 570
lcl|OR367337.1_cds_WLF01980.1_1_[gene=blaOXA]_[protein=OXA-286_family_carbapenem-hydrolyzing_class_D_beta-lactamase_OXA-1215]_[protein_id=WLF01980.1]_     TTAGTTGGCCCATTAAAAATCACCCCCGTA 570
                                                                                                                                                                                         

OXA-1_consensus                                                                                                                                            GAACAAATTCAATTCCTGCGTAAAATTATT 600
OXA01_crRNA                                                                                                                                                GAACAAATTCAATTCCT------------- 600
Forward_primer                                                                                                                                             ------------------------------ 600
Reverse_primer                                                                                                                                             ------------------------------ 600
lcl|NG_049584.1_cds_WP_004657207.1_1_[gene=blaOXA]_[locus_tag=A7J11_02987]_[protein=OXA-286_family_carbapenem-hydrolyzing_class_D_beta-lactamase_OXA-2     GAAGAAGTTCGCTTTGCCTATGCGTTGGCA 600
lcl|NG_049585.1_cds_WP_005201559.1_1_[gene=blaOXA]_[locus_tag=A7J11_03024]_[protein=OXA-286_family_carbapenem-hydrolyzing_class_D_beta-lactamase_OXA-2     GAGGAAGTACGCTTTGCCTACGCATTAGCG 600
lcl|NG_049598.1_cds_WP_005238189.1_1_[gene=blaOXA]_[locus_tag=A7J11_03016]_[protein=OXA-286_family_carbapenem-hydrolyzing_class_D_beta-lactamase_OXA-3     GAAGAAGTTCGATTCGTTTATGCATTAGCA 600
lcl|NG_049599.1_cds_WP_005317413.1_1_[gene=blaOXA]_[locus_tag=A7J11_03023]_[protein=OXA-286_family_carbapenem-hydrolyzing_class_D_beta-lactamase_OXA-3     GAAGAAGTTCGCTTTGCCTATGCGCTGGCA 600
lcl|NG_062214.1_cds_WP_016162389.1_1_[gene=blaOXA]_[locus_tag=A7J11_05878]_[protein=OXA-286_family_carbapenem-hydrolyzing_class_D_beta-lactamase_OXA-6     GAAGAAGTTCGCTTTGCCTATGCATTGGCA 600
lcl|NG_062218.2_cds_WP_081401608.1_1_[gene=blaOXA]_[locus_tag=A7J11_05880]_[protein=OXA-286_family_carbapenem-hydrolyzing_class_D_beta-lactamase_OXA-6     GAGGAAGTTCGCTTTGCCTATGCATTAGCA 600
lcl|NG_062221.1_cds_WP_023271137.1_1_[gene=blaOXA]_[locus_tag=A7J11_05883]_[protein=OXA-286_family_carbapenem-hydrolyzing_class_D_beta-lactamase_OXA-6     GAAGAAGTTCGCTTTGCCTATGCGTTGGCA 600
lcl|NG_062226.1_cds_WP_081406929.1_1_[gene=blaOXA]_[locus_tag=A7J11_05888]_[protein=OXA-286_family_carbapenem-hydrolyzing_class_D_beta-lactamase_OXA-6     GAAGAAGTTCGCTTTGCCTATGCGCTGGCA 600
lcl|NG_081797.1_cds_WP_257394584.1_1_[gene=blaOXA]_[locus_tag=A7J11_07703]_[protein=OXA-286_family_carbapenem-hydrolyzing_class_D_beta-lactamase_OXA-1     GAAGAAGTTCGCTTTGCCTATGCGTTGGCA 600
lcl|NG_231557.1_cds_WP_275573817.1_1_[gene=blaOXA]_[locus_tag=A7J11_08164]_[protein=OXA-286_family_carbapenem-hydrolyzing_class_D_beta-lactamase_OXA-1     GAAGAAGTTCGCTTTGCCTATGCGTTGGCA 600
lcl|NG_061397.1_cds_WP_114699273.1_1_[gene=blaOXA]_[locus_tag=A7J11_05840]_[protein=OXA-266_family_class_D_beta-lactamase_OXA-661]_[protein_id=WP_1146     CAAGAAGTCAGATTTGCCTACGCGTTGGCA 600
lcl|NG_062219.1_cds_WP_016651348.1_1_[gene=blaOXA]_[locus_tag=A7J11_05881]_[protein=OXA-286_family_carbapenem-hydrolyzing_class_D_beta-lactamase_OXA-6     GAAGAAGTTCGATTTGTCTATGCATTGGCC 600
lcl|NG_049587.1_cds_WP_005185807.1_1_[gene=blaOXA]_[locus_tag=A7J11_03012]_[protein=OXA-286_family_carbapenem-hydrolyzing_class_D_beta-lactamase_OXA-2     GAGGAAGTACGTTTTGCCTACGCATTGGCG 600
lcl|NG_049588.1_cds_WP_005209448.1_1_[gene=blaOXA]_[locus_tag=A7J11_03022]_[protein=OXA-286_family_carbapenem-hydrolyzing_class_D_beta-lactamase_OXA-2     GAGGAAGTACGCTTTGCCTACGCATTGGCG 600
lcl|NG_049602.1_cds_WP_005297518.1_1_[gene=blaOXA]_[locus_tag=A7J11_03019]_[protein=OXA-286_family_carbapenem-hydrolyzing_class_D_beta-lactamase_OXA-3     GAAGAAGTACGCTTTGCCTATGCATTGGCG 600
lcl|NG_050609.1_cds_WP_032865068.1_1_[gene=blaOXA]_[locus_tag=A7J11_03341]_[protein=OXA-286_family_carbapenem-hydrolyzing_class_D_beta-lactamase_OXA-2     GAAGAAGTTCGTTTTGCCTATGCGCTGGCA 600
lcl|NG_050610.1_cds_WP_032877719.1_1_[gene=blaOXA]_[locus_tag=A7J11_03342]_[protein=OXA-286_family_carbapenem-hydrolyzing_class_D_beta-lactamase_OXA-2     GAAGAAGTACGCTTTGCCTACGCATTGGCG 600
lcl|NG_050611.1_cds_WP_032879257.1_1_[gene=blaOXA]_[locus_tag=A7J11_03343]_[protein=OXA-286_family_carbapenem-hydrolyzing_class_D_beta-lactamase_OXA-3     GAAGAAGTTCGATTTGTCTATGCATTGGCA 600
lcl|OP131862.1_cds_UUM03678.1_1_[gene=blaOXA]_[protein=OXA-286_family_carbapenem-hydrolyzing_class_D_beta-lactamase_OXA-1145]_[protein_id=UUM03678.1]_     GAAGAAGTTCGCTTTGCCTATGCGTTGGCA 600
lcl|OR367337.1_cds_WLF01980.1_1_[gene=blaOXA]_[protein=OXA-286_family_carbapenem-hydrolyzing_class_D_beta-lactamase_OXA-1215]_[protein_id=WLF01980.1]_     GAAGAAGTTCGCTTTGCCTATGCGTTGGCA 600
                                                                                                                                                                                         

OXA-1_consensus                                                                                                                                            AATCACAATCTCCCAGTTAAAAACTCAGCC 630
OXA01_crRNA                                                                                                                                                ------------------------------ 630
Forward_primer                                                                                                                                             ------------------------------ 630
Reverse_primer                                                                                                                                             ------------------------------ 630
lcl|NG_049584.1_cds_WP_004657207.1_1_[gene=blaOXA]_[locus_tag=A7J11_02987]_[protein=OXA-286_family_carbapenem-hydrolyzing_class_D_beta-lactamase_OXA-2     AAACAGAAATTGCCATTTGACCAGCCAACA 630
lcl|NG_049585.1_cds_WP_005201559.1_1_[gene=blaOXA]_[locus_tag=A7J11_03024]_[protein=OXA-286_family_carbapenem-hydrolyzing_class_D_beta-lactamase_OXA-2     AAGCAGAAGCTGCCATTTGATCAGTCAACT 630
lcl|NG_049598.1_cds_WP_005238189.1_1_[gene=blaOXA]_[locus_tag=A7J11_03016]_[protein=OXA-286_family_carbapenem-hydrolyzing_class_D_beta-lactamase_OXA-3     AAGCAAAAACTACCATTTGACCAGTCAACT 630
lcl|NG_049599.1_cds_WP_005317413.1_1_[gene=blaOXA]_[locus_tag=A7J11_03023]_[protein=OXA-286_family_carbapenem-hydrolyzing_class_D_beta-lactamase_OXA-3     AAACAGAAATTGCCCTTTGACCAGCCGACA 630
lcl|NG_062214.1_cds_WP_016162389.1_1_[gene=blaOXA]_[locus_tag=A7J11_05878]_[protein=OXA-286_family_carbapenem-hydrolyzing_class_D_beta-lactamase_OXA-6     AAACAGAAGCTGCCATTTGACCAGCCAACG 630
lcl|NG_062218.2_cds_WP_081401608.1_1_[gene=blaOXA]_[locus_tag=A7J11_05880]_[protein=OXA-286_family_carbapenem-hydrolyzing_class_D_beta-lactamase_OXA-6     AAACAGAAATTACCCTTTGATCAGCCGACA 630
lcl|NG_062221.1_cds_WP_023271137.1_1_[gene=blaOXA]_[locus_tag=A7J11_05883]_[protein=OXA-286_family_carbapenem-hydrolyzing_class_D_beta-lactamase_OXA-6     AAACAGAAATTGCCATTTGACCAGCCAACA 630
lcl|NG_062226.1_cds_WP_081406929.1_1_[gene=blaOXA]_[locus_tag=A7J11_05888]_[protein=OXA-286_family_carbapenem-hydrolyzing_class_D_beta-lactamase_OXA-6     AAACAGAAACTGCCCTTTGACCAGCCAACG 630
lcl|NG_081797.1_cds_WP_257394584.1_1_[gene=blaOXA]_[locus_tag=A7J11_07703]_[protein=OXA-286_family_carbapenem-hydrolyzing_class_D_beta-lactamase_OXA-1     AAACAGAAATTGCCATTTGACCAGCCAACA 630
lcl|NG_231557.1_cds_WP_275573817.1_1_[gene=blaOXA]_[locus_tag=A7J11_08164]_[protein=OXA-286_family_carbapenem-hydrolyzing_class_D_beta-lactamase_OXA-1     AAACAGAAATTGCCATTTGACCAGCCAACA 630
lcl|NG_061397.1_cds_WP_114699273.1_1_[gene=blaOXA]_[locus_tag=A7J11_05840]_[protein=OXA-266_family_class_D_beta-lactamase_OXA-661]_[protein_id=WP_1146     AATGAGCAATTGGCGTTTGACATTCCTGTT 630
lcl|NG_062219.1_cds_WP_016651348.1_1_[gene=blaOXA]_[locus_tag=A7J11_05881]_[protein=OXA-286_family_carbapenem-hydrolyzing_class_D_beta-lactamase_OXA-6     AAGCAAAAACTACCGTTTGACCAGTCAACT 630
lcl|NG_049587.1_cds_WP_005185807.1_1_[gene=blaOXA]_[locus_tag=A7J11_03012]_[protein=OXA-286_family_carbapenem-hydrolyzing_class_D_beta-lactamase_OXA-2     AAGCAAAAGCTGCCATTTGATCAGTCAACT 630
lcl|NG_049588.1_cds_WP_005209448.1_1_[gene=blaOXA]_[locus_tag=A7J11_03022]_[protein=OXA-286_family_carbapenem-hydrolyzing_class_D_beta-lactamase_OXA-2     AAGCAAAAGCTGCCATTTGATCAGTCAACT 630
lcl|NG_049602.1_cds_WP_005297518.1_1_[gene=blaOXA]_[locus_tag=A7J11_03019]_[protein=OXA-286_family_carbapenem-hydrolyzing_class_D_beta-lactamase_OXA-3     AAGCAAAAGCTGCCATTTGATCAATCCACT 630
lcl|NG_050609.1_cds_WP_032865068.1_1_[gene=blaOXA]_[locus_tag=A7J11_03341]_[protein=OXA-286_family_carbapenem-hydrolyzing_class_D_beta-lactamase_OXA-2     AAACAGAAATTGCCATTTGACCAGCCGACA 630
lcl|NG_050610.1_cds_WP_032877719.1_1_[gene=blaOXA]_[locus_tag=A7J11_03342]_[protein=OXA-286_family_carbapenem-hydrolyzing_class_D_beta-lactamase_OXA-2     AAGCAAAAGCTGCCATTTGATCAGTCAACT 630
lcl|NG_050611.1_cds_WP_032879257.1_1_[gene=blaOXA]_[locus_tag=A7J11_03343]_[protein=OXA-286_family_carbapenem-hydrolyzing_class_D_beta-lactamase_OXA-3     AAGCAAAAACTACCGTTTGACCAGTCAACT 630
lcl|OP131862.1_cds_UUM03678.1_1_[gene=blaOXA]_[protein=OXA-286_family_carbapenem-hydrolyzing_class_D_beta-lactamase_OXA-1145]_[protein_id=UUM03678.1]_     AAACAGAAATTGCCATTTGACCAGCCAACA 630
lcl|OR367337.1_cds_WLF01980.1_1_[gene=blaOXA]_[protein=OXA-286_family_carbapenem-hydrolyzing_class_D_beta-lactamase_OXA-1215]_[protein_id=WLF01980.1]_     AAACAGAAATTGCCATTTGACCAGCCAACA 630
                                                                                                                                                                                         

OXA-1_consensus                                                                                                                                            ATAGAAAACACCATAGAGAACATGTATCTA 660
OXA01_crRNA                                                                                                                                                ------------------------------ 660
Forward_primer                                                                                                                                             ------------------------------ 660
Reverse_primer                                                                                                                                             ------------------------------ 660
lcl|NG_049584.1_cds_WP_004657207.1_1_[gene=blaOXA]_[locus_tag=A7J11_02987]_[protein=OXA-286_family_carbapenem-hydrolyzing_class_D_beta-lactamase_OXA-2     CAGCAACAAGTCA---AAGCGATGTTATTG 660
lcl|NG_049585.1_cds_WP_005201559.1_1_[gene=blaOXA]_[locus_tag=A7J11_03024]_[protein=OXA-286_family_carbapenem-hydrolyzing_class_D_beta-lactamase_OXA-2     CAGCAACAAGTAA---AAGGCATGTTATTG 660
lcl|NG_049598.1_cds_WP_005238189.1_1_[gene=blaOXA]_[locus_tag=A7J11_03016]_[protein=OXA-286_family_carbapenem-hydrolyzing_class_D_beta-lactamase_OXA-3     CAACAACAAGTGA---AAGGTATGTTATTG 660
lcl|NG_049599.1_cds_WP_005317413.1_1_[gene=blaOXA]_[locus_tag=A7J11_03023]_[protein=OXA-286_family_carbapenem-hydrolyzing_class_D_beta-lactamase_OXA-3     CAGCAACAAGTCA---AAGCGATGTTATTG 660
lcl|NG_062214.1_cds_WP_016162389.1_1_[gene=blaOXA]_[locus_tag=A7J11_05878]_[protein=OXA-286_family_carbapenem-hydrolyzing_class_D_beta-lactamase_OXA-6     CAGCAACAAGTCA---AAGCGATGTTATTG 660
lcl|NG_062218.2_cds_WP_081401608.1_1_[gene=blaOXA]_[locus_tag=A7J11_05880]_[protein=OXA-286_family_carbapenem-hydrolyzing_class_D_beta-lactamase_OXA-6     CAGCAACAAGTCA---AAGCGATGTTATTG 660
lcl|NG_062221.1_cds_WP_023271137.1_1_[gene=blaOXA]_[locus_tag=A7J11_05883]_[protein=OXA-286_family_carbapenem-hydrolyzing_class_D_beta-lactamase_OXA-6     CAGCAACAAGTCA---AAGCGATGTTATTG 660
lcl|NG_062226.1_cds_WP_081406929.1_1_[gene=blaOXA]_[locus_tag=A7J11_05888]_[protein=OXA-286_family_carbapenem-hydrolyzing_class_D_beta-lactamase_OXA-6     CAGCAACAAGTCA---AAGCGATGTTATTG 660
lcl|NG_081797.1_cds_WP_257394584.1_1_[gene=blaOXA]_[locus_tag=A7J11_07703]_[protein=OXA-286_family_carbapenem-hydrolyzing_class_D_beta-lactamase_OXA-1     CAGCAACAAGTCA---AAGCGATGTTATTG 660
lcl|NG_231557.1_cds_WP_275573817.1_1_[gene=blaOXA]_[locus_tag=A7J11_08164]_[protein=OXA-286_family_carbapenem-hydrolyzing_class_D_beta-lactamase_OXA-1     CAGCAACAAGTCA---AAGCGATGTTATTG 660
lcl|NG_061397.1_cds_WP_114699273.1_1_[gene=blaOXA]_[locus_tag=A7J11_05840]_[protein=OXA-266_family_class_D_beta-lactamase_OXA-661]_[protein_id=WP_1146     CAGCAGCAAGTTA---AGCAAATGTTATTG 660
lcl|NG_062219.1_cds_WP_016651348.1_1_[gene=blaOXA]_[locus_tag=A7J11_05881]_[protein=OXA-286_family_carbapenem-hydrolyzing_class_D_beta-lactamase_OXA-6     CAACAGCAAGTGA---AAGGCATGTTATTG 660
lcl|NG_049587.1_cds_WP_005185807.1_1_[gene=blaOXA]_[locus_tag=A7J11_03012]_[protein=OXA-286_family_carbapenem-hydrolyzing_class_D_beta-lactamase_OXA-2     CAGCAACAAGTAA---AAGGCATGTTATTG 660
lcl|NG_049588.1_cds_WP_005209448.1_1_[gene=blaOXA]_[locus_tag=A7J11_03022]_[protein=OXA-286_family_carbapenem-hydrolyzing_class_D_beta-lactamase_OXA-2     CAGCAACAAGTAA---AAGGCATGTTATTG 660
lcl|NG_049602.1_cds_WP_005297518.1_1_[gene=blaOXA]_[locus_tag=A7J11_03019]_[protein=OXA-286_family_carbapenem-hydrolyzing_class_D_beta-lactamase_OXA-3     CAACAACAAGTGA---AAGGCATGTTATTG 660
lcl|NG_050609.1_cds_WP_032865068.1_1_[gene=blaOXA]_[locus_tag=A7J11_03341]_[protein=OXA-286_family_carbapenem-hydrolyzing_class_D_beta-lactamase_OXA-2     CAGCAACAAGTCA---AAGCGATGTTATTG 660
lcl|NG_050610.1_cds_WP_032877719.1_1_[gene=blaOXA]_[locus_tag=A7J11_03342]_[protein=OXA-286_family_carbapenem-hydrolyzing_class_D_beta-lactamase_OXA-2     CAGCAACAAGTGA---AAGGCATGTTATTG 660
lcl|NG_050611.1_cds_WP_032879257.1_1_[gene=blaOXA]_[locus_tag=A7J11_03343]_[protein=OXA-286_family_carbapenem-hydrolyzing_class_D_beta-lactamase_OXA-3     CAACAGCAAGTGA---AAGACATGTTATTG 660
lcl|OP131862.1_cds_UUM03678.1_1_[gene=blaOXA]_[protein=OXA-286_family_carbapenem-hydrolyzing_class_D_beta-lactamase_OXA-1145]_[protein_id=UUM03678.1]_     CAGCAACAAGTCA---AAGCGATGTTATTG 660
lcl|OR367337.1_cds_WLF01980.1_1_[gene=blaOXA]_[protein=OXA-286_family_carbapenem-hydrolyzing_class_D_beta-lactamase_OXA-1215]_[protein_id=WLF01980.1]_     CAGCAACAAGTCA---AAGCGATGTTATTG 660
                                                                                                                                                                                         

OXA-1_consensus                                                                                                                                            CAAGATCTGGATAATAGTACAAAACTGTAT 690
OXA01_crRNA                                                                                                                                                ------------------------------ 690
Forward_primer                                                                                                                                             ------------------------------ 690
Reverse_primer                                                                                                                                             ------------------------------ 690
lcl|NG_049584.1_cds_WP_004657207.1_1_[gene=blaOXA]_[locus_tag=A7J11_02987]_[protein=OXA-286_family_carbapenem-hydrolyzing_class_D_beta-lactamase_OXA-2     GTGGATCAGATTCAGGGAACTAAAATCTAT 690
lcl|NG_049585.1_cds_WP_005201559.1_1_[gene=blaOXA]_[locus_tag=A7J11_03024]_[protein=OXA-286_family_carbapenem-hydrolyzing_class_D_beta-lactamase_OXA-2     ATTGATGAGGTTCAAGGCACCAAGATCTAC 690
lcl|NG_049598.1_cds_WP_005238189.1_1_[gene=blaOXA]_[locus_tag=A7J11_03016]_[protein=OXA-286_family_carbapenem-hydrolyzing_class_D_beta-lactamase_OXA-3     GCAGATGAGCGTCAGGGGACCAAGATTTAT 690
lcl|NG_049599.1_cds_WP_005317413.1_1_[gene=blaOXA]_[locus_tag=A7J11_03023]_[protein=OXA-286_family_carbapenem-hydrolyzing_class_D_beta-lactamase_OXA-3     GTGGATCAGATTCAGGGAACCAAAATCTAT 690
lcl|NG_062214.1_cds_WP_016162389.1_1_[gene=blaOXA]_[locus_tag=A7J11_05878]_[protein=OXA-286_family_carbapenem-hydrolyzing_class_D_beta-lactamase_OXA-6     GTGGATCAGATTCAGGGAACTAAAATCTAT 690
lcl|NG_062218.2_cds_WP_081401608.1_1_[gene=blaOXA]_[locus_tag=A7J11_05880]_[protein=OXA-286_family_carbapenem-hydrolyzing_class_D_beta-lactamase_OXA-6     GTGGATCAGATCCAGGATACCAAAATCTAT 690
lcl|NG_062221.1_cds_WP_023271137.1_1_[gene=blaOXA]_[locus_tag=A7J11_05883]_[protein=OXA-286_family_carbapenem-hydrolyzing_class_D_beta-lactamase_OXA-6     GTGGATCAGATTCAGGGAACTAAAATCTAT 690
lcl|NG_062226.1_cds_WP_081406929.1_1_[gene=blaOXA]_[locus_tag=A7J11_05888]_[protein=OXA-286_family_carbapenem-hydrolyzing_class_D_beta-lactamase_OXA-6     GTGGATCAGATTCAGGGTACCAAAATCTAT 690
lcl|NG_081797.1_cds_WP_257394584.1_1_[gene=blaOXA]_[locus_tag=A7J11_07703]_[protein=OXA-286_family_carbapenem-hydrolyzing_class_D_beta-lactamase_OXA-1     GTGGATCAGATTCAGGGAACTAAAATCTAT 690
lcl|NG_231557.1_cds_WP_275573817.1_1_[gene=blaOXA]_[locus_tag=A7J11_08164]_[protein=OXA-286_family_carbapenem-hydrolyzing_class_D_beta-lactamase_OXA-1     GTGGATCAGATTCAGGGAACTAAAATCTAT 690
lcl|NG_061397.1_cds_WP_114699273.1_1_[gene=blaOXA]_[locus_tag=A7J11_05840]_[protein=OXA-266_family_class_D_beta-lactamase_OXA-661]_[protein_id=WP_1146     GTGGATCAGGTGAATGGGACAAAAGTTTAT 690
lcl|NG_062219.1_cds_WP_016651348.1_1_[gene=blaOXA]_[locus_tag=A7J11_05881]_[protein=OXA-286_family_carbapenem-hydrolyzing_class_D_beta-lactamase_OXA-6     GTGGATGAGCATCAGGGAACCAAGATCTAT 690
lcl|NG_049587.1_cds_WP_005185807.1_1_[gene=blaOXA]_[locus_tag=A7J11_03012]_[protein=OXA-286_family_carbapenem-hydrolyzing_class_D_beta-lactamase_OXA-2     GTGGATGAGGTTCATGGCACCAAAATATAC 690
lcl|NG_049588.1_cds_WP_005209448.1_1_[gene=blaOXA]_[locus_tag=A7J11_03022]_[protein=OXA-286_family_carbapenem-hydrolyzing_class_D_beta-lactamase_OXA-2     ATTGATGAGGTTCAAGGCACCAAGATCTAC 690
lcl|NG_049602.1_cds_WP_005297518.1_1_[gene=blaOXA]_[locus_tag=A7J11_03019]_[protein=OXA-286_family_carbapenem-hydrolyzing_class_D_beta-lactamase_OXA-3     ATTGATGAAGTTCAAGGGACCAAGATTTAC 690
lcl|NG_050609.1_cds_WP_032865068.1_1_[gene=blaOXA]_[locus_tag=A7J11_03341]_[protein=OXA-286_family_carbapenem-hydrolyzing_class_D_beta-lactamase_OXA-2     GTGGATCAGATTCAGGGAACCAAAATCTAT 690
lcl|NG_050610.1_cds_WP_032877719.1_1_[gene=blaOXA]_[locus_tag=A7J11_03342]_[protein=OXA-286_family_carbapenem-hydrolyzing_class_D_beta-lactamase_OXA-2     CTTGATGAAGTTCAGGGGGCCAAGATATAC 690
lcl|NG_050611.1_cds_WP_032879257.1_1_[gene=blaOXA]_[locus_tag=A7J11_03343]_[protein=OXA-286_family_carbapenem-hydrolyzing_class_D_beta-lactamase_OXA-3     GTGGATGAGCATCAAGGGACCAAGATTTAT 690
lcl|OP131862.1_cds_UUM03678.1_1_[gene=blaOXA]_[protein=OXA-286_family_carbapenem-hydrolyzing_class_D_beta-lactamase_OXA-1145]_[protein_id=UUM03678.1]_     GTGGATCAGATTCAGGGAACTAAAATCTAT 690
lcl|OR367337.1_cds_WLF01980.1_1_[gene=blaOXA]_[protein=OXA-286_family_carbapenem-hydrolyzing_class_D_beta-lactamase_OXA-1215]_[protein_id=WLF01980.1]_     GTGGATCAGATTCAGGGAACTAAAATCTAT 690
                                                                                                                                                                                         

OXA-1_consensus                                                                                                                                            GGGAAAACTGGTGCAGGATTCACAGCAAAT 720
OXA01_crRNA                                                                                                                                                ------------------------------ 720
Forward_primer                                                                                                                                             ------------------------------ 720
Reverse_primer                                                                                                                                             ------------------------------ 720
lcl|NG_049584.1_cds_WP_004657207.1_1_[gene=blaOXA]_[locus_tag=A7J11_02987]_[protein=OXA-286_family_carbapenem-hydrolyzing_class_D_beta-lactamase_OXA-2     GCAAAAAGTGGTTGGGGCAT------GGAT 720
lcl|NG_049585.1_cds_WP_005201559.1_1_[gene=blaOXA]_[locus_tag=A7J11_03024]_[protein=OXA-286_family_carbapenem-hydrolyzing_class_D_beta-lactamase_OXA-2     GCTAAAAGTGGTTGGGGGAT------GGAC 720
lcl|NG_049598.1_cds_WP_005238189.1_1_[gene=blaOXA]_[locus_tag=A7J11_03016]_[protein=OXA-286_family_carbapenem-hydrolyzing_class_D_beta-lactamase_OXA-3     GCCAAGAGCGGTTGGGGCAT------GGAC 720
lcl|NG_049599.1_cds_WP_005317413.1_1_[gene=blaOXA]_[locus_tag=A7J11_03023]_[protein=OXA-286_family_carbapenem-hydrolyzing_class_D_beta-lactamase_OXA-3     GCCAAAAGTGGTTGGGGTAT------GGAT 720
lcl|NG_062214.1_cds_WP_016162389.1_1_[gene=blaOXA]_[locus_tag=A7J11_05878]_[protein=OXA-286_family_carbapenem-hydrolyzing_class_D_beta-lactamase_OXA-6     GCCAAAAGTGGTTGGGGCAT------GGAT 720
lcl|NG_062218.2_cds_WP_081401608.1_1_[gene=blaOXA]_[locus_tag=A7J11_05880]_[protein=OXA-286_family_carbapenem-hydrolyzing_class_D_beta-lactamase_OXA-6     GCCAAAAGCGGTTGGGGAAT------GGAT 720
lcl|NG_062221.1_cds_WP_023271137.1_1_[gene=blaOXA]_[locus_tag=A7J11_05883]_[protein=OXA-286_family_carbapenem-hydrolyzing_class_D_beta-lactamase_OXA-6     GCAAAAAGTGGTTGGGGCAT------GGAT 720
lcl|NG_062226.1_cds_WP_081406929.1_1_[gene=blaOXA]_[locus_tag=A7J11_05888]_[protein=OXA-286_family_carbapenem-hydrolyzing_class_D_beta-lactamase_OXA-6     GCCAAAAGTGGTTGGGGAAT------GGAT 720
lcl|NG_081797.1_cds_WP_257394584.1_1_[gene=blaOXA]_[locus_tag=A7J11_07703]_[protein=OXA-286_family_carbapenem-hydrolyzing_class_D_beta-lactamase_OXA-1     GCAAAAAGTGGTTGGGGCAT------GGAT 720
lcl|NG_231557.1_cds_WP_275573817.1_1_[gene=blaOXA]_[locus_tag=A7J11_08164]_[protein=OXA-286_family_carbapenem-hydrolyzing_class_D_beta-lactamase_OXA-1     GCAAAAAGTGGTTGGGGCAT------GGAT 720
lcl|NG_061397.1_cds_WP_114699273.1_1_[gene=blaOXA]_[locus_tag=A7J11_05840]_[protein=OXA-266_family_class_D_beta-lactamase_OXA-661]_[protein_id=WP_1146     GCGAAAAGTGGTTGGGGAAT------GGAT 720
lcl|NG_062219.1_cds_WP_016651348.1_1_[gene=blaOXA]_[locus_tag=A7J11_05881]_[protein=OXA-286_family_carbapenem-hydrolyzing_class_D_beta-lactamase_OXA-6     GCCAAGAGCGGTTGGGGCAT------GGAC 720
lcl|NG_049587.1_cds_WP_005185807.1_1_[gene=blaOXA]_[locus_tag=A7J11_03012]_[protein=OXA-286_family_carbapenem-hydrolyzing_class_D_beta-lactamase_OXA-2     GCCAAAAGTGGCTGGGGTAT------GGAT 720
lcl|NG_049588.1_cds_WP_005209448.1_1_[gene=blaOXA]_[locus_tag=A7J11_03022]_[protein=OXA-286_family_carbapenem-hydrolyzing_class_D_beta-lactamase_OXA-2     GCTAAAAGTGGTTGGGGTAT------GGAT 720
lcl|NG_049602.1_cds_WP_005297518.1_1_[gene=blaOXA]_[locus_tag=A7J11_03019]_[protein=OXA-286_family_carbapenem-hydrolyzing_class_D_beta-lactamase_OXA-3     GCGAAAAGCGGCTGGGGTAT------GGAT 720
lcl|NG_050609.1_cds_WP_032865068.1_1_[gene=blaOXA]_[locus_tag=A7J11_03341]_[protein=OXA-286_family_carbapenem-hydrolyzing_class_D_beta-lactamase_OXA-2     GCCAAAAGTGGTTGGGGTAT------GGAT 720
lcl|NG_050610.1_cds_WP_032877719.1_1_[gene=blaOXA]_[locus_tag=A7J11_03342]_[protein=OXA-286_family_carbapenem-hydrolyzing_class_D_beta-lactamase_OXA-2     GCTAAAAGTGGTTGGGGTAT------GGAT 720
lcl|NG_050611.1_cds_WP_032879257.1_1_[gene=blaOXA]_[locus_tag=A7J11_03343]_[protein=OXA-286_family_carbapenem-hydrolyzing_class_D_beta-lactamase_OXA-3     GCCAAGAGCGGTTGGGGTAT------GGAC 720
lcl|OP131862.1_cds_UUM03678.1_1_[gene=blaOXA]_[protein=OXA-286_family_carbapenem-hydrolyzing_class_D_beta-lactamase_OXA-1145]_[protein_id=UUM03678.1]_     GCAAAAAGTGGTTGGGGCAT------GGAT 720
lcl|OR367337.1_cds_WLF01980.1_1_[gene=blaOXA]_[protein=OXA-286_family_carbapenem-hydrolyzing_class_D_beta-lactamase_OXA-1215]_[protein_id=WLF01980.1]_     GCAAAAAGTGGTTGGGGCAT------GGAT 720
                                                                                                                                                                                         

OXA-1_consensus                                                                                                                                            AGAACCTTACAAAACGGATGGTTTGAAGGG 750
OXA01_crRNA                                                                                                                                                ------------------------------ 750
Forward_primer                                                                                                                                             ------------------------------ 750
Reverse_primer                                                                                                                                             ------------------------------ 750
lcl|NG_049584.1_cds_WP_004657207.1_1_[gene=blaOXA]_[locus_tag=A7J11_02987]_[protein=OXA-286_family_carbapenem-hydrolyzing_class_D_beta-lactamase_OXA-2     GTTAGCCCGCAAGTGGGATGGTGGACAGGC 750
lcl|NG_049585.1_cds_WP_005201559.1_1_[gene=blaOXA]_[locus_tag=A7J11_03024]_[protein=OXA-286_family_carbapenem-hydrolyzing_class_D_beta-lactamase_OXA-2     GTTAGCCCACAAGTGGGATGGTGGACAGGT 750
lcl|NG_049598.1_cds_WP_005238189.1_1_[gene=blaOXA]_[locus_tag=A7J11_03016]_[protein=OXA-286_family_carbapenem-hydrolyzing_class_D_beta-lactamase_OXA-3     GTTAGCCCACAGGTTGGATGGTGGACCGGC 750
lcl|NG_049599.1_cds_WP_005317413.1_1_[gene=blaOXA]_[locus_tag=A7J11_03023]_[protein=OXA-286_family_carbapenem-hydrolyzing_class_D_beta-lactamase_OXA-3     GTCAGCCCGCAAGTGGGATGGTGGACAGGC 750
lcl|NG_062214.1_cds_WP_016162389.1_1_[gene=blaOXA]_[locus_tag=A7J11_05878]_[protein=OXA-286_family_carbapenem-hydrolyzing_class_D_beta-lactamase_OXA-6     GTTAGCCCTCAAGTGGGGTGGTTGACAGGC 750
lcl|NG_062218.2_cds_WP_081401608.1_1_[gene=blaOXA]_[locus_tag=A7J11_05880]_[protein=OXA-286_family_carbapenem-hydrolyzing_class_D_beta-lactamase_OXA-6     GTCAGCCCGCAAGTGGGTTGGTGGACGGGG 750
lcl|NG_062221.1_cds_WP_023271137.1_1_[gene=blaOXA]_[locus_tag=A7J11_05883]_[protein=OXA-286_family_carbapenem-hydrolyzing_class_D_beta-lactamase_OXA-6     GTTAGCCCGCAAGTGGGATGGTGGACAGGC 750
lcl|NG_062226.1_cds_WP_081406929.1_1_[gene=blaOXA]_[locus_tag=A7J11_05888]_[protein=OXA-286_family_carbapenem-hydrolyzing_class_D_beta-lactamase_OXA-6     GTCAGCCCGCAAGTGGGATGGTGGACAGGC 750
lcl|NG_081797.1_cds_WP_257394584.1_1_[gene=blaOXA]_[locus_tag=A7J11_07703]_[protein=OXA-286_family_carbapenem-hydrolyzing_class_D_beta-lactamase_OXA-1     GTTAGCCCACAAGTGGGATGGTGGACAGGC 750
lcl|NG_231557.1_cds_WP_275573817.1_1_[gene=blaOXA]_[locus_tag=A7J11_08164]_[protein=OXA-286_family_carbapenem-hydrolyzing_class_D_beta-lactamase_OXA-1     GTTAGCCCGCAAGTGGGATGGTGGACAGGC 750
lcl|NG_061397.1_cds_WP_114699273.1_1_[gene=blaOXA]_[locus_tag=A7J11_05840]_[protein=OXA-266_family_class_D_beta-lactamase_OXA-661]_[protein_id=WP_1146     GTTGAGCCACAAGTGGGATGGTGGACAGGA 750
lcl|NG_062219.1_cds_WP_016651348.1_1_[gene=blaOXA]_[locus_tag=A7J11_05881]_[protein=OXA-286_family_carbapenem-hydrolyzing_class_D_beta-lactamase_OXA-6     GTTACCCCGCAGGTTGGATGGTGGACAGGT 750
lcl|NG_049587.1_cds_WP_005185807.1_1_[gene=blaOXA]_[locus_tag=A7J11_03012]_[protein=OXA-286_family_carbapenem-hydrolyzing_class_D_beta-lactamase_OXA-2     GTTAGCCCGCAAGTGGGATGGTGGACAGGT 750
lcl|NG_049588.1_cds_WP_005209448.1_1_[gene=blaOXA]_[locus_tag=A7J11_03022]_[protein=OXA-286_family_carbapenem-hydrolyzing_class_D_beta-lactamase_OXA-2     GTTAGCCCGCAAGTGGGATGGTGGACAGGT 750
lcl|NG_049602.1_cds_WP_005297518.1_1_[gene=blaOXA]_[locus_tag=A7J11_03019]_[protein=OXA-286_family_carbapenem-hydrolyzing_class_D_beta-lactamase_OXA-3     GTTAACCCGCAAGTGGGATGGTGGACAGGG 750
lcl|NG_050609.1_cds_WP_032865068.1_1_[gene=blaOXA]_[locus_tag=A7J11_03341]_[protein=OXA-286_family_carbapenem-hydrolyzing_class_D_beta-lactamase_OXA-2     GTCAGCCCGCAAGTGGGATGGTGGACAGGC 750
lcl|NG_050610.1_cds_WP_032877719.1_1_[gene=blaOXA]_[locus_tag=A7J11_03342]_[protein=OXA-286_family_carbapenem-hydrolyzing_class_D_beta-lactamase_OXA-2     GTTAGTCCGCAAGTTGGATGGTGGACGGGT 750
lcl|NG_050611.1_cds_WP_032879257.1_1_[gene=blaOXA]_[locus_tag=A7J11_03343]_[protein=OXA-286_family_carbapenem-hydrolyzing_class_D_beta-lactamase_OXA-3     GTTACCCCACAGGTCGGATGGTGGACTGGC 750
lcl|OP131862.1_cds_UUM03678.1_1_[gene=blaOXA]_[protein=OXA-286_family_carbapenem-hydrolyzing_class_D_beta-lactamase_OXA-1145]_[protein_id=UUM03678.1]_     GTTAGCCCACAAGTGGGATGGTGGACAGGC 750
lcl|OR367337.1_cds_WLF01980.1_1_[gene=blaOXA]_[protein=OXA-286_family_carbapenem-hydrolyzing_class_D_beta-lactamase_OXA-1215]_[protein_id=WLF01980.1]_     GTTAGCCCGCAAGTGGGATGGTGGACAGGC 750
                                                                                                                                                                                         

OXA-1_consensus                                                                                                                                            TTTATTATAAGCAAATCAGGACATAAATAT 780
OXA01_crRNA                                                                                                                                                ------------------------------ 780
Forward_primer                                                                                                                                             ------------------------------ 780
Reverse_primer                                                                                                                                             ------------------------------ 780
lcl|NG_049584.1_cds_WP_004657207.1_1_[gene=blaOXA]_[locus_tag=A7J11_02987]_[protein=OXA-286_family_carbapenem-hydrolyzing_class_D_beta-lactamase_OXA-2     TGGATT------------GAACAGCCAAAT 780
lcl|NG_049585.1_cds_WP_005201559.1_1_[gene=blaOXA]_[locus_tag=A7J11_03024]_[protein=OXA-286_family_carbapenem-hydrolyzing_class_D_beta-lactamase_OXA-2     TGGATA------------GAGCAAGCAAAT 780
lcl|NG_049598.1_cds_WP_005238189.1_1_[gene=blaOXA]_[locus_tag=A7J11_03016]_[protein=OXA-286_family_carbapenem-hydrolyzing_class_D_beta-lactamase_OXA-3     TGGATT------------GAACAGCCAAAT 780
lcl|NG_049599.1_cds_WP_005317413.1_1_[gene=blaOXA]_[locus_tag=A7J11_03023]_[protein=OXA-286_family_carbapenem-hydrolyzing_class_D_beta-lactamase_OXA-3     TGGATT------------GAACAGCCAAAT 780
lcl|NG_062214.1_cds_WP_016162389.1_1_[gene=blaOXA]_[locus_tag=A7J11_05878]_[protein=OXA-286_family_carbapenem-hydrolyzing_class_D_beta-lactamase_OXA-6     TGGATT------------GAACAGCCAAAC 780
lcl|NG_062218.2_cds_WP_081401608.1_1_[gene=blaOXA]_[locus_tag=A7J11_05880]_[protein=OXA-286_family_carbapenem-hydrolyzing_class_D_beta-lactamase_OXA-6     TGGATT------------GAACAGCCAAAT 780
lcl|NG_062221.1_cds_WP_023271137.1_1_[gene=blaOXA]_[locus_tag=A7J11_05883]_[protein=OXA-286_family_carbapenem-hydrolyzing_class_D_beta-lactamase_OXA-6     TGGATT------------GAACAGCCAAAT 780
lcl|NG_062226.1_cds_WP_081406929.1_1_[gene=blaOXA]_[locus_tag=A7J11_05888]_[protein=OXA-286_family_carbapenem-hydrolyzing_class_D_beta-lactamase_OXA-6     TGGATT------------GAACAGCCAAAT 780
lcl|NG_081797.1_cds_WP_257394584.1_1_[gene=blaOXA]_[locus_tag=A7J11_07703]_[protein=OXA-286_family_carbapenem-hydrolyzing_class_D_beta-lactamase_OXA-1     TGGATT------------GAACAGCCAAAT 780
lcl|NG_231557.1_cds_WP_275573817.1_1_[gene=blaOXA]_[locus_tag=A7J11_08164]_[protein=OXA-286_family_carbapenem-hydrolyzing_class_D_beta-lactamase_OXA-1     TGGATT------------GCACAGCCAAAT 780
lcl|NG_061397.1_cds_WP_114699273.1_1_[gene=blaOXA]_[locus_tag=A7J11_05840]_[protein=OXA-266_family_class_D_beta-lactamase_OXA-661]_[protein_id=WP_1146     TGGGTA------------GAGCAGCCTGAT 780
lcl|NG_062219.1_cds_WP_016651348.1_1_[gene=blaOXA]_[locus_tag=A7J11_05881]_[protein=OXA-286_family_carbapenem-hydrolyzing_class_D_beta-lactamase_OXA-6     TGGATT------------GAACAGCCAAAT 780
lcl|NG_049587.1_cds_WP_005185807.1_1_[gene=blaOXA]_[locus_tag=A7J11_03012]_[protein=OXA-286_family_carbapenem-hydrolyzing_class_D_beta-lactamase_OXA-2     TGGATA------------GAGCAAGCAAAT 780
lcl|NG_049588.1_cds_WP_005209448.1_1_[gene=blaOXA]_[locus_tag=A7J11_03022]_[protein=OXA-286_family_carbapenem-hydrolyzing_class_D_beta-lactamase_OXA-2     TGGATA------------GAGCAAGCAAAT 780
lcl|NG_049602.1_cds_WP_005297518.1_1_[gene=blaOXA]_[locus_tag=A7J11_03019]_[protein=OXA-286_family_carbapenem-hydrolyzing_class_D_beta-lactamase_OXA-3     TGGATA------------GAGCAAGCAAAT 780
lcl|NG_050609.1_cds_WP_032865068.1_1_[gene=blaOXA]_[locus_tag=A7J11_03341]_[protein=OXA-286_family_carbapenem-hydrolyzing_class_D_beta-lactamase_OXA-2     TGGATT------------GAACAGCCAAAT 780
lcl|NG_050610.1_cds_WP_032877719.1_1_[gene=blaOXA]_[locus_tag=A7J11_03342]_[protein=OXA-286_family_carbapenem-hydrolyzing_class_D_beta-lactamase_OXA-2     TGGATA------------GAACAAGCAAAT 780
lcl|NG_050611.1_cds_WP_032879257.1_1_[gene=blaOXA]_[locus_tag=A7J11_03343]_[protein=OXA-286_family_carbapenem-hydrolyzing_class_D_beta-lactamase_OXA-3     TGGATT------------GAACAGCCAAAT 780
lcl|OP131862.1_cds_UUM03678.1_1_[gene=blaOXA]_[protein=OXA-286_family_carbapenem-hydrolyzing_class_D_beta-lactamase_OXA-1145]_[protein_id=UUM03678.1]_     TGGATT------------GAACAGCCAAAT 780
lcl|OR367337.1_cds_WLF01980.1_1_[gene=blaOXA]_[protein=OXA-286_family_carbapenem-hydrolyzing_class_D_beta-lactamase_OXA-1215]_[protein_id=WLF01980.1]_     TGGATT------------GCACAGCCAAAT 780
                                                                                                                                                                                         

OXA-1_consensus                                                                                                                                            GTTTTTGTGTCCGCACTTACAGGAAACTTG 810
OXA01_crRNA                                                                                                                                                ------------------------------ 810
Forward_primer                                                                                                                                             ------------------------------ 810
Reverse_primer                                                                                                                                             -------------CACTTACAGGAAACTTG 810
lcl|NG_049584.1_cds_WP_004657207.1_1_[gene=blaOXA]_[locus_tag=A7J11_02987]_[protein=OXA-286_family_carbapenem-hydrolyzing_class_D_beta-lactamase_OXA-2     GGTAAGATCACAGCCTTCTCACTGAATATG 810
lcl|NG_049585.1_cds_WP_005201559.1_1_[gene=blaOXA]_[locus_tag=A7J11_03024]_[protein=OXA-286_family_carbapenem-hydrolyzing_class_D_beta-lactamase_OXA-2     GGCAAGATCACCGCATTTTCATTAAATATG 810
lcl|NG_049598.1_cds_WP_005238189.1_1_[gene=blaOXA]_[locus_tag=A7J11_03016]_[protein=OXA-286_family_carbapenem-hydrolyzing_class_D_beta-lactamase_OXA-3     GGCAAAACCATTGCATTTTCACTGAATATG 810
lcl|NG_049599.1_cds_WP_005317413.1_1_[gene=blaOXA]_[locus_tag=A7J11_03023]_[protein=OXA-286_family_carbapenem-hydrolyzing_class_D_beta-lactamase_OXA-3     GGCAAGATCACAGCCTTCTCACTGAATATG 810
lcl|NG_062214.1_cds_WP_016162389.1_1_[gene=blaOXA]_[locus_tag=A7J11_05878]_[protein=OXA-286_family_carbapenem-hydrolyzing_class_D_beta-lactamase_OXA-6     GGTAAGATCACTGCCTTCTCGCTCAATATG 810
lcl|NG_062218.2_cds_WP_081401608.1_1_[gene=blaOXA]_[locus_tag=A7J11_05880]_[protein=OXA-286_family_carbapenem-hydrolyzing_class_D_beta-lactamase_OXA-6     GGTAAGGTCATTGCATTCTCATTGAATATG 810
lcl|NG_062221.1_cds_WP_023271137.1_1_[gene=blaOXA]_[locus_tag=A7J11_05883]_[protein=OXA-286_family_carbapenem-hydrolyzing_class_D_beta-lactamase_OXA-6     GGTAAGATCACAGCCTTCTCACTGAATATG 810
lcl|NG_062226.1_cds_WP_081406929.1_1_[gene=blaOXA]_[locus_tag=A7J11_05888]_[protein=OXA-286_family_carbapenem-hydrolyzing_class_D_beta-lactamase_OXA-6     GGCAAGATCACTGCATTTTCACTCAATATG 810
lcl|NG_081797.1_cds_WP_257394584.1_1_[gene=blaOXA]_[locus_tag=A7J11_07703]_[protein=OXA-286_family_carbapenem-hydrolyzing_class_D_beta-lactamase_OXA-1     GGTAAGATCACAGCCTTCTCACTGAATATG 810
lcl|NG_231557.1_cds_WP_275573817.1_1_[gene=blaOXA]_[locus_tag=A7J11_08164]_[protein=OXA-286_family_carbapenem-hydrolyzing_class_D_beta-lactamase_OXA-1     GGTAAGATCACAGCCTTCTCACTGAATATG 810
lcl|NG_061397.1_cds_WP_114699273.1_1_[gene=blaOXA]_[locus_tag=A7J11_05840]_[protein=OXA-266_family_class_D_beta-lactamase_OXA-661]_[protein_id=WP_1146     GGTAAAATAACTGCATTTTCTCTAAATATG 810
lcl|NG_062219.1_cds_WP_016651348.1_1_[gene=blaOXA]_[locus_tag=A7J11_05881]_[protein=OXA-286_family_carbapenem-hydrolyzing_class_D_beta-lactamase_OXA-6     GGCAAAATCATTGCATTTTCACTGAATATG 810
lcl|NG_049587.1_cds_WP_005185807.1_1_[gene=blaOXA]_[locus_tag=A7J11_03012]_[protein=OXA-286_family_carbapenem-hydrolyzing_class_D_beta-lactamase_OXA-2     GGCAAGATCACCGCATTTTCATTAAATATG 810
lcl|NG_049588.1_cds_WP_005209448.1_1_[gene=blaOXA]_[locus_tag=A7J11_03022]_[protein=OXA-286_family_carbapenem-hydrolyzing_class_D_beta-lactamase_OXA-2     GGCAAGGTCACCGCATTTTCATTAAATATG 810
lcl|NG_049602.1_cds_WP_005297518.1_1_[gene=blaOXA]_[locus_tag=A7J11_03019]_[protein=OXA-286_family_carbapenem-hydrolyzing_class_D_beta-lactamase_OXA-3     GGCAAAGTCACGGCATTTTCATTGAATATG 810
lcl|NG_050609.1_cds_WP_032865068.1_1_[gene=blaOXA]_[locus_tag=A7J11_03341]_[protein=OXA-286_family_carbapenem-hydrolyzing_class_D_beta-lactamase_OXA-2     GGCAAGATCACTGCCTTCTCACTGAATATG 810
lcl|NG_050610.1_cds_WP_032877719.1_1_[gene=blaOXA]_[locus_tag=A7J11_03342]_[protein=OXA-286_family_carbapenem-hydrolyzing_class_D_beta-lactamase_OXA-2     GGCAAGATCACCGCATTTTCATTAAATATG 810
lcl|NG_050611.1_cds_WP_032879257.1_1_[gene=blaOXA]_[locus_tag=A7J11_03343]_[protein=OXA-286_family_carbapenem-hydrolyzing_class_D_beta-lactamase_OXA-3     GGCAAAATCATTGCATTTTCACTGAATATG 810
lcl|OP131862.1_cds_UUM03678.1_1_[gene=blaOXA]_[protein=OXA-286_family_carbapenem-hydrolyzing_class_D_beta-lactamase_OXA-1145]_[protein_id=UUM03678.1]_     GGTAAGATCACAGCCTTCTCACTGAATATG 810
lcl|OR367337.1_cds_WLF01980.1_1_[gene=blaOXA]_[protein=OXA-286_family_carbapenem-hydrolyzing_class_D_beta-lactamase_OXA-1215]_[protein_id=WLF01980.1]_     GGTAAGATCACAGCCTTCTCACTGAATATG 810
                                                                                                                                                                                         

OXA-1_consensus                                                                                                                                            GGGTCGAATTTAACATCAAGCATAAAAGCC 840
OXA01_crRNA                                                                                                                                                ------------------------------ 840
Forward_primer                                                                                                                                             ------------------------------ 840
Reverse_primer                                                                                                                                             GGGTC------------------------- 840
lcl|NG_049584.1_cds_WP_004657207.1_1_[gene=blaOXA]_[locus_tag=A7J11_02987]_[protein=OXA-286_family_carbapenem-hydrolyzing_class_D_beta-lactamase_OXA-2     CAAATGAGCCAGCCTGAGCATGCAGATGCA 840
lcl|NG_049585.1_cds_WP_005201559.1_1_[gene=blaOXA]_[locus_tag=A7J11_03024]_[protein=OXA-286_family_carbapenem-hydrolyzing_class_D_beta-lactamase_OXA-2     GAAATGAGTCGACCAGAGCATGCGGAGGCA 840
lcl|NG_049598.1_cds_WP_005238189.1_1_[gene=blaOXA]_[locus_tag=A7J11_03016]_[protein=OXA-286_family_carbapenem-hydrolyzing_class_D_beta-lactamase_OXA-3     CAAATGAGTCAGCCTGAGCATGCAAATGCG 840
lcl|NG_049599.1_cds_WP_005317413.1_1_[gene=blaOXA]_[locus_tag=A7J11_03023]_[protein=OXA-286_family_carbapenem-hydrolyzing_class_D_beta-lactamase_OXA-3     CAAATGAGTCAGCCTGAACATGCAGATGCA 840
lcl|NG_062214.1_cds_WP_016162389.1_1_[gene=blaOXA]_[locus_tag=A7J11_05878]_[protein=OXA-286_family_carbapenem-hydrolyzing_class_D_beta-lactamase_OXA-6     CAAATGAGTCAGCCTGAACATGCAGATGCA 840
lcl|NG_062218.2_cds_WP_081401608.1_1_[gene=blaOXA]_[locus_tag=A7J11_05880]_[protein=OXA-286_family_carbapenem-hydrolyzing_class_D_beta-lactamase_OXA-6     CAAATGAGCCAGCCTGAACATGCAGATGCA 840
lcl|NG_062221.1_cds_WP_023271137.1_1_[gene=blaOXA]_[locus_tag=A7J11_05883]_[protein=OXA-286_family_carbapenem-hydrolyzing_class_D_beta-lactamase_OXA-6     CAAATGAGCCAGCCTGAGCATGCAGATGCA 840
lcl|NG_062226.1_cds_WP_081406929.1_1_[gene=blaOXA]_[locus_tag=A7J11_05888]_[protein=OXA-286_family_carbapenem-hydrolyzing_class_D_beta-lactamase_OXA-6     CAAATGAGCCAGCCTGAGCATGCAGATGCA 840
lcl|NG_081797.1_cds_WP_257394584.1_1_[gene=blaOXA]_[locus_tag=A7J11_07703]_[protein=OXA-286_family_carbapenem-hydrolyzing_class_D_beta-lactamase_OXA-1     CAAATGAGCCAGCCTGAGCATGCAGATGCA 840
lcl|NG_231557.1_cds_WP_275573817.1_1_[gene=blaOXA]_[locus_tag=A7J11_08164]_[protein=OXA-286_family_carbapenem-hydrolyzing_class_D_beta-lactamase_OXA-1     CAAATGAGCCAGCCTGAGCATGCAGATGCA 840
lcl|NG_061397.1_cds_WP_114699273.1_1_[gene=blaOXA]_[locus_tag=A7J11_05840]_[protein=OXA-266_family_class_D_beta-lactamase_OXA-661]_[protein_id=WP_1146     GAGATGAATAAAACTGAACATGTGGAGGCT 840
lcl|NG_062219.1_cds_WP_016651348.1_1_[gene=blaOXA]_[locus_tag=A7J11_05881]_[protein=OXA-286_family_carbapenem-hydrolyzing_class_D_beta-lactamase_OXA-6     CAAATGAGCCAACCTGAGCATGCAGATGCA 840
lcl|NG_049587.1_cds_WP_005185807.1_1_[gene=blaOXA]_[locus_tag=A7J11_03012]_[protein=OXA-286_family_carbapenem-hydrolyzing_class_D_beta-lactamase_OXA-2     GAAATGAGTCGACCTGAGCATACTGAGGCA 840
lcl|NG_049588.1_cds_WP_005209448.1_1_[gene=blaOXA]_[locus_tag=A7J11_03022]_[protein=OXA-286_family_carbapenem-hydrolyzing_class_D_beta-lactamase_OXA-2     GAAATGAGTCGACCTGAGCATGCGGAGGCA 840
lcl|NG_049602.1_cds_WP_005297518.1_1_[gene=blaOXA]_[locus_tag=A7J11_03019]_[protein=OXA-286_family_carbapenem-hydrolyzing_class_D_beta-lactamase_OXA-3     GAAATGAATCGGCCTGAGCATGCAGATGCC 840
lcl|NG_050609.1_cds_WP_032865068.1_1_[gene=blaOXA]_[locus_tag=A7J11_03341]_[protein=OXA-286_family_carbapenem-hydrolyzing_class_D_beta-lactamase_OXA-2     CAAATGAGTCAGCCTGAACATGCAGATGCA 840
lcl|NG_050610.1_cds_WP_032877719.1_1_[gene=blaOXA]_[locus_tag=A7J11_03342]_[protein=OXA-286_family_carbapenem-hydrolyzing_class_D_beta-lactamase_OXA-2     GAAATGAGTCAACCTGAGCATGCAGAGACA 840
lcl|NG_050611.1_cds_WP_032879257.1_1_[gene=blaOXA]_[locus_tag=A7J11_03343]_[protein=OXA-286_family_carbapenem-hydrolyzing_class_D_beta-lactamase_OXA-3     CAAATGAGCCAGCCTGCGCATGCAGATGCG 840
lcl|OP131862.1_cds_UUM03678.1_1_[gene=blaOXA]_[protein=OXA-286_family_carbapenem-hydrolyzing_class_D_beta-lactamase_OXA-1145]_[protein_id=UUM03678.1]_     CAAATGAGCCAGCCTGAGCATGCAGATGCA 840
lcl|OR367337.1_cds_WLF01980.1_1_[gene=blaOXA]_[protein=OXA-286_family_carbapenem-hydrolyzing_class_D_beta-lactamase_OXA-1215]_[protein_id=WLF01980.1]_     CAAATGAGCCAGCCTGAGCATGCAGATGCA 840
                                                                                                                                                                                         

OXA-1_consensus                                                                                                                                            AAGAAAAATGCGATCACCATTCTAAACACA 870
OXA01_crRNA                                                                                                                                                ------------------------------ 870
Forward_primer                                                                                                                                             ------------------------------ 870
Reverse_primer                                                                                                                                             ------------------------------ 870
lcl|NG_049584.1_cds_WP_004657207.1_1_[gene=blaOXA]_[locus_tag=A7J11_02987]_[protein=OXA-286_family_carbapenem-hydrolyzing_class_D_beta-lactamase_OXA-2     CGTAAA---GCGATTGTGTATCAAGCCTTG 870
lcl|NG_049585.1_cds_WP_005201559.1_1_[gene=blaOXA]_[locus_tag=A7J11_03024]_[protein=OXA-286_family_carbapenem-hydrolyzing_class_D_beta-lactamase_OXA-2     CGGAAG---GCGATTGTTTATCAAGCTTTG 870
lcl|NG_049598.1_cds_WP_005238189.1_1_[gene=blaOXA]_[locus_tag=A7J11_03016]_[protein=OXA-286_family_carbapenem-hydrolyzing_class_D_beta-lactamase_OXA-3     CGTAAA---GTGATTGTTTATCAAGCATTG 870
lcl|NG_049599.1_cds_WP_005317413.1_1_[gene=blaOXA]_[locus_tag=A7J11_03023]_[protein=OXA-286_family_carbapenem-hydrolyzing_class_D_beta-lactamase_OXA-3     CGCAAA---GTGATTGTGTATCAAGCCTTG 870
lcl|NG_062214.1_cds_WP_016162389.1_1_[gene=blaOXA]_[locus_tag=A7J11_05878]_[protein=OXA-286_family_carbapenem-hydrolyzing_class_D_beta-lactamase_OXA-6     CGCAAA---GTGATTGTGTATCAAGCCTTG 870
lcl|NG_062218.2_cds_WP_081401608.1_1_[gene=blaOXA]_[locus_tag=A7J11_05880]_[protein=OXA-286_family_carbapenem-hydrolyzing_class_D_beta-lactamase_OXA-6     CGTAAA---GCGATTGTGTATCAAGCCTTG 870
lcl|NG_062221.1_cds_WP_023271137.1_1_[gene=blaOXA]_[locus_tag=A7J11_05883]_[protein=OXA-286_family_carbapenem-hydrolyzing_class_D_beta-lactamase_OXA-6     CGTAAA---GCGATTGTGTATCAAGCCTTG 870
lcl|NG_062226.1_cds_WP_081406929.1_1_[gene=blaOXA]_[locus_tag=A7J11_05888]_[protein=OXA-286_family_carbapenem-hydrolyzing_class_D_beta-lactamase_OXA-6     CGTAAG---GCGATTGTGTATCAAGCCTTG 870
lcl|NG_081797.1_cds_WP_257394584.1_1_[gene=blaOXA]_[locus_tag=A7J11_07703]_[protein=OXA-286_family_carbapenem-hydrolyzing_class_D_beta-lactamase_OXA-1     CGTAAA---GCGATTGTGTATCAAGCCTTG 870
lcl|NG_231557.1_cds_WP_275573817.1_1_[gene=blaOXA]_[locus_tag=A7J11_08164]_[protein=OXA-286_family_carbapenem-hydrolyzing_class_D_beta-lactamase_OXA-1     CGTAAA---GCGATTGTGTATCAAGCCTTG 870
lcl|NG_061397.1_cds_WP_114699273.1_1_[gene=blaOXA]_[locus_tag=A7J11_05840]_[protein=OXA-266_family_class_D_beta-lactamase_OXA-661]_[protein_id=WP_1146     CGGAAA---ACGATTGTTTATGAGGCATTG 870
lcl|NG_062219.1_cds_WP_016651348.1_1_[gene=blaOXA]_[locus_tag=A7J11_05881]_[protein=OXA-286_family_carbapenem-hydrolyzing_class_D_beta-lactamase_OXA-6     CGTAAA---GTGATTGTTTATCAAGCATTG 870
lcl|NG_049587.1_cds_WP_005185807.1_1_[gene=blaOXA]_[locus_tag=A7J11_03012]_[protein=OXA-286_family_carbapenem-hydrolyzing_class_D_beta-lactamase_OXA-2     CGGAAG---GCGATTGTTTATCAAGCTTTG 870
lcl|NG_049588.1_cds_WP_005209448.1_1_[gene=blaOXA]_[locus_tag=A7J11_03022]_[protein=OXA-286_family_carbapenem-hydrolyzing_class_D_beta-lactamase_OXA-2     CGGAAG---GCGATTGTTTATCAAGCTTTG 870
lcl|NG_049602.1_cds_WP_005297518.1_1_[gene=blaOXA]_[locus_tag=A7J11_03019]_[protein=OXA-286_family_carbapenem-hydrolyzing_class_D_beta-lactamase_OXA-3     CGTAAG---GCAATTGTTTATCAAGCCTTA 870
lcl|NG_050609.1_cds_WP_032865068.1_1_[gene=blaOXA]_[locus_tag=A7J11_03341]_[protein=OXA-286_family_carbapenem-hydrolyzing_class_D_beta-lactamase_OXA-2     CGTAAA---GTGATTGTGTATCAAGCCTTG 870
lcl|NG_050610.1_cds_WP_032877719.1_1_[gene=blaOXA]_[locus_tag=A7J11_03342]_[protein=OXA-286_family_carbapenem-hydrolyzing_class_D_beta-lactamase_OXA-2     CGTAAG---GCGATTGTTTATCAAGCTTTG 870
lcl|NG_050611.1_cds_WP_032879257.1_1_[gene=blaOXA]_[locus_tag=A7J11_03343]_[protein=OXA-286_family_carbapenem-hydrolyzing_class_D_beta-lactamase_OXA-3     CGTAAA---GTGATTGTTTATCAAGCATTA 870
lcl|OP131862.1_cds_UUM03678.1_1_[gene=blaOXA]_[protein=OXA-286_family_carbapenem-hydrolyzing_class_D_beta-lactamase_OXA-1145]_[protein_id=UUM03678.1]_     CGTAAA---GCGATTGTGTATCAAGCCTTG 870
lcl|OR367337.1_cds_WLF01980.1_1_[gene=blaOXA]_[protein=OXA-286_family_carbapenem-hydrolyzing_class_D_beta-lactamase_OXA-1215]_[protein_id=WLF01980.1]_     CGTAAA---GCGATTGTGTATCAAGCCTTG 870
                                                                                                                                                                                         

OXA-1_consensus                                                                                                                                            CTAAATTTATAA--------------- 897
OXA01_crRNA                                                                                                                                                --------------------------- 897
Forward_primer                                                                                                                                             --------------------------- 897
Reverse_primer                                                                                                                                             --------------------------- 897
lcl|NG_049584.1_cds_WP_004657207.1_1_[gene=blaOXA]_[locus_tag=A7J11_02987]_[protein=OXA-286_family_carbapenem-hydrolyzing_class_D_beta-lactamase_OXA-2     CAACAGTTGGGATTGTTAGCCCATTAA 897
lcl|NG_049585.1_cds_WP_005201559.1_1_[gene=blaOXA]_[locus_tag=A7J11_03024]_[protein=OXA-286_family_carbapenem-hydrolyzing_class_D_beta-lactamase_OXA-2     CAGCAGCTAGATTTATTGGCGAATTAG 897
lcl|NG_049598.1_cds_WP_005238189.1_1_[gene=blaOXA]_[locus_tag=A7J11_03016]_[protein=OXA-286_family_carbapenem-hydrolyzing_class_D_beta-lactamase_OXA-3     CAAGAATTGGGATTGTTAGCGAATTAA 897
lcl|NG_049599.1_cds_WP_005317413.1_1_[gene=blaOXA]_[locus_tag=A7J11_03023]_[protein=OXA-286_family_carbapenem-hydrolyzing_class_D_beta-lactamase_OXA-3     CAAGAGTTGGGATTGTTAGCCCATTAA 897
lcl|NG_062214.1_cds_WP_016162389.1_1_[gene=blaOXA]_[locus_tag=A7J11_05878]_[protein=OXA-286_family_carbapenem-hydrolyzing_class_D_beta-lactamase_OXA-6     CAACAGTTGGGATTGTTAGCCCATTAA 897
lcl|NG_062218.2_cds_WP_081401608.1_1_[gene=blaOXA]_[locus_tag=A7J11_05880]_[protein=OXA-286_family_carbapenem-hydrolyzing_class_D_beta-lactamase_OXA-6     CAACAGTTGGGATTGTTAGCCACTTAA 897
lcl|NG_062221.1_cds_WP_023271137.1_1_[gene=blaOXA]_[locus_tag=A7J11_05883]_[protein=OXA-286_family_carbapenem-hydrolyzing_class_D_beta-lactamase_OXA-6     CAACAGTTGGGATTGTTAGCCCATTAA 897
lcl|NG_062226.1_cds_WP_081406929.1_1_[gene=blaOXA]_[locus_tag=A7J11_05888]_[protein=OXA-286_family_carbapenem-hydrolyzing_class_D_beta-lactamase_OXA-6     CAGGAGTTGGGATTGTTAGCCCATTAA 897
lcl|NG_081797.1_cds_WP_257394584.1_1_[gene=blaOXA]_[locus_tag=A7J11_07703]_[protein=OXA-286_family_carbapenem-hydrolyzing_class_D_beta-lactamase_OXA-1     CAACAGTTGGGATTGTTAGCCCATTAA 897
lcl|NG_231557.1_cds_WP_275573817.1_1_[gene=blaOXA]_[locus_tag=A7J11_08164]_[protein=OXA-286_family_carbapenem-hydrolyzing_class_D_beta-lactamase_OXA-1     CAACAGTTGGGATTGTTAGCCCATTAA 897
lcl|NG_061397.1_cds_WP_114699273.1_1_[gene=blaOXA]_[locus_tag=A7J11_05840]_[protein=OXA-266_family_class_D_beta-lactamase_OXA-661]_[protein_id=WP_1146     CAGCAGTTAGGTTTAATTCAGCATTAG 897
lcl|NG_062219.1_cds_WP_016651348.1_1_[gene=blaOXA]_[locus_tag=A7J11_05881]_[protein=OXA-286_family_carbapenem-hydrolyzing_class_D_beta-lactamase_OXA-6     CAAGAGCTGGGATTGTTAGCCAATTAA 897
lcl|NG_049587.1_cds_WP_005185807.1_1_[gene=blaOXA]_[locus_tag=A7J11_03012]_[protein=OXA-286_family_carbapenem-hydrolyzing_class_D_beta-lactamase_OXA-2     CAGCAGCTAGATTTATTGGCGAATTAG 897
lcl|NG_049588.1_cds_WP_005209448.1_1_[gene=blaOXA]_[locus_tag=A7J11_03022]_[protein=OXA-286_family_carbapenem-hydrolyzing_class_D_beta-lactamase_OXA-2     CAGCAACTGGATTTATTGGCGAATTAG 897
lcl|NG_049602.1_cds_WP_005297518.1_1_[gene=blaOXA]_[locus_tag=A7J11_03019]_[protein=OXA-286_family_carbapenem-hydrolyzing_class_D_beta-lactamase_OXA-3     CAGCAACTGGATTTATTGGCGAATTAG 897
lcl|NG_050609.1_cds_WP_032865068.1_1_[gene=blaOXA]_[locus_tag=A7J11_03341]_[protein=OXA-286_family_carbapenem-hydrolyzing_class_D_beta-lactamase_OXA-2     CAAGAGTTGGGATTGTTAGCCCATTAA 897
lcl|NG_050610.1_cds_WP_032877719.1_1_[gene=blaOXA]_[locus_tag=A7J11_03342]_[protein=OXA-286_family_carbapenem-hydrolyzing_class_D_beta-lactamase_OXA-2     CAGCAACTTGATTTATTGGTGAATTAG 897
lcl|NG_050611.1_cds_WP_032879257.1_1_[gene=blaOXA]_[locus_tag=A7J11_03343]_[protein=OXA-286_family_carbapenem-hydrolyzing_class_D_beta-lactamase_OXA-3     CAAGAGCTGGGATTGTTAGCCAATTAA 897
lcl|OP131862.1_cds_UUM03678.1_1_[gene=blaOXA]_[protein=OXA-286_family_carbapenem-hydrolyzing_class_D_beta-lactamase_OXA-1145]_[protein_id=UUM03678.1]_     CAACAGTTGGGATTGTTAGCCCATTAA 897
lcl|OR367337.1_cds_WLF01980.1_1_[gene=blaOXA]_[protein=OXA-286_family_carbapenem-hydrolyzing_class_D_beta-lactamase_OXA-1215]_[protein_id=WLF01980.1]_     CAACAGTTGGGATTGTTAGCCCATTAA 897
                                                                                                                                                                                      
