# Supplementary material for: Thermal optimized PCR coupled to CRISPR-Cas12a for rapid detection of blaOXA-1 resistance gene
Source: PLoS One. 2026 May 15;21(5):e0337675. doi: 10.1371/journal.pone.0337675 (PMC13178884; doi:10.1371/journal.pone.0337675)
Supplement: S2 File [file pone.0337675.s002.zip › Supplementary_file_S2/Aln_OXA21.aln]

CLUSTAL W 2.0 multiple sequence alignment

OXA-1_consensus                                                                                                                                  ATGAAAAACACAATACATATCAACTTCGCTATTTTTTTAA 40
OXA01_crRNA                                                                                                                                      ---------------------------------------- 40
Forward_primer                                                                                                                                   ---------------------------------------- 40
Reverse_primer                                                                                                                                   ---------------------------------------- 40
lcl|MH556871.1_cds_AXL94279.1_1_[gene=blaOXA]_[protein=class_D_beta-lactamase_OXA-21]_[protein_id=AXL94279.1]_[location=23..850]_[gbkey=CDS]     ATGGCAATCCGAATCTTCGCAATACTTTTCTCCACTTTTG 40
lcl|MH556885.1_cds_AXL94309.1_3_[gene=blaOXA]_[protein=class_D_beta-lactamase_OXA-21]_[protein_id=AXL94309.1]_[location=1058..1885]_[gbkey=CDS]  ATGGCAATCCGAATCTTCGCAATACTTTTCTCCACTTTTG 40
                                                                                                                                                                                         

OXA-1_consensus                                                                                                                                  TAATTGCAAATATTATCTACAGCAGCGCCAGTGCATCAAC 80
OXA01_crRNA                                                                                                                                      ---------------------------------------- 80
Forward_primer                                                                                                                                   ---------------------------------------- 80
Reverse_primer                                                                                                                                   ---------------------------------------- 80
lcl|MH556871.1_cds_AXL94279.1_1_[gene=blaOXA]_[protein=class_D_beta-lactamase_OXA-21]_[protein_id=AXL94279.1]_[location=23..850]_[gbkey=CDS]     TTTTTGGCACGTTCGCGCATGC-----------ACAAGAA 80
lcl|MH556885.1_cds_AXL94309.1_3_[gene=blaOXA]_[protein=class_D_beta-lactamase_OXA-21]_[protein_id=AXL94309.1]_[location=1058..1885]_[gbkey=CDS]  TTTTTGGCACGTTCGCGCATGC-----------ACAAGAA 80
                                                                                                                                                                                         

OXA-1_consensus                                                                                                                                  AGATATCTCTACTGTTGCATCTCCATTATTTGAAGGAACT 120
OXA01_crRNA                                                                                                                                      ---------------------------------------- 120
Forward_primer                                                                                                                                   ---------------------------------------- 120
Reverse_primer                                                                                                                                   ---------------------------------------- 120
lcl|MH556871.1_cds_AXL94279.1_1_[gene=blaOXA]_[protein=class_D_beta-lactamase_OXA-21]_[protein_id=AXL94279.1]_[location=23..850]_[gbkey=CDS]     GGCATGCGCGAACGTTCTGACTGGCGGAAGTTTTTCAGCG 120
lcl|MH556885.1_cds_AXL94309.1_3_[gene=blaOXA]_[protein=class_D_beta-lactamase_OXA-21]_[protein_id=AXL94309.1]_[location=1058..1885]_[gbkey=CDS]  GGCATGCGCGAACGTTCTGACTGGCGGAAGTTTTTCAGCG 120
                                                                                                                                                                                         

OXA-1_consensus                                                                                                                                  GAAGGTTGTTTTTT-----ACTTTACGATGCATCCACAAA 160
OXA01_crRNA                                                                                                                                      ---------------------------------------- 160
Forward_primer                                                                                                                                   ---------------------------------------- 160
Reverse_primer                                                                                                                                   ---------------------------------------- 160
lcl|MH556871.1_cds_AXL94279.1_1_[gene=blaOXA]_[protein=class_D_beta-lactamase_OXA-21]_[protein_id=AXL94279.1]_[location=23..850]_[gbkey=CDS]     AATTCCAAGCCAAAGGCACGATAGTTGTGGCAGACGAACG 160
lcl|MH556885.1_cds_AXL94309.1_3_[gene=blaOXA]_[protein=class_D_beta-lactamase_OXA-21]_[protein_id=AXL94309.1]_[location=1058..1885]_[gbkey=CDS]  AATTTCAAGCCAAAGGCACGATAGTTGTGGCAGACGAACG 160
                                                                                                                                                                                         

OXA-1_consensus                                                                                                                                  CGCTGAAATTGCTCAATTCAATAAAGCAAAGTGTGCAACG 200
OXA01_crRNA                                                                                                                                      ---------------------------------------- 200
Forward_primer                                                                                                                                   ---------------------------------------- 200
Reverse_primer                                                                                                                                   ---------------------------------------- 200
lcl|MH556871.1_cds_AXL94279.1_1_[gene=blaOXA]_[protein=class_D_beta-lactamase_OXA-21]_[protein_id=AXL94279.1]_[location=23..850]_[gbkey=CDS]     CCAAACAGATCGTGTCATATTGGTTTTTGATCAGGTGCGG 200
lcl|MH556885.1_cds_AXL94309.1_3_[gene=blaOXA]_[protein=class_D_beta-lactamase_OXA-21]_[protein_id=AXL94309.1]_[location=1058..1885]_[gbkey=CDS]  CCAAACAGATCGTGTCATATTGGTTTTTGATCAGGTGCGG 200
                                                                                                                                                                                         

OXA-1_consensus                                                                                                                                  CAAATG------------------------------GCAC 240
OXA01_crRNA                                                                                                                                      ---------------------------------------- 240
Forward_primer                                                                                                                                   ---------------------------------------- 240
Reverse_primer                                                                                                                                   ---------------------------------------- 240
lcl|MH556871.1_cds_AXL94279.1_1_[gene=blaOXA]_[protein=class_D_beta-lactamase_OXA-21]_[protein_id=AXL94279.1]_[location=23..850]_[gbkey=CDS]     TCAGAGAAACGCTACTCGCCGGCCTCGACATTCAAGATTC 240
lcl|MH556885.1_cds_AXL94309.1_3_[gene=blaOXA]_[protein=class_D_beta-lactamase_OXA-21]_[protein_id=AXL94309.1]_[location=1058..1885]_[gbkey=CDS]  TCAGAGAAACGCTACTCGCCGGCCTCGACATTCAAGATTC 240
                                                                                                                                                                                         

OXA-1_consensus                                                                                                                                  CAGATTCAACTTTCAAGATCGCATTATCACTTATGGCATT 280
OXA01_crRNA                                                                                                                                      ---------------------------------------- 280
Forward_primer                                                                                                                                   ---------------------------------------- 280
Reverse_primer                                                                                                                                   ---------------------------CACT--------- 280
lcl|MH556871.1_cds_AXL94279.1_1_[gene=blaOXA]_[protein=class_D_beta-lactamase_OXA-21]_[protein_id=AXL94279.1]_[location=23..850]_[gbkey=CDS]     CACATACACTTTTTGCACTTGACGCAGGCGCTGCACGTGA 280
lcl|MH556885.1_cds_AXL94309.1_3_[gene=blaOXA]_[protein=class_D_beta-lactamase_OXA-21]_[protein_id=AXL94309.1]_[location=1058..1885]_[gbkey=CDS]  CACATACACTTTTTGCACTTGACGCAGGCGCTGCACGTGA 280
                                                                                                                                                                                         

OXA-1_consensus                                                                                                                                  TGATGCGGAAATAATAGATCAGAAAACC---ATATTCAAA 320
OXA01_crRNA                                                                                                                                      ---------------------------------------- 320
Forward_primer                                                                                                                                   ---------------------------------------- 320
Reverse_primer                                                                                                                                   ---------------------------------------- 320
lcl|MH556871.1_cds_AXL94279.1_1_[gene=blaOXA]_[protein=class_D_beta-lactamase_OXA-21]_[protein_id=AXL94279.1]_[location=23..850]_[gbkey=CDS]     TGAGTTTCAAGTTTTCCGATGGGACGGCATCAAAAGAAGC 320
lcl|MH556885.1_cds_AXL94309.1_3_[gene=blaOXA]_[protein=class_D_beta-lactamase_OXA-21]_[protein_id=AXL94309.1]_[location=1058..1885]_[gbkey=CDS]  TGAGTTTCAAGTTTTCCGATGGGACGGCATCAAAAGAAGC 320
                                                                                                                                                                                         

OXA-1_consensus                                                                                                                                  TGGGATAAAACCCCCAAAGGAATGGAGATCTGGAACAGCA 360
OXA01_crRNA                                                                                                                                      ---------------------------------------- 360
Forward_primer                                                                                                                                   ---------------------------------------- 360
Reverse_primer                                                                                                                                   ---------------------------------------- 360
lcl|MH556871.1_cds_AXL94279.1_1_[gene=blaOXA]_[protein=class_D_beta-lactamase_OXA-21]_[protein_id=AXL94279.1]_[location=23..850]_[gbkey=CDS]     TTTGCAGCTCACAACCAAGACCAAGACTTGCGATCAGCAA 360
lcl|MH556885.1_cds_AXL94309.1_3_[gene=blaOXA]_[protein=class_D_beta-lactamase_OXA-21]_[protein_id=AXL94309.1]_[location=1058..1885]_[gbkey=CDS]  TTTGCAGCTCACAACCAAGACCAAGACTTGCGATCAGCAA 360
                                                                                                                                                                                         

OXA-1_consensus                                                                                                                                  ATCATACACCAAAGACGTGGATGCAATTTTCTGTTGTTTG 400
OXA01_crRNA                                                                                                                                      ---------------------------------------- 400
Forward_primer                                                                                                                                   ---------------------------------------- 400
Reverse_primer                                                                                                                                   ---------------------------------------- 400
lcl|MH556871.1_cds_AXL94279.1_1_[gene=blaOXA]_[protein=class_D_beta-lactamase_OXA-21]_[protein_id=AXL94279.1]_[location=23..850]_[gbkey=CDS]     TGCGGAATTCTACTGTCTGGATTTATGAGCTATTTGCAAA 400
lcl|MH556885.1_cds_AXL94309.1_3_[gene=blaOXA]_[protein=class_D_beta-lactamase_OXA-21]_[protein_id=AXL94309.1]_[location=1058..1885]_[gbkey=CDS]  TGCGGAATTCTACTGTCTGGATTTATGAGCTATTTGCAAA 400
                                                                                                                                                                                         

OXA-1_consensus                                                                                                                                  GGTTTCGCAAGAAATAACCCAAAAAATTGGATTAAATAAA 440
OXA01_crRNA                                                                                                                                      ---------------------------------------- 440
Forward_primer                                                                                                                                   ---------------------------------------- 440
Reverse_primer                                                                                                                                   ---------------------------------------- 440
lcl|MH556871.1_cds_AXL94279.1_1_[gene=blaOXA]_[protein=class_D_beta-lactamase_OXA-21]_[protein_id=AXL94279.1]_[location=23..850]_[gbkey=CDS]     AGAGATCGGTGAAGACAAGGCTCGACGCTATTTGAAGCAA 440
lcl|MH556885.1_cds_AXL94309.1_3_[gene=blaOXA]_[protein=class_D_beta-lactamase_OXA-21]_[protein_id=AXL94309.1]_[location=1058..1885]_[gbkey=CDS]  AGAGATCGGTGAAGACAAGGCTCGACGCTATTTGAAGCAA 440
                                                                                                                                                                                         

OXA-1_consensus                                                                                                                                  ATCAAGAATTATCTCAAAGATTTTGATTATGGAAATCAA- 480
OXA01_crRNA                                                                                                                                      ---------------------------------------- 480
Forward_primer                                                                                                                                   ---------------------------------------- 480
Reverse_primer                                                                                                                                   ---------------------------------------- 480
lcl|MH556871.1_cds_AXL94279.1_1_[gene=blaOXA]_[protein=class_D_beta-lactamase_OXA-21]_[protein_id=AXL94279.1]_[location=23..850]_[gbkey=CDS]     ATCGACTATGGCAACGCCGATCCTTCGACAAGTAATGGCG 480
lcl|MH556885.1_cds_AXL94309.1_3_[gene=blaOXA]_[protein=class_D_beta-lactamase_OXA-21]_[protein_id=AXL94309.1]_[location=1058..1885]_[gbkey=CDS]  ATCGACTATGGCAACGCCGATCCTTCGACAAGTAATGGCG 480
                                                                                                                                                                                         

OXA-1_consensus                                                                                                                                  --GACTTCTCTGGAGATAAAGAAAGAAACAACGGATTAAC 520
OXA01_crRNA                                                                                                                                      ---------------------------------------- 520
Forward_primer                                                                                                                                   ---------------------------------------- 520
Reverse_primer                                                                                                                                   ---------------------------------------- 520
lcl|MH556871.1_cds_AXL94279.1_1_[gene=blaOXA]_[protein=class_D_beta-lactamase_OXA-21]_[protein_id=AXL94279.1]_[location=23..850]_[gbkey=CDS]     ATTAC------------------TGGATAGATGGCAATCT 520
lcl|MH556885.1_cds_AXL94309.1_3_[gene=blaOXA]_[protein=class_D_beta-lactamase_OXA-21]_[protein_id=AXL94309.1]_[location=1058..1885]_[gbkey=CDS]  ATTAC------------------TGGATAGATGGCAATCT 520
                                                                                                                                                                                         

OXA-1_consensus                                                                                                                                  AGAAGCATGGCTCGAAAGTAGCTTAAAAATTTCACCAGAA 560
OXA01_crRNA                                                                                                                                      ---------------------------------ACCAGAA 560
Forward_primer                                                                                                                                   ---AGCATGGCTCGAAAGTAGCTTA--------------- 560
Reverse_primer                                                                                                                                   ---------------------------------------- 560
lcl|MH556871.1_cds_AXL94279.1_1_[gene=blaOXA]_[protein=class_D_beta-lactamase_OXA-21]_[protein_id=AXL94279.1]_[location=23..850]_[gbkey=CDS]     TGCTATCGCGGCACAAGAACAGATTGCATTTCTCAGGAAG 560
lcl|MH556885.1_cds_AXL94309.1_3_[gene=blaOXA]_[protein=class_D_beta-lactamase_OXA-21]_[protein_id=AXL94309.1]_[location=1058..1885]_[gbkey=CDS]  TGCTGTCGCGGCACATGAACAGATTGCATTTCTCAGGAAG 560
                                                                                                                                                                                         

OXA-1_consensus                                                                                                                                  GAACAAATTCAATTCCTGCGTAAAATTATTAATCACAATC 600
OXA01_crRNA                                                                                                                                      GAACAAATTCAATTCCT----------------------- 600
Forward_primer                                                                                                                                   ---------------------------------------- 600
Reverse_primer                                                                                                                                   ---------------------------------------- 600
lcl|MH556871.1_cds_AXL94279.1_1_[gene=blaOXA]_[protein=class_D_beta-lactamase_OXA-21]_[protein_id=AXL94279.1]_[location=23..850]_[gbkey=CDS]     CTCTATCATAACGAGTTGCCCTTTCGGGTAGAACATCAGC 600
lcl|MH556885.1_cds_AXL94309.1_3_[gene=blaOXA]_[protein=class_D_beta-lactamase_OXA-21]_[protein_id=AXL94309.1]_[location=1058..1885]_[gbkey=CDS]  CTCTATCATAACGAGTTGCCCTTTCGGGTAGAACATCAGC 600
                                                                                                                                                                                         

OXA-1_consensus                                                                                                                                  TCCCAGTTAAAAACTCAGCCATAGAAAACACCATAGAGAA 640
OXA01_crRNA                                                                                                                                      ---------------------------------------- 640
Forward_primer                                                                                                                                   ---------------------------------------- 640
Reverse_primer                                                                                                                                   ---------------------------------------- 640
lcl|MH556871.1_cds_AXL94279.1_1_[gene=blaOXA]_[protein=class_D_beta-lactamase_OXA-21]_[protein_id=AXL94279.1]_[location=23..850]_[gbkey=CDS]     GCT--------------TGGTCAAGGACCTCATGATTGTG 640
lcl|MH556885.1_cds_AXL94309.1_3_[gene=blaOXA]_[protein=class_D_beta-lactamase_OXA-21]_[protein_id=AXL94309.1]_[location=1058..1885]_[gbkey=CDS]  GCT--------------TGGTCAAGGACCTCATGATTGTG 640
                                                                                                                                                                                         

OXA-1_consensus                                                                                                                                  CATGTATCTACAAGATCTGGATAATAGTACAAAACTGTAT 680
OXA01_crRNA                                                                                                                                      ---------------------------------------- 680
Forward_primer                                                                                                                                   ---------------------------------------- 680
Reverse_primer                                                                                                                                   ---------------------------------------- 680
lcl|MH556871.1_cds_AXL94279.1_1_[gene=blaOXA]_[protein=class_D_beta-lactamase_OXA-21]_[protein_id=AXL94279.1]_[location=23..850]_[gbkey=CDS]     GAAGCCGGTCGCAACTGGATACTGCGCGCAAAGACGGGCT 680
lcl|MH556885.1_cds_AXL94309.1_3_[gene=blaOXA]_[protein=class_D_beta-lactamase_OXA-21]_[protein_id=AXL94309.1]_[location=1058..1885]_[gbkey=CDS]  GAAGCCGGTCGCAACTGGATACTGCGCGCAAAGACGGGCT 680
                                                                                                                                                                                         

OXA-1_consensus                                                                                                                                  GGGAAAACTGGTGCAGGATTCACAGCAAATAGAACCTTAC 720
OXA01_crRNA                                                                                                                                      ---------------------------------------- 720
Forward_primer                                                                                                                                   ---------------------------------------- 720
Reverse_primer                                                                                                                                   ---------------------------------------- 720
lcl|MH556871.1_cds_AXL94279.1_1_[gene=blaOXA]_[protein=class_D_beta-lactamase_OXA-21]_[protein_id=AXL94279.1]_[location=23..850]_[gbkey=CDS]     GGGAAGGCCGCATGGGTTGGTGGGTAGGATGGGTTGAGTG 720
lcl|MH556885.1_cds_AXL94309.1_3_[gene=blaOXA]_[protein=class_D_beta-lactamase_OXA-21]_[protein_id=AXL94309.1]_[location=1058..1885]_[gbkey=CDS]  GGGAAGACCGCATGGGTTGGTGGGTAGGATGGGTTGAGTG 720
                                                                                                                                                                                         

OXA-1_consensus                                                                                                                                  AAAACGGATGGTTTGAAGGGTTTATT-------------- 760
OXA01_crRNA                                                                                                                                      ---------------------------------------- 760
Forward_primer                                                                                                                                   ---------------------------------------- 760
Reverse_primer                                                                                                                                   ---------------------------------------- 760
lcl|MH556871.1_cds_AXL94279.1_1_[gene=blaOXA]_[protein=class_D_beta-lactamase_OXA-21]_[protein_id=AXL94279.1]_[location=23..850]_[gbkey=CDS]     GCCGACTGGCCCCGTATTCTTCGCACTGAATATTGATACG 760
lcl|MH556885.1_cds_AXL94309.1_3_[gene=blaOXA]_[protein=class_D_beta-lactamase_OXA-21]_[protein_id=AXL94309.1]_[location=1058..1885]_[gbkey=CDS]  GCCGACTGGCCCCGTATTCTTCGCACTGAATATTGATACG 760
                                                                                                                                                                                         

OXA-1_consensus                                                                                                                                  --------------ATAAGCAAATCAGGAC---------- 800
OXA01_crRNA                                                                                                                                      ---------------------------------------- 800
Forward_primer                                                                                                                                   ---------------------------------------- 800
Reverse_primer                                                                                                                                   ---------------------------------------- 800
lcl|MH556871.1_cds_AXL94279.1_1_[gene=blaOXA]_[protein=class_D_beta-lactamase_OXA-21]_[protein_id=AXL94279.1]_[location=23..850]_[gbkey=CDS]     CCAAACAGGATGGATGACCTTTT-------CAAAAGGGAG 800
lcl|MH556885.1_cds_AXL94309.1_3_[gene=blaOXA]_[protein=class_D_beta-lactamase_OXA-21]_[protein_id=AXL94309.1]_[location=1058..1885]_[gbkey=CDS]  CCAAACAGGATGGATGACCTTTT-------CAAAAGGGAG 800
                                                                                                                                                                                         

OXA-1_consensus                                                                                                                                  ----ATAAATATGTTTTTGTGTCCGCACT---------TA 840
OXA01_crRNA                                                                                                                                      ---------------------------------------- 840
Forward_primer                                                                                                                                   ---------------------------------------- 840
Reverse_primer                                                                                                                                   --------------------------------------TA 840
lcl|MH556871.1_cds_AXL94279.1_1_[gene=blaOXA]_[protein=class_D_beta-lactamase_OXA-21]_[protein_id=AXL94279.1]_[location=23..850]_[gbkey=CDS]     GCAATAGTGCGGGCAATCCTTCGCTCTATCGAAGCGTTGC 840
lcl|MH556885.1_cds_AXL94309.1_3_[gene=blaOXA]_[protein=class_D_beta-lactamase_OXA-21]_[protein_id=AXL94309.1]_[location=1058..1885]_[gbkey=CDS]  GCAATAGTGCGGGCAATCCTTCGCTCTATCGAAGCGTTGC 840
                                                                                                                                                                                         

OXA-1_consensus                                                                                                                                  CAGGAAACTTGGGGTCGAATTTAACATCAAGCATAAAAGC 880
OXA01_crRNA                                                                                                                                      ---------------------------------------- 880
Forward_primer                                                                                                                                   ---------------------------------------- 880
Reverse_primer                                                                                                                                   CAGGAAACTTGGGGTC------------------------ 880
lcl|MH556871.1_cds_AXL94279.1_1_[gene=blaOXA]_[protein=class_D_beta-lactamase_OXA-21]_[protein_id=AXL94279.1]_[location=23..850]_[gbkey=CDS]     CGCCCAACCCGGCAGTCAACTCGGACGCAGCGCGATAA-- 880
lcl|MH556885.1_cds_AXL94309.1_3_[gene=blaOXA]_[protein=class_D_beta-lactamase_OXA-21]_[protein_id=AXL94309.1]_[location=1058..1885]_[gbkey=CDS]  CGCCCAACCCGGCAGTCAACTCGGACGCAGCGCGATAA-- 880
                                                                                                                                                                                         

OXA-1_consensus                                                                                                                                  CAAGAAAAATGCGATCACCATTCTAAACACACTAAATTTA 920
OXA01_crRNA                                                                                                                                      ---------------------------------------- 920
Forward_primer                                                                                                                                   ---------------------------------------- 920
Reverse_primer                                                                                                                                   ---------------------------------------- 920
lcl|MH556871.1_cds_AXL94279.1_1_[gene=blaOXA]_[protein=class_D_beta-lactamase_OXA-21]_[protein_id=AXL94279.1]_[location=23..850]_[gbkey=CDS]     ---------------------------------------- 920
lcl|MH556885.1_cds_AXL94309.1_3_[gene=blaOXA]_[protein=class_D_beta-lactamase_OXA-21]_[protein_id=AXL94309.1]_[location=1058..1885]_[gbkey=CDS]  ---------------------------------------- 920
                                                                                                                                                                                         

OXA-1_consensus                                                                                                                                  TAA 923
OXA01_crRNA                                                                                                                                      --- 923
Forward_primer                                                                                                                                   --- 923
Reverse_primer                                                                                                                                   --- 923
lcl|MH556871.1_cds_AXL94279.1_1_[gene=blaOXA]_[protein=class_D_beta-lactamase_OXA-21]_[protein_id=AXL94279.1]_[location=23..850]_[gbkey=CDS]     --- 923
lcl|MH556885.1_cds_AXL94309.1_3_[gene=blaOXA]_[protein=class_D_beta-lactamase_OXA-21]_[protein_id=AXL94309.1]_[location=1058..1885]_[gbkey=CDS]  --- 923
                                                                                                                                                    
