# Supplementary material for: Thermal optimized PCR coupled to CRISPR-Cas12a for rapid detection of blaOXA-1 resistance gene
Source: PLoS One. 2026 May 15;21(5):e0337675. doi: 10.1371/journal.pone.0337675 (PMC13178884; doi:10.1371/journal.pone.0337675)
Supplement: S2 File [file pone.0337675.s002.zip › Supplementary_file_S2/Aln_OXA2.aln]

CLUSTAL W 2.0 multiple sequence alignment

OXA-1_consensus                                                                                                                                            ATGAAAAACACAATACATATCAACTTCGCT 30
OXA01_crRNA                                                                                                                                                ------------------------------ 30
Forward_primer                                                                                                                                             ------------------------------ 30
Reverse_primer                                                                                                                                             ------------------------------ 30
lcl|PV103220.1_cds_XOU30729.1_1_[gene=blaOXA]_[protein=OXA-2_family_class_D_beta-lactamase_OXA-1372]_[protein_id=XOU30729.1]_[location=1..810]_[gbkey=     ATGGCAATCCGAAT---------CTTCGCG 30
lcl|PV707973.1_cds_XUZ93910.1_1_[gene=blaOXA]_[protein=OXA-2_family_class_D_beta-lactamase_OXA-1381]_[protein_id=XUZ93910.1]_[location=1..828]_[gbkey=     ATGGCAATCCGAAT---------CTTCGCG 30
lcl|PV940077.1_cds_XXP60828.1_1_[gene=blaOXA]_[protein=oxacillin-hydrolyzing_class_D_beta-lactamase_OXA-2]_[protein_id=XXP60828.1]_[location=1..828]_[     ATGGCAATCCGAAT---------CTTCGCG 30
lcl|NG_062301.1_cds_WP_122630881.1_1_[gene=blaOXA]_[locus_tag=A7J11_05965]_[protein=OXA-2_family_inhibitor-resistant_extended-spectrum_class_D_beta-la     ATGGCAATCCGAAT---------CTTCGCG 30
lcl|NG_148659.1_cds_WP_268871877.1_1_[gene=blaOXA]_[locus_tag=A7J11_07898]_[protein=OXA-2_family_class_D_beta-lactamase_OXA-1172]_[protein_id=WP_26887     ATGGCAATCCGAAT---------CTTCGCG 30
lcl|MH556870.1_cds_AXL94277.1_1_[gene=blaOXA]_[protein=class_D_beta-lactamase_OXA-2]_[protein_id=AXL94277.1]_[location=22..849]_[gbkey=CDS]                ATGGCAATCCGAAT---------CTTCGCG 30
lcl|MN339504.1_cds_QEJ74001.1_1_[gene=blaOXA]_[protein=OXA-2_family_class_D_beta-lactamase_OXA-838]_[protein_id=QEJ74001.1]_[location=1..828]_[gbkey=C     ATGGCAATCCGAAT---------CTTCGCG 30
lcl|NG_049509.1_cds_WP_063861649.1_1_[gene=blaOXA]_[locus_tag=A7J11_02650]_[protein=OXA-2_family_extended-spectrum_class_D_beta-lactamase_OXA-210]_[pr     ATGGCAATCCGAAT---------CTTCGCG 30
lcl|NG_148660.1_cds_WP_268871878.1_1_[gene=blaOXA]_[locus_tag=A7J11_07899]_[protein=OXA-2_family_class_D_beta-lactamase_OXA-1173]_[protein_id=WP_26887     ATGGCAATCCGAAT---------CTTCGCG 30
lcl|NG_245182.1_cds_WP_435892096.1_1_[gene=blaOXA]_[locus_tag=A7J11_09485]_[protein=OXA-2_family_class_D_beta-lactamase_OXA-1381]_[protein_id=WP_43589     ATGGCAATCCGAAT---------CTTCGCG 30
lcl|ON651491.1_cds_UTS94244.1_1_[gene=blaOXA]_[protein=OXA-2_family_class_D_beta-lactamase_OXA-1136]_[protein_id=UTS94244.1]_[location=1..828]_[gbkey=     ATGGCAATCCGAAT---------CTTCGCA 30
lcl|NG_242746.1_cds_WP_367187967.1_1_[gene=blaOXA]_[locus_tag=A7J11_08442]_[protein=OXA-2_family_class_D_beta-lactamase_OXA-1243]_[protein_id=WP_36718     ATGGCAATCCGAAT---------CTTCGCG 30
lcl|NG_157032.1_cds_WP_279240797.1_1_[gene=blaOXA]_[locus_tag=A7J11_08036]_[protein=OXA-2_family_class_D_beta-lactamase_OXA-1187]_[protein_id=WP_27924     ATGGCAATCCGAAT---------CTTCGCG 30
lcl|NG_148666.1_cds_WP_117407753.1_1_[gene=blaOXA]_[locus_tag=A7J11_07836]_[protein=OXA-2_family_class_D_beta-lactamase_OXA-1183]_[protein_id=WP_11740     ATGGCAATCCGAAT---------CTTCGCG 30
lcl|NG_081722.1_cds_WP_256875618.1_1_[gene=blaOXA]_[locus_tag=A7J11_07665]_[protein=OXA-2_family_class_D_beta-lactamase_OXA-1136]_[protein_id=WP_25687     ATGGCAATCCGAAT---------CTTCGCA 30
lcl|NG_052064.1_cds_WP_071593233.1_1_[gene=blaOXA]_[locus_tag=A7J11_04308]_[protein=OXA-2_family_inhibitor-resistant_extended-spectrum_class_D_beta-la     ATGGCAATCCGAAT---------CTTCGCG 30
lcl|NG_049612.1_cds_WP_063862613.1_1_[gene=blaOXA]_[locus_tag=A7J11_00612]_[protein=OXA-2_family_extended-spectrum_class_D_beta-lactamase_OXA-32]_[pro     ATGGCAATCCGAAT---------CTTCGCG 30
lcl|NG_049460.1_cds_WP_063861101.1_1_[gene=blaOXA]_[locus_tag=A7J11_02314]_[protein=OXA-2_family_extended-spectrum_class_D_beta-lactamase_OXA-161]_[pr     ATGGCAATCCGAAT---------CTTCGCG 30
lcl|NG_049448.1_cds_WP_063861048.1_1_[gene=blaOXA]_[locus_tag=A7J11_00751]_[protein=OXA-2_family_extended-spectrum_class_D_beta-lactamase_OXA-15]_[pro     ATGGCAATCCGAAT---------CTTCGCG 30
lcl|NG_049439.1_cds_WP_058177653.1_1_[gene=blaOXA]_[locus_tag=A7J11_01929]_[protein=OXA-2_family_extended-spectrum_class_D_beta-lactamase_OXA-141]_[pr     ATGGCAATCCGAAT---------CTTCGCG 30
lcl|NG_079239.1_cds_WP_240067729.1_1_[gene=blaOXA]_[locus_tag=A7J11_07374]_[protein=OXA-2_family_class_D_beta-lactamase_OXA-1049]_[protein_id=WP_24006     ATGGCAATCCGAAT---------CTTCGCG 30
lcl|OM638111.1_cds_ULU82660.1_1_[gene=blaOXA]_[protein=OXA-2_family_class_D_beta-lactamase_OXA-1085]_[protein_id=ULU82660.1]_[location=1..816]_[gbkey=     ATGGCAATCCGAAT---------CTTCGCG 30
lcl|OM638110.1_cds_ULU82659.1_1_[gene=blaOXA]_[protein=OXA-2_family_class_D_beta-lactamase_OXA-1084]_[protein_id=ULU82659.1]_[location=1..828]_[gbkey=     ATGGCAATCCGAAT---------CTTCGCG 30
lcl|OM638109.1_cds_ULU82658.1_1_[gene=blaOXA]_[protein=OXA-2_family_class_D_beta-lactamase_OXA-1083]_[protein_id=ULU82658.1]_[location=complement(1..8     ATGGCAATCCGAAT---------CTTCGCG 30
lcl|OM638108.1_cds_ULU82657.1_1_[gene=blaOXA]_[protein=OXA-2_family_class_D_beta-lactamase_OXA-1082]_[protein_id=ULU82657.1]_[location=complement(1..8     ATGGCAATCCGAAT---------CTTCGCG 30
lcl|OL901276.1_cds_UHO07587.1_1_[gene=blaOXA]_[protein=OXA-2_family_class_D_beta-lactamase_OXA-1049]_[protein_id=UHO07587.1]_[location=1..828]_[gbkey=     ATGGCAATCCGAAT---------CTTCGCG 30
lcl|NG_076678.1_cds_WP_219860730.1_1_[gene=blaOXA]_[locus_tag=A7J11_07184]_[protein=OXA-2_family_class_D_beta-lactamase_OXA-1017]_[protein_id=WP_21986     ATGGCAATCCGAAT---------CTTCGCG 30
lcl|MZ497412.1_cds_QXJ78545.1_1_[gene=blaOXA]_[protein=OXA-2_family_class_D_beta-lactamase_OXA-1017]_[protein_id=QXJ78545.1]_[location=1..828]_[gbkey=     ATGGCAATCCGAAT---------CTTCGCG 30
lcl|NG_068180.1_cds_WP_071537493.1_1_[gene=blaOXA]_[locus_tag=A7J11_06756]_[protein=OXA-2_family_class_D_beta-lactamase_OXA-544]_[protein_id=WP_071537     ATGGCAATCCGAAT---------CTTCGCG 30
lcl|NG_068179.1_cds_WP_058132644.1_1_[gene=blaOXA]_[locus_tag=A7J11_06757]_[protein=OXA-2_family_class_D_beta-lactamase_OXA-543]_[protein_id=WP_058132     ATGGCAATCCGAAT---------CTTCGCG 30
lcl|NG_062269.1_cds_WP_122630856.1_1_[gene=blaOXA]_[locus_tag=A7J11_05933]_[protein=OXA-2_family_class_D_beta-lactamase_OXA-737]_[protein_id=WP_122630     ATGGCAATCCGAAT---------CTTCGCG 30
lcl|NG_049595.1_cds_WP_063862540.1_1_[gene=blaOXA]_[locus_tag=A7J11_01065]_[protein=OXA-2_family_oxacillin-hydrolyzing_class_D_beta-lactamase_OXA-3]_[     ATGGCAATCCGAAT---------CTTTGCA 30
lcl|MH780095.1_cds_AXQ11887.1_1_[gene=blaOXA]_[protein=OXA-2_family_class_D_beta-lactamase_OXA-737]_[protein_id=AXQ11887.1]_[location=1..828]_[gbkey=C     ATGGCAATCCGAAT---------CTTCGCG 30
lcl|MH986647.1_cds_AYF58374.1_1_[gene=blaOXA]_[protein=OXA-2_family_class_D_beta-lactamase_OXA-681]_[protein_id=AYF58374.1]_[location=1..825]_[gbkey=C     ATGGCAATCCGAAT---------CTTCGCG 30
lcl|KY094077.1_cds_APC23886.1_1_[gene=blaOXA]_[protein=OXA-2_family_class_D_beta-lactamase_OXA-539]_[protein_id=APC23886.1]_[location=1..831]_[gbkey=C     ATGGCAATCCGAAT---------CTTCGCG 30
lcl|NG_052519.1_cds_WP_071846384.1_1_[gene=blaOXA]_[locus_tag=A7J11_04509]_[protein=OXA-2_family_class_D_beta-lactamase_OXA-541]_[protein_id=WP_071846     ATGGCAATCCGAAT---------CTTCGCG 30
lcl|NG_052174.1_cds_WP_071846203.1_1_[gene=blaOXA]_[locus_tag=A7J11_04710]_[protein=OXA-2_family_class_D_beta-lactamase_OXA-540]_[protein_id=WP_071846     ATGGCAATCCGAAT---------CTTCGCG 30
lcl|NG_049508.1_cds_WP_014386432.1_1_[gene=blaOXA]_[locus_tag=A7J11_00022]_[protein=OXA-2_family_oxacillin-hydrolyzing_class_D_beta-lactamase_OXA-21]_     ATGGCAATCCGAAT---------CTTCGCA 30
lcl|JX566711.1_cds_AFY03503.1_6_[gene=blaOXA-2]_[protein=oxacillinase_OXA-2]_[protein_id=AFY03503.1]_[location=4881..5708]_[gbkey=CDS]                     ATGGCAATCCGAAT---------CTTCGCG 30
lcl|JX566710.1_cds_AFY03495.1_5_[gene=blaOXA-2]_[protein=oxacillinase_OXA-2]_[protein_id=AFY03495.1]_[location=3778..4605]_[gbkey=CDS]                     ATGGCAATCCGAAT---------CTTCGCG 30
lcl|KC907377.2_cds_AGT29637.1_4_[gene=blaOXA-2]_[protein=OXA-type_beta-lactamase_2]_[protein_id=AGT29637.1]_[location=1801..2628]_[gbkey=CDS]              ATGGCAATCCGAAT---------CTTCGCG 30
lcl|DQ522236.1_cds_ABF70506.1_5_[gene=blaOXA-2]_[protein=oxacillinase_OXA-2]_[protein_id=ABF70506.1]_[location=3731..4558]_[gbkey=CDS]                     ATGGCAATCCGAAT---------CTTCGCG 30
lcl|EU117158.1_cds_ABV24340.1_2_[gene=blaOXA-2]_[protein=truncated_beta-lactamase_OXA-2]_[protein_id=ABV24340.1]_[location=736..1374]_[gbkey=CDS]          ATGGCAATCCGAAT---------CTTCGCG 30
lcl|JX566715.1_cds_AFY03531.1_5_[gene=blaOXA-2]_[protein=oxacillinase_OXA-2]_[protein_id=AFY03531.1]_[location=2675..3502]_[gbkey=CDS]                     ATGGCAATCCGAAT---------CTTCGCG 30
lcl|JX566713.1_cds_AFY03518.1_5_[gene=blaOXA-2]_[protein=oxacillinase_OXA-2]_[protein_id=AFY03518.1]_[location=2675..3502]_[gbkey=CDS]                     ATGGCAATCCGAAT---------CTTCGCG 30
lcl|JX566712.1_cds_AFY03511.1_5_[gene=blaOXA-2]_[protein=oxacillinase_OXA-2]_[protein_id=AFY03511.1]_[location=2675..3502]_[gbkey=CDS]                     ATGGCAATCCGAAT---------CTTCGCG 30
lcl|JX566709.1_cds_AFY03489.1_4_[gene=blaOXA-2]_[protein=oxacillinase_OXA-2]_[protein_id=AFY03489.1]_[location=1819..2646]_[gbkey=CDS]                     ATGGCAATCCGAAT---------CTTCGCG 30
lcl|JX566707.1_cds_AFY03476.1_5_[gene=blaOXA-2]_[protein=oxacillinase_OXA-2]_[protein_id=AFY03476.1]_[location=2675..3502]_[gbkey=CDS]                     ATGGCAATCCGAAT---------CTTCGCG 30
lcl|JX566706.1_cds_AFY03469.1_5_[gene=blaOXA-2]_[protein=oxacillinase_OXA-2]_[protein_id=AFY03469.1]_[location=2675..3502]_[gbkey=CDS]                     ATGGCAATCCGAAT---------CTTCGCG 30
lcl|JX566704.1_cds_AFY03456.1_4_[gene=blaOXA-2]_[protein=oxacillinase_OXA-2]_[protein_id=AFY03456.1]_[location=1819..2646]_[gbkey=CDS]                     ATGGCAATCCGAAT---------CTTCGCG 30
lcl|KT984195.1_cds_AMB19635.1_2_[gene=blaOXA-2]_[protein=OXA-2_protein]_[protein_id=AMB19635.1]_[location=1178..2005]_[gbkey=CDS]                          ATGGCAATCCGAAT---------CTTCGCG 30
lcl|KF525320.1_cds_AGY30849.1_3_[protein=OXA-2]_[protein_id=AGY30849.1]_[location=1343..2170]_[gbkey=CDS]                                                  ATGGCAATCCGAAT---------CTTCGCG 30
lcl|AB188812.1_cds_BAD38630.1_5_[gene=blaOXA-2]_[protein=beta-lactamase_OXA-2]_[protein_id=BAD38630.1]_[location=2960..3787]_[gbkey=CDS]                   ATGGCAATCCGAAT---------CTTCGCG 30
lcl|JX982232.1_cds_AGC39281.1_6_[gene=blaOXA-2]_[protein=class_D_beta-lactamase_OXA-2]_[protein_id=AGC39281.1]_[location=2726..3553]_[gbkey=CDS]           ATGGCAATCCGAAT---------CTTCGCG 30
lcl|DQ357197.1_cds_ABC97287.1_3_[gene=blaOXA-2]_[protein=OXA-2]_[protein_id=ABC97287.1]_[location=1597..2424]_[gbkey=CDS]                                  ATGGCAATCCGAAT---------CTTCGCG 30
lcl|NG_079927.1_cds_WP_242934104.1_1_[gene=blaOXA]_[locus_tag=A7J11_07436]_[protein=OXA-2_family_class_D_beta-lactamase_OXA-1085]_[protein_id=WP_24293     ATGGCAATCCGAAT---------CTTCGCG 30
lcl|NG_079926.1_cds_WP_242934103.1_1_[gene=blaOXA]_[locus_tag=A7J11_07435]_[protein=OXA-2_family_class_D_beta-lactamase_OXA-1084]_[protein_id=WP_24293     ATGGCAATCCGAAT---------CTTCGCG 30
lcl|NG_079925.1_cds_WP_125064048.1_1_[gene=blaOXA]_[locus_tag=A7J11_07434]_[protein=OXA-2_family_class_D_beta-lactamase_OXA-1083]_[protein_id=WP_12506     ATGGCAATCCGAAT---------CTTCGCG 30
lcl|NG_079924.1_cds_WP_242934102.1_1_[gene=blaOXA]_[locus_tag=A7J11_07433]_[protein=OXA-2_family_class_D_beta-lactamase_OXA-1082]_[protein_id=WP_24293     ATGGCAATCCGAAT---------CTTCGCG 30
lcl|OP806900.1_cds_UZQ18800.1_1_[gene=blaOXA]_[protein=OXA-2_family_class_D_beta-lactamase_OXA-1173]_[protein_id=UZQ18800.1]_[location=1..828]_[gbkey=     ATGGCAATCCGAAT---------CTTCGCG 30
lcl|OP806899.1_cds_UZQ18799.1_1_[gene=blaOXA]_[protein=OXA-2_family_class_D_beta-lactamase_OXA-1172]_[protein_id=UZQ18799.1]_[location=1..825]_[gbkey=     ATGGCAATCCGAAT---------CTTCGCG 30
                                                                                                                                                                                         

OXA-1_consensus                                                                                                                                            ATTTTTTTAATAATTGCAAATATTATCTAC 60
OXA01_crRNA                                                                                                                                                ------------------------------ 60
Forward_primer                                                                                                                                             ------------------------------ 60
Reverse_primer                                                                                                                                             ------------------------------ 60
lcl|PV103220.1_cds_XOU30729.1_1_[gene=blaOXA]_[protein=OXA-2_family_class_D_beta-lactamase_OXA-1372]_[protein_id=XOU30729.1]_[location=1..810]_[gbkey=     ATACTTTTCTCCATT-------TTTTCTCT 60
lcl|PV707973.1_cds_XUZ93910.1_1_[gene=blaOXA]_[protein=OXA-2_family_class_D_beta-lactamase_OXA-1381]_[protein_id=XUZ93910.1]_[location=1..828]_[gbkey=     ATACTTTTCTCCATT-------TTTTCTCT 60
lcl|PV940077.1_cds_XXP60828.1_1_[gene=blaOXA]_[protein=oxacillin-hydrolyzing_class_D_beta-lactamase_OXA-2]_[protein_id=XXP60828.1]_[location=1..828]_[     ATACTTTTCTCCATT-------TTTTCTCT 60
lcl|NG_062301.1_cds_WP_122630881.1_1_[gene=blaOXA]_[locus_tag=A7J11_05965]_[protein=OXA-2_family_inhibitor-resistant_extended-spectrum_class_D_beta-la     ATACTTTTCTCCATT-------TTTTCTCT 60
lcl|NG_148659.1_cds_WP_268871877.1_1_[gene=blaOXA]_[locus_tag=A7J11_07898]_[protein=OXA-2_family_class_D_beta-lactamase_OXA-1172]_[protein_id=WP_26887     ATACTTTTCTCCATT-------TTTTCTCT 60
lcl|MH556870.1_cds_AXL94277.1_1_[gene=blaOXA]_[protein=class_D_beta-lactamase_OXA-2]_[protein_id=AXL94277.1]_[location=22..849]_[gbkey=CDS]                ATACTTTTCTCCATT-------TTTTCTCT 60
lcl|MN339504.1_cds_QEJ74001.1_1_[gene=blaOXA]_[protein=OXA-2_family_class_D_beta-lactamase_OXA-838]_[protein_id=QEJ74001.1]_[location=1..828]_[gbkey=C     ATACTTTTCTCCATT-------TTTTCTCT 60
lcl|NG_049509.1_cds_WP_063861649.1_1_[gene=blaOXA]_[locus_tag=A7J11_02650]_[protein=OXA-2_family_extended-spectrum_class_D_beta-lactamase_OXA-210]_[pr     ATACTTTTCTCCATT-------TTTTCTCT 60
lcl|NG_148660.1_cds_WP_268871878.1_1_[gene=blaOXA]_[locus_tag=A7J11_07899]_[protein=OXA-2_family_class_D_beta-lactamase_OXA-1173]_[protein_id=WP_26887     ATACTTTTCTCCATT-------TTTTCTCT 60
lcl|NG_245182.1_cds_WP_435892096.1_1_[gene=blaOXA]_[locus_tag=A7J11_09485]_[protein=OXA-2_family_class_D_beta-lactamase_OXA-1381]_[protein_id=WP_43589     ATACTTTTCTCCATT-------TTTTCTCT 60
lcl|ON651491.1_cds_UTS94244.1_1_[gene=blaOXA]_[protein=OXA-2_family_class_D_beta-lactamase_OXA-1136]_[protein_id=UTS94244.1]_[location=1..828]_[gbkey=     ATACTTTTCTCCACT-------TTTGTTTT 60
lcl|NG_242746.1_cds_WP_367187967.1_1_[gene=blaOXA]_[locus_tag=A7J11_08442]_[protein=OXA-2_family_class_D_beta-lactamase_OXA-1243]_[protein_id=WP_36718     ATACTTTTCTCCATT-------TTTTCTCT 60
lcl|NG_157032.1_cds_WP_279240797.1_1_[gene=blaOXA]_[locus_tag=A7J11_08036]_[protein=OXA-2_family_class_D_beta-lactamase_OXA-1187]_[protein_id=WP_27924     ATACTTTTCTCCATT-------TTTTCTCT 60
lcl|NG_148666.1_cds_WP_117407753.1_1_[gene=blaOXA]_[locus_tag=A7J11_07836]_[protein=OXA-2_family_class_D_beta-lactamase_OXA-1183]_[protein_id=WP_11740     ATACTTTTCTCCATT-------TTTTCTCT 60
lcl|NG_081722.1_cds_WP_256875618.1_1_[gene=blaOXA]_[locus_tag=A7J11_07665]_[protein=OXA-2_family_class_D_beta-lactamase_OXA-1136]_[protein_id=WP_25687     ATACTTTTCTCCACT-------TTTGTTTT 60
lcl|NG_052064.1_cds_WP_071593233.1_1_[gene=blaOXA]_[locus_tag=A7J11_04308]_[protein=OXA-2_family_inhibitor-resistant_extended-spectrum_class_D_beta-la     ATACTTTTCTCCATT-------TTTTCTCT 60
lcl|NG_049612.1_cds_WP_063862613.1_1_[gene=blaOXA]_[locus_tag=A7J11_00612]_[protein=OXA-2_family_extended-spectrum_class_D_beta-lactamase_OXA-32]_[pro     ATACTTTTCTCCATT-------TTTTCTCT 60
lcl|NG_049460.1_cds_WP_063861101.1_1_[gene=blaOXA]_[locus_tag=A7J11_02314]_[protein=OXA-2_family_extended-spectrum_class_D_beta-lactamase_OXA-161]_[pr     ATACTTTTCTCCATT-------TTTTCTCT 60
lcl|NG_049448.1_cds_WP_063861048.1_1_[gene=blaOXA]_[locus_tag=A7J11_00751]_[protein=OXA-2_family_extended-spectrum_class_D_beta-lactamase_OXA-15]_[pro     ATACTTTTCTCCATT-------TTTTCTCT 60
lcl|NG_049439.1_cds_WP_058177653.1_1_[gene=blaOXA]_[locus_tag=A7J11_01929]_[protein=OXA-2_family_extended-spectrum_class_D_beta-lactamase_OXA-141]_[pr     ATACTTTTCTCCATT-------TTTTCTCT 60
lcl|NG_079239.1_cds_WP_240067729.1_1_[gene=blaOXA]_[locus_tag=A7J11_07374]_[protein=OXA-2_family_class_D_beta-lactamase_OXA-1049]_[protein_id=WP_24006     ATACTTTTCTCCATT-------TTTTCTCT 60
lcl|OM638111.1_cds_ULU82660.1_1_[gene=blaOXA]_[protein=OXA-2_family_class_D_beta-lactamase_OXA-1085]_[protein_id=ULU82660.1]_[location=1..816]_[gbkey=     ATACTTTTCTCCATT-------TTTTCTCT 60
lcl|OM638110.1_cds_ULU82659.1_1_[gene=blaOXA]_[protein=OXA-2_family_class_D_beta-lactamase_OXA-1084]_[protein_id=ULU82659.1]_[location=1..828]_[gbkey=     ATACTTTTCTCCATT-------TTTTCTCT 60
lcl|OM638109.1_cds_ULU82658.1_1_[gene=blaOXA]_[protein=OXA-2_family_class_D_beta-lactamase_OXA-1083]_[protein_id=ULU82658.1]_[location=complement(1..8     ATACTTTTCTCCATT-------TTTTCTCT 60
lcl|OM638108.1_cds_ULU82657.1_1_[gene=blaOXA]_[protein=OXA-2_family_class_D_beta-lactamase_OXA-1082]_[protein_id=ULU82657.1]_[location=complement(1..8     ATACTTTTCTCCATT-------TTTTCTCT 60
lcl|OL901276.1_cds_UHO07587.1_1_[gene=blaOXA]_[protein=OXA-2_family_class_D_beta-lactamase_OXA-1049]_[protein_id=UHO07587.1]_[location=1..828]_[gbkey=     ATACTTTTCTCCATT-------TTTTCTCT 60
lcl|NG_076678.1_cds_WP_219860730.1_1_[gene=blaOXA]_[locus_tag=A7J11_07184]_[protein=OXA-2_family_class_D_beta-lactamase_OXA-1017]_[protein_id=WP_21986     ATACTTTTCTCCATT-------TTTTCTCT 60
lcl|MZ497412.1_cds_QXJ78545.1_1_[gene=blaOXA]_[protein=OXA-2_family_class_D_beta-lactamase_OXA-1017]_[protein_id=QXJ78545.1]_[location=1..828]_[gbkey=     ATACTTTTCTCCATT-------TTTTCTCT 60
lcl|NG_068180.1_cds_WP_071537493.1_1_[gene=blaOXA]_[locus_tag=A7J11_06756]_[protein=OXA-2_family_class_D_beta-lactamase_OXA-544]_[protein_id=WP_071537     ATACTTTTCTCCATT-------TTTTCTCT 60
lcl|NG_068179.1_cds_WP_058132644.1_1_[gene=blaOXA]_[locus_tag=A7J11_06757]_[protein=OXA-2_family_class_D_beta-lactamase_OXA-543]_[protein_id=WP_058132     ATACTTTTCTCCATT-------TTTTCTCT 60
lcl|NG_062269.1_cds_WP_122630856.1_1_[gene=blaOXA]_[locus_tag=A7J11_05933]_[protein=OXA-2_family_class_D_beta-lactamase_OXA-737]_[protein_id=WP_122630     ATACTTTTCTCCATT-------TTTTCTCT 60
lcl|NG_049595.1_cds_WP_063862540.1_1_[gene=blaOXA]_[locus_tag=A7J11_01065]_[protein=OXA-2_family_oxacillin-hydrolyzing_class_D_beta-lactamase_OXA-3]_[     ATACTTTTCTCCACT-------TTTGTTTT 60
lcl|MH780095.1_cds_AXQ11887.1_1_[gene=blaOXA]_[protein=OXA-2_family_class_D_beta-lactamase_OXA-737]_[protein_id=AXQ11887.1]_[location=1..828]_[gbkey=C     ATACTTTTCTCCATT-------TTTTCTCT 60
lcl|MH986647.1_cds_AYF58374.1_1_[gene=blaOXA]_[protein=OXA-2_family_class_D_beta-lactamase_OXA-681]_[protein_id=AYF58374.1]_[location=1..825]_[gbkey=C     ATACTTTTCTCCATT-------TTTTCTCT 60
lcl|KY094077.1_cds_APC23886.1_1_[gene=blaOXA]_[protein=OXA-2_family_class_D_beta-lactamase_OXA-539]_[protein_id=APC23886.1]_[location=1..831]_[gbkey=C     ATACTTTTCTCCATT-------TTTTCTCT 60
lcl|NG_052519.1_cds_WP_071846384.1_1_[gene=blaOXA]_[locus_tag=A7J11_04509]_[protein=OXA-2_family_class_D_beta-lactamase_OXA-541]_[protein_id=WP_071846     ATACTTTTCTCCATT-------TTTTCTCT 60
lcl|NG_052174.1_cds_WP_071846203.1_1_[gene=blaOXA]_[locus_tag=A7J11_04710]_[protein=OXA-2_family_class_D_beta-lactamase_OXA-540]_[protein_id=WP_071846     ATACTTTTCTCCATT-------TTTTCTCT 60
lcl|NG_049508.1_cds_WP_014386432.1_1_[gene=blaOXA]_[locus_tag=A7J11_00022]_[protein=OXA-2_family_oxacillin-hydrolyzing_class_D_beta-lactamase_OXA-21]_     ATACTTTTCTCCACT-------TTTGTTTT 60
lcl|JX566711.1_cds_AFY03503.1_6_[gene=blaOXA-2]_[protein=oxacillinase_OXA-2]_[protein_id=AFY03503.1]_[location=4881..5708]_[gbkey=CDS]                     ATACTTTTCTCCATT-------TTTTCTCT 60
lcl|JX566710.1_cds_AFY03495.1_5_[gene=blaOXA-2]_[protein=oxacillinase_OXA-2]_[protein_id=AFY03495.1]_[location=3778..4605]_[gbkey=CDS]                     ATACTTTTCTCCATT-------TTTTCTCT 60
lcl|KC907377.2_cds_AGT29637.1_4_[gene=blaOXA-2]_[protein=OXA-type_beta-lactamase_2]_[protein_id=AGT29637.1]_[location=1801..2628]_[gbkey=CDS]              ATACTTTTCTCCATT-------TTTTCTCT 60
lcl|DQ522236.1_cds_ABF70506.1_5_[gene=blaOXA-2]_[protein=oxacillinase_OXA-2]_[protein_id=ABF70506.1]_[location=3731..4558]_[gbkey=CDS]                     ATACTTTTCTCCATT-------TTTTCTCT 60
lcl|EU117158.1_cds_ABV24340.1_2_[gene=blaOXA-2]_[protein=truncated_beta-lactamase_OXA-2]_[protein_id=ABV24340.1]_[location=736..1374]_[gbkey=CDS]          ATACTTTCCTCCATT-------TTTTCTCT 60
lcl|JX566715.1_cds_AFY03531.1_5_[gene=blaOXA-2]_[protein=oxacillinase_OXA-2]_[protein_id=AFY03531.1]_[location=2675..3502]_[gbkey=CDS]                     ATACTTTTCTCCATT-------TTTTCTCT 60
lcl|JX566713.1_cds_AFY03518.1_5_[gene=blaOXA-2]_[protein=oxacillinase_OXA-2]_[protein_id=AFY03518.1]_[location=2675..3502]_[gbkey=CDS]                     ATACTTTTCTCCATT-------TTTTCTCT 60
lcl|JX566712.1_cds_AFY03511.1_5_[gene=blaOXA-2]_[protein=oxacillinase_OXA-2]_[protein_id=AFY03511.1]_[location=2675..3502]_[gbkey=CDS]                     ATACTTTTCTCCATT-------TTTTCTCT 60
lcl|JX566709.1_cds_AFY03489.1_4_[gene=blaOXA-2]_[protein=oxacillinase_OXA-2]_[protein_id=AFY03489.1]_[location=1819..2646]_[gbkey=CDS]                     ATACTTTTCTCCATT-------TTTTCTCT 60
lcl|JX566707.1_cds_AFY03476.1_5_[gene=blaOXA-2]_[protein=oxacillinase_OXA-2]_[protein_id=AFY03476.1]_[location=2675..3502]_[gbkey=CDS]                     ATACTTTTCTCCATT-------TTTTCTCT 60
lcl|JX566706.1_cds_AFY03469.1_5_[gene=blaOXA-2]_[protein=oxacillinase_OXA-2]_[protein_id=AFY03469.1]_[location=2675..3502]_[gbkey=CDS]                     ATACTTTTCTCCATT-------TTTTCTCT 60
lcl|JX566704.1_cds_AFY03456.1_4_[gene=blaOXA-2]_[protein=oxacillinase_OXA-2]_[protein_id=AFY03456.1]_[location=1819..2646]_[gbkey=CDS]                     ATACTTTTCTCCATT-------TTTTCTCT 60
lcl|KT984195.1_cds_AMB19635.1_2_[gene=blaOXA-2]_[protein=OXA-2_protein]_[protein_id=AMB19635.1]_[location=1178..2005]_[gbkey=CDS]                          ATACTTTTCTCCATT-------TTTTCTCT 60
lcl|KF525320.1_cds_AGY30849.1_3_[protein=OXA-2]_[protein_id=AGY30849.1]_[location=1343..2170]_[gbkey=CDS]                                                  ATACTTTTCTCCATT-------TTTTCTCT 60
lcl|AB188812.1_cds_BAD38630.1_5_[gene=blaOXA-2]_[protein=beta-lactamase_OXA-2]_[protein_id=BAD38630.1]_[location=2960..3787]_[gbkey=CDS]                   ATACTTTTCTCCATT-------TTTTCTCT 60
lcl|JX982232.1_cds_AGC39281.1_6_[gene=blaOXA-2]_[protein=class_D_beta-lactamase_OXA-2]_[protein_id=AGC39281.1]_[location=2726..3553]_[gbkey=CDS]           ATACTTTTCTCCATT-------TTTTCTCT 60
lcl|DQ357197.1_cds_ABC97287.1_3_[gene=blaOXA-2]_[protein=OXA-2]_[protein_id=ABC97287.1]_[location=1597..2424]_[gbkey=CDS]                                  ATACTTTTCTCCATT-------TTTTCTCT 60
lcl|NG_079927.1_cds_WP_242934104.1_1_[gene=blaOXA]_[locus_tag=A7J11_07436]_[protein=OXA-2_family_class_D_beta-lactamase_OXA-1085]_[protein_id=WP_24293     ATACTTTTCTCCATT-------TTTTCTCT 60
lcl|NG_079926.1_cds_WP_242934103.1_1_[gene=blaOXA]_[locus_tag=A7J11_07435]_[protein=OXA-2_family_class_D_beta-lactamase_OXA-1084]_[protein_id=WP_24293     ATACTTTTCTCCATT-------TTTTCTCT 60
lcl|NG_079925.1_cds_WP_125064048.1_1_[gene=blaOXA]_[locus_tag=A7J11_07434]_[protein=OXA-2_family_class_D_beta-lactamase_OXA-1083]_[protein_id=WP_12506     ATACTTTTCTCCATT-------TTTTCTCT 60
lcl|NG_079924.1_cds_WP_242934102.1_1_[gene=blaOXA]_[locus_tag=A7J11_07433]_[protein=OXA-2_family_class_D_beta-lactamase_OXA-1082]_[protein_id=WP_24293     ATACTTTTCTCCATT-------TTTTCTCT 60
lcl|OP806900.1_cds_UZQ18800.1_1_[gene=blaOXA]_[protein=OXA-2_family_class_D_beta-lactamase_OXA-1173]_[protein_id=UZQ18800.1]_[location=1..828]_[gbkey=     ATACTTTTCTCCATT-------TTTTCTCT 60
lcl|OP806899.1_cds_UZQ18799.1_1_[gene=blaOXA]_[protein=OXA-2_family_class_D_beta-lactamase_OXA-1172]_[protein_id=UZQ18799.1]_[location=1..825]_[gbkey=     ATACTTTTCTCCATT-------TTTTCTCT 60
                                                                                                                                                                                         

OXA-1_consensus                                                                                                                                            AGCAGCGCCAGTGCATCAACAGATATCTCT 90
OXA01_crRNA                                                                                                                                                ------------------------------ 90
Forward_primer                                                                                                                                             ------------------------------ 90
Reverse_primer                                                                                                                                             ------------------------------ 90
lcl|PV103220.1_cds_XOU30729.1_1_[gene=blaOXA]_[protein=OXA-2_family_class_D_beta-lactamase_OXA-1372]_[protein_id=XOU30729.1]_[location=1..810]_[gbkey=     TGCCACTTTCGCGCATGCGCAAGAAGGCAC 90
lcl|PV707973.1_cds_XUZ93910.1_1_[gene=blaOXA]_[protein=OXA-2_family_class_D_beta-lactamase_OXA-1381]_[protein_id=XUZ93910.1]_[location=1..828]_[gbkey=     TGCCACTTTCGCGCATGCGCAAGAAGGCAC 90
lcl|PV940077.1_cds_XXP60828.1_1_[gene=blaOXA]_[protein=oxacillin-hydrolyzing_class_D_beta-lactamase_OXA-2]_[protein_id=XXP60828.1]_[location=1..828]_[     TGCCACTTTCGCGCATGCGCAAGAAGGCAC 90
lcl|NG_062301.1_cds_WP_122630881.1_1_[gene=blaOXA]_[locus_tag=A7J11_05965]_[protein=OXA-2_family_inhibitor-resistant_extended-spectrum_class_D_beta-la     TGCCACTTTCGCGCATGCGCAAGAAGGCAC 90
lcl|NG_148659.1_cds_WP_268871877.1_1_[gene=blaOXA]_[locus_tag=A7J11_07898]_[protein=OXA-2_family_class_D_beta-lactamase_OXA-1172]_[protein_id=WP_26887     TGCCACTTTCGCGCATGCGCAAGAAGGCAC 90
lcl|MH556870.1_cds_AXL94277.1_1_[gene=blaOXA]_[protein=class_D_beta-lactamase_OXA-2]_[protein_id=AXL94277.1]_[location=22..849]_[gbkey=CDS]                TGCCACTTTCGCGCATGCGCAAGAAGGCAC 90
lcl|MN339504.1_cds_QEJ74001.1_1_[gene=blaOXA]_[protein=OXA-2_family_class_D_beta-lactamase_OXA-838]_[protein_id=QEJ74001.1]_[location=1..828]_[gbkey=C     TGCCACTTTCGCGCATGCGCAAGAAGGCAC 90
lcl|NG_049509.1_cds_WP_063861649.1_1_[gene=blaOXA]_[locus_tag=A7J11_02650]_[protein=OXA-2_family_extended-spectrum_class_D_beta-lactamase_OXA-210]_[pr     TGCCACTTTCGCGCATGCGCAAGAAGGCAC 90
lcl|NG_148660.1_cds_WP_268871878.1_1_[gene=blaOXA]_[locus_tag=A7J11_07899]_[protein=OXA-2_family_class_D_beta-lactamase_OXA-1173]_[protein_id=WP_26887     TGCCACTTTCGCGCATGCGCAAGAAGGCAC 90
lcl|NG_245182.1_cds_WP_435892096.1_1_[gene=blaOXA]_[locus_tag=A7J11_09485]_[protein=OXA-2_family_class_D_beta-lactamase_OXA-1381]_[protein_id=WP_43589     TGCCACTTTCGCGCATGCGCAAGAAGGCAC 90
lcl|ON651491.1_cds_UTS94244.1_1_[gene=blaOXA]_[protein=OXA-2_family_class_D_beta-lactamase_OXA-1136]_[protein_id=UTS94244.1]_[location=1..828]_[gbkey=     TGGCACGTTCGCGCATGCACAAGAAGGCAT 90
lcl|NG_242746.1_cds_WP_367187967.1_1_[gene=blaOXA]_[locus_tag=A7J11_08442]_[protein=OXA-2_family_class_D_beta-lactamase_OXA-1243]_[protein_id=WP_36718     TGCCACTTTCGCGCATGCGCAAGAAGGCAC 90
lcl|NG_157032.1_cds_WP_279240797.1_1_[gene=blaOXA]_[locus_tag=A7J11_08036]_[protein=OXA-2_family_class_D_beta-lactamase_OXA-1187]_[protein_id=WP_27924     TGCCACTTTCGCGCATGCGCAAGAAGGCAC 90
lcl|NG_148666.1_cds_WP_117407753.1_1_[gene=blaOXA]_[locus_tag=A7J11_07836]_[protein=OXA-2_family_class_D_beta-lactamase_OXA-1183]_[protein_id=WP_11740     TGCCACTTTCGCGCATGCGCAAGAAGGCAC 90
lcl|NG_081722.1_cds_WP_256875618.1_1_[gene=blaOXA]_[locus_tag=A7J11_07665]_[protein=OXA-2_family_class_D_beta-lactamase_OXA-1136]_[protein_id=WP_25687     TGGCACGTTCGCGCATGCACAAGAAGGCAT 90
lcl|NG_052064.1_cds_WP_071593233.1_1_[gene=blaOXA]_[locus_tag=A7J11_04308]_[protein=OXA-2_family_inhibitor-resistant_extended-spectrum_class_D_beta-la     TGCCACTTTCGCGCATGCGCAAGAAGGCAC 90
lcl|NG_049612.1_cds_WP_063862613.1_1_[gene=blaOXA]_[locus_tag=A7J11_00612]_[protein=OXA-2_family_extended-spectrum_class_D_beta-lactamase_OXA-32]_[pro     TGCCACTTTCGCGCATGCGCAAGAAGGCAC 90
lcl|NG_049460.1_cds_WP_063861101.1_1_[gene=blaOXA]_[locus_tag=A7J11_02314]_[protein=OXA-2_family_extended-spectrum_class_D_beta-lactamase_OXA-161]_[pr     TGCCACTTTCGCGCATGCGCAAGAAGGCAC 90
lcl|NG_049448.1_cds_WP_063861048.1_1_[gene=blaOXA]_[locus_tag=A7J11_00751]_[protein=OXA-2_family_extended-spectrum_class_D_beta-lactamase_OXA-15]_[pro     TGCCACTTTCGCGCATGCGCAAGAAGGCAC 90
lcl|NG_049439.1_cds_WP_058177653.1_1_[gene=blaOXA]_[locus_tag=A7J11_01929]_[protein=OXA-2_family_extended-spectrum_class_D_beta-lactamase_OXA-141]_[pr     TGCCACTTTCGCGCATGCGCAAGAAGGCAC 90
lcl|NG_079239.1_cds_WP_240067729.1_1_[gene=blaOXA]_[locus_tag=A7J11_07374]_[protein=OXA-2_family_class_D_beta-lactamase_OXA-1049]_[protein_id=WP_24006     TGCCACTTTCGCGCATGCGCAAGAAGGCAC 90
lcl|OM638111.1_cds_ULU82660.1_1_[gene=blaOXA]_[protein=OXA-2_family_class_D_beta-lactamase_OXA-1085]_[protein_id=ULU82660.1]_[location=1..816]_[gbkey=     TGCCACTTTCGCGCATGCGCAAGAAGGCAC 90
lcl|OM638110.1_cds_ULU82659.1_1_[gene=blaOXA]_[protein=OXA-2_family_class_D_beta-lactamase_OXA-1084]_[protein_id=ULU82659.1]_[location=1..828]_[gbkey=     TGCCACTTTCGCGCATGCGCAAGAAGGCAC 90
lcl|OM638109.1_cds_ULU82658.1_1_[gene=blaOXA]_[protein=OXA-2_family_class_D_beta-lactamase_OXA-1083]_[protein_id=ULU82658.1]_[location=complement(1..8     TGCCACTTTCGCGCATGCGCAAGAAGGCAC 90
lcl|OM638108.1_cds_ULU82657.1_1_[gene=blaOXA]_[protein=OXA-2_family_class_D_beta-lactamase_OXA-1082]_[protein_id=ULU82657.1]_[location=complement(1..8     TGCCACTTTCGCGCATGCGCAAGAAGGCAC 90
lcl|OL901276.1_cds_UHO07587.1_1_[gene=blaOXA]_[protein=OXA-2_family_class_D_beta-lactamase_OXA-1049]_[protein_id=UHO07587.1]_[location=1..828]_[gbkey=     TGCCACTTTCGCGCATGCGCAAGAAGGCAC 90
lcl|NG_076678.1_cds_WP_219860730.1_1_[gene=blaOXA]_[locus_tag=A7J11_07184]_[protein=OXA-2_family_class_D_beta-lactamase_OXA-1017]_[protein_id=WP_21986     TGCCACTTTCGCGCATGCGCAAGAAGGCAC 90
lcl|MZ497412.1_cds_QXJ78545.1_1_[gene=blaOXA]_[protein=OXA-2_family_class_D_beta-lactamase_OXA-1017]_[protein_id=QXJ78545.1]_[location=1..828]_[gbkey=     TGCCACTTTCGCGCATGCGCAAGAAGGCAC 90
lcl|NG_068180.1_cds_WP_071537493.1_1_[gene=blaOXA]_[locus_tag=A7J11_06756]_[protein=OXA-2_family_class_D_beta-lactamase_OXA-544]_[protein_id=WP_071537     TGCCACTTTCGCGCATGCGCAAGAAGGCAC 90
lcl|NG_068179.1_cds_WP_058132644.1_1_[gene=blaOXA]_[locus_tag=A7J11_06757]_[protein=OXA-2_family_class_D_beta-lactamase_OXA-543]_[protein_id=WP_058132     TGCCACTTTCGCGCATGCGCAAGAAGGCAC 90
lcl|NG_062269.1_cds_WP_122630856.1_1_[gene=blaOXA]_[locus_tag=A7J11_05933]_[protein=OXA-2_family_class_D_beta-lactamase_OXA-737]_[protein_id=WP_122630     TGCCACTTTCGCGCATGCGCAAGAAGGCAC 90
lcl|NG_049595.1_cds_WP_063862540.1_1_[gene=blaOXA]_[locus_tag=A7J11_01065]_[protein=OXA-2_family_oxacillin-hydrolyzing_class_D_beta-lactamase_OXA-3]_[     TGGCACGTTCGCGCATGCACAAGAAGGCAT 90
lcl|MH780095.1_cds_AXQ11887.1_1_[gene=blaOXA]_[protein=OXA-2_family_class_D_beta-lactamase_OXA-737]_[protein_id=AXQ11887.1]_[location=1..828]_[gbkey=C     TGCCACTTTCGCGCATGCGCAAGAAGGCAC 90
lcl|MH986647.1_cds_AYF58374.1_1_[gene=blaOXA]_[protein=OXA-2_family_class_D_beta-lactamase_OXA-681]_[protein_id=AYF58374.1]_[location=1..825]_[gbkey=C     TGCCACTTTCGCGCATGCGCAAGAAGGCAC 90
lcl|KY094077.1_cds_APC23886.1_1_[gene=blaOXA]_[protein=OXA-2_family_class_D_beta-lactamase_OXA-539]_[protein_id=APC23886.1]_[location=1..831]_[gbkey=C     TGCCACTTTCGCGCATGCGCAAGAAGGCAC 90
lcl|NG_052519.1_cds_WP_071846384.1_1_[gene=blaOXA]_[locus_tag=A7J11_04509]_[protein=OXA-2_family_class_D_beta-lactamase_OXA-541]_[protein_id=WP_071846     TGCCACTTTCGCGCATGCGCAAGAAGGCAC 90
lcl|NG_052174.1_cds_WP_071846203.1_1_[gene=blaOXA]_[locus_tag=A7J11_04710]_[protein=OXA-2_family_class_D_beta-lactamase_OXA-540]_[protein_id=WP_071846     TGCCACTTTCGCGCATGCGCAAGAAGGCAC 90
lcl|NG_049508.1_cds_WP_014386432.1_1_[gene=blaOXA]_[locus_tag=A7J11_00022]_[protein=OXA-2_family_oxacillin-hydrolyzing_class_D_beta-lactamase_OXA-21]_     TGGCACGTTCGCGCATGCACAAGAAGGCAT 90
lcl|JX566711.1_cds_AFY03503.1_6_[gene=blaOXA-2]_[protein=oxacillinase_OXA-2]_[protein_id=AFY03503.1]_[location=4881..5708]_[gbkey=CDS]                     TGCCACTTTCGCGCATGCGCAAGAAGGCAC 90
lcl|JX566710.1_cds_AFY03495.1_5_[gene=blaOXA-2]_[protein=oxacillinase_OXA-2]_[protein_id=AFY03495.1]_[location=3778..4605]_[gbkey=CDS]                     TGCCACTTTCGCGCATGCGCAAGAAGGCAC 90
lcl|KC907377.2_cds_AGT29637.1_4_[gene=blaOXA-2]_[protein=OXA-type_beta-lactamase_2]_[protein_id=AGT29637.1]_[location=1801..2628]_[gbkey=CDS]              TGCCACTTTCGCGCATGCGCAAGAAGGCAC 90
lcl|DQ522236.1_cds_ABF70506.1_5_[gene=blaOXA-2]_[protein=oxacillinase_OXA-2]_[protein_id=ABF70506.1]_[location=3731..4558]_[gbkey=CDS]                     TGCCACTTTCGCGCATGCGCAAGAAGGCAC 90
lcl|EU117158.1_cds_ABV24340.1_2_[gene=blaOXA-2]_[protein=truncated_beta-lactamase_OXA-2]_[protein_id=ABV24340.1]_[location=736..1374]_[gbkey=CDS]          TGCCACTTTCGCGCATGCGCAAGAAGGCAC 90
lcl|JX566715.1_cds_AFY03531.1_5_[gene=blaOXA-2]_[protein=oxacillinase_OXA-2]_[protein_id=AFY03531.1]_[location=2675..3502]_[gbkey=CDS]                     TGCCACTTTCGCGCATGCGCAAGAAGGCAC 90
lcl|JX566713.1_cds_AFY03518.1_5_[gene=blaOXA-2]_[protein=oxacillinase_OXA-2]_[protein_id=AFY03518.1]_[location=2675..3502]_[gbkey=CDS]                     TGCCACTTTCGCGCATGCGCAAGAAGGCAC 90
lcl|JX566712.1_cds_AFY03511.1_5_[gene=blaOXA-2]_[protein=oxacillinase_OXA-2]_[protein_id=AFY03511.1]_[location=2675..3502]_[gbkey=CDS]                     TGCCACTTTCGCGCATGCGCAAGAAGGCAC 90
lcl|JX566709.1_cds_AFY03489.1_4_[gene=blaOXA-2]_[protein=oxacillinase_OXA-2]_[protein_id=AFY03489.1]_[location=1819..2646]_[gbkey=CDS]                     TGCCACTTTCGCGCATGCGCAAGAAGGCAC 90
lcl|JX566707.1_cds_AFY03476.1_5_[gene=blaOXA-2]_[protein=oxacillinase_OXA-2]_[protein_id=AFY03476.1]_[location=2675..3502]_[gbkey=CDS]                     TGCCACTTTCGCGCATGCGCAAGAAGGCAC 90
lcl|JX566706.1_cds_AFY03469.1_5_[gene=blaOXA-2]_[protein=oxacillinase_OXA-2]_[protein_id=AFY03469.1]_[location=2675..3502]_[gbkey=CDS]                     TGCCACTTTCGCGCATGCGCAAGAAGGCAC 90
lcl|JX566704.1_cds_AFY03456.1_4_[gene=blaOXA-2]_[protein=oxacillinase_OXA-2]_[protein_id=AFY03456.1]_[location=1819..2646]_[gbkey=CDS]                     TGCCACTTTCGCGCATGCGCAAGAAGGCAC 90
lcl|KT984195.1_cds_AMB19635.1_2_[gene=blaOXA-2]_[protein=OXA-2_protein]_[protein_id=AMB19635.1]_[location=1178..2005]_[gbkey=CDS]                          TGCCACTTTCGCGCATGCGCAAGAAGGCAC 90
lcl|KF525320.1_cds_AGY30849.1_3_[protein=OXA-2]_[protein_id=AGY30849.1]_[location=1343..2170]_[gbkey=CDS]                                                  TGCCACTTTCGCGCATGCGCAAGAAGGCAC 90
lcl|AB188812.1_cds_BAD38630.1_5_[gene=blaOXA-2]_[protein=beta-lactamase_OXA-2]_[protein_id=BAD38630.1]_[location=2960..3787]_[gbkey=CDS]                   TGCCACTTTCGCGCATGCGCAAGAAGGCAC 90
lcl|JX982232.1_cds_AGC39281.1_6_[gene=blaOXA-2]_[protein=class_D_beta-lactamase_OXA-2]_[protein_id=AGC39281.1]_[location=2726..3553]_[gbkey=CDS]           TGCCACTTTCGCGCATGCGCAAGAAGGCAC 90
lcl|DQ357197.1_cds_ABC97287.1_3_[gene=blaOXA-2]_[protein=OXA-2]_[protein_id=ABC97287.1]_[location=1597..2424]_[gbkey=CDS]                                  TGCCACTTTCGCGCATGCGCAAGAAGGCAC 90
lcl|NG_079927.1_cds_WP_242934104.1_1_[gene=blaOXA]_[locus_tag=A7J11_07436]_[protein=OXA-2_family_class_D_beta-lactamase_OXA-1085]_[protein_id=WP_24293     TGCCACTTTCGCGCATGCGCAAGAAGGCAC 90
lcl|NG_079926.1_cds_WP_242934103.1_1_[gene=blaOXA]_[locus_tag=A7J11_07435]_[protein=OXA-2_family_class_D_beta-lactamase_OXA-1084]_[protein_id=WP_24293     TGCCACTTTCGCGCATGCGCAAGAAGGCAC 90
lcl|NG_079925.1_cds_WP_125064048.1_1_[gene=blaOXA]_[locus_tag=A7J11_07434]_[protein=OXA-2_family_class_D_beta-lactamase_OXA-1083]_[protein_id=WP_12506     TGCCACTTTCGCGCATGCGCAAGAAGGCAC 90
lcl|NG_079924.1_cds_WP_242934102.1_1_[gene=blaOXA]_[locus_tag=A7J11_07433]_[protein=OXA-2_family_class_D_beta-lactamase_OXA-1082]_[protein_id=WP_24293     TGCCACTTTCGCGCATGCGCAAGAAGGCAC 90
lcl|OP806900.1_cds_UZQ18800.1_1_[gene=blaOXA]_[protein=OXA-2_family_class_D_beta-lactamase_OXA-1173]_[protein_id=UZQ18800.1]_[location=1..828]_[gbkey=     TGCCACTTTCGCGCATGCGCAAGAAGGCAC 90
lcl|OP806899.1_cds_UZQ18799.1_1_[gene=blaOXA]_[protein=OXA-2_family_class_D_beta-lactamase_OXA-1172]_[protein_id=UZQ18799.1]_[location=1..825]_[gbkey=     TGCCACTTTCGCGCATGCGCAAGAAGGCAC 90
                                                                                                                                                                                         

OXA-1_consensus                                                                                                                                            ACTGTTGCATCTCCATTATTTGAAGGAACT 120
OXA01_crRNA                                                                                                                                                ------------------------------ 120
Forward_primer                                                                                                                                             ------------------------------ 120
Reverse_primer                                                                                                                                             ------------------------------ 120
lcl|PV103220.1_cds_XOU30729.1_1_[gene=blaOXA]_[protein=OXA-2_family_class_D_beta-lactamase_OXA-1372]_[protein_id=XOU30729.1]_[location=1..810]_[gbkey=     GCTAGAACGTTCT-------------GACT 120
lcl|PV707973.1_cds_XUZ93910.1_1_[gene=blaOXA]_[protein=OXA-2_family_class_D_beta-lactamase_OXA-1381]_[protein_id=XUZ93910.1]_[location=1..828]_[gbkey=     GCTAGAACGTTCT-------------GACT 120
lcl|PV940077.1_cds_XXP60828.1_1_[gene=blaOXA]_[protein=oxacillin-hydrolyzing_class_D_beta-lactamase_OXA-2]_[protein_id=XXP60828.1]_[location=1..828]_[     GCTAGAACGTTCT-------------GACT 120
lcl|NG_062301.1_cds_WP_122630881.1_1_[gene=blaOXA]_[locus_tag=A7J11_05965]_[protein=OXA-2_family_inhibitor-resistant_extended-spectrum_class_D_beta-la     GCTAGAACGTTCT-------------GACT 120
lcl|NG_148659.1_cds_WP_268871877.1_1_[gene=blaOXA]_[locus_tag=A7J11_07898]_[protein=OXA-2_family_class_D_beta-lactamase_OXA-1172]_[protein_id=WP_26887     GCTAGAACGTTCT-------------GACT 120
lcl|MH556870.1_cds_AXL94277.1_1_[gene=blaOXA]_[protein=class_D_beta-lactamase_OXA-2]_[protein_id=AXL94277.1]_[location=22..849]_[gbkey=CDS]                GCTAGAACGTTCT-------------GACT 120
lcl|MN339504.1_cds_QEJ74001.1_1_[gene=blaOXA]_[protein=OXA-2_family_class_D_beta-lactamase_OXA-838]_[protein_id=QEJ74001.1]_[location=1..828]_[gbkey=C     GCTAGAACGTTCT-------------GACT 120
lcl|NG_049509.1_cds_WP_063861649.1_1_[gene=blaOXA]_[locus_tag=A7J11_02650]_[protein=OXA-2_family_extended-spectrum_class_D_beta-lactamase_OXA-210]_[pr     GCTAGAACGTTCT-------------GACT 120
lcl|NG_148660.1_cds_WP_268871878.1_1_[gene=blaOXA]_[locus_tag=A7J11_07899]_[protein=OXA-2_family_class_D_beta-lactamase_OXA-1173]_[protein_id=WP_26887     GCTAGAACGTTCT-------------GACT 120
lcl|NG_245182.1_cds_WP_435892096.1_1_[gene=blaOXA]_[locus_tag=A7J11_09485]_[protein=OXA-2_family_class_D_beta-lactamase_OXA-1381]_[protein_id=WP_43589     GCTAGAACGTTCT-------------GACT 120
lcl|ON651491.1_cds_UTS94244.1_1_[gene=blaOXA]_[protein=OXA-2_family_class_D_beta-lactamase_OXA-1136]_[protein_id=UTS94244.1]_[location=1..828]_[gbkey=     GCGCGAACGTTCT-------------GACT 120
lcl|NG_242746.1_cds_WP_367187967.1_1_[gene=blaOXA]_[locus_tag=A7J11_08442]_[protein=OXA-2_family_class_D_beta-lactamase_OXA-1243]_[protein_id=WP_36718     GCTAGAACGTTCT-------------GACT 120
lcl|NG_157032.1_cds_WP_279240797.1_1_[gene=blaOXA]_[locus_tag=A7J11_08036]_[protein=OXA-2_family_class_D_beta-lactamase_OXA-1187]_[protein_id=WP_27924     GCTAGAACGTTCT-------------GACT 120
lcl|NG_148666.1_cds_WP_117407753.1_1_[gene=blaOXA]_[locus_tag=A7J11_07836]_[protein=OXA-2_family_class_D_beta-lactamase_OXA-1183]_[protein_id=WP_11740     GCTAGAACGTTCT-------------GACT 120
lcl|NG_081722.1_cds_WP_256875618.1_1_[gene=blaOXA]_[locus_tag=A7J11_07665]_[protein=OXA-2_family_class_D_beta-lactamase_OXA-1136]_[protein_id=WP_25687     GCGCGAACGTTCT-------------GACT 120
lcl|NG_052064.1_cds_WP_071593233.1_1_[gene=blaOXA]_[locus_tag=A7J11_04308]_[protein=OXA-2_family_inhibitor-resistant_extended-spectrum_class_D_beta-la     GCTAGAACGTTCT-------------GACT 120
lcl|NG_049612.1_cds_WP_063862613.1_1_[gene=blaOXA]_[locus_tag=A7J11_00612]_[protein=OXA-2_family_extended-spectrum_class_D_beta-lactamase_OXA-32]_[pro     GCTAGAACGTTCT-------------GACT 120
lcl|NG_049460.1_cds_WP_063861101.1_1_[gene=blaOXA]_[locus_tag=A7J11_02314]_[protein=OXA-2_family_extended-spectrum_class_D_beta-lactamase_OXA-161]_[pr     GCTAGAACGTTCT-------------GACT 120
lcl|NG_049448.1_cds_WP_063861048.1_1_[gene=blaOXA]_[locus_tag=A7J11_00751]_[protein=OXA-2_family_extended-spectrum_class_D_beta-lactamase_OXA-15]_[pro     GCTAGAACGTTCT-------------GACT 120
lcl|NG_049439.1_cds_WP_058177653.1_1_[gene=blaOXA]_[locus_tag=A7J11_01929]_[protein=OXA-2_family_extended-spectrum_class_D_beta-lactamase_OXA-141]_[pr     GCTAGAACGTTCT-------------GACT 120
lcl|NG_079239.1_cds_WP_240067729.1_1_[gene=blaOXA]_[locus_tag=A7J11_07374]_[protein=OXA-2_family_class_D_beta-lactamase_OXA-1049]_[protein_id=WP_24006     GCTAGAACGTTCT-------------GACT 120
lcl|OM638111.1_cds_ULU82660.1_1_[gene=blaOXA]_[protein=OXA-2_family_class_D_beta-lactamase_OXA-1085]_[protein_id=ULU82660.1]_[location=1..816]_[gbkey=     GCTAGAACGTTCT-------------GACT 120
lcl|OM638110.1_cds_ULU82659.1_1_[gene=blaOXA]_[protein=OXA-2_family_class_D_beta-lactamase_OXA-1084]_[protein_id=ULU82659.1]_[location=1..828]_[gbkey=     GCTAGAACGTTCT-------------GACT 120
lcl|OM638109.1_cds_ULU82658.1_1_[gene=blaOXA]_[protein=OXA-2_family_class_D_beta-lactamase_OXA-1083]_[protein_id=ULU82658.1]_[location=complement(1..8     GCTAGAACGTTCT-------------GACT 120
lcl|OM638108.1_cds_ULU82657.1_1_[gene=blaOXA]_[protein=OXA-2_family_class_D_beta-lactamase_OXA-1082]_[protein_id=ULU82657.1]_[location=complement(1..8     GCTAGAACGTTCT-------------GACT 120
lcl|OL901276.1_cds_UHO07587.1_1_[gene=blaOXA]_[protein=OXA-2_family_class_D_beta-lactamase_OXA-1049]_[protein_id=UHO07587.1]_[location=1..828]_[gbkey=     GCTAGAACGTTCT-------------GACT 120
lcl|NG_076678.1_cds_WP_219860730.1_1_[gene=blaOXA]_[locus_tag=A7J11_07184]_[protein=OXA-2_family_class_D_beta-lactamase_OXA-1017]_[protein_id=WP_21986     GCTAGAACGTTCT-------------GACT 120
lcl|MZ497412.1_cds_QXJ78545.1_1_[gene=blaOXA]_[protein=OXA-2_family_class_D_beta-lactamase_OXA-1017]_[protein_id=QXJ78545.1]_[location=1..828]_[gbkey=     GCTAGAACGTTCT-------------GACT 120
lcl|NG_068180.1_cds_WP_071537493.1_1_[gene=blaOXA]_[locus_tag=A7J11_06756]_[protein=OXA-2_family_class_D_beta-lactamase_OXA-544]_[protein_id=WP_071537     GCTAGAACGTTCT-------------GACT 120
lcl|NG_068179.1_cds_WP_058132644.1_1_[gene=blaOXA]_[locus_tag=A7J11_06757]_[protein=OXA-2_family_class_D_beta-lactamase_OXA-543]_[protein_id=WP_058132     GCTAGAACGTTCT-------------GACT 120
lcl|NG_062269.1_cds_WP_122630856.1_1_[gene=blaOXA]_[locus_tag=A7J11_05933]_[protein=OXA-2_family_class_D_beta-lactamase_OXA-737]_[protein_id=WP_122630     GCTAGAACGTTCT-------------GACT 120
lcl|NG_049595.1_cds_WP_063862540.1_1_[gene=blaOXA]_[locus_tag=A7J11_01065]_[protein=OXA-2_family_oxacillin-hydrolyzing_class_D_beta-lactamase_OXA-3]_[     GCGCGAACGTTCT-------------GACT 120
lcl|MH780095.1_cds_AXQ11887.1_1_[gene=blaOXA]_[protein=OXA-2_family_class_D_beta-lactamase_OXA-737]_[protein_id=AXQ11887.1]_[location=1..828]_[gbkey=C     GCTAGAACGTTCT-------------GACT 120
lcl|MH986647.1_cds_AYF58374.1_1_[gene=blaOXA]_[protein=OXA-2_family_class_D_beta-lactamase_OXA-681]_[protein_id=AYF58374.1]_[location=1..825]_[gbkey=C     GCTAGAACGTTCT-------------GACT 120
lcl|KY094077.1_cds_APC23886.1_1_[gene=blaOXA]_[protein=OXA-2_family_class_D_beta-lactamase_OXA-539]_[protein_id=APC23886.1]_[location=1..831]_[gbkey=C     GCTAGAACGTTCT-------------GACT 120
lcl|NG_052519.1_cds_WP_071846384.1_1_[gene=blaOXA]_[locus_tag=A7J11_04509]_[protein=OXA-2_family_class_D_beta-lactamase_OXA-541]_[protein_id=WP_071846     GCTAGAACGTTCT-------------GACT 120
lcl|NG_052174.1_cds_WP_071846203.1_1_[gene=blaOXA]_[locus_tag=A7J11_04710]_[protein=OXA-2_family_class_D_beta-lactamase_OXA-540]_[protein_id=WP_071846     GCTAGCACGTTCT-------------GACT 120
lcl|NG_049508.1_cds_WP_014386432.1_1_[gene=blaOXA]_[locus_tag=A7J11_00022]_[protein=OXA-2_family_oxacillin-hydrolyzing_class_D_beta-lactamase_OXA-21]_     GCGCGAACGTTCT-------------GACT 120
lcl|JX566711.1_cds_AFY03503.1_6_[gene=blaOXA-2]_[protein=oxacillinase_OXA-2]_[protein_id=AFY03503.1]_[location=4881..5708]_[gbkey=CDS]                     GCTAGAACGTTCT-------------GACT 120
lcl|JX566710.1_cds_AFY03495.1_5_[gene=blaOXA-2]_[protein=oxacillinase_OXA-2]_[protein_id=AFY03495.1]_[location=3778..4605]_[gbkey=CDS]                     GCTAGAACGTTCT-------------GACT 120
lcl|KC907377.2_cds_AGT29637.1_4_[gene=blaOXA-2]_[protein=OXA-type_beta-lactamase_2]_[protein_id=AGT29637.1]_[location=1801..2628]_[gbkey=CDS]              GCTAGAACGTTCT-------------GACT 120
lcl|DQ522236.1_cds_ABF70506.1_5_[gene=blaOXA-2]_[protein=oxacillinase_OXA-2]_[protein_id=ABF70506.1]_[location=3731..4558]_[gbkey=CDS]                     GCTAGAACGTTCT-------------GACT 120
lcl|EU117158.1_cds_ABV24340.1_2_[gene=blaOXA-2]_[protein=truncated_beta-lactamase_OXA-2]_[protein_id=ABV24340.1]_[location=736..1374]_[gbkey=CDS]          GCTAGAACGTTCT-------------GACT 120
lcl|JX566715.1_cds_AFY03531.1_5_[gene=blaOXA-2]_[protein=oxacillinase_OXA-2]_[protein_id=AFY03531.1]_[location=2675..3502]_[gbkey=CDS]                     GCTAGAACGTTCT-------------GACT 120
lcl|JX566713.1_cds_AFY03518.1_5_[gene=blaOXA-2]_[protein=oxacillinase_OXA-2]_[protein_id=AFY03518.1]_[location=2675..3502]_[gbkey=CDS]                     GCTAGAACGTTCT-------------GACT 120
lcl|JX566712.1_cds_AFY03511.1_5_[gene=blaOXA-2]_[protein=oxacillinase_OXA-2]_[protein_id=AFY03511.1]_[location=2675..3502]_[gbkey=CDS]                     GCTAGAACGTTCT-------------GACT 120
lcl|JX566709.1_cds_AFY03489.1_4_[gene=blaOXA-2]_[protein=oxacillinase_OXA-2]_[protein_id=AFY03489.1]_[location=1819..2646]_[gbkey=CDS]                     GCTAGAACGTTCT-------------GACT 120
lcl|JX566707.1_cds_AFY03476.1_5_[gene=blaOXA-2]_[protein=oxacillinase_OXA-2]_[protein_id=AFY03476.1]_[location=2675..3502]_[gbkey=CDS]                     GCTAGAACGTTCT-------------GACT 120
lcl|JX566706.1_cds_AFY03469.1_5_[gene=blaOXA-2]_[protein=oxacillinase_OXA-2]_[protein_id=AFY03469.1]_[location=2675..3502]_[gbkey=CDS]                     GCTAGAACGTTCT-------------GACT 120
lcl|JX566704.1_cds_AFY03456.1_4_[gene=blaOXA-2]_[protein=oxacillinase_OXA-2]_[protein_id=AFY03456.1]_[location=1819..2646]_[gbkey=CDS]                     GCTAGAACGTTCT-------------GACT 120
lcl|KT984195.1_cds_AMB19635.1_2_[gene=blaOXA-2]_[protein=OXA-2_protein]_[protein_id=AMB19635.1]_[location=1178..2005]_[gbkey=CDS]                          GCTAGAACGTTCT-------------GACT 120
lcl|KF525320.1_cds_AGY30849.1_3_[protein=OXA-2]_[protein_id=AGY30849.1]_[location=1343..2170]_[gbkey=CDS]                                                  GCTAGAACGTTCT-------------GACT 120
lcl|AB188812.1_cds_BAD38630.1_5_[gene=blaOXA-2]_[protein=beta-lactamase_OXA-2]_[protein_id=BAD38630.1]_[location=2960..3787]_[gbkey=CDS]                   GCTAGAACGTTCT-------------GACT 120
lcl|JX982232.1_cds_AGC39281.1_6_[gene=blaOXA-2]_[protein=class_D_beta-lactamase_OXA-2]_[protein_id=AGC39281.1]_[location=2726..3553]_[gbkey=CDS]           GCTAGAACGTTCT-------------GACT 120
lcl|DQ357197.1_cds_ABC97287.1_3_[gene=blaOXA-2]_[protein=OXA-2]_[protein_id=ABC97287.1]_[location=1597..2424]_[gbkey=CDS]                                  GCTAGAACGTTCT-------------GACT 120
lcl|NG_079927.1_cds_WP_242934104.1_1_[gene=blaOXA]_[locus_tag=A7J11_07436]_[protein=OXA-2_family_class_D_beta-lactamase_OXA-1085]_[protein_id=WP_24293     GCTAGAACGTTCT-------------GACT 120
lcl|NG_079926.1_cds_WP_242934103.1_1_[gene=blaOXA]_[locus_tag=A7J11_07435]_[protein=OXA-2_family_class_D_beta-lactamase_OXA-1084]_[protein_id=WP_24293     GCTAGAACGTTCT-------------GACT 120
lcl|NG_079925.1_cds_WP_125064048.1_1_[gene=blaOXA]_[locus_tag=A7J11_07434]_[protein=OXA-2_family_class_D_beta-lactamase_OXA-1083]_[protein_id=WP_12506     GCTAGAACGTTCT-------------GACT 120
lcl|NG_079924.1_cds_WP_242934102.1_1_[gene=blaOXA]_[locus_tag=A7J11_07433]_[protein=OXA-2_family_class_D_beta-lactamase_OXA-1082]_[protein_id=WP_24293     GCTAGAACGTTCT-------------GACT 120
lcl|OP806900.1_cds_UZQ18800.1_1_[gene=blaOXA]_[protein=OXA-2_family_class_D_beta-lactamase_OXA-1173]_[protein_id=UZQ18800.1]_[location=1..828]_[gbkey=     GCTAGAACGTTCT-------------GACT 120
lcl|OP806899.1_cds_UZQ18799.1_1_[gene=blaOXA]_[protein=OXA-2_family_class_D_beta-lactamase_OXA-1172]_[protein_id=UZQ18799.1]_[location=1..825]_[gbkey=     GCTAGAACGTTCT-------------GACT 120
                                                                                                                                                                                         

OXA-1_consensus                                                                                                                                            GAAGGTTGTTTTTT-----ACTTTACGATG 150
OXA01_crRNA                                                                                                                                                ------------------------------ 150
Forward_primer                                                                                                                                             ------------------------------ 150
Reverse_primer                                                                                                                                             ------------------------------ 150
lcl|PV103220.1_cds_XOU30729.1_1_[gene=blaOXA]_[protein=OXA-2_family_class_D_beta-lactamase_OXA-1372]_[protein_id=XOU30729.1]_[location=1..810]_[gbkey=     GGAGGAAGTTTTTCAGCGAATTTCAAGCCA 150
lcl|PV707973.1_cds_XUZ93910.1_1_[gene=blaOXA]_[protein=OXA-2_family_class_D_beta-lactamase_OXA-1381]_[protein_id=XUZ93910.1]_[location=1..828]_[gbkey=     GGAGGAAGTTTTTCAGCGAATTTCAAGCCA 150
lcl|PV940077.1_cds_XXP60828.1_1_[gene=blaOXA]_[protein=oxacillin-hydrolyzing_class_D_beta-lactamase_OXA-2]_[protein_id=XXP60828.1]_[location=1..828]_[     GGAGGAAGTTTTTCAGCGAATTTCAAGCCA 150
lcl|NG_062301.1_cds_WP_122630881.1_1_[gene=blaOXA]_[locus_tag=A7J11_05965]_[protein=OXA-2_family_inhibitor-resistant_extended-spectrum_class_D_beta-la     GGAGGAAGTTTTTCAGCGAATTTCAAGCCA 150
lcl|NG_148659.1_cds_WP_268871877.1_1_[gene=blaOXA]_[locus_tag=A7J11_07898]_[protein=OXA-2_family_class_D_beta-lactamase_OXA-1172]_[protein_id=WP_26887     GGAGGAAGTTTTTCAGCGAATTTCAAGCCA 150
lcl|MH556870.1_cds_AXL94277.1_1_[gene=blaOXA]_[protein=class_D_beta-lactamase_OXA-2]_[protein_id=AXL94277.1]_[location=22..849]_[gbkey=CDS]                GGAGGAAGTTTTTCAGCGAATTTCAAGCCA 150
lcl|MN339504.1_cds_QEJ74001.1_1_[gene=blaOXA]_[protein=OXA-2_family_class_D_beta-lactamase_OXA-838]_[protein_id=QEJ74001.1]_[location=1..828]_[gbkey=C     GGAGGAAGTTTTTCAGCGAATTTCAAGCCA 150
lcl|NG_049509.1_cds_WP_063861649.1_1_[gene=blaOXA]_[locus_tag=A7J11_02650]_[protein=OXA-2_family_extended-spectrum_class_D_beta-lactamase_OXA-210]_[pr     GGAGGAAGTTTTTCAGCGAATTTCAAGCCA 150
lcl|NG_148660.1_cds_WP_268871878.1_1_[gene=blaOXA]_[locus_tag=A7J11_07899]_[protein=OXA-2_family_class_D_beta-lactamase_OXA-1173]_[protein_id=WP_26887     GGAGGAAGTTTTTCAGCGAATTTCAAGCCA 150
lcl|NG_245182.1_cds_WP_435892096.1_1_[gene=blaOXA]_[locus_tag=A7J11_09485]_[protein=OXA-2_family_class_D_beta-lactamase_OXA-1381]_[protein_id=WP_43589     GGAGGAAGTTTTTCAGCGAATTTCAAGCCA 150
lcl|ON651491.1_cds_UTS94244.1_1_[gene=blaOXA]_[protein=OXA-2_family_class_D_beta-lactamase_OXA-1136]_[protein_id=UTS94244.1]_[location=1..828]_[gbkey=     GGCGGAAGTTTTTCAGCGAATTTCAAGCCA 150
lcl|NG_242746.1_cds_WP_367187967.1_1_[gene=blaOXA]_[locus_tag=A7J11_08442]_[protein=OXA-2_family_class_D_beta-lactamase_OXA-1243]_[protein_id=WP_36718     GGAGGAAGTTTTTCAGCGAATTTCAAGCCA 150
lcl|NG_157032.1_cds_WP_279240797.1_1_[gene=blaOXA]_[locus_tag=A7J11_08036]_[protein=OXA-2_family_class_D_beta-lactamase_OXA-1187]_[protein_id=WP_27924     GGAGGAAGTTTTTCAGCGAATTTCAAGCCA 150
lcl|NG_148666.1_cds_WP_117407753.1_1_[gene=blaOXA]_[locus_tag=A7J11_07836]_[protein=OXA-2_family_class_D_beta-lactamase_OXA-1183]_[protein_id=WP_11740     GGAGGAAGTTTTTCAGCGAATTTCAAGCCA 150
lcl|NG_081722.1_cds_WP_256875618.1_1_[gene=blaOXA]_[locus_tag=A7J11_07665]_[protein=OXA-2_family_class_D_beta-lactamase_OXA-1136]_[protein_id=WP_25687     GGCGGAAGTTTTTCAGCGAATTTCAAGCCA 150
lcl|NG_052064.1_cds_WP_071593233.1_1_[gene=blaOXA]_[locus_tag=A7J11_04308]_[protein=OXA-2_family_inhibitor-resistant_extended-spectrum_class_D_beta-la     GGAGGAAGTTTTTCAGCGAATTTCAAGCCA 150
lcl|NG_049612.1_cds_WP_063862613.1_1_[gene=blaOXA]_[locus_tag=A7J11_00612]_[protein=OXA-2_family_extended-spectrum_class_D_beta-lactamase_OXA-32]_[pro     GGAGGAAGTTTTTCAGCGAATTTCAAGCCA 150
lcl|NG_049460.1_cds_WP_063861101.1_1_[gene=blaOXA]_[locus_tag=A7J11_02314]_[protein=OXA-2_family_extended-spectrum_class_D_beta-lactamase_OXA-161]_[pr     GGAGGAAGTTTTTCAGCGAATTTCAAGCCA 150
lcl|NG_049448.1_cds_WP_063861048.1_1_[gene=blaOXA]_[locus_tag=A7J11_00751]_[protein=OXA-2_family_extended-spectrum_class_D_beta-lactamase_OXA-15]_[pro     GGAGGAAGTTTTTCAGCGAATTTCAAGCCA 150
lcl|NG_049439.1_cds_WP_058177653.1_1_[gene=blaOXA]_[locus_tag=A7J11_01929]_[protein=OXA-2_family_extended-spectrum_class_D_beta-lactamase_OXA-141]_[pr     GGAGGAAGTTTTTCAGCGAATTTCAAGCCA 150
lcl|NG_079239.1_cds_WP_240067729.1_1_[gene=blaOXA]_[locus_tag=A7J11_07374]_[protein=OXA-2_family_class_D_beta-lactamase_OXA-1049]_[protein_id=WP_24006     GGAGGAAGTTTTTCAGCGAATTTCAAGCCA 150
lcl|OM638111.1_cds_ULU82660.1_1_[gene=blaOXA]_[protein=OXA-2_family_class_D_beta-lactamase_OXA-1085]_[protein_id=ULU82660.1]_[location=1..816]_[gbkey=     GGAGGAAGTTTTTCAGCGAATTTCAAGCCA 150
lcl|OM638110.1_cds_ULU82659.1_1_[gene=blaOXA]_[protein=OXA-2_family_class_D_beta-lactamase_OXA-1084]_[protein_id=ULU82659.1]_[location=1..828]_[gbkey=     GGAGGAAGTTTTTCAGCGAATTTCAAGCCA 150
lcl|OM638109.1_cds_ULU82658.1_1_[gene=blaOXA]_[protein=OXA-2_family_class_D_beta-lactamase_OXA-1083]_[protein_id=ULU82658.1]_[location=complement(1..8     GGAGGAAGTTTTTCAGCGAATTTCAAGCCA 150
lcl|OM638108.1_cds_ULU82657.1_1_[gene=blaOXA]_[protein=OXA-2_family_class_D_beta-lactamase_OXA-1082]_[protein_id=ULU82657.1]_[location=complement(1..8     GGAGGAAGTTTTTCAGCGAATTTCAAGCCA 150
lcl|OL901276.1_cds_UHO07587.1_1_[gene=blaOXA]_[protein=OXA-2_family_class_D_beta-lactamase_OXA-1049]_[protein_id=UHO07587.1]_[location=1..828]_[gbkey=     GGAGGAAGTTTTTCAGCGAATTTCAAGCCA 150
lcl|NG_076678.1_cds_WP_219860730.1_1_[gene=blaOXA]_[locus_tag=A7J11_07184]_[protein=OXA-2_family_class_D_beta-lactamase_OXA-1017]_[protein_id=WP_21986     GGAGGAAGTTTTTCAGCGAATTTCAAGCCA 150
lcl|MZ497412.1_cds_QXJ78545.1_1_[gene=blaOXA]_[protein=OXA-2_family_class_D_beta-lactamase_OXA-1017]_[protein_id=QXJ78545.1]_[location=1..828]_[gbkey=     GGAGGAAGTTTTTCAGCGAATTTCAAGCCA 150
lcl|NG_068180.1_cds_WP_071537493.1_1_[gene=blaOXA]_[locus_tag=A7J11_06756]_[protein=OXA-2_family_class_D_beta-lactamase_OXA-544]_[protein_id=WP_071537     GGAGGAAGTTTTTCAGCGAATTTCAAGCCA 150
lcl|NG_068179.1_cds_WP_058132644.1_1_[gene=blaOXA]_[locus_tag=A7J11_06757]_[protein=OXA-2_family_class_D_beta-lactamase_OXA-543]_[protein_id=WP_058132     GGAGGAAGTTTTTCAGCGAATTTCAAGCCA 150
lcl|NG_062269.1_cds_WP_122630856.1_1_[gene=blaOXA]_[locus_tag=A7J11_05933]_[protein=OXA-2_family_class_D_beta-lactamase_OXA-737]_[protein_id=WP_122630     GGAGGAAGTTTTTCAGCGAATTTCAAGCCA 150
lcl|NG_049595.1_cds_WP_063862540.1_1_[gene=blaOXA]_[locus_tag=A7J11_01065]_[protein=OXA-2_family_oxacillin-hydrolyzing_class_D_beta-lactamase_OXA-3]_[     GGCGGAAGTTTTTCAGCGAATTTCAAGCCA 150
lcl|MH780095.1_cds_AXQ11887.1_1_[gene=blaOXA]_[protein=OXA-2_family_class_D_beta-lactamase_OXA-737]_[protein_id=AXQ11887.1]_[location=1..828]_[gbkey=C     GGAGGAAGTTTTTCAGCGAATTTCAAGCCA 150
lcl|MH986647.1_cds_AYF58374.1_1_[gene=blaOXA]_[protein=OXA-2_family_class_D_beta-lactamase_OXA-681]_[protein_id=AYF58374.1]_[location=1..825]_[gbkey=C     GGAGGAAGTTTTTCAGCGAATTTCAAGCCA 150
lcl|KY094077.1_cds_APC23886.1_1_[gene=blaOXA]_[protein=OXA-2_family_class_D_beta-lactamase_OXA-539]_[protein_id=APC23886.1]_[location=1..831]_[gbkey=C     GGAGGAAGTTTTTCAGCGAATTTCAAGCCA 150
lcl|NG_052519.1_cds_WP_071846384.1_1_[gene=blaOXA]_[locus_tag=A7J11_04509]_[protein=OXA-2_family_class_D_beta-lactamase_OXA-541]_[protein_id=WP_071846     GGAGGAAGTTTTTCAGCGAATTTCAAGCCA 150
lcl|NG_052174.1_cds_WP_071846203.1_1_[gene=blaOXA]_[locus_tag=A7J11_04710]_[protein=OXA-2_family_class_D_beta-lactamase_OXA-540]_[protein_id=WP_071846     GGAGGAAGTTTTTCAGCGAATTTCAAGCCA 150
lcl|NG_049508.1_cds_WP_014386432.1_1_[gene=blaOXA]_[locus_tag=A7J11_00022]_[protein=OXA-2_family_oxacillin-hydrolyzing_class_D_beta-lactamase_OXA-21]_     GGCGGAAGTTTTTCAGCGAATTTCAAGCCA 150
lcl|JX566711.1_cds_AFY03503.1_6_[gene=blaOXA-2]_[protein=oxacillinase_OXA-2]_[protein_id=AFY03503.1]_[location=4881..5708]_[gbkey=CDS]                     GGAGGAAGTTTTTCAGCGAATTTCAAGCCA 150
lcl|JX566710.1_cds_AFY03495.1_5_[gene=blaOXA-2]_[protein=oxacillinase_OXA-2]_[protein_id=AFY03495.1]_[location=3778..4605]_[gbkey=CDS]                     GGAGGAAGTTTTTCAGCGAATTTCAAGCCA 150
lcl|KC907377.2_cds_AGT29637.1_4_[gene=blaOXA-2]_[protein=OXA-type_beta-lactamase_2]_[protein_id=AGT29637.1]_[location=1801..2628]_[gbkey=CDS]              GGAGGAAGTTTTTCAGCGAATTTCAAGCCA 150
lcl|DQ522236.1_cds_ABF70506.1_5_[gene=blaOXA-2]_[protein=oxacillinase_OXA-2]_[protein_id=ABF70506.1]_[location=3731..4558]_[gbkey=CDS]                     GGAGGAAGTTTTTCAGCGAATTTCAAGCCA 150
lcl|EU117158.1_cds_ABV24340.1_2_[gene=blaOXA-2]_[protein=truncated_beta-lactamase_OXA-2]_[protein_id=ABV24340.1]_[location=736..1374]_[gbkey=CDS]          GGAGGAAGTTTTTCAGCGAATTTCAAGCCA 150
lcl|JX566715.1_cds_AFY03531.1_5_[gene=blaOXA-2]_[protein=oxacillinase_OXA-2]_[protein_id=AFY03531.1]_[location=2675..3502]_[gbkey=CDS]                     GGAGGAAGTTTTTCAGCGAATTTCAAGCCA 150
lcl|JX566713.1_cds_AFY03518.1_5_[gene=blaOXA-2]_[protein=oxacillinase_OXA-2]_[protein_id=AFY03518.1]_[location=2675..3502]_[gbkey=CDS]                     GGAGGAAGTTTTTCAGCGAATTTCAAGCCA 150
lcl|JX566712.1_cds_AFY03511.1_5_[gene=blaOXA-2]_[protein=oxacillinase_OXA-2]_[protein_id=AFY03511.1]_[location=2675..3502]_[gbkey=CDS]                     GGAGGAAGTTTTTCAGCGAATTTCAAGCCA 150
lcl|JX566709.1_cds_AFY03489.1_4_[gene=blaOXA-2]_[protein=oxacillinase_OXA-2]_[protein_id=AFY03489.1]_[location=1819..2646]_[gbkey=CDS]                     GGAGGAAGTTTTTCAGCGAATTTCAAGCCA 150
lcl|JX566707.1_cds_AFY03476.1_5_[gene=blaOXA-2]_[protein=oxacillinase_OXA-2]_[protein_id=AFY03476.1]_[location=2675..3502]_[gbkey=CDS]                     GGAGGAAGTTTTTCAGCGAATTTCAAGCCA 150
lcl|JX566706.1_cds_AFY03469.1_5_[gene=blaOXA-2]_[protein=oxacillinase_OXA-2]_[protein_id=AFY03469.1]_[location=2675..3502]_[gbkey=CDS]                     GGAGGAAGTTTTTCAGCGAATTTCAAGCCA 150
lcl|JX566704.1_cds_AFY03456.1_4_[gene=blaOXA-2]_[protein=oxacillinase_OXA-2]_[protein_id=AFY03456.1]_[location=1819..2646]_[gbkey=CDS]                     GGAGGAAGTTTTTCAGCGAATTTCAAGCCA 150
lcl|KT984195.1_cds_AMB19635.1_2_[gene=blaOXA-2]_[protein=OXA-2_protein]_[protein_id=AMB19635.1]_[location=1178..2005]_[gbkey=CDS]                          GGAGGAAGTTTTTCAGCGAATTTCAAGCCA 150
lcl|KF525320.1_cds_AGY30849.1_3_[protein=OXA-2]_[protein_id=AGY30849.1]_[location=1343..2170]_[gbkey=CDS]                                                  GGAGGAAGTTTTTCAGCGAATTTCAAGCCA 150
lcl|AB188812.1_cds_BAD38630.1_5_[gene=blaOXA-2]_[protein=beta-lactamase_OXA-2]_[protein_id=BAD38630.1]_[location=2960..3787]_[gbkey=CDS]                   GGAGGAAGTTTTTCAGCGAATTTCAAGCCA 150
lcl|JX982232.1_cds_AGC39281.1_6_[gene=blaOXA-2]_[protein=class_D_beta-lactamase_OXA-2]_[protein_id=AGC39281.1]_[location=2726..3553]_[gbkey=CDS]           GGAGGAAGTTTTTCAGCGAATTTCAAGCCA 150
lcl|DQ357197.1_cds_ABC97287.1_3_[gene=blaOXA-2]_[protein=OXA-2]_[protein_id=ABC97287.1]_[location=1597..2424]_[gbkey=CDS]                                  GGAGGAAGTTTTTCAGCGAATTTCAAGCCA 150
lcl|NG_079927.1_cds_WP_242934104.1_1_[gene=blaOXA]_[locus_tag=A7J11_07436]_[protein=OXA-2_family_class_D_beta-lactamase_OXA-1085]_[protein_id=WP_24293     GGAGGAAGTTTTTCAGCGAATTTCAAGCCA 150
lcl|NG_079926.1_cds_WP_242934103.1_1_[gene=blaOXA]_[locus_tag=A7J11_07435]_[protein=OXA-2_family_class_D_beta-lactamase_OXA-1084]_[protein_id=WP_24293     GGAGGAAGTTTTTCAGCGAATTTCAAGCCA 150
lcl|NG_079925.1_cds_WP_125064048.1_1_[gene=blaOXA]_[locus_tag=A7J11_07434]_[protein=OXA-2_family_class_D_beta-lactamase_OXA-1083]_[protein_id=WP_12506     GGAGGAAGTTTTTCAGCGAATTTCAAGCCA 150
lcl|NG_079924.1_cds_WP_242934102.1_1_[gene=blaOXA]_[locus_tag=A7J11_07433]_[protein=OXA-2_family_class_D_beta-lactamase_OXA-1082]_[protein_id=WP_24293     GGAGGAAGTTTTTCAGCGAATTTCAAGCCA 150
lcl|OP806900.1_cds_UZQ18800.1_1_[gene=blaOXA]_[protein=OXA-2_family_class_D_beta-lactamase_OXA-1173]_[protein_id=UZQ18800.1]_[location=1..828]_[gbkey=     GGAGGAAGTTTTTCAGCGAATTTCAAGCCA 150
lcl|OP806899.1_cds_UZQ18799.1_1_[gene=blaOXA]_[protein=OXA-2_family_class_D_beta-lactamase_OXA-1172]_[protein_id=UZQ18799.1]_[location=1..825]_[gbkey=     GGAGGAAGTTTTTCAGCGAATTTCAAGCCA 150
                                                                                                                                                                                         

OXA-1_consensus                                                                                                                                            CATCCACAAACGCTGAAATTGCTCAATTCA 180
OXA01_crRNA                                                                                                                                                ------------------------------ 180
Forward_primer                                                                                                                                             ------------------------------ 180
Reverse_primer                                                                                                                                             ------------------------------ 180
lcl|PV103220.1_cds_XOU30729.1_1_[gene=blaOXA]_[protein=OXA-2_family_class_D_beta-lactamase_OXA-1372]_[protein_id=XOU30729.1]_[location=1..810]_[gbkey=     AAGGCACGATAGTTGTGGCAGACGAACGC- 180
lcl|PV707973.1_cds_XUZ93910.1_1_[gene=blaOXA]_[protein=OXA-2_family_class_D_beta-lactamase_OXA-1381]_[protein_id=XUZ93910.1]_[location=1..828]_[gbkey=     AAGGCACGATAGTTGTGGCAGACGAACGC- 180
lcl|PV940077.1_cds_XXP60828.1_1_[gene=blaOXA]_[protein=oxacillin-hydrolyzing_class_D_beta-lactamase_OXA-2]_[protein_id=XXP60828.1]_[location=1..828]_[     AAGGCACGATAGTTGTGGCAGACGAACGC- 180
lcl|NG_062301.1_cds_WP_122630881.1_1_[gene=blaOXA]_[locus_tag=A7J11_05965]_[protein=OXA-2_family_inhibitor-resistant_extended-spectrum_class_D_beta-la     AAGGCACGATAGTTGTGGCAGACGAACGC- 180
lcl|NG_148659.1_cds_WP_268871877.1_1_[gene=blaOXA]_[locus_tag=A7J11_07898]_[protein=OXA-2_family_class_D_beta-lactamase_OXA-1172]_[protein_id=WP_26887     AAGGCACGATAGTTGTGGCAGACGAACGC- 180
lcl|MH556870.1_cds_AXL94277.1_1_[gene=blaOXA]_[protein=class_D_beta-lactamase_OXA-2]_[protein_id=AXL94277.1]_[location=22..849]_[gbkey=CDS]                AAGGCACGATAGTTGTGGCAGACGAACGC- 180
lcl|MN339504.1_cds_QEJ74001.1_1_[gene=blaOXA]_[protein=OXA-2_family_class_D_beta-lactamase_OXA-838]_[protein_id=QEJ74001.1]_[location=1..828]_[gbkey=C     AAGGCACGATAGTTGTGGCAGACGAACGC- 180
lcl|NG_049509.1_cds_WP_063861649.1_1_[gene=blaOXA]_[locus_tag=A7J11_02650]_[protein=OXA-2_family_extended-spectrum_class_D_beta-lactamase_OXA-210]_[pr     AAGGCACGATAGTTGTGGCAGACGAACGC- 180
lcl|NG_148660.1_cds_WP_268871878.1_1_[gene=blaOXA]_[locus_tag=A7J11_07899]_[protein=OXA-2_family_class_D_beta-lactamase_OXA-1173]_[protein_id=WP_26887     AAGGCACGATAGTTGTGGCAGACGAACGC- 180
lcl|NG_245182.1_cds_WP_435892096.1_1_[gene=blaOXA]_[locus_tag=A7J11_09485]_[protein=OXA-2_family_class_D_beta-lactamase_OXA-1381]_[protein_id=WP_43589     AAGGCACGATAGTTGTGGCAGACGAACGC- 180
lcl|ON651491.1_cds_UTS94244.1_1_[gene=blaOXA]_[protein=OXA-2_family_class_D_beta-lactamase_OXA-1136]_[protein_id=UTS94244.1]_[location=1..828]_[gbkey=     AAGGCACGATAGTTGTGGCAGACGAACGC- 180
lcl|NG_242746.1_cds_WP_367187967.1_1_[gene=blaOXA]_[locus_tag=A7J11_08442]_[protein=OXA-2_family_class_D_beta-lactamase_OXA-1243]_[protein_id=WP_36718     AAGGCACGATAGTTGTGGCAGACGAACGC- 180
lcl|NG_157032.1_cds_WP_279240797.1_1_[gene=blaOXA]_[locus_tag=A7J11_08036]_[protein=OXA-2_family_class_D_beta-lactamase_OXA-1187]_[protein_id=WP_27924     AAGGCACGATAGTTGTGGCAGACGAACGC- 180
lcl|NG_148666.1_cds_WP_117407753.1_1_[gene=blaOXA]_[locus_tag=A7J11_07836]_[protein=OXA-2_family_class_D_beta-lactamase_OXA-1183]_[protein_id=WP_11740     AAGGCACGATAGTTGTGGCAGACGAACGC- 180
lcl|NG_081722.1_cds_WP_256875618.1_1_[gene=blaOXA]_[locus_tag=A7J11_07665]_[protein=OXA-2_family_class_D_beta-lactamase_OXA-1136]_[protein_id=WP_25687     AAGGCACGATAGTTGTGGCAGACGAACGC- 180
lcl|NG_052064.1_cds_WP_071593233.1_1_[gene=blaOXA]_[locus_tag=A7J11_04308]_[protein=OXA-2_family_inhibitor-resistant_extended-spectrum_class_D_beta-la     AAGGCACGATAGTTGTGGCAGACGAACGC- 180
lcl|NG_049612.1_cds_WP_063862613.1_1_[gene=blaOXA]_[locus_tag=A7J11_00612]_[protein=OXA-2_family_extended-spectrum_class_D_beta-lactamase_OXA-32]_[pro     AAGGCACGATAGTTGTGGCAGACGAACGC- 180
lcl|NG_049460.1_cds_WP_063861101.1_1_[gene=blaOXA]_[locus_tag=A7J11_02314]_[protein=OXA-2_family_extended-spectrum_class_D_beta-lactamase_OXA-161]_[pr     AAGGCACGATAGTTGTGGCAGACGAACGC- 180
lcl|NG_049448.1_cds_WP_063861048.1_1_[gene=blaOXA]_[locus_tag=A7J11_00751]_[protein=OXA-2_family_extended-spectrum_class_D_beta-lactamase_OXA-15]_[pro     AAGGCACGATAGTTGTGGCAGACGAACGC- 180
lcl|NG_049439.1_cds_WP_058177653.1_1_[gene=blaOXA]_[locus_tag=A7J11_01929]_[protein=OXA-2_family_extended-spectrum_class_D_beta-lactamase_OXA-141]_[pr     AAGGCACGATAGTTGTGGCAGACGAACGC- 180
lcl|NG_079239.1_cds_WP_240067729.1_1_[gene=blaOXA]_[locus_tag=A7J11_07374]_[protein=OXA-2_family_class_D_beta-lactamase_OXA-1049]_[protein_id=WP_24006     AAGGCACGATAGTTGTGGCAGACGAACGC- 180
lcl|OM638111.1_cds_ULU82660.1_1_[gene=blaOXA]_[protein=OXA-2_family_class_D_beta-lactamase_OXA-1085]_[protein_id=ULU82660.1]_[location=1..816]_[gbkey=     AAGGCACGATAGTTGTGGCAGACGAACGC- 180
lcl|OM638110.1_cds_ULU82659.1_1_[gene=blaOXA]_[protein=OXA-2_family_class_D_beta-lactamase_OXA-1084]_[protein_id=ULU82659.1]_[location=1..828]_[gbkey=     AAGGCACGATAGTTGTGGCAGACGAACGC- 180
lcl|OM638109.1_cds_ULU82658.1_1_[gene=blaOXA]_[protein=OXA-2_family_class_D_beta-lactamase_OXA-1083]_[protein_id=ULU82658.1]_[location=complement(1..8     AAGGCACGATAGTTGTGGCAGACGAACGC- 180
lcl|OM638108.1_cds_ULU82657.1_1_[gene=blaOXA]_[protein=OXA-2_family_class_D_beta-lactamase_OXA-1082]_[protein_id=ULU82657.1]_[location=complement(1..8     AAGGCACGATAGTTGTGGCAGACGAACGC- 180
lcl|OL901276.1_cds_UHO07587.1_1_[gene=blaOXA]_[protein=OXA-2_family_class_D_beta-lactamase_OXA-1049]_[protein_id=UHO07587.1]_[location=1..828]_[gbkey=     AAGGCACGATAGTTGTGGCAGACGAACGC- 180
lcl|NG_076678.1_cds_WP_219860730.1_1_[gene=blaOXA]_[locus_tag=A7J11_07184]_[protein=OXA-2_family_class_D_beta-lactamase_OXA-1017]_[protein_id=WP_21986     AAGGCACGATAGTTGTGGCAGACGAACGC- 180
lcl|MZ497412.1_cds_QXJ78545.1_1_[gene=blaOXA]_[protein=OXA-2_family_class_D_beta-lactamase_OXA-1017]_[protein_id=QXJ78545.1]_[location=1..828]_[gbkey=     AAGGCACGATAGTTGTGGCAGACGAACGC- 180
lcl|NG_068180.1_cds_WP_071537493.1_1_[gene=blaOXA]_[locus_tag=A7J11_06756]_[protein=OXA-2_family_class_D_beta-lactamase_OXA-544]_[protein_id=WP_071537     AAGGCACGATAGTTGTGGCAGACGAACGC- 180
lcl|NG_068179.1_cds_WP_058132644.1_1_[gene=blaOXA]_[locus_tag=A7J11_06757]_[protein=OXA-2_family_class_D_beta-lactamase_OXA-543]_[protein_id=WP_058132     AAGGCACGATAGTTGTGGCAGACGAACGC- 180
lcl|NG_062269.1_cds_WP_122630856.1_1_[gene=blaOXA]_[locus_tag=A7J11_05933]_[protein=OXA-2_family_class_D_beta-lactamase_OXA-737]_[protein_id=WP_122630     AAGGCACGATAGTTGTGGCAGACGAACGC- 180
lcl|NG_049595.1_cds_WP_063862540.1_1_[gene=blaOXA]_[locus_tag=A7J11_01065]_[protein=OXA-2_family_oxacillin-hydrolyzing_class_D_beta-lactamase_OXA-3]_[     AAGGCACGATAGTTGTGGCAGACGAACGC- 180
lcl|MH780095.1_cds_AXQ11887.1_1_[gene=blaOXA]_[protein=OXA-2_family_class_D_beta-lactamase_OXA-737]_[protein_id=AXQ11887.1]_[location=1..828]_[gbkey=C     AAGGCACGATAGTTGTGGCAGACGAACGC- 180
lcl|MH986647.1_cds_AYF58374.1_1_[gene=blaOXA]_[protein=OXA-2_family_class_D_beta-lactamase_OXA-681]_[protein_id=AYF58374.1]_[location=1..825]_[gbkey=C     AAGGCACGATAGTTGTGGCAGACGAACGC- 180
lcl|KY094077.1_cds_APC23886.1_1_[gene=blaOXA]_[protein=OXA-2_family_class_D_beta-lactamase_OXA-539]_[protein_id=APC23886.1]_[location=1..831]_[gbkey=C     AAGGCACGATAGTTGTGGCAGACGAACGC- 180
lcl|NG_052519.1_cds_WP_071846384.1_1_[gene=blaOXA]_[locus_tag=A7J11_04509]_[protein=OXA-2_family_class_D_beta-lactamase_OXA-541]_[protein_id=WP_071846     AAGGCACGATAGTTGTGGCAGACGAACGC- 180
lcl|NG_052174.1_cds_WP_071846203.1_1_[gene=blaOXA]_[locus_tag=A7J11_04710]_[protein=OXA-2_family_class_D_beta-lactamase_OXA-540]_[protein_id=WP_071846     AAGGCACGATAGTTGTGGCAGACGAACGC- 180
lcl|NG_049508.1_cds_WP_014386432.1_1_[gene=blaOXA]_[locus_tag=A7J11_00022]_[protein=OXA-2_family_oxacillin-hydrolyzing_class_D_beta-lactamase_OXA-21]_     AAGGCACGATAGTTGTGGCAGACGAACGC- 180
lcl|JX566711.1_cds_AFY03503.1_6_[gene=blaOXA-2]_[protein=oxacillinase_OXA-2]_[protein_id=AFY03503.1]_[location=4881..5708]_[gbkey=CDS]                     AAGGCACGATAGTTGTGGCAGACGAACGC- 180
lcl|JX566710.1_cds_AFY03495.1_5_[gene=blaOXA-2]_[protein=oxacillinase_OXA-2]_[protein_id=AFY03495.1]_[location=3778..4605]_[gbkey=CDS]                     AAGGCACGATAGTTGTGGCAGACGAACGC- 180
lcl|KC907377.2_cds_AGT29637.1_4_[gene=blaOXA-2]_[protein=OXA-type_beta-lactamase_2]_[protein_id=AGT29637.1]_[location=1801..2628]_[gbkey=CDS]              AAGGCACGATAGTTGTGGCAGACGAACGC- 180
lcl|DQ522236.1_cds_ABF70506.1_5_[gene=blaOXA-2]_[protein=oxacillinase_OXA-2]_[protein_id=ABF70506.1]_[location=3731..4558]_[gbkey=CDS]                     AAGGCACGATAGTTGTGGCAGACGAACGC- 180
lcl|EU117158.1_cds_ABV24340.1_2_[gene=blaOXA-2]_[protein=truncated_beta-lactamase_OXA-2]_[protein_id=ABV24340.1]_[location=736..1374]_[gbkey=CDS]          AAGGCACGATAGTTGTGGCAGACGAACGC- 180
lcl|JX566715.1_cds_AFY03531.1_5_[gene=blaOXA-2]_[protein=oxacillinase_OXA-2]_[protein_id=AFY03531.1]_[location=2675..3502]_[gbkey=CDS]                     AAGGCACGATAGTTGTGGCAGACGAACGC- 180
lcl|JX566713.1_cds_AFY03518.1_5_[gene=blaOXA-2]_[protein=oxacillinase_OXA-2]_[protein_id=AFY03518.1]_[location=2675..3502]_[gbkey=CDS]                     AAGGCACGATAGTTGTGGCAGACGAACGC- 180
lcl|JX566712.1_cds_AFY03511.1_5_[gene=blaOXA-2]_[protein=oxacillinase_OXA-2]_[protein_id=AFY03511.1]_[location=2675..3502]_[gbkey=CDS]                     AAGGCACGATAGTTGTGGCAGACGAACGC- 180
lcl|JX566709.1_cds_AFY03489.1_4_[gene=blaOXA-2]_[protein=oxacillinase_OXA-2]_[protein_id=AFY03489.1]_[location=1819..2646]_[gbkey=CDS]                     AAGGCACGATAGTTGTGGCAGACGAACGC- 180
lcl|JX566707.1_cds_AFY03476.1_5_[gene=blaOXA-2]_[protein=oxacillinase_OXA-2]_[protein_id=AFY03476.1]_[location=2675..3502]_[gbkey=CDS]                     AAGGCACGATAGTTGTGGCAGACGAACGC- 180
lcl|JX566706.1_cds_AFY03469.1_5_[gene=blaOXA-2]_[protein=oxacillinase_OXA-2]_[protein_id=AFY03469.1]_[location=2675..3502]_[gbkey=CDS]                     AAGGCACGATAGTTGTGGCAGACGAACGC- 180
lcl|JX566704.1_cds_AFY03456.1_4_[gene=blaOXA-2]_[protein=oxacillinase_OXA-2]_[protein_id=AFY03456.1]_[location=1819..2646]_[gbkey=CDS]                     AAGGCACGATAGTTGTGGCAGACGAACGC- 180
lcl|KT984195.1_cds_AMB19635.1_2_[gene=blaOXA-2]_[protein=OXA-2_protein]_[protein_id=AMB19635.1]_[location=1178..2005]_[gbkey=CDS]                          AAGGCACGATAGTTGTGGCAGACGAACGC- 180
lcl|KF525320.1_cds_AGY30849.1_3_[protein=OXA-2]_[protein_id=AGY30849.1]_[location=1343..2170]_[gbkey=CDS]                                                  AAGGCACGATAGTTGTGGCAGACGAACGC- 180
lcl|AB188812.1_cds_BAD38630.1_5_[gene=blaOXA-2]_[protein=beta-lactamase_OXA-2]_[protein_id=BAD38630.1]_[location=2960..3787]_[gbkey=CDS]                   AAGGCACGATAGTTGTGGCAGACGAACGC- 180
lcl|JX982232.1_cds_AGC39281.1_6_[gene=blaOXA-2]_[protein=class_D_beta-lactamase_OXA-2]_[protein_id=AGC39281.1]_[location=2726..3553]_[gbkey=CDS]           AAGGCACGATAGTTGTGGCAGACGAACGC- 180
lcl|DQ357197.1_cds_ABC97287.1_3_[gene=blaOXA-2]_[protein=OXA-2]_[protein_id=ABC97287.1]_[location=1597..2424]_[gbkey=CDS]                                  AAGGCACGATAGTTGTGGCAGACGAACGC- 180
lcl|NG_079927.1_cds_WP_242934104.1_1_[gene=blaOXA]_[locus_tag=A7J11_07436]_[protein=OXA-2_family_class_D_beta-lactamase_OXA-1085]_[protein_id=WP_24293     AAGGCACGATAGTTGTGGCAGACGAACGC- 180
lcl|NG_079926.1_cds_WP_242934103.1_1_[gene=blaOXA]_[locus_tag=A7J11_07435]_[protein=OXA-2_family_class_D_beta-lactamase_OXA-1084]_[protein_id=WP_24293     AAGGCACGATAGTTGTGGCAGACGAACGC- 180
lcl|NG_079925.1_cds_WP_125064048.1_1_[gene=blaOXA]_[locus_tag=A7J11_07434]_[protein=OXA-2_family_class_D_beta-lactamase_OXA-1083]_[protein_id=WP_12506     AAGGCACGATAGTTGTGGCAGACGAACGC- 180
lcl|NG_079924.1_cds_WP_242934102.1_1_[gene=blaOXA]_[locus_tag=A7J11_07433]_[protein=OXA-2_family_class_D_beta-lactamase_OXA-1082]_[protein_id=WP_24293     AAGGCACGATAGTTGTGGCAGACGAACGC- 180
lcl|OP806900.1_cds_UZQ18800.1_1_[gene=blaOXA]_[protein=OXA-2_family_class_D_beta-lactamase_OXA-1173]_[protein_id=UZQ18800.1]_[location=1..828]_[gbkey=     AAGGCACGATAGTTGTGGCAGACGAACGC- 180
lcl|OP806899.1_cds_UZQ18799.1_1_[gene=blaOXA]_[protein=OXA-2_family_class_D_beta-lactamase_OXA-1172]_[protein_id=UZQ18799.1]_[location=1..825]_[gbkey=     AAGGCACGATAGTTGTGGCAGACGAACGC- 180
                                                                                                                                                                                         

OXA-1_consensus                                                                                                                                            ATAAAGCAAAGTGTGCAACGCAAATG---- 210
OXA01_crRNA                                                                                                                                                ------------------------------ 210
Forward_primer                                                                                                                                             ------------------------------ 210
Reverse_primer                                                                                                                                             ------------------------------ 210
lcl|PV103220.1_cds_XOU30729.1_1_[gene=blaOXA]_[protein=OXA-2_family_class_D_beta-lactamase_OXA-1372]_[protein_id=XOU30729.1]_[location=1..810]_[gbkey=     --CAAGCGGATCGTGCCATGTTGGTTTTTG 210
lcl|PV707973.1_cds_XUZ93910.1_1_[gene=blaOXA]_[protein=OXA-2_family_class_D_beta-lactamase_OXA-1381]_[protein_id=XUZ93910.1]_[location=1..828]_[gbkey=     --CAAGCGGATCGTGCCATGTTGGTTTTTG 210
lcl|PV940077.1_cds_XXP60828.1_1_[gene=blaOXA]_[protein=oxacillin-hydrolyzing_class_D_beta-lactamase_OXA-2]_[protein_id=XXP60828.1]_[location=1..828]_[     --CAAGCGGATCGTGCCATGTTGGTTTTTG 210
lcl|NG_062301.1_cds_WP_122630881.1_1_[gene=blaOXA]_[locus_tag=A7J11_05965]_[protein=OXA-2_family_inhibitor-resistant_extended-spectrum_class_D_beta-la     --CAAGCGGATCGTGCCATGTTGGTTTTTG 210
lcl|NG_148659.1_cds_WP_268871877.1_1_[gene=blaOXA]_[locus_tag=A7J11_07898]_[protein=OXA-2_family_class_D_beta-lactamase_OXA-1172]_[protein_id=WP_26887     --CAAGCGGATCGTGCCATGTTGGTTTTTG 210
lcl|MH556870.1_cds_AXL94277.1_1_[gene=blaOXA]_[protein=class_D_beta-lactamase_OXA-2]_[protein_id=AXL94277.1]_[location=22..849]_[gbkey=CDS]                --CAAGCGGATCGTGCCATGTTGGTTTTTG 210
lcl|MN339504.1_cds_QEJ74001.1_1_[gene=blaOXA]_[protein=OXA-2_family_class_D_beta-lactamase_OXA-838]_[protein_id=QEJ74001.1]_[location=1..828]_[gbkey=C     --CAAGCGGATCGTGCCATGTTGGTTTTTG 210
lcl|NG_049509.1_cds_WP_063861649.1_1_[gene=blaOXA]_[locus_tag=A7J11_02650]_[protein=OXA-2_family_extended-spectrum_class_D_beta-lactamase_OXA-210]_[pr     --CAAGCGGATCGTGCCATGTTGGTTTTTG 210
lcl|NG_148660.1_cds_WP_268871878.1_1_[gene=blaOXA]_[locus_tag=A7J11_07899]_[protein=OXA-2_family_class_D_beta-lactamase_OXA-1173]_[protein_id=WP_26887     --CAAGCGGATCGTGCCATGTTGGTTTTTG 210
lcl|NG_245182.1_cds_WP_435892096.1_1_[gene=blaOXA]_[locus_tag=A7J11_09485]_[protein=OXA-2_family_class_D_beta-lactamase_OXA-1381]_[protein_id=WP_43589     --CAAGCGGATCGTGCCATGTTGGTTTTTG 210
lcl|ON651491.1_cds_UTS94244.1_1_[gene=blaOXA]_[protein=OXA-2_family_class_D_beta-lactamase_OXA-1136]_[protein_id=UTS94244.1]_[location=1..828]_[gbkey=     --CAAACAGATCGTGTCATATTGGTTTTTG 210
lcl|NG_242746.1_cds_WP_367187967.1_1_[gene=blaOXA]_[locus_tag=A7J11_08442]_[protein=OXA-2_family_class_D_beta-lactamase_OXA-1243]_[protein_id=WP_36718     --CAAGCGGATCGTGCCATGTTGGTTTTTG 210
lcl|NG_157032.1_cds_WP_279240797.1_1_[gene=blaOXA]_[locus_tag=A7J11_08036]_[protein=OXA-2_family_class_D_beta-lactamase_OXA-1187]_[protein_id=WP_27924     --CAAGCGGATCGTGCCATGTTGGTTTTTG 210
lcl|NG_148666.1_cds_WP_117407753.1_1_[gene=blaOXA]_[locus_tag=A7J11_07836]_[protein=OXA-2_family_class_D_beta-lactamase_OXA-1183]_[protein_id=WP_11740     --CAAGCGGATCGTGCCATGTTGGTTTTTG 210
lcl|NG_081722.1_cds_WP_256875618.1_1_[gene=blaOXA]_[locus_tag=A7J11_07665]_[protein=OXA-2_family_class_D_beta-lactamase_OXA-1136]_[protein_id=WP_25687     --CAAACAGATCGTGTCATATTGGTTTTTG 210
lcl|NG_052064.1_cds_WP_071593233.1_1_[gene=blaOXA]_[locus_tag=A7J11_04308]_[protein=OXA-2_family_inhibitor-resistant_extended-spectrum_class_D_beta-la     --CAAGCGGATCGTGCCATGTTGGTTTTTG 210
lcl|NG_049612.1_cds_WP_063862613.1_1_[gene=blaOXA]_[locus_tag=A7J11_00612]_[protein=OXA-2_family_extended-spectrum_class_D_beta-lactamase_OXA-32]_[pro     --CAAGCGGATCGTGCCATGTTGGTTTTTG 210
lcl|NG_049460.1_cds_WP_063861101.1_1_[gene=blaOXA]_[locus_tag=A7J11_02314]_[protein=OXA-2_family_extended-spectrum_class_D_beta-lactamase_OXA-161]_[pr     --CAAGCGGATCGTGCCATGTTGGTTTTTG 210
lcl|NG_049448.1_cds_WP_063861048.1_1_[gene=blaOXA]_[locus_tag=A7J11_00751]_[protein=OXA-2_family_extended-spectrum_class_D_beta-lactamase_OXA-15]_[pro     --CAAGCGGATCGTGCCATGTTGGTTTTTG 210
lcl|NG_049439.1_cds_WP_058177653.1_1_[gene=blaOXA]_[locus_tag=A7J11_01929]_[protein=OXA-2_family_extended-spectrum_class_D_beta-lactamase_OXA-141]_[pr     --CAAGCGGATCGTGCCATGTTGGTTTTTG 210
lcl|NG_079239.1_cds_WP_240067729.1_1_[gene=blaOXA]_[locus_tag=A7J11_07374]_[protein=OXA-2_family_class_D_beta-lactamase_OXA-1049]_[protein_id=WP_24006     --CAAGCGGATCGTGCCATGTTGGTTTTTG 210
lcl|OM638111.1_cds_ULU82660.1_1_[gene=blaOXA]_[protein=OXA-2_family_class_D_beta-lactamase_OXA-1085]_[protein_id=ULU82660.1]_[location=1..816]_[gbkey=     --CAAGCGGATCGTGCCATGTTGGTTTTTG 210
lcl|OM638110.1_cds_ULU82659.1_1_[gene=blaOXA]_[protein=OXA-2_family_class_D_beta-lactamase_OXA-1084]_[protein_id=ULU82659.1]_[location=1..828]_[gbkey=     --CAAGCGGATCGTGCCATGTTGGTTTTTG 210
lcl|OM638109.1_cds_ULU82658.1_1_[gene=blaOXA]_[protein=OXA-2_family_class_D_beta-lactamase_OXA-1083]_[protein_id=ULU82658.1]_[location=complement(1..8     --CAAGCGGATCGTGCCATGTTGGTTTTTG 210
lcl|OM638108.1_cds_ULU82657.1_1_[gene=blaOXA]_[protein=OXA-2_family_class_D_beta-lactamase_OXA-1082]_[protein_id=ULU82657.1]_[location=complement(1..8     --CAAGCGGATCGTGCCATGTTGGTTTTTG 210
lcl|OL901276.1_cds_UHO07587.1_1_[gene=blaOXA]_[protein=OXA-2_family_class_D_beta-lactamase_OXA-1049]_[protein_id=UHO07587.1]_[location=1..828]_[gbkey=     --CAAGCGGATCGTGCCATGTTGGTTTTTG 210
lcl|NG_076678.1_cds_WP_219860730.1_1_[gene=blaOXA]_[locus_tag=A7J11_07184]_[protein=OXA-2_family_class_D_beta-lactamase_OXA-1017]_[protein_id=WP_21986     --CAAGCGGATCGTGCCATGTTGGTTTTTG 210
lcl|MZ497412.1_cds_QXJ78545.1_1_[gene=blaOXA]_[protein=OXA-2_family_class_D_beta-lactamase_OXA-1017]_[protein_id=QXJ78545.1]_[location=1..828]_[gbkey=     --CAAGCGGATCGTGCCATGTTGGTTTTTG 210
lcl|NG_068180.1_cds_WP_071537493.1_1_[gene=blaOXA]_[locus_tag=A7J11_06756]_[protein=OXA-2_family_class_D_beta-lactamase_OXA-544]_[protein_id=WP_071537     --CAAGCGGATCGTGCCATGTTGGTTTTTG 210
lcl|NG_068179.1_cds_WP_058132644.1_1_[gene=blaOXA]_[locus_tag=A7J11_06757]_[protein=OXA-2_family_class_D_beta-lactamase_OXA-543]_[protein_id=WP_058132     --CAAGCGGATCGTGCCATGTTGGTTTTTG 210
lcl|NG_062269.1_cds_WP_122630856.1_1_[gene=blaOXA]_[locus_tag=A7J11_05933]_[protein=OXA-2_family_class_D_beta-lactamase_OXA-737]_[protein_id=WP_122630     --CAAGCGGATCGTGCCATGTTGGTTTTTG 210
lcl|NG_049595.1_cds_WP_063862540.1_1_[gene=blaOXA]_[locus_tag=A7J11_01065]_[protein=OXA-2_family_oxacillin-hydrolyzing_class_D_beta-lactamase_OXA-3]_[     --CAAACAGATCGTGTCATATTGGTTTTTG 210
lcl|MH780095.1_cds_AXQ11887.1_1_[gene=blaOXA]_[protein=OXA-2_family_class_D_beta-lactamase_OXA-737]_[protein_id=AXQ11887.1]_[location=1..828]_[gbkey=C     --CAAGCGGATCGTGCCATGTTGGTTTTTG 210
lcl|MH986647.1_cds_AYF58374.1_1_[gene=blaOXA]_[protein=OXA-2_family_class_D_beta-lactamase_OXA-681]_[protein_id=AYF58374.1]_[location=1..825]_[gbkey=C     --CAAGCGGATCGTGCCATGTTGGTTTTTG 210
lcl|KY094077.1_cds_APC23886.1_1_[gene=blaOXA]_[protein=OXA-2_family_class_D_beta-lactamase_OXA-539]_[protein_id=APC23886.1]_[location=1..831]_[gbkey=C     --CAAGCGGATCGTGCCATGTTGGTTTTTG 210
lcl|NG_052519.1_cds_WP_071846384.1_1_[gene=blaOXA]_[locus_tag=A7J11_04509]_[protein=OXA-2_family_class_D_beta-lactamase_OXA-541]_[protein_id=WP_071846     --CAAGCGGATCGTGCCATGTTGGTTTTTG 210
lcl|NG_052174.1_cds_WP_071846203.1_1_[gene=blaOXA]_[locus_tag=A7J11_04710]_[protein=OXA-2_family_class_D_beta-lactamase_OXA-540]_[protein_id=WP_071846     --CAAGCGGATCGTGCCATGTTGGTTTTTG 210
lcl|NG_049508.1_cds_WP_014386432.1_1_[gene=blaOXA]_[locus_tag=A7J11_00022]_[protein=OXA-2_family_oxacillin-hydrolyzing_class_D_beta-lactamase_OXA-21]_     --CAAACAGATCGTGTCATATTGGTTTTTG 210
lcl|JX566711.1_cds_AFY03503.1_6_[gene=blaOXA-2]_[protein=oxacillinase_OXA-2]_[protein_id=AFY03503.1]_[location=4881..5708]_[gbkey=CDS]                     --CAAGCGGATCGTGCCATGTTGGTTTTTG 210
lcl|JX566710.1_cds_AFY03495.1_5_[gene=blaOXA-2]_[protein=oxacillinase_OXA-2]_[protein_id=AFY03495.1]_[location=3778..4605]_[gbkey=CDS]                     --CAAGCGGATCGTGCCATGTTGGTTTTTG 210
lcl|KC907377.2_cds_AGT29637.1_4_[gene=blaOXA-2]_[protein=OXA-type_beta-lactamase_2]_[protein_id=AGT29637.1]_[location=1801..2628]_[gbkey=CDS]              --CAAGCGGATCGTGCCATGTTGGTTTTTG 210
lcl|DQ522236.1_cds_ABF70506.1_5_[gene=blaOXA-2]_[protein=oxacillinase_OXA-2]_[protein_id=ABF70506.1]_[location=3731..4558]_[gbkey=CDS]                     --CAAGCGGATCGTGCCATGTTGGTTTTTG 210
lcl|EU117158.1_cds_ABV24340.1_2_[gene=blaOXA-2]_[protein=truncated_beta-lactamase_OXA-2]_[protein_id=ABV24340.1]_[location=736..1374]_[gbkey=CDS]          --CAAGCGGATCGTGCCATGTTGGTTTTTG 210
lcl|JX566715.1_cds_AFY03531.1_5_[gene=blaOXA-2]_[protein=oxacillinase_OXA-2]_[protein_id=AFY03531.1]_[location=2675..3502]_[gbkey=CDS]                     --CAAGCGGATCGTGCCATGTTGGTTTTTG 210
lcl|JX566713.1_cds_AFY03518.1_5_[gene=blaOXA-2]_[protein=oxacillinase_OXA-2]_[protein_id=AFY03518.1]_[location=2675..3502]_[gbkey=CDS]                     --CAAGCGGATCGTGCCATGTTGGTTTTTG 210
lcl|JX566712.1_cds_AFY03511.1_5_[gene=blaOXA-2]_[protein=oxacillinase_OXA-2]_[protein_id=AFY03511.1]_[location=2675..3502]_[gbkey=CDS]                     --CAAGCGGATCGTGCCATGTTGGTTTTTG 210
lcl|JX566709.1_cds_AFY03489.1_4_[gene=blaOXA-2]_[protein=oxacillinase_OXA-2]_[protein_id=AFY03489.1]_[location=1819..2646]_[gbkey=CDS]                     --CAAGCGGATCGTGCCATGTTGGTTTTTG 210
lcl|JX566707.1_cds_AFY03476.1_5_[gene=blaOXA-2]_[protein=oxacillinase_OXA-2]_[protein_id=AFY03476.1]_[location=2675..3502]_[gbkey=CDS]                     --CAAGCGGATCGTGCCATGTTGGTTTTTG 210
lcl|JX566706.1_cds_AFY03469.1_5_[gene=blaOXA-2]_[protein=oxacillinase_OXA-2]_[protein_id=AFY03469.1]_[location=2675..3502]_[gbkey=CDS]                     --CAAGCGGATCGTGCCATGTTGGTTTTTG 210
lcl|JX566704.1_cds_AFY03456.1_4_[gene=blaOXA-2]_[protein=oxacillinase_OXA-2]_[protein_id=AFY03456.1]_[location=1819..2646]_[gbkey=CDS]                     --CAAGCGGATCGTGCCATGTTGGTTTTTG 210
lcl|KT984195.1_cds_AMB19635.1_2_[gene=blaOXA-2]_[protein=OXA-2_protein]_[protein_id=AMB19635.1]_[location=1178..2005]_[gbkey=CDS]                          --CAAGCGGATCGTGCCATGTTGGTTTTTG 210
lcl|KF525320.1_cds_AGY30849.1_3_[protein=OXA-2]_[protein_id=AGY30849.1]_[location=1343..2170]_[gbkey=CDS]                                                  --CAAGCGGATCGTGCCATGTTGGTTTTTG 210
lcl|AB188812.1_cds_BAD38630.1_5_[gene=blaOXA-2]_[protein=beta-lactamase_OXA-2]_[protein_id=BAD38630.1]_[location=2960..3787]_[gbkey=CDS]                   --CAAGCGGATCGTGCCATGTTGGTTTTTG 210
lcl|JX982232.1_cds_AGC39281.1_6_[gene=blaOXA-2]_[protein=class_D_beta-lactamase_OXA-2]_[protein_id=AGC39281.1]_[location=2726..3553]_[gbkey=CDS]           --CAAGCGGATCGTGCCATGTTGGTTTTTG 210
lcl|DQ357197.1_cds_ABC97287.1_3_[gene=blaOXA-2]_[protein=OXA-2]_[protein_id=ABC97287.1]_[location=1597..2424]_[gbkey=CDS]                                  --CAAGCGGATCGTGCCATGTTGGTTTTTG 210
lcl|NG_079927.1_cds_WP_242934104.1_1_[gene=blaOXA]_[locus_tag=A7J11_07436]_[protein=OXA-2_family_class_D_beta-lactamase_OXA-1085]_[protein_id=WP_24293     --CAAGCGGATCGTGCCATGTTGGTTTTTG 210
lcl|NG_079926.1_cds_WP_242934103.1_1_[gene=blaOXA]_[locus_tag=A7J11_07435]_[protein=OXA-2_family_class_D_beta-lactamase_OXA-1084]_[protein_id=WP_24293     --CAAGCGGATCGTGCCATGTTGGTTTTTG 210
lcl|NG_079925.1_cds_WP_125064048.1_1_[gene=blaOXA]_[locus_tag=A7J11_07434]_[protein=OXA-2_family_class_D_beta-lactamase_OXA-1083]_[protein_id=WP_12506     --CAAGCGGATCGTGCCATGTTGGTTTTTG 210
lcl|NG_079924.1_cds_WP_242934102.1_1_[gene=blaOXA]_[locus_tag=A7J11_07433]_[protein=OXA-2_family_class_D_beta-lactamase_OXA-1082]_[protein_id=WP_24293     --CAAGCGGATCGTGCCATGTTGGTTTTTG 210
lcl|OP806900.1_cds_UZQ18800.1_1_[gene=blaOXA]_[protein=OXA-2_family_class_D_beta-lactamase_OXA-1173]_[protein_id=UZQ18800.1]_[location=1..828]_[gbkey=     --CAAGCGGATCGTGCCATGTTGGTTTTTG 210
lcl|OP806899.1_cds_UZQ18799.1_1_[gene=blaOXA]_[protein=OXA-2_family_class_D_beta-lactamase_OXA-1172]_[protein_id=UZQ18799.1]_[location=1..825]_[gbkey=     --CAAGCGGATCGTGCCATGTTGGTTTTTG 210
                                                                                                                                                                                         

OXA-1_consensus                                                                                                                                            --------------------------GCAC 240
OXA01_crRNA                                                                                                                                                ------------------------------ 240
Forward_primer                                                                                                                                             ------------------------------ 240
Reverse_primer                                                                                                                                             ------------------------------ 240
lcl|PV103220.1_cds_XOU30729.1_1_[gene=blaOXA]_[protein=OXA-2_family_class_D_beta-lactamase_OXA-1372]_[protein_id=XOU30729.1]_[location=1..810]_[gbkey=     ATCCTGTGCGATCGAAGAAACGCTACTCGC 240
lcl|PV707973.1_cds_XUZ93910.1_1_[gene=blaOXA]_[protein=OXA-2_family_class_D_beta-lactamase_OXA-1381]_[protein_id=XUZ93910.1]_[location=1..828]_[gbkey=     ATCCTGTGCGATCGAAGAAACGCTACTCGC 240
lcl|PV940077.1_cds_XXP60828.1_1_[gene=blaOXA]_[protein=oxacillin-hydrolyzing_class_D_beta-lactamase_OXA-2]_[protein_id=XXP60828.1]_[location=1..828]_[     ATCCTGTGCGATCGAAGAAACGCTACTCGC 240
lcl|NG_062301.1_cds_WP_122630881.1_1_[gene=blaOXA]_[locus_tag=A7J11_05965]_[protein=OXA-2_family_inhibitor-resistant_extended-spectrum_class_D_beta-la     ATCCTGTGCGATCGAAGAAACGCTACTCGC 240
lcl|NG_148659.1_cds_WP_268871877.1_1_[gene=blaOXA]_[locus_tag=A7J11_07898]_[protein=OXA-2_family_class_D_beta-lactamase_OXA-1172]_[protein_id=WP_26887     ATCCTGTGCGATCGAAGAAACGCTACTCGC 240
lcl|MH556870.1_cds_AXL94277.1_1_[gene=blaOXA]_[protein=class_D_beta-lactamase_OXA-2]_[protein_id=AXL94277.1]_[location=22..849]_[gbkey=CDS]                ATCCTGTGCGATCGAAGAAACGCTACTCGC 240
lcl|MN339504.1_cds_QEJ74001.1_1_[gene=blaOXA]_[protein=OXA-2_family_class_D_beta-lactamase_OXA-838]_[protein_id=QEJ74001.1]_[location=1..828]_[gbkey=C     ATCCTGTGCGATCGAAGAAACGCTACTCGC 240
lcl|NG_049509.1_cds_WP_063861649.1_1_[gene=blaOXA]_[locus_tag=A7J11_02650]_[protein=OXA-2_family_extended-spectrum_class_D_beta-lactamase_OXA-210]_[pr     ATCCTGTGCGATCGAAGAAACGCTACTCGC 240
lcl|NG_148660.1_cds_WP_268871878.1_1_[gene=blaOXA]_[locus_tag=A7J11_07899]_[protein=OXA-2_family_class_D_beta-lactamase_OXA-1173]_[protein_id=WP_26887     ATCCTGTGCGATCGAAGAAACGCTACTCGC 240
lcl|NG_245182.1_cds_WP_435892096.1_1_[gene=blaOXA]_[locus_tag=A7J11_09485]_[protein=OXA-2_family_class_D_beta-lactamase_OXA-1381]_[protein_id=WP_43589     ATCCTGTGCGATCGAAGAAACGCTACTCGC 240
lcl|ON651491.1_cds_UTS94244.1_1_[gene=blaOXA]_[protein=OXA-2_family_class_D_beta-lactamase_OXA-1136]_[protein_id=UTS94244.1]_[location=1..828]_[gbkey=     ATCAGGTGCGGTCAGAGAAACGCTACTCGC 240
lcl|NG_242746.1_cds_WP_367187967.1_1_[gene=blaOXA]_[locus_tag=A7J11_08442]_[protein=OXA-2_family_class_D_beta-lactamase_OXA-1243]_[protein_id=WP_36718     ATCCTGTGCGATCGAAGAAACGCTACTCGC 240
lcl|NG_157032.1_cds_WP_279240797.1_1_[gene=blaOXA]_[locus_tag=A7J11_08036]_[protein=OXA-2_family_class_D_beta-lactamase_OXA-1187]_[protein_id=WP_27924     ATCCTGTGCGATCGAAGAAACGCTACTCGC 240
lcl|NG_148666.1_cds_WP_117407753.1_1_[gene=blaOXA]_[locus_tag=A7J11_07836]_[protein=OXA-2_family_class_D_beta-lactamase_OXA-1183]_[protein_id=WP_11740     ATCCTGTGCGATCGAAGAAACGCTACTCGC 240
lcl|NG_081722.1_cds_WP_256875618.1_1_[gene=blaOXA]_[locus_tag=A7J11_07665]_[protein=OXA-2_family_class_D_beta-lactamase_OXA-1136]_[protein_id=WP_25687     ATCAGGTGCGGTCAGAGAAACGCTACTCGC 240
lcl|NG_052064.1_cds_WP_071593233.1_1_[gene=blaOXA]_[locus_tag=A7J11_04308]_[protein=OXA-2_family_inhibitor-resistant_extended-spectrum_class_D_beta-la     ATCCTGTGCGATCGAAGAAACGCTACTCGC 240
lcl|NG_049612.1_cds_WP_063862613.1_1_[gene=blaOXA]_[locus_tag=A7J11_00612]_[protein=OXA-2_family_extended-spectrum_class_D_beta-lactamase_OXA-32]_[pro     ATCCTGTGCGATCGAAGAAACGCTACTCGC 240
lcl|NG_049460.1_cds_WP_063861101.1_1_[gene=blaOXA]_[locus_tag=A7J11_02314]_[protein=OXA-2_family_extended-spectrum_class_D_beta-lactamase_OXA-161]_[pr     ATCCTGTGCGATCGAAGAAACGCTACTCGC 240
lcl|NG_049448.1_cds_WP_063861048.1_1_[gene=blaOXA]_[locus_tag=A7J11_00751]_[protein=OXA-2_family_extended-spectrum_class_D_beta-lactamase_OXA-15]_[pro     ATCCTGTGCGATCGAAGAAACGCTACTCGC 240
lcl|NG_049439.1_cds_WP_058177653.1_1_[gene=blaOXA]_[locus_tag=A7J11_01929]_[protein=OXA-2_family_extended-spectrum_class_D_beta-lactamase_OXA-141]_[pr     ATCCTGTGCGATCGAAGAAACGCTACTCGC 240
lcl|NG_079239.1_cds_WP_240067729.1_1_[gene=blaOXA]_[locus_tag=A7J11_07374]_[protein=OXA-2_family_class_D_beta-lactamase_OXA-1049]_[protein_id=WP_24006     ATCCTGTGCGATCGAAGAAACGCTACTCGC 240
lcl|OM638111.1_cds_ULU82660.1_1_[gene=blaOXA]_[protein=OXA-2_family_class_D_beta-lactamase_OXA-1085]_[protein_id=ULU82660.1]_[location=1..816]_[gbkey=     ATCCTGTGCGATCGAAGAAACGCTACTCGC 240
lcl|OM638110.1_cds_ULU82659.1_1_[gene=blaOXA]_[protein=OXA-2_family_class_D_beta-lactamase_OXA-1084]_[protein_id=ULU82659.1]_[location=1..828]_[gbkey=     ATCCTGTGCGATCGAAGAAACGCTACTCGC 240
lcl|OM638109.1_cds_ULU82658.1_1_[gene=blaOXA]_[protein=OXA-2_family_class_D_beta-lactamase_OXA-1083]_[protein_id=ULU82658.1]_[location=complement(1..8     ATCCTGTGCGATCGAAGAAACGCTACTCGC 240
lcl|OM638108.1_cds_ULU82657.1_1_[gene=blaOXA]_[protein=OXA-2_family_class_D_beta-lactamase_OXA-1082]_[protein_id=ULU82657.1]_[location=complement(1..8     ATCCTGTGCGATCGAAGAAACGCTACTCGC 240
lcl|OL901276.1_cds_UHO07587.1_1_[gene=blaOXA]_[protein=OXA-2_family_class_D_beta-lactamase_OXA-1049]_[protein_id=UHO07587.1]_[location=1..828]_[gbkey=     ATCCTGTGCGATCGAAGAAACGCTACTCGC 240
lcl|NG_076678.1_cds_WP_219860730.1_1_[gene=blaOXA]_[locus_tag=A7J11_07184]_[protein=OXA-2_family_class_D_beta-lactamase_OXA-1017]_[protein_id=WP_21986     ATCCTGTGCGATCGAAGAAACGCTACTCGC 240
lcl|MZ497412.1_cds_QXJ78545.1_1_[gene=blaOXA]_[protein=OXA-2_family_class_D_beta-lactamase_OXA-1017]_[protein_id=QXJ78545.1]_[location=1..828]_[gbkey=     ATCCTGTGCGATCGAAGAAACGCTACTCGC 240
lcl|NG_068180.1_cds_WP_071537493.1_1_[gene=blaOXA]_[locus_tag=A7J11_06756]_[protein=OXA-2_family_class_D_beta-lactamase_OXA-544]_[protein_id=WP_071537     ATCCTGTGCGATCGAAGAAACGCTACTCGC 240
lcl|NG_068179.1_cds_WP_058132644.1_1_[gene=blaOXA]_[locus_tag=A7J11_06757]_[protein=OXA-2_family_class_D_beta-lactamase_OXA-543]_[protein_id=WP_058132     ATCCTGTGCGATCGAAGAAACGCTACTCGC 240
lcl|NG_062269.1_cds_WP_122630856.1_1_[gene=blaOXA]_[locus_tag=A7J11_05933]_[protein=OXA-2_family_class_D_beta-lactamase_OXA-737]_[protein_id=WP_122630     ATCCTGTGCGATCGAAGAAACGCTACTCGC 240
lcl|NG_049595.1_cds_WP_063862540.1_1_[gene=blaOXA]_[locus_tag=A7J11_01065]_[protein=OXA-2_family_oxacillin-hydrolyzing_class_D_beta-lactamase_OXA-3]_[     ATCAGGTGCGGTCAGAGAAACGCTACTCGC 240
lcl|MH780095.1_cds_AXQ11887.1_1_[gene=blaOXA]_[protein=OXA-2_family_class_D_beta-lactamase_OXA-737]_[protein_id=AXQ11887.1]_[location=1..828]_[gbkey=C     ATCCTGTGCGATCGAAGAAACGCTACTCGC 240
lcl|MH986647.1_cds_AYF58374.1_1_[gene=blaOXA]_[protein=OXA-2_family_class_D_beta-lactamase_OXA-681]_[protein_id=AYF58374.1]_[location=1..825]_[gbkey=C     ATCCTGTGCGATCGAAGAAACGCTACTCGC 240
lcl|KY094077.1_cds_APC23886.1_1_[gene=blaOXA]_[protein=OXA-2_family_class_D_beta-lactamase_OXA-539]_[protein_id=APC23886.1]_[location=1..831]_[gbkey=C     ATCCTGTGCGATCGAAGAAACGCTACTCGC 240
lcl|NG_052519.1_cds_WP_071846384.1_1_[gene=blaOXA]_[locus_tag=A7J11_04509]_[protein=OXA-2_family_class_D_beta-lactamase_OXA-541]_[protein_id=WP_071846     ATCCTGTGCGATCGAAGAAACGCTACTCGC 240
lcl|NG_052174.1_cds_WP_071846203.1_1_[gene=blaOXA]_[locus_tag=A7J11_04710]_[protein=OXA-2_family_class_D_beta-lactamase_OXA-540]_[protein_id=WP_071846     ATCCTGTGCGATCGAAGAAACGCTACTCGC 240
lcl|NG_049508.1_cds_WP_014386432.1_1_[gene=blaOXA]_[locus_tag=A7J11_00022]_[protein=OXA-2_family_oxacillin-hydrolyzing_class_D_beta-lactamase_OXA-21]_     ATCAGGTGCGGTCAGAGAAACGCTACTCGC 240
lcl|JX566711.1_cds_AFY03503.1_6_[gene=blaOXA-2]_[protein=oxacillinase_OXA-2]_[protein_id=AFY03503.1]_[location=4881..5708]_[gbkey=CDS]                     ATCCTGTGCGATCGAAGAAACGCTACTCGC 240
lcl|JX566710.1_cds_AFY03495.1_5_[gene=blaOXA-2]_[protein=oxacillinase_OXA-2]_[protein_id=AFY03495.1]_[location=3778..4605]_[gbkey=CDS]                     ATCCTGTGCGATCGAAGAAACGCTACTCGC 240
lcl|KC907377.2_cds_AGT29637.1_4_[gene=blaOXA-2]_[protein=OXA-type_beta-lactamase_2]_[protein_id=AGT29637.1]_[location=1801..2628]_[gbkey=CDS]              ATCCTGTGCGATCGAAGAAACGCTACTCGC 240
lcl|DQ522236.1_cds_ABF70506.1_5_[gene=blaOXA-2]_[protein=oxacillinase_OXA-2]_[protein_id=ABF70506.1]_[location=3731..4558]_[gbkey=CDS]                     ATCCTGTGCGATCGAAGAAACGCTACTCGC 240
lcl|EU117158.1_cds_ABV24340.1_2_[gene=blaOXA-2]_[protein=truncated_beta-lactamase_OXA-2]_[protein_id=ABV24340.1]_[location=736..1374]_[gbkey=CDS]          ATCCTGTGCGATCGAAGAAACGCTACTCGC 240
lcl|JX566715.1_cds_AFY03531.1_5_[gene=blaOXA-2]_[protein=oxacillinase_OXA-2]_[protein_id=AFY03531.1]_[location=2675..3502]_[gbkey=CDS]                     ATCCTGTGCGATCGAAGAAACGCTACTCGC 240
lcl|JX566713.1_cds_AFY03518.1_5_[gene=blaOXA-2]_[protein=oxacillinase_OXA-2]_[protein_id=AFY03518.1]_[location=2675..3502]_[gbkey=CDS]                     ATCCTGTGCGATCGAAGAAACGCTACTCGC 240
lcl|JX566712.1_cds_AFY03511.1_5_[gene=blaOXA-2]_[protein=oxacillinase_OXA-2]_[protein_id=AFY03511.1]_[location=2675..3502]_[gbkey=CDS]                     ATCCTGTGCGATCGAAGAAACGCTACTCGC 240
lcl|JX566709.1_cds_AFY03489.1_4_[gene=blaOXA-2]_[protein=oxacillinase_OXA-2]_[protein_id=AFY03489.1]_[location=1819..2646]_[gbkey=CDS]                     ATCCTGTGCGATCGAAGAAACGCTACTCGC 240
lcl|JX566707.1_cds_AFY03476.1_5_[gene=blaOXA-2]_[protein=oxacillinase_OXA-2]_[protein_id=AFY03476.1]_[location=2675..3502]_[gbkey=CDS]                     ATCCTGTGCGATCGAAGAAACGCTACTCGC 240
lcl|JX566706.1_cds_AFY03469.1_5_[gene=blaOXA-2]_[protein=oxacillinase_OXA-2]_[protein_id=AFY03469.1]_[location=2675..3502]_[gbkey=CDS]                     ATCCTGTGCGATCGAAGAAACGCTACTCGC 240
lcl|JX566704.1_cds_AFY03456.1_4_[gene=blaOXA-2]_[protein=oxacillinase_OXA-2]_[protein_id=AFY03456.1]_[location=1819..2646]_[gbkey=CDS]                     ATCCTGTGCGATCGAAGAAACGCTACTCGC 240
lcl|KT984195.1_cds_AMB19635.1_2_[gene=blaOXA-2]_[protein=OXA-2_protein]_[protein_id=AMB19635.1]_[location=1178..2005]_[gbkey=CDS]                          ATCCTGTGCGATCGAAGAAACGCTACTCGC 240
lcl|KF525320.1_cds_AGY30849.1_3_[protein=OXA-2]_[protein_id=AGY30849.1]_[location=1343..2170]_[gbkey=CDS]                                                  ATCCTGTGCGATCGAAGAAACGCTACTCGC 240
lcl|AB188812.1_cds_BAD38630.1_5_[gene=blaOXA-2]_[protein=beta-lactamase_OXA-2]_[protein_id=BAD38630.1]_[location=2960..3787]_[gbkey=CDS]                   ATCCTGTGCGATCGAAGAAACGCTACTCGC 240
lcl|JX982232.1_cds_AGC39281.1_6_[gene=blaOXA-2]_[protein=class_D_beta-lactamase_OXA-2]_[protein_id=AGC39281.1]_[location=2726..3553]_[gbkey=CDS]           ATCCTGTGCGATCGAAGAAACGCTACTCGC 240
lcl|DQ357197.1_cds_ABC97287.1_3_[gene=blaOXA-2]_[protein=OXA-2]_[protein_id=ABC97287.1]_[location=1597..2424]_[gbkey=CDS]                                  ATCCTGTGCGATCGAAGAAACGCTACTCGC 240
lcl|NG_079927.1_cds_WP_242934104.1_1_[gene=blaOXA]_[locus_tag=A7J11_07436]_[protein=OXA-2_family_class_D_beta-lactamase_OXA-1085]_[protein_id=WP_24293     ATCCTGTGCGATCGAAGAAACGCTACTCGC 240
lcl|NG_079926.1_cds_WP_242934103.1_1_[gene=blaOXA]_[locus_tag=A7J11_07435]_[protein=OXA-2_family_class_D_beta-lactamase_OXA-1084]_[protein_id=WP_24293     ATCCTGTGCGATCGAAGAAACGCTACTCGC 240
lcl|NG_079925.1_cds_WP_125064048.1_1_[gene=blaOXA]_[locus_tag=A7J11_07434]_[protein=OXA-2_family_class_D_beta-lactamase_OXA-1083]_[protein_id=WP_12506     ATCCTGTGCGATCGAAGAAACGCTACTCGC 240
lcl|NG_079924.1_cds_WP_242934102.1_1_[gene=blaOXA]_[locus_tag=A7J11_07433]_[protein=OXA-2_family_class_D_beta-lactamase_OXA-1082]_[protein_id=WP_24293     ATCCTGTGCGATCGAAGAAACGCTACTCGC 240
lcl|OP806900.1_cds_UZQ18800.1_1_[gene=blaOXA]_[protein=OXA-2_family_class_D_beta-lactamase_OXA-1173]_[protein_id=UZQ18800.1]_[location=1..828]_[gbkey=     ATCCTGTGCGATCGAAGAAACGCTACTCGC 240
lcl|OP806899.1_cds_UZQ18799.1_1_[gene=blaOXA]_[protein=OXA-2_family_class_D_beta-lactamase_OXA-1172]_[protein_id=UZQ18799.1]_[location=1..825]_[gbkey=     ATCCTGTGCGATCGAAGAAACGCTACTCGC 240
                                                                                                                                                                                         

OXA-1_consensus                                                                                                                                            CAGATTCAACTTTCAAGATCGCATTATCAC 270
OXA01_crRNA                                                                                                                                                ------------------------------ 270
Forward_primer                                                                                                                                             ------------------------------ 270
Reverse_primer                                                                                                                                             ---------------------------CAC 270
lcl|PV103220.1_cds_XOU30729.1_1_[gene=blaOXA]_[protein=OXA-2_family_class_D_beta-lactamase_OXA-1372]_[protein_id=XOU30729.1]_[location=1..810]_[gbkey=     CTGCATCGACATTCAAGATACCTCATACAC 270
lcl|PV707973.1_cds_XUZ93910.1_1_[gene=blaOXA]_[protein=OXA-2_family_class_D_beta-lactamase_OXA-1381]_[protein_id=XUZ93910.1]_[location=1..828]_[gbkey=     CTGCATCGACATTCAAGATACCTCATACAC 270
lcl|PV940077.1_cds_XXP60828.1_1_[gene=blaOXA]_[protein=oxacillin-hydrolyzing_class_D_beta-lactamase_OXA-2]_[protein_id=XXP60828.1]_[location=1..828]_[     CTGCATCGACATTCAAGATACCTCATACAC 270
lcl|NG_062301.1_cds_WP_122630881.1_1_[gene=blaOXA]_[locus_tag=A7J11_05965]_[protein=OXA-2_family_inhibitor-resistant_extended-spectrum_class_D_beta-la     CTGCATCGACATTCAAGATACCTCATACAC 270
lcl|NG_148659.1_cds_WP_268871877.1_1_[gene=blaOXA]_[locus_tag=A7J11_07898]_[protein=OXA-2_family_class_D_beta-lactamase_OXA-1172]_[protein_id=WP_26887     CTGCATCGACATTCAAGATACCTCATACAC 270
lcl|MH556870.1_cds_AXL94277.1_1_[gene=blaOXA]_[protein=class_D_beta-lactamase_OXA-2]_[protein_id=AXL94277.1]_[location=22..849]_[gbkey=CDS]                CCGCATCGACATTCAAGATACCTTATACAC 270
lcl|MN339504.1_cds_QEJ74001.1_1_[gene=blaOXA]_[protein=OXA-2_family_class_D_beta-lactamase_OXA-838]_[protein_id=QEJ74001.1]_[location=1..828]_[gbkey=C     CTGCATCGACATTCAAGATACCTCATACAC 270
lcl|NG_049509.1_cds_WP_063861649.1_1_[gene=blaOXA]_[locus_tag=A7J11_02650]_[protein=OXA-2_family_extended-spectrum_class_D_beta-lactamase_OXA-210]_[pr     CTGCATCGACATTCAAGATACCTCATACAC 270
lcl|NG_148660.1_cds_WP_268871878.1_1_[gene=blaOXA]_[locus_tag=A7J11_07899]_[protein=OXA-2_family_class_D_beta-lactamase_OXA-1173]_[protein_id=WP_26887     CTGCGTCGACATTCAAGATTCCACATACAC 270
lcl|NG_245182.1_cds_WP_435892096.1_1_[gene=blaOXA]_[locus_tag=A7J11_09485]_[protein=OXA-2_family_class_D_beta-lactamase_OXA-1381]_[protein_id=WP_43589     CTGCATCGACATTCAAGATACCTCATACAC 270
lcl|ON651491.1_cds_UTS94244.1_1_[gene=blaOXA]_[protein=OXA-2_family_class_D_beta-lactamase_OXA-1136]_[protein_id=UTS94244.1]_[location=1..828]_[gbkey=     CGGCCTCGACATTCAAGATTCCACATACAC 270
lcl|NG_242746.1_cds_WP_367187967.1_1_[gene=blaOXA]_[locus_tag=A7J11_08442]_[protein=OXA-2_family_class_D_beta-lactamase_OXA-1243]_[protein_id=WP_36718     CTGCATCGACATTCAAGATACCTCATACAC 270
lcl|NG_157032.1_cds_WP_279240797.1_1_[gene=blaOXA]_[locus_tag=A7J11_08036]_[protein=OXA-2_family_class_D_beta-lactamase_OXA-1187]_[protein_id=WP_27924     CTGCATCGACATTCAAGATACCTCATACAC 270
lcl|NG_148666.1_cds_WP_117407753.1_1_[gene=blaOXA]_[locus_tag=A7J11_07836]_[protein=OXA-2_family_class_D_beta-lactamase_OXA-1183]_[protein_id=WP_11740     CTGCATCGACATTCAAGATACCTCATACAC 270
lcl|NG_081722.1_cds_WP_256875618.1_1_[gene=blaOXA]_[locus_tag=A7J11_07665]_[protein=OXA-2_family_class_D_beta-lactamase_OXA-1136]_[protein_id=WP_25687     CGGCCTCGACATTCAAGATTCCACATACAC 270
lcl|NG_052064.1_cds_WP_071593233.1_1_[gene=blaOXA]_[locus_tag=A7J11_04308]_[protein=OXA-2_family_inhibitor-resistant_extended-spectrum_class_D_beta-la     CTGCATCGACATTCAAGATACCTCATACAC 270
lcl|NG_049612.1_cds_WP_063862613.1_1_[gene=blaOXA]_[locus_tag=A7J11_00612]_[protein=OXA-2_family_extended-spectrum_class_D_beta-lactamase_OXA-32]_[pro     CTGCATCGACATTCAAGATACCTCATACAC 270
lcl|NG_049460.1_cds_WP_063861101.1_1_[gene=blaOXA]_[locus_tag=A7J11_02314]_[protein=OXA-2_family_extended-spectrum_class_D_beta-lactamase_OXA-161]_[pr     CTGCATCGACATTCAAGATACCTCATACAC 270
lcl|NG_049448.1_cds_WP_063861048.1_1_[gene=blaOXA]_[locus_tag=A7J11_00751]_[protein=OXA-2_family_extended-spectrum_class_D_beta-lactamase_OXA-15]_[pro     CTGCATCGACATTCAAGATACCTCATACAC 270
lcl|NG_049439.1_cds_WP_058177653.1_1_[gene=blaOXA]_[locus_tag=A7J11_01929]_[protein=OXA-2_family_extended-spectrum_class_D_beta-lactamase_OXA-141]_[pr     CTGCATCGACATTCAAGATACCTCATACAC 270
lcl|NG_079239.1_cds_WP_240067729.1_1_[gene=blaOXA]_[locus_tag=A7J11_07374]_[protein=OXA-2_family_class_D_beta-lactamase_OXA-1049]_[protein_id=WP_24006     CTGCATCGACATTCAAGATACCTCATACAC 270
lcl|OM638111.1_cds_ULU82660.1_1_[gene=blaOXA]_[protein=OXA-2_family_class_D_beta-lactamase_OXA-1085]_[protein_id=ULU82660.1]_[location=1..816]_[gbkey=     CTGCATCGACATTCAAGATACCTCATACAC 270
lcl|OM638110.1_cds_ULU82659.1_1_[gene=blaOXA]_[protein=OXA-2_family_class_D_beta-lactamase_OXA-1084]_[protein_id=ULU82659.1]_[location=1..828]_[gbkey=     CTGCATCGACATTCAAGATACCTCATACAC 270
lcl|OM638109.1_cds_ULU82658.1_1_[gene=blaOXA]_[protein=OXA-2_family_class_D_beta-lactamase_OXA-1083]_[protein_id=ULU82658.1]_[location=complement(1..8     CTGCATCGACATTCAAGATACCTCATACAC 270
lcl|OM638108.1_cds_ULU82657.1_1_[gene=blaOXA]_[protein=OXA-2_family_class_D_beta-lactamase_OXA-1082]_[protein_id=ULU82657.1]_[location=complement(1..8     CTGCATCGACATTCAAGATACCTCATACAC 270
lcl|OL901276.1_cds_UHO07587.1_1_[gene=blaOXA]_[protein=OXA-2_family_class_D_beta-lactamase_OXA-1049]_[protein_id=UHO07587.1]_[location=1..828]_[gbkey=     CTGCATCGACATTCAAGATACCTCATACAC 270
lcl|NG_076678.1_cds_WP_219860730.1_1_[gene=blaOXA]_[locus_tag=A7J11_07184]_[protein=OXA-2_family_class_D_beta-lactamase_OXA-1017]_[protein_id=WP_21986     CTGCATCGACATTCAAGATACCTCATACAC 270
lcl|MZ497412.1_cds_QXJ78545.1_1_[gene=blaOXA]_[protein=OXA-2_family_class_D_beta-lactamase_OXA-1017]_[protein_id=QXJ78545.1]_[location=1..828]_[gbkey=     CTGCATCGACATTCAAGATACCTCATACAC 270
lcl|NG_068180.1_cds_WP_071537493.1_1_[gene=blaOXA]_[locus_tag=A7J11_06756]_[protein=OXA-2_family_class_D_beta-lactamase_OXA-544]_[protein_id=WP_071537     CTGCATCGACATTCAAGATACTTCATACAC 270
lcl|NG_068179.1_cds_WP_058132644.1_1_[gene=blaOXA]_[locus_tag=A7J11_06757]_[protein=OXA-2_family_class_D_beta-lactamase_OXA-543]_[protein_id=WP_058132     CTGCATCGACATTCAAGATACCTCATACAC 270
lcl|NG_062269.1_cds_WP_122630856.1_1_[gene=blaOXA]_[locus_tag=A7J11_05933]_[protein=OXA-2_family_class_D_beta-lactamase_OXA-737]_[protein_id=WP_122630     CTGCATCGACATTCAAGATACCTCATACAC 270
lcl|NG_049595.1_cds_WP_063862540.1_1_[gene=blaOXA]_[locus_tag=A7J11_01065]_[protein=OXA-2_family_oxacillin-hydrolyzing_class_D_beta-lactamase_OXA-3]_[     CGGCCTCGACATTCAAGATTCCACATACAC 270
lcl|MH780095.1_cds_AXQ11887.1_1_[gene=blaOXA]_[protein=OXA-2_family_class_D_beta-lactamase_OXA-737]_[protein_id=AXQ11887.1]_[location=1..828]_[gbkey=C     CTGCATCGACATTCAAGATACCTCATACAC 270
lcl|MH986647.1_cds_AYF58374.1_1_[gene=blaOXA]_[protein=OXA-2_family_class_D_beta-lactamase_OXA-681]_[protein_id=AYF58374.1]_[location=1..825]_[gbkey=C     CTGCATCGACATTCAAGATACCTCATACAC 270
lcl|KY094077.1_cds_APC23886.1_1_[gene=blaOXA]_[protein=OXA-2_family_class_D_beta-lactamase_OXA-539]_[protein_id=APC23886.1]_[location=1..831]_[gbkey=C     CTGCATCGACATTCAAGATACCTCATACAC 270
lcl|NG_052519.1_cds_WP_071846384.1_1_[gene=blaOXA]_[locus_tag=A7J11_04509]_[protein=OXA-2_family_class_D_beta-lactamase_OXA-541]_[protein_id=WP_071846     CTGCATCGACATTCAAGATACCTCATACAC 270
lcl|NG_052174.1_cds_WP_071846203.1_1_[gene=blaOXA]_[locus_tag=A7J11_04710]_[protein=OXA-2_family_class_D_beta-lactamase_OXA-540]_[protein_id=WP_071846     CTGCATCGACATTCAAGATACCTCATACAC 270
lcl|NG_049508.1_cds_WP_014386432.1_1_[gene=blaOXA]_[locus_tag=A7J11_00022]_[protein=OXA-2_family_oxacillin-hydrolyzing_class_D_beta-lactamase_OXA-21]_     CGGCCTCGACATTCAAGATTCCACATACAC 270
lcl|JX566711.1_cds_AFY03503.1_6_[gene=blaOXA-2]_[protein=oxacillinase_OXA-2]_[protein_id=AFY03503.1]_[location=4881..5708]_[gbkey=CDS]                     CTGCATCGACATTCAAGATACCTCATACAC 270
lcl|JX566710.1_cds_AFY03495.1_5_[gene=blaOXA-2]_[protein=oxacillinase_OXA-2]_[protein_id=AFY03495.1]_[location=3778..4605]_[gbkey=CDS]                     CTGCATCGACATTCAAGATACCTCATACAC 270
lcl|KC907377.2_cds_AGT29637.1_4_[gene=blaOXA-2]_[protein=OXA-type_beta-lactamase_2]_[protein_id=AGT29637.1]_[location=1801..2628]_[gbkey=CDS]              CTGCATCGACATTCAAGATACCTCATACAC 270
lcl|DQ522236.1_cds_ABF70506.1_5_[gene=blaOXA-2]_[protein=oxacillinase_OXA-2]_[protein_id=ABF70506.1]_[location=3731..4558]_[gbkey=CDS]                     CTGCATCGACATTCAAGATACCTCATACAC 270
lcl|EU117158.1_cds_ABV24340.1_2_[gene=blaOXA-2]_[protein=truncated_beta-lactamase_OXA-2]_[protein_id=ABV24340.1]_[location=736..1374]_[gbkey=CDS]          CTGCATCGACATTCAAGATACCTCATACGC 270
lcl|JX566715.1_cds_AFY03531.1_5_[gene=blaOXA-2]_[protein=oxacillinase_OXA-2]_[protein_id=AFY03531.1]_[location=2675..3502]_[gbkey=CDS]                     CTGCATCGACATTCAAGATACCTCATACAC 270
lcl|JX566713.1_cds_AFY03518.1_5_[gene=blaOXA-2]_[protein=oxacillinase_OXA-2]_[protein_id=AFY03518.1]_[location=2675..3502]_[gbkey=CDS]                     CTGCATCGACATTCAAGATACCTCATACAC 270
lcl|JX566712.1_cds_AFY03511.1_5_[gene=blaOXA-2]_[protein=oxacillinase_OXA-2]_[protein_id=AFY03511.1]_[location=2675..3502]_[gbkey=CDS]                     CTGCATCGACATTCAAGATACCTCATACAC 270
lcl|JX566709.1_cds_AFY03489.1_4_[gene=blaOXA-2]_[protein=oxacillinase_OXA-2]_[protein_id=AFY03489.1]_[location=1819..2646]_[gbkey=CDS]                     CTGCATCGACATTCAAGATACCTCATACAC 270
lcl|JX566707.1_cds_AFY03476.1_5_[gene=blaOXA-2]_[protein=oxacillinase_OXA-2]_[protein_id=AFY03476.1]_[location=2675..3502]_[gbkey=CDS]                     CTGCATCGACATTCAAGATACCTCATACAC 270
lcl|JX566706.1_cds_AFY03469.1_5_[gene=blaOXA-2]_[protein=oxacillinase_OXA-2]_[protein_id=AFY03469.1]_[location=2675..3502]_[gbkey=CDS]                     CTGCATCGACATTCAAGATACCTCATACAC 270
lcl|JX566704.1_cds_AFY03456.1_4_[gene=blaOXA-2]_[protein=oxacillinase_OXA-2]_[protein_id=AFY03456.1]_[location=1819..2646]_[gbkey=CDS]                     CTGCATCGACATTCAAGATACCTCATACAC 270
lcl|KT984195.1_cds_AMB19635.1_2_[gene=blaOXA-2]_[protein=OXA-2_protein]_[protein_id=AMB19635.1]_[location=1178..2005]_[gbkey=CDS]                          CTGCATCGACATTCAAGATACCTCATACAC 270
lcl|KF525320.1_cds_AGY30849.1_3_[protein=OXA-2]_[protein_id=AGY30849.1]_[location=1343..2170]_[gbkey=CDS]                                                  CTGCATCGACATTCAAGATACCTCATACAC 270
lcl|AB188812.1_cds_BAD38630.1_5_[gene=blaOXA-2]_[protein=beta-lactamase_OXA-2]_[protein_id=BAD38630.1]_[location=2960..3787]_[gbkey=CDS]                   CTGCATCGACATTCAAGATACCTCATACAC 270
lcl|JX982232.1_cds_AGC39281.1_6_[gene=blaOXA-2]_[protein=class_D_beta-lactamase_OXA-2]_[protein_id=AGC39281.1]_[location=2726..3553]_[gbkey=CDS]           CTGCATCGACATTCAAGATACCTCATACAC 270
lcl|DQ357197.1_cds_ABC97287.1_3_[gene=blaOXA-2]_[protein=OXA-2]_[protein_id=ABC97287.1]_[location=1597..2424]_[gbkey=CDS]                                  CTGCATCGACATTCAAGATACCTCATACAC 270
lcl|NG_079927.1_cds_WP_242934104.1_1_[gene=blaOXA]_[locus_tag=A7J11_07436]_[protein=OXA-2_family_class_D_beta-lactamase_OXA-1085]_[protein_id=WP_24293     CTGCATCGACATTCAAGATACCTCATACAC 270
lcl|NG_079926.1_cds_WP_242934103.1_1_[gene=blaOXA]_[locus_tag=A7J11_07435]_[protein=OXA-2_family_class_D_beta-lactamase_OXA-1084]_[protein_id=WP_24293     CTGCATCGACATTCAAGATACCTCATACAC 270
lcl|NG_079925.1_cds_WP_125064048.1_1_[gene=blaOXA]_[locus_tag=A7J11_07434]_[protein=OXA-2_family_class_D_beta-lactamase_OXA-1083]_[protein_id=WP_12506     CTGCATCGACATTCAAGATACCTCATACAC 270
lcl|NG_079924.1_cds_WP_242934102.1_1_[gene=blaOXA]_[locus_tag=A7J11_07433]_[protein=OXA-2_family_class_D_beta-lactamase_OXA-1082]_[protein_id=WP_24293     CTGCATCGACATTCAAGATACCTCATACAC 270
lcl|OP806900.1_cds_UZQ18800.1_1_[gene=blaOXA]_[protein=OXA-2_family_class_D_beta-lactamase_OXA-1173]_[protein_id=UZQ18800.1]_[location=1..828]_[gbkey=     CTGCGTCGACATTCAAGATTCCACATACAC 270
lcl|OP806899.1_cds_UZQ18799.1_1_[gene=blaOXA]_[protein=OXA-2_family_class_D_beta-lactamase_OXA-1172]_[protein_id=UZQ18799.1]_[location=1..825]_[gbkey=     CTGCATCGACATTCAAGATACCTCATACAC 270
                                                                                                                                                                                         

OXA-1_consensus                                                                                                                                            TTATGGCATTTGATGCGGAAATAATAGATC 300
OXA01_crRNA                                                                                                                                                ------------------------------ 300
Forward_primer                                                                                                                                             ------------------------------ 300
Reverse_primer                                                                                                                                             T----------------------------- 300
lcl|PV103220.1_cds_XOU30729.1_1_[gene=blaOXA]_[protein=OXA-2_family_class_D_beta-lactamase_OXA-1372]_[protein_id=XOU30729.1]_[location=1..810]_[gbkey=     TTTTTGCACTTGATGCAGGCGCTGTTCGTG 300
lcl|PV707973.1_cds_XUZ93910.1_1_[gene=blaOXA]_[protein=OXA-2_family_class_D_beta-lactamase_OXA-1381]_[protein_id=XUZ93910.1]_[location=1..828]_[gbkey=     TTTTTGCACTTGATGCAGGCGCTGTTCGTG 300
lcl|PV940077.1_cds_XXP60828.1_1_[gene=blaOXA]_[protein=oxacillin-hydrolyzing_class_D_beta-lactamase_OXA-2]_[protein_id=XXP60828.1]_[location=1..828]_[     TTTTTGCACTTGATGCAGGCGCTGTTCGTG 300
lcl|NG_062301.1_cds_WP_122630881.1_1_[gene=blaOXA]_[locus_tag=A7J11_05965]_[protein=OXA-2_family_inhibitor-resistant_extended-spectrum_class_D_beta-la     TTTTTGCACTTGATGCAGGCGCTGTTCGTG 300
lcl|NG_148659.1_cds_WP_268871877.1_1_[gene=blaOXA]_[locus_tag=A7J11_07898]_[protein=OXA-2_family_class_D_beta-lactamase_OXA-1172]_[protein_id=WP_26887     TTTTTGCACTTGATGCAGGCGCTGTTCGTG 300
lcl|MH556870.1_cds_AXL94277.1_1_[gene=blaOXA]_[protein=class_D_beta-lactamase_OXA-2]_[protein_id=AXL94277.1]_[location=22..849]_[gbkey=CDS]                TTTTTGCACTTGATGCAGGCGCTGTTCGTG 300
lcl|MN339504.1_cds_QEJ74001.1_1_[gene=blaOXA]_[protein=OXA-2_family_class_D_beta-lactamase_OXA-838]_[protein_id=QEJ74001.1]_[location=1..828]_[gbkey=C     TTTTTGCACTTGATGCAGGCGCTGTTCGTG 300
lcl|NG_049509.1_cds_WP_063861649.1_1_[gene=blaOXA]_[locus_tag=A7J11_02650]_[protein=OXA-2_family_extended-spectrum_class_D_beta-lactamase_OXA-210]_[pr     TTTTTGCACTTGATGCAGGCGCTGTTCGTG 300
lcl|NG_148660.1_cds_WP_268871878.1_1_[gene=blaOXA]_[locus_tag=A7J11_07899]_[protein=OXA-2_family_class_D_beta-lactamase_OXA-1173]_[protein_id=WP_26887     TTTTTGCACTTGATGCAGGCGCCGTTCGCG 300
lcl|NG_245182.1_cds_WP_435892096.1_1_[gene=blaOXA]_[locus_tag=A7J11_09485]_[protein=OXA-2_family_class_D_beta-lactamase_OXA-1381]_[protein_id=WP_43589     TTTTTGCACTTGATGCAGGCGCTGTTCGTG 300
lcl|ON651491.1_cds_UTS94244.1_1_[gene=blaOXA]_[protein=OXA-2_family_class_D_beta-lactamase_OXA-1136]_[protein_id=UTS94244.1]_[location=1..828]_[gbkey=     TTTTTGCACTTGACGCAGGCGCTGCACGTG 300
lcl|NG_242746.1_cds_WP_367187967.1_1_[gene=blaOXA]_[locus_tag=A7J11_08442]_[protein=OXA-2_family_class_D_beta-lactamase_OXA-1243]_[protein_id=WP_36718     TTTTTGCACTTGATGCAGGCGCTGTTCGTG 300
lcl|NG_157032.1_cds_WP_279240797.1_1_[gene=blaOXA]_[locus_tag=A7J11_08036]_[protein=OXA-2_family_class_D_beta-lactamase_OXA-1187]_[protein_id=WP_27924     TTTTTGCACTTGATGCAGGCGCTGTTCGTG 300
lcl|NG_148666.1_cds_WP_117407753.1_1_[gene=blaOXA]_[locus_tag=A7J11_07836]_[protein=OXA-2_family_class_D_beta-lactamase_OXA-1183]_[protein_id=WP_11740     TTTTTGCACTTGATGCAGGCGCTGTTCGTG 300
lcl|NG_081722.1_cds_WP_256875618.1_1_[gene=blaOXA]_[locus_tag=A7J11_07665]_[protein=OXA-2_family_class_D_beta-lactamase_OXA-1136]_[protein_id=WP_25687     TTTTTGCACTTGACGCAGGCGCTGCACGTG 300
lcl|NG_052064.1_cds_WP_071593233.1_1_[gene=blaOXA]_[locus_tag=A7J11_04308]_[protein=OXA-2_family_inhibitor-resistant_extended-spectrum_class_D_beta-la     TTTTTGCACTTGATGCAGGCGCTGTTCGTG 300
lcl|NG_049612.1_cds_WP_063862613.1_1_[gene=blaOXA]_[locus_tag=A7J11_00612]_[protein=OXA-2_family_extended-spectrum_class_D_beta-lactamase_OXA-32]_[pro     TTTTTGCACTTGATGCAGGCGCTGTTCGTG 300
lcl|NG_049460.1_cds_WP_063861101.1_1_[gene=blaOXA]_[locus_tag=A7J11_02314]_[protein=OXA-2_family_extended-spectrum_class_D_beta-lactamase_OXA-161]_[pr     TTTTTGCACTTGATGCAGGCGCTGTTCGTG 300
lcl|NG_049448.1_cds_WP_063861048.1_1_[gene=blaOXA]_[locus_tag=A7J11_00751]_[protein=OXA-2_family_extended-spectrum_class_D_beta-lactamase_OXA-15]_[pro     TTTTTGCACTTGATGCAGGCGCTGTTCGTG 300
lcl|NG_049439.1_cds_WP_058177653.1_1_[gene=blaOXA]_[locus_tag=A7J11_01929]_[protein=OXA-2_family_extended-spectrum_class_D_beta-lactamase_OXA-141]_[pr     TTTTTGCACTTGATGCAGGCGCTGTTCGTG 300
lcl|NG_079239.1_cds_WP_240067729.1_1_[gene=blaOXA]_[locus_tag=A7J11_07374]_[protein=OXA-2_family_class_D_beta-lactamase_OXA-1049]_[protein_id=WP_24006     TTTTTGCACTTGATGCAGGCGCTGTTCGTG 300
lcl|OM638111.1_cds_ULU82660.1_1_[gene=blaOXA]_[protein=OXA-2_family_class_D_beta-lactamase_OXA-1085]_[protein_id=ULU82660.1]_[location=1..816]_[gbkey=     TTTTTGCACTTGATGCAGGCGCTGTTCGTG 300
lcl|OM638110.1_cds_ULU82659.1_1_[gene=blaOXA]_[protein=OXA-2_family_class_D_beta-lactamase_OXA-1084]_[protein_id=ULU82659.1]_[location=1..828]_[gbkey=     TTTTTGCACTTGATGCAGGCGCTGTTCGTG 300
lcl|OM638109.1_cds_ULU82658.1_1_[gene=blaOXA]_[protein=OXA-2_family_class_D_beta-lactamase_OXA-1083]_[protein_id=ULU82658.1]_[location=complement(1..8     TTTTTGCACTTGATGCAGGCGCTGTTCGTG 300
lcl|OM638108.1_cds_ULU82657.1_1_[gene=blaOXA]_[protein=OXA-2_family_class_D_beta-lactamase_OXA-1082]_[protein_id=ULU82657.1]_[location=complement(1..8     TTTTTGCACTTGATGCAGGCGCTGTTCGTG 300
lcl|OL901276.1_cds_UHO07587.1_1_[gene=blaOXA]_[protein=OXA-2_family_class_D_beta-lactamase_OXA-1049]_[protein_id=UHO07587.1]_[location=1..828]_[gbkey=     TTTTTGCACTTGATGCAGGCGCTGTTCGTG 300
lcl|NG_076678.1_cds_WP_219860730.1_1_[gene=blaOXA]_[locus_tag=A7J11_07184]_[protein=OXA-2_family_class_D_beta-lactamase_OXA-1017]_[protein_id=WP_21986     TTTTTGCACTTGATGCAGGCGCTGTTCGTG 300
lcl|MZ497412.1_cds_QXJ78545.1_1_[gene=blaOXA]_[protein=OXA-2_family_class_D_beta-lactamase_OXA-1017]_[protein_id=QXJ78545.1]_[location=1..828]_[gbkey=     TTTTTGCACTTGATGCAGGCGCTGTTCGTG 300
lcl|NG_068180.1_cds_WP_071537493.1_1_[gene=blaOXA]_[locus_tag=A7J11_06756]_[protein=OXA-2_family_class_D_beta-lactamase_OXA-544]_[protein_id=WP_071537     TTTTTGCACTTGATGCAGGCGCTGTTCGTG 300
lcl|NG_068179.1_cds_WP_058132644.1_1_[gene=blaOXA]_[locus_tag=A7J11_06757]_[protein=OXA-2_family_class_D_beta-lactamase_OXA-543]_[protein_id=WP_058132     TTTTTGCACTTGATGCAGGCGCTGTTCGTG 300
lcl|NG_062269.1_cds_WP_122630856.1_1_[gene=blaOXA]_[locus_tag=A7J11_05933]_[protein=OXA-2_family_class_D_beta-lactamase_OXA-737]_[protein_id=WP_122630     TTTTTGCACTTGATGCAGGCGCTGTTCGTG 300
lcl|NG_049595.1_cds_WP_063862540.1_1_[gene=blaOXA]_[locus_tag=A7J11_01065]_[protein=OXA-2_family_oxacillin-hydrolyzing_class_D_beta-lactamase_OXA-3]_[     TTTTTGCACTTGACGCAGGCGCTGCACGTG 300
lcl|MH780095.1_cds_AXQ11887.1_1_[gene=blaOXA]_[protein=OXA-2_family_class_D_beta-lactamase_OXA-737]_[protein_id=AXQ11887.1]_[location=1..828]_[gbkey=C     TTTTTGCACTTGATGCAGGCGCTGTTCGTG 300
lcl|MH986647.1_cds_AYF58374.1_1_[gene=blaOXA]_[protein=OXA-2_family_class_D_beta-lactamase_OXA-681]_[protein_id=AYF58374.1]_[location=1..825]_[gbkey=C     TTTTTGCACTTGATGCAGGCGCTGTTCGTG 300
lcl|KY094077.1_cds_APC23886.1_1_[gene=blaOXA]_[protein=OXA-2_family_class_D_beta-lactamase_OXA-539]_[protein_id=APC23886.1]_[location=1..831]_[gbkey=C     TTTTTGCACTTGATGCAGGCGCTGTTCGTG 300
lcl|NG_052519.1_cds_WP_071846384.1_1_[gene=blaOXA]_[locus_tag=A7J11_04509]_[protein=OXA-2_family_class_D_beta-lactamase_OXA-541]_[protein_id=WP_071846     TTTTTGCACTTGATGCAGGCGCTGTTCGTG 300
lcl|NG_052174.1_cds_WP_071846203.1_1_[gene=blaOXA]_[locus_tag=A7J11_04710]_[protein=OXA-2_family_class_D_beta-lactamase_OXA-540]_[protein_id=WP_071846     TTTTTGCACTTGATGCAGGCGCTGTTCGTG 300
lcl|NG_049508.1_cds_WP_014386432.1_1_[gene=blaOXA]_[locus_tag=A7J11_00022]_[protein=OXA-2_family_oxacillin-hydrolyzing_class_D_beta-lactamase_OXA-21]_     TTTTTGCACTTGACGCAGGCGCTGCACGTG 300
lcl|JX566711.1_cds_AFY03503.1_6_[gene=blaOXA-2]_[protein=oxacillinase_OXA-2]_[protein_id=AFY03503.1]_[location=4881..5708]_[gbkey=CDS]                     TTTTTGCACTTGATGCAGGCGCTGTTCGTG 300
lcl|JX566710.1_cds_AFY03495.1_5_[gene=blaOXA-2]_[protein=oxacillinase_OXA-2]_[protein_id=AFY03495.1]_[location=3778..4605]_[gbkey=CDS]                     TTTTTGCACTTGATGCAGGCGCTGTTCGTG 300
lcl|KC907377.2_cds_AGT29637.1_4_[gene=blaOXA-2]_[protein=OXA-type_beta-lactamase_2]_[protein_id=AGT29637.1]_[location=1801..2628]_[gbkey=CDS]              TTTTTGCACTTGATGCAGGCGCTGTTCGTG 300
lcl|DQ522236.1_cds_ABF70506.1_5_[gene=blaOXA-2]_[protein=oxacillinase_OXA-2]_[protein_id=ABF70506.1]_[location=3731..4558]_[gbkey=CDS]                     TTTTTGCACTTGATGCAGGCGCTGTTCGTG 300
lcl|EU117158.1_cds_ABV24340.1_2_[gene=blaOXA-2]_[protein=truncated_beta-lactamase_OXA-2]_[protein_id=ABV24340.1]_[location=736..1374]_[gbkey=CDS]          TTTTTGCACTTGATGCAGGCGCTGTTCGTG 300
lcl|JX566715.1_cds_AFY03531.1_5_[gene=blaOXA-2]_[protein=oxacillinase_OXA-2]_[protein_id=AFY03531.1]_[location=2675..3502]_[gbkey=CDS]                     TTTTTGCACTTGATGCAGGCGCTGTTCGTG 300
lcl|JX566713.1_cds_AFY03518.1_5_[gene=blaOXA-2]_[protein=oxacillinase_OXA-2]_[protein_id=AFY03518.1]_[location=2675..3502]_[gbkey=CDS]                     TTTTTGCACTTGATGCAGGCGCTGTTCGTG 300
lcl|JX566712.1_cds_AFY03511.1_5_[gene=blaOXA-2]_[protein=oxacillinase_OXA-2]_[protein_id=AFY03511.1]_[location=2675..3502]_[gbkey=CDS]                     TTTTTGCACTTGATGCAGGCGCTGTTCGTG 300
lcl|JX566709.1_cds_AFY03489.1_4_[gene=blaOXA-2]_[protein=oxacillinase_OXA-2]_[protein_id=AFY03489.1]_[location=1819..2646]_[gbkey=CDS]                     TTTTTGCACTTGATGCAGGCGCTGTTCGTG 300
lcl|JX566707.1_cds_AFY03476.1_5_[gene=blaOXA-2]_[protein=oxacillinase_OXA-2]_[protein_id=AFY03476.1]_[location=2675..3502]_[gbkey=CDS]                     TTTTTGCACTTGATGCAGGCGCTGTTCGTG 300
lcl|JX566706.1_cds_AFY03469.1_5_[gene=blaOXA-2]_[protein=oxacillinase_OXA-2]_[protein_id=AFY03469.1]_[location=2675..3502]_[gbkey=CDS]                     TTTTTGCACTTGATGCAGGCGCTGTTCGTG 300
lcl|JX566704.1_cds_AFY03456.1_4_[gene=blaOXA-2]_[protein=oxacillinase_OXA-2]_[protein_id=AFY03456.1]_[location=1819..2646]_[gbkey=CDS]                     TTTTTGCACTTGATGCAGGCGCTGTTCGTG 300
lcl|KT984195.1_cds_AMB19635.1_2_[gene=blaOXA-2]_[protein=OXA-2_protein]_[protein_id=AMB19635.1]_[location=1178..2005]_[gbkey=CDS]                          TTTTTGCACTTGATGCAGGCGCTGTTCGTG 300
lcl|KF525320.1_cds_AGY30849.1_3_[protein=OXA-2]_[protein_id=AGY30849.1]_[location=1343..2170]_[gbkey=CDS]                                                  TTTTTGCACTTGATGCAGGCGCTGTTCGTG 300
lcl|AB188812.1_cds_BAD38630.1_5_[gene=blaOXA-2]_[protein=beta-lactamase_OXA-2]_[protein_id=BAD38630.1]_[location=2960..3787]_[gbkey=CDS]                   TTTTTGCACTTGATGCAGGCGCTGTTCGTG 300
lcl|JX982232.1_cds_AGC39281.1_6_[gene=blaOXA-2]_[protein=class_D_beta-lactamase_OXA-2]_[protein_id=AGC39281.1]_[location=2726..3553]_[gbkey=CDS]           TTTTTGCACTTGATGCAGGCGCTGTTCGTG 300
lcl|DQ357197.1_cds_ABC97287.1_3_[gene=blaOXA-2]_[protein=OXA-2]_[protein_id=ABC97287.1]_[location=1597..2424]_[gbkey=CDS]                                  TTTTTGCACTTGATGCAGGCGCTGTTCGTG 300
lcl|NG_079927.1_cds_WP_242934104.1_1_[gene=blaOXA]_[locus_tag=A7J11_07436]_[protein=OXA-2_family_class_D_beta-lactamase_OXA-1085]_[protein_id=WP_24293     TTTTTGCACTTGATGCAGGCGCTGTTCGTG 300
lcl|NG_079926.1_cds_WP_242934103.1_1_[gene=blaOXA]_[locus_tag=A7J11_07435]_[protein=OXA-2_family_class_D_beta-lactamase_OXA-1084]_[protein_id=WP_24293     TTTTTGCACTTGATGCAGGCGCTGTTCGTG 300
lcl|NG_079925.1_cds_WP_125064048.1_1_[gene=blaOXA]_[locus_tag=A7J11_07434]_[protein=OXA-2_family_class_D_beta-lactamase_OXA-1083]_[protein_id=WP_12506     TTTTTGCACTTGATGCAGGCGCTGTTCGTG 300
lcl|NG_079924.1_cds_WP_242934102.1_1_[gene=blaOXA]_[locus_tag=A7J11_07433]_[protein=OXA-2_family_class_D_beta-lactamase_OXA-1082]_[protein_id=WP_24293     TTTTTGCACTTGATGCAGGCGCTGTTCGTG 300
lcl|OP806900.1_cds_UZQ18800.1_1_[gene=blaOXA]_[protein=OXA-2_family_class_D_beta-lactamase_OXA-1173]_[protein_id=UZQ18800.1]_[location=1..828]_[gbkey=     TTTTTGCACTTGATGCAGGCGCCGTTCGCG 300
lcl|OP806899.1_cds_UZQ18799.1_1_[gene=blaOXA]_[protein=OXA-2_family_class_D_beta-lactamase_OXA-1172]_[protein_id=UZQ18799.1]_[location=1..825]_[gbkey=     TTTTTGCACTTGATGCAGGCGCTGTTCGTG 300
                                                                                                                                                                                         

OXA-1_consensus                                                                                                                                            AGAAAACC---ATATTCAAATGGGATAAAA 330
OXA01_crRNA                                                                                                                                                ------------------------------ 330
Forward_primer                                                                                                                                             ------------------------------ 330
Reverse_primer                                                                                                                                             ------------------------------ 330
lcl|PV103220.1_cds_XOU30729.1_1_[gene=blaOXA]_[protein=OXA-2_family_class_D_beta-lactamase_OXA-1372]_[protein_id=XOU30729.1]_[location=1..810]_[gbkey=     ATGAGTTCCAGATTTTTCGATGGGACGGCG 330
lcl|PV707973.1_cds_XUZ93910.1_1_[gene=blaOXA]_[protein=OXA-2_family_class_D_beta-lactamase_OXA-1381]_[protein_id=XUZ93910.1]_[location=1..828]_[gbkey=     ATGAGTTCCAGATTTTTCGATGGGACGGCG 330
lcl|PV940077.1_cds_XXP60828.1_1_[gene=blaOXA]_[protein=oxacillin-hydrolyzing_class_D_beta-lactamase_OXA-2]_[protein_id=XXP60828.1]_[location=1..828]_[     ATGAGTTCCAGATTTTTCGATGGGACGGCG 330
lcl|NG_062301.1_cds_WP_122630881.1_1_[gene=blaOXA]_[locus_tag=A7J11_05965]_[protein=OXA-2_family_inhibitor-resistant_extended-spectrum_class_D_beta-la     ATGAGTTCCAGATTTTTCGATGGGACGGCG 330
lcl|NG_148659.1_cds_WP_268871877.1_1_[gene=blaOXA]_[locus_tag=A7J11_07898]_[protein=OXA-2_family_class_D_beta-lactamase_OXA-1172]_[protein_id=WP_26887     ATGAGTTCCAGATTTTTCGATGGGACGGCG 330
lcl|MH556870.1_cds_AXL94277.1_1_[gene=blaOXA]_[protein=class_D_beta-lactamase_OXA-2]_[protein_id=AXL94277.1]_[location=22..849]_[gbkey=CDS]                ATGAGTTCCAGATTTTTCGATGGGACGGCG 330
lcl|MN339504.1_cds_QEJ74001.1_1_[gene=blaOXA]_[protein=OXA-2_family_class_D_beta-lactamase_OXA-838]_[protein_id=QEJ74001.1]_[location=1..828]_[gbkey=C     ATGAGTTCCAGATTTTTCGATGGGACGGCG 330
lcl|NG_049509.1_cds_WP_063861649.1_1_[gene=blaOXA]_[locus_tag=A7J11_02650]_[protein=OXA-2_family_extended-spectrum_class_D_beta-lactamase_OXA-210]_[pr     ATGAGTTCCAGATTTTTCGATGGGACGGCG 330
lcl|NG_148660.1_cds_WP_268871878.1_1_[gene=blaOXA]_[locus_tag=A7J11_07899]_[protein=OXA-2_family_class_D_beta-lactamase_OXA-1173]_[protein_id=WP_26887     ATGAGTTTCAGATTTTCCGCTGGGACGGCG 330
lcl|NG_245182.1_cds_WP_435892096.1_1_[gene=blaOXA]_[locus_tag=A7J11_09485]_[protein=OXA-2_family_class_D_beta-lactamase_OXA-1381]_[protein_id=WP_43589     ATGAGTTCCAGATTTTTCGATGGGACGGCG 330
lcl|ON651491.1_cds_UTS94244.1_1_[gene=blaOXA]_[protein=OXA-2_family_class_D_beta-lactamase_OXA-1136]_[protein_id=UTS94244.1]_[location=1..828]_[gbkey=     ATGAGTTTCAAGTTTTCCGATGGGACGGCA 330
lcl|NG_242746.1_cds_WP_367187967.1_1_[gene=blaOXA]_[locus_tag=A7J11_08442]_[protein=OXA-2_family_class_D_beta-lactamase_OXA-1243]_[protein_id=WP_36718     ATGAGTTCCAGATTTTTCGATGGGACGGCG 330
lcl|NG_157032.1_cds_WP_279240797.1_1_[gene=blaOXA]_[locus_tag=A7J11_08036]_[protein=OXA-2_family_class_D_beta-lactamase_OXA-1187]_[protein_id=WP_27924     ATGAGTTCCAGATTTTTCGATGGGACGGCG 330
lcl|NG_148666.1_cds_WP_117407753.1_1_[gene=blaOXA]_[locus_tag=A7J11_07836]_[protein=OXA-2_family_class_D_beta-lactamase_OXA-1183]_[protein_id=WP_11740     ATGAGTTCCAGATTTTTCGATGGGACGGCG 330
lcl|NG_081722.1_cds_WP_256875618.1_1_[gene=blaOXA]_[locus_tag=A7J11_07665]_[protein=OXA-2_family_class_D_beta-lactamase_OXA-1136]_[protein_id=WP_25687     ATGAGTTTCAAGTTTTCCGATGGGACGGCA 330
lcl|NG_052064.1_cds_WP_071593233.1_1_[gene=blaOXA]_[locus_tag=A7J11_04308]_[protein=OXA-2_family_inhibitor-resistant_extended-spectrum_class_D_beta-la     ATGAGTTCCAGATTTTTCGATGGGACGGCG 330
lcl|NG_049612.1_cds_WP_063862613.1_1_[gene=blaOXA]_[locus_tag=A7J11_00612]_[protein=OXA-2_family_extended-spectrum_class_D_beta-lactamase_OXA-32]_[pro     ATGAGTTCCAGATTTTTCGATGGGACGGCG 330
lcl|NG_049460.1_cds_WP_063861101.1_1_[gene=blaOXA]_[locus_tag=A7J11_02314]_[protein=OXA-2_family_extended-spectrum_class_D_beta-lactamase_OXA-161]_[pr     ATGAGTTCCAGATTTTTCGATGGGACGGCG 330
lcl|NG_049448.1_cds_WP_063861048.1_1_[gene=blaOXA]_[locus_tag=A7J11_00751]_[protein=OXA-2_family_extended-spectrum_class_D_beta-lactamase_OXA-15]_[pro     ATGAGTTCCAGATTTTTCGATGGGACGGCG 330
lcl|NG_049439.1_cds_WP_058177653.1_1_[gene=blaOXA]_[locus_tag=A7J11_01929]_[protein=OXA-2_family_extended-spectrum_class_D_beta-lactamase_OXA-141]_[pr     ATGAGTTCCAGATTTTTCGATGGGACGGCG 330
lcl|NG_079239.1_cds_WP_240067729.1_1_[gene=blaOXA]_[locus_tag=A7J11_07374]_[protein=OXA-2_family_class_D_beta-lactamase_OXA-1049]_[protein_id=WP_24006     ATGAGTTCCAGATTTTTCGATGGGACGGCG 330
lcl|OM638111.1_cds_ULU82660.1_1_[gene=blaOXA]_[protein=OXA-2_family_class_D_beta-lactamase_OXA-1085]_[protein_id=ULU82660.1]_[location=1..816]_[gbkey=     ATGAGTTCCAGATTTTTCGATGGGACGGCG 330
lcl|OM638110.1_cds_ULU82659.1_1_[gene=blaOXA]_[protein=OXA-2_family_class_D_beta-lactamase_OXA-1084]_[protein_id=ULU82659.1]_[location=1..828]_[gbkey=     ATGAGTTCCAGATTTTTCGATGGGACGGCG 330
lcl|OM638109.1_cds_ULU82658.1_1_[gene=blaOXA]_[protein=OXA-2_family_class_D_beta-lactamase_OXA-1083]_[protein_id=ULU82658.1]_[location=complement(1..8     ATGAGTTCCAGATTTTTCGATGGGACGGCG 330
lcl|OM638108.1_cds_ULU82657.1_1_[gene=blaOXA]_[protein=OXA-2_family_class_D_beta-lactamase_OXA-1082]_[protein_id=ULU82657.1]_[location=complement(1..8     ATGAGTTCCAGATTTTTCGATGGGACGGCG 330
lcl|OL901276.1_cds_UHO07587.1_1_[gene=blaOXA]_[protein=OXA-2_family_class_D_beta-lactamase_OXA-1049]_[protein_id=UHO07587.1]_[location=1..828]_[gbkey=     ATGAGTTCCAGATTTTTCGATGGGACGGCG 330
lcl|NG_076678.1_cds_WP_219860730.1_1_[gene=blaOXA]_[locus_tag=A7J11_07184]_[protein=OXA-2_family_class_D_beta-lactamase_OXA-1017]_[protein_id=WP_21986     ATGAGTTCCAGATTTTTCGATGGGACGGCG 330
lcl|MZ497412.1_cds_QXJ78545.1_1_[gene=blaOXA]_[protein=OXA-2_family_class_D_beta-lactamase_OXA-1017]_[protein_id=QXJ78545.1]_[location=1..828]_[gbkey=     ATGAGTTCCAGATTTTTCGATGGGACGGCG 330
lcl|NG_068180.1_cds_WP_071537493.1_1_[gene=blaOXA]_[locus_tag=A7J11_06756]_[protein=OXA-2_family_class_D_beta-lactamase_OXA-544]_[protein_id=WP_071537     ATGAGTTCCAGATTTTTCGATGGGACGGCG 330
lcl|NG_068179.1_cds_WP_058132644.1_1_[gene=blaOXA]_[locus_tag=A7J11_06757]_[protein=OXA-2_family_class_D_beta-lactamase_OXA-543]_[protein_id=WP_058132     ATGAGTTCCAGATTTTTCGATGGGACGGCG 330
lcl|NG_062269.1_cds_WP_122630856.1_1_[gene=blaOXA]_[locus_tag=A7J11_05933]_[protein=OXA-2_family_class_D_beta-lactamase_OXA-737]_[protein_id=WP_122630     ATGAGTTCCAGATTTTTCGATGGGACGGCG 330
lcl|NG_049595.1_cds_WP_063862540.1_1_[gene=blaOXA]_[locus_tag=A7J11_01065]_[protein=OXA-2_family_oxacillin-hydrolyzing_class_D_beta-lactamase_OXA-3]_[     ATGAGTTTCAAGTTTTCCGATGGGACGGCA 330
lcl|MH780095.1_cds_AXQ11887.1_1_[gene=blaOXA]_[protein=OXA-2_family_class_D_beta-lactamase_OXA-737]_[protein_id=AXQ11887.1]_[location=1..828]_[gbkey=C     ATGAGTTCCAGATTTTTCGATGGGACGGCG 330
lcl|MH986647.1_cds_AYF58374.1_1_[gene=blaOXA]_[protein=OXA-2_family_class_D_beta-lactamase_OXA-681]_[protein_id=AYF58374.1]_[location=1..825]_[gbkey=C     ATGAGTTCCAGATTTTTCGATGGGACGGCG 330
lcl|KY094077.1_cds_APC23886.1_1_[gene=blaOXA]_[protein=OXA-2_family_class_D_beta-lactamase_OXA-539]_[protein_id=APC23886.1]_[location=1..831]_[gbkey=C     ATGAGTTCCAGATTTTTCGATGGGACGGCG 330
lcl|NG_052519.1_cds_WP_071846384.1_1_[gene=blaOXA]_[locus_tag=A7J11_04509]_[protein=OXA-2_family_class_D_beta-lactamase_OXA-541]_[protein_id=WP_071846     ATGAGTTCCAGATTTTTCGATGGGACGGCG 330
lcl|NG_052174.1_cds_WP_071846203.1_1_[gene=blaOXA]_[locus_tag=A7J11_04710]_[protein=OXA-2_family_class_D_beta-lactamase_OXA-540]_[protein_id=WP_071846     ATGAGTTCCAGATTTTTCGATGGGACGGCG 330
lcl|NG_049508.1_cds_WP_014386432.1_1_[gene=blaOXA]_[locus_tag=A7J11_00022]_[protein=OXA-2_family_oxacillin-hydrolyzing_class_D_beta-lactamase_OXA-21]_     ATGAGTTTCAAGTTTTCCGATGGGACGGCA 330
lcl|JX566711.1_cds_AFY03503.1_6_[gene=blaOXA-2]_[protein=oxacillinase_OXA-2]_[protein_id=AFY03503.1]_[location=4881..5708]_[gbkey=CDS]                     ATGAGTTCCAGATTTTTCGATGGGACGGCG 330
lcl|JX566710.1_cds_AFY03495.1_5_[gene=blaOXA-2]_[protein=oxacillinase_OXA-2]_[protein_id=AFY03495.1]_[location=3778..4605]_[gbkey=CDS]                     ATGAGTTCCAGATTTTTCGATGGGACGGCG 330
lcl|KC907377.2_cds_AGT29637.1_4_[gene=blaOXA-2]_[protein=OXA-type_beta-lactamase_2]_[protein_id=AGT29637.1]_[location=1801..2628]_[gbkey=CDS]              ATGAGTTCCAGATTTTTCGATGGGACGGCG 330
lcl|DQ522236.1_cds_ABF70506.1_5_[gene=blaOXA-2]_[protein=oxacillinase_OXA-2]_[protein_id=ABF70506.1]_[location=3731..4558]_[gbkey=CDS]                     ATGAGTTCCAGATTTTTCGATGGGACGGCG 330
lcl|EU117158.1_cds_ABV24340.1_2_[gene=blaOXA-2]_[protein=truncated_beta-lactamase_OXA-2]_[protein_id=ABV24340.1]_[location=736..1374]_[gbkey=CDS]          ATGAGTTCCAGATTTTTCGATGGGACGGCG 330
lcl|JX566715.1_cds_AFY03531.1_5_[gene=blaOXA-2]_[protein=oxacillinase_OXA-2]_[protein_id=AFY03531.1]_[location=2675..3502]_[gbkey=CDS]                     ATGAGTTCCAGATTTTTCGATGGGACGGCG 330
lcl|JX566713.1_cds_AFY03518.1_5_[gene=blaOXA-2]_[protein=oxacillinase_OXA-2]_[protein_id=AFY03518.1]_[location=2675..3502]_[gbkey=CDS]                     ATGAGTTCCAGATTTTTCGATGGGACGGCG 330
lcl|JX566712.1_cds_AFY03511.1_5_[gene=blaOXA-2]_[protein=oxacillinase_OXA-2]_[protein_id=AFY03511.1]_[location=2675..3502]_[gbkey=CDS]                     ATGAGTTCCAGATTTTTCGATGGGACGGCG 330
lcl|JX566709.1_cds_AFY03489.1_4_[gene=blaOXA-2]_[protein=oxacillinase_OXA-2]_[protein_id=AFY03489.1]_[location=1819..2646]_[gbkey=CDS]                     ATGAGTTCCAGATTTTTCGATGGGACGGCG 330
lcl|JX566707.1_cds_AFY03476.1_5_[gene=blaOXA-2]_[protein=oxacillinase_OXA-2]_[protein_id=AFY03476.1]_[location=2675..3502]_[gbkey=CDS]                     ATGAGTTCCAGATTTTTCGATGGGACGGCG 330
lcl|JX566706.1_cds_AFY03469.1_5_[gene=blaOXA-2]_[protein=oxacillinase_OXA-2]_[protein_id=AFY03469.1]_[location=2675..3502]_[gbkey=CDS]                     ATGAGTTCCAGATTTTTCGATGGGACGGCG 330
lcl|JX566704.1_cds_AFY03456.1_4_[gene=blaOXA-2]_[protein=oxacillinase_OXA-2]_[protein_id=AFY03456.1]_[location=1819..2646]_[gbkey=CDS]                     ATGAGTTCCAGATTTTTCGATGGGACGGCG 330
lcl|KT984195.1_cds_AMB19635.1_2_[gene=blaOXA-2]_[protein=OXA-2_protein]_[protein_id=AMB19635.1]_[location=1178..2005]_[gbkey=CDS]                          ATGAGTTCCAGATTTTTCGATGGGACGGCG 330
lcl|KF525320.1_cds_AGY30849.1_3_[protein=OXA-2]_[protein_id=AGY30849.1]_[location=1343..2170]_[gbkey=CDS]                                                  ATGAGTTCCAGATTTTTCGATGGGACGGCG 330
lcl|AB188812.1_cds_BAD38630.1_5_[gene=blaOXA-2]_[protein=beta-lactamase_OXA-2]_[protein_id=BAD38630.1]_[location=2960..3787]_[gbkey=CDS]                   ATGAGTTCCAGATTTTTCGATGGGACGGCG 330
lcl|JX982232.1_cds_AGC39281.1_6_[gene=blaOXA-2]_[protein=class_D_beta-lactamase_OXA-2]_[protein_id=AGC39281.1]_[location=2726..3553]_[gbkey=CDS]           ATGAGTTCCAGATTTTTCGATGGGACGGCG 330
lcl|DQ357197.1_cds_ABC97287.1_3_[gene=blaOXA-2]_[protein=OXA-2]_[protein_id=ABC97287.1]_[location=1597..2424]_[gbkey=CDS]                                  ATGAGTTCCAGATTTTTCGATGGGACGGCG 330
lcl|NG_079927.1_cds_WP_242934104.1_1_[gene=blaOXA]_[locus_tag=A7J11_07436]_[protein=OXA-2_family_class_D_beta-lactamase_OXA-1085]_[protein_id=WP_24293     ATGAGTTCCAGATTTTTCGATGGGACGGCG 330
lcl|NG_079926.1_cds_WP_242934103.1_1_[gene=blaOXA]_[locus_tag=A7J11_07435]_[protein=OXA-2_family_class_D_beta-lactamase_OXA-1084]_[protein_id=WP_24293     ATGAGTTCCAGATTTTTCGATGGGACGGCG 330
lcl|NG_079925.1_cds_WP_125064048.1_1_[gene=blaOXA]_[locus_tag=A7J11_07434]_[protein=OXA-2_family_class_D_beta-lactamase_OXA-1083]_[protein_id=WP_12506     ATGAGTTCCAGATTTTTCGATGGGACGGCG 330
lcl|NG_079924.1_cds_WP_242934102.1_1_[gene=blaOXA]_[locus_tag=A7J11_07433]_[protein=OXA-2_family_class_D_beta-lactamase_OXA-1082]_[protein_id=WP_24293     ATGAGTTCCAGATTTTTCGATGGGACGGCG 330
lcl|OP806900.1_cds_UZQ18800.1_1_[gene=blaOXA]_[protein=OXA-2_family_class_D_beta-lactamase_OXA-1173]_[protein_id=UZQ18800.1]_[location=1..828]_[gbkey=     ATGAGTTTCAGATTTTCCGCTGGGACGGCG 330
lcl|OP806899.1_cds_UZQ18799.1_1_[gene=blaOXA]_[protein=OXA-2_family_class_D_beta-lactamase_OXA-1172]_[protein_id=UZQ18799.1]_[location=1..825]_[gbkey=     ATGAGTTCCAGATTTTTCGATGGGACGGCG 330
                                                                                                                                                                                         

OXA-1_consensus                                                                                                                                            CCCCCAAAGGAATGGAGATCTGGAACAGCA 360
OXA01_crRNA                                                                                                                                                ------------------------------ 360
Forward_primer                                                                                                                                             ------------------------------ 360
Reverse_primer                                                                                                                                             ------------------------------ 360
lcl|PV103220.1_cds_XOU30729.1_1_[gene=blaOXA]_[protein=OXA-2_family_class_D_beta-lactamase_OXA-1372]_[protein_id=XOU30729.1]_[location=1..810]_[gbkey=     TTAACAGGGGCTTTGCAGGCCACAATCAAG 360
lcl|PV707973.1_cds_XUZ93910.1_1_[gene=blaOXA]_[protein=OXA-2_family_class_D_beta-lactamase_OXA-1381]_[protein_id=XUZ93910.1]_[location=1..828]_[gbkey=     TTAACAGGGGCTTTGCAGGCCACAATCAAG 360
lcl|PV940077.1_cds_XXP60828.1_1_[gene=blaOXA]_[protein=oxacillin-hydrolyzing_class_D_beta-lactamase_OXA-2]_[protein_id=XXP60828.1]_[location=1..828]_[     TTAACAGGGGCTTTGCAGGCCACAATCAAG 360
lcl|NG_062301.1_cds_WP_122630881.1_1_[gene=blaOXA]_[locus_tag=A7J11_05965]_[protein=OXA-2_family_inhibitor-resistant_extended-spectrum_class_D_beta-la     TTAACAGGGGCTTTGCAGGCCACAATCAAG 360
lcl|NG_148659.1_cds_WP_268871877.1_1_[gene=blaOXA]_[locus_tag=A7J11_07898]_[protein=OXA-2_family_class_D_beta-lactamase_OXA-1172]_[protein_id=WP_26887     TTAACAGGGGCTTTGCAGGCCACAATCAAG 360
lcl|MH556870.1_cds_AXL94277.1_1_[gene=blaOXA]_[protein=class_D_beta-lactamase_OXA-2]_[protein_id=AXL94277.1]_[location=22..849]_[gbkey=CDS]                TTAACAGGGGCTTTGCAGGCCACAATCAAG 360
lcl|MN339504.1_cds_QEJ74001.1_1_[gene=blaOXA]_[protein=OXA-2_family_class_D_beta-lactamase_OXA-838]_[protein_id=QEJ74001.1]_[location=1..828]_[gbkey=C     TTAACAGGGGCTTTGCAGGCCACAATCAAG 360
lcl|NG_049509.1_cds_WP_063861649.1_1_[gene=blaOXA]_[locus_tag=A7J11_02650]_[protein=OXA-2_family_extended-spectrum_class_D_beta-lactamase_OXA-210]_[pr     TTAACAGGGGCTTTGCAGGCCACAATCAAG 360
lcl|NG_148660.1_cds_WP_268871878.1_1_[gene=blaOXA]_[locus_tag=A7J11_07899]_[protein=OXA-2_family_class_D_beta-lactamase_OXA-1173]_[protein_id=WP_26887     TCAAAAGGAGCTTTGCAGGTCACAATAAAG 360
lcl|NG_245182.1_cds_WP_435892096.1_1_[gene=blaOXA]_[locus_tag=A7J11_09485]_[protein=OXA-2_family_class_D_beta-lactamase_OXA-1381]_[protein_id=WP_43589     TTAACAGGGGCTTTGCAGGCCACAATCAAG 360
lcl|ON651491.1_cds_UTS94244.1_1_[gene=blaOXA]_[protein=OXA-2_family_class_D_beta-lactamase_OXA-1136]_[protein_id=UTS94244.1]_[location=1..828]_[gbkey=     TCAAAAGAAGCTTTGCAGCTCACAACCAAG 360
lcl|NG_242746.1_cds_WP_367187967.1_1_[gene=blaOXA]_[locus_tag=A7J11_08442]_[protein=OXA-2_family_class_D_beta-lactamase_OXA-1243]_[protein_id=WP_36718     TTAACAGGGGCTTTGCAGGCCACAATCAAG 360
lcl|NG_157032.1_cds_WP_279240797.1_1_[gene=blaOXA]_[locus_tag=A7J11_08036]_[protein=OXA-2_family_class_D_beta-lactamase_OXA-1187]_[protein_id=WP_27924     TTAACAGGGGCTTTGCAGGCCACAATCAAG 360
lcl|NG_148666.1_cds_WP_117407753.1_1_[gene=blaOXA]_[locus_tag=A7J11_07836]_[protein=OXA-2_family_class_D_beta-lactamase_OXA-1183]_[protein_id=WP_11740     TTAACAGGGGCTTTGCAGGCCACAATCAAG 360
lcl|NG_081722.1_cds_WP_256875618.1_1_[gene=blaOXA]_[locus_tag=A7J11_07665]_[protein=OXA-2_family_class_D_beta-lactamase_OXA-1136]_[protein_id=WP_25687     TCAAAAGAAGCTTTGCAGCTCACAACCAAG 360
lcl|NG_052064.1_cds_WP_071593233.1_1_[gene=blaOXA]_[locus_tag=A7J11_04308]_[protein=OXA-2_family_inhibitor-resistant_extended-spectrum_class_D_beta-la     TTAACAGGGGCTTTGCAGGCCACAATCAAG 360
lcl|NG_049612.1_cds_WP_063862613.1_1_[gene=blaOXA]_[locus_tag=A7J11_00612]_[protein=OXA-2_family_extended-spectrum_class_D_beta-lactamase_OXA-32]_[pro     TTAACAGGGGCTTTGCAGGCCACAATCAAG 360
lcl|NG_049460.1_cds_WP_063861101.1_1_[gene=blaOXA]_[locus_tag=A7J11_02314]_[protein=OXA-2_family_extended-spectrum_class_D_beta-lactamase_OXA-161]_[pr     TTAACAGGGGCTTTGCAGGCCACAATCAAG 360
lcl|NG_049448.1_cds_WP_063861048.1_1_[gene=blaOXA]_[locus_tag=A7J11_00751]_[protein=OXA-2_family_extended-spectrum_class_D_beta-lactamase_OXA-15]_[pro     TTAACAGGGGCTTTGCAGGCCACAATCAAG 360
lcl|NG_049439.1_cds_WP_058177653.1_1_[gene=blaOXA]_[locus_tag=A7J11_01929]_[protein=OXA-2_family_extended-spectrum_class_D_beta-lactamase_OXA-141]_[pr     TTAACAGGGGCTTTGCAGGCCACAATCAAG 360
lcl|NG_079239.1_cds_WP_240067729.1_1_[gene=blaOXA]_[locus_tag=A7J11_07374]_[protein=OXA-2_family_class_D_beta-lactamase_OXA-1049]_[protein_id=WP_24006     TTAACAGGGGCTTTGCAGGCCACAATCAAG 360
lcl|OM638111.1_cds_ULU82660.1_1_[gene=blaOXA]_[protein=OXA-2_family_class_D_beta-lactamase_OXA-1085]_[protein_id=ULU82660.1]_[location=1..816]_[gbkey=     TTAACAGGGGCTTTGCAGGCCACAATCAAG 360
lcl|OM638110.1_cds_ULU82659.1_1_[gene=blaOXA]_[protein=OXA-2_family_class_D_beta-lactamase_OXA-1084]_[protein_id=ULU82659.1]_[location=1..828]_[gbkey=     TTAACAGGGGCTTTGCAGGCCACAATCAAG 360
lcl|OM638109.1_cds_ULU82658.1_1_[gene=blaOXA]_[protein=OXA-2_family_class_D_beta-lactamase_OXA-1083]_[protein_id=ULU82658.1]_[location=complement(1..8     TTAACAGGGGCTTTGCAGGCCACAATCAAG 360
lcl|OM638108.1_cds_ULU82657.1_1_[gene=blaOXA]_[protein=OXA-2_family_class_D_beta-lactamase_OXA-1082]_[protein_id=ULU82657.1]_[location=complement(1..8     TTAACAGGGGCTTTGCAGGCCACAATCAAG 360
lcl|OL901276.1_cds_UHO07587.1_1_[gene=blaOXA]_[protein=OXA-2_family_class_D_beta-lactamase_OXA-1049]_[protein_id=UHO07587.1]_[location=1..828]_[gbkey=     TTAACAGGGGCTTTGCAGGCCACAATCAAG 360
lcl|NG_076678.1_cds_WP_219860730.1_1_[gene=blaOXA]_[locus_tag=A7J11_07184]_[protein=OXA-2_family_class_D_beta-lactamase_OXA-1017]_[protein_id=WP_21986     TTAACAGGGGCTTTGCAGGCCACAATCAAG 360
lcl|MZ497412.1_cds_QXJ78545.1_1_[gene=blaOXA]_[protein=OXA-2_family_class_D_beta-lactamase_OXA-1017]_[protein_id=QXJ78545.1]_[location=1..828]_[gbkey=     TTAACAGGGGCTTTGCAGGCCACAATCAAG 360
lcl|NG_068180.1_cds_WP_071537493.1_1_[gene=blaOXA]_[locus_tag=A7J11_06756]_[protein=OXA-2_family_class_D_beta-lactamase_OXA-544]_[protein_id=WP_071537     TTAACAGGGGCTTTGCAGGCCACAATCAAG 360
lcl|NG_068179.1_cds_WP_058132644.1_1_[gene=blaOXA]_[locus_tag=A7J11_06757]_[protein=OXA-2_family_class_D_beta-lactamase_OXA-543]_[protein_id=WP_058132     TTAACAGGGGCTTTGCAGGCCACAATCAAG 360
lcl|NG_062269.1_cds_WP_122630856.1_1_[gene=blaOXA]_[locus_tag=A7J11_05933]_[protein=OXA-2_family_class_D_beta-lactamase_OXA-737]_[protein_id=WP_122630     TTAACAGGGGCTTTGCAGGCCACAATCAAG 360
lcl|NG_049595.1_cds_WP_063862540.1_1_[gene=blaOXA]_[locus_tag=A7J11_01065]_[protein=OXA-2_family_oxacillin-hydrolyzing_class_D_beta-lactamase_OXA-3]_[     TCAAAAGAAGCTTTGCAGCTCACAACCAAG 360
lcl|MH780095.1_cds_AXQ11887.1_1_[gene=blaOXA]_[protein=OXA-2_family_class_D_beta-lactamase_OXA-737]_[protein_id=AXQ11887.1]_[location=1..828]_[gbkey=C     TTAACAGGGGCTTTGCAGGCCACAATCAAG 360
lcl|MH986647.1_cds_AYF58374.1_1_[gene=blaOXA]_[protein=OXA-2_family_class_D_beta-lactamase_OXA-681]_[protein_id=AYF58374.1]_[location=1..825]_[gbkey=C     TTAACAGGGGCTTTGCAGGCCACAATCAAG 360
lcl|KY094077.1_cds_APC23886.1_1_[gene=blaOXA]_[protein=OXA-2_family_class_D_beta-lactamase_OXA-539]_[protein_id=APC23886.1]_[location=1..831]_[gbkey=C     TTAACAGGGGCTTTGCAGGCCACAATCAAG 360
lcl|NG_052519.1_cds_WP_071846384.1_1_[gene=blaOXA]_[locus_tag=A7J11_04509]_[protein=OXA-2_family_class_D_beta-lactamase_OXA-541]_[protein_id=WP_071846     TTAACAGGGGCTTTGCAGGCCACAATCAAG 360
lcl|NG_052174.1_cds_WP_071846203.1_1_[gene=blaOXA]_[locus_tag=A7J11_04710]_[protein=OXA-2_family_class_D_beta-lactamase_OXA-540]_[protein_id=WP_071846     TTAACAGGGGCTTTGCAGGCCACAATCAAG 360
lcl|NG_049508.1_cds_WP_014386432.1_1_[gene=blaOXA]_[locus_tag=A7J11_00022]_[protein=OXA-2_family_oxacillin-hydrolyzing_class_D_beta-lactamase_OXA-21]_     TCAAAAGAAGCTTTGCAGCTCACAACCAAG 360
lcl|JX566711.1_cds_AFY03503.1_6_[gene=blaOXA-2]_[protein=oxacillinase_OXA-2]_[protein_id=AFY03503.1]_[location=4881..5708]_[gbkey=CDS]                     TTAACAGGGGCTTTGCAGGCCACAATCAAG 360
lcl|JX566710.1_cds_AFY03495.1_5_[gene=blaOXA-2]_[protein=oxacillinase_OXA-2]_[protein_id=AFY03495.1]_[location=3778..4605]_[gbkey=CDS]                     TTAACAGGGGCTTTGCAGGCCACAATCAAG 360
lcl|KC907377.2_cds_AGT29637.1_4_[gene=blaOXA-2]_[protein=OXA-type_beta-lactamase_2]_[protein_id=AGT29637.1]_[location=1801..2628]_[gbkey=CDS]              TTAACAGGGGCTTTGCAGGCCACAATCAAG 360
lcl|DQ522236.1_cds_ABF70506.1_5_[gene=blaOXA-2]_[protein=oxacillinase_OXA-2]_[protein_id=ABF70506.1]_[location=3731..4558]_[gbkey=CDS]                     TTAACAGGGGCTTTGCAGGCCACAATCAAG 360
lcl|EU117158.1_cds_ABV24340.1_2_[gene=blaOXA-2]_[protein=truncated_beta-lactamase_OXA-2]_[protein_id=ABV24340.1]_[location=736..1374]_[gbkey=CDS]          TTAACAGGGGCTTTGCAGGCCACAATCAAG 360
lcl|JX566715.1_cds_AFY03531.1_5_[gene=blaOXA-2]_[protein=oxacillinase_OXA-2]_[protein_id=AFY03531.1]_[location=2675..3502]_[gbkey=CDS]                     TTAACAGGGGCTTTGCAGGCCACAATCAAG 360
lcl|JX566713.1_cds_AFY03518.1_5_[gene=blaOXA-2]_[protein=oxacillinase_OXA-2]_[protein_id=AFY03518.1]_[location=2675..3502]_[gbkey=CDS]                     TTAACAGGGGCTTTGCAGGCCACAATCAAG 360
lcl|JX566712.1_cds_AFY03511.1_5_[gene=blaOXA-2]_[protein=oxacillinase_OXA-2]_[protein_id=AFY03511.1]_[location=2675..3502]_[gbkey=CDS]                     TTAACAGGGGCTTTGCAGGCCACAATCAAG 360
lcl|JX566709.1_cds_AFY03489.1_4_[gene=blaOXA-2]_[protein=oxacillinase_OXA-2]_[protein_id=AFY03489.1]_[location=1819..2646]_[gbkey=CDS]                     TTAACAGGGGCTTTGCAGGCCACAATCAAG 360
lcl|JX566707.1_cds_AFY03476.1_5_[gene=blaOXA-2]_[protein=oxacillinase_OXA-2]_[protein_id=AFY03476.1]_[location=2675..3502]_[gbkey=CDS]                     TTAACAGGGGCTTTGCAGGCCACAATCAAG 360
lcl|JX566706.1_cds_AFY03469.1_5_[gene=blaOXA-2]_[protein=oxacillinase_OXA-2]_[protein_id=AFY03469.1]_[location=2675..3502]_[gbkey=CDS]                     TTAACAGGGGCTTTGCAGGCCACAATCAAG 360
lcl|JX566704.1_cds_AFY03456.1_4_[gene=blaOXA-2]_[protein=oxacillinase_OXA-2]_[protein_id=AFY03456.1]_[location=1819..2646]_[gbkey=CDS]                     TTAACAGGGGCTTTGCAGGCCACAATCAAG 360
lcl|KT984195.1_cds_AMB19635.1_2_[gene=blaOXA-2]_[protein=OXA-2_protein]_[protein_id=AMB19635.1]_[location=1178..2005]_[gbkey=CDS]                          TTAACAGGGGCTTTGCAGGCCACAATCAAG 360
lcl|KF525320.1_cds_AGY30849.1_3_[protein=OXA-2]_[protein_id=AGY30849.1]_[location=1343..2170]_[gbkey=CDS]                                                  TTAACAGGGGCTTTGCAGGCCACAATCAAG 360
lcl|AB188812.1_cds_BAD38630.1_5_[gene=blaOXA-2]_[protein=beta-lactamase_OXA-2]_[protein_id=BAD38630.1]_[location=2960..3787]_[gbkey=CDS]                   TTAACAGGGGCTTTGCAGGCCACAATCAAG 360
lcl|JX982232.1_cds_AGC39281.1_6_[gene=blaOXA-2]_[protein=class_D_beta-lactamase_OXA-2]_[protein_id=AGC39281.1]_[location=2726..3553]_[gbkey=CDS]           TTAACAGGGGCTTTGCAGGCCACAATCAAG 360
lcl|DQ357197.1_cds_ABC97287.1_3_[gene=blaOXA-2]_[protein=OXA-2]_[protein_id=ABC97287.1]_[location=1597..2424]_[gbkey=CDS]                                  TTAACAGGGGCTTTGCAGGCCACAATCAAG 360
lcl|NG_079927.1_cds_WP_242934104.1_1_[gene=blaOXA]_[locus_tag=A7J11_07436]_[protein=OXA-2_family_class_D_beta-lactamase_OXA-1085]_[protein_id=WP_24293     TTAACAGGGGCTTTGCAGGCCACAATCAAG 360
lcl|NG_079926.1_cds_WP_242934103.1_1_[gene=blaOXA]_[locus_tag=A7J11_07435]_[protein=OXA-2_family_class_D_beta-lactamase_OXA-1084]_[protein_id=WP_24293     TTAACAGGGGCTTTGCAGGCCACAATCAAG 360
lcl|NG_079925.1_cds_WP_125064048.1_1_[gene=blaOXA]_[locus_tag=A7J11_07434]_[protein=OXA-2_family_class_D_beta-lactamase_OXA-1083]_[protein_id=WP_12506     TTAACAGGGGCTTTGCAGGCCACAATCAAG 360
lcl|NG_079924.1_cds_WP_242934102.1_1_[gene=blaOXA]_[locus_tag=A7J11_07433]_[protein=OXA-2_family_class_D_beta-lactamase_OXA-1082]_[protein_id=WP_24293     TTAACAGGGGCTTTGCAGGCCACAATCAAG 360
lcl|OP806900.1_cds_UZQ18800.1_1_[gene=blaOXA]_[protein=OXA-2_family_class_D_beta-lactamase_OXA-1173]_[protein_id=UZQ18800.1]_[location=1..828]_[gbkey=     TCAAAAGGAGCTTTGCAGGTCACAATAAAG 360
lcl|OP806899.1_cds_UZQ18799.1_1_[gene=blaOXA]_[protein=OXA-2_family_class_D_beta-lactamase_OXA-1172]_[protein_id=UZQ18799.1]_[location=1..825]_[gbkey=     TTAACAGGGGCTTTGCAGGCCACAATCAAG 360
                                                                                                                                                                                         

OXA-1_consensus                                                                                                                                            ATCATACACCAAAGACGTGGATGCAATTTT 390
OXA01_crRNA                                                                                                                                                ------------------------------ 390
Forward_primer                                                                                                                                             ------------------------------ 390
Reverse_primer                                                                                                                                             ------------------------------ 390
lcl|PV103220.1_cds_XOU30729.1_1_[gene=blaOXA]_[protein=OXA-2_family_class_D_beta-lactamase_OXA-1372]_[protein_id=XOU30729.1]_[location=1..810]_[gbkey=     ACCAAGATTTGCGATCAGCAATGCGGAATT 390
lcl|PV707973.1_cds_XUZ93910.1_1_[gene=blaOXA]_[protein=OXA-2_family_class_D_beta-lactamase_OXA-1381]_[protein_id=XUZ93910.1]_[location=1..828]_[gbkey=     ACCAAGATTTGCGATCAGCAATGCGGAATT 390
lcl|PV940077.1_cds_XXP60828.1_1_[gene=blaOXA]_[protein=oxacillin-hydrolyzing_class_D_beta-lactamase_OXA-2]_[protein_id=XXP60828.1]_[location=1..828]_[     ACCAAGATTTGCGATCAGCAATGCGGAATT 390
lcl|NG_062301.1_cds_WP_122630881.1_1_[gene=blaOXA]_[locus_tag=A7J11_05965]_[protein=OXA-2_family_inhibitor-resistant_extended-spectrum_class_D_beta-la     ACCAAGATTTGCGATCAGCAATGCGGAATT 390
lcl|NG_148659.1_cds_WP_268871877.1_1_[gene=blaOXA]_[locus_tag=A7J11_07898]_[protein=OXA-2_family_class_D_beta-lactamase_OXA-1172]_[protein_id=WP_26887     ACCAAGATTTGCGATCAGCAATGCGGAATT 390
lcl|MH556870.1_cds_AXL94277.1_1_[gene=blaOXA]_[protein=class_D_beta-lactamase_OXA-2]_[protein_id=AXL94277.1]_[location=22..849]_[gbkey=CDS]                ACCAAGATTTGCGATCAGCAATGCGGAATT 390
lcl|MN339504.1_cds_QEJ74001.1_1_[gene=blaOXA]_[protein=OXA-2_family_class_D_beta-lactamase_OXA-838]_[protein_id=QEJ74001.1]_[location=1..828]_[gbkey=C     ACCAAGATTTGCGATCAGCAATGCGGAATT 390
lcl|NG_049509.1_cds_WP_063861649.1_1_[gene=blaOXA]_[locus_tag=A7J11_02650]_[protein=OXA-2_family_extended-spectrum_class_D_beta-lactamase_OXA-210]_[pr     ACCAAGATTTGCGATCAGCAATGCGGAATT 390
lcl|NG_148660.1_cds_WP_268871878.1_1_[gene=blaOXA]_[locus_tag=A7J11_07899]_[protein=OXA-2_family_class_D_beta-lactamase_OXA-1173]_[protein_id=WP_26887     ACCAAGATTTGCGATCAGCAATGCGAAATT 390
lcl|NG_245182.1_cds_WP_435892096.1_1_[gene=blaOXA]_[locus_tag=A7J11_09485]_[protein=OXA-2_family_class_D_beta-lactamase_OXA-1381]_[protein_id=WP_43589     ACCAAGATTTGCGATCAGCAATGCGGAATT 390
lcl|ON651491.1_cds_UTS94244.1_1_[gene=blaOXA]_[protein=OXA-2_family_class_D_beta-lactamase_OXA-1136]_[protein_id=UTS94244.1]_[location=1..828]_[gbkey=     ACCAAGACTTGCGATCAGCAATGCGGAATT 390
lcl|NG_242746.1_cds_WP_367187967.1_1_[gene=blaOXA]_[locus_tag=A7J11_08442]_[protein=OXA-2_family_class_D_beta-lactamase_OXA-1243]_[protein_id=WP_36718     ACCAAGATTTGCGATCAGCAATGCGGAATT 390
lcl|NG_157032.1_cds_WP_279240797.1_1_[gene=blaOXA]_[locus_tag=A7J11_08036]_[protein=OXA-2_family_class_D_beta-lactamase_OXA-1187]_[protein_id=WP_27924     ACCAAGATTTGCGATCAGCAATGCGGAATT 390
lcl|NG_148666.1_cds_WP_117407753.1_1_[gene=blaOXA]_[locus_tag=A7J11_07836]_[protein=OXA-2_family_class_D_beta-lactamase_OXA-1183]_[protein_id=WP_11740     ACCAAGATTTGCGATCAGCAATGCGGAATT 390
lcl|NG_081722.1_cds_WP_256875618.1_1_[gene=blaOXA]_[locus_tag=A7J11_07665]_[protein=OXA-2_family_class_D_beta-lactamase_OXA-1136]_[protein_id=WP_25687     ACCAAGACTTGCGATCAGCAATGCGGAATT 390
lcl|NG_052064.1_cds_WP_071593233.1_1_[gene=blaOXA]_[locus_tag=A7J11_04308]_[protein=OXA-2_family_inhibitor-resistant_extended-spectrum_class_D_beta-la     ACCAAGATTTGCGATCAGCAATGCGGAATT 390
lcl|NG_049612.1_cds_WP_063862613.1_1_[gene=blaOXA]_[locus_tag=A7J11_00612]_[protein=OXA-2_family_extended-spectrum_class_D_beta-lactamase_OXA-32]_[pro     ACCAAGATTTGCGATCAGCAATGCGGAATT 390
lcl|NG_049460.1_cds_WP_063861101.1_1_[gene=blaOXA]_[locus_tag=A7J11_02314]_[protein=OXA-2_family_extended-spectrum_class_D_beta-lactamase_OXA-161]_[pr     ACCAAGATTTGCGATCAGCAATGCGGAATT 390
lcl|NG_049448.1_cds_WP_063861048.1_1_[gene=blaOXA]_[locus_tag=A7J11_00751]_[protein=OXA-2_family_extended-spectrum_class_D_beta-lactamase_OXA-15]_[pro     ACCAAGATTTGCGATCAGCAATGCGGAATT 390
lcl|NG_049439.1_cds_WP_058177653.1_1_[gene=blaOXA]_[locus_tag=A7J11_01929]_[protein=OXA-2_family_extended-spectrum_class_D_beta-lactamase_OXA-141]_[pr     ACCAAGATTTGCGATCAGCAATGCGGAATT 390
lcl|NG_079239.1_cds_WP_240067729.1_1_[gene=blaOXA]_[locus_tag=A7J11_07374]_[protein=OXA-2_family_class_D_beta-lactamase_OXA-1049]_[protein_id=WP_24006     ACCAAGATTTGCGATCAGCAATGCGGAATT 390
lcl|OM638111.1_cds_ULU82660.1_1_[gene=blaOXA]_[protein=OXA-2_family_class_D_beta-lactamase_OXA-1085]_[protein_id=ULU82660.1]_[location=1..816]_[gbkey=     ACCAAGATTTGCGATCAGCAATGCGGAATT 390
lcl|OM638110.1_cds_ULU82659.1_1_[gene=blaOXA]_[protein=OXA-2_family_class_D_beta-lactamase_OXA-1084]_[protein_id=ULU82659.1]_[location=1..828]_[gbkey=     ACCAAGATTTGCGATCAGCAATGCGGAATT 390
lcl|OM638109.1_cds_ULU82658.1_1_[gene=blaOXA]_[protein=OXA-2_family_class_D_beta-lactamase_OXA-1083]_[protein_id=ULU82658.1]_[location=complement(1..8     ACCAAGATTTGCGATCAGCAATACGGAATT 390
lcl|OM638108.1_cds_ULU82657.1_1_[gene=blaOXA]_[protein=OXA-2_family_class_D_beta-lactamase_OXA-1082]_[protein_id=ULU82657.1]_[location=complement(1..8     ACCAAGATTTGCGATCAGCAATGCGGAATT 390
lcl|OL901276.1_cds_UHO07587.1_1_[gene=blaOXA]_[protein=OXA-2_family_class_D_beta-lactamase_OXA-1049]_[protein_id=UHO07587.1]_[location=1..828]_[gbkey=     ACCAAGATTTGCGATCAGCAATGCGGAATT 390
lcl|NG_076678.1_cds_WP_219860730.1_1_[gene=blaOXA]_[locus_tag=A7J11_07184]_[protein=OXA-2_family_class_D_beta-lactamase_OXA-1017]_[protein_id=WP_21986     ACCAAGATTTGCGATCAGCAATACGGAATT 390
lcl|MZ497412.1_cds_QXJ78545.1_1_[gene=blaOXA]_[protein=OXA-2_family_class_D_beta-lactamase_OXA-1017]_[protein_id=QXJ78545.1]_[location=1..828]_[gbkey=     ACCAAGATTTGCGATCAGCAATACGGAATT 390
lcl|NG_068180.1_cds_WP_071537493.1_1_[gene=blaOXA]_[locus_tag=A7J11_06756]_[protein=OXA-2_family_class_D_beta-lactamase_OXA-544]_[protein_id=WP_071537     ACCAAGATTTGCGATCAGCAATGCGGAATT 390
lcl|NG_068179.1_cds_WP_058132644.1_1_[gene=blaOXA]_[locus_tag=A7J11_06757]_[protein=OXA-2_family_class_D_beta-lactamase_OXA-543]_[protein_id=WP_058132     ACCAAGATTTGCGATCAGCAATGCGGAATT 390
lcl|NG_062269.1_cds_WP_122630856.1_1_[gene=blaOXA]_[locus_tag=A7J11_05933]_[protein=OXA-2_family_class_D_beta-lactamase_OXA-737]_[protein_id=WP_122630     ACCAAGATTTGCGATCAGCAATGCGGAATT 390
lcl|NG_049595.1_cds_WP_063862540.1_1_[gene=blaOXA]_[locus_tag=A7J11_01065]_[protein=OXA-2_family_oxacillin-hydrolyzing_class_D_beta-lactamase_OXA-3]_[     ACCAAGACTTGCGATCAGCAATGCGGAATT 390
lcl|MH780095.1_cds_AXQ11887.1_1_[gene=blaOXA]_[protein=OXA-2_family_class_D_beta-lactamase_OXA-737]_[protein_id=AXQ11887.1]_[location=1..828]_[gbkey=C     ACCAAGATTTGCGATCAGCAATGCGGAATT 390
lcl|MH986647.1_cds_AYF58374.1_1_[gene=blaOXA]_[protein=OXA-2_family_class_D_beta-lactamase_OXA-681]_[protein_id=AYF58374.1]_[location=1..825]_[gbkey=C     ACCAAGATTTGCGATCAGCAATGCGGAATT 390
lcl|KY094077.1_cds_APC23886.1_1_[gene=blaOXA]_[protein=OXA-2_family_class_D_beta-lactamase_OXA-539]_[protein_id=APC23886.1]_[location=1..831]_[gbkey=C     ACCAAGATTTGCGATCAGCAATGCGGAATT 390
lcl|NG_052519.1_cds_WP_071846384.1_1_[gene=blaOXA]_[locus_tag=A7J11_04509]_[protein=OXA-2_family_class_D_beta-lactamase_OXA-541]_[protein_id=WP_071846     ACCAAGATTTGCGATCAGCAATGCGGAATT 390
lcl|NG_052174.1_cds_WP_071846203.1_1_[gene=blaOXA]_[locus_tag=A7J11_04710]_[protein=OXA-2_family_class_D_beta-lactamase_OXA-540]_[protein_id=WP_071846     ACCAAGATTTGCGATCAGCAATGCGGAATT 390
lcl|NG_049508.1_cds_WP_014386432.1_1_[gene=blaOXA]_[locus_tag=A7J11_00022]_[protein=OXA-2_family_oxacillin-hydrolyzing_class_D_beta-lactamase_OXA-21]_     ACCAAGACTTGCGATCAGCAATGCGGAATT 390
lcl|JX566711.1_cds_AFY03503.1_6_[gene=blaOXA-2]_[protein=oxacillinase_OXA-2]_[protein_id=AFY03503.1]_[location=4881..5708]_[gbkey=CDS]                     ACCAAGATTTGCGATCAGCAATGCGGAATT 390
lcl|JX566710.1_cds_AFY03495.1_5_[gene=blaOXA-2]_[protein=oxacillinase_OXA-2]_[protein_id=AFY03495.1]_[location=3778..4605]_[gbkey=CDS]                     ACCAAGATTTGCGATCAGCAATGCGGAATT 390
lcl|KC907377.2_cds_AGT29637.1_4_[gene=blaOXA-2]_[protein=OXA-type_beta-lactamase_2]_[protein_id=AGT29637.1]_[location=1801..2628]_[gbkey=CDS]              ACCAAGATTTGCGATCAGCAATGCGGAATT 390
lcl|DQ522236.1_cds_ABF70506.1_5_[gene=blaOXA-2]_[protein=oxacillinase_OXA-2]_[protein_id=ABF70506.1]_[location=3731..4558]_[gbkey=CDS]                     ACCAAGATTTGCGATCAGCAATGCGGAATT 390
lcl|EU117158.1_cds_ABV24340.1_2_[gene=blaOXA-2]_[protein=truncated_beta-lactamase_OXA-2]_[protein_id=ABV24340.1]_[location=736..1374]_[gbkey=CDS]          ACCAAGATTTGCGATCAGCAATGCGGAATT 390
lcl|JX566715.1_cds_AFY03531.1_5_[gene=blaOXA-2]_[protein=oxacillinase_OXA-2]_[protein_id=AFY03531.1]_[location=2675..3502]_[gbkey=CDS]                     ACCAAGATTTGCGATCAGCAATGCGGAATT 390
lcl|JX566713.1_cds_AFY03518.1_5_[gene=blaOXA-2]_[protein=oxacillinase_OXA-2]_[protein_id=AFY03518.1]_[location=2675..3502]_[gbkey=CDS]                     ACCAAGATTTGCGATCAGCAATGCGGAATT 390
lcl|JX566712.1_cds_AFY03511.1_5_[gene=blaOXA-2]_[protein=oxacillinase_OXA-2]_[protein_id=AFY03511.1]_[location=2675..3502]_[gbkey=CDS]                     ACCAAGATTTGCGATCAGCAATGCGGAATT 390
lcl|JX566709.1_cds_AFY03489.1_4_[gene=blaOXA-2]_[protein=oxacillinase_OXA-2]_[protein_id=AFY03489.1]_[location=1819..2646]_[gbkey=CDS]                     ACCAAGATTTGCGATCAGCAATGCGGAATT 390
lcl|JX566707.1_cds_AFY03476.1_5_[gene=blaOXA-2]_[protein=oxacillinase_OXA-2]_[protein_id=AFY03476.1]_[location=2675..3502]_[gbkey=CDS]                     ACCAAGATTTGCGATCAGCAATGCGGAATT 390
lcl|JX566706.1_cds_AFY03469.1_5_[gene=blaOXA-2]_[protein=oxacillinase_OXA-2]_[protein_id=AFY03469.1]_[location=2675..3502]_[gbkey=CDS]                     ACCAAGATTTGCGATCAGCAATGCGGAATT 390
lcl|JX566704.1_cds_AFY03456.1_4_[gene=blaOXA-2]_[protein=oxacillinase_OXA-2]_[protein_id=AFY03456.1]_[location=1819..2646]_[gbkey=CDS]                     ACCAAGATTTGCGATCAGCAATGCGGAATT 390
lcl|KT984195.1_cds_AMB19635.1_2_[gene=blaOXA-2]_[protein=OXA-2_protein]_[protein_id=AMB19635.1]_[location=1178..2005]_[gbkey=CDS]                          ACCAAGATTTGCGATCAGCAATGCGGAATT 390
lcl|KF525320.1_cds_AGY30849.1_3_[protein=OXA-2]_[protein_id=AGY30849.1]_[location=1343..2170]_[gbkey=CDS]                                                  ACCAAGATTTGCGATCAGCAATGCGGAATT 390
lcl|AB188812.1_cds_BAD38630.1_5_[gene=blaOXA-2]_[protein=beta-lactamase_OXA-2]_[protein_id=BAD38630.1]_[location=2960..3787]_[gbkey=CDS]                   ACCAAGATTTGCGATCAGCAATGCGGAATT 390
lcl|JX982232.1_cds_AGC39281.1_6_[gene=blaOXA-2]_[protein=class_D_beta-lactamase_OXA-2]_[protein_id=AGC39281.1]_[location=2726..3553]_[gbkey=CDS]           ACCAAGATTTGCGATCAGCAATGCGGAATT 390
lcl|DQ357197.1_cds_ABC97287.1_3_[gene=blaOXA-2]_[protein=OXA-2]_[protein_id=ABC97287.1]_[location=1597..2424]_[gbkey=CDS]                                  ACCAAGATTTGCGATCAGCAATGCGGAATT 390
lcl|NG_079927.1_cds_WP_242934104.1_1_[gene=blaOXA]_[locus_tag=A7J11_07436]_[protein=OXA-2_family_class_D_beta-lactamase_OXA-1085]_[protein_id=WP_24293     ACCAAGATTTGCGATCAGCAATGCGGAATT 390
lcl|NG_079926.1_cds_WP_242934103.1_1_[gene=blaOXA]_[locus_tag=A7J11_07435]_[protein=OXA-2_family_class_D_beta-lactamase_OXA-1084]_[protein_id=WP_24293     ACCAAGATTTGCGATCAGCAATGCGGAATT 390
lcl|NG_079925.1_cds_WP_125064048.1_1_[gene=blaOXA]_[locus_tag=A7J11_07434]_[protein=OXA-2_family_class_D_beta-lactamase_OXA-1083]_[protein_id=WP_12506     ACCAAGATTTGCGATCAGCAATACGGAATT 390
lcl|NG_079924.1_cds_WP_242934102.1_1_[gene=blaOXA]_[locus_tag=A7J11_07433]_[protein=OXA-2_family_class_D_beta-lactamase_OXA-1082]_[protein_id=WP_24293     ACCAAGATTTGCGATCAGCAATGCGGAATT 390
lcl|OP806900.1_cds_UZQ18800.1_1_[gene=blaOXA]_[protein=OXA-2_family_class_D_beta-lactamase_OXA-1173]_[protein_id=UZQ18800.1]_[location=1..828]_[gbkey=     ACCAAGATTTGCGATCAGCAATGCGAAATT 390
lcl|OP806899.1_cds_UZQ18799.1_1_[gene=blaOXA]_[protein=OXA-2_family_class_D_beta-lactamase_OXA-1172]_[protein_id=UZQ18799.1]_[location=1..825]_[gbkey=     ACCAAGATTTGCGATCAGCAATGCGGAATT 390
                                                                                                                                                                                         

OXA-1_consensus                                                                                                                                            CTGTTGTTTGGGTTTCGCAAGAAATAACCC 420
OXA01_crRNA                                                                                                                                                ------------------------------ 420
Forward_primer                                                                                                                                             ------------------------------ 420
Reverse_primer                                                                                                                                             ------------------------------ 420
lcl|PV103220.1_cds_XOU30729.1_1_[gene=blaOXA]_[protein=OXA-2_family_class_D_beta-lactamase_OXA-1372]_[protein_id=XOU30729.1]_[location=1..810]_[gbkey=     CTACTGTTTGGGTGTATGAGCTATTTGCAA 420
lcl|PV707973.1_cds_XUZ93910.1_1_[gene=blaOXA]_[protein=OXA-2_family_class_D_beta-lactamase_OXA-1381]_[protein_id=XUZ93910.1]_[location=1..828]_[gbkey=     CTACTGTTTGGGTGTATGAGCTATTTGCAA 420
lcl|PV940077.1_cds_XXP60828.1_1_[gene=blaOXA]_[protein=oxacillin-hydrolyzing_class_D_beta-lactamase_OXA-2]_[protein_id=XXP60828.1]_[location=1..828]_[     CTACTGTTTGGGTGTATGAGCTATTTGCAA 420
lcl|NG_062301.1_cds_WP_122630881.1_1_[gene=blaOXA]_[locus_tag=A7J11_05965]_[protein=OXA-2_family_inhibitor-resistant_extended-spectrum_class_D_beta-la     CTACTGTTTGGGTGTATGAGCTATTTGCAA 420
lcl|NG_148659.1_cds_WP_268871877.1_1_[gene=blaOXA]_[locus_tag=A7J11_07898]_[protein=OXA-2_family_class_D_beta-lactamase_OXA-1172]_[protein_id=WP_26887     CTACTGTTTGGGTGTATGAGCTATTTGCAA 420
lcl|MH556870.1_cds_AXL94277.1_1_[gene=blaOXA]_[protein=class_D_beta-lactamase_OXA-2]_[protein_id=AXL94277.1]_[location=22..849]_[gbkey=CDS]                CTACTGTTTGGGTGTATGAGCTATTTGCAA 420
lcl|MN339504.1_cds_QEJ74001.1_1_[gene=blaOXA]_[protein=OXA-2_family_class_D_beta-lactamase_OXA-838]_[protein_id=QEJ74001.1]_[location=1..828]_[gbkey=C     CTACTGTTTGGGTGTATGAGCTATTTGCAA 420
lcl|NG_049509.1_cds_WP_063861649.1_1_[gene=blaOXA]_[locus_tag=A7J11_02650]_[protein=OXA-2_family_extended-spectrum_class_D_beta-lactamase_OXA-210]_[pr     CTACTGTTTGGGTGTATGAGCTATTTGCAA 420
lcl|NG_148660.1_cds_WP_268871878.1_1_[gene=blaOXA]_[locus_tag=A7J11_07899]_[protein=OXA-2_family_class_D_beta-lactamase_OXA-1173]_[protein_id=WP_26887     CTACTGTCTGGGTTTATGAGCTATTTGCAA 420
lcl|NG_245182.1_cds_WP_435892096.1_1_[gene=blaOXA]_[locus_tag=A7J11_09485]_[protein=OXA-2_family_class_D_beta-lactamase_OXA-1381]_[protein_id=WP_43589     CTACTGTTTGGGTGTATGAGCTATTTGCAA 420
lcl|ON651491.1_cds_UTS94244.1_1_[gene=blaOXA]_[protein=OXA-2_family_class_D_beta-lactamase_OXA-1136]_[protein_id=UTS94244.1]_[location=1..828]_[gbkey=     CTACTGTCTGGATTTATGAGCTATTTGCAA 420
lcl|NG_242746.1_cds_WP_367187967.1_1_[gene=blaOXA]_[locus_tag=A7J11_08442]_[protein=OXA-2_family_class_D_beta-lactamase_OXA-1243]_[protein_id=WP_36718     CTACTGTTTGGGTGTATGAGCTATTTGCAA 420
lcl|NG_157032.1_cds_WP_279240797.1_1_[gene=blaOXA]_[locus_tag=A7J11_08036]_[protein=OXA-2_family_class_D_beta-lactamase_OXA-1187]_[protein_id=WP_27924     CTACTGTTTGGGTGTATGAGCTATTTGCAA 420
lcl|NG_148666.1_cds_WP_117407753.1_1_[gene=blaOXA]_[locus_tag=A7J11_07836]_[protein=OXA-2_family_class_D_beta-lactamase_OXA-1183]_[protein_id=WP_11740     CTACTGTTTGGGTGTATGAGCTATTTGCAA 420
lcl|NG_081722.1_cds_WP_256875618.1_1_[gene=blaOXA]_[locus_tag=A7J11_07665]_[protein=OXA-2_family_class_D_beta-lactamase_OXA-1136]_[protein_id=WP_25687     CTACTGTCTGGATTTATGAGCTATTTGCAA 420
lcl|NG_052064.1_cds_WP_071593233.1_1_[gene=blaOXA]_[locus_tag=A7J11_04308]_[protein=OXA-2_family_inhibitor-resistant_extended-spectrum_class_D_beta-la     CTACTGTTTGGGTGTATGAGCTATTTGCAA 420
lcl|NG_049612.1_cds_WP_063862613.1_1_[gene=blaOXA]_[locus_tag=A7J11_00612]_[protein=OXA-2_family_extended-spectrum_class_D_beta-lactamase_OXA-32]_[pro     CTACTGTTTGGGTGTATGAGCTATTTGCAA 420
lcl|NG_049460.1_cds_WP_063861101.1_1_[gene=blaOXA]_[locus_tag=A7J11_02314]_[protein=OXA-2_family_extended-spectrum_class_D_beta-lactamase_OXA-161]_[pr     CTACTGTTTGGGTGTATGAGCTATTTGCAA 420
lcl|NG_049448.1_cds_WP_063861048.1_1_[gene=blaOXA]_[locus_tag=A7J11_00751]_[protein=OXA-2_family_extended-spectrum_class_D_beta-lactamase_OXA-15]_[pro     CTACTGTTTGGGTGTATGAGCTATTTGCAA 420
lcl|NG_049439.1_cds_WP_058177653.1_1_[gene=blaOXA]_[locus_tag=A7J11_01929]_[protein=OXA-2_family_extended-spectrum_class_D_beta-lactamase_OXA-141]_[pr     CTACTGTTTGGGTGTATGAGCTATTTGCAA 420
lcl|NG_079239.1_cds_WP_240067729.1_1_[gene=blaOXA]_[locus_tag=A7J11_07374]_[protein=OXA-2_family_class_D_beta-lactamase_OXA-1049]_[protein_id=WP_24006     CTACTGTTTGGGTGTATGAGCTATTTGCAA 420
lcl|OM638111.1_cds_ULU82660.1_1_[gene=blaOXA]_[protein=OXA-2_family_class_D_beta-lactamase_OXA-1085]_[protein_id=ULU82660.1]_[location=1..816]_[gbkey=     CTACTGTTTGGGTGTATGAGCTATTTGCAA 420
lcl|OM638110.1_cds_ULU82659.1_1_[gene=blaOXA]_[protein=OXA-2_family_class_D_beta-lactamase_OXA-1084]_[protein_id=ULU82659.1]_[location=1..828]_[gbkey=     CTACTGTTTGGGTGTATGAGCTATTTGCAA 420
lcl|OM638109.1_cds_ULU82658.1_1_[gene=blaOXA]_[protein=OXA-2_family_class_D_beta-lactamase_OXA-1083]_[protein_id=ULU82658.1]_[location=complement(1..8     CTACTGTTTGGGTGTATGAGCTATTTGCAA 420
lcl|OM638108.1_cds_ULU82657.1_1_[gene=blaOXA]_[protein=OXA-2_family_class_D_beta-lactamase_OXA-1082]_[protein_id=ULU82657.1]_[location=complement(1..8     CTACTGTTTGGGTGTATGAGCTATTTGCAA 420
lcl|OL901276.1_cds_UHO07587.1_1_[gene=blaOXA]_[protein=OXA-2_family_class_D_beta-lactamase_OXA-1049]_[protein_id=UHO07587.1]_[location=1..828]_[gbkey=     CTACTGTTTGGGTGTATGAGCTATTTGCAA 420
lcl|NG_076678.1_cds_WP_219860730.1_1_[gene=blaOXA]_[locus_tag=A7J11_07184]_[protein=OXA-2_family_class_D_beta-lactamase_OXA-1017]_[protein_id=WP_21986     CTACTGTTTGGGTGTATGAGCTATTTGCAA 420
lcl|MZ497412.1_cds_QXJ78545.1_1_[gene=blaOXA]_[protein=OXA-2_family_class_D_beta-lactamase_OXA-1017]_[protein_id=QXJ78545.1]_[location=1..828]_[gbkey=     CTACTGTTTGGGTGTATGAGCTATTTGCAA 420
lcl|NG_068180.1_cds_WP_071537493.1_1_[gene=blaOXA]_[locus_tag=A7J11_06756]_[protein=OXA-2_family_class_D_beta-lactamase_OXA-544]_[protein_id=WP_071537     CTACTGTTTGGGTGTATGAGCTATTTGCAA 420
lcl|NG_068179.1_cds_WP_058132644.1_1_[gene=blaOXA]_[locus_tag=A7J11_06757]_[protein=OXA-2_family_class_D_beta-lactamase_OXA-543]_[protein_id=WP_058132     CTACTGTTTGGGTGTATGAGCTATTTGCAA 420
lcl|NG_062269.1_cds_WP_122630856.1_1_[gene=blaOXA]_[locus_tag=A7J11_05933]_[protein=OXA-2_family_class_D_beta-lactamase_OXA-737]_[protein_id=WP_122630     CTACTGTTTGGGTGTATGAGCTATTTGCAA 420
lcl|NG_049595.1_cds_WP_063862540.1_1_[gene=blaOXA]_[locus_tag=A7J11_01065]_[protein=OXA-2_family_oxacillin-hydrolyzing_class_D_beta-lactamase_OXA-3]_[     CTACTGTCTGGATTTATGAGCTATTTGCAA 420
lcl|MH780095.1_cds_AXQ11887.1_1_[gene=blaOXA]_[protein=OXA-2_family_class_D_beta-lactamase_OXA-737]_[protein_id=AXQ11887.1]_[location=1..828]_[gbkey=C     CTACTGTTTGGGTGTATGAGCTATTTGCAA 420
lcl|MH986647.1_cds_AYF58374.1_1_[gene=blaOXA]_[protein=OXA-2_family_class_D_beta-lactamase_OXA-681]_[protein_id=AYF58374.1]_[location=1..825]_[gbkey=C     CTACTGTTTGGGTGTATGAGCTATTTGCAA 420
lcl|KY094077.1_cds_APC23886.1_1_[gene=blaOXA]_[protein=OXA-2_family_class_D_beta-lactamase_OXA-539]_[protein_id=APC23886.1]_[location=1..831]_[gbkey=C     CTACTGTTTGGGTGTATGAGCTATTTGCAA 420
lcl|NG_052519.1_cds_WP_071846384.1_1_[gene=blaOXA]_[locus_tag=A7J11_04509]_[protein=OXA-2_family_class_D_beta-lactamase_OXA-541]_[protein_id=WP_071846     CTACTGTTTGGGTGTATGAGCTATTTGCAA 420
lcl|NG_052174.1_cds_WP_071846203.1_1_[gene=blaOXA]_[locus_tag=A7J11_04710]_[protein=OXA-2_family_class_D_beta-lactamase_OXA-540]_[protein_id=WP_071846     CTACTGTTTGGGTGTATGAGCTATTTGCAA 420
lcl|NG_049508.1_cds_WP_014386432.1_1_[gene=blaOXA]_[locus_tag=A7J11_00022]_[protein=OXA-2_family_oxacillin-hydrolyzing_class_D_beta-lactamase_OXA-21]_     CTACTGTCTGGATTTATGAGCTATTTGCAA 420
lcl|JX566711.1_cds_AFY03503.1_6_[gene=blaOXA-2]_[protein=oxacillinase_OXA-2]_[protein_id=AFY03503.1]_[location=4881..5708]_[gbkey=CDS]                     CTACTGTTTGGGTGTATGAGCTATTTGCAA 420
lcl|JX566710.1_cds_AFY03495.1_5_[gene=blaOXA-2]_[protein=oxacillinase_OXA-2]_[protein_id=AFY03495.1]_[location=3778..4605]_[gbkey=CDS]                     CTACTGTTTGGGTGTATGAGCTATTTGCAA 420
lcl|KC907377.2_cds_AGT29637.1_4_[gene=blaOXA-2]_[protein=OXA-type_beta-lactamase_2]_[protein_id=AGT29637.1]_[location=1801..2628]_[gbkey=CDS]              CTACTGTTTGGGTGTATGAGCTATTTGCAA 420
lcl|DQ522236.1_cds_ABF70506.1_5_[gene=blaOXA-2]_[protein=oxacillinase_OXA-2]_[protein_id=ABF70506.1]_[location=3731..4558]_[gbkey=CDS]                     CTACTGTTTGGGTGTATGAGCTATTTGCAA 420
lcl|EU117158.1_cds_ABV24340.1_2_[gene=blaOXA-2]_[protein=truncated_beta-lactamase_OXA-2]_[protein_id=ABV24340.1]_[location=736..1374]_[gbkey=CDS]          CTACTGTTTGGGTGTATGAGCTATTTGCAA 420
lcl|JX566715.1_cds_AFY03531.1_5_[gene=blaOXA-2]_[protein=oxacillinase_OXA-2]_[protein_id=AFY03531.1]_[location=2675..3502]_[gbkey=CDS]                     CTACTGTTTGGGTGTATGAGCTATTTGCAA 420
lcl|JX566713.1_cds_AFY03518.1_5_[gene=blaOXA-2]_[protein=oxacillinase_OXA-2]_[protein_id=AFY03518.1]_[location=2675..3502]_[gbkey=CDS]                     CTACTGTTTGGGTGTATGAGCTATTTGCAA 420
lcl|JX566712.1_cds_AFY03511.1_5_[gene=blaOXA-2]_[protein=oxacillinase_OXA-2]_[protein_id=AFY03511.1]_[location=2675..3502]_[gbkey=CDS]                     CTACTGTTTGGGTGTATGAGCTATTTGCAA 420
lcl|JX566709.1_cds_AFY03489.1_4_[gene=blaOXA-2]_[protein=oxacillinase_OXA-2]_[protein_id=AFY03489.1]_[location=1819..2646]_[gbkey=CDS]                     CTACTGTTTGGGTGTATGAGCTATTTGCAA 420
lcl|JX566707.1_cds_AFY03476.1_5_[gene=blaOXA-2]_[protein=oxacillinase_OXA-2]_[protein_id=AFY03476.1]_[location=2675..3502]_[gbkey=CDS]                     CTACTGTTTGGGTGTATGAGCTATTTGCAA 420
lcl|JX566706.1_cds_AFY03469.1_5_[gene=blaOXA-2]_[protein=oxacillinase_OXA-2]_[protein_id=AFY03469.1]_[location=2675..3502]_[gbkey=CDS]                     CTACTGTTTGGGTGTATGAGCTATTTGCAA 420
lcl|JX566704.1_cds_AFY03456.1_4_[gene=blaOXA-2]_[protein=oxacillinase_OXA-2]_[protein_id=AFY03456.1]_[location=1819..2646]_[gbkey=CDS]                     CTACTGTTTGGGTGTATGAGCTATTTGCAA 420
lcl|KT984195.1_cds_AMB19635.1_2_[gene=blaOXA-2]_[protein=OXA-2_protein]_[protein_id=AMB19635.1]_[location=1178..2005]_[gbkey=CDS]                          CTACTGTTTGGGTGTATGAGCTATTTGCAA 420
lcl|KF525320.1_cds_AGY30849.1_3_[protein=OXA-2]_[protein_id=AGY30849.1]_[location=1343..2170]_[gbkey=CDS]                                                  CTACTGTTTGGGTGTATGAGCTATTTGCAA 420
lcl|AB188812.1_cds_BAD38630.1_5_[gene=blaOXA-2]_[protein=beta-lactamase_OXA-2]_[protein_id=BAD38630.1]_[location=2960..3787]_[gbkey=CDS]                   CTACTGTTTGGGTGTATGAGCTATTTGCAA 420
lcl|JX982232.1_cds_AGC39281.1_6_[gene=blaOXA-2]_[protein=class_D_beta-lactamase_OXA-2]_[protein_id=AGC39281.1]_[location=2726..3553]_[gbkey=CDS]           CTACTGTTTGGGTGTATGAGCTATTTGCAA 420
lcl|DQ357197.1_cds_ABC97287.1_3_[gene=blaOXA-2]_[protein=OXA-2]_[protein_id=ABC97287.1]_[location=1597..2424]_[gbkey=CDS]                                  CTACTGTTTGGGTGTATGAGCTATTTGCAA 420
lcl|NG_079927.1_cds_WP_242934104.1_1_[gene=blaOXA]_[locus_tag=A7J11_07436]_[protein=OXA-2_family_class_D_beta-lactamase_OXA-1085]_[protein_id=WP_24293     CTACTGTTTGGGTGTATGAGCTATTTGCAA 420
lcl|NG_079926.1_cds_WP_242934103.1_1_[gene=blaOXA]_[locus_tag=A7J11_07435]_[protein=OXA-2_family_class_D_beta-lactamase_OXA-1084]_[protein_id=WP_24293     CTACTGTTTGGGTGTATGAGCTATTTGCAA 420
lcl|NG_079925.1_cds_WP_125064048.1_1_[gene=blaOXA]_[locus_tag=A7J11_07434]_[protein=OXA-2_family_class_D_beta-lactamase_OXA-1083]_[protein_id=WP_12506     CTACTGTTTGGGTGTATGAGCTATTTGCAA 420
lcl|NG_079924.1_cds_WP_242934102.1_1_[gene=blaOXA]_[locus_tag=A7J11_07433]_[protein=OXA-2_family_class_D_beta-lactamase_OXA-1082]_[protein_id=WP_24293     CTACTGTTTGGGTGTATGAGCTATTTGCAA 420
lcl|OP806900.1_cds_UZQ18800.1_1_[gene=blaOXA]_[protein=OXA-2_family_class_D_beta-lactamase_OXA-1173]_[protein_id=UZQ18800.1]_[location=1..828]_[gbkey=     CTACTGTCTGGGTTTATGAGCTATTTGCAA 420
lcl|OP806899.1_cds_UZQ18799.1_1_[gene=blaOXA]_[protein=OXA-2_family_class_D_beta-lactamase_OXA-1172]_[protein_id=UZQ18799.1]_[location=1..825]_[gbkey=     CTACTGTTTGGGTGTATGAGCTATTTGCAA 420
                                                                                                                                                                                         

OXA-1_consensus                                                                                                                                            AAAAAATTGGATTAAATAAAATCAAGAATT 450
OXA01_crRNA                                                                                                                                                ------------------------------ 450
Forward_primer                                                                                                                                             ------------------------------ 450
Reverse_primer                                                                                                                                             ------------------------------ 450
lcl|PV103220.1_cds_XOU30729.1_1_[gene=blaOXA]_[protein=OXA-2_family_class_D_beta-lactamase_OXA-1372]_[protein_id=XOU30729.1]_[location=1..810]_[gbkey=     AGGAAATTGGTGATGACAAAGCTCGGCGCT 450
lcl|PV707973.1_cds_XUZ93910.1_1_[gene=blaOXA]_[protein=OXA-2_family_class_D_beta-lactamase_OXA-1381]_[protein_id=XUZ93910.1]_[location=1..828]_[gbkey=     AGGAAATTGGTGATGACAAAGCTCGGCGCT 450
lcl|PV940077.1_cds_XXP60828.1_1_[gene=blaOXA]_[protein=oxacillin-hydrolyzing_class_D_beta-lactamase_OXA-2]_[protein_id=XXP60828.1]_[location=1..828]_[     AGGAAATTGGTGATGACAAAGCTCGGCGCT 450
lcl|NG_062301.1_cds_WP_122630881.1_1_[gene=blaOXA]_[locus_tag=A7J11_05965]_[protein=OXA-2_family_inhibitor-resistant_extended-spectrum_class_D_beta-la     AGGAAATTGGTGATGACAAAGCTCGGCGCT 450
lcl|NG_148659.1_cds_WP_268871877.1_1_[gene=blaOXA]_[locus_tag=A7J11_07898]_[protein=OXA-2_family_class_D_beta-lactamase_OXA-1172]_[protein_id=WP_26887     AGGAAATTGGTGATGACAAAGCTCGGCGCT 450
lcl|MH556870.1_cds_AXL94277.1_1_[gene=blaOXA]_[protein=class_D_beta-lactamase_OXA-2]_[protein_id=AXL94277.1]_[location=22..849]_[gbkey=CDS]                AGGAAATTGGTGATGACAAAGCTCGGCGCT 450
lcl|MN339504.1_cds_QEJ74001.1_1_[gene=blaOXA]_[protein=OXA-2_family_class_D_beta-lactamase_OXA-838]_[protein_id=QEJ74001.1]_[location=1..828]_[gbkey=C     AGGAAATTGGTGATGACAAAGCTCGGCGCT 450
lcl|NG_049509.1_cds_WP_063861649.1_1_[gene=blaOXA]_[locus_tag=A7J11_02650]_[protein=OXA-2_family_extended-spectrum_class_D_beta-lactamase_OXA-210]_[pr     AGGAAATTGGTGATGACAAAGCTCGGCGCT 450
lcl|NG_148660.1_cds_WP_268871878.1_1_[gene=blaOXA]_[locus_tag=A7J11_07899]_[protein=OXA-2_family_class_D_beta-lactamase_OXA-1173]_[protein_id=WP_26887     AGGAAATCGGTGATGGCAAGGCTCGACGCT 450
lcl|NG_245182.1_cds_WP_435892096.1_1_[gene=blaOXA]_[locus_tag=A7J11_09485]_[protein=OXA-2_family_class_D_beta-lactamase_OXA-1381]_[protein_id=WP_43589     AGGAAATTGGTGATGACAAAGCTCGGCGCT 450
lcl|ON651491.1_cds_UTS94244.1_1_[gene=blaOXA]_[protein=OXA-2_family_class_D_beta-lactamase_OXA-1136]_[protein_id=UTS94244.1]_[location=1..828]_[gbkey=     AAGAGATCGGTGAAGACAAGGCTCGACGCT 450
lcl|NG_242746.1_cds_WP_367187967.1_1_[gene=blaOXA]_[locus_tag=A7J11_08442]_[protein=OXA-2_family_class_D_beta-lactamase_OXA-1243]_[protein_id=WP_36718     AGGAAATTGGTGATGACAAAGCTCGGCGCT 450
lcl|NG_157032.1_cds_WP_279240797.1_1_[gene=blaOXA]_[locus_tag=A7J11_08036]_[protein=OXA-2_family_class_D_beta-lactamase_OXA-1187]_[protein_id=WP_27924     AGGAAATTGGTGATGACAAAGCTCGGCGCT 450
lcl|NG_148666.1_cds_WP_117407753.1_1_[gene=blaOXA]_[locus_tag=A7J11_07836]_[protein=OXA-2_family_class_D_beta-lactamase_OXA-1183]_[protein_id=WP_11740     AGGAAATTGGTGATGACAAAGCTCGGCGCT 450
lcl|NG_081722.1_cds_WP_256875618.1_1_[gene=blaOXA]_[locus_tag=A7J11_07665]_[protein=OXA-2_family_class_D_beta-lactamase_OXA-1136]_[protein_id=WP_25687     AAGAGATCGGTGAAGACAAGGCTCGACGCT 450
lcl|NG_052064.1_cds_WP_071593233.1_1_[gene=blaOXA]_[locus_tag=A7J11_04308]_[protein=OXA-2_family_inhibitor-resistant_extended-spectrum_class_D_beta-la     AGGAAATTGGTGATGACAAAGCTCGGCGCT 450
lcl|NG_049612.1_cds_WP_063862613.1_1_[gene=blaOXA]_[locus_tag=A7J11_00612]_[protein=OXA-2_family_extended-spectrum_class_D_beta-lactamase_OXA-32]_[pro     AGGAAATTGGTGATGACAAAGCTCGGCGCT 450
lcl|NG_049460.1_cds_WP_063861101.1_1_[gene=blaOXA]_[locus_tag=A7J11_02314]_[protein=OXA-2_family_extended-spectrum_class_D_beta-lactamase_OXA-161]_[pr     AGGAAATTGGTGATGACAAAGCTCGGCGCT 450
lcl|NG_049448.1_cds_WP_063861048.1_1_[gene=blaOXA]_[locus_tag=A7J11_00751]_[protein=OXA-2_family_extended-spectrum_class_D_beta-lactamase_OXA-15]_[pro     AGGAAATTGGTGATGACAAAGCTCGGCGCT 450
lcl|NG_049439.1_cds_WP_058177653.1_1_[gene=blaOXA]_[locus_tag=A7J11_01929]_[protein=OXA-2_family_extended-spectrum_class_D_beta-lactamase_OXA-141]_[pr     AGGAAATTGGTGATGACAAAGCTCGGCGCT 450
lcl|NG_079239.1_cds_WP_240067729.1_1_[gene=blaOXA]_[locus_tag=A7J11_07374]_[protein=OXA-2_family_class_D_beta-lactamase_OXA-1049]_[protein_id=WP_24006     AGGAAATTGGTGATGACAAAGCTCGGCGCT 450
lcl|OM638111.1_cds_ULU82660.1_1_[gene=blaOXA]_[protein=OXA-2_family_class_D_beta-lactamase_OXA-1085]_[protein_id=ULU82660.1]_[location=1..816]_[gbkey=     AGGAAATTGGTGATGACAAAGCTCGGCGCT 450
lcl|OM638110.1_cds_ULU82659.1_1_[gene=blaOXA]_[protein=OXA-2_family_class_D_beta-lactamase_OXA-1084]_[protein_id=ULU82659.1]_[location=1..828]_[gbkey=     AGGAAATTGGTGATGACAAAGCTCGGCGCT 450
lcl|OM638109.1_cds_ULU82658.1_1_[gene=blaOXA]_[protein=OXA-2_family_class_D_beta-lactamase_OXA-1083]_[protein_id=ULU82658.1]_[location=complement(1..8     AGGAAATTGGTGATGACAAAGCTCGGCGCT 450
lcl|OM638108.1_cds_ULU82657.1_1_[gene=blaOXA]_[protein=OXA-2_family_class_D_beta-lactamase_OXA-1082]_[protein_id=ULU82657.1]_[location=complement(1..8     AGGAAATTGGTGATGACAAAGCTCGGCGCT 450
lcl|OL901276.1_cds_UHO07587.1_1_[gene=blaOXA]_[protein=OXA-2_family_class_D_beta-lactamase_OXA-1049]_[protein_id=UHO07587.1]_[location=1..828]_[gbkey=     AGGAAATTGGTGATGACAAAGCTCGGCGCT 450
lcl|NG_076678.1_cds_WP_219860730.1_1_[gene=blaOXA]_[locus_tag=A7J11_07184]_[protein=OXA-2_family_class_D_beta-lactamase_OXA-1017]_[protein_id=WP_21986     AGGAAATTGGTGATGACAAAGCTCGGCGCT 450
lcl|MZ497412.1_cds_QXJ78545.1_1_[gene=blaOXA]_[protein=OXA-2_family_class_D_beta-lactamase_OXA-1017]_[protein_id=QXJ78545.1]_[location=1..828]_[gbkey=     AGGAAATTGGTGATGACAAAGCTCGGCGCT 450
lcl|NG_068180.1_cds_WP_071537493.1_1_[gene=blaOXA]_[locus_tag=A7J11_06756]_[protein=OXA-2_family_class_D_beta-lactamase_OXA-544]_[protein_id=WP_071537     AGGAAATTGGTGATGACAAAGCTCGGCGCT 450
lcl|NG_068179.1_cds_WP_058132644.1_1_[gene=blaOXA]_[locus_tag=A7J11_06757]_[protein=OXA-2_family_class_D_beta-lactamase_OXA-543]_[protein_id=WP_058132     AGGAAATTGGTGATGACAAAGCTCGGCGCT 450
lcl|NG_062269.1_cds_WP_122630856.1_1_[gene=blaOXA]_[locus_tag=A7J11_05933]_[protein=OXA-2_family_class_D_beta-lactamase_OXA-737]_[protein_id=WP_122630     AGGAAATTGGTGATGACAAAGCTCGGCGCT 450
lcl|NG_049595.1_cds_WP_063862540.1_1_[gene=blaOXA]_[locus_tag=A7J11_01065]_[protein=OXA-2_family_oxacillin-hydrolyzing_class_D_beta-lactamase_OXA-3]_[     AAGAGATCGGTGAAGACAAGGCTCGACGCT 450
lcl|MH780095.1_cds_AXQ11887.1_1_[gene=blaOXA]_[protein=OXA-2_family_class_D_beta-lactamase_OXA-737]_[protein_id=AXQ11887.1]_[location=1..828]_[gbkey=C     AGGAAATTGGTGATGACAAAGCTCGGCGCT 450
lcl|MH986647.1_cds_AYF58374.1_1_[gene=blaOXA]_[protein=OXA-2_family_class_D_beta-lactamase_OXA-681]_[protein_id=AYF58374.1]_[location=1..825]_[gbkey=C     AGGAAATTGGTGATGACAAAGCTCGGCGCT 450
lcl|KY094077.1_cds_APC23886.1_1_[gene=blaOXA]_[protein=OXA-2_family_class_D_beta-lactamase_OXA-539]_[protein_id=APC23886.1]_[location=1..831]_[gbkey=C     AGGAAATTGGTGATGACAAAGCTCGGCGCT 450
lcl|NG_052519.1_cds_WP_071846384.1_1_[gene=blaOXA]_[locus_tag=A7J11_04509]_[protein=OXA-2_family_class_D_beta-lactamase_OXA-541]_[protein_id=WP_071846     AGGAAATTGGTGATGACAAAGCTCGGCGCT 450
lcl|NG_052174.1_cds_WP_071846203.1_1_[gene=blaOXA]_[locus_tag=A7J11_04710]_[protein=OXA-2_family_class_D_beta-lactamase_OXA-540]_[protein_id=WP_071846     AGGAAATTGGTGATGACAAAGCTCGGCGCT 450
lcl|NG_049508.1_cds_WP_014386432.1_1_[gene=blaOXA]_[locus_tag=A7J11_00022]_[protein=OXA-2_family_oxacillin-hydrolyzing_class_D_beta-lactamase_OXA-21]_     AAGAGATCGGTGAAGACAAGGCTCGACGCT 450
lcl|JX566711.1_cds_AFY03503.1_6_[gene=blaOXA-2]_[protein=oxacillinase_OXA-2]_[protein_id=AFY03503.1]_[location=4881..5708]_[gbkey=CDS]                     AGGAAATTGGTGATGACAAAGCTCGGCGCT 450
lcl|JX566710.1_cds_AFY03495.1_5_[gene=blaOXA-2]_[protein=oxacillinase_OXA-2]_[protein_id=AFY03495.1]_[location=3778..4605]_[gbkey=CDS]                     AGGAAATTGGTGATGACAAAGCTCGGCGCT 450
lcl|KC907377.2_cds_AGT29637.1_4_[gene=blaOXA-2]_[protein=OXA-type_beta-lactamase_2]_[protein_id=AGT29637.1]_[location=1801..2628]_[gbkey=CDS]              AGGAAATTGGTGATGACAAAGCTCGGCGCT 450
lcl|DQ522236.1_cds_ABF70506.1_5_[gene=blaOXA-2]_[protein=oxacillinase_OXA-2]_[protein_id=ABF70506.1]_[location=3731..4558]_[gbkey=CDS]                     AGGAAATTGGTGATGACAAAGCTCGGCGCT 450
lcl|EU117158.1_cds_ABV24340.1_2_[gene=blaOXA-2]_[protein=truncated_beta-lactamase_OXA-2]_[protein_id=ABV24340.1]_[location=736..1374]_[gbkey=CDS]          AGGAAATTGGTGATGACAAAGCTCGGCGCT 450
lcl|JX566715.1_cds_AFY03531.1_5_[gene=blaOXA-2]_[protein=oxacillinase_OXA-2]_[protein_id=AFY03531.1]_[location=2675..3502]_[gbkey=CDS]                     AGGAAATTGGTGATGACAAAGCTCGGCGCT 450
lcl|JX566713.1_cds_AFY03518.1_5_[gene=blaOXA-2]_[protein=oxacillinase_OXA-2]_[protein_id=AFY03518.1]_[location=2675..3502]_[gbkey=CDS]                     AGGAAATTGGTGATGACAAAGCTCGGCGCT 450
lcl|JX566712.1_cds_AFY03511.1_5_[gene=blaOXA-2]_[protein=oxacillinase_OXA-2]_[protein_id=AFY03511.1]_[location=2675..3502]_[gbkey=CDS]                     AGGAAATTGGTGATGACAAAGCTCGGCGCT 450
lcl|JX566709.1_cds_AFY03489.1_4_[gene=blaOXA-2]_[protein=oxacillinase_OXA-2]_[protein_id=AFY03489.1]_[location=1819..2646]_[gbkey=CDS]                     AGGAAATTGGTGATGACAAAGCTCGGCGCT 450
lcl|JX566707.1_cds_AFY03476.1_5_[gene=blaOXA-2]_[protein=oxacillinase_OXA-2]_[protein_id=AFY03476.1]_[location=2675..3502]_[gbkey=CDS]                     AGGAAATTGGTGATGACAAAGCTCGGCGCT 450
lcl|JX566706.1_cds_AFY03469.1_5_[gene=blaOXA-2]_[protein=oxacillinase_OXA-2]_[protein_id=AFY03469.1]_[location=2675..3502]_[gbkey=CDS]                     AGGAAATTGGTGATGACAAAGCTCGGCGCT 450
lcl|JX566704.1_cds_AFY03456.1_4_[gene=blaOXA-2]_[protein=oxacillinase_OXA-2]_[protein_id=AFY03456.1]_[location=1819..2646]_[gbkey=CDS]                     AGGAAATTGGTGATGACAAAGCTCGGCGCT 450
lcl|KT984195.1_cds_AMB19635.1_2_[gene=blaOXA-2]_[protein=OXA-2_protein]_[protein_id=AMB19635.1]_[location=1178..2005]_[gbkey=CDS]                          AGGAAATTGGTGATGACAAAGCTCGGCGCT 450
lcl|KF525320.1_cds_AGY30849.1_3_[protein=OXA-2]_[protein_id=AGY30849.1]_[location=1343..2170]_[gbkey=CDS]                                                  AGGAAATTGGTGATGACAAAGCTCGGCGCT 450
lcl|AB188812.1_cds_BAD38630.1_5_[gene=blaOXA-2]_[protein=beta-lactamase_OXA-2]_[protein_id=BAD38630.1]_[location=2960..3787]_[gbkey=CDS]                   AGGAAATTGGTGATGACAAAGCTCGGCGCT 450
lcl|JX982232.1_cds_AGC39281.1_6_[gene=blaOXA-2]_[protein=class_D_beta-lactamase_OXA-2]_[protein_id=AGC39281.1]_[location=2726..3553]_[gbkey=CDS]           AGGAAATTGGTGATGACAAAGCTCGGCGCT 450
lcl|DQ357197.1_cds_ABC97287.1_3_[gene=blaOXA-2]_[protein=OXA-2]_[protein_id=ABC97287.1]_[location=1597..2424]_[gbkey=CDS]                                  AGGAAATTGGTGATGACAAAGCTCGGCGCT 450
lcl|NG_079927.1_cds_WP_242934104.1_1_[gene=blaOXA]_[locus_tag=A7J11_07436]_[protein=OXA-2_family_class_D_beta-lactamase_OXA-1085]_[protein_id=WP_24293     AGGAAATTGGTGATGACAAAGCTCGGCGCT 450
lcl|NG_079926.1_cds_WP_242934103.1_1_[gene=blaOXA]_[locus_tag=A7J11_07435]_[protein=OXA-2_family_class_D_beta-lactamase_OXA-1084]_[protein_id=WP_24293     AGGAAATTGGTGATGACAAAGCTCGGCGCT 450
lcl|NG_079925.1_cds_WP_125064048.1_1_[gene=blaOXA]_[locus_tag=A7J11_07434]_[protein=OXA-2_family_class_D_beta-lactamase_OXA-1083]_[protein_id=WP_12506     AGGAAATTGGTGATGACAAAGCTCGGCGCT 450
lcl|NG_079924.1_cds_WP_242934102.1_1_[gene=blaOXA]_[locus_tag=A7J11_07433]_[protein=OXA-2_family_class_D_beta-lactamase_OXA-1082]_[protein_id=WP_24293     AGGAAATTGGTGATGACAAAGCTCGGCGCT 450
lcl|OP806900.1_cds_UZQ18800.1_1_[gene=blaOXA]_[protein=OXA-2_family_class_D_beta-lactamase_OXA-1173]_[protein_id=UZQ18800.1]_[location=1..828]_[gbkey=     AGGAAATCGGTGATGGCAAGGCTCGACGCT 450
lcl|OP806899.1_cds_UZQ18799.1_1_[gene=blaOXA]_[protein=OXA-2_family_class_D_beta-lactamase_OXA-1172]_[protein_id=UZQ18799.1]_[location=1..825]_[gbkey=     AGGAAATTGGTGATGACAAAGCTCGGCGCT 450
                                                                                                                                                                                         

OXA-1_consensus                                                                                                                                            ATCTCAAAGATTTTGATTATGGAAATCAA- 480
OXA01_crRNA                                                                                                                                                ------------------------------ 480
Forward_primer                                                                                                                                             ------------------------------ 480
Reverse_primer                                                                                                                                             ------------------------------ 480
lcl|PV103220.1_cds_XOU30729.1_1_[gene=blaOXA]_[protein=OXA-2_family_class_D_beta-lactamase_OXA-1372]_[protein_id=XOU30729.1]_[location=1..810]_[gbkey=     ATTTGAAGAAAATCGACTATGGCAAC---- 480
lcl|PV707973.1_cds_XUZ93910.1_1_[gene=blaOXA]_[protein=OXA-2_family_class_D_beta-lactamase_OXA-1381]_[protein_id=XUZ93910.1]_[location=1..828]_[gbkey=     ATTTGAAGAAAATCGACTATGGCAACGCC- 480
lcl|PV940077.1_cds_XXP60828.1_1_[gene=blaOXA]_[protein=oxacillin-hydrolyzing_class_D_beta-lactamase_OXA-2]_[protein_id=XXP60828.1]_[location=1..828]_[     ATTTGAAGAAAATCGACTATGGCAACGCC- 480
lcl|NG_062301.1_cds_WP_122630881.1_1_[gene=blaOXA]_[locus_tag=A7J11_05965]_[protein=OXA-2_family_inhibitor-resistant_extended-spectrum_class_D_beta-la     ATTTGAAGAAAATCGACTATGGCAACGCC- 480
lcl|NG_148659.1_cds_WP_268871877.1_1_[gene=blaOXA]_[locus_tag=A7J11_07898]_[protein=OXA-2_family_class_D_beta-lactamase_OXA-1172]_[protein_id=WP_26887     ATTTGAAGAAAATCGACTATGGCAACGCC- 480
lcl|MH556870.1_cds_AXL94277.1_1_[gene=blaOXA]_[protein=class_D_beta-lactamase_OXA-2]_[protein_id=AXL94277.1]_[location=22..849]_[gbkey=CDS]                ATTTGAAGAAAATCGACTATGGCAACGCC- 480
lcl|MN339504.1_cds_QEJ74001.1_1_[gene=blaOXA]_[protein=OXA-2_family_class_D_beta-lactamase_OXA-838]_[protein_id=QEJ74001.1]_[location=1..828]_[gbkey=C     ATTTGAAGAAAATCGACTATGGCAAAGCC- 480
lcl|NG_049509.1_cds_WP_063861649.1_1_[gene=blaOXA]_[locus_tag=A7J11_02650]_[protein=OXA-2_family_extended-spectrum_class_D_beta-lactamase_OXA-210]_[pr     ATTTGAAGAAAATCGACTATGGCAACGCC- 480
lcl|NG_148660.1_cds_WP_268871878.1_1_[gene=blaOXA]_[locus_tag=A7J11_07899]_[protein=OXA-2_family_class_D_beta-lactamase_OXA-1173]_[protein_id=WP_26887     ATTTGAAGCAAATCGGCTATGGCAACGCC- 480
lcl|NG_245182.1_cds_WP_435892096.1_1_[gene=blaOXA]_[locus_tag=A7J11_09485]_[protein=OXA-2_family_class_D_beta-lactamase_OXA-1381]_[protein_id=WP_43589     ATTTGAAGAAAATCGACTATGGCAACGCC- 480
lcl|ON651491.1_cds_UTS94244.1_1_[gene=blaOXA]_[protein=OXA-2_family_class_D_beta-lactamase_OXA-1136]_[protein_id=UTS94244.1]_[location=1..828]_[gbkey=     ATTTGAAGCAAATCGACTATGGCAACGCC- 480
lcl|NG_242746.1_cds_WP_367187967.1_1_[gene=blaOXA]_[locus_tag=A7J11_08442]_[protein=OXA-2_family_class_D_beta-lactamase_OXA-1243]_[protein_id=WP_36718     ATTTGAAGAAAATCGACTATGGCAACGCC- 480
lcl|NG_157032.1_cds_WP_279240797.1_1_[gene=blaOXA]_[locus_tag=A7J11_08036]_[protein=OXA-2_family_class_D_beta-lactamase_OXA-1187]_[protein_id=WP_27924     ATTTGAAGAAAATCGACTATGGCAACGCC- 480
lcl|NG_148666.1_cds_WP_117407753.1_1_[gene=blaOXA]_[locus_tag=A7J11_07836]_[protein=OXA-2_family_class_D_beta-lactamase_OXA-1183]_[protein_id=WP_11740     ATTTGAAGAAAATCGACTATGGCAACGCC- 480
lcl|NG_081722.1_cds_WP_256875618.1_1_[gene=blaOXA]_[locus_tag=A7J11_07665]_[protein=OXA-2_family_class_D_beta-lactamase_OXA-1136]_[protein_id=WP_25687     ATTTGAAGCAAATCGACTATGGCAACGCC- 480
lcl|NG_052064.1_cds_WP_071593233.1_1_[gene=blaOXA]_[locus_tag=A7J11_04308]_[protein=OXA-2_family_inhibitor-resistant_extended-spectrum_class_D_beta-la     ATTTGAAGAAAATCGACTATGGCAACGCCG 480
lcl|NG_049612.1_cds_WP_063862613.1_1_[gene=blaOXA]_[locus_tag=A7J11_00612]_[protein=OXA-2_family_extended-spectrum_class_D_beta-lactamase_OXA-32]_[pro     ATTTGAAGAAAATCGACTATGGCAACGCC- 480
lcl|NG_049460.1_cds_WP_063861101.1_1_[gene=blaOXA]_[locus_tag=A7J11_02314]_[protein=OXA-2_family_extended-spectrum_class_D_beta-lactamase_OXA-161]_[pr     ATTTGAAGAAAATCGACTATGGCGACGCC- 480
lcl|NG_049448.1_cds_WP_063861048.1_1_[gene=blaOXA]_[locus_tag=A7J11_00751]_[protein=OXA-2_family_extended-spectrum_class_D_beta-lactamase_OXA-15]_[pro     ATTTGAAGAAAATCGACTATGGCAACGCC- 480
lcl|NG_049439.1_cds_WP_058177653.1_1_[gene=blaOXA]_[locus_tag=A7J11_01929]_[protein=OXA-2_family_extended-spectrum_class_D_beta-lactamase_OXA-141]_[pr     ATTTGAAGAAAATCGACTATGGCAACGCC- 480
lcl|NG_079239.1_cds_WP_240067729.1_1_[gene=blaOXA]_[locus_tag=A7J11_07374]_[protein=OXA-2_family_class_D_beta-lactamase_OXA-1049]_[protein_id=WP_24006     ATTTGAAGAAAATCGACTATGGCAACGCC- 480
lcl|OM638111.1_cds_ULU82660.1_1_[gene=blaOXA]_[protein=OXA-2_family_class_D_beta-lactamase_OXA-1085]_[protein_id=ULU82660.1]_[location=1..816]_[gbkey=     ATTTGAAGAAAATCGACTATGGCAACGCC- 480
lcl|OM638110.1_cds_ULU82659.1_1_[gene=blaOXA]_[protein=OXA-2_family_class_D_beta-lactamase_OXA-1084]_[protein_id=ULU82659.1]_[location=1..828]_[gbkey=     ATTTGAAGAAAATCGACTATGGCAACGCC- 480
lcl|OM638109.1_cds_ULU82658.1_1_[gene=blaOXA]_[protein=OXA-2_family_class_D_beta-lactamase_OXA-1083]_[protein_id=ULU82658.1]_[location=complement(1..8     ATTTGAAGAAAATCGACTATGGCAACGCC- 480
lcl|OM638108.1_cds_ULU82657.1_1_[gene=blaOXA]_[protein=OXA-2_family_class_D_beta-lactamase_OXA-1082]_[protein_id=ULU82657.1]_[location=complement(1..8     ATTTGAAGAAAATCGACTATGGCAACGCC- 480
lcl|OL901276.1_cds_UHO07587.1_1_[gene=blaOXA]_[protein=OXA-2_family_class_D_beta-lactamase_OXA-1049]_[protein_id=UHO07587.1]_[location=1..828]_[gbkey=     ATTTGAAGAAAATCGACTATGGCAACGCC- 480
lcl|NG_076678.1_cds_WP_219860730.1_1_[gene=blaOXA]_[locus_tag=A7J11_07184]_[protein=OXA-2_family_class_D_beta-lactamase_OXA-1017]_[protein_id=WP_21986     ATTTGAAGAAAATCGACTATGGCAACGCC- 480
lcl|MZ497412.1_cds_QXJ78545.1_1_[gene=blaOXA]_[protein=OXA-2_family_class_D_beta-lactamase_OXA-1017]_[protein_id=QXJ78545.1]_[location=1..828]_[gbkey=     ATTTGAAGAAAATCGACTATGGCAACGCC- 480
lcl|NG_068180.1_cds_WP_071537493.1_1_[gene=blaOXA]_[locus_tag=A7J11_06756]_[protein=OXA-2_family_class_D_beta-lactamase_OXA-544]_[protein_id=WP_071537     ATTTGAAGAAAATCGACTATGGCAACGCC- 480
lcl|NG_068179.1_cds_WP_058132644.1_1_[gene=blaOXA]_[locus_tag=A7J11_06757]_[protein=OXA-2_family_class_D_beta-lactamase_OXA-543]_[protein_id=WP_058132     ATTTGAAGAAAATCGACTATGGCAACGCC- 480
lcl|NG_062269.1_cds_WP_122630856.1_1_[gene=blaOXA]_[locus_tag=A7J11_05933]_[protein=OXA-2_family_class_D_beta-lactamase_OXA-737]_[protein_id=WP_122630     ATTTGAAGAAAATCGACTATGGCAACCCC- 480
lcl|NG_049595.1_cds_WP_063862540.1_1_[gene=blaOXA]_[locus_tag=A7J11_01065]_[protein=OXA-2_family_oxacillin-hydrolyzing_class_D_beta-lactamase_OXA-3]_[     ATTTGAAGCAAATCGACTATGGCAACGCC- 480
lcl|MH780095.1_cds_AXQ11887.1_1_[gene=blaOXA]_[protein=OXA-2_family_class_D_beta-lactamase_OXA-737]_[protein_id=AXQ11887.1]_[location=1..828]_[gbkey=C     ATTTGAAGAAAATCGACTATGGCAACCCC- 480
lcl|MH986647.1_cds_AYF58374.1_1_[gene=blaOXA]_[protein=OXA-2_family_class_D_beta-lactamase_OXA-681]_[protein_id=AYF58374.1]_[location=1..825]_[gbkey=C     ATTTGAAGAAAATCGACTATGGCAACGCC- 480
lcl|KY094077.1_cds_APC23886.1_1_[gene=blaOXA]_[protein=OXA-2_family_class_D_beta-lactamase_OXA-539]_[protein_id=APC23886.1]_[location=1..831]_[gbkey=C     ATTTGAAGAAAATCGACTATGGCAACGCCG 480
lcl|NG_052519.1_cds_WP_071846384.1_1_[gene=blaOXA]_[locus_tag=A7J11_04509]_[protein=OXA-2_family_class_D_beta-lactamase_OXA-541]_[protein_id=WP_071846     ATTTGAAGAAAATCGACTATGGCTACGCC- 480
lcl|NG_052174.1_cds_WP_071846203.1_1_[gene=blaOXA]_[locus_tag=A7J11_04710]_[protein=OXA-2_family_class_D_beta-lactamase_OXA-540]_[protein_id=WP_071846     ATTTGAAGAAAATCGACTATGGCAACGCC- 480
lcl|NG_049508.1_cds_WP_014386432.1_1_[gene=blaOXA]_[locus_tag=A7J11_00022]_[protein=OXA-2_family_oxacillin-hydrolyzing_class_D_beta-lactamase_OXA-21]_     ATTTGAAGCAAATCGACTATGGCAACGCC- 480
lcl|JX566711.1_cds_AFY03503.1_6_[gene=blaOXA-2]_[protein=oxacillinase_OXA-2]_[protein_id=AFY03503.1]_[location=4881..5708]_[gbkey=CDS]                     ATTTGAAGAAAATCGACTATGGCAACGCC- 480
lcl|JX566710.1_cds_AFY03495.1_5_[gene=blaOXA-2]_[protein=oxacillinase_OXA-2]_[protein_id=AFY03495.1]_[location=3778..4605]_[gbkey=CDS]                     ATTTGAAGAAAATCGACTATGGCAACGCC- 480
lcl|KC907377.2_cds_AGT29637.1_4_[gene=blaOXA-2]_[protein=OXA-type_beta-lactamase_2]_[protein_id=AGT29637.1]_[location=1801..2628]_[gbkey=CDS]              ATTTGAAGAAAATCGACTATGGCAACGCC- 480
lcl|DQ522236.1_cds_ABF70506.1_5_[gene=blaOXA-2]_[protein=oxacillinase_OXA-2]_[protein_id=ABF70506.1]_[location=3731..4558]_[gbkey=CDS]                     ATTTGAAGAAAATCGACTATGGCAACGCC- 480
lcl|EU117158.1_cds_ABV24340.1_2_[gene=blaOXA-2]_[protein=truncated_beta-lactamase_OXA-2]_[protein_id=ABV24340.1]_[location=736..1374]_[gbkey=CDS]          ATTTGAAGAAAATCGACTATGGCAACGCC- 480
lcl|JX566715.1_cds_AFY03531.1_5_[gene=blaOXA-2]_[protein=oxacillinase_OXA-2]_[protein_id=AFY03531.1]_[location=2675..3502]_[gbkey=CDS]                     ATTTGAAGAAAATCGACTATGGCAACGCC- 480
lcl|JX566713.1_cds_AFY03518.1_5_[gene=blaOXA-2]_[protein=oxacillinase_OXA-2]_[protein_id=AFY03518.1]_[location=2675..3502]_[gbkey=CDS]                     ATTTGAAGAAAATCGACTATGGCAACGCC- 480
lcl|JX566712.1_cds_AFY03511.1_5_[gene=blaOXA-2]_[protein=oxacillinase_OXA-2]_[protein_id=AFY03511.1]_[location=2675..3502]_[gbkey=CDS]                     ATTTGAAGAAAATCGACTATGGCAACGCC- 480
lcl|JX566709.1_cds_AFY03489.1_4_[gene=blaOXA-2]_[protein=oxacillinase_OXA-2]_[protein_id=AFY03489.1]_[location=1819..2646]_[gbkey=CDS]                     ATTTGAAGAAAATCGACTATGGCAACGCC- 480
lcl|JX566707.1_cds_AFY03476.1_5_[gene=blaOXA-2]_[protein=oxacillinase_OXA-2]_[protein_id=AFY03476.1]_[location=2675..3502]_[gbkey=CDS]                     ATTTGAAGAAAATCGACTATGGCAACGCC- 480
lcl|JX566706.1_cds_AFY03469.1_5_[gene=blaOXA-2]_[protein=oxacillinase_OXA-2]_[protein_id=AFY03469.1]_[location=2675..3502]_[gbkey=CDS]                     ATTTGAAGAAAATCGACTATGGCAACGCC- 480
lcl|JX566704.1_cds_AFY03456.1_4_[gene=blaOXA-2]_[protein=oxacillinase_OXA-2]_[protein_id=AFY03456.1]_[location=1819..2646]_[gbkey=CDS]                     ATTTGAAGAAAATCGACTATGGCAACGCC- 480
lcl|KT984195.1_cds_AMB19635.1_2_[gene=blaOXA-2]_[protein=OXA-2_protein]_[protein_id=AMB19635.1]_[location=1178..2005]_[gbkey=CDS]                          ATTTGAAGAAAATCGACTATGGCAACGCC- 480
lcl|KF525320.1_cds_AGY30849.1_3_[protein=OXA-2]_[protein_id=AGY30849.1]_[location=1343..2170]_[gbkey=CDS]                                                  ATTTGAAGAAAATCGACTATGGCAACGCC- 480
lcl|AB188812.1_cds_BAD38630.1_5_[gene=blaOXA-2]_[protein=beta-lactamase_OXA-2]_[protein_id=BAD38630.1]_[location=2960..3787]_[gbkey=CDS]                   ATTTGAAGAAAATCGACTATGGCAACGCC- 480
lcl|JX982232.1_cds_AGC39281.1_6_[gene=blaOXA-2]_[protein=class_D_beta-lactamase_OXA-2]_[protein_id=AGC39281.1]_[location=2726..3553]_[gbkey=CDS]           ATTTGAAGAAAATCGACTATGGCAACGCC- 480
lcl|DQ357197.1_cds_ABC97287.1_3_[gene=blaOXA-2]_[protein=OXA-2]_[protein_id=ABC97287.1]_[location=1597..2424]_[gbkey=CDS]                                  ATTTGAAGAAAATCGACTATGGCAACGCC- 480
lcl|NG_079927.1_cds_WP_242934104.1_1_[gene=blaOXA]_[locus_tag=A7J11_07436]_[protein=OXA-2_family_class_D_beta-lactamase_OXA-1085]_[protein_id=WP_24293     ATTTGAAGAAAATCGACTATGGCAACGCC- 480
lcl|NG_079926.1_cds_WP_242934103.1_1_[gene=blaOXA]_[locus_tag=A7J11_07435]_[protein=OXA-2_family_class_D_beta-lactamase_OXA-1084]_[protein_id=WP_24293     ATTTGAAGAAAATCGACTATGGCAACGCC- 480
lcl|NG_079925.1_cds_WP_125064048.1_1_[gene=blaOXA]_[locus_tag=A7J11_07434]_[protein=OXA-2_family_class_D_beta-lactamase_OXA-1083]_[protein_id=WP_12506     ATTTGAAGAAAATCGACTATGGCAACGCC- 480
lcl|NG_079924.1_cds_WP_242934102.1_1_[gene=blaOXA]_[locus_tag=A7J11_07433]_[protein=OXA-2_family_class_D_beta-lactamase_OXA-1082]_[protein_id=WP_24293     ATTTGAAGAAAATCGACTATGGCAACGCC- 480
lcl|OP806900.1_cds_UZQ18800.1_1_[gene=blaOXA]_[protein=OXA-2_family_class_D_beta-lactamase_OXA-1173]_[protein_id=UZQ18800.1]_[location=1..828]_[gbkey=     ATTTGAAGCAAATCGGCTATGGCAACGCC- 480
lcl|OP806899.1_cds_UZQ18799.1_1_[gene=blaOXA]_[protein=OXA-2_family_class_D_beta-lactamase_OXA-1172]_[protein_id=UZQ18799.1]_[location=1..825]_[gbkey=     ATTTGAAGAAAATCGACTATGGCAACGCC- 480
                                                                                                                                                                                         

OXA-1_consensus                                                                                                                                            --GACTTCTCTGGAGATAAAGAAAGAAACA 510
OXA01_crRNA                                                                                                                                                ------------------------------ 510
Forward_primer                                                                                                                                             ------------------------------ 510
Reverse_primer                                                                                                                                             ------------------------------ 510
lcl|PV103220.1_cds_XOU30729.1_1_[gene=blaOXA]_[protein=OXA-2_family_class_D_beta-lactamase_OXA-1372]_[protein_id=XOU30729.1]_[location=1..810]_[gbkey=     -----------------AATGGCGATTAC- 510
lcl|PV707973.1_cds_XUZ93910.1_1_[gene=blaOXA]_[protein=OXA-2_family_class_D_beta-lactamase_OXA-1381]_[protein_id=XUZ93910.1]_[location=1..828]_[gbkey=     --GATCCTTCGACAAGTAATGGCGATTAC- 510
lcl|PV940077.1_cds_XXP60828.1_1_[gene=blaOXA]_[protein=oxacillin-hydrolyzing_class_D_beta-lactamase_OXA-2]_[protein_id=XXP60828.1]_[location=1..828]_[     --GATCCTTCGACAAGTAATGGCGATTAC- 510
lcl|NG_062301.1_cds_WP_122630881.1_1_[gene=blaOXA]_[locus_tag=A7J11_05965]_[protein=OXA-2_family_inhibitor-resistant_extended-spectrum_class_D_beta-la     --GATCCTTCGACAAGTAATGGCGATTAC- 510
lcl|NG_148659.1_cds_WP_268871877.1_1_[gene=blaOXA]_[locus_tag=A7J11_07898]_[protein=OXA-2_family_class_D_beta-lactamase_OXA-1172]_[protein_id=WP_26887     --GATCCTTCGACAAGTAATGGCGATTAC- 510
lcl|MH556870.1_cds_AXL94277.1_1_[gene=blaOXA]_[protein=class_D_beta-lactamase_OXA-2]_[protein_id=AXL94277.1]_[location=22..849]_[gbkey=CDS]                --GATCCTTCGACAAGTAATGGCGATTAC- 510
lcl|MN339504.1_cds_QEJ74001.1_1_[gene=blaOXA]_[protein=OXA-2_family_class_D_beta-lactamase_OXA-838]_[protein_id=QEJ74001.1]_[location=1..828]_[gbkey=C     --GATCCTTCGACAAGTAATGGCGATTAC- 510
lcl|NG_049509.1_cds_WP_063861649.1_1_[gene=blaOXA]_[locus_tag=A7J11_02650]_[protein=OXA-2_family_extended-spectrum_class_D_beta-lactamase_OXA-210]_[pr     --GATCCTTCGACAAGTAATGGCGATTGC- 510
lcl|NG_148660.1_cds_WP_268871878.1_1_[gene=blaOXA]_[locus_tag=A7J11_07899]_[protein=OXA-2_family_class_D_beta-lactamase_OXA-1173]_[protein_id=WP_26887     --GATCCTTCGACAAGTCATGGCGATTAC- 510
lcl|NG_245182.1_cds_WP_435892096.1_1_[gene=blaOXA]_[locus_tag=A7J11_09485]_[protein=OXA-2_family_class_D_beta-lactamase_OXA-1381]_[protein_id=WP_43589     --GATCCTTCGACAAGTAATGGCGATTAC- 510
lcl|ON651491.1_cds_UTS94244.1_1_[gene=blaOXA]_[protein=OXA-2_family_class_D_beta-lactamase_OXA-1136]_[protein_id=UTS94244.1]_[location=1..828]_[gbkey=     --GGTCCTTCGACAAGTAATGGCGATTAC- 510
lcl|NG_242746.1_cds_WP_367187967.1_1_[gene=blaOXA]_[locus_tag=A7J11_08442]_[protein=OXA-2_family_class_D_beta-lactamase_OXA-1243]_[protein_id=WP_36718     --GATCCTTCGACAAGTAATGGCGATTAC- 510
lcl|NG_157032.1_cds_WP_279240797.1_1_[gene=blaOXA]_[locus_tag=A7J11_08036]_[protein=OXA-2_family_class_D_beta-lactamase_OXA-1187]_[protein_id=WP_27924     --GATCCTTCGACAAGTAATGGCGATTAC- 510
lcl|NG_148666.1_cds_WP_117407753.1_1_[gene=blaOXA]_[locus_tag=A7J11_07836]_[protein=OXA-2_family_class_D_beta-lactamase_OXA-1183]_[protein_id=WP_11740     --GTTCCTTCGACAAGTAATGGCGATTAC- 510
lcl|NG_081722.1_cds_WP_256875618.1_1_[gene=blaOXA]_[locus_tag=A7J11_07665]_[protein=OXA-2_family_class_D_beta-lactamase_OXA-1136]_[protein_id=WP_25687     --GGTCCTTCGACAAGTAATGGCGATTAC- 510
lcl|NG_052064.1_cds_WP_071593233.1_1_[gene=blaOXA]_[locus_tag=A7J11_04308]_[protein=OXA-2_family_inhibitor-resistant_extended-spectrum_class_D_beta-la     ATGATCCTTCGACAAGTAATGGCGATTAC- 510
lcl|NG_049612.1_cds_WP_063862613.1_1_[gene=blaOXA]_[locus_tag=A7J11_00612]_[protein=OXA-2_family_extended-spectrum_class_D_beta-lactamase_OXA-32]_[pro     --GATCCTTCGACAAGTAATGGCGATTAC- 510
lcl|NG_049460.1_cds_WP_063861101.1_1_[gene=blaOXA]_[locus_tag=A7J11_02314]_[protein=OXA-2_family_extended-spectrum_class_D_beta-lactamase_OXA-161]_[pr     --GATCCTTCGACAAGTAATGGCGATTAC- 510
lcl|NG_049448.1_cds_WP_063861048.1_1_[gene=blaOXA]_[locus_tag=A7J11_00751]_[protein=OXA-2_family_extended-spectrum_class_D_beta-lactamase_OXA-15]_[pro     --GGTCCTTCGACAAGTAATGGCGATTAC- 510
lcl|NG_049439.1_cds_WP_058177653.1_1_[gene=blaOXA]_[locus_tag=A7J11_01929]_[protein=OXA-2_family_extended-spectrum_class_D_beta-lactamase_OXA-141]_[pr     --GATCCTTCGACAAGTAATGGCGATTAC- 510
lcl|NG_079239.1_cds_WP_240067729.1_1_[gene=blaOXA]_[locus_tag=A7J11_07374]_[protein=OXA-2_family_class_D_beta-lactamase_OXA-1049]_[protein_id=WP_24006     --TATCCTTCGACAAGTAATGGCGATTAC- 510
lcl|OM638111.1_cds_ULU82660.1_1_[gene=blaOXA]_[protein=OXA-2_family_class_D_beta-lactamase_OXA-1085]_[protein_id=ULU82660.1]_[location=1..816]_[gbkey=     --GATCCTTCGACAAGTAATGGCGATT--- 510
lcl|OM638110.1_cds_ULU82659.1_1_[gene=blaOXA]_[protein=OXA-2_family_class_D_beta-lactamase_OXA-1084]_[protein_id=ULU82659.1]_[location=1..828]_[gbkey=     --GATTCTTTGACAAGTAATGGCGATTAC- 510
lcl|OM638109.1_cds_ULU82658.1_1_[gene=blaOXA]_[protein=OXA-2_family_class_D_beta-lactamase_OXA-1083]_[protein_id=ULU82658.1]_[location=complement(1..8     --GATCCTTCGACAAGTAATGGCGATTAC- 510
lcl|OM638108.1_cds_ULU82657.1_1_[gene=blaOXA]_[protein=OXA-2_family_class_D_beta-lactamase_OXA-1082]_[protein_id=ULU82657.1]_[location=complement(1..8     --GATCCTTCGACAAGTAATGGCGATTAC- 510
lcl|OL901276.1_cds_UHO07587.1_1_[gene=blaOXA]_[protein=OXA-2_family_class_D_beta-lactamase_OXA-1049]_[protein_id=UHO07587.1]_[location=1..828]_[gbkey=     --TATCCTTCGACAAGTAATGGCGATTAC- 510
lcl|NG_076678.1_cds_WP_219860730.1_1_[gene=blaOXA]_[locus_tag=A7J11_07184]_[protein=OXA-2_family_class_D_beta-lactamase_OXA-1017]_[protein_id=WP_21986     --GATCCTTCGACAAGTAATGGCGATTAC- 510
lcl|MZ497412.1_cds_QXJ78545.1_1_[gene=blaOXA]_[protein=OXA-2_family_class_D_beta-lactamase_OXA-1017]_[protein_id=QXJ78545.1]_[location=1..828]_[gbkey=     --GATCCTTCGACAAGTAATGGCGATTAC- 510
lcl|NG_068180.1_cds_WP_071537493.1_1_[gene=blaOXA]_[locus_tag=A7J11_06756]_[protein=OXA-2_family_class_D_beta-lactamase_OXA-544]_[protein_id=WP_071537     --GATCCTTCGACAAGTAATGGCGATTAC- 510
lcl|NG_068179.1_cds_WP_058132644.1_1_[gene=blaOXA]_[locus_tag=A7J11_06757]_[protein=OXA-2_family_class_D_beta-lactamase_OXA-543]_[protein_id=WP_058132     --GATCCTTCGACAAGTAATGGCGATTAC- 510
lcl|NG_062269.1_cds_WP_122630856.1_1_[gene=blaOXA]_[locus_tag=A7J11_05933]_[protein=OXA-2_family_class_D_beta-lactamase_OXA-737]_[protein_id=WP_122630     --GATCCTTCGACAAGTAATGGCGATTAC- 510
lcl|NG_049595.1_cds_WP_063862540.1_1_[gene=blaOXA]_[locus_tag=A7J11_01065]_[protein=OXA-2_family_oxacillin-hydrolyzing_class_D_beta-lactamase_OXA-3]_[     --GATCCTTCGACAAGTAATGGCGATTAC- 510
lcl|MH780095.1_cds_AXQ11887.1_1_[gene=blaOXA]_[protein=OXA-2_family_class_D_beta-lactamase_OXA-737]_[protein_id=AXQ11887.1]_[location=1..828]_[gbkey=C     --GATCCTTCGACAAGTAATGGCGATTAC- 510
lcl|MH986647.1_cds_AYF58374.1_1_[gene=blaOXA]_[protein=OXA-2_family_class_D_beta-lactamase_OXA-681]_[protein_id=AYF58374.1]_[location=1..825]_[gbkey=C     --GATCCTTCGACAAGTAATGGCGATTAC- 510
lcl|KY094077.1_cds_APC23886.1_1_[gene=blaOXA]_[protein=OXA-2_family_class_D_beta-lactamase_OXA-539]_[protein_id=APC23886.1]_[location=1..831]_[gbkey=C     ATGATCCTTCGACAAGTAATGGCGATTAC- 510
lcl|NG_052519.1_cds_WP_071846384.1_1_[gene=blaOXA]_[locus_tag=A7J11_04509]_[protein=OXA-2_family_class_D_beta-lactamase_OXA-541]_[protein_id=WP_071846     --GATCCTTCGACAAGTAATGGCGATTAC- 510
lcl|NG_052174.1_cds_WP_071846203.1_1_[gene=blaOXA]_[locus_tag=A7J11_04710]_[protein=OXA-2_family_class_D_beta-lactamase_OXA-540]_[protein_id=WP_071846     --GATCCTTCGACAAGTAATGGCGATTAC- 510
lcl|NG_049508.1_cds_WP_014386432.1_1_[gene=blaOXA]_[locus_tag=A7J11_00022]_[protein=OXA-2_family_oxacillin-hydrolyzing_class_D_beta-lactamase_OXA-21]_     --GATCCTTCGACAAGTAATGGCGATTAC- 510
lcl|JX566711.1_cds_AFY03503.1_6_[gene=blaOXA-2]_[protein=oxacillinase_OXA-2]_[protein_id=AFY03503.1]_[location=4881..5708]_[gbkey=CDS]                     --GATCCTTCGACAAGTAATGGCGATTAC- 510
lcl|JX566710.1_cds_AFY03495.1_5_[gene=blaOXA-2]_[protein=oxacillinase_OXA-2]_[protein_id=AFY03495.1]_[location=3778..4605]_[gbkey=CDS]                     --GATCCTTCGACAAGTAATGGCGATTAC- 510
lcl|KC907377.2_cds_AGT29637.1_4_[gene=blaOXA-2]_[protein=OXA-type_beta-lactamase_2]_[protein_id=AGT29637.1]_[location=1801..2628]_[gbkey=CDS]              --GATCCTTCGACAAGTAATGGCGATTAC- 510
lcl|DQ522236.1_cds_ABF70506.1_5_[gene=blaOXA-2]_[protein=oxacillinase_OXA-2]_[protein_id=ABF70506.1]_[location=3731..4558]_[gbkey=CDS]                     --GATCCTTCGACAAGTAATGGCGATTAC- 510
lcl|EU117158.1_cds_ABV24340.1_2_[gene=blaOXA-2]_[protein=truncated_beta-lactamase_OXA-2]_[protein_id=ABV24340.1]_[location=736..1374]_[gbkey=CDS]          --GATCCTTCGACAAGTAATGGCGATTAC- 510
lcl|JX566715.1_cds_AFY03531.1_5_[gene=blaOXA-2]_[protein=oxacillinase_OXA-2]_[protein_id=AFY03531.1]_[location=2675..3502]_[gbkey=CDS]                     --GATCCTTCGACAAGTAATGGCGATTAC- 510
lcl|JX566713.1_cds_AFY03518.1_5_[gene=blaOXA-2]_[protein=oxacillinase_OXA-2]_[protein_id=AFY03518.1]_[location=2675..3502]_[gbkey=CDS]                     --GATCCTTCGACAAGTAATGGCGATTAC- 510
lcl|JX566712.1_cds_AFY03511.1_5_[gene=blaOXA-2]_[protein=oxacillinase_OXA-2]_[protein_id=AFY03511.1]_[location=2675..3502]_[gbkey=CDS]                     --GATCCTTCGACAAGTAATGGCGATTAC- 510
lcl|JX566709.1_cds_AFY03489.1_4_[gene=blaOXA-2]_[protein=oxacillinase_OXA-2]_[protein_id=AFY03489.1]_[location=1819..2646]_[gbkey=CDS]                     --GATCCTTCGACAAGTAATGGCGATTAC- 510
lcl|JX566707.1_cds_AFY03476.1_5_[gene=blaOXA-2]_[protein=oxacillinase_OXA-2]_[protein_id=AFY03476.1]_[location=2675..3502]_[gbkey=CDS]                     --GATCCTTCGACAAGTAATGGCGATTAC- 510
lcl|JX566706.1_cds_AFY03469.1_5_[gene=blaOXA-2]_[protein=oxacillinase_OXA-2]_[protein_id=AFY03469.1]_[location=2675..3502]_[gbkey=CDS]                     --GATCCTTCGACAAGTAATGGCGATTAC- 510
lcl|JX566704.1_cds_AFY03456.1_4_[gene=blaOXA-2]_[protein=oxacillinase_OXA-2]_[protein_id=AFY03456.1]_[location=1819..2646]_[gbkey=CDS]                     --GATCCTTCGACAAGTAATGGCGATTAC- 510
lcl|KT984195.1_cds_AMB19635.1_2_[gene=blaOXA-2]_[protein=OXA-2_protein]_[protein_id=AMB19635.1]_[location=1178..2005]_[gbkey=CDS]                          --GATCCTTCGACAAGTAATGGCGATTAC- 510
lcl|KF525320.1_cds_AGY30849.1_3_[protein=OXA-2]_[protein_id=AGY30849.1]_[location=1343..2170]_[gbkey=CDS]                                                  --GATCCTTCGACAAGTAATGGTGATTAC- 510
lcl|AB188812.1_cds_BAD38630.1_5_[gene=blaOXA-2]_[protein=beta-lactamase_OXA-2]_[protein_id=BAD38630.1]_[location=2960..3787]_[gbkey=CDS]                   --GATCCTTCGACAAGTAATGGCGATTAC- 510
lcl|JX982232.1_cds_AGC39281.1_6_[gene=blaOXA-2]_[protein=class_D_beta-lactamase_OXA-2]_[protein_id=AGC39281.1]_[location=2726..3553]_[gbkey=CDS]           --GATCCTTCGACAAGTAATGGCGATTAC- 510
lcl|DQ357197.1_cds_ABC97287.1_3_[gene=blaOXA-2]_[protein=OXA-2]_[protein_id=ABC97287.1]_[location=1597..2424]_[gbkey=CDS]                                  --GATCCTTCGACAAGTAATGGCGATTAC- 510
lcl|NG_079927.1_cds_WP_242934104.1_1_[gene=blaOXA]_[locus_tag=A7J11_07436]_[protein=OXA-2_family_class_D_beta-lactamase_OXA-1085]_[protein_id=WP_24293     --GATCCTTCGACAAGTAATGGCGATT--- 510
lcl|NG_079926.1_cds_WP_242934103.1_1_[gene=blaOXA]_[locus_tag=A7J11_07435]_[protein=OXA-2_family_class_D_beta-lactamase_OXA-1084]_[protein_id=WP_24293     --GATTCTTTGACAAGTAATGGCGATTAC- 510
lcl|NG_079925.1_cds_WP_125064048.1_1_[gene=blaOXA]_[locus_tag=A7J11_07434]_[protein=OXA-2_family_class_D_beta-lactamase_OXA-1083]_[protein_id=WP_12506     --GATCCTTCGACAAGTAATGGCGATTAC- 510
lcl|NG_079924.1_cds_WP_242934102.1_1_[gene=blaOXA]_[locus_tag=A7J11_07433]_[protein=OXA-2_family_class_D_beta-lactamase_OXA-1082]_[protein_id=WP_24293     --GATCCTTCGACAAGTAATGGCGATTAC- 510
lcl|OP806900.1_cds_UZQ18800.1_1_[gene=blaOXA]_[protein=OXA-2_family_class_D_beta-lactamase_OXA-1173]_[protein_id=UZQ18800.1]_[location=1..828]_[gbkey=     --GATCCTTCGACAAGTCATGGCGATTAC- 510
lcl|OP806899.1_cds_UZQ18799.1_1_[gene=blaOXA]_[protein=OXA-2_family_class_D_beta-lactamase_OXA-1172]_[protein_id=UZQ18799.1]_[location=1..825]_[gbkey=     --GATCCTTCGACAAGTAATGGCGATTAC- 510
                                                                                                                                                                                         

OXA-1_consensus                                                                                                                                            ACGGATTAACAGAAGCATGGCTCGAAAGTA 540
OXA01_crRNA                                                                                                                                                ------------------------------ 540
Forward_primer                                                                                                                                             -------------AGCATGGCTCGAAAGTA 540
Reverse_primer                                                                                                                                             ------------------------------ 540
lcl|PV103220.1_cds_XOU30729.1_1_[gene=blaOXA]_[protein=OXA-2_family_class_D_beta-lactamase_OXA-1372]_[protein_id=XOU30729.1]_[location=1..810]_[gbkey=     -----------------TGGATAGAAGGCA 540
lcl|PV707973.1_cds_XUZ93910.1_1_[gene=blaOXA]_[protein=OXA-2_family_class_D_beta-lactamase_OXA-1381]_[protein_id=XUZ93910.1]_[location=1..828]_[gbkey=     -----------------TTGATAGAAGGCA 540
lcl|PV940077.1_cds_XXP60828.1_1_[gene=blaOXA]_[protein=oxacillin-hydrolyzing_class_D_beta-lactamase_OXA-2]_[protein_id=XXP60828.1]_[location=1..828]_[     -----------------TGGATAGAAGGCA 540
lcl|NG_062301.1_cds_WP_122630881.1_1_[gene=blaOXA]_[locus_tag=A7J11_05965]_[protein=OXA-2_family_inhibitor-resistant_extended-spectrum_class_D_beta-la     -----------------TGGA---AAGGCA 540
lcl|NG_148659.1_cds_WP_268871877.1_1_[gene=blaOXA]_[locus_tag=A7J11_07898]_[protein=OXA-2_family_class_D_beta-lactamase_OXA-1172]_[protein_id=WP_26887     -----------------TGGATAGAAGGCA 540
lcl|MH556870.1_cds_AXL94277.1_1_[gene=blaOXA]_[protein=class_D_beta-lactamase_OXA-2]_[protein_id=AXL94277.1]_[location=22..849]_[gbkey=CDS]                -----------------TGGATAGAAGGCA 540
lcl|MN339504.1_cds_QEJ74001.1_1_[gene=blaOXA]_[protein=OXA-2_family_class_D_beta-lactamase_OXA-838]_[protein_id=QEJ74001.1]_[location=1..828]_[gbkey=C     -----------------TGGATAGAAGGCA 540
lcl|NG_049509.1_cds_WP_063861649.1_1_[gene=blaOXA]_[locus_tag=A7J11_02650]_[protein=OXA-2_family_extended-spectrum_class_D_beta-lactamase_OXA-210]_[pr     -----------------TGGATAGAAGGCA 540
lcl|NG_148660.1_cds_WP_268871878.1_1_[gene=blaOXA]_[locus_tag=A7J11_07899]_[protein=OXA-2_family_class_D_beta-lactamase_OXA-1173]_[protein_id=WP_26887     -----------------TGGATAGAAGGCA 540
lcl|NG_245182.1_cds_WP_435892096.1_1_[gene=blaOXA]_[locus_tag=A7J11_09485]_[protein=OXA-2_family_class_D_beta-lactamase_OXA-1381]_[protein_id=WP_43589     -----------------TTGATAGAAGGCA 540
lcl|ON651491.1_cds_UTS94244.1_1_[gene=blaOXA]_[protein=OXA-2_family_class_D_beta-lactamase_OXA-1136]_[protein_id=UTS94244.1]_[location=1..828]_[gbkey=     -----------------TGGATAGATGGCA 540
lcl|NG_242746.1_cds_WP_367187967.1_1_[gene=blaOXA]_[locus_tag=A7J11_08442]_[protein=OXA-2_family_class_D_beta-lactamase_OXA-1243]_[protein_id=WP_36718     -----------------TGGATAGAAGGCA 540
lcl|NG_157032.1_cds_WP_279240797.1_1_[gene=blaOXA]_[locus_tag=A7J11_08036]_[protein=OXA-2_family_class_D_beta-lactamase_OXA-1187]_[protein_id=WP_27924     -----------------T---TAGAAGGCA 540
lcl|NG_148666.1_cds_WP_117407753.1_1_[gene=blaOXA]_[locus_tag=A7J11_07836]_[protein=OXA-2_family_class_D_beta-lactamase_OXA-1183]_[protein_id=WP_11740     -----------------TGGATAGAAGGCA 540
lcl|NG_081722.1_cds_WP_256875618.1_1_[gene=blaOXA]_[locus_tag=A7J11_07665]_[protein=OXA-2_family_class_D_beta-lactamase_OXA-1136]_[protein_id=WP_25687     -----------------TGGATAGATGGCA 540
lcl|NG_052064.1_cds_WP_071593233.1_1_[gene=blaOXA]_[locus_tag=A7J11_04308]_[protein=OXA-2_family_inhibitor-resistant_extended-spectrum_class_D_beta-la     -----------------TGGATAGAAGGCA 540
lcl|NG_049612.1_cds_WP_063862613.1_1_[gene=blaOXA]_[locus_tag=A7J11_00612]_[protein=OXA-2_family_extended-spectrum_class_D_beta-lactamase_OXA-32]_[pro     -----------------TGGATAGAAGGCA 540
lcl|NG_049460.1_cds_WP_063861101.1_1_[gene=blaOXA]_[locus_tag=A7J11_02314]_[protein=OXA-2_family_extended-spectrum_class_D_beta-lactamase_OXA-161]_[pr     -----------------TGGATAGAAGGCA 540
lcl|NG_049448.1_cds_WP_063861048.1_1_[gene=blaOXA]_[locus_tag=A7J11_00751]_[protein=OXA-2_family_extended-spectrum_class_D_beta-lactamase_OXA-15]_[pro     -----------------TGGATAGAAGGCA 540
lcl|NG_049439.1_cds_WP_058177653.1_1_[gene=blaOXA]_[locus_tag=A7J11_01929]_[protein=OXA-2_family_extended-spectrum_class_D_beta-lactamase_OXA-141]_[pr     -----------------TGGATAGAAAGCA 540
lcl|NG_079239.1_cds_WP_240067729.1_1_[gene=blaOXA]_[locus_tag=A7J11_07374]_[protein=OXA-2_family_class_D_beta-lactamase_OXA-1049]_[protein_id=WP_24006     -----------------TGGATAGAAGGCA 540
lcl|OM638111.1_cds_ULU82660.1_1_[gene=blaOXA]_[protein=OXA-2_family_class_D_beta-lactamase_OXA-1085]_[protein_id=ULU82660.1]_[location=1..816]_[gbkey=     ---------------------------GCA 540
lcl|OM638110.1_cds_ULU82659.1_1_[gene=blaOXA]_[protein=OXA-2_family_class_D_beta-lactamase_OXA-1084]_[protein_id=ULU82659.1]_[location=1..828]_[gbkey=     -----------------TGGATAGAAGGCA 540
lcl|OM638109.1_cds_ULU82658.1_1_[gene=blaOXA]_[protein=OXA-2_family_class_D_beta-lactamase_OXA-1083]_[protein_id=ULU82658.1]_[location=complement(1..8     -----------------TGGATAGAAGGCA 540
lcl|OM638108.1_cds_ULU82657.1_1_[gene=blaOXA]_[protein=OXA-2_family_class_D_beta-lactamase_OXA-1082]_[protein_id=ULU82657.1]_[location=complement(1..8     -----------------TGGATAGAATGCA 540
lcl|OL901276.1_cds_UHO07587.1_1_[gene=blaOXA]_[protein=OXA-2_family_class_D_beta-lactamase_OXA-1049]_[protein_id=UHO07587.1]_[location=1..828]_[gbkey=     -----------------TGGATAGAAGGCA 540
lcl|NG_076678.1_cds_WP_219860730.1_1_[gene=blaOXA]_[locus_tag=A7J11_07184]_[protein=OXA-2_family_class_D_beta-lactamase_OXA-1017]_[protein_id=WP_21986     -----------------TGGATAGAAGGCA 540
lcl|MZ497412.1_cds_QXJ78545.1_1_[gene=blaOXA]_[protein=OXA-2_family_class_D_beta-lactamase_OXA-1017]_[protein_id=QXJ78545.1]_[location=1..828]_[gbkey=     -----------------TGGATAGAAGGCA 540
lcl|NG_068180.1_cds_WP_071537493.1_1_[gene=blaOXA]_[locus_tag=A7J11_06756]_[protein=OXA-2_family_class_D_beta-lactamase_OXA-544]_[protein_id=WP_071537     -----------------TGGATAGAAGGCA 540
lcl|NG_068179.1_cds_WP_058132644.1_1_[gene=blaOXA]_[locus_tag=A7J11_06757]_[protein=OXA-2_family_class_D_beta-lactamase_OXA-543]_[protein_id=WP_058132     -----------------GGGATAGAAGGCA 540
lcl|NG_062269.1_cds_WP_122630856.1_1_[gene=blaOXA]_[locus_tag=A7J11_05933]_[protein=OXA-2_family_class_D_beta-lactamase_OXA-737]_[protein_id=WP_122630     -----------------TGGATAGAAGGCA 540
lcl|NG_049595.1_cds_WP_063862540.1_1_[gene=blaOXA]_[locus_tag=A7J11_01065]_[protein=OXA-2_family_oxacillin-hydrolyzing_class_D_beta-lactamase_OXA-3]_[     -----------------TGGATAGATGGCA 540
lcl|MH780095.1_cds_AXQ11887.1_1_[gene=blaOXA]_[protein=OXA-2_family_class_D_beta-lactamase_OXA-737]_[protein_id=AXQ11887.1]_[location=1..828]_[gbkey=C     -----------------TGGATAGAAGGCA 540
lcl|MH986647.1_cds_AYF58374.1_1_[gene=blaOXA]_[protein=OXA-2_family_class_D_beta-lactamase_OXA-681]_[protein_id=AYF58374.1]_[location=1..825]_[gbkey=C     -----------------TGGA---AAGGCA 540
lcl|KY094077.1_cds_APC23886.1_1_[gene=blaOXA]_[protein=OXA-2_family_class_D_beta-lactamase_OXA-539]_[protein_id=APC23886.1]_[location=1..831]_[gbkey=C     -----------------TGGATAGAAGGCA 540
lcl|NG_052519.1_cds_WP_071846384.1_1_[gene=blaOXA]_[locus_tag=A7J11_04509]_[protein=OXA-2_family_class_D_beta-lactamase_OXA-541]_[protein_id=WP_071846     -----------------TGGATAGAAGGCA 540
lcl|NG_052174.1_cds_WP_071846203.1_1_[gene=blaOXA]_[locus_tag=A7J11_04710]_[protein=OXA-2_family_class_D_beta-lactamase_OXA-540]_[protein_id=WP_071846     -----------------TGGATAGAAGGCA 540
lcl|NG_049508.1_cds_WP_014386432.1_1_[gene=blaOXA]_[locus_tag=A7J11_00022]_[protein=OXA-2_family_oxacillin-hydrolyzing_class_D_beta-lactamase_OXA-21]_     -----------------TGGATAGATGGCA 540
lcl|JX566711.1_cds_AFY03503.1_6_[gene=blaOXA-2]_[protein=oxacillinase_OXA-2]_[protein_id=AFY03503.1]_[location=4881..5708]_[gbkey=CDS]                     -----------------TGGATAGAAGGCA 540
lcl|JX566710.1_cds_AFY03495.1_5_[gene=blaOXA-2]_[protein=oxacillinase_OXA-2]_[protein_id=AFY03495.1]_[location=3778..4605]_[gbkey=CDS]                     -----------------TGGATAGAAGGCA 540
lcl|KC907377.2_cds_AGT29637.1_4_[gene=blaOXA-2]_[protein=OXA-type_beta-lactamase_2]_[protein_id=AGT29637.1]_[location=1801..2628]_[gbkey=CDS]              -----------------TGGATAGAAGGCA 540
lcl|DQ522236.1_cds_ABF70506.1_5_[gene=blaOXA-2]_[protein=oxacillinase_OXA-2]_[protein_id=ABF70506.1]_[location=3731..4558]_[gbkey=CDS]                     -----------------TGGATAGAAGGCA 540
lcl|EU117158.1_cds_ABV24340.1_2_[gene=blaOXA-2]_[protein=truncated_beta-lactamase_OXA-2]_[protein_id=ABV24340.1]_[location=736..1374]_[gbkey=CDS]          -----------------TGGATAGAAGGCA 540
lcl|JX566715.1_cds_AFY03531.1_5_[gene=blaOXA-2]_[protein=oxacillinase_OXA-2]_[protein_id=AFY03531.1]_[location=2675..3502]_[gbkey=CDS]                     -----------------TGGATAGAAGGCA 540
lcl|JX566713.1_cds_AFY03518.1_5_[gene=blaOXA-2]_[protein=oxacillinase_OXA-2]_[protein_id=AFY03518.1]_[location=2675..3502]_[gbkey=CDS]                     -----------------TGGATAGAAGGCA 540
lcl|JX566712.1_cds_AFY03511.1_5_[gene=blaOXA-2]_[protein=oxacillinase_OXA-2]_[protein_id=AFY03511.1]_[location=2675..3502]_[gbkey=CDS]                     -----------------TGGATAGAAGGCA 540
lcl|JX566709.1_cds_AFY03489.1_4_[gene=blaOXA-2]_[protein=oxacillinase_OXA-2]_[protein_id=AFY03489.1]_[location=1819..2646]_[gbkey=CDS]                     -----------------TGGATAGAAGGCA 540
lcl|JX566707.1_cds_AFY03476.1_5_[gene=blaOXA-2]_[protein=oxacillinase_OXA-2]_[protein_id=AFY03476.1]_[location=2675..3502]_[gbkey=CDS]                     -----------------TGGATAGAAGGCA 540
lcl|JX566706.1_cds_AFY03469.1_5_[gene=blaOXA-2]_[protein=oxacillinase_OXA-2]_[protein_id=AFY03469.1]_[location=2675..3502]_[gbkey=CDS]                     -----------------TGGATAGAAGGCA 540
lcl|JX566704.1_cds_AFY03456.1_4_[gene=blaOXA-2]_[protein=oxacillinase_OXA-2]_[protein_id=AFY03456.1]_[location=1819..2646]_[gbkey=CDS]                     -----------------TGGATAGAAGGCA 540
lcl|KT984195.1_cds_AMB19635.1_2_[gene=blaOXA-2]_[protein=OXA-2_protein]_[protein_id=AMB19635.1]_[location=1178..2005]_[gbkey=CDS]                          -----------------TGGATAGAAGGCA 540
lcl|KF525320.1_cds_AGY30849.1_3_[protein=OXA-2]_[protein_id=AGY30849.1]_[location=1343..2170]_[gbkey=CDS]                                                  -----------------TGGATAGAAGGCA 540
lcl|AB188812.1_cds_BAD38630.1_5_[gene=blaOXA-2]_[protein=beta-lactamase_OXA-2]_[protein_id=BAD38630.1]_[location=2960..3787]_[gbkey=CDS]                   -----------------TGGATAGAAGGCA 540
lcl|JX982232.1_cds_AGC39281.1_6_[gene=blaOXA-2]_[protein=class_D_beta-lactamase_OXA-2]_[protein_id=AGC39281.1]_[location=2726..3553]_[gbkey=CDS]           -----------------TGGATAGAAGGCA 540
lcl|DQ357197.1_cds_ABC97287.1_3_[gene=blaOXA-2]_[protein=OXA-2]_[protein_id=ABC97287.1]_[location=1597..2424]_[gbkey=CDS]                                  -----------------TGGATAGAAGGCA 540
lcl|NG_079927.1_cds_WP_242934104.1_1_[gene=blaOXA]_[locus_tag=A7J11_07436]_[protein=OXA-2_family_class_D_beta-lactamase_OXA-1085]_[protein_id=WP_24293     ---------------------------GCA 540
lcl|NG_079926.1_cds_WP_242934103.1_1_[gene=blaOXA]_[locus_tag=A7J11_07435]_[protein=OXA-2_family_class_D_beta-lactamase_OXA-1084]_[protein_id=WP_24293     -----------------TGGATAGAAGGCA 540
lcl|NG_079925.1_cds_WP_125064048.1_1_[gene=blaOXA]_[locus_tag=A7J11_07434]_[protein=OXA-2_family_class_D_beta-lactamase_OXA-1083]_[protein_id=WP_12506     -----------------TGGATAGAAGGCA 540
lcl|NG_079924.1_cds_WP_242934102.1_1_[gene=blaOXA]_[locus_tag=A7J11_07433]_[protein=OXA-2_family_class_D_beta-lactamase_OXA-1082]_[protein_id=WP_24293     -----------------TGGATAGAATGCA 540
lcl|OP806900.1_cds_UZQ18800.1_1_[gene=blaOXA]_[protein=OXA-2_family_class_D_beta-lactamase_OXA-1173]_[protein_id=UZQ18800.1]_[location=1..828]_[gbkey=     -----------------TGGATAGAAGGCA 540
lcl|OP806899.1_cds_UZQ18799.1_1_[gene=blaOXA]_[protein=OXA-2_family_class_D_beta-lactamase_OXA-1172]_[protein_id=UZQ18799.1]_[location=1..825]_[gbkey=     -----------------TGGATAGAAGGCA 540
                                                                                                                                                                                         

OXA-1_consensus                                                                                                                                            GCTTAAAAATTTCACCAGAAGAACAAATTC 570
OXA01_crRNA                                                                                                                                                -------------ACCAGAAGAACAAATTC 570
Forward_primer                                                                                                                                             GCTTA------------------------- 570
Reverse_primer                                                                                                                                             ------------------------------ 570
lcl|PV103220.1_cds_XOU30729.1_1_[gene=blaOXA]_[protein=OXA-2_family_class_D_beta-lactamase_OXA-1372]_[protein_id=XOU30729.1]_[location=1..810]_[gbkey=     GCCTTGCAATCTCGGCGCAGGAGCAAATTG 570
lcl|PV707973.1_cds_XUZ93910.1_1_[gene=blaOXA]_[protein=OXA-2_family_class_D_beta-lactamase_OXA-1381]_[protein_id=XUZ93910.1]_[location=1..828]_[gbkey=     GCCTTGCAATCTCGGCGCAGGAGCAAATTG 570
lcl|PV940077.1_cds_XXP60828.1_1_[gene=blaOXA]_[protein=oxacillin-hydrolyzing_class_D_beta-lactamase_OXA-2]_[protein_id=XXP60828.1]_[location=1..828]_[     GCCTTGCAATCTCGGCGCAGGAGCAAATTG 570
lcl|NG_062301.1_cds_WP_122630881.1_1_[gene=blaOXA]_[locus_tag=A7J11_05965]_[protein=OXA-2_family_inhibitor-resistant_extended-spectrum_class_D_beta-la     GCCTTGCAATCTCGGCGCAGGAGCAAATTG 570
lcl|NG_148659.1_cds_WP_268871877.1_1_[gene=blaOXA]_[locus_tag=A7J11_07898]_[protein=OXA-2_family_class_D_beta-lactamase_OXA-1172]_[protein_id=WP_26887     ---TTGCAATCTCGGCGCAGGAGCAAATTG 570
lcl|MH556870.1_cds_AXL94277.1_1_[gene=blaOXA]_[protein=class_D_beta-lactamase_OXA-2]_[protein_id=AXL94277.1]_[location=22..849]_[gbkey=CDS]                GCCTTGCAATCTCGGCGCAGGAGCAAATTG 570
lcl|MN339504.1_cds_QEJ74001.1_1_[gene=blaOXA]_[protein=OXA-2_family_class_D_beta-lactamase_OXA-838]_[protein_id=QEJ74001.1]_[location=1..828]_[gbkey=C     GCCTTGCAATCTCGGCGCAGGAGCAAATTG 570
lcl|NG_049509.1_cds_WP_063861649.1_1_[gene=blaOXA]_[locus_tag=A7J11_02650]_[protein=OXA-2_family_extended-spectrum_class_D_beta-lactamase_OXA-210]_[pr     GCCTTGCAATCTCGGCGCAGGAGCAAATTG 570
lcl|NG_148660.1_cds_WP_268871878.1_1_[gene=blaOXA]_[locus_tag=A7J11_07899]_[protein=OXA-2_family_class_D_beta-lactamase_OXA-1173]_[protein_id=WP_26887     GCCTTGCAATCTCAGCACAGGAACAGATCG 570
lcl|NG_245182.1_cds_WP_435892096.1_1_[gene=blaOXA]_[locus_tag=A7J11_09485]_[protein=OXA-2_family_class_D_beta-lactamase_OXA-1381]_[protein_id=WP_43589     GCCTTGCAATCTCGGCGCAGGAGCAAATTG 570
lcl|ON651491.1_cds_UTS94244.1_1_[gene=blaOXA]_[protein=OXA-2_family_class_D_beta-lactamase_OXA-1136]_[protein_id=UTS94244.1]_[location=1..828]_[gbkey=     ATCTTGCTATCGCGGCACAAGAACAGATTG 570
lcl|NG_242746.1_cds_WP_367187967.1_1_[gene=blaOXA]_[locus_tag=A7J11_08442]_[protein=OXA-2_family_class_D_beta-lactamase_OXA-1243]_[protein_id=WP_36718     GCCTTGCAAAGACGGCGCAGGAGCAAATTG 570
lcl|NG_157032.1_cds_WP_279240797.1_1_[gene=blaOXA]_[locus_tag=A7J11_08036]_[protein=OXA-2_family_class_D_beta-lactamase_OXA-1187]_[protein_id=WP_27924     GCCTTGCAATCTCGGCGCAGGAGCAAATTG 570
lcl|NG_148666.1_cds_WP_117407753.1_1_[gene=blaOXA]_[locus_tag=A7J11_07836]_[protein=OXA-2_family_class_D_beta-lactamase_OXA-1183]_[protein_id=WP_11740     GCCTTGCAATCTCGGCGCAGGAGCAAATTG 570
lcl|NG_081722.1_cds_WP_256875618.1_1_[gene=blaOXA]_[locus_tag=A7J11_07665]_[protein=OXA-2_family_class_D_beta-lactamase_OXA-1136]_[protein_id=WP_25687     ATCTTGCTATCGCGGCACAAGAACAGATTG 570
lcl|NG_052064.1_cds_WP_071593233.1_1_[gene=blaOXA]_[locus_tag=A7J11_04308]_[protein=OXA-2_family_inhibitor-resistant_extended-spectrum_class_D_beta-la     GCCTTGCAATCTCGGCGCAGGAGCAAATTG 570
lcl|NG_049612.1_cds_WP_063862613.1_1_[gene=blaOXA]_[locus_tag=A7J11_00612]_[protein=OXA-2_family_extended-spectrum_class_D_beta-lactamase_OXA-32]_[pro     GCATTGCAATCTCGGCGCAGGAGCAAATTG 570
lcl|NG_049460.1_cds_WP_063861101.1_1_[gene=blaOXA]_[locus_tag=A7J11_02314]_[protein=OXA-2_family_extended-spectrum_class_D_beta-lactamase_OXA-161]_[pr     GCCTTGCAATCTCGGCGCAGGAGCAAATTG 570
lcl|NG_049448.1_cds_WP_063861048.1_1_[gene=blaOXA]_[locus_tag=A7J11_00751]_[protein=OXA-2_family_extended-spectrum_class_D_beta-lactamase_OXA-15]_[pro     GCCTTGCAATCTCGGCGCAGGAGCAAATTG 570
lcl|NG_049439.1_cds_WP_058177653.1_1_[gene=blaOXA]_[locus_tag=A7J11_01929]_[protein=OXA-2_family_extended-spectrum_class_D_beta-lactamase_OXA-141]_[pr     GCCTTGCAATCTCGGCGCAGGAGCAAATTG 570
lcl|NG_079239.1_cds_WP_240067729.1_1_[gene=blaOXA]_[locus_tag=A7J11_07374]_[protein=OXA-2_family_class_D_beta-lactamase_OXA-1049]_[protein_id=WP_24006     GCCTTGCAATCTCGGCGCAGGAGCAAATTG 570
lcl|OM638111.1_cds_ULU82660.1_1_[gene=blaOXA]_[protein=OXA-2_family_class_D_beta-lactamase_OXA-1085]_[protein_id=ULU82660.1]_[location=1..816]_[gbkey=     GCCTTGCAATCTCGGCGCAGGAGCAAATTG 570
lcl|OM638110.1_cds_ULU82659.1_1_[gene=blaOXA]_[protein=OXA-2_family_class_D_beta-lactamase_OXA-1084]_[protein_id=ULU82659.1]_[location=1..828]_[gbkey=     GCCTTGCAATCTCGGCGCAGGAGCAAATTG 570
lcl|OM638109.1_cds_ULU82658.1_1_[gene=blaOXA]_[protein=OXA-2_family_class_D_beta-lactamase_OXA-1083]_[protein_id=ULU82658.1]_[location=complement(1..8     GCCTTGCAATCTCGGCGCAGGAGCAAATTG 570
lcl|OM638108.1_cds_ULU82657.1_1_[gene=blaOXA]_[protein=OXA-2_family_class_D_beta-lactamase_OXA-1082]_[protein_id=ULU82657.1]_[location=complement(1..8     GCCTTGCAATCTCGGCGCAGGAGCAAATTG 570
lcl|OL901276.1_cds_UHO07587.1_1_[gene=blaOXA]_[protein=OXA-2_family_class_D_beta-lactamase_OXA-1049]_[protein_id=UHO07587.1]_[location=1..828]_[gbkey=     GCCTTGCAATCTCGGCGCAGGAGCAAATTG 570
lcl|NG_076678.1_cds_WP_219860730.1_1_[gene=blaOXA]_[locus_tag=A7J11_07184]_[protein=OXA-2_family_class_D_beta-lactamase_OXA-1017]_[protein_id=WP_21986     GCCTTGCAATCTCGGCGCAGGAGCAAATTG 570
lcl|MZ497412.1_cds_QXJ78545.1_1_[gene=blaOXA]_[protein=OXA-2_family_class_D_beta-lactamase_OXA-1017]_[protein_id=QXJ78545.1]_[location=1..828]_[gbkey=     GCCTTGCAATCTCGGCGCAGGAGCAAATTG 570
lcl|NG_068180.1_cds_WP_071537493.1_1_[gene=blaOXA]_[locus_tag=A7J11_06756]_[protein=OXA-2_family_class_D_beta-lactamase_OXA-544]_[protein_id=WP_071537     GCCTTGCAATCTCGGCGCAGGAGCAAATTG 570
lcl|NG_068179.1_cds_WP_058132644.1_1_[gene=blaOXA]_[locus_tag=A7J11_06757]_[protein=OXA-2_family_class_D_beta-lactamase_OXA-543]_[protein_id=WP_058132     GCCTTGCAATCTCGGCGCAGGAGCAAATTG 570
lcl|NG_062269.1_cds_WP_122630856.1_1_[gene=blaOXA]_[locus_tag=A7J11_05933]_[protein=OXA-2_family_class_D_beta-lactamase_OXA-737]_[protein_id=WP_122630     GCCTTGCAATCTCGGCGCAGGAGCAAATTG 570
lcl|NG_049595.1_cds_WP_063862540.1_1_[gene=blaOXA]_[locus_tag=A7J11_01065]_[protein=OXA-2_family_oxacillin-hydrolyzing_class_D_beta-lactamase_OXA-3]_[     ATCTTGCTATCGCGGCACAAGAACAGATTG 570
lcl|MH780095.1_cds_AXQ11887.1_1_[gene=blaOXA]_[protein=OXA-2_family_class_D_beta-lactamase_OXA-737]_[protein_id=AXQ11887.1]_[location=1..828]_[gbkey=C     GCCTTGCAATCTCGGCGCAGGAGCAAATTG 570
lcl|MH986647.1_cds_AYF58374.1_1_[gene=blaOXA]_[protein=OXA-2_family_class_D_beta-lactamase_OXA-681]_[protein_id=AYF58374.1]_[location=1..825]_[gbkey=C     GCCTTGCAATCTCGGCGCAGGAGCAAATTG 570
lcl|KY094077.1_cds_APC23886.1_1_[gene=blaOXA]_[protein=OXA-2_family_class_D_beta-lactamase_OXA-539]_[protein_id=APC23886.1]_[location=1..831]_[gbkey=C     GCCTTGCAATCTCGGCGCAGGAGCAAATTG 570
lcl|NG_052519.1_cds_WP_071846384.1_1_[gene=blaOXA]_[locus_tag=A7J11_04509]_[protein=OXA-2_family_class_D_beta-lactamase_OXA-541]_[protein_id=WP_071846     GCCTTGCAATCTCGGCGCAGGAGCAAATTG 570
lcl|NG_052174.1_cds_WP_071846203.1_1_[gene=blaOXA]_[locus_tag=A7J11_04710]_[protein=OXA-2_family_class_D_beta-lactamase_OXA-540]_[protein_id=WP_071846     GCCTTGCAATCTCGGCGCAGGAGCAAATTG 570
lcl|NG_049508.1_cds_WP_014386432.1_1_[gene=blaOXA]_[locus_tag=A7J11_00022]_[protein=OXA-2_family_oxacillin-hydrolyzing_class_D_beta-lactamase_OXA-21]_     ATCTTGCTATCGCGGCACAAGAACAGATTG 570
lcl|JX566711.1_cds_AFY03503.1_6_[gene=blaOXA-2]_[protein=oxacillinase_OXA-2]_[protein_id=AFY03503.1]_[location=4881..5708]_[gbkey=CDS]                     GCCTTGCAATCTCGGCGCAGGAGCAAATTG 570
lcl|JX566710.1_cds_AFY03495.1_5_[gene=blaOXA-2]_[protein=oxacillinase_OXA-2]_[protein_id=AFY03495.1]_[location=3778..4605]_[gbkey=CDS]                     GCCTTGCAATCTCGGCGCAGGAGCAAATTG 570
lcl|KC907377.2_cds_AGT29637.1_4_[gene=blaOXA-2]_[protein=OXA-type_beta-lactamase_2]_[protein_id=AGT29637.1]_[location=1801..2628]_[gbkey=CDS]              GCCTTGCAATCTCGGCGCAGGAGCAAATTG 570
lcl|DQ522236.1_cds_ABF70506.1_5_[gene=blaOXA-2]_[protein=oxacillinase_OXA-2]_[protein_id=ABF70506.1]_[location=3731..4558]_[gbkey=CDS]                     GCCTTGCAATCTCGGCGCAGGAGCAAATTG 570
lcl|EU117158.1_cds_ABV24340.1_2_[gene=blaOXA-2]_[protein=truncated_beta-lactamase_OXA-2]_[protein_id=ABV24340.1]_[location=736..1374]_[gbkey=CDS]          GCCTTGCAATCTCGGCGCAGGAGCAAATTG 570
lcl|JX566715.1_cds_AFY03531.1_5_[gene=blaOXA-2]_[protein=oxacillinase_OXA-2]_[protein_id=AFY03531.1]_[location=2675..3502]_[gbkey=CDS]                     GCCTTGCAATCTCGGCGCAGGAGCAAATTG 570
lcl|JX566713.1_cds_AFY03518.1_5_[gene=blaOXA-2]_[protein=oxacillinase_OXA-2]_[protein_id=AFY03518.1]_[location=2675..3502]_[gbkey=CDS]                     GCCTTGCAATCTCGGCGCAGGAGCAAATTG 570
lcl|JX566712.1_cds_AFY03511.1_5_[gene=blaOXA-2]_[protein=oxacillinase_OXA-2]_[protein_id=AFY03511.1]_[location=2675..3502]_[gbkey=CDS]                     GCCTTGCAATCTCGGCGCAGGAGCAAATTG 570
lcl|JX566709.1_cds_AFY03489.1_4_[gene=blaOXA-2]_[protein=oxacillinase_OXA-2]_[protein_id=AFY03489.1]_[location=1819..2646]_[gbkey=CDS]                     GCCTTGCAATCTCGGCGCAGGAGCAAATTG 570
lcl|JX566707.1_cds_AFY03476.1_5_[gene=blaOXA-2]_[protein=oxacillinase_OXA-2]_[protein_id=AFY03476.1]_[location=2675..3502]_[gbkey=CDS]                     GCCTTGCAATCTCGGCGCAGGAGCAAATTG 570
lcl|JX566706.1_cds_AFY03469.1_5_[gene=blaOXA-2]_[protein=oxacillinase_OXA-2]_[protein_id=AFY03469.1]_[location=2675..3502]_[gbkey=CDS]                     GCCTTGCAATCTCGGCGCAGGAGCAAATTG 570
lcl|JX566704.1_cds_AFY03456.1_4_[gene=blaOXA-2]_[protein=oxacillinase_OXA-2]_[protein_id=AFY03456.1]_[location=1819..2646]_[gbkey=CDS]                     GCCTTGCAATCTCGGCGCAGGAGCAAATTG 570
lcl|KT984195.1_cds_AMB19635.1_2_[gene=blaOXA-2]_[protein=OXA-2_protein]_[protein_id=AMB19635.1]_[location=1178..2005]_[gbkey=CDS]                          GCCTTGCAATCTCGGCGCAGGAGCAAATTG 570
lcl|KF525320.1_cds_AGY30849.1_3_[protein=OXA-2]_[protein_id=AGY30849.1]_[location=1343..2170]_[gbkey=CDS]                                                  GCCTTGCAATCTCGGCGCAGGAGCAAATTG 570
lcl|AB188812.1_cds_BAD38630.1_5_[gene=blaOXA-2]_[protein=beta-lactamase_OXA-2]_[protein_id=BAD38630.1]_[location=2960..3787]_[gbkey=CDS]                   GCCTTGCAATCTCGGCGCAGGAGCAAATTG 570
lcl|JX982232.1_cds_AGC39281.1_6_[gene=blaOXA-2]_[protein=class_D_beta-lactamase_OXA-2]_[protein_id=AGC39281.1]_[location=2726..3553]_[gbkey=CDS]           GCCTTGCAATCTCGGCGCAGGAGCAAATTG 570
lcl|DQ357197.1_cds_ABC97287.1_3_[gene=blaOXA-2]_[protein=OXA-2]_[protein_id=ABC97287.1]_[location=1597..2424]_[gbkey=CDS]                                  GCCTTGCAATCTCGGCGCAGGAGCAAATTG 570
lcl|NG_079927.1_cds_WP_242934104.1_1_[gene=blaOXA]_[locus_tag=A7J11_07436]_[protein=OXA-2_family_class_D_beta-lactamase_OXA-1085]_[protein_id=WP_24293     GCCTTGCAATCTCGGCGCAGGAGCAAATTG 570
lcl|NG_079926.1_cds_WP_242934103.1_1_[gene=blaOXA]_[locus_tag=A7J11_07435]_[protein=OXA-2_family_class_D_beta-lactamase_OXA-1084]_[protein_id=WP_24293     GCCTTGCAATCTCGGCGCAGGAGCAAATTG 570
lcl|NG_079925.1_cds_WP_125064048.1_1_[gene=blaOXA]_[locus_tag=A7J11_07434]_[protein=OXA-2_family_class_D_beta-lactamase_OXA-1083]_[protein_id=WP_12506     GCCTTGCAATCTCGGCGCAGGAGCAAATTG 570
lcl|NG_079924.1_cds_WP_242934102.1_1_[gene=blaOXA]_[locus_tag=A7J11_07433]_[protein=OXA-2_family_class_D_beta-lactamase_OXA-1082]_[protein_id=WP_24293     GCCTTGCAATCTCGGCGCAGGAGCAAATTG 570
lcl|OP806900.1_cds_UZQ18800.1_1_[gene=blaOXA]_[protein=OXA-2_family_class_D_beta-lactamase_OXA-1173]_[protein_id=UZQ18800.1]_[location=1..828]_[gbkey=     GCCTTGCAATCTCAGCACAGGAACAGATCG 570
lcl|OP806899.1_cds_UZQ18799.1_1_[gene=blaOXA]_[protein=OXA-2_family_class_D_beta-lactamase_OXA-1172]_[protein_id=UZQ18799.1]_[location=1..825]_[gbkey=     ---TTGCAATCTCGGCGCAGGAGCAAATTG 570
                                                                                                                                                                                         

OXA-1_consensus                                                                                                                                            AATTCCTGCGTAAAATTATTAATCACAATC 600
OXA01_crRNA                                                                                                                                                AATTCCT----------------------- 600
Forward_primer                                                                                                                                             ------------------------------ 600
Reverse_primer                                                                                                                                             ------------------------------ 600
lcl|PV103220.1_cds_XOU30729.1_1_[gene=blaOXA]_[protein=OXA-2_family_class_D_beta-lactamase_OXA-1372]_[protein_id=XOU30729.1]_[location=1..810]_[gbkey=     CATTTCTCAGGAAGCTCTATCGTAACGAGC 600
lcl|PV707973.1_cds_XUZ93910.1_1_[gene=blaOXA]_[protein=OXA-2_family_class_D_beta-lactamase_OXA-1381]_[protein_id=XUZ93910.1]_[location=1..828]_[gbkey=     CATTTCTCAGGAAGCTCTATCGTAACGAGC 600
lcl|PV940077.1_cds_XXP60828.1_1_[gene=blaOXA]_[protein=oxacillin-hydrolyzing_class_D_beta-lactamase_OXA-2]_[protein_id=XXP60828.1]_[location=1..828]_[     CATTTCTCAGGAAGCTCTATCGTAACGAGC 600
lcl|NG_062301.1_cds_WP_122630881.1_1_[gene=blaOXA]_[locus_tag=A7J11_05965]_[protein=OXA-2_family_inhibitor-resistant_extended-spectrum_class_D_beta-la     CATTTCTCAGGAAGCTCTATCGTAACGAGC 600
lcl|NG_148659.1_cds_WP_268871877.1_1_[gene=blaOXA]_[locus_tag=A7J11_07898]_[protein=OXA-2_family_class_D_beta-lactamase_OXA-1172]_[protein_id=WP_26887     CATTTCTCAGGAAGCTCTATCGTAACGAGC 600
lcl|MH556870.1_cds_AXL94277.1_1_[gene=blaOXA]_[protein=class_D_beta-lactamase_OXA-2]_[protein_id=AXL94277.1]_[location=22..849]_[gbkey=CDS]                CATTTCTCAGGAAGCTCTATCGTAACGAGC 600
lcl|MN339504.1_cds_QEJ74001.1_1_[gene=blaOXA]_[protein=OXA-2_family_class_D_beta-lactamase_OXA-838]_[protein_id=QEJ74001.1]_[location=1..828]_[gbkey=C     CATTTCTCAGGAAGCTCTATCGTAACGAGC 600
lcl|NG_049509.1_cds_WP_063861649.1_1_[gene=blaOXA]_[locus_tag=A7J11_02650]_[protein=OXA-2_family_extended-spectrum_class_D_beta-lactamase_OXA-210]_[pr     CATTTCTCAGGAAGCTCTATCGTAACGAGC 600
lcl|NG_148660.1_cds_WP_268871878.1_1_[gene=blaOXA]_[locus_tag=A7J11_07899]_[protein=OXA-2_family_class_D_beta-lactamase_OXA-1173]_[protein_id=WP_26887     CGTTTCTCAGAAAGCTCTATCAAAACGATC 600
lcl|NG_245182.1_cds_WP_435892096.1_1_[gene=blaOXA]_[locus_tag=A7J11_09485]_[protein=OXA-2_family_class_D_beta-lactamase_OXA-1381]_[protein_id=WP_43589     CATTTCTCAGGAAGCTCTATCGTAACGAGC 600
lcl|ON651491.1_cds_UTS94244.1_1_[gene=blaOXA]_[protein=OXA-2_family_class_D_beta-lactamase_OXA-1136]_[protein_id=UTS94244.1]_[location=1..828]_[gbkey=     CATTTCTCAGGAAGCTCTATCATAACGAGT 600
lcl|NG_242746.1_cds_WP_367187967.1_1_[gene=blaOXA]_[locus_tag=A7J11_08442]_[protein=OXA-2_family_class_D_beta-lactamase_OXA-1243]_[protein_id=WP_36718     CAAAACTCAGGAAGCTCTATCGTAACGAGC 600
lcl|NG_157032.1_cds_WP_279240797.1_1_[gene=blaOXA]_[locus_tag=A7J11_08036]_[protein=OXA-2_family_class_D_beta-lactamase_OXA-1187]_[protein_id=WP_27924     CATTTCTCAGGAAGCTCTATCGTAACGAGC 600
lcl|NG_148666.1_cds_WP_117407753.1_1_[gene=blaOXA]_[locus_tag=A7J11_07836]_[protein=OXA-2_family_class_D_beta-lactamase_OXA-1183]_[protein_id=WP_11740     CATTTCTCAGGAAGCTCTATCGTAACGAGC 600
lcl|NG_081722.1_cds_WP_256875618.1_1_[gene=blaOXA]_[locus_tag=A7J11_07665]_[protein=OXA-2_family_class_D_beta-lactamase_OXA-1136]_[protein_id=WP_25687     CATTTCTCAGGAAGCTCTATCATAACGAGT 600
lcl|NG_052064.1_cds_WP_071593233.1_1_[gene=blaOXA]_[locus_tag=A7J11_04308]_[protein=OXA-2_family_inhibitor-resistant_extended-spectrum_class_D_beta-la     CATTTCTCAGGAAGCTCTATCGTAACGAGC 600
lcl|NG_049612.1_cds_WP_063862613.1_1_[gene=blaOXA]_[locus_tag=A7J11_00612]_[protein=OXA-2_family_extended-spectrum_class_D_beta-lactamase_OXA-32]_[pro     CATTTCTCAGGAAGCTCTATCGTAACGAGC 600
lcl|NG_049460.1_cds_WP_063861101.1_1_[gene=blaOXA]_[locus_tag=A7J11_02314]_[protein=OXA-2_family_extended-spectrum_class_D_beta-lactamase_OXA-161]_[pr     CATTTCTCAGGAAGCTCTATCGTAACGAGC 600
lcl|NG_049448.1_cds_WP_063861048.1_1_[gene=blaOXA]_[locus_tag=A7J11_00751]_[protein=OXA-2_family_extended-spectrum_class_D_beta-lactamase_OXA-15]_[pro     CATTTCTCAGGAAGCTCTATCGTAACGAGC 600
lcl|NG_049439.1_cds_WP_058177653.1_1_[gene=blaOXA]_[locus_tag=A7J11_01929]_[protein=OXA-2_family_extended-spectrum_class_D_beta-lactamase_OXA-141]_[pr     CATTTCTCAGGAAGCTCTATCGTAACGAGC 600
lcl|NG_079239.1_cds_WP_240067729.1_1_[gene=blaOXA]_[locus_tag=A7J11_07374]_[protein=OXA-2_family_class_D_beta-lactamase_OXA-1049]_[protein_id=WP_24006     CATTTCTCAGGAAGCTCTATCGTAACGAGC 600
lcl|OM638111.1_cds_ULU82660.1_1_[gene=blaOXA]_[protein=OXA-2_family_class_D_beta-lactamase_OXA-1085]_[protein_id=ULU82660.1]_[location=1..816]_[gbkey=     CATTTCTCAGGAAGCTCTATCGTAACGAGC 600
lcl|OM638110.1_cds_ULU82659.1_1_[gene=blaOXA]_[protein=OXA-2_family_class_D_beta-lactamase_OXA-1084]_[protein_id=ULU82659.1]_[location=1..828]_[gbkey=     CATTTCTCAGGAAGCTCTATCGTAACGAGC 600
lcl|OM638109.1_cds_ULU82658.1_1_[gene=blaOXA]_[protein=OXA-2_family_class_D_beta-lactamase_OXA-1083]_[protein_id=ULU82658.1]_[location=complement(1..8     CATTTCTCAGGAAGCTCTATCGTAACGAGC 600
lcl|OM638108.1_cds_ULU82657.1_1_[gene=blaOXA]_[protein=OXA-2_family_class_D_beta-lactamase_OXA-1082]_[protein_id=ULU82657.1]_[location=complement(1..8     CATTTCTCAGGAAGCTCTATCGTAACGAGC 600
lcl|OL901276.1_cds_UHO07587.1_1_[gene=blaOXA]_[protein=OXA-2_family_class_D_beta-lactamase_OXA-1049]_[protein_id=UHO07587.1]_[location=1..828]_[gbkey=     CATTTCTCAGGAAGCTCTATCGTAACGAGC 600
lcl|NG_076678.1_cds_WP_219860730.1_1_[gene=blaOXA]_[locus_tag=A7J11_07184]_[protein=OXA-2_family_class_D_beta-lactamase_OXA-1017]_[protein_id=WP_21986     CATTTCTCAGGAAGCTCTATCGTAACGAGC 600
lcl|MZ497412.1_cds_QXJ78545.1_1_[gene=blaOXA]_[protein=OXA-2_family_class_D_beta-lactamase_OXA-1017]_[protein_id=QXJ78545.1]_[location=1..828]_[gbkey=     CATTTCTCAGGAAGCTCTATCGTAACGAGC 600
lcl|NG_068180.1_cds_WP_071537493.1_1_[gene=blaOXA]_[locus_tag=A7J11_06756]_[protein=OXA-2_family_class_D_beta-lactamase_OXA-544]_[protein_id=WP_071537     CATTTCTCAGGAAGCTCTATCGTAACGAGC 600
lcl|NG_068179.1_cds_WP_058132644.1_1_[gene=blaOXA]_[locus_tag=A7J11_06757]_[protein=OXA-2_family_class_D_beta-lactamase_OXA-543]_[protein_id=WP_058132     CATTTCTCAGGAAGCTCTATCGTAACGAGC 600
lcl|NG_062269.1_cds_WP_122630856.1_1_[gene=blaOXA]_[locus_tag=A7J11_05933]_[protein=OXA-2_family_class_D_beta-lactamase_OXA-737]_[protein_id=WP_122630     CATTTCTCAGGAAGCTCTATCGTAACGAGC 600
lcl|NG_049595.1_cds_WP_063862540.1_1_[gene=blaOXA]_[locus_tag=A7J11_01065]_[protein=OXA-2_family_oxacillin-hydrolyzing_class_D_beta-lactamase_OXA-3]_[     CATTTCTCAGGAAGCTCTATCATAACGAGT 600
lcl|MH780095.1_cds_AXQ11887.1_1_[gene=blaOXA]_[protein=OXA-2_family_class_D_beta-lactamase_OXA-737]_[protein_id=AXQ11887.1]_[location=1..828]_[gbkey=C     CATTTCTCAGGAAGCTCTATCGTAACGAGC 600
lcl|MH986647.1_cds_AYF58374.1_1_[gene=blaOXA]_[protein=OXA-2_family_class_D_beta-lactamase_OXA-681]_[protein_id=AYF58374.1]_[location=1..825]_[gbkey=C     CATTTCTCAGGAAGCTCTATCGTAACGAGC 600
lcl|KY094077.1_cds_APC23886.1_1_[gene=blaOXA]_[protein=OXA-2_family_class_D_beta-lactamase_OXA-539]_[protein_id=APC23886.1]_[location=1..831]_[gbkey=C     CATTTCTCAGGAAGCTCTATCGTAACGAGC 600
lcl|NG_052519.1_cds_WP_071846384.1_1_[gene=blaOXA]_[locus_tag=A7J11_04509]_[protein=OXA-2_family_class_D_beta-lactamase_OXA-541]_[protein_id=WP_071846     CATTTCTCAGGAAGCTCTATCGTAACGAGC 600
lcl|NG_052174.1_cds_WP_071846203.1_1_[gene=blaOXA]_[locus_tag=A7J11_04710]_[protein=OXA-2_family_class_D_beta-lactamase_OXA-540]_[protein_id=WP_071846     CATTTCTCAGGAAGCTCTATCGTAACGAGC 600
lcl|NG_049508.1_cds_WP_014386432.1_1_[gene=blaOXA]_[locus_tag=A7J11_00022]_[protein=OXA-2_family_oxacillin-hydrolyzing_class_D_beta-lactamase_OXA-21]_     CATTTCTCAGGAAGCTCTATCATAACGAGT 600
lcl|JX566711.1_cds_AFY03503.1_6_[gene=blaOXA-2]_[protein=oxacillinase_OXA-2]_[protein_id=AFY03503.1]_[location=4881..5708]_[gbkey=CDS]                     CATTTCTCAGGAAGCTCTATCGTAACGAGC 600
lcl|JX566710.1_cds_AFY03495.1_5_[gene=blaOXA-2]_[protein=oxacillinase_OXA-2]_[protein_id=AFY03495.1]_[location=3778..4605]_[gbkey=CDS]                     CATTTCTCAGGAAGCTCTATCGTAACGAGC 600
lcl|KC907377.2_cds_AGT29637.1_4_[gene=blaOXA-2]_[protein=OXA-type_beta-lactamase_2]_[protein_id=AGT29637.1]_[location=1801..2628]_[gbkey=CDS]              CATTTCTCAGGAAGCTCTATCGTAACGAGC 600
lcl|DQ522236.1_cds_ABF70506.1_5_[gene=blaOXA-2]_[protein=oxacillinase_OXA-2]_[protein_id=ABF70506.1]_[location=3731..4558]_[gbkey=CDS]                     CATTTCTCAGGAAGCTCTATCGTAACGAGC 600
lcl|EU117158.1_cds_ABV24340.1_2_[gene=blaOXA-2]_[protein=truncated_beta-lactamase_OXA-2]_[protein_id=ABV24340.1]_[location=736..1374]_[gbkey=CDS]          CATTTCTCAGGAAGCTCTATCGTAACGAGC 600
lcl|JX566715.1_cds_AFY03531.1_5_[gene=blaOXA-2]_[protein=oxacillinase_OXA-2]_[protein_id=AFY03531.1]_[location=2675..3502]_[gbkey=CDS]                     CATTTCTCAGGAAGCTCTATCGTAACGAGC 600
lcl|JX566713.1_cds_AFY03518.1_5_[gene=blaOXA-2]_[protein=oxacillinase_OXA-2]_[protein_id=AFY03518.1]_[location=2675..3502]_[gbkey=CDS]                     CATTTCTCAGGAAGCTCTATCGTAACGAGC 600
lcl|JX566712.1_cds_AFY03511.1_5_[gene=blaOXA-2]_[protein=oxacillinase_OXA-2]_[protein_id=AFY03511.1]_[location=2675..3502]_[gbkey=CDS]                     CATTTCTCAGGAAGCTCTATCGTAACGAGC 600
lcl|JX566709.1_cds_AFY03489.1_4_[gene=blaOXA-2]_[protein=oxacillinase_OXA-2]_[protein_id=AFY03489.1]_[location=1819..2646]_[gbkey=CDS]                     CATTTCTCAGGAAGCTCTATCGTAACGAGC 600
lcl|JX566707.1_cds_AFY03476.1_5_[gene=blaOXA-2]_[protein=oxacillinase_OXA-2]_[protein_id=AFY03476.1]_[location=2675..3502]_[gbkey=CDS]                     CATTTCTCAGGAAGCTCTATCGTAACGAGC 600
lcl|JX566706.1_cds_AFY03469.1_5_[gene=blaOXA-2]_[protein=oxacillinase_OXA-2]_[protein_id=AFY03469.1]_[location=2675..3502]_[gbkey=CDS]                     CATTTCTCAGGAAGCTCTATCGTAACGAGC 600
lcl|JX566704.1_cds_AFY03456.1_4_[gene=blaOXA-2]_[protein=oxacillinase_OXA-2]_[protein_id=AFY03456.1]_[location=1819..2646]_[gbkey=CDS]                     CATTTCTCAGGAAGCTCTATCGTAACGAGC 600
lcl|KT984195.1_cds_AMB19635.1_2_[gene=blaOXA-2]_[protein=OXA-2_protein]_[protein_id=AMB19635.1]_[location=1178..2005]_[gbkey=CDS]                          CATTTCTCAGGAAGCTCTATCGTAACGAGC 600
lcl|KF525320.1_cds_AGY30849.1_3_[protein=OXA-2]_[protein_id=AGY30849.1]_[location=1343..2170]_[gbkey=CDS]                                                  CATTTCTCAGGAAGCTCTATCGTAACGAGC 600
lcl|AB188812.1_cds_BAD38630.1_5_[gene=blaOXA-2]_[protein=beta-lactamase_OXA-2]_[protein_id=BAD38630.1]_[location=2960..3787]_[gbkey=CDS]                   CATTTCTCAGGAAGCTCTATCGTAACGAGC 600
lcl|JX982232.1_cds_AGC39281.1_6_[gene=blaOXA-2]_[protein=class_D_beta-lactamase_OXA-2]_[protein_id=AGC39281.1]_[location=2726..3553]_[gbkey=CDS]           CATTTCTCAGGAAGCTCTATCGTAACGAGC 600
lcl|DQ357197.1_cds_ABC97287.1_3_[gene=blaOXA-2]_[protein=OXA-2]_[protein_id=ABC97287.1]_[location=1597..2424]_[gbkey=CDS]                                  CATTTCTCAGGAAGCTCTATCGTAACGAGC 600
lcl|NG_079927.1_cds_WP_242934104.1_1_[gene=blaOXA]_[locus_tag=A7J11_07436]_[protein=OXA-2_family_class_D_beta-lactamase_OXA-1085]_[protein_id=WP_24293     CATTTCTCAGGAAGCTCTATCGTAACGAGC 600
lcl|NG_079926.1_cds_WP_242934103.1_1_[gene=blaOXA]_[locus_tag=A7J11_07435]_[protein=OXA-2_family_class_D_beta-lactamase_OXA-1084]_[protein_id=WP_24293     CATTTCTCAGGAAGCTCTATCGTAACGAGC 600
lcl|NG_079925.1_cds_WP_125064048.1_1_[gene=blaOXA]_[locus_tag=A7J11_07434]_[protein=OXA-2_family_class_D_beta-lactamase_OXA-1083]_[protein_id=WP_12506     CATTTCTCAGGAAGCTCTATCGTAACGAGC 600
lcl|NG_079924.1_cds_WP_242934102.1_1_[gene=blaOXA]_[locus_tag=A7J11_07433]_[protein=OXA-2_family_class_D_beta-lactamase_OXA-1082]_[protein_id=WP_24293     CATTTCTCAGGAAGCTCTATCGTAACGAGC 600
lcl|OP806900.1_cds_UZQ18800.1_1_[gene=blaOXA]_[protein=OXA-2_family_class_D_beta-lactamase_OXA-1173]_[protein_id=UZQ18800.1]_[location=1..828]_[gbkey=     CGTTTCTCAGAAAGCTCTATCAAAACGATC 600
lcl|OP806899.1_cds_UZQ18799.1_1_[gene=blaOXA]_[protein=OXA-2_family_class_D_beta-lactamase_OXA-1172]_[protein_id=UZQ18799.1]_[location=1..825]_[gbkey=     CATTTCTCAGGAAGCTCTATCGTAACGAGC 600
                                                                                                                                                                                         

OXA-1_consensus                                                                                                                                            TCCCAGTTAAAAACTCAGCCATAGAAAACA 630
OXA01_crRNA                                                                                                                                                ------------------------------ 630
Forward_primer                                                                                                                                             ------------------------------ 630
Reverse_primer                                                                                                                                             ------------------------------ 630
lcl|PV103220.1_cds_XOU30729.1_1_[gene=blaOXA]_[protein=OXA-2_family_class_D_beta-lactamase_OXA-1372]_[protein_id=XOU30729.1]_[location=1..810]_[gbkey=     TGCCCTTTCGG---------GTAGAACATC 630
lcl|PV707973.1_cds_XUZ93910.1_1_[gene=blaOXA]_[protein=OXA-2_family_class_D_beta-lactamase_OXA-1381]_[protein_id=XUZ93910.1]_[location=1..828]_[gbkey=     TGCCCTTTCGG---------GTAGAACATC 630
lcl|PV940077.1_cds_XXP60828.1_1_[gene=blaOXA]_[protein=oxacillin-hydrolyzing_class_D_beta-lactamase_OXA-2]_[protein_id=XXP60828.1]_[location=1..828]_[     TGCCCTTTCGG---------GTAGAACATC 630
lcl|NG_062301.1_cds_WP_122630881.1_1_[gene=blaOXA]_[locus_tag=A7J11_05965]_[protein=OXA-2_family_inhibitor-resistant_extended-spectrum_class_D_beta-la     TGCCCTTTCGG---------GTAGAACATC 630
lcl|NG_148659.1_cds_WP_268871877.1_1_[gene=blaOXA]_[locus_tag=A7J11_07898]_[protein=OXA-2_family_class_D_beta-lactamase_OXA-1172]_[protein_id=WP_26887     TGCCCTTTCGG---------GTAGAACATC 630
lcl|MH556870.1_cds_AXL94277.1_1_[gene=blaOXA]_[protein=class_D_beta-lactamase_OXA-2]_[protein_id=AXL94277.1]_[location=22..849]_[gbkey=CDS]                TGCCCTTTCGG---------GTAGAACATC 630
lcl|MN339504.1_cds_QEJ74001.1_1_[gene=blaOXA]_[protein=OXA-2_family_class_D_beta-lactamase_OXA-838]_[protein_id=QEJ74001.1]_[location=1..828]_[gbkey=C     TGCCCTTTCGG---------GTAGAACATC 630
lcl|NG_049509.1_cds_WP_063861649.1_1_[gene=blaOXA]_[locus_tag=A7J11_02650]_[protein=OXA-2_family_extended-spectrum_class_D_beta-lactamase_OXA-210]_[pr     TGCCCTTTCGG---------GTAGAACATC 630
lcl|NG_148660.1_cds_WP_268871878.1_1_[gene=blaOXA]_[locus_tag=A7J11_07899]_[protein=OXA-2_family_class_D_beta-lactamase_OXA-1173]_[protein_id=WP_26887     TGCCCTTTAGG---------GTGGAACATC 630
lcl|NG_245182.1_cds_WP_435892096.1_1_[gene=blaOXA]_[locus_tag=A7J11_09485]_[protein=OXA-2_family_class_D_beta-lactamase_OXA-1381]_[protein_id=WP_43589     TGCCCTTTCGG---------GTAGAACATC 630
lcl|ON651491.1_cds_UTS94244.1_1_[gene=blaOXA]_[protein=OXA-2_family_class_D_beta-lactamase_OXA-1136]_[protein_id=UTS94244.1]_[location=1..828]_[gbkey=     TGCCCTTTCGG---------GTAGAACATC 630
lcl|NG_242746.1_cds_WP_367187967.1_1_[gene=blaOXA]_[locus_tag=A7J11_08442]_[protein=OXA-2_family_class_D_beta-lactamase_OXA-1243]_[protein_id=WP_36718     TGCCCTTTCGG---------GTAGAACATC 630
lcl|NG_157032.1_cds_WP_279240797.1_1_[gene=blaOXA]_[locus_tag=A7J11_08036]_[protein=OXA-2_family_class_D_beta-lactamase_OXA-1187]_[protein_id=WP_27924     TGCCCTTTCGG---------GTAGAACATC 630
lcl|NG_148666.1_cds_WP_117407753.1_1_[gene=blaOXA]_[locus_tag=A7J11_07836]_[protein=OXA-2_family_class_D_beta-lactamase_OXA-1183]_[protein_id=WP_11740     TGCCCTTTCGG---------GTAGAACATC 630
lcl|NG_081722.1_cds_WP_256875618.1_1_[gene=blaOXA]_[locus_tag=A7J11_07665]_[protein=OXA-2_family_class_D_beta-lactamase_OXA-1136]_[protein_id=WP_25687     TGCCCTTTCGG---------GTAGAACATC 630
lcl|NG_052064.1_cds_WP_071593233.1_1_[gene=blaOXA]_[locus_tag=A7J11_04308]_[protein=OXA-2_family_inhibitor-resistant_extended-spectrum_class_D_beta-la     TGCCCTTTCGG---------GTAGAACATC 630
lcl|NG_049612.1_cds_WP_063862613.1_1_[gene=blaOXA]_[locus_tag=A7J11_00612]_[protein=OXA-2_family_extended-spectrum_class_D_beta-lactamase_OXA-32]_[pro     TGCCCTTTCGG---------GTAGAACATC 630
lcl|NG_049460.1_cds_WP_063861101.1_1_[gene=blaOXA]_[locus_tag=A7J11_02314]_[protein=OXA-2_family_extended-spectrum_class_D_beta-lactamase_OXA-161]_[pr     TGCCCTTTCGG---------GTAGAACATC 630
lcl|NG_049448.1_cds_WP_063861048.1_1_[gene=blaOXA]_[locus_tag=A7J11_00751]_[protein=OXA-2_family_extended-spectrum_class_D_beta-lactamase_OXA-15]_[pro     TGCCCTTTCGG---------GTAGAACATC 630
lcl|NG_049439.1_cds_WP_058177653.1_1_[gene=blaOXA]_[locus_tag=A7J11_01929]_[protein=OXA-2_family_extended-spectrum_class_D_beta-lactamase_OXA-141]_[pr     TGCCCTTTCGG---------GTAGAACATC 630
lcl|NG_079239.1_cds_WP_240067729.1_1_[gene=blaOXA]_[locus_tag=A7J11_07374]_[protein=OXA-2_family_class_D_beta-lactamase_OXA-1049]_[protein_id=WP_24006     TGCCCTTTCGG---------GTAGAACATC 630
lcl|OM638111.1_cds_ULU82660.1_1_[gene=blaOXA]_[protein=OXA-2_family_class_D_beta-lactamase_OXA-1085]_[protein_id=ULU82660.1]_[location=1..816]_[gbkey=     TGCCCTTTCGG---------GTAGAACATC 630
lcl|OM638110.1_cds_ULU82659.1_1_[gene=blaOXA]_[protein=OXA-2_family_class_D_beta-lactamase_OXA-1084]_[protein_id=ULU82659.1]_[location=1..828]_[gbkey=     TGCCCTTTCGG---------GTAGAACATC 630
lcl|OM638109.1_cds_ULU82658.1_1_[gene=blaOXA]_[protein=OXA-2_family_class_D_beta-lactamase_OXA-1083]_[protein_id=ULU82658.1]_[location=complement(1..8     TGCCCTTTCGG---------GTAGAACATC 630
lcl|OM638108.1_cds_ULU82657.1_1_[gene=blaOXA]_[protein=OXA-2_family_class_D_beta-lactamase_OXA-1082]_[protein_id=ULU82657.1]_[location=complement(1..8     TGCCCTTTCGG---------GTAGAACATC 630
lcl|OL901276.1_cds_UHO07587.1_1_[gene=blaOXA]_[protein=OXA-2_family_class_D_beta-lactamase_OXA-1049]_[protein_id=UHO07587.1]_[location=1..828]_[gbkey=     TGCCCTTTCGG---------GTAGAACATC 630
lcl|NG_076678.1_cds_WP_219860730.1_1_[gene=blaOXA]_[locus_tag=A7J11_07184]_[protein=OXA-2_family_class_D_beta-lactamase_OXA-1017]_[protein_id=WP_21986     TGCCCTTTCGG---------GTAGAACATC 630
lcl|MZ497412.1_cds_QXJ78545.1_1_[gene=blaOXA]_[protein=OXA-2_family_class_D_beta-lactamase_OXA-1017]_[protein_id=QXJ78545.1]_[location=1..828]_[gbkey=     TGCCCTTTCGG---------GTAGAACATC 630
lcl|NG_068180.1_cds_WP_071537493.1_1_[gene=blaOXA]_[locus_tag=A7J11_06756]_[protein=OXA-2_family_class_D_beta-lactamase_OXA-544]_[protein_id=WP_071537     TGCCCTTTCGG---------GTAGAACATC 630
lcl|NG_068179.1_cds_WP_058132644.1_1_[gene=blaOXA]_[locus_tag=A7J11_06757]_[protein=OXA-2_family_class_D_beta-lactamase_OXA-543]_[protein_id=WP_058132     TGCCCTTTCGG---------GTAGAACATC 630
lcl|NG_062269.1_cds_WP_122630856.1_1_[gene=blaOXA]_[locus_tag=A7J11_05933]_[protein=OXA-2_family_class_D_beta-lactamase_OXA-737]_[protein_id=WP_122630     TGCCCTTTCGG---------GTAGAACATC 630
lcl|NG_049595.1_cds_WP_063862540.1_1_[gene=blaOXA]_[locus_tag=A7J11_01065]_[protein=OXA-2_family_oxacillin-hydrolyzing_class_D_beta-lactamase_OXA-3]_[     TGCCCTTTCGG---------GTAGAACATC 630
lcl|MH780095.1_cds_AXQ11887.1_1_[gene=blaOXA]_[protein=OXA-2_family_class_D_beta-lactamase_OXA-737]_[protein_id=AXQ11887.1]_[location=1..828]_[gbkey=C     TGCCCTTTCGG---------GTAGAACATC 630
lcl|MH986647.1_cds_AYF58374.1_1_[gene=blaOXA]_[protein=OXA-2_family_class_D_beta-lactamase_OXA-681]_[protein_id=AYF58374.1]_[location=1..825]_[gbkey=C     TGCCCTTTCGG---------GTAGAACATC 630
lcl|KY094077.1_cds_APC23886.1_1_[gene=blaOXA]_[protein=OXA-2_family_class_D_beta-lactamase_OXA-539]_[protein_id=APC23886.1]_[location=1..831]_[gbkey=C     TGCCCTTTCGG---------GTAGAACATC 630
lcl|NG_052519.1_cds_WP_071846384.1_1_[gene=blaOXA]_[locus_tag=A7J11_04509]_[protein=OXA-2_family_class_D_beta-lactamase_OXA-541]_[protein_id=WP_071846     TGCCCTTTCGG---------GTAGAACATC 630
lcl|NG_052174.1_cds_WP_071846203.1_1_[gene=blaOXA]_[locus_tag=A7J11_04710]_[protein=OXA-2_family_class_D_beta-lactamase_OXA-540]_[protein_id=WP_071846     TGCCCTTTCGG---------GTAGAACATC 630
lcl|NG_049508.1_cds_WP_014386432.1_1_[gene=blaOXA]_[locus_tag=A7J11_00022]_[protein=OXA-2_family_oxacillin-hydrolyzing_class_D_beta-lactamase_OXA-21]_     TGCCCTTTCGG---------GTAGAACATC 630
lcl|JX566711.1_cds_AFY03503.1_6_[gene=blaOXA-2]_[protein=oxacillinase_OXA-2]_[protein_id=AFY03503.1]_[location=4881..5708]_[gbkey=CDS]                     TGCCCTTTCGG---------GTAGAACATC 630
lcl|JX566710.1_cds_AFY03495.1_5_[gene=blaOXA-2]_[protein=oxacillinase_OXA-2]_[protein_id=AFY03495.1]_[location=3778..4605]_[gbkey=CDS]                     TGCCCTTTCGG---------GTAGAACATC 630
lcl|KC907377.2_cds_AGT29637.1_4_[gene=blaOXA-2]_[protein=OXA-type_beta-lactamase_2]_[protein_id=AGT29637.1]_[location=1801..2628]_[gbkey=CDS]              TGCCCTTTCGG---------GTAGAACATC 630
lcl|DQ522236.1_cds_ABF70506.1_5_[gene=blaOXA-2]_[protein=oxacillinase_OXA-2]_[protein_id=ABF70506.1]_[location=3731..4558]_[gbkey=CDS]                     TGCCCTTTCGG---------GTAGAACATC 630
lcl|EU117158.1_cds_ABV24340.1_2_[gene=blaOXA-2]_[protein=truncated_beta-lactamase_OXA-2]_[protein_id=ABV24340.1]_[location=736..1374]_[gbkey=CDS]          TGCCCTTTCGG---------GTAGAACATC 630
lcl|JX566715.1_cds_AFY03531.1_5_[gene=blaOXA-2]_[protein=oxacillinase_OXA-2]_[protein_id=AFY03531.1]_[location=2675..3502]_[gbkey=CDS]                     TGCCCTTTCGG---------GTAGAACATC 630
lcl|JX566713.1_cds_AFY03518.1_5_[gene=blaOXA-2]_[protein=oxacillinase_OXA-2]_[protein_id=AFY03518.1]_[location=2675..3502]_[gbkey=CDS]                     TGCCCTTTCGG---------GTAGAACATC 630
lcl|JX566712.1_cds_AFY03511.1_5_[gene=blaOXA-2]_[protein=oxacillinase_OXA-2]_[protein_id=AFY03511.1]_[location=2675..3502]_[gbkey=CDS]                     TGCCCTTTCGG---------GTAGAACATC 630
lcl|JX566709.1_cds_AFY03489.1_4_[gene=blaOXA-2]_[protein=oxacillinase_OXA-2]_[protein_id=AFY03489.1]_[location=1819..2646]_[gbkey=CDS]                     TGCCCTTTCGG---------GTAGAACATC 630
lcl|JX566707.1_cds_AFY03476.1_5_[gene=blaOXA-2]_[protein=oxacillinase_OXA-2]_[protein_id=AFY03476.1]_[location=2675..3502]_[gbkey=CDS]                     TGCCCTTTCGG---------GTAGAACATC 630
lcl|JX566706.1_cds_AFY03469.1_5_[gene=blaOXA-2]_[protein=oxacillinase_OXA-2]_[protein_id=AFY03469.1]_[location=2675..3502]_[gbkey=CDS]                     TGCCCTTTCGG---------GTAGAACATC 630
lcl|JX566704.1_cds_AFY03456.1_4_[gene=blaOXA-2]_[protein=oxacillinase_OXA-2]_[protein_id=AFY03456.1]_[location=1819..2646]_[gbkey=CDS]                     TGCCCTTTCGG---------GTAGAACATC 630
lcl|KT984195.1_cds_AMB19635.1_2_[gene=blaOXA-2]_[protein=OXA-2_protein]_[protein_id=AMB19635.1]_[location=1178..2005]_[gbkey=CDS]                          TGCCCTTTCGG---------GTAGAACATC 630
lcl|KF525320.1_cds_AGY30849.1_3_[protein=OXA-2]_[protein_id=AGY30849.1]_[location=1343..2170]_[gbkey=CDS]                                                  TGCCCTTTCGG---------GTAGAACATC 630
lcl|AB188812.1_cds_BAD38630.1_5_[gene=blaOXA-2]_[protein=beta-lactamase_OXA-2]_[protein_id=BAD38630.1]_[location=2960..3787]_[gbkey=CDS]                   TGCCCTTTCGG---------GTAGAACATC 630
lcl|JX982232.1_cds_AGC39281.1_6_[gene=blaOXA-2]_[protein=class_D_beta-lactamase_OXA-2]_[protein_id=AGC39281.1]_[location=2726..3553]_[gbkey=CDS]           TGCCCTTTCGG---------GTAGAACATC 630
lcl|DQ357197.1_cds_ABC97287.1_3_[gene=blaOXA-2]_[protein=OXA-2]_[protein_id=ABC97287.1]_[location=1597..2424]_[gbkey=CDS]                                  TGCCCTTTCGG---------GTAGAACATC 630
lcl|NG_079927.1_cds_WP_242934104.1_1_[gene=blaOXA]_[locus_tag=A7J11_07436]_[protein=OXA-2_family_class_D_beta-lactamase_OXA-1085]_[protein_id=WP_24293     TGCCCTTTCGG---------GTAGAACATC 630
lcl|NG_079926.1_cds_WP_242934103.1_1_[gene=blaOXA]_[locus_tag=A7J11_07435]_[protein=OXA-2_family_class_D_beta-lactamase_OXA-1084]_[protein_id=WP_24293     TGCCCTTTCGG---------GTAGAACATC 630
lcl|NG_079925.1_cds_WP_125064048.1_1_[gene=blaOXA]_[locus_tag=A7J11_07434]_[protein=OXA-2_family_class_D_beta-lactamase_OXA-1083]_[protein_id=WP_12506     TGCCCTTTCGG---------GTAGAACATC 630
lcl|NG_079924.1_cds_WP_242934102.1_1_[gene=blaOXA]_[locus_tag=A7J11_07433]_[protein=OXA-2_family_class_D_beta-lactamase_OXA-1082]_[protein_id=WP_24293     TGCCCTTTCGG---------GTAGAACATC 630
lcl|OP806900.1_cds_UZQ18800.1_1_[gene=blaOXA]_[protein=OXA-2_family_class_D_beta-lactamase_OXA-1173]_[protein_id=UZQ18800.1]_[location=1..828]_[gbkey=     TGCCCTTTAGG---------GTGGAACATC 630
lcl|OP806899.1_cds_UZQ18799.1_1_[gene=blaOXA]_[protein=OXA-2_family_class_D_beta-lactamase_OXA-1172]_[protein_id=UZQ18799.1]_[location=1..825]_[gbkey=     TGCCCTTTCGG---------GTAGAACATC 630
                                                                                                                                                                                         

OXA-1_consensus                                                                                                                                            CCATAGAGAACATGTATCTACAAGATCTGG 660
OXA01_crRNA                                                                                                                                                ------------------------------ 660
Forward_primer                                                                                                                                             ------------------------------ 660
Reverse_primer                                                                                                                                             ------------------------------ 660
lcl|PV103220.1_cds_XOU30729.1_1_[gene=blaOXA]_[protein=OXA-2_family_class_D_beta-lactamase_OXA-1372]_[protein_id=XOU30729.1]_[location=1..810]_[gbkey=     AGCGCTTGGTCAAGGATCTCATGATTGTGG 660
lcl|PV707973.1_cds_XUZ93910.1_1_[gene=blaOXA]_[protein=OXA-2_family_class_D_beta-lactamase_OXA-1381]_[protein_id=XUZ93910.1]_[location=1..828]_[gbkey=     AGCGCTTGGTCAAGGATCTCATGATTGTGG 660
lcl|PV940077.1_cds_XXP60828.1_1_[gene=blaOXA]_[protein=oxacillin-hydrolyzing_class_D_beta-lactamase_OXA-2]_[protein_id=XXP60828.1]_[location=1..828]_[     AGCGCTTGGTCAAGGATCTCATGATTGTGG 660
lcl|NG_062301.1_cds_WP_122630881.1_1_[gene=blaOXA]_[locus_tag=A7J11_05965]_[protein=OXA-2_family_inhibitor-resistant_extended-spectrum_class_D_beta-la     AGCGCTTGGTCAAGGATCTCATGATTGTGG 660
lcl|NG_148659.1_cds_WP_268871877.1_1_[gene=blaOXA]_[locus_tag=A7J11_07898]_[protein=OXA-2_family_class_D_beta-lactamase_OXA-1172]_[protein_id=WP_26887     AGCGCTTGGTCAAGGATCTCATGATTGTGG 660
lcl|MH556870.1_cds_AXL94277.1_1_[gene=blaOXA]_[protein=class_D_beta-lactamase_OXA-2]_[protein_id=AXL94277.1]_[location=22..849]_[gbkey=CDS]                AGCGCTTGGTCAAGGATCTCGTGATTGTGG 660
lcl|MN339504.1_cds_QEJ74001.1_1_[gene=blaOXA]_[protein=OXA-2_family_class_D_beta-lactamase_OXA-838]_[protein_id=QEJ74001.1]_[location=1..828]_[gbkey=C     AGCGCTTGGTCAAGGATCTCATGATTGTGG 660
lcl|NG_049509.1_cds_WP_063861649.1_1_[gene=blaOXA]_[locus_tag=A7J11_02650]_[protein=OXA-2_family_extended-spectrum_class_D_beta-lactamase_OXA-210]_[pr     AGCGCTTGGTCAAGGATCTCATGATTGTGG 660
lcl|NG_148660.1_cds_WP_268871878.1_1_[gene=blaOXA]_[locus_tag=A7J11_07899]_[protein=OXA-2_family_class_D_beta-lactamase_OXA-1173]_[protein_id=WP_26887     AGCGCTTGGTCAAGGATCTGATGATTGTGG 660
lcl|NG_245182.1_cds_WP_435892096.1_1_[gene=blaOXA]_[locus_tag=A7J11_09485]_[protein=OXA-2_family_class_D_beta-lactamase_OXA-1381]_[protein_id=WP_43589     AGCGCTTGGTCAAGGATCTCATGATTGTGG 660
lcl|ON651491.1_cds_UTS94244.1_1_[gene=blaOXA]_[protein=OXA-2_family_class_D_beta-lactamase_OXA-1136]_[protein_id=UTS94244.1]_[location=1..828]_[gbkey=     AGCGCTTGGTCAAGGACCTCATGATTGTGG 660
lcl|NG_242746.1_cds_WP_367187967.1_1_[gene=blaOXA]_[locus_tag=A7J11_08442]_[protein=OXA-2_family_class_D_beta-lactamase_OXA-1243]_[protein_id=WP_36718     AGCGCTTGGTCAAGGATCTCATGATTGTGG 660
lcl|NG_157032.1_cds_WP_279240797.1_1_[gene=blaOXA]_[locus_tag=A7J11_08036]_[protein=OXA-2_family_class_D_beta-lactamase_OXA-1187]_[protein_id=WP_27924     AGCGCTTGGTCAAGGATCTCATGATTGTGG 660
lcl|NG_148666.1_cds_WP_117407753.1_1_[gene=blaOXA]_[locus_tag=A7J11_07836]_[protein=OXA-2_family_class_D_beta-lactamase_OXA-1183]_[protein_id=WP_11740     AGCGCTTGGTCAAGGATCTCATGATTGTGG 660
lcl|NG_081722.1_cds_WP_256875618.1_1_[gene=blaOXA]_[locus_tag=A7J11_07665]_[protein=OXA-2_family_class_D_beta-lactamase_OXA-1136]_[protein_id=WP_25687     AGCGCTTGGTCAAGGACCTCATGATTGTGG 660
lcl|NG_052064.1_cds_WP_071593233.1_1_[gene=blaOXA]_[locus_tag=A7J11_04308]_[protein=OXA-2_family_inhibitor-resistant_extended-spectrum_class_D_beta-la     AGCGCTTGGTCAAGGATCTCATGATTGTGG 660
lcl|NG_049612.1_cds_WP_063862613.1_1_[gene=blaOXA]_[locus_tag=A7J11_00612]_[protein=OXA-2_family_extended-spectrum_class_D_beta-lactamase_OXA-32]_[pro     AGCGCTTGGTCAAGGATCTCATGATTGTGG 660
lcl|NG_049460.1_cds_WP_063861101.1_1_[gene=blaOXA]_[locus_tag=A7J11_02314]_[protein=OXA-2_family_extended-spectrum_class_D_beta-lactamase_OXA-161]_[pr     AGCGCTTGGTCAAGGATCTCATGATTGTGG 660
lcl|NG_049448.1_cds_WP_063861048.1_1_[gene=blaOXA]_[locus_tag=A7J11_00751]_[protein=OXA-2_family_extended-spectrum_class_D_beta-lactamase_OXA-15]_[pro     AGCGCTTGGTCAAGGATCTCATGATTGTGG 660
lcl|NG_049439.1_cds_WP_058177653.1_1_[gene=blaOXA]_[locus_tag=A7J11_01929]_[protein=OXA-2_family_extended-spectrum_class_D_beta-lactamase_OXA-141]_[pr     AGCGCTTGGTCAAGGATCTCATGATTGTGG 660
lcl|NG_079239.1_cds_WP_240067729.1_1_[gene=blaOXA]_[locus_tag=A7J11_07374]_[protein=OXA-2_family_class_D_beta-lactamase_OXA-1049]_[protein_id=WP_24006     AGCGCTTGGTCAAGGATCTCATGATTGTGG 660
lcl|OM638111.1_cds_ULU82660.1_1_[gene=blaOXA]_[protein=OXA-2_family_class_D_beta-lactamase_OXA-1085]_[protein_id=ULU82660.1]_[location=1..816]_[gbkey=     AGCGCTTGGTCAAGGATCTCATGATTGTGG 660
lcl|OM638110.1_cds_ULU82659.1_1_[gene=blaOXA]_[protein=OXA-2_family_class_D_beta-lactamase_OXA-1084]_[protein_id=ULU82659.1]_[location=1..828]_[gbkey=     AGCGCTTGGTCAAGGATCTCATGATTGTGG 660
lcl|OM638109.1_cds_ULU82658.1_1_[gene=blaOXA]_[protein=OXA-2_family_class_D_beta-lactamase_OXA-1083]_[protein_id=ULU82658.1]_[location=complement(1..8     AGCGCTTGGTCAAGGATCTCATGATTGTGG 660
lcl|OM638108.1_cds_ULU82657.1_1_[gene=blaOXA]_[protein=OXA-2_family_class_D_beta-lactamase_OXA-1082]_[protein_id=ULU82657.1]_[location=complement(1..8     AGCGCTTGGTCAAGGATCTCATGATTGTGG 660
lcl|OL901276.1_cds_UHO07587.1_1_[gene=blaOXA]_[protein=OXA-2_family_class_D_beta-lactamase_OXA-1049]_[protein_id=UHO07587.1]_[location=1..828]_[gbkey=     AGCGCTTGGTCAAGGATCTCATGATTGTGG 660
lcl|NG_076678.1_cds_WP_219860730.1_1_[gene=blaOXA]_[locus_tag=A7J11_07184]_[protein=OXA-2_family_class_D_beta-lactamase_OXA-1017]_[protein_id=WP_21986     AGCGCTTGGTCAAGGATCTCATGATTGTGG 660
lcl|MZ497412.1_cds_QXJ78545.1_1_[gene=blaOXA]_[protein=OXA-2_family_class_D_beta-lactamase_OXA-1017]_[protein_id=QXJ78545.1]_[location=1..828]_[gbkey=     AGCGCTTGGTCAAGGATCTCATGATTGTGG 660
lcl|NG_068180.1_cds_WP_071537493.1_1_[gene=blaOXA]_[locus_tag=A7J11_06756]_[protein=OXA-2_family_class_D_beta-lactamase_OXA-544]_[protein_id=WP_071537     AGCGCTTGGTCAAGGATCTCATGATTGTGG 660
lcl|NG_068179.1_cds_WP_058132644.1_1_[gene=blaOXA]_[locus_tag=A7J11_06757]_[protein=OXA-2_family_class_D_beta-lactamase_OXA-543]_[protein_id=WP_058132     AGCGCTTGGTCAAGGATCTCATGATTGTGG 660
lcl|NG_062269.1_cds_WP_122630856.1_1_[gene=blaOXA]_[locus_tag=A7J11_05933]_[protein=OXA-2_family_class_D_beta-lactamase_OXA-737]_[protein_id=WP_122630     AGCGCTTGGTCAAGGATCTCATGATTGTGG 660
lcl|NG_049595.1_cds_WP_063862540.1_1_[gene=blaOXA]_[locus_tag=A7J11_01065]_[protein=OXA-2_family_oxacillin-hydrolyzing_class_D_beta-lactamase_OXA-3]_[     AGCGCTTGGTCAAGGACCTCATGATTGTGG 660
lcl|MH780095.1_cds_AXQ11887.1_1_[gene=blaOXA]_[protein=OXA-2_family_class_D_beta-lactamase_OXA-737]_[protein_id=AXQ11887.1]_[location=1..828]_[gbkey=C     AGCGCTTGGTCAAGGATCTCATGATTGTGG 660
lcl|MH986647.1_cds_AYF58374.1_1_[gene=blaOXA]_[protein=OXA-2_family_class_D_beta-lactamase_OXA-681]_[protein_id=AYF58374.1]_[location=1..825]_[gbkey=C     AGCGCTTGGTCAAGGATCTCATGATTGTGG 660
lcl|KY094077.1_cds_APC23886.1_1_[gene=blaOXA]_[protein=OXA-2_family_class_D_beta-lactamase_OXA-539]_[protein_id=APC23886.1]_[location=1..831]_[gbkey=C     AGCGCTTGGTCAAGGATCTCATGATTGTGG 660
lcl|NG_052519.1_cds_WP_071846384.1_1_[gene=blaOXA]_[locus_tag=A7J11_04509]_[protein=OXA-2_family_class_D_beta-lactamase_OXA-541]_[protein_id=WP_071846     AGCGCTTGGTCAAGGATCTCATGATTGTGG 660
lcl|NG_052174.1_cds_WP_071846203.1_1_[gene=blaOXA]_[locus_tag=A7J11_04710]_[protein=OXA-2_family_class_D_beta-lactamase_OXA-540]_[protein_id=WP_071846     AGCGCTTGGTCAAGGATCTCATGATTGTGG 660
lcl|NG_049508.1_cds_WP_014386432.1_1_[gene=blaOXA]_[locus_tag=A7J11_00022]_[protein=OXA-2_family_oxacillin-hydrolyzing_class_D_beta-lactamase_OXA-21]_     AGCGCTTGGTCAAGGACCTCATGATTGTGG 660
lcl|JX566711.1_cds_AFY03503.1_6_[gene=blaOXA-2]_[protein=oxacillinase_OXA-2]_[protein_id=AFY03503.1]_[location=4881..5708]_[gbkey=CDS]                     AGCGCTTGGTCAAGGATCTCATGATTGTGG 660
lcl|JX566710.1_cds_AFY03495.1_5_[gene=blaOXA-2]_[protein=oxacillinase_OXA-2]_[protein_id=AFY03495.1]_[location=3778..4605]_[gbkey=CDS]                     AGCGCTTGGTCAAGGATCTCATGATTGTGG 660
lcl|KC907377.2_cds_AGT29637.1_4_[gene=blaOXA-2]_[protein=OXA-type_beta-lactamase_2]_[protein_id=AGT29637.1]_[location=1801..2628]_[gbkey=CDS]              AGCGCTTGGTCAAGGATCTCATGATTGTGG 660
lcl|DQ522236.1_cds_ABF70506.1_5_[gene=blaOXA-2]_[protein=oxacillinase_OXA-2]_[protein_id=ABF70506.1]_[location=3731..4558]_[gbkey=CDS]                     AGCGCTTGGTCAAGGATCTCATGATTGTGG 660
lcl|EU117158.1_cds_ABV24340.1_2_[gene=blaOXA-2]_[protein=truncated_beta-lactamase_OXA-2]_[protein_id=ABV24340.1]_[location=736..1374]_[gbkey=CDS]          AGCGCTTGGTCAAGGACCTCATGATTGTGG 660
lcl|JX566715.1_cds_AFY03531.1_5_[gene=blaOXA-2]_[protein=oxacillinase_OXA-2]_[protein_id=AFY03531.1]_[location=2675..3502]_[gbkey=CDS]                     AGCGCTTGGTCAAGGATCTCATGATTGTGG 660
lcl|JX566713.1_cds_AFY03518.1_5_[gene=blaOXA-2]_[protein=oxacillinase_OXA-2]_[protein_id=AFY03518.1]_[location=2675..3502]_[gbkey=CDS]                     AGCGCTTGGTCAAGGATCTCATGATTGTGG 660
lcl|JX566712.1_cds_AFY03511.1_5_[gene=blaOXA-2]_[protein=oxacillinase_OXA-2]_[protein_id=AFY03511.1]_[location=2675..3502]_[gbkey=CDS]                     AGCGCTTGGTCAAGGATCTCATGATTGTGG 660
lcl|JX566709.1_cds_AFY03489.1_4_[gene=blaOXA-2]_[protein=oxacillinase_OXA-2]_[protein_id=AFY03489.1]_[location=1819..2646]_[gbkey=CDS]                     AGCGCTTGGTCAAGGATCTCATGATTGTGG 660
lcl|JX566707.1_cds_AFY03476.1_5_[gene=blaOXA-2]_[protein=oxacillinase_OXA-2]_[protein_id=AFY03476.1]_[location=2675..3502]_[gbkey=CDS]                     AGCGCTTGGTCAAGGATCTCATGATTGTGG 660
lcl|JX566706.1_cds_AFY03469.1_5_[gene=blaOXA-2]_[protein=oxacillinase_OXA-2]_[protein_id=AFY03469.1]_[location=2675..3502]_[gbkey=CDS]                     AGCGCTTGGTCAAGGATCTCATGATTGTGG 660
lcl|JX566704.1_cds_AFY03456.1_4_[gene=blaOXA-2]_[protein=oxacillinase_OXA-2]_[protein_id=AFY03456.1]_[location=1819..2646]_[gbkey=CDS]                     AGCGCTTGGTCAAGGATCTCATGATTGTGG 660
lcl|KT984195.1_cds_AMB19635.1_2_[gene=blaOXA-2]_[protein=OXA-2_protein]_[protein_id=AMB19635.1]_[location=1178..2005]_[gbkey=CDS]                          AGCGCTTGGTCAAGGATCTCATGATTGTGG 660
lcl|KF525320.1_cds_AGY30849.1_3_[protein=OXA-2]_[protein_id=AGY30849.1]_[location=1343..2170]_[gbkey=CDS]                                                  AGCGCTTGGTCAAGGATCTCATGATTGTGG 660
lcl|AB188812.1_cds_BAD38630.1_5_[gene=blaOXA-2]_[protein=beta-lactamase_OXA-2]_[protein_id=BAD38630.1]_[location=2960..3787]_[gbkey=CDS]                   AGCGCTTGGTCAAGGATCTCATGATTGTGG 660
lcl|JX982232.1_cds_AGC39281.1_6_[gene=blaOXA-2]_[protein=class_D_beta-lactamase_OXA-2]_[protein_id=AGC39281.1]_[location=2726..3553]_[gbkey=CDS]           AGCGCTTGGTCAAGGATCTCATGATTGTGG 660
lcl|DQ357197.1_cds_ABC97287.1_3_[gene=blaOXA-2]_[protein=OXA-2]_[protein_id=ABC97287.1]_[location=1597..2424]_[gbkey=CDS]                                  AGCGCTTGGTCAAGGATCTCATGATTGTGG 660
lcl|NG_079927.1_cds_WP_242934104.1_1_[gene=blaOXA]_[locus_tag=A7J11_07436]_[protein=OXA-2_family_class_D_beta-lactamase_OXA-1085]_[protein_id=WP_24293     AGCGCTTGGTCAAGGATCTCATGATTGTGG 660
lcl|NG_079926.1_cds_WP_242934103.1_1_[gene=blaOXA]_[locus_tag=A7J11_07435]_[protein=OXA-2_family_class_D_beta-lactamase_OXA-1084]_[protein_id=WP_24293     AGCGCTTGGTCAAGGATCTCATGATTGTGG 660
lcl|NG_079925.1_cds_WP_125064048.1_1_[gene=blaOXA]_[locus_tag=A7J11_07434]_[protein=OXA-2_family_class_D_beta-lactamase_OXA-1083]_[protein_id=WP_12506     AGCGCTTGGTCAAGGATCTCATGATTGTGG 660
lcl|NG_079924.1_cds_WP_242934102.1_1_[gene=blaOXA]_[locus_tag=A7J11_07433]_[protein=OXA-2_family_class_D_beta-lactamase_OXA-1082]_[protein_id=WP_24293     AGCGCTTGGTCAAGGATCTCATGATTGTGG 660
lcl|OP806900.1_cds_UZQ18800.1_1_[gene=blaOXA]_[protein=OXA-2_family_class_D_beta-lactamase_OXA-1173]_[protein_id=UZQ18800.1]_[location=1..828]_[gbkey=     AGCGCTTGGTCAAGGATCTGATGATTGTGG 660
lcl|OP806899.1_cds_UZQ18799.1_1_[gene=blaOXA]_[protein=OXA-2_family_class_D_beta-lactamase_OXA-1172]_[protein_id=UZQ18799.1]_[location=1..825]_[gbkey=     AGCGCTTGGTCAAGGATCTCATGATTGTGG 660
                                                                                                                                                                                         

OXA-1_consensus                                                                                                                                            ATAATAGTACAAAACTGTATGGGAAAACTG 690
OXA01_crRNA                                                                                                                                                ------------------------------ 690
Forward_primer                                                                                                                                             ------------------------------ 690
Reverse_primer                                                                                                                                             ------------------------------ 690
lcl|PV103220.1_cds_XOU30729.1_1_[gene=blaOXA]_[protein=OXA-2_family_class_D_beta-lactamase_OXA-1372]_[protein_id=XOU30729.1]_[location=1..810]_[gbkey=     AAGCCGGTCGCAACTGGATACTGCGTGCAA 690
lcl|PV707973.1_cds_XUZ93910.1_1_[gene=blaOXA]_[protein=OXA-2_family_class_D_beta-lactamase_OXA-1381]_[protein_id=XUZ93910.1]_[location=1..828]_[gbkey=     AAGCCGGTCGCAACTGGATACTGCGTGCAA 690
lcl|PV940077.1_cds_XXP60828.1_1_[gene=blaOXA]_[protein=oxacillin-hydrolyzing_class_D_beta-lactamase_OXA-2]_[protein_id=XXP60828.1]_[location=1..828]_[     AAGCCGGTCGCAACTGGATACTGCGTGCAA 690
lcl|NG_062301.1_cds_WP_122630881.1_1_[gene=blaOXA]_[locus_tag=A7J11_05965]_[protein=OXA-2_family_inhibitor-resistant_extended-spectrum_class_D_beta-la     AAGCCGGTCGCAACTGGATACTGCGTGCAA 690
lcl|NG_148659.1_cds_WP_268871877.1_1_[gene=blaOXA]_[locus_tag=A7J11_07898]_[protein=OXA-2_family_class_D_beta-lactamase_OXA-1172]_[protein_id=WP_26887     AAGCCGGTCGCAACTGGATACTGCGTGCAA 690
lcl|MH556870.1_cds_AXL94277.1_1_[gene=blaOXA]_[protein=class_D_beta-lactamase_OXA-2]_[protein_id=AXL94277.1]_[location=22..849]_[gbkey=CDS]                AAGCCGGTCGCAACTGGATACTGCGTGCAA 690
lcl|MN339504.1_cds_QEJ74001.1_1_[gene=blaOXA]_[protein=OXA-2_family_class_D_beta-lactamase_OXA-838]_[protein_id=QEJ74001.1]_[location=1..828]_[gbkey=C     AAGCCGGTCGCAACTGGATACTGCGTGCAA 690
lcl|NG_049509.1_cds_WP_063861649.1_1_[gene=blaOXA]_[locus_tag=A7J11_02650]_[protein=OXA-2_family_extended-spectrum_class_D_beta-lactamase_OXA-210]_[pr     AAGCCGGTCGCAACTGGATACTGCGTGCAA 690
lcl|NG_148660.1_cds_WP_268871878.1_1_[gene=blaOXA]_[locus_tag=A7J11_07899]_[protein=OXA-2_family_class_D_beta-lactamase_OXA-1173]_[protein_id=WP_26887     AAGCGGGACGCAACTGGATTCTGCGCGCGA 690
lcl|NG_245182.1_cds_WP_435892096.1_1_[gene=blaOXA]_[locus_tag=A7J11_09485]_[protein=OXA-2_family_class_D_beta-lactamase_OXA-1381]_[protein_id=WP_43589     AAGCCGGTCGCAACTGGATACTGCGTGCAA 690
lcl|ON651491.1_cds_UTS94244.1_1_[gene=blaOXA]_[protein=OXA-2_family_class_D_beta-lactamase_OXA-1136]_[protein_id=UTS94244.1]_[location=1..828]_[gbkey=     AAGCCGGTCGCAACTGGATACTGCGCGCAA 690
lcl|NG_242746.1_cds_WP_367187967.1_1_[gene=blaOXA]_[locus_tag=A7J11_08442]_[protein=OXA-2_family_class_D_beta-lactamase_OXA-1243]_[protein_id=WP_36718     AAGCCGGTCGCAACTGGATACTGCGTGCAA 690
lcl|NG_157032.1_cds_WP_279240797.1_1_[gene=blaOXA]_[locus_tag=A7J11_08036]_[protein=OXA-2_family_class_D_beta-lactamase_OXA-1187]_[protein_id=WP_27924     AAGCCGGTCGCAACTGGATACTGCGTGCAA 690
lcl|NG_148666.1_cds_WP_117407753.1_1_[gene=blaOXA]_[locus_tag=A7J11_07836]_[protein=OXA-2_family_class_D_beta-lactamase_OXA-1183]_[protein_id=WP_11740     AAGCCGGTCGCAACTGGATACTGCGTGCAA 690
lcl|NG_081722.1_cds_WP_256875618.1_1_[gene=blaOXA]_[locus_tag=A7J11_07665]_[protein=OXA-2_family_class_D_beta-lactamase_OXA-1136]_[protein_id=WP_25687     AAGCCGGTCGCAACTGGATACTGCGCGCAA 690
lcl|NG_052064.1_cds_WP_071593233.1_1_[gene=blaOXA]_[locus_tag=A7J11_04308]_[protein=OXA-2_family_inhibitor-resistant_extended-spectrum_class_D_beta-la     AAGCCGGTCGCAACTGGATACTGCGTGCAA 690
lcl|NG_049612.1_cds_WP_063862613.1_1_[gene=blaOXA]_[locus_tag=A7J11_00612]_[protein=OXA-2_family_extended-spectrum_class_D_beta-lactamase_OXA-32]_[pro     AAGCCGGTCGCAACTGGATACTGCGTGCAA 690
lcl|NG_049460.1_cds_WP_063861101.1_1_[gene=blaOXA]_[locus_tag=A7J11_02314]_[protein=OXA-2_family_extended-spectrum_class_D_beta-lactamase_OXA-161]_[pr     AAGCCGGTCGCAACTGGATACTGCGTGCAA 690
lcl|NG_049448.1_cds_WP_063861048.1_1_[gene=blaOXA]_[locus_tag=A7J11_00751]_[protein=OXA-2_family_extended-spectrum_class_D_beta-lactamase_OXA-15]_[pro     AAGCCGGTCGCAACTGGATACTGCGTGCAA 690
lcl|NG_049439.1_cds_WP_058177653.1_1_[gene=blaOXA]_[locus_tag=A7J11_01929]_[protein=OXA-2_family_extended-spectrum_class_D_beta-lactamase_OXA-141]_[pr     AAGCCGGTCGCAACTGGATACTGCGTGCAA 690
lcl|NG_079239.1_cds_WP_240067729.1_1_[gene=blaOXA]_[locus_tag=A7J11_07374]_[protein=OXA-2_family_class_D_beta-lactamase_OXA-1049]_[protein_id=WP_24006     AAGCCGGTCGCAACTGGATACTGCGTGCAA 690
lcl|OM638111.1_cds_ULU82660.1_1_[gene=blaOXA]_[protein=OXA-2_family_class_D_beta-lactamase_OXA-1085]_[protein_id=ULU82660.1]_[location=1..816]_[gbkey=     AAGCCGGTCGCAACTGGATACTGCGTGCAA 690
lcl|OM638110.1_cds_ULU82659.1_1_[gene=blaOXA]_[protein=OXA-2_family_class_D_beta-lactamase_OXA-1084]_[protein_id=ULU82659.1]_[location=1..828]_[gbkey=     AAGCCGGTCGCAACTGGATACTGCGTGCAA 690
lcl|OM638109.1_cds_ULU82658.1_1_[gene=blaOXA]_[protein=OXA-2_family_class_D_beta-lactamase_OXA-1083]_[protein_id=ULU82658.1]_[location=complement(1..8     AAGCCGGTCGCAACTGGATACTGCGTGCAA 690
lcl|OM638108.1_cds_ULU82657.1_1_[gene=blaOXA]_[protein=OXA-2_family_class_D_beta-lactamase_OXA-1082]_[protein_id=ULU82657.1]_[location=complement(1..8     AAGCCGGTCGCAACTGGATACTGCGTGCAA 690
lcl|OL901276.1_cds_UHO07587.1_1_[gene=blaOXA]_[protein=OXA-2_family_class_D_beta-lactamase_OXA-1049]_[protein_id=UHO07587.1]_[location=1..828]_[gbkey=     AAGCCGGTCGCAACTGGATACTGCGTGCAA 690
lcl|NG_076678.1_cds_WP_219860730.1_1_[gene=blaOXA]_[locus_tag=A7J11_07184]_[protein=OXA-2_family_class_D_beta-lactamase_OXA-1017]_[protein_id=WP_21986     AAGCCGGTCGCAACTGGATACTGCGTGCAA 690
lcl|MZ497412.1_cds_QXJ78545.1_1_[gene=blaOXA]_[protein=OXA-2_family_class_D_beta-lactamase_OXA-1017]_[protein_id=QXJ78545.1]_[location=1..828]_[gbkey=     AAGCCGGTCGCAACTGGATACTGCGTGCAA 690
lcl|NG_068180.1_cds_WP_071537493.1_1_[gene=blaOXA]_[locus_tag=A7J11_06756]_[protein=OXA-2_family_class_D_beta-lactamase_OXA-544]_[protein_id=WP_071537     AAGCCGGTCGCAACTGGATACTGCGTGCAA 690
lcl|NG_068179.1_cds_WP_058132644.1_1_[gene=blaOXA]_[locus_tag=A7J11_06757]_[protein=OXA-2_family_class_D_beta-lactamase_OXA-543]_[protein_id=WP_058132     AAGCCGGTCGCAACTGGATACTGCGTGCAA 690
lcl|NG_062269.1_cds_WP_122630856.1_1_[gene=blaOXA]_[locus_tag=A7J11_05933]_[protein=OXA-2_family_class_D_beta-lactamase_OXA-737]_[protein_id=WP_122630     AAGCCGGTCGCAACTGGATACTGCGTGCAA 690
lcl|NG_049595.1_cds_WP_063862540.1_1_[gene=blaOXA]_[locus_tag=A7J11_01065]_[protein=OXA-2_family_oxacillin-hydrolyzing_class_D_beta-lactamase_OXA-3]_[     AAGCCGGTCGCAACTGGATACTGCGCGCAA 690
lcl|MH780095.1_cds_AXQ11887.1_1_[gene=blaOXA]_[protein=OXA-2_family_class_D_beta-lactamase_OXA-737]_[protein_id=AXQ11887.1]_[location=1..828]_[gbkey=C     AAGCCGGTCGCAACTGGATACTGCGTGCAA 690
lcl|MH986647.1_cds_AYF58374.1_1_[gene=blaOXA]_[protein=OXA-2_family_class_D_beta-lactamase_OXA-681]_[protein_id=AYF58374.1]_[location=1..825]_[gbkey=C     AAGCCGGTCGCAACTGGATACTGCGTGCAA 690
lcl|KY094077.1_cds_APC23886.1_1_[gene=blaOXA]_[protein=OXA-2_family_class_D_beta-lactamase_OXA-539]_[protein_id=APC23886.1]_[location=1..831]_[gbkey=C     AAGCCGGTCGCAACTGGATACTGCGTGCAA 690
lcl|NG_052519.1_cds_WP_071846384.1_1_[gene=blaOXA]_[locus_tag=A7J11_04509]_[protein=OXA-2_family_class_D_beta-lactamase_OXA-541]_[protein_id=WP_071846     AAGCCGGTCGCAACTGGATACTGCGTGCAA 690
lcl|NG_052174.1_cds_WP_071846203.1_1_[gene=blaOXA]_[locus_tag=A7J11_04710]_[protein=OXA-2_family_class_D_beta-lactamase_OXA-540]_[protein_id=WP_071846     AAGCCGGTCGCAACTGGATACTGCGTGCAA 690
lcl|NG_049508.1_cds_WP_014386432.1_1_[gene=blaOXA]_[locus_tag=A7J11_00022]_[protein=OXA-2_family_oxacillin-hydrolyzing_class_D_beta-lactamase_OXA-21]_     AAGCCGGTCGCAACTGGATACTGCGCGCAA 690
lcl|JX566711.1_cds_AFY03503.1_6_[gene=blaOXA-2]_[protein=oxacillinase_OXA-2]_[protein_id=AFY03503.1]_[location=4881..5708]_[gbkey=CDS]                     AAGCCGGTCGCAACTGGATACTGCGTGCAA 690
lcl|JX566710.1_cds_AFY03495.1_5_[gene=blaOXA-2]_[protein=oxacillinase_OXA-2]_[protein_id=AFY03495.1]_[location=3778..4605]_[gbkey=CDS]                     AAGCCGGTCGCAACTGGATACTGCGTGCAA 690
lcl|KC907377.2_cds_AGT29637.1_4_[gene=blaOXA-2]_[protein=OXA-type_beta-lactamase_2]_[protein_id=AGT29637.1]_[location=1801..2628]_[gbkey=CDS]              AAGCCGGTCGCAACTGGATACTGCGTGCAA 690
lcl|DQ522236.1_cds_ABF70506.1_5_[gene=blaOXA-2]_[protein=oxacillinase_OXA-2]_[protein_id=ABF70506.1]_[location=3731..4558]_[gbkey=CDS]                     AAGCCGGTCGCAACTGGATACTGCGTGCAA 690
lcl|EU117158.1_cds_ABV24340.1_2_[gene=blaOXA-2]_[protein=truncated_beta-lactamase_OXA-2]_[protein_id=ABV24340.1]_[location=736..1374]_[gbkey=CDS]          AAGCCGGTCGCAACTGGATACTGCGTGCAA 690
lcl|JX566715.1_cds_AFY03531.1_5_[gene=blaOXA-2]_[protein=oxacillinase_OXA-2]_[protein_id=AFY03531.1]_[location=2675..3502]_[gbkey=CDS]                     AAGCCGGTCGCAACTGGATACTGCGTGCAA 690
lcl|JX566713.1_cds_AFY03518.1_5_[gene=blaOXA-2]_[protein=oxacillinase_OXA-2]_[protein_id=AFY03518.1]_[location=2675..3502]_[gbkey=CDS]                     AAGCCGGTCGCAACTGGATACTGCGTGCAA 690
lcl|JX566712.1_cds_AFY03511.1_5_[gene=blaOXA-2]_[protein=oxacillinase_OXA-2]_[protein_id=AFY03511.1]_[location=2675..3502]_[gbkey=CDS]                     AAGCCGGTCGCAACTGGATACTGCGTGCAA 690
lcl|JX566709.1_cds_AFY03489.1_4_[gene=blaOXA-2]_[protein=oxacillinase_OXA-2]_[protein_id=AFY03489.1]_[location=1819..2646]_[gbkey=CDS]                     AAGCCGGTCGCAACTGGATACTGCGTGCAA 690
lcl|JX566707.1_cds_AFY03476.1_5_[gene=blaOXA-2]_[protein=oxacillinase_OXA-2]_[protein_id=AFY03476.1]_[location=2675..3502]_[gbkey=CDS]                     AAGCCGGTCGCAACTGGATACTGCGTGCAA 690
lcl|JX566706.1_cds_AFY03469.1_5_[gene=blaOXA-2]_[protein=oxacillinase_OXA-2]_[protein_id=AFY03469.1]_[location=2675..3502]_[gbkey=CDS]                     AAGCCGGTCGCAACTGGATACTGCGTGCAA 690
lcl|JX566704.1_cds_AFY03456.1_4_[gene=blaOXA-2]_[protein=oxacillinase_OXA-2]_[protein_id=AFY03456.1]_[location=1819..2646]_[gbkey=CDS]                     AAGCCGGTCGCAACTGGATACTGCGTGCAA 690
lcl|KT984195.1_cds_AMB19635.1_2_[gene=blaOXA-2]_[protein=OXA-2_protein]_[protein_id=AMB19635.1]_[location=1178..2005]_[gbkey=CDS]                          AAGCCGGTCGCAACTGGATACTGCGTGCAA 690
lcl|KF525320.1_cds_AGY30849.1_3_[protein=OXA-2]_[protein_id=AGY30849.1]_[location=1343..2170]_[gbkey=CDS]                                                  AAGCCGGTCGCAACTGGATACTGCGTGCAA 690
lcl|AB188812.1_cds_BAD38630.1_5_[gene=blaOXA-2]_[protein=beta-lactamase_OXA-2]_[protein_id=BAD38630.1]_[location=2960..3787]_[gbkey=CDS]                   AAGCCGGTCGCAACTGGATACTGCGTGCAA 690
lcl|JX982232.1_cds_AGC39281.1_6_[gene=blaOXA-2]_[protein=class_D_beta-lactamase_OXA-2]_[protein_id=AGC39281.1]_[location=2726..3553]_[gbkey=CDS]           AAGCCGGTCGCAACTGGATACTGCGTGCAA 690
lcl|DQ357197.1_cds_ABC97287.1_3_[gene=blaOXA-2]_[protein=OXA-2]_[protein_id=ABC97287.1]_[location=1597..2424]_[gbkey=CDS]                                  AAGCCGGTCGCAACTGGATACTGCGTGCAA 690
lcl|NG_079927.1_cds_WP_242934104.1_1_[gene=blaOXA]_[locus_tag=A7J11_07436]_[protein=OXA-2_family_class_D_beta-lactamase_OXA-1085]_[protein_id=WP_24293     AAGCCGGTCGCAACTGGATACTGCGTGCAA 690
lcl|NG_079926.1_cds_WP_242934103.1_1_[gene=blaOXA]_[locus_tag=A7J11_07435]_[protein=OXA-2_family_class_D_beta-lactamase_OXA-1084]_[protein_id=WP_24293     AAGCCGGTCGCAACTGGATACTGCGTGCAA 690
lcl|NG_079925.1_cds_WP_125064048.1_1_[gene=blaOXA]_[locus_tag=A7J11_07434]_[protein=OXA-2_family_class_D_beta-lactamase_OXA-1083]_[protein_id=WP_12506     AAGCCGGTCGCAACTGGATACTGCGTGCAA 690
lcl|NG_079924.1_cds_WP_242934102.1_1_[gene=blaOXA]_[locus_tag=A7J11_07433]_[protein=OXA-2_family_class_D_beta-lactamase_OXA-1082]_[protein_id=WP_24293     AAGCCGGTCGCAACTGGATACTGCGTGCAA 690
lcl|OP806900.1_cds_UZQ18800.1_1_[gene=blaOXA]_[protein=OXA-2_family_class_D_beta-lactamase_OXA-1173]_[protein_id=UZQ18800.1]_[location=1..828]_[gbkey=     AAGCGGGACGCAACTGGATTCTGCGCGCGA 690
lcl|OP806899.1_cds_UZQ18799.1_1_[gene=blaOXA]_[protein=OXA-2_family_class_D_beta-lactamase_OXA-1172]_[protein_id=UZQ18799.1]_[location=1..825]_[gbkey=     AAGCCGGTCGCAACTGGATACTGCGTGCAA 690
                                                                                                                                                                                         

OXA-1_consensus                                                                                                                                            GTGCAGGATTCACAGCAAATAGAACCTTAC 720
OXA01_crRNA                                                                                                                                                ------------------------------ 720
Forward_primer                                                                                                                                             ------------------------------ 720
Reverse_primer                                                                                                                                             ------------------------------ 720
lcl|PV103220.1_cds_XOU30729.1_1_[gene=blaOXA]_[protein=OXA-2_family_class_D_beta-lactamase_OXA-1372]_[protein_id=XOU30729.1]_[location=1..810]_[gbkey=     AGACGGGCTGGGAAGGCCGTATGGGTTGGT 720
lcl|PV707973.1_cds_XUZ93910.1_1_[gene=blaOXA]_[protein=OXA-2_family_class_D_beta-lactamase_OXA-1381]_[protein_id=XUZ93910.1]_[location=1..828]_[gbkey=     AGACGGGCTGGGAAGGCCGTATGGGTTGGT 720
lcl|PV940077.1_cds_XXP60828.1_1_[gene=blaOXA]_[protein=oxacillin-hydrolyzing_class_D_beta-lactamase_OXA-2]_[protein_id=XXP60828.1]_[location=1..828]_[     AGACGGGCTGGGAAGGCCGTATGGGTTGGT 720
lcl|NG_062301.1_cds_WP_122630881.1_1_[gene=blaOXA]_[locus_tag=A7J11_05965]_[protein=OXA-2_family_inhibitor-resistant_extended-spectrum_class_D_beta-la     AGACGGGCTGGGAAGGCCGTATGGGTTGGT 720
lcl|NG_148659.1_cds_WP_268871877.1_1_[gene=blaOXA]_[locus_tag=A7J11_07898]_[protein=OXA-2_family_class_D_beta-lactamase_OXA-1172]_[protein_id=WP_26887     AGACGGGCTGGGAAGGCCGTATGGGTTGGT 720
lcl|MH556870.1_cds_AXL94277.1_1_[gene=blaOXA]_[protein=class_D_beta-lactamase_OXA-2]_[protein_id=AXL94277.1]_[location=22..849]_[gbkey=CDS]                AGACGGGCTGGGAAGGCCGTATGGGTTGGT 720
lcl|MN339504.1_cds_QEJ74001.1_1_[gene=blaOXA]_[protein=OXA-2_family_class_D_beta-lactamase_OXA-838]_[protein_id=QEJ74001.1]_[location=1..828]_[gbkey=C     AGACGGGCTGGGAAGGCCGTATGGGTTGGT 720
lcl|NG_049509.1_cds_WP_063861649.1_1_[gene=blaOXA]_[locus_tag=A7J11_02650]_[protein=OXA-2_family_extended-spectrum_class_D_beta-lactamase_OXA-210]_[pr     AGACGGGCTGGGAAGGCCGTATGGGTTGGT 720
lcl|NG_148660.1_cds_WP_268871878.1_1_[gene=blaOXA]_[locus_tag=A7J11_07899]_[protein=OXA-2_family_class_D_beta-lactamase_OXA-1173]_[protein_id=WP_26887     AGACGGGCTGGGAAGGCAGCATGGGTTGGT 720
lcl|NG_245182.1_cds_WP_435892096.1_1_[gene=blaOXA]_[locus_tag=A7J11_09485]_[protein=OXA-2_family_class_D_beta-lactamase_OXA-1381]_[protein_id=WP_43589     AGACGGGCTGGGAAGGCCGTATGGGTTGGT 720
lcl|ON651491.1_cds_UTS94244.1_1_[gene=blaOXA]_[protein=OXA-2_family_class_D_beta-lactamase_OXA-1136]_[protein_id=UTS94244.1]_[location=1..828]_[gbkey=     AGACGGGCTGGGAAGGCCGCATGGGTTGGT 720
lcl|NG_242746.1_cds_WP_367187967.1_1_[gene=blaOXA]_[locus_tag=A7J11_08442]_[protein=OXA-2_family_class_D_beta-lactamase_OXA-1243]_[protein_id=WP_36718     AGACGGGCTGGGAAGGCCGTATGGGTTGGT 720
lcl|NG_157032.1_cds_WP_279240797.1_1_[gene=blaOXA]_[locus_tag=A7J11_08036]_[protein=OXA-2_family_class_D_beta-lactamase_OXA-1187]_[protein_id=WP_27924     AGACGGGCTGGGAAGGCCGTATGGGTTGGT 720
lcl|NG_148666.1_cds_WP_117407753.1_1_[gene=blaOXA]_[locus_tag=A7J11_07836]_[protein=OXA-2_family_class_D_beta-lactamase_OXA-1183]_[protein_id=WP_11740     AGACGGGCTGGGAAGGCCGTATGGGTTGGT 720
lcl|NG_081722.1_cds_WP_256875618.1_1_[gene=blaOXA]_[locus_tag=A7J11_07665]_[protein=OXA-2_family_class_D_beta-lactamase_OXA-1136]_[protein_id=WP_25687     AGACGGGCTGGGAAGGCCGCATGGGTTGGT 720
lcl|NG_052064.1_cds_WP_071593233.1_1_[gene=blaOXA]_[locus_tag=A7J11_04308]_[protein=OXA-2_family_inhibitor-resistant_extended-spectrum_class_D_beta-la     AGACGGGCTGGGAAGGCCGTATGGGTTGGT 720
lcl|NG_049612.1_cds_WP_063862613.1_1_[gene=blaOXA]_[locus_tag=A7J11_00612]_[protein=OXA-2_family_extended-spectrum_class_D_beta-lactamase_OXA-32]_[pro     AGACGGGCTGGGAAGGCCGTATGGGTTGGT 720
lcl|NG_049460.1_cds_WP_063861101.1_1_[gene=blaOXA]_[locus_tag=A7J11_02314]_[protein=OXA-2_family_extended-spectrum_class_D_beta-lactamase_OXA-161]_[pr     AGACGGGCTGGGAAGGCCGTATGGGTTGGT 720
lcl|NG_049448.1_cds_WP_063861048.1_1_[gene=blaOXA]_[locus_tag=A7J11_00751]_[protein=OXA-2_family_extended-spectrum_class_D_beta-lactamase_OXA-15]_[pro     AGACGGGCTGGGAAGGCCGTATGGGTTGGT 720
lcl|NG_049439.1_cds_WP_058177653.1_1_[gene=blaOXA]_[locus_tag=A7J11_01929]_[protein=OXA-2_family_extended-spectrum_class_D_beta-lactamase_OXA-141]_[pr     AGACGGGCTGGGAAGGCCGTATGGGTTGGT 720
lcl|NG_079239.1_cds_WP_240067729.1_1_[gene=blaOXA]_[locus_tag=A7J11_07374]_[protein=OXA-2_family_class_D_beta-lactamase_OXA-1049]_[protein_id=WP_24006     AGACGGGCTGGGAAGGCCGTATGGGTTGGT 720
lcl|OM638111.1_cds_ULU82660.1_1_[gene=blaOXA]_[protein=OXA-2_family_class_D_beta-lactamase_OXA-1085]_[protein_id=ULU82660.1]_[location=1..816]_[gbkey=     AGACGGGCTGGGAAGGCCGTATGGGTTGGT 720
lcl|OM638110.1_cds_ULU82659.1_1_[gene=blaOXA]_[protein=OXA-2_family_class_D_beta-lactamase_OXA-1084]_[protein_id=ULU82659.1]_[location=1..828]_[gbkey=     AGACGGGCTGGGAAGGCCGTATGGGTTGGT 720
lcl|OM638109.1_cds_ULU82658.1_1_[gene=blaOXA]_[protein=OXA-2_family_class_D_beta-lactamase_OXA-1083]_[protein_id=ULU82658.1]_[location=complement(1..8     AGACGGGCTGGGAAGGCCGTATGGGTTGGT 720
lcl|OM638108.1_cds_ULU82657.1_1_[gene=blaOXA]_[protein=OXA-2_family_class_D_beta-lactamase_OXA-1082]_[protein_id=ULU82657.1]_[location=complement(1..8     AGACGGGCTGGGAAGGCCGTATGGGTTGGT 720
lcl|OL901276.1_cds_UHO07587.1_1_[gene=blaOXA]_[protein=OXA-2_family_class_D_beta-lactamase_OXA-1049]_[protein_id=UHO07587.1]_[location=1..828]_[gbkey=     AGACGGGCTGGGAAGGCCGTATGGGTTGGT 720
lcl|NG_076678.1_cds_WP_219860730.1_1_[gene=blaOXA]_[locus_tag=A7J11_07184]_[protein=OXA-2_family_class_D_beta-lactamase_OXA-1017]_[protein_id=WP_21986     AGACGGGCTGGAAAGGCCGTATGGGTTGGT 720
lcl|MZ497412.1_cds_QXJ78545.1_1_[gene=blaOXA]_[protein=OXA-2_family_class_D_beta-lactamase_OXA-1017]_[protein_id=QXJ78545.1]_[location=1..828]_[gbkey=     AGACGGGCTGGAAAGGCCGTATGGGTTGGT 720
lcl|NG_068180.1_cds_WP_071537493.1_1_[gene=blaOXA]_[locus_tag=A7J11_06756]_[protein=OXA-2_family_class_D_beta-lactamase_OXA-544]_[protein_id=WP_071537     AGACGGGCTGGGAAGGCCGTATGGGTTGGT 720
lcl|NG_068179.1_cds_WP_058132644.1_1_[gene=blaOXA]_[locus_tag=A7J11_06757]_[protein=OXA-2_family_class_D_beta-lactamase_OXA-543]_[protein_id=WP_058132     AGACGGGCTGGGAAGGCCGTATGGGTTGGT 720
lcl|NG_062269.1_cds_WP_122630856.1_1_[gene=blaOXA]_[locus_tag=A7J11_05933]_[protein=OXA-2_family_class_D_beta-lactamase_OXA-737]_[protein_id=WP_122630     AGACGGGCTGGGAAGGCCGTATGGGTTGGT 720
lcl|NG_049595.1_cds_WP_063862540.1_1_[gene=blaOXA]_[locus_tag=A7J11_01065]_[protein=OXA-2_family_oxacillin-hydrolyzing_class_D_beta-lactamase_OXA-3]_[     AGACGGGCTGGGAAGGCCGCATTGGTTGGT 720
lcl|MH780095.1_cds_AXQ11887.1_1_[gene=blaOXA]_[protein=OXA-2_family_class_D_beta-lactamase_OXA-737]_[protein_id=AXQ11887.1]_[location=1..828]_[gbkey=C     AGACGGGCTGGGAAGGCCGTATGGGTTGGT 720
lcl|MH986647.1_cds_AYF58374.1_1_[gene=blaOXA]_[protein=OXA-2_family_class_D_beta-lactamase_OXA-681]_[protein_id=AYF58374.1]_[location=1..825]_[gbkey=C     AGACGGGCTGGGAAGGCCGTATGGGTTGGT 720
lcl|KY094077.1_cds_APC23886.1_1_[gene=blaOXA]_[protein=OXA-2_family_class_D_beta-lactamase_OXA-539]_[protein_id=APC23886.1]_[location=1..831]_[gbkey=C     AGACGGGCTGGGAAGGCCGTATGGGTTGGT 720
lcl|NG_052519.1_cds_WP_071846384.1_1_[gene=blaOXA]_[locus_tag=A7J11_04509]_[protein=OXA-2_family_class_D_beta-lactamase_OXA-541]_[protein_id=WP_071846     AGACGGGCTGGGAAGGCCGTATGGGTTGGT 720
lcl|NG_052174.1_cds_WP_071846203.1_1_[gene=blaOXA]_[locus_tag=A7J11_04710]_[protein=OXA-2_family_class_D_beta-lactamase_OXA-540]_[protein_id=WP_071846     AGACGGGCTGGGAAGGCCGTATGGGTTGGT 720
lcl|NG_049508.1_cds_WP_014386432.1_1_[gene=blaOXA]_[locus_tag=A7J11_00022]_[protein=OXA-2_family_oxacillin-hydrolyzing_class_D_beta-lactamase_OXA-21]_     AGACGGGCTGGGAAGGCCGCATGGGTTGGT 720
lcl|JX566711.1_cds_AFY03503.1_6_[gene=blaOXA-2]_[protein=oxacillinase_OXA-2]_[protein_id=AFY03503.1]_[location=4881..5708]_[gbkey=CDS]                     AGACGGGCTGGGAAGGCCGTATGGGTTGGT 720
lcl|JX566710.1_cds_AFY03495.1_5_[gene=blaOXA-2]_[protein=oxacillinase_OXA-2]_[protein_id=AFY03495.1]_[location=3778..4605]_[gbkey=CDS]                     AGACGGGCTGGGAAGGCCGTATGGGTTGGT 720
lcl|KC907377.2_cds_AGT29637.1_4_[gene=blaOXA-2]_[protein=OXA-type_beta-lactamase_2]_[protein_id=AGT29637.1]_[location=1801..2628]_[gbkey=CDS]              AGACGGGCTGGGAAGGCCGTATGGGTTGGT 720
lcl|DQ522236.1_cds_ABF70506.1_5_[gene=blaOXA-2]_[protein=oxacillinase_OXA-2]_[protein_id=ABF70506.1]_[location=3731..4558]_[gbkey=CDS]                     AGACGGGCTGGGAAGGCCGTATGGGTTGGT 720
lcl|EU117158.1_cds_ABV24340.1_2_[gene=blaOXA-2]_[protein=truncated_beta-lactamase_OXA-2]_[protein_id=ABV24340.1]_[location=736..1374]_[gbkey=CDS]          AGACGGGCTAG------------------- 720
lcl|JX566715.1_cds_AFY03531.1_5_[gene=blaOXA-2]_[protein=oxacillinase_OXA-2]_[protein_id=AFY03531.1]_[location=2675..3502]_[gbkey=CDS]                     AGACGGGCTGGGAAGGCCGTATGGGTTGGT 720
lcl|JX566713.1_cds_AFY03518.1_5_[gene=blaOXA-2]_[protein=oxacillinase_OXA-2]_[protein_id=AFY03518.1]_[location=2675..3502]_[gbkey=CDS]                     AGACGGGCTGGGAAGGCCGTATGGGTTGGT 720
lcl|JX566712.1_cds_AFY03511.1_5_[gene=blaOXA-2]_[protein=oxacillinase_OXA-2]_[protein_id=AFY03511.1]_[location=2675..3502]_[gbkey=CDS]                     AGACGGGCTGGGAAGGCCGTATGGGTTGGT 720
lcl|JX566709.1_cds_AFY03489.1_4_[gene=blaOXA-2]_[protein=oxacillinase_OXA-2]_[protein_id=AFY03489.1]_[location=1819..2646]_[gbkey=CDS]                     AGACGGGCTGGGAAGGCCGTATGGGTTGGT 720
lcl|JX566707.1_cds_AFY03476.1_5_[gene=blaOXA-2]_[protein=oxacillinase_OXA-2]_[protein_id=AFY03476.1]_[location=2675..3502]_[gbkey=CDS]                     AGACGGGCTGGGAAGGCCGTATGGGTTGGT 720
lcl|JX566706.1_cds_AFY03469.1_5_[gene=blaOXA-2]_[protein=oxacillinase_OXA-2]_[protein_id=AFY03469.1]_[location=2675..3502]_[gbkey=CDS]                     AGACGGGCTGGGAAGGCCGTATGGGTTGGT 720
lcl|JX566704.1_cds_AFY03456.1_4_[gene=blaOXA-2]_[protein=oxacillinase_OXA-2]_[protein_id=AFY03456.1]_[location=1819..2646]_[gbkey=CDS]                     AGACGGGCTGGGAAGGCCGTATGGGTTGGT 720
lcl|KT984195.1_cds_AMB19635.1_2_[gene=blaOXA-2]_[protein=OXA-2_protein]_[protein_id=AMB19635.1]_[location=1178..2005]_[gbkey=CDS]                          AGACGGGCTGGGAAGGCCGTATGGGTTGGT 720
lcl|KF525320.1_cds_AGY30849.1_3_[protein=OXA-2]_[protein_id=AGY30849.1]_[location=1343..2170]_[gbkey=CDS]                                                  AGACGGGCTGGGAAGGCCGTATGGGTTGGT 720
lcl|AB188812.1_cds_BAD38630.1_5_[gene=blaOXA-2]_[protein=beta-lactamase_OXA-2]_[protein_id=BAD38630.1]_[location=2960..3787]_[gbkey=CDS]                   AGACGGGCTGGGAAGGCCGTATGGGTTGGT 720
lcl|JX982232.1_cds_AGC39281.1_6_[gene=blaOXA-2]_[protein=class_D_beta-lactamase_OXA-2]_[protein_id=AGC39281.1]_[location=2726..3553]_[gbkey=CDS]           AGACGGGCTGGGAAGGCCGTATGGGTTGGT 720
lcl|DQ357197.1_cds_ABC97287.1_3_[gene=blaOXA-2]_[protein=OXA-2]_[protein_id=ABC97287.1]_[location=1597..2424]_[gbkey=CDS]                                  AGACGGGCTGGGAAGGCCGTATGGGTTGGT 720
lcl|NG_079927.1_cds_WP_242934104.1_1_[gene=blaOXA]_[locus_tag=A7J11_07436]_[protein=OXA-2_family_class_D_beta-lactamase_OXA-1085]_[protein_id=WP_24293     AGACGGGCTGGGAAGGCCGTATGGGTTGGT 720
lcl|NG_079926.1_cds_WP_242934103.1_1_[gene=blaOXA]_[locus_tag=A7J11_07435]_[protein=OXA-2_family_class_D_beta-lactamase_OXA-1084]_[protein_id=WP_24293     AGACGGGCTGGGAAGGCCGTATGGGTTGGT 720
lcl|NG_079925.1_cds_WP_125064048.1_1_[gene=blaOXA]_[locus_tag=A7J11_07434]_[protein=OXA-2_family_class_D_beta-lactamase_OXA-1083]_[protein_id=WP_12506     AGACGGGCTGGGAAGGCCGTATGGGTTGGT 720
lcl|NG_079924.1_cds_WP_242934102.1_1_[gene=blaOXA]_[locus_tag=A7J11_07433]_[protein=OXA-2_family_class_D_beta-lactamase_OXA-1082]_[protein_id=WP_24293     AGACGGGCTGGGAAGGCCGTATGGGTTGGT 720
lcl|OP806900.1_cds_UZQ18800.1_1_[gene=blaOXA]_[protein=OXA-2_family_class_D_beta-lactamase_OXA-1173]_[protein_id=UZQ18800.1]_[location=1..828]_[gbkey=     AGACGGGCTGGGAAGGCAGCATGGGTTGGT 720
lcl|OP806899.1_cds_UZQ18799.1_1_[gene=blaOXA]_[protein=OXA-2_family_class_D_beta-lactamase_OXA-1172]_[protein_id=UZQ18799.1]_[location=1..825]_[gbkey=     AGACGGGCTGGGAAGGCCGTATGGGTTGGT 720
                                                                                                                                                                                         

OXA-1_consensus                                                                                                                                            AAAACGGATGGTTTGAAGGGTTTATT---- 750
OXA01_crRNA                                                                                                                                                ------------------------------ 750
Forward_primer                                                                                                                                             ------------------------------ 750
Reverse_primer                                                                                                                                             ------------------------------ 750
lcl|PV103220.1_cds_XOU30729.1_1_[gene=blaOXA]_[protein=OXA-2_family_class_D_beta-lactamase_OXA-1372]_[protein_id=XOU30729.1]_[location=1..810]_[gbkey=     GGGTAGGATGGGTTGAGTGGCCGACTGGCT 750
lcl|PV707973.1_cds_XUZ93910.1_1_[gene=blaOXA]_[protein=OXA-2_family_class_D_beta-lactamase_OXA-1381]_[protein_id=XUZ93910.1]_[location=1..828]_[gbkey=     GGGTAGGATGGGTTGAGTGGCCGACTGGCT 750
lcl|PV940077.1_cds_XXP60828.1_1_[gene=blaOXA]_[protein=oxacillin-hydrolyzing_class_D_beta-lactamase_OXA-2]_[protein_id=XXP60828.1]_[location=1..828]_[     GGGTAGGATGGGTTGAGTGGCCGACTGGCT 750
lcl|NG_062301.1_cds_WP_122630881.1_1_[gene=blaOXA]_[locus_tag=A7J11_05965]_[protein=OXA-2_family_inhibitor-resistant_extended-spectrum_class_D_beta-la     GGGTAGGATGGGTTGAGTGGCCGACTGGCT 750
lcl|NG_148659.1_cds_WP_268871877.1_1_[gene=blaOXA]_[locus_tag=A7J11_07898]_[protein=OXA-2_family_class_D_beta-lactamase_OXA-1172]_[protein_id=WP_26887     GGGTAGGATGGGTTGAGTGGCCGACTGGCT 750
lcl|MH556870.1_cds_AXL94277.1_1_[gene=blaOXA]_[protein=class_D_beta-lactamase_OXA-2]_[protein_id=AXL94277.1]_[location=22..849]_[gbkey=CDS]                GGGTAGGATGGGTTGAGTGGCCGACTGGCT 750
lcl|MN339504.1_cds_QEJ74001.1_1_[gene=blaOXA]_[protein=OXA-2_family_class_D_beta-lactamase_OXA-838]_[protein_id=QEJ74001.1]_[location=1..828]_[gbkey=C     GGGTAGGATGGGTTGAGTGGCCGACTGGCT 750
lcl|NG_049509.1_cds_WP_063861649.1_1_[gene=blaOXA]_[locus_tag=A7J11_02650]_[protein=OXA-2_family_extended-spectrum_class_D_beta-lactamase_OXA-210]_[pr     GGGTAGGATGGGTTGAGTGGCCGACTGGCT 750
lcl|NG_148660.1_cds_WP_268871878.1_1_[gene=blaOXA]_[locus_tag=A7J11_07899]_[protein=OXA-2_family_class_D_beta-lactamase_OXA-1173]_[protein_id=WP_26887     GGGTGGGGTGGGTTGAATGGCCAACCGGTC 750
lcl|NG_245182.1_cds_WP_435892096.1_1_[gene=blaOXA]_[locus_tag=A7J11_09485]_[protein=OXA-2_family_class_D_beta-lactamase_OXA-1381]_[protein_id=WP_43589     GGGTAGGATGGGTTGAGTGGCCGACTGGCT 750
lcl|ON651491.1_cds_UTS94244.1_1_[gene=blaOXA]_[protein=OXA-2_family_class_D_beta-lactamase_OXA-1136]_[protein_id=UTS94244.1]_[location=1..828]_[gbkey=     GGGTAGGATGGGTTGAGTGGCCGACTGGCC 750
lcl|NG_242746.1_cds_WP_367187967.1_1_[gene=blaOXA]_[locus_tag=A7J11_08442]_[protein=OXA-2_family_class_D_beta-lactamase_OXA-1243]_[protein_id=WP_36718     GGGTAGGATGGGTTGAGTGGCCGACTGGCT 750
lcl|NG_157032.1_cds_WP_279240797.1_1_[gene=blaOXA]_[locus_tag=A7J11_08036]_[protein=OXA-2_family_class_D_beta-lactamase_OXA-1187]_[protein_id=WP_27924     GGGTAGGATGGGTTGAGTGGCCGACTGGCT 750
lcl|NG_148666.1_cds_WP_117407753.1_1_[gene=blaOXA]_[locus_tag=A7J11_07836]_[protein=OXA-2_family_class_D_beta-lactamase_OXA-1183]_[protein_id=WP_11740     GGGTAGGATGGGTTGAGTGGCCGACTGGCT 750
lcl|NG_081722.1_cds_WP_256875618.1_1_[gene=blaOXA]_[locus_tag=A7J11_07665]_[protein=OXA-2_family_class_D_beta-lactamase_OXA-1136]_[protein_id=WP_25687     GGGTAGGATGGGTTGAGTGGCCGACTGGCC 750
lcl|NG_052064.1_cds_WP_071593233.1_1_[gene=blaOXA]_[locus_tag=A7J11_04308]_[protein=OXA-2_family_inhibitor-resistant_extended-spectrum_class_D_beta-la     GGGTAGGATGGGTTGAGTGGCCGACTGGCT 750
lcl|NG_049612.1_cds_WP_063862613.1_1_[gene=blaOXA]_[locus_tag=A7J11_00612]_[protein=OXA-2_family_extended-spectrum_class_D_beta-lactamase_OXA-32]_[pro     GGGTAGGATGGGTTGAGTGGCCGACTGGCT 750
lcl|NG_049460.1_cds_WP_063861101.1_1_[gene=blaOXA]_[locus_tag=A7J11_02314]_[protein=OXA-2_family_extended-spectrum_class_D_beta-lactamase_OXA-161]_[pr     GGGTAGGATGGGTTGAGTGGCCGACTGGCT 750
lcl|NG_049448.1_cds_WP_063861048.1_1_[gene=blaOXA]_[locus_tag=A7J11_00751]_[protein=OXA-2_family_extended-spectrum_class_D_beta-lactamase_OXA-15]_[pro     GGGTAGGATGGGTTGAGTGGCCGACTGGCT 750
lcl|NG_049439.1_cds_WP_058177653.1_1_[gene=blaOXA]_[locus_tag=A7J11_01929]_[protein=OXA-2_family_extended-spectrum_class_D_beta-lactamase_OXA-141]_[pr     GGGTAGGATGGGTTGAGTGGCCGACTGGCT 750
lcl|NG_079239.1_cds_WP_240067729.1_1_[gene=blaOXA]_[locus_tag=A7J11_07374]_[protein=OXA-2_family_class_D_beta-lactamase_OXA-1049]_[protein_id=WP_24006     GGGTAGGATGGGTTGAGTGGCCGACTGGCT 750
lcl|OM638111.1_cds_ULU82660.1_1_[gene=blaOXA]_[protein=OXA-2_family_class_D_beta-lactamase_OXA-1085]_[protein_id=ULU82660.1]_[location=1..816]_[gbkey=     GGGTAGGATGGGTTGAGTGGCCGACTGGCT 750
lcl|OM638110.1_cds_ULU82659.1_1_[gene=blaOXA]_[protein=OXA-2_family_class_D_beta-lactamase_OXA-1084]_[protein_id=ULU82659.1]_[location=1..828]_[gbkey=     GGGTAGGATGGGTTGAGTGGCCGACTGGCT 750
lcl|OM638109.1_cds_ULU82658.1_1_[gene=blaOXA]_[protein=OXA-2_family_class_D_beta-lactamase_OXA-1083]_[protein_id=ULU82658.1]_[location=complement(1..8     GGGTAGGATGGGTTGAGTGGCCGACTGGCC 750
lcl|OM638108.1_cds_ULU82657.1_1_[gene=blaOXA]_[protein=OXA-2_family_class_D_beta-lactamase_OXA-1082]_[protein_id=ULU82657.1]_[location=complement(1..8     GGGTAGGATGGGTTGAGTGGCCGACTGGCT 750
lcl|OL901276.1_cds_UHO07587.1_1_[gene=blaOXA]_[protein=OXA-2_family_class_D_beta-lactamase_OXA-1049]_[protein_id=UHO07587.1]_[location=1..828]_[gbkey=     GGGTAGGATGGGTTGAGTGGCCGACTGGCT 750
lcl|NG_076678.1_cds_WP_219860730.1_1_[gene=blaOXA]_[locus_tag=A7J11_07184]_[protein=OXA-2_family_class_D_beta-lactamase_OXA-1017]_[protein_id=WP_21986     GGGTAGGATGGGTTGAGTGGCCGACTGGCT 750
lcl|MZ497412.1_cds_QXJ78545.1_1_[gene=blaOXA]_[protein=OXA-2_family_class_D_beta-lactamase_OXA-1017]_[protein_id=QXJ78545.1]_[location=1..828]_[gbkey=     GGGTAGGATGGGTTGAGTGGCCGACTGGCT 750
lcl|NG_068180.1_cds_WP_071537493.1_1_[gene=blaOXA]_[locus_tag=A7J11_06756]_[protein=OXA-2_family_class_D_beta-lactamase_OXA-544]_[protein_id=WP_071537     GGGTAGGATGGGTTGAGTGGCCGACTGGCT 750
lcl|NG_068179.1_cds_WP_058132644.1_1_[gene=blaOXA]_[locus_tag=A7J11_06757]_[protein=OXA-2_family_class_D_beta-lactamase_OXA-543]_[protein_id=WP_058132     GGGTAGGATGGGTTGAGTGGCCGACTGGCT 750
lcl|NG_062269.1_cds_WP_122630856.1_1_[gene=blaOXA]_[locus_tag=A7J11_05933]_[protein=OXA-2_family_class_D_beta-lactamase_OXA-737]_[protein_id=WP_122630     GGGTAGGATGGGTTGAGTGGCCGACTGGCT 750
lcl|NG_049595.1_cds_WP_063862540.1_1_[gene=blaOXA]_[locus_tag=A7J11_01065]_[protein=OXA-2_family_oxacillin-hydrolyzing_class_D_beta-lactamase_OXA-3]_[     GGGTAGGATGGGTTGAGTGGCCGACTGGCC 750
lcl|MH780095.1_cds_AXQ11887.1_1_[gene=blaOXA]_[protein=OXA-2_family_class_D_beta-lactamase_OXA-737]_[protein_id=AXQ11887.1]_[location=1..828]_[gbkey=C     GGGTAGGATGGGTTGAGTGGCCGACTGGCT 750
lcl|MH986647.1_cds_AYF58374.1_1_[gene=blaOXA]_[protein=OXA-2_family_class_D_beta-lactamase_OXA-681]_[protein_id=AYF58374.1]_[location=1..825]_[gbkey=C     GGGTAGGATGGGTTGAGTGGCCGACTGGCT 750
lcl|KY094077.1_cds_APC23886.1_1_[gene=blaOXA]_[protein=OXA-2_family_class_D_beta-lactamase_OXA-539]_[protein_id=APC23886.1]_[location=1..831]_[gbkey=C     GGGTAGGATGGGTTGAGTGGCCGACTGGCT 750
lcl|NG_052519.1_cds_WP_071846384.1_1_[gene=blaOXA]_[locus_tag=A7J11_04509]_[protein=OXA-2_family_class_D_beta-lactamase_OXA-541]_[protein_id=WP_071846     GGGTAGGATGGGTTGAGTGGCCGACTGGCT 750
lcl|NG_052174.1_cds_WP_071846203.1_1_[gene=blaOXA]_[locus_tag=A7J11_04710]_[protein=OXA-2_family_class_D_beta-lactamase_OXA-540]_[protein_id=WP_071846     GGGTAGGATGGGTTGAGTGGCCGACTGGCT 750
lcl|NG_049508.1_cds_WP_014386432.1_1_[gene=blaOXA]_[locus_tag=A7J11_00022]_[protein=OXA-2_family_oxacillin-hydrolyzing_class_D_beta-lactamase_OXA-21]_     GGGTAGGATGGGTTGAGTGGCCGACTGGCC 750
lcl|JX566711.1_cds_AFY03503.1_6_[gene=blaOXA-2]_[protein=oxacillinase_OXA-2]_[protein_id=AFY03503.1]_[location=4881..5708]_[gbkey=CDS]                     GGGTAGGATGGGTTGAGTGGCCGACTGGCT 750
lcl|JX566710.1_cds_AFY03495.1_5_[gene=blaOXA-2]_[protein=oxacillinase_OXA-2]_[protein_id=AFY03495.1]_[location=3778..4605]_[gbkey=CDS]                     GGGTAGGATGGGTTGAGTGGCCGACTGGCT 750
lcl|KC907377.2_cds_AGT29637.1_4_[gene=blaOXA-2]_[protein=OXA-type_beta-lactamase_2]_[protein_id=AGT29637.1]_[location=1801..2628]_[gbkey=CDS]              GGGTAGGATGGGTTGAGTGGCCGACTGGCT 750
lcl|DQ522236.1_cds_ABF70506.1_5_[gene=blaOXA-2]_[protein=oxacillinase_OXA-2]_[protein_id=ABF70506.1]_[location=3731..4558]_[gbkey=CDS]                     GGGTAGGATGGGTTGAGTGGCCGACTGGCT 750
lcl|EU117158.1_cds_ABV24340.1_2_[gene=blaOXA-2]_[protein=truncated_beta-lactamase_OXA-2]_[protein_id=ABV24340.1]_[location=736..1374]_[gbkey=CDS]          ------------------------------ 750
lcl|JX566715.1_cds_AFY03531.1_5_[gene=blaOXA-2]_[protein=oxacillinase_OXA-2]_[protein_id=AFY03531.1]_[location=2675..3502]_[gbkey=CDS]                     GGGTAGGATGGGTTGAGTGGCCGACTGGCT 750
lcl|JX566713.1_cds_AFY03518.1_5_[gene=blaOXA-2]_[protein=oxacillinase_OXA-2]_[protein_id=AFY03518.1]_[location=2675..3502]_[gbkey=CDS]                     GGGTAGGATGGGTTGAGTGGCCGACTGGCT 750
lcl|JX566712.1_cds_AFY03511.1_5_[gene=blaOXA-2]_[protein=oxacillinase_OXA-2]_[protein_id=AFY03511.1]_[location=2675..3502]_[gbkey=CDS]                     GGGTAGGATGGGTTGAGTGGCCGACTGGCT 750
lcl|JX566709.1_cds_AFY03489.1_4_[gene=blaOXA-2]_[protein=oxacillinase_OXA-2]_[protein_id=AFY03489.1]_[location=1819..2646]_[gbkey=CDS]                     GGGTAGGATGGGTTGAGTGGCCGACTGGCT 750
lcl|JX566707.1_cds_AFY03476.1_5_[gene=blaOXA-2]_[protein=oxacillinase_OXA-2]_[protein_id=AFY03476.1]_[location=2675..3502]_[gbkey=CDS]                     GGGTAGGATGGGTTGAGTGGCCGACTGGCT 750
lcl|JX566706.1_cds_AFY03469.1_5_[gene=blaOXA-2]_[protein=oxacillinase_OXA-2]_[protein_id=AFY03469.1]_[location=2675..3502]_[gbkey=CDS]                     GGGTAGGATGGGTTGAGTGGCCGACTGGCT 750
lcl|JX566704.1_cds_AFY03456.1_4_[gene=blaOXA-2]_[protein=oxacillinase_OXA-2]_[protein_id=AFY03456.1]_[location=1819..2646]_[gbkey=CDS]                     GGGTAGGATGGGTTGAGTGGCCGACTGGCT 750
lcl|KT984195.1_cds_AMB19635.1_2_[gene=blaOXA-2]_[protein=OXA-2_protein]_[protein_id=AMB19635.1]_[location=1178..2005]_[gbkey=CDS]                          GGGTAGGATGGGTTGAGTGGCCGACTGGCT 750
lcl|KF525320.1_cds_AGY30849.1_3_[protein=OXA-2]_[protein_id=AGY30849.1]_[location=1343..2170]_[gbkey=CDS]                                                  GGGTAGGATGGGTTGAGTGGCCGACTGGCT 750
lcl|AB188812.1_cds_BAD38630.1_5_[gene=blaOXA-2]_[protein=beta-lactamase_OXA-2]_[protein_id=BAD38630.1]_[location=2960..3787]_[gbkey=CDS]                   GGGTAGGATGGGTTGAGTGGCCGACTGGCT 750
lcl|JX982232.1_cds_AGC39281.1_6_[gene=blaOXA-2]_[protein=class_D_beta-lactamase_OXA-2]_[protein_id=AGC39281.1]_[location=2726..3553]_[gbkey=CDS]           GGGTAGGATGGGTTGAGTGGCCGACTGGCT 750
lcl|DQ357197.1_cds_ABC97287.1_3_[gene=blaOXA-2]_[protein=OXA-2]_[protein_id=ABC97287.1]_[location=1597..2424]_[gbkey=CDS]                                  GGGTAGGATGGGTTGAGTGGCCGACTGGCT 750
lcl|NG_079927.1_cds_WP_242934104.1_1_[gene=blaOXA]_[locus_tag=A7J11_07436]_[protein=OXA-2_family_class_D_beta-lactamase_OXA-1085]_[protein_id=WP_24293     GGGTAGGATGGGTTGAGTGGCCGACTGGCT 750
lcl|NG_079926.1_cds_WP_242934103.1_1_[gene=blaOXA]_[locus_tag=A7J11_07435]_[protein=OXA-2_family_class_D_beta-lactamase_OXA-1084]_[protein_id=WP_24293     GGGTAGGATGGGTTGAGTGGCCGACTGGCT 750
lcl|NG_079925.1_cds_WP_125064048.1_1_[gene=blaOXA]_[locus_tag=A7J11_07434]_[protein=OXA-2_family_class_D_beta-lactamase_OXA-1083]_[protein_id=WP_12506     GGGTAGGATGGGTTGAGTGGCCGACTGGCC 750
lcl|NG_079924.1_cds_WP_242934102.1_1_[gene=blaOXA]_[locus_tag=A7J11_07433]_[protein=OXA-2_family_class_D_beta-lactamase_OXA-1082]_[protein_id=WP_24293     GGGTAGGATGGGTTGAGTGGCCGACTGGCT 750
lcl|OP806900.1_cds_UZQ18800.1_1_[gene=blaOXA]_[protein=OXA-2_family_class_D_beta-lactamase_OXA-1173]_[protein_id=UZQ18800.1]_[location=1..828]_[gbkey=     GGGTGGGGTGGGTTGAATGGCCAACCGGTC 750
lcl|OP806899.1_cds_UZQ18799.1_1_[gene=blaOXA]_[protein=OXA-2_family_class_D_beta-lactamase_OXA-1172]_[protein_id=UZQ18799.1]_[location=1..825]_[gbkey=     GGGTAGGATGGGTTGAGTGGCCGACTGGCT 750
                                                                                                                                                                                         

OXA-1_consensus                                                                                                                                            ------------------------ATAAGC 780
OXA01_crRNA                                                                                                                                                ------------------------------ 780
Forward_primer                                                                                                                                             ------------------------------ 780
Reverse_primer                                                                                                                                             ------------------------------ 780
lcl|PV103220.1_cds_XOU30729.1_1_[gene=blaOXA]_[protein=OXA-2_family_class_D_beta-lactamase_OXA-1372]_[protein_id=XOU30729.1]_[location=1..810]_[gbkey=     CCGTATTCTTCGCACTGAATATTGATACGC 780
lcl|PV707973.1_cds_XUZ93910.1_1_[gene=blaOXA]_[protein=OXA-2_family_class_D_beta-lactamase_OXA-1381]_[protein_id=XUZ93910.1]_[location=1..828]_[gbkey=     CCGTATTCTTCGCACTGAATATTGATACGC 780
lcl|PV940077.1_cds_XXP60828.1_1_[gene=blaOXA]_[protein=oxacillin-hydrolyzing_class_D_beta-lactamase_OXA-2]_[protein_id=XXP60828.1]_[location=1..828]_[     CCGTATTCTTCGCACTGAATATTGATACGC 780
lcl|NG_062301.1_cds_WP_122630881.1_1_[gene=blaOXA]_[locus_tag=A7J11_05965]_[protein=OXA-2_family_inhibitor-resistant_extended-spectrum_class_D_beta-la     CCGTATTCTTCGCACTGAATATTGATACGC 780
lcl|NG_148659.1_cds_WP_268871877.1_1_[gene=blaOXA]_[locus_tag=A7J11_07898]_[protein=OXA-2_family_class_D_beta-lactamase_OXA-1172]_[protein_id=WP_26887     CCGTATTCTTCGCACTGAATATTGATACGC 780
lcl|MH556870.1_cds_AXL94277.1_1_[gene=blaOXA]_[protein=class_D_beta-lactamase_OXA-2]_[protein_id=AXL94277.1]_[location=22..849]_[gbkey=CDS]                CCGTATTCTTCGCACTGAATATTGATACGC 780
lcl|MN339504.1_cds_QEJ74001.1_1_[gene=blaOXA]_[protein=OXA-2_family_class_D_beta-lactamase_OXA-838]_[protein_id=QEJ74001.1]_[location=1..828]_[gbkey=C     CCGTATTCTTCGCACTGAATATTGATACGC 780
lcl|NG_049509.1_cds_WP_063861649.1_1_[gene=blaOXA]_[locus_tag=A7J11_02650]_[protein=OXA-2_family_extended-spectrum_class_D_beta-lactamase_OXA-210]_[pr     CCGTATTCTTCGCACTGAATATTGATACGC 780
lcl|NG_148660.1_cds_WP_268871878.1_1_[gene=blaOXA]_[locus_tag=A7J11_07899]_[protein=OXA-2_family_class_D_beta-lactamase_OXA-1173]_[protein_id=WP_26887     CCGTATTCTTTGCCTTGAATATCGATACGC 780
lcl|NG_245182.1_cds_WP_435892096.1_1_[gene=blaOXA]_[locus_tag=A7J11_09485]_[protein=OXA-2_family_class_D_beta-lactamase_OXA-1381]_[protein_id=WP_43589     CCGTATTCTTCGCACTGAATATTGATACGC 780
lcl|ON651491.1_cds_UTS94244.1_1_[gene=blaOXA]_[protein=OXA-2_family_class_D_beta-lactamase_OXA-1136]_[protein_id=UTS94244.1]_[location=1..828]_[gbkey=     CCGTATTCTTCGCACTGAATATTGATACGC 780
lcl|NG_242746.1_cds_WP_367187967.1_1_[gene=blaOXA]_[locus_tag=A7J11_08442]_[protein=OXA-2_family_class_D_beta-lactamase_OXA-1243]_[protein_id=WP_36718     CCGTATTCTTCGCACTGAATATTGATACGC 780
lcl|NG_157032.1_cds_WP_279240797.1_1_[gene=blaOXA]_[locus_tag=A7J11_08036]_[protein=OXA-2_family_class_D_beta-lactamase_OXA-1187]_[protein_id=WP_27924     CCGTATTCTTCGCACTGAATATTGATACGC 780
lcl|NG_148666.1_cds_WP_117407753.1_1_[gene=blaOXA]_[locus_tag=A7J11_07836]_[protein=OXA-2_family_class_D_beta-lactamase_OXA-1183]_[protein_id=WP_11740     CCGTATTCTTCGCACTGAATATTGATACGC 780
lcl|NG_081722.1_cds_WP_256875618.1_1_[gene=blaOXA]_[locus_tag=A7J11_07665]_[protein=OXA-2_family_class_D_beta-lactamase_OXA-1136]_[protein_id=WP_25687     CCGTATTCTTCGCACTGAATATTGATACGC 780
lcl|NG_052064.1_cds_WP_071593233.1_1_[gene=blaOXA]_[locus_tag=A7J11_04308]_[protein=OXA-2_family_inhibitor-resistant_extended-spectrum_class_D_beta-la     CCGTATTCTTCGCACTGAATATTGATACGC 780
lcl|NG_049612.1_cds_WP_063862613.1_1_[gene=blaOXA]_[locus_tag=A7J11_00612]_[protein=OXA-2_family_extended-spectrum_class_D_beta-lactamase_OXA-32]_[pro     CCGTATTCTTCGCACTGAATATTGATACGC 780
lcl|NG_049460.1_cds_WP_063861101.1_1_[gene=blaOXA]_[locus_tag=A7J11_02314]_[protein=OXA-2_family_extended-spectrum_class_D_beta-lactamase_OXA-161]_[pr     CCGTATTCTTCGCACTGAATATTGATACGC 780
lcl|NG_049448.1_cds_WP_063861048.1_1_[gene=blaOXA]_[locus_tag=A7J11_00751]_[protein=OXA-2_family_extended-spectrum_class_D_beta-lactamase_OXA-15]_[pro     CCGTATTCTTCGCACTGAATATTGATACGC 780
lcl|NG_049439.1_cds_WP_058177653.1_1_[gene=blaOXA]_[locus_tag=A7J11_01929]_[protein=OXA-2_family_extended-spectrum_class_D_beta-lactamase_OXA-141]_[pr     CCGTATTCTTCGCACTGAATATTGATACGC 780
lcl|NG_079239.1_cds_WP_240067729.1_1_[gene=blaOXA]_[locus_tag=A7J11_07374]_[protein=OXA-2_family_class_D_beta-lactamase_OXA-1049]_[protein_id=WP_24006     CCGTATTCTTCGCACTGAATATTGATACGC 780
lcl|OM638111.1_cds_ULU82660.1_1_[gene=blaOXA]_[protein=OXA-2_family_class_D_beta-lactamase_OXA-1085]_[protein_id=ULU82660.1]_[location=1..816]_[gbkey=     CCGTATTCTTCGCACTGAATATTGATACGC 780
lcl|OM638110.1_cds_ULU82659.1_1_[gene=blaOXA]_[protein=OXA-2_family_class_D_beta-lactamase_OXA-1084]_[protein_id=ULU82659.1]_[location=1..828]_[gbkey=     CCGTATTCTTCGCACTGAATATTGATACGC 780
lcl|OM638109.1_cds_ULU82658.1_1_[gene=blaOXA]_[protein=OXA-2_family_class_D_beta-lactamase_OXA-1083]_[protein_id=ULU82658.1]_[location=complement(1..8     CCGTATTCTTCGCACTGAATATTGATACGC 780
lcl|OM638108.1_cds_ULU82657.1_1_[gene=blaOXA]_[protein=OXA-2_family_class_D_beta-lactamase_OXA-1082]_[protein_id=ULU82657.1]_[location=complement(1..8     CCGTATTCTTCGCACTGAATATTGATACGC 780
lcl|OL901276.1_cds_UHO07587.1_1_[gene=blaOXA]_[protein=OXA-2_family_class_D_beta-lactamase_OXA-1049]_[protein_id=UHO07587.1]_[location=1..828]_[gbkey=     CCGTATTCTTCGCACTGAATATTGATACGC 780
lcl|NG_076678.1_cds_WP_219860730.1_1_[gene=blaOXA]_[locus_tag=A7J11_07184]_[protein=OXA-2_family_class_D_beta-lactamase_OXA-1017]_[protein_id=WP_21986     CCGTATTCTTCGCACTGAATATTGATACGC 780
lcl|MZ497412.1_cds_QXJ78545.1_1_[gene=blaOXA]_[protein=OXA-2_family_class_D_beta-lactamase_OXA-1017]_[protein_id=QXJ78545.1]_[location=1..828]_[gbkey=     CCGTATTCTTCGCACTGAATATTGATACGC 780
lcl|NG_068180.1_cds_WP_071537493.1_1_[gene=blaOXA]_[locus_tag=A7J11_06756]_[protein=OXA-2_family_class_D_beta-lactamase_OXA-544]_[protein_id=WP_071537     CCGTATTCTTCGCACTGAATATTGATACGC 780
lcl|NG_068179.1_cds_WP_058132644.1_1_[gene=blaOXA]_[locus_tag=A7J11_06757]_[protein=OXA-2_family_class_D_beta-lactamase_OXA-543]_[protein_id=WP_058132     CCGTATTCTTCGCACTGAATATTGATACGC 780
lcl|NG_062269.1_cds_WP_122630856.1_1_[gene=blaOXA]_[locus_tag=A7J11_05933]_[protein=OXA-2_family_class_D_beta-lactamase_OXA-737]_[protein_id=WP_122630     CCGTATTCTTCGCACTGAATATTGATACGC 780
lcl|NG_049595.1_cds_WP_063862540.1_1_[gene=blaOXA]_[locus_tag=A7J11_01065]_[protein=OXA-2_family_oxacillin-hydrolyzing_class_D_beta-lactamase_OXA-3]_[     CCGTATTCTTCGCACTGAATATTGATACGC 780
lcl|MH780095.1_cds_AXQ11887.1_1_[gene=blaOXA]_[protein=OXA-2_family_class_D_beta-lactamase_OXA-737]_[protein_id=AXQ11887.1]_[location=1..828]_[gbkey=C     CCGTATTCTTCGCACTGAATATTGATACGC 780
lcl|MH986647.1_cds_AYF58374.1_1_[gene=blaOXA]_[protein=OXA-2_family_class_D_beta-lactamase_OXA-681]_[protein_id=AYF58374.1]_[location=1..825]_[gbkey=C     CCGTATTCTTCGCACTGAATATTGATACGC 780
lcl|KY094077.1_cds_APC23886.1_1_[gene=blaOXA]_[protein=OXA-2_family_class_D_beta-lactamase_OXA-539]_[protein_id=APC23886.1]_[location=1..831]_[gbkey=C     CCGTATTCTTCGCACTGAATATTGATACGC 780
lcl|NG_052519.1_cds_WP_071846384.1_1_[gene=blaOXA]_[locus_tag=A7J11_04509]_[protein=OXA-2_family_class_D_beta-lactamase_OXA-541]_[protein_id=WP_071846     CCGTATTCTTCGCACTGAATATTGATACGC 780
lcl|NG_052174.1_cds_WP_071846203.1_1_[gene=blaOXA]_[locus_tag=A7J11_04710]_[protein=OXA-2_family_class_D_beta-lactamase_OXA-540]_[protein_id=WP_071846     CCGTATTCTTCGCACTGAATATTGATACGC 780
lcl|NG_049508.1_cds_WP_014386432.1_1_[gene=blaOXA]_[locus_tag=A7J11_00022]_[protein=OXA-2_family_oxacillin-hydrolyzing_class_D_beta-lactamase_OXA-21]_     CCGTATTTTTCGCACTGAATATTGATACGC 780
lcl|JX566711.1_cds_AFY03503.1_6_[gene=blaOXA-2]_[protein=oxacillinase_OXA-2]_[protein_id=AFY03503.1]_[location=4881..5708]_[gbkey=CDS]                     CCGTATTCTTCGCACTGAATATTGATACGC 780
lcl|JX566710.1_cds_AFY03495.1_5_[gene=blaOXA-2]_[protein=oxacillinase_OXA-2]_[protein_id=AFY03495.1]_[location=3778..4605]_[gbkey=CDS]                     CCGTATTCTTCGCACTGAATATTGATACGC 780
lcl|KC907377.2_cds_AGT29637.1_4_[gene=blaOXA-2]_[protein=OXA-type_beta-lactamase_2]_[protein_id=AGT29637.1]_[location=1801..2628]_[gbkey=CDS]              CCGTATTCTTCGCACTGAATATTGATACGC 780
lcl|DQ522236.1_cds_ABF70506.1_5_[gene=blaOXA-2]_[protein=oxacillinase_OXA-2]_[protein_id=ABF70506.1]_[location=3731..4558]_[gbkey=CDS]                     CCGTATTCTTCGCACTGAATATTGATACGC 780
lcl|EU117158.1_cds_ABV24340.1_2_[gene=blaOXA-2]_[protein=truncated_beta-lactamase_OXA-2]_[protein_id=ABV24340.1]_[location=736..1374]_[gbkey=CDS]          ------------------------------ 780
lcl|JX566715.1_cds_AFY03531.1_5_[gene=blaOXA-2]_[protein=oxacillinase_OXA-2]_[protein_id=AFY03531.1]_[location=2675..3502]_[gbkey=CDS]                     CCGTATTCTTCGCACTGAATATTGATACGC 780
lcl|JX566713.1_cds_AFY03518.1_5_[gene=blaOXA-2]_[protein=oxacillinase_OXA-2]_[protein_id=AFY03518.1]_[location=2675..3502]_[gbkey=CDS]                     CCGTATTCTTCGCACTGAATATTGATACGC 780
lcl|JX566712.1_cds_AFY03511.1_5_[gene=blaOXA-2]_[protein=oxacillinase_OXA-2]_[protein_id=AFY03511.1]_[location=2675..3502]_[gbkey=CDS]                     CCGTATTCTTCGCACTGAATATTGATACGC 780
lcl|JX566709.1_cds_AFY03489.1_4_[gene=blaOXA-2]_[protein=oxacillinase_OXA-2]_[protein_id=AFY03489.1]_[location=1819..2646]_[gbkey=CDS]                     CCGTATTCTTCGCACTGAATATTGATACGC 780
lcl|JX566707.1_cds_AFY03476.1_5_[gene=blaOXA-2]_[protein=oxacillinase_OXA-2]_[protein_id=AFY03476.1]_[location=2675..3502]_[gbkey=CDS]                     CCGTATTCTTCGCACTGAATATTGATACGC 780
lcl|JX566706.1_cds_AFY03469.1_5_[gene=blaOXA-2]_[protein=oxacillinase_OXA-2]_[protein_id=AFY03469.1]_[location=2675..3502]_[gbkey=CDS]                     CCGTATTCTTCGCACTGAATATTGATACGC 780
lcl|JX566704.1_cds_AFY03456.1_4_[gene=blaOXA-2]_[protein=oxacillinase_OXA-2]_[protein_id=AFY03456.1]_[location=1819..2646]_[gbkey=CDS]                     CCGTATTCTTCGCACTGAATATTGATACGC 780
lcl|KT984195.1_cds_AMB19635.1_2_[gene=blaOXA-2]_[protein=OXA-2_protein]_[protein_id=AMB19635.1]_[location=1178..2005]_[gbkey=CDS]                          CCGTATTCTTCGCACTGAATATTGATACGC 780
lcl|KF525320.1_cds_AGY30849.1_3_[protein=OXA-2]_[protein_id=AGY30849.1]_[location=1343..2170]_[gbkey=CDS]                                                  CCGTATTCTTCGCACTGAATATTGATACGC 780
lcl|AB188812.1_cds_BAD38630.1_5_[gene=blaOXA-2]_[protein=beta-lactamase_OXA-2]_[protein_id=BAD38630.1]_[location=2960..3787]_[gbkey=CDS]                   CCGTATTCTTCGCACTGAATATTGATACGC 780
lcl|JX982232.1_cds_AGC39281.1_6_[gene=blaOXA-2]_[protein=class_D_beta-lactamase_OXA-2]_[protein_id=AGC39281.1]_[location=2726..3553]_[gbkey=CDS]           CCGTATTCTTCGCACTGAATATTGATACGC 780
lcl|DQ357197.1_cds_ABC97287.1_3_[gene=blaOXA-2]_[protein=OXA-2]_[protein_id=ABC97287.1]_[location=1597..2424]_[gbkey=CDS]                                  CCGTATTCTTCGCACTGAATATTGATACGC 780
lcl|NG_079927.1_cds_WP_242934104.1_1_[gene=blaOXA]_[locus_tag=A7J11_07436]_[protein=OXA-2_family_class_D_beta-lactamase_OXA-1085]_[protein_id=WP_24293     CCGTATTCTTCGCACTGAATATTGATACGC 780
lcl|NG_079926.1_cds_WP_242934103.1_1_[gene=blaOXA]_[locus_tag=A7J11_07435]_[protein=OXA-2_family_class_D_beta-lactamase_OXA-1084]_[protein_id=WP_24293     CCGTATTCTTCGCACTGAATATTGATACGC 780
lcl|NG_079925.1_cds_WP_125064048.1_1_[gene=blaOXA]_[locus_tag=A7J11_07434]_[protein=OXA-2_family_class_D_beta-lactamase_OXA-1083]_[protein_id=WP_12506     CCGTATTCTTCGCACTGAATATTGATACGC 780
lcl|NG_079924.1_cds_WP_242934102.1_1_[gene=blaOXA]_[locus_tag=A7J11_07433]_[protein=OXA-2_family_class_D_beta-lactamase_OXA-1082]_[protein_id=WP_24293     CCGTATTCTTCGCACTGAATATTGATACGC 780
lcl|OP806900.1_cds_UZQ18800.1_1_[gene=blaOXA]_[protein=OXA-2_family_class_D_beta-lactamase_OXA-1173]_[protein_id=UZQ18800.1]_[location=1..828]_[gbkey=     CCGTATTCTTTGCCTTGAATATCGATACGC 780
lcl|OP806899.1_cds_UZQ18799.1_1_[gene=blaOXA]_[protein=OXA-2_family_class_D_beta-lactamase_OXA-1172]_[protein_id=UZQ18799.1]_[location=1..825]_[gbkey=     CCGTATTCTTCGCACTGAATATTGATACGC 780
                                                                                                                                                                                         

OXA-1_consensus                                                                                                                                            AAATCAGGAC--------------ATAAAT 810
OXA01_crRNA                                                                                                                                                ------------------------------ 810
Forward_primer                                                                                                                                             ------------------------------ 810
Reverse_primer                                                                                                                                             ------------------------------ 810
lcl|PV103220.1_cds_XOU30729.1_1_[gene=blaOXA]_[protein=OXA-2_family_class_D_beta-lactamase_OXA-1372]_[protein_id=XOU30729.1]_[location=1..810]_[gbkey=     CAAACAGAATGGATGATCTTTTCAAGAGGG 810
lcl|PV707973.1_cds_XUZ93910.1_1_[gene=blaOXA]_[protein=OXA-2_family_class_D_beta-lactamase_OXA-1381]_[protein_id=XUZ93910.1]_[location=1..828]_[gbkey=     CAAACAGAATGGATGATCTTTTCAAGAGGG 810
lcl|PV940077.1_cds_XXP60828.1_1_[gene=blaOXA]_[protein=oxacillin-hydrolyzing_class_D_beta-lactamase_OXA-2]_[protein_id=XXP60828.1]_[location=1..828]_[     CAAACAGAATGGATGATCTTTTCAAGAGGG 810
lcl|NG_062301.1_cds_WP_122630881.1_1_[gene=blaOXA]_[locus_tag=A7J11_05965]_[protein=OXA-2_family_inhibitor-resistant_extended-spectrum_class_D_beta-la     CAAACAGAATGGATGATCTTTTCAAGAGGG 810
lcl|NG_148659.1_cds_WP_268871877.1_1_[gene=blaOXA]_[locus_tag=A7J11_07898]_[protein=OXA-2_family_class_D_beta-lactamase_OXA-1172]_[protein_id=WP_26887     CAAACAGAATGGATGATCTTTTCAAGAGGG 810
lcl|MH556870.1_cds_AXL94277.1_1_[gene=blaOXA]_[protein=class_D_beta-lactamase_OXA-2]_[protein_id=AXL94277.1]_[location=22..849]_[gbkey=CDS]                CAAACAGAATGGATGATCTTTTCAAGAGGG 810
lcl|MN339504.1_cds_QEJ74001.1_1_[gene=blaOXA]_[protein=OXA-2_family_class_D_beta-lactamase_OXA-838]_[protein_id=QEJ74001.1]_[location=1..828]_[gbkey=C     CAAACAGAATGGATGATCTTTTCAAGAGGG 810
lcl|NG_049509.1_cds_WP_063861649.1_1_[gene=blaOXA]_[locus_tag=A7J11_02650]_[protein=OXA-2_family_extended-spectrum_class_D_beta-lactamase_OXA-210]_[pr     CAAACAGAATGGATGATCTTTTCAAGAGGG 810
lcl|NG_148660.1_cds_WP_268871878.1_1_[gene=blaOXA]_[locus_tag=A7J11_07899]_[protein=OXA-2_family_class_D_beta-lactamase_OXA-1173]_[protein_id=WP_26887     CAAACAGAATGGACGATCTTTTCAAGAGGG 810
lcl|NG_245182.1_cds_WP_435892096.1_1_[gene=blaOXA]_[locus_tag=A7J11_09485]_[protein=OXA-2_family_class_D_beta-lactamase_OXA-1381]_[protein_id=WP_43589     CAAACAGAATGGATGATCTTTTCAAGAGGG 810
lcl|ON651491.1_cds_UTS94244.1_1_[gene=blaOXA]_[protein=OXA-2_family_class_D_beta-lactamase_OXA-1136]_[protein_id=UTS94244.1]_[location=1..828]_[gbkey=     CAAACAGGATGGATGACCTTTTCAAAAGGG 810
lcl|NG_242746.1_cds_WP_367187967.1_1_[gene=blaOXA]_[locus_tag=A7J11_08442]_[protein=OXA-2_family_class_D_beta-lactamase_OXA-1243]_[protein_id=WP_36718     CAAACAGAATGGATGATCTTTTCAAGAGGG 810
lcl|NG_157032.1_cds_WP_279240797.1_1_[gene=blaOXA]_[locus_tag=A7J11_08036]_[protein=OXA-2_family_class_D_beta-lactamase_OXA-1187]_[protein_id=WP_27924     CAAACAGAATGGATGATCTTTTCAAGAGGG 810
lcl|NG_148666.1_cds_WP_117407753.1_1_[gene=blaOXA]_[locus_tag=A7J11_07836]_[protein=OXA-2_family_class_D_beta-lactamase_OXA-1183]_[protein_id=WP_11740     CAAACAGAATGGATGATCTTTTCAAGAGGG 810
lcl|NG_081722.1_cds_WP_256875618.1_1_[gene=blaOXA]_[locus_tag=A7J11_07665]_[protein=OXA-2_family_class_D_beta-lactamase_OXA-1136]_[protein_id=WP_25687     CAAACAGGATGGATGACCTTTTCAAAAGGG 810
lcl|NG_052064.1_cds_WP_071593233.1_1_[gene=blaOXA]_[locus_tag=A7J11_04308]_[protein=OXA-2_family_inhibitor-resistant_extended-spectrum_class_D_beta-la     CAAACAGAATGGATGATCTTTTCAAGAGGG 810
lcl|NG_049612.1_cds_WP_063862613.1_1_[gene=blaOXA]_[locus_tag=A7J11_00612]_[protein=OXA-2_family_extended-spectrum_class_D_beta-lactamase_OXA-32]_[pro     CAAACAGAATGGATGATCTTTTCAAGAGGG 810
lcl|NG_049460.1_cds_WP_063861101.1_1_[gene=blaOXA]_[locus_tag=A7J11_02314]_[protein=OXA-2_family_extended-spectrum_class_D_beta-lactamase_OXA-161]_[pr     CAAACAGAATGGATGATCTTTTCAAGAGGG 810
lcl|NG_049448.1_cds_WP_063861048.1_1_[gene=blaOXA]_[locus_tag=A7J11_00751]_[protein=OXA-2_family_extended-spectrum_class_D_beta-lactamase_OXA-15]_[pro     CAAACAGAATGGATGATCTTTTCAAGAGGG 810
lcl|NG_049439.1_cds_WP_058177653.1_1_[gene=blaOXA]_[locus_tag=A7J11_01929]_[protein=OXA-2_family_extended-spectrum_class_D_beta-lactamase_OXA-141]_[pr     CAAACAGAATGGATGATCTTTTCAAGAGGG 810
lcl|NG_079239.1_cds_WP_240067729.1_1_[gene=blaOXA]_[locus_tag=A7J11_07374]_[protein=OXA-2_family_class_D_beta-lactamase_OXA-1049]_[protein_id=WP_24006     CAAACAGAATGGATGATCTTTTCAAGAGGG 810
lcl|OM638111.1_cds_ULU82660.1_1_[gene=blaOXA]_[protein=OXA-2_family_class_D_beta-lactamase_OXA-1085]_[protein_id=ULU82660.1]_[location=1..816]_[gbkey=     CAAACAGAATGGATGATCTTTTCAAGAGGG 810
lcl|OM638110.1_cds_ULU82659.1_1_[gene=blaOXA]_[protein=OXA-2_family_class_D_beta-lactamase_OXA-1084]_[protein_id=ULU82659.1]_[location=1..828]_[gbkey=     CAAACAGAATGGATGATCTTTTCAAGAGGG 810
lcl|OM638109.1_cds_ULU82658.1_1_[gene=blaOXA]_[protein=OXA-2_family_class_D_beta-lactamase_OXA-1083]_[protein_id=ULU82658.1]_[location=complement(1..8     CAAACAGAATGGATGATCTTTTCAAGAGGG 810
lcl|OM638108.1_cds_ULU82657.1_1_[gene=blaOXA]_[protein=OXA-2_family_class_D_beta-lactamase_OXA-1082]_[protein_id=ULU82657.1]_[location=complement(1..8     CAAACAGAATGGATGATCTTTTCAAGAGGG 810
lcl|OL901276.1_cds_UHO07587.1_1_[gene=blaOXA]_[protein=OXA-2_family_class_D_beta-lactamase_OXA-1049]_[protein_id=UHO07587.1]_[location=1..828]_[gbkey=     CAAACAGAATGGATGATCTTTTCAAGAGGG 810
lcl|NG_076678.1_cds_WP_219860730.1_1_[gene=blaOXA]_[locus_tag=A7J11_07184]_[protein=OXA-2_family_class_D_beta-lactamase_OXA-1017]_[protein_id=WP_21986     CAAACAGAATGGATGATCTTTTCAAGAGGG 810
lcl|MZ497412.1_cds_QXJ78545.1_1_[gene=blaOXA]_[protein=OXA-2_family_class_D_beta-lactamase_OXA-1017]_[protein_id=QXJ78545.1]_[location=1..828]_[gbkey=     CAAACAGAATGGATGATCTTTTCAAGAGGG 810
lcl|NG_068180.1_cds_WP_071537493.1_1_[gene=blaOXA]_[locus_tag=A7J11_06756]_[protein=OXA-2_family_class_D_beta-lactamase_OXA-544]_[protein_id=WP_071537     CAAACAGAATGGATGATCTTTTCAAGAGGG 810
lcl|NG_068179.1_cds_WP_058132644.1_1_[gene=blaOXA]_[locus_tag=A7J11_06757]_[protein=OXA-2_family_class_D_beta-lactamase_OXA-543]_[protein_id=WP_058132     CAAACAGAATGGATGATCTTTTCAAGAGGG 810
lcl|NG_062269.1_cds_WP_122630856.1_1_[gene=blaOXA]_[locus_tag=A7J11_05933]_[protein=OXA-2_family_class_D_beta-lactamase_OXA-737]_[protein_id=WP_122630     CAAACAGAATGGATGATCTTTTCAAGAGGG 810
lcl|NG_049595.1_cds_WP_063862540.1_1_[gene=blaOXA]_[locus_tag=A7J11_01065]_[protein=OXA-2_family_oxacillin-hydrolyzing_class_D_beta-lactamase_OXA-3]_[     CAAACAGGATGGATGACCTTTTCAAAAGGG 810
lcl|MH780095.1_cds_AXQ11887.1_1_[gene=blaOXA]_[protein=OXA-2_family_class_D_beta-lactamase_OXA-737]_[protein_id=AXQ11887.1]_[location=1..828]_[gbkey=C     CAAACAGAATGGATGATCTTTTCAAGAGGG 810
lcl|MH986647.1_cds_AYF58374.1_1_[gene=blaOXA]_[protein=OXA-2_family_class_D_beta-lactamase_OXA-681]_[protein_id=AYF58374.1]_[location=1..825]_[gbkey=C     CAAACAGAATGGATGATCTTTTCAAGAGGG 810
lcl|KY094077.1_cds_APC23886.1_1_[gene=blaOXA]_[protein=OXA-2_family_class_D_beta-lactamase_OXA-539]_[protein_id=APC23886.1]_[location=1..831]_[gbkey=C     CAAACAGAATGGATGATCTTTTCAAGAGGG 810
lcl|NG_052519.1_cds_WP_071846384.1_1_[gene=blaOXA]_[locus_tag=A7J11_04509]_[protein=OXA-2_family_class_D_beta-lactamase_OXA-541]_[protein_id=WP_071846     CAAACAGAATGGATGATCTTTTCAAGAGGG 810
lcl|NG_052174.1_cds_WP_071846203.1_1_[gene=blaOXA]_[locus_tag=A7J11_04710]_[protein=OXA-2_family_class_D_beta-lactamase_OXA-540]_[protein_id=WP_071846     CAAACAGAATGGATGATCTTTTCAAGAGGG 810
lcl|NG_049508.1_cds_WP_014386432.1_1_[gene=blaOXA]_[locus_tag=A7J11_00022]_[protein=OXA-2_family_oxacillin-hydrolyzing_class_D_beta-lactamase_OXA-21]_     CAAACAGGATGGATGACCTTTTCAAAAGGG 810
lcl|JX566711.1_cds_AFY03503.1_6_[gene=blaOXA-2]_[protein=oxacillinase_OXA-2]_[protein_id=AFY03503.1]_[location=4881..5708]_[gbkey=CDS]                     CAAACAGAATGGATGATCTTTTCAAGAGGG 810
lcl|JX566710.1_cds_AFY03495.1_5_[gene=blaOXA-2]_[protein=oxacillinase_OXA-2]_[protein_id=AFY03495.1]_[location=3778..4605]_[gbkey=CDS]                     CAAACAGAATGGATGATCTTTTCAAGAGGG 810
lcl|KC907377.2_cds_AGT29637.1_4_[gene=blaOXA-2]_[protein=OXA-type_beta-lactamase_2]_[protein_id=AGT29637.1]_[location=1801..2628]_[gbkey=CDS]              CAAACAGAATGGATGATCTTTTCAAGAGGG 810
lcl|DQ522236.1_cds_ABF70506.1_5_[gene=blaOXA-2]_[protein=oxacillinase_OXA-2]_[protein_id=ABF70506.1]_[location=3731..4558]_[gbkey=CDS]                     CAAACAGAATGGATGATCTTTTCAAGAGGG 810
lcl|EU117158.1_cds_ABV24340.1_2_[gene=blaOXA-2]_[protein=truncated_beta-lactamase_OXA-2]_[protein_id=ABV24340.1]_[location=736..1374]_[gbkey=CDS]          ------------------------------ 810
lcl|JX566715.1_cds_AFY03531.1_5_[gene=blaOXA-2]_[protein=oxacillinase_OXA-2]_[protein_id=AFY03531.1]_[location=2675..3502]_[gbkey=CDS]                     CAAACAGAATGGATGATCTTTTCAAGAGGG 810
lcl|JX566713.1_cds_AFY03518.1_5_[gene=blaOXA-2]_[protein=oxacillinase_OXA-2]_[protein_id=AFY03518.1]_[location=2675..3502]_[gbkey=CDS]                     CAAACAGAATGGATGATCTTTTCAAGAGGG 810
lcl|JX566712.1_cds_AFY03511.1_5_[gene=blaOXA-2]_[protein=oxacillinase_OXA-2]_[protein_id=AFY03511.1]_[location=2675..3502]_[gbkey=CDS]                     CAAACAGAATGGATGATCTTTTCAAGAGGG 810
lcl|JX566709.1_cds_AFY03489.1_4_[gene=blaOXA-2]_[protein=oxacillinase_OXA-2]_[protein_id=AFY03489.1]_[location=1819..2646]_[gbkey=CDS]                     CAAACAGAATGGATGATCTTTTCAAGAGGG 810
lcl|JX566707.1_cds_AFY03476.1_5_[gene=blaOXA-2]_[protein=oxacillinase_OXA-2]_[protein_id=AFY03476.1]_[location=2675..3502]_[gbkey=CDS]                     CAAACAGAATGGATGATCTTTTCAAGAGGG 810
lcl|JX566706.1_cds_AFY03469.1_5_[gene=blaOXA-2]_[protein=oxacillinase_OXA-2]_[protein_id=AFY03469.1]_[location=2675..3502]_[gbkey=CDS]                     CAAACAGAATGGATGATCTTTTCAAGAGGG 810
lcl|JX566704.1_cds_AFY03456.1_4_[gene=blaOXA-2]_[protein=oxacillinase_OXA-2]_[protein_id=AFY03456.1]_[location=1819..2646]_[gbkey=CDS]                     CAAACAGAATGGATGATCTTTTCAAGAGGG 810
lcl|KT984195.1_cds_AMB19635.1_2_[gene=blaOXA-2]_[protein=OXA-2_protein]_[protein_id=AMB19635.1]_[location=1178..2005]_[gbkey=CDS]                          CAAACAGAATGGATGATCTTTTCAAGAGGG 810
lcl|KF525320.1_cds_AGY30849.1_3_[protein=OXA-2]_[protein_id=AGY30849.1]_[location=1343..2170]_[gbkey=CDS]                                                  CAAACAGAATGGATGATCTTTTCAAGAGGG 810
lcl|AB188812.1_cds_BAD38630.1_5_[gene=blaOXA-2]_[protein=beta-lactamase_OXA-2]_[protein_id=BAD38630.1]_[location=2960..3787]_[gbkey=CDS]                   CAAACAGAATGGATGATCTTTTCAAGAGGG 810
lcl|JX982232.1_cds_AGC39281.1_6_[gene=blaOXA-2]_[protein=class_D_beta-lactamase_OXA-2]_[protein_id=AGC39281.1]_[location=2726..3553]_[gbkey=CDS]           CAAACAGAATGGATGATCTTTTCAAGAGGG 810
lcl|DQ357197.1_cds_ABC97287.1_3_[gene=blaOXA-2]_[protein=OXA-2]_[protein_id=ABC97287.1]_[location=1597..2424]_[gbkey=CDS]                                  CAAACAGAATGGATGATCTTTTCAAGAGGG 810
lcl|NG_079927.1_cds_WP_242934104.1_1_[gene=blaOXA]_[locus_tag=A7J11_07436]_[protein=OXA-2_family_class_D_beta-lactamase_OXA-1085]_[protein_id=WP_24293     CAAACAGAATGGATGATCTTTTCAAGAGGG 810
lcl|NG_079926.1_cds_WP_242934103.1_1_[gene=blaOXA]_[locus_tag=A7J11_07435]_[protein=OXA-2_family_class_D_beta-lactamase_OXA-1084]_[protein_id=WP_24293     CAAACAGAATGGATGATCTTTTCAAGAGGG 810
lcl|NG_079925.1_cds_WP_125064048.1_1_[gene=blaOXA]_[locus_tag=A7J11_07434]_[protein=OXA-2_family_class_D_beta-lactamase_OXA-1083]_[protein_id=WP_12506     CAAACAGAATGGATGATCTTTTCAAGAGGG 810
lcl|NG_079924.1_cds_WP_242934102.1_1_[gene=blaOXA]_[locus_tag=A7J11_07433]_[protein=OXA-2_family_class_D_beta-lactamase_OXA-1082]_[protein_id=WP_24293     CAAACAGAATGGATGATCTTTTCAAGAGGG 810
lcl|OP806900.1_cds_UZQ18800.1_1_[gene=blaOXA]_[protein=OXA-2_family_class_D_beta-lactamase_OXA-1173]_[protein_id=UZQ18800.1]_[location=1..828]_[gbkey=     CAAACAGAATGGACGATCTTTTCAAGAGGG 810
lcl|OP806899.1_cds_UZQ18799.1_1_[gene=blaOXA]_[protein=OXA-2_family_class_D_beta-lactamase_OXA-1172]_[protein_id=UZQ18799.1]_[location=1..825]_[gbkey=     CAAACAGAATGGATGATCTTTTCAAGAGGG 810
                                                                                                                                                                                         

OXA-1_consensus                                                                                                                                            ATGTTTTTGTGTCCGCACT---------TA 840
OXA01_crRNA                                                                                                                                                ------------------------------ 840
Forward_primer                                                                                                                                             ------------------------------ 840
Reverse_primer                                                                                                                                             ----------------------------TA 840
lcl|PV103220.1_cds_XOU30729.1_1_[gene=blaOXA]_[protein=OXA-2_family_class_D_beta-lactamase_OXA-1372]_[protein_id=XOU30729.1]_[location=1..810]_[gbkey=     AGGCAATCGTGCGGGCAATCCTTCGCTCTA 840
lcl|PV707973.1_cds_XUZ93910.1_1_[gene=blaOXA]_[protein=OXA-2_family_class_D_beta-lactamase_OXA-1381]_[protein_id=XUZ93910.1]_[location=1..828]_[gbkey=     AGGCAATCGTGCGGGCAATCCTTCGCTCTA 840
lcl|PV940077.1_cds_XXP60828.1_1_[gene=blaOXA]_[protein=oxacillin-hydrolyzing_class_D_beta-lactamase_OXA-2]_[protein_id=XXP60828.1]_[location=1..828]_[     AGGCAATCGTGCGGGCAATCCTTCGCTCTA 840
lcl|NG_062301.1_cds_WP_122630881.1_1_[gene=blaOXA]_[locus_tag=A7J11_05965]_[protein=OXA-2_family_inhibitor-resistant_extended-spectrum_class_D_beta-la     AGGCAATCGTGCGGGCAATCCTTCGCTCTA 840
lcl|NG_148659.1_cds_WP_268871877.1_1_[gene=blaOXA]_[locus_tag=A7J11_07898]_[protein=OXA-2_family_class_D_beta-lactamase_OXA-1172]_[protein_id=WP_26887     AGGCAATCGTGCGGGCAATCCTTCGCTCTA 840
lcl|MH556870.1_cds_AXL94277.1_1_[gene=blaOXA]_[protein=class_D_beta-lactamase_OXA-2]_[protein_id=AXL94277.1]_[location=22..849]_[gbkey=CDS]                AGGCAATCGTGCGGGCAATCCTTCGCTCTA 840
lcl|MN339504.1_cds_QEJ74001.1_1_[gene=blaOXA]_[protein=OXA-2_family_class_D_beta-lactamase_OXA-838]_[protein_id=QEJ74001.1]_[location=1..828]_[gbkey=C     AGGCAATCGTGCGGGCAATCCTTCGCTCTA 840
lcl|NG_049509.1_cds_WP_063861649.1_1_[gene=blaOXA]_[locus_tag=A7J11_02650]_[protein=OXA-2_family_extended-spectrum_class_D_beta-lactamase_OXA-210]_[pr     AGGCAATCGTGCGGGCAATCCTTCGCTCTA 840
lcl|NG_148660.1_cds_WP_268871878.1_1_[gene=blaOXA]_[locus_tag=A7J11_07899]_[protein=OXA-2_family_class_D_beta-lactamase_OXA-1173]_[protein_id=WP_26887     AAGCAATAGCGCGAGCGATACTTCTCTCTA 840
lcl|NG_245182.1_cds_WP_435892096.1_1_[gene=blaOXA]_[locus_tag=A7J11_09485]_[protein=OXA-2_family_class_D_beta-lactamase_OXA-1381]_[protein_id=WP_43589     AGGCAATCGTGCGGGCAATCCTTCGCTCTA 840
lcl|ON651491.1_cds_UTS94244.1_1_[gene=blaOXA]_[protein=OXA-2_family_class_D_beta-lactamase_OXA-1136]_[protein_id=UTS94244.1]_[location=1..828]_[gbkey=     AGGCAATAGTGCGGGCAATCCTTCGCTCTA 840
lcl|NG_242746.1_cds_WP_367187967.1_1_[gene=blaOXA]_[locus_tag=A7J11_08442]_[protein=OXA-2_family_class_D_beta-lactamase_OXA-1243]_[protein_id=WP_36718     AGGCAATCGTGCGGGCAATCCTTCGCTCTA 840
lcl|NG_157032.1_cds_WP_279240797.1_1_[gene=blaOXA]_[locus_tag=A7J11_08036]_[protein=OXA-2_family_class_D_beta-lactamase_OXA-1187]_[protein_id=WP_27924     AGGCAATCGTGCGGGCAATCCTTCGCTCTA 840
lcl|NG_148666.1_cds_WP_117407753.1_1_[gene=blaOXA]_[locus_tag=A7J11_07836]_[protein=OXA-2_family_class_D_beta-lactamase_OXA-1183]_[protein_id=WP_11740     AGGCAATCGTGCGGGCAATCCTTCGCTCTA 840
lcl|NG_081722.1_cds_WP_256875618.1_1_[gene=blaOXA]_[locus_tag=A7J11_07665]_[protein=OXA-2_family_class_D_beta-lactamase_OXA-1136]_[protein_id=WP_25687     AGGCAATAGTGCGGGCAATCCTTCGCTCTA 840
lcl|NG_052064.1_cds_WP_071593233.1_1_[gene=blaOXA]_[locus_tag=A7J11_04308]_[protein=OXA-2_family_inhibitor-resistant_extended-spectrum_class_D_beta-la     AGGCAATCGTGCGGGCAATCCTTCGCTCTA 840
lcl|NG_049612.1_cds_WP_063862613.1_1_[gene=blaOXA]_[locus_tag=A7J11_00612]_[protein=OXA-2_family_extended-spectrum_class_D_beta-lactamase_OXA-32]_[pro     AGGCAATCGTGCGGGCAATCCTTCGCTCTA 840
lcl|NG_049460.1_cds_WP_063861101.1_1_[gene=blaOXA]_[locus_tag=A7J11_02314]_[protein=OXA-2_family_extended-spectrum_class_D_beta-lactamase_OXA-161]_[pr     AGGCAATCGTGCGGGCAATCCTTCGCTCTA 840
lcl|NG_049448.1_cds_WP_063861048.1_1_[gene=blaOXA]_[locus_tag=A7J11_00751]_[protein=OXA-2_family_extended-spectrum_class_D_beta-lactamase_OXA-15]_[pro     AGGCAATCGTGCGGGCAATCCTTCGCTCTA 840
lcl|NG_049439.1_cds_WP_058177653.1_1_[gene=blaOXA]_[locus_tag=A7J11_01929]_[protein=OXA-2_family_extended-spectrum_class_D_beta-lactamase_OXA-141]_[pr     AGGCAATCGTGCGGGCAATCCTTCGCTCTA 840
lcl|NG_079239.1_cds_WP_240067729.1_1_[gene=blaOXA]_[locus_tag=A7J11_07374]_[protein=OXA-2_family_class_D_beta-lactamase_OXA-1049]_[protein_id=WP_24006     AGGCAATCGTGCGGGCAATCCTTCGCTCTA 840
lcl|OM638111.1_cds_ULU82660.1_1_[gene=blaOXA]_[protein=OXA-2_family_class_D_beta-lactamase_OXA-1085]_[protein_id=ULU82660.1]_[location=1..816]_[gbkey=     AGGCAATCGTGCGGGCAATCCTTCGCTCTA 840
lcl|OM638110.1_cds_ULU82659.1_1_[gene=blaOXA]_[protein=OXA-2_family_class_D_beta-lactamase_OXA-1084]_[protein_id=ULU82659.1]_[location=1..828]_[gbkey=     AGGCAATCGTGCGGGCAATCCTTCGCTCTA 840
lcl|OM638109.1_cds_ULU82658.1_1_[gene=blaOXA]_[protein=OXA-2_family_class_D_beta-lactamase_OXA-1083]_[protein_id=ULU82658.1]_[location=complement(1..8     AGGCAATCGTGCGGGCAATCCTTCGCTCTA 840
lcl|OM638108.1_cds_ULU82657.1_1_[gene=blaOXA]_[protein=OXA-2_family_class_D_beta-lactamase_OXA-1082]_[protein_id=ULU82657.1]_[location=complement(1..8     AGGCAATCGTGCGGGCAATCCTTCGCTCTA 840
lcl|OL901276.1_cds_UHO07587.1_1_[gene=blaOXA]_[protein=OXA-2_family_class_D_beta-lactamase_OXA-1049]_[protein_id=UHO07587.1]_[location=1..828]_[gbkey=     AGGCAATCGTGCGGGCAATCCTTCGCTCTA 840
lcl|NG_076678.1_cds_WP_219860730.1_1_[gene=blaOXA]_[locus_tag=A7J11_07184]_[protein=OXA-2_family_class_D_beta-lactamase_OXA-1017]_[protein_id=WP_21986     AGGCAATCGTGCGGGCAATCCTTCGCTCTA 840
lcl|MZ497412.1_cds_QXJ78545.1_1_[gene=blaOXA]_[protein=OXA-2_family_class_D_beta-lactamase_OXA-1017]_[protein_id=QXJ78545.1]_[location=1..828]_[gbkey=     AGGCAATCGTGCGGGCAATCCTTCGCTCTA 840
lcl|NG_068180.1_cds_WP_071537493.1_1_[gene=blaOXA]_[locus_tag=A7J11_06756]_[protein=OXA-2_family_class_D_beta-lactamase_OXA-544]_[protein_id=WP_071537     AGGCAATCGTGCGGGCAATCCTTCGCTCTA 840
lcl|NG_068179.1_cds_WP_058132644.1_1_[gene=blaOXA]_[locus_tag=A7J11_06757]_[protein=OXA-2_family_class_D_beta-lactamase_OXA-543]_[protein_id=WP_058132     AGGCAATCGTGCGGGCAATCCTTCGCTCTA 840
lcl|NG_062269.1_cds_WP_122630856.1_1_[gene=blaOXA]_[locus_tag=A7J11_05933]_[protein=OXA-2_family_class_D_beta-lactamase_OXA-737]_[protein_id=WP_122630     AGGCAATCGTGCGGGCAATCCTTCGCTCTA 840
lcl|NG_049595.1_cds_WP_063862540.1_1_[gene=blaOXA]_[locus_tag=A7J11_01065]_[protein=OXA-2_family_oxacillin-hydrolyzing_class_D_beta-lactamase_OXA-3]_[     AGGCAATAGTGCGGGCAATCCTTCGCTCTA 840
lcl|MH780095.1_cds_AXQ11887.1_1_[gene=blaOXA]_[protein=OXA-2_family_class_D_beta-lactamase_OXA-737]_[protein_id=AXQ11887.1]_[location=1..828]_[gbkey=C     AGGCAATCGTGCGGGCAATCCTTCGCTCTA 840
lcl|MH986647.1_cds_AYF58374.1_1_[gene=blaOXA]_[protein=OXA-2_family_class_D_beta-lactamase_OXA-681]_[protein_id=AYF58374.1]_[location=1..825]_[gbkey=C     AGGCAATCGTGCGGGCAATCCTTCGCTCTA 840
lcl|KY094077.1_cds_APC23886.1_1_[gene=blaOXA]_[protein=OXA-2_family_class_D_beta-lactamase_OXA-539]_[protein_id=APC23886.1]_[location=1..831]_[gbkey=C     AGGCAATCGTGCGGGCAATCCTTCGCTCTA 840
lcl|NG_052519.1_cds_WP_071846384.1_1_[gene=blaOXA]_[locus_tag=A7J11_04509]_[protein=OXA-2_family_class_D_beta-lactamase_OXA-541]_[protein_id=WP_071846     AGGCAATCGTGCGGGCAATCCTTCGCTCTA 840
lcl|NG_052174.1_cds_WP_071846203.1_1_[gene=blaOXA]_[locus_tag=A7J11_04710]_[protein=OXA-2_family_class_D_beta-lactamase_OXA-540]_[protein_id=WP_071846     AGGCAATCGTGCGGGCAATCCTTCGCTCTA 840
lcl|NG_049508.1_cds_WP_014386432.1_1_[gene=blaOXA]_[locus_tag=A7J11_00022]_[protein=OXA-2_family_oxacillin-hydrolyzing_class_D_beta-lactamase_OXA-21]_     AGGCAATAGTGCGGGCAATCCTTCGCTCTA 840
lcl|JX566711.1_cds_AFY03503.1_6_[gene=blaOXA-2]_[protein=oxacillinase_OXA-2]_[protein_id=AFY03503.1]_[location=4881..5708]_[gbkey=CDS]                     AGGCAATCGTGCGGGCAATCCTTCGCTCTA 840
lcl|JX566710.1_cds_AFY03495.1_5_[gene=blaOXA-2]_[protein=oxacillinase_OXA-2]_[protein_id=AFY03495.1]_[location=3778..4605]_[gbkey=CDS]                     AGGCAATCGTGCGGGCAATCCTTCGCTCTA 840
lcl|KC907377.2_cds_AGT29637.1_4_[gene=blaOXA-2]_[protein=OXA-type_beta-lactamase_2]_[protein_id=AGT29637.1]_[location=1801..2628]_[gbkey=CDS]              AGGCAATCGTGCGGGCAATCCTTCGCTCTA 840
lcl|DQ522236.1_cds_ABF70506.1_5_[gene=blaOXA-2]_[protein=oxacillinase_OXA-2]_[protein_id=ABF70506.1]_[location=3731..4558]_[gbkey=CDS]                     AGGCAATCGTGCGGGCAATCCTTCGCTCTA 840
lcl|EU117158.1_cds_ABV24340.1_2_[gene=blaOXA-2]_[protein=truncated_beta-lactamase_OXA-2]_[protein_id=ABV24340.1]_[location=736..1374]_[gbkey=CDS]          ------------------------------ 840
lcl|JX566715.1_cds_AFY03531.1_5_[gene=blaOXA-2]_[protein=oxacillinase_OXA-2]_[protein_id=AFY03531.1]_[location=2675..3502]_[gbkey=CDS]                     AGGCAATCGTGCGGGCAATCCTTCGCTCTA 840
lcl|JX566713.1_cds_AFY03518.1_5_[gene=blaOXA-2]_[protein=oxacillinase_OXA-2]_[protein_id=AFY03518.1]_[location=2675..3502]_[gbkey=CDS]                     AGGCAATCGTGCGGGCAATCCTTCGCTCTA 840
lcl|JX566712.1_cds_AFY03511.1_5_[gene=blaOXA-2]_[protein=oxacillinase_OXA-2]_[protein_id=AFY03511.1]_[location=2675..3502]_[gbkey=CDS]                     AGGCAATCGTGCGGGCAATCCTTCGCTCTA 840
lcl|JX566709.1_cds_AFY03489.1_4_[gene=blaOXA-2]_[protein=oxacillinase_OXA-2]_[protein_id=AFY03489.1]_[location=1819..2646]_[gbkey=CDS]                     AGGCAATCGTGCGGGCAATCCTTCGCTCTA 840
lcl|JX566707.1_cds_AFY03476.1_5_[gene=blaOXA-2]_[protein=oxacillinase_OXA-2]_[protein_id=AFY03476.1]_[location=2675..3502]_[gbkey=CDS]                     AGGCAATCGTGCGGGCAATCCTTCGCTCTA 840
lcl|JX566706.1_cds_AFY03469.1_5_[gene=blaOXA-2]_[protein=oxacillinase_OXA-2]_[protein_id=AFY03469.1]_[location=2675..3502]_[gbkey=CDS]                     AGGCAATCGTGCGGGCAATCCTTCGCTCTA 840
lcl|JX566704.1_cds_AFY03456.1_4_[gene=blaOXA-2]_[protein=oxacillinase_OXA-2]_[protein_id=AFY03456.1]_[location=1819..2646]_[gbkey=CDS]                     AGGCAATCGTGCGGGCAATCCTTCGCTCTA 840
lcl|KT984195.1_cds_AMB19635.1_2_[gene=blaOXA-2]_[protein=OXA-2_protein]_[protein_id=AMB19635.1]_[location=1178..2005]_[gbkey=CDS]                          AGGCAATCGTGCGGGCAATCCTTCGCTCTA 840
lcl|KF525320.1_cds_AGY30849.1_3_[protein=OXA-2]_[protein_id=AGY30849.1]_[location=1343..2170]_[gbkey=CDS]                                                  AGGCAATCGTGCGGGCAATCCTTCGCTCTA 840
lcl|AB188812.1_cds_BAD38630.1_5_[gene=blaOXA-2]_[protein=beta-lactamase_OXA-2]_[protein_id=BAD38630.1]_[location=2960..3787]_[gbkey=CDS]                   AGGCAATCGTGCGGGCAATCCTTCGCTCTA 840
lcl|JX982232.1_cds_AGC39281.1_6_[gene=blaOXA-2]_[protein=class_D_beta-lactamase_OXA-2]_[protein_id=AGC39281.1]_[location=2726..3553]_[gbkey=CDS]           AGGCAATCGTGCGGGCAATCCTTCGCTCTA 840
lcl|DQ357197.1_cds_ABC97287.1_3_[gene=blaOXA-2]_[protein=OXA-2]_[protein_id=ABC97287.1]_[location=1597..2424]_[gbkey=CDS]                                  AGGCAATCGTGCGGGCAATCCTTCGCTCTA 840
lcl|NG_079927.1_cds_WP_242934104.1_1_[gene=blaOXA]_[locus_tag=A7J11_07436]_[protein=OXA-2_family_class_D_beta-lactamase_OXA-1085]_[protein_id=WP_24293     AGGCAATCGTGCGGGCAATCCTTCGCTCTA 840
lcl|NG_079926.1_cds_WP_242934103.1_1_[gene=blaOXA]_[locus_tag=A7J11_07435]_[protein=OXA-2_family_class_D_beta-lactamase_OXA-1084]_[protein_id=WP_24293     AGGCAATCGTGCGGGCAATCCTTCGCTCTA 840
lcl|NG_079925.1_cds_WP_125064048.1_1_[gene=blaOXA]_[locus_tag=A7J11_07434]_[protein=OXA-2_family_class_D_beta-lactamase_OXA-1083]_[protein_id=WP_12506     AGGCAATCGTGCGGGCAATCCTTCGCTCTA 840
lcl|NG_079924.1_cds_WP_242934102.1_1_[gene=blaOXA]_[locus_tag=A7J11_07433]_[protein=OXA-2_family_class_D_beta-lactamase_OXA-1082]_[protein_id=WP_24293     AGGCAATCGTGCGGGCAATCCTTCGCTCTA 840
lcl|OP806900.1_cds_UZQ18800.1_1_[gene=blaOXA]_[protein=OXA-2_family_class_D_beta-lactamase_OXA-1173]_[protein_id=UZQ18800.1]_[location=1..828]_[gbkey=     AAGCAATAGCGCGAGCGATACTTCTCTCTA 840
lcl|OP806899.1_cds_UZQ18799.1_1_[gene=blaOXA]_[protein=OXA-2_family_class_D_beta-lactamase_OXA-1172]_[protein_id=UZQ18799.1]_[location=1..825]_[gbkey=     AGGCAATCGTGCGGGCAATCCTTCGCTCTA 840
                                                                                                                                                                                         

OXA-1_consensus                                                                                                                                            CAGGAAACTTGGGGTCGAATTTAACATCAA 870
OXA01_crRNA                                                                                                                                                ------------------------------ 870
Forward_primer                                                                                                                                             ------------------------------ 870
Reverse_primer                                                                                                                                             CAGGAAACTTGGGGTC-------------- 870
lcl|PV103220.1_cds_XOU30729.1_1_[gene=blaOXA]_[protein=OXA-2_family_class_D_beta-lactamase_OXA-1372]_[protein_id=XOU30729.1]_[location=1..810]_[gbkey=     TTGAAGCGTTACCGCCCAACCCGGCAGTCA 870
lcl|PV707973.1_cds_XUZ93910.1_1_[gene=blaOXA]_[protein=OXA-2_family_class_D_beta-lactamase_OXA-1381]_[protein_id=XUZ93910.1]_[location=1..828]_[gbkey=     TTGAAGCGTTACCGCCCAACCCGGCAGTCA 870
lcl|PV940077.1_cds_XXP60828.1_1_[gene=blaOXA]_[protein=oxacillin-hydrolyzing_class_D_beta-lactamase_OXA-2]_[protein_id=XXP60828.1]_[location=1..828]_[     TTGAAGCGTTACCGCCCAACCCGGCAGTCA 870
lcl|NG_062301.1_cds_WP_122630881.1_1_[gene=blaOXA]_[locus_tag=A7J11_05965]_[protein=OXA-2_family_inhibitor-resistant_extended-spectrum_class_D_beta-la     TTGAAGCGTTACCGCCCAACCCGGCAGTCA 870
lcl|NG_148659.1_cds_WP_268871877.1_1_[gene=blaOXA]_[locus_tag=A7J11_07898]_[protein=OXA-2_family_class_D_beta-lactamase_OXA-1172]_[protein_id=WP_26887     TTGAAGCGTTACCGCCCAACCCGGCAGTCA 870
lcl|MH556870.1_cds_AXL94277.1_1_[gene=blaOXA]_[protein=class_D_beta-lactamase_OXA-2]_[protein_id=AXL94277.1]_[location=22..849]_[gbkey=CDS]                TTGAAGCGTTACCGCCCAACCCGGCAGTCA 870
lcl|MN339504.1_cds_QEJ74001.1_1_[gene=blaOXA]_[protein=OXA-2_family_class_D_beta-lactamase_OXA-838]_[protein_id=QEJ74001.1]_[location=1..828]_[gbkey=C     TTGAAGCGTTACCGCCTAACCCGGCAGTCA 870
lcl|NG_049509.1_cds_WP_063861649.1_1_[gene=blaOXA]_[locus_tag=A7J11_02650]_[protein=OXA-2_family_extended-spectrum_class_D_beta-lactamase_OXA-210]_[pr     TTGAAGCGTTACCGCCCAACCCGGCAGTCA 870
lcl|NG_148660.1_cds_WP_268871878.1_1_[gene=blaOXA]_[locus_tag=A7J11_07899]_[protein=OXA-2_family_class_D_beta-lactamase_OXA-1173]_[protein_id=WP_26887     TCGAAGCGTTGCCGCCCAACCCGGCAGTCC 870
lcl|NG_245182.1_cds_WP_435892096.1_1_[gene=blaOXA]_[locus_tag=A7J11_09485]_[protein=OXA-2_family_class_D_beta-lactamase_OXA-1381]_[protein_id=WP_43589     TTGAAGCGTTACCGCCCAACCCGGCAGTCA 870
lcl|ON651491.1_cds_UTS94244.1_1_[gene=blaOXA]_[protein=OXA-2_family_class_D_beta-lactamase_OXA-1136]_[protein_id=UTS94244.1]_[location=1..828]_[gbkey=     TCGAAGCGTTGCCGCCCAACCCGGCAGTCA 870
lcl|NG_242746.1_cds_WP_367187967.1_1_[gene=blaOXA]_[locus_tag=A7J11_08442]_[protein=OXA-2_family_class_D_beta-lactamase_OXA-1243]_[protein_id=WP_36718     TTGAAGCGTTACCGCCCAACCCGGCAGTCA 870
lcl|NG_157032.1_cds_WP_279240797.1_1_[gene=blaOXA]_[locus_tag=A7J11_08036]_[protein=OXA-2_family_class_D_beta-lactamase_OXA-1187]_[protein_id=WP_27924     TTGAAGCGTTACCGCCCAACCCGGCAGTCA 870
lcl|NG_148666.1_cds_WP_117407753.1_1_[gene=blaOXA]_[locus_tag=A7J11_07836]_[protein=OXA-2_family_class_D_beta-lactamase_OXA-1183]_[protein_id=WP_11740     TTGAAGCGTTACCGCCCAACCCGGCAGTCA 870
lcl|NG_081722.1_cds_WP_256875618.1_1_[gene=blaOXA]_[locus_tag=A7J11_07665]_[protein=OXA-2_family_class_D_beta-lactamase_OXA-1136]_[protein_id=WP_25687     TCGAAGCGTTGCCGCCCAACCCGGCAGTCA 870
lcl|NG_052064.1_cds_WP_071593233.1_1_[gene=blaOXA]_[locus_tag=A7J11_04308]_[protein=OXA-2_family_inhibitor-resistant_extended-spectrum_class_D_beta-la     TTGAAGCGTTACCGCCCAACCCGGCAGTCA 870
lcl|NG_049612.1_cds_WP_063862613.1_1_[gene=blaOXA]_[locus_tag=A7J11_00612]_[protein=OXA-2_family_extended-spectrum_class_D_beta-lactamase_OXA-32]_[pro     TTGAAGCGTTACCGCCCAACCCGGCAGTCA 870
lcl|NG_049460.1_cds_WP_063861101.1_1_[gene=blaOXA]_[locus_tag=A7J11_02314]_[protein=OXA-2_family_extended-spectrum_class_D_beta-lactamase_OXA-161]_[pr     TTGAAGCGTTACCGCCCAACCCGGCAGTCA 870
lcl|NG_049448.1_cds_WP_063861048.1_1_[gene=blaOXA]_[locus_tag=A7J11_00751]_[protein=OXA-2_family_extended-spectrum_class_D_beta-lactamase_OXA-15]_[pro     TTGAAGCGTTACCGCCCAACCCGGCAGTCA 870
lcl|NG_049439.1_cds_WP_058177653.1_1_[gene=blaOXA]_[locus_tag=A7J11_01929]_[protein=OXA-2_family_extended-spectrum_class_D_beta-lactamase_OXA-141]_[pr     TTGAAGCGTTACCGCCCAACCCGGCAGTCA 870
lcl|NG_079239.1_cds_WP_240067729.1_1_[gene=blaOXA]_[locus_tag=A7J11_07374]_[protein=OXA-2_family_class_D_beta-lactamase_OXA-1049]_[protein_id=WP_24006     TTGAAGCGTTACCGCCCAACCCGGCAGTCA 870
lcl|OM638111.1_cds_ULU82660.1_1_[gene=blaOXA]_[protein=OXA-2_family_class_D_beta-lactamase_OXA-1085]_[protein_id=ULU82660.1]_[location=1..816]_[gbkey=     TTGAAGCGTTACCGCCCAACCCGGCAGTCA 870
lcl|OM638110.1_cds_ULU82659.1_1_[gene=blaOXA]_[protein=OXA-2_family_class_D_beta-lactamase_OXA-1084]_[protein_id=ULU82659.1]_[location=1..828]_[gbkey=     TTGAAGCGTTACCGCCCAACCCGGCAGTCA 870
lcl|OM638109.1_cds_ULU82658.1_1_[gene=blaOXA]_[protein=OXA-2_family_class_D_beta-lactamase_OXA-1083]_[protein_id=ULU82658.1]_[location=complement(1..8     TTGAAGCGTTACCGCCCAACCCGGCAGTCA 870
lcl|OM638108.1_cds_ULU82657.1_1_[gene=blaOXA]_[protein=OXA-2_family_class_D_beta-lactamase_OXA-1082]_[protein_id=ULU82657.1]_[location=complement(1..8     TTGAAGCGTTACCGCCCAACCCGGCAGTCA 870
lcl|OL901276.1_cds_UHO07587.1_1_[gene=blaOXA]_[protein=OXA-2_family_class_D_beta-lactamase_OXA-1049]_[protein_id=UHO07587.1]_[location=1..828]_[gbkey=     TTGAAGCGTTACCGCCCAACCCGGCAGTCA 870
lcl|NG_076678.1_cds_WP_219860730.1_1_[gene=blaOXA]_[locus_tag=A7J11_07184]_[protein=OXA-2_family_class_D_beta-lactamase_OXA-1017]_[protein_id=WP_21986     TTGAAGCGTTACCGCCCAACCCGGCAGTCA 870
lcl|MZ497412.1_cds_QXJ78545.1_1_[gene=blaOXA]_[protein=OXA-2_family_class_D_beta-lactamase_OXA-1017]_[protein_id=QXJ78545.1]_[location=1..828]_[gbkey=     TTGAAGCGTTACCGCCCAACCCGGCAGTCA 870
lcl|NG_068180.1_cds_WP_071537493.1_1_[gene=blaOXA]_[locus_tag=A7J11_06756]_[protein=OXA-2_family_class_D_beta-lactamase_OXA-544]_[protein_id=WP_071537     TTGAAGCGTTACCGCCCAACCCGGCAGTCA 870
lcl|NG_068179.1_cds_WP_058132644.1_1_[gene=blaOXA]_[locus_tag=A7J11_06757]_[protein=OXA-2_family_class_D_beta-lactamase_OXA-543]_[protein_id=WP_058132     TTGAAGCGTTACCGCCCAACCCGGCAGTCA 870
lcl|NG_062269.1_cds_WP_122630856.1_1_[gene=blaOXA]_[locus_tag=A7J11_05933]_[protein=OXA-2_family_class_D_beta-lactamase_OXA-737]_[protein_id=WP_122630     TTGAAGCGTTACCGCCCAACCCGGCAGTCA 870
lcl|NG_049595.1_cds_WP_063862540.1_1_[gene=blaOXA]_[locus_tag=A7J11_01065]_[protein=OXA-2_family_oxacillin-hydrolyzing_class_D_beta-lactamase_OXA-3]_[     TCGAAGCGTTGCCGCCCAACCCGGCAGTCA 870
lcl|MH780095.1_cds_AXQ11887.1_1_[gene=blaOXA]_[protein=OXA-2_family_class_D_beta-lactamase_OXA-737]_[protein_id=AXQ11887.1]_[location=1..828]_[gbkey=C     TTGAAGCGTTACCGCCCAACCCGGCAGTCA 870
lcl|MH986647.1_cds_AYF58374.1_1_[gene=blaOXA]_[protein=OXA-2_family_class_D_beta-lactamase_OXA-681]_[protein_id=AYF58374.1]_[location=1..825]_[gbkey=C     TTGAAGCGTTACCGCCCAACCCGGCAGTCA 870
lcl|KY094077.1_cds_APC23886.1_1_[gene=blaOXA]_[protein=OXA-2_family_class_D_beta-lactamase_OXA-539]_[protein_id=APC23886.1]_[location=1..831]_[gbkey=C     TTGAAGCGTTACCGCCCAACCCGGCAGTCA 870
lcl|NG_052519.1_cds_WP_071846384.1_1_[gene=blaOXA]_[locus_tag=A7J11_04509]_[protein=OXA-2_family_class_D_beta-lactamase_OXA-541]_[protein_id=WP_071846     TTGAAGCGTTACCGCCCAACCCGGCAGTCA 870
lcl|NG_052174.1_cds_WP_071846203.1_1_[gene=blaOXA]_[locus_tag=A7J11_04710]_[protein=OXA-2_family_class_D_beta-lactamase_OXA-540]_[protein_id=WP_071846     TTGAAGCGTTACCGCCCAACCCGGCAGTCA 870
lcl|NG_049508.1_cds_WP_014386432.1_1_[gene=blaOXA]_[locus_tag=A7J11_00022]_[protein=OXA-2_family_oxacillin-hydrolyzing_class_D_beta-lactamase_OXA-21]_     TCGAAGCGTTGCCGCCCAACCCGGCAGTCA 870
lcl|JX566711.1_cds_AFY03503.1_6_[gene=blaOXA-2]_[protein=oxacillinase_OXA-2]_[protein_id=AFY03503.1]_[location=4881..5708]_[gbkey=CDS]                     TTGAAGCGTTACCGCCCAACCCGGCAGTCA 870
lcl|JX566710.1_cds_AFY03495.1_5_[gene=blaOXA-2]_[protein=oxacillinase_OXA-2]_[protein_id=AFY03495.1]_[location=3778..4605]_[gbkey=CDS]                     TTGAAGCGTTACCGCCCAACCCGGCAGTCA 870
lcl|KC907377.2_cds_AGT29637.1_4_[gene=blaOXA-2]_[protein=OXA-type_beta-lactamase_2]_[protein_id=AGT29637.1]_[location=1801..2628]_[gbkey=CDS]              TTGAAGCGTTACCGCCCAACCCGGCAGTCA 870
lcl|DQ522236.1_cds_ABF70506.1_5_[gene=blaOXA-2]_[protein=oxacillinase_OXA-2]_[protein_id=ABF70506.1]_[location=3731..4558]_[gbkey=CDS]                     TTGAAGCGTTACCGCCCAACCCGGCAGTCA 870
lcl|EU117158.1_cds_ABV24340.1_2_[gene=blaOXA-2]_[protein=truncated_beta-lactamase_OXA-2]_[protein_id=ABV24340.1]_[location=736..1374]_[gbkey=CDS]          ------------------------------ 870
lcl|JX566715.1_cds_AFY03531.1_5_[gene=blaOXA-2]_[protein=oxacillinase_OXA-2]_[protein_id=AFY03531.1]_[location=2675..3502]_[gbkey=CDS]                     TTGAAGCGTTACCGCCCAACCCGGCAGTCA 870
lcl|JX566713.1_cds_AFY03518.1_5_[gene=blaOXA-2]_[protein=oxacillinase_OXA-2]_[protein_id=AFY03518.1]_[location=2675..3502]_[gbkey=CDS]                     TTGAAGCGTTACCGCCCAACCCGGCAGTCA 870
lcl|JX566712.1_cds_AFY03511.1_5_[gene=blaOXA-2]_[protein=oxacillinase_OXA-2]_[protein_id=AFY03511.1]_[location=2675..3502]_[gbkey=CDS]                     TTGAAGCGTTACCGCCCAACCCGGCAGTCA 870
lcl|JX566709.1_cds_AFY03489.1_4_[gene=blaOXA-2]_[protein=oxacillinase_OXA-2]_[protein_id=AFY03489.1]_[location=1819..2646]_[gbkey=CDS]                     TTGAAGCGTTACCGCCCAACCCGGCAGTCA 870
lcl|JX566707.1_cds_AFY03476.1_5_[gene=blaOXA-2]_[protein=oxacillinase_OXA-2]_[protein_id=AFY03476.1]_[location=2675..3502]_[gbkey=CDS]                     TTGAAGCGTTACCGCCCAACCCGGCAGTCA 870
lcl|JX566706.1_cds_AFY03469.1_5_[gene=blaOXA-2]_[protein=oxacillinase_OXA-2]_[protein_id=AFY03469.1]_[location=2675..3502]_[gbkey=CDS]                     TTGAAGCGTTACCGCCCAACCCGGCAGTCA 870
lcl|JX566704.1_cds_AFY03456.1_4_[gene=blaOXA-2]_[protein=oxacillinase_OXA-2]_[protein_id=AFY03456.1]_[location=1819..2646]_[gbkey=CDS]                     TTGAAGCGTTACCGCCCAACCCGGCAGTCA 870
lcl|KT984195.1_cds_AMB19635.1_2_[gene=blaOXA-2]_[protein=OXA-2_protein]_[protein_id=AMB19635.1]_[location=1178..2005]_[gbkey=CDS]                          TTGAAGCGTTACCGCCCAACCCGGCAGTCA 870
lcl|KF525320.1_cds_AGY30849.1_3_[protein=OXA-2]_[protein_id=AGY30849.1]_[location=1343..2170]_[gbkey=CDS]                                                  TTGAAGCGTTACCGCCCAACCCGGCAGTCA 870
lcl|AB188812.1_cds_BAD38630.1_5_[gene=blaOXA-2]_[protein=beta-lactamase_OXA-2]_[protein_id=BAD38630.1]_[location=2960..3787]_[gbkey=CDS]                   TTGAAGCGTTACCGCCCAACCCGGCAGTCA 870
lcl|JX982232.1_cds_AGC39281.1_6_[gene=blaOXA-2]_[protein=class_D_beta-lactamase_OXA-2]_[protein_id=AGC39281.1]_[location=2726..3553]_[gbkey=CDS]           TTGAAGCGTTACCGCCCAACCCGGCAGTCA 870
lcl|DQ357197.1_cds_ABC97287.1_3_[gene=blaOXA-2]_[protein=OXA-2]_[protein_id=ABC97287.1]_[location=1597..2424]_[gbkey=CDS]                                  TTGAAGCGTTACCGCCCAACCCGGCAGTCA 870
lcl|NG_079927.1_cds_WP_242934104.1_1_[gene=blaOXA]_[locus_tag=A7J11_07436]_[protein=OXA-2_family_class_D_beta-lactamase_OXA-1085]_[protein_id=WP_24293     TTGAAGCGTTACCGCCCAACCCGGCAGTCA 870
lcl|NG_079926.1_cds_WP_242934103.1_1_[gene=blaOXA]_[locus_tag=A7J11_07435]_[protein=OXA-2_family_class_D_beta-lactamase_OXA-1084]_[protein_id=WP_24293     TTGAAGCGTTACCGCCCAACCCGGCAGTCA 870
lcl|NG_079925.1_cds_WP_125064048.1_1_[gene=blaOXA]_[locus_tag=A7J11_07434]_[protein=OXA-2_family_class_D_beta-lactamase_OXA-1083]_[protein_id=WP_12506     TTGAAGCGTTACCGCCCAACCCGGCAGTCA 870
lcl|NG_079924.1_cds_WP_242934102.1_1_[gene=blaOXA]_[locus_tag=A7J11_07433]_[protein=OXA-2_family_class_D_beta-lactamase_OXA-1082]_[protein_id=WP_24293     TTGAAGCGTTACCGCCCAACCCGGCAGTCA 870
lcl|OP806900.1_cds_UZQ18800.1_1_[gene=blaOXA]_[protein=OXA-2_family_class_D_beta-lactamase_OXA-1173]_[protein_id=UZQ18800.1]_[location=1..828]_[gbkey=     TCGAAGCGTTGCCGCCCAACCCGGCAGTCC 870
lcl|OP806899.1_cds_UZQ18799.1_1_[gene=blaOXA]_[protein=OXA-2_family_class_D_beta-lactamase_OXA-1172]_[protein_id=UZQ18799.1]_[location=1..825]_[gbkey=     TTGAAGCGTTACCGCCCAACCCGGCAGTCA 870
                                                                                                                                                                                         

OXA-1_consensus                                                                                                                                            GCATAAAAGCCAAGAAAAATGCGATCACCA 900
OXA01_crRNA                                                                                                                                                ------------------------------ 900
Forward_primer                                                                                                                                             ------------------------------ 900
Reverse_primer                                                                                                                                             ------------------------------ 900
lcl|PV103220.1_cds_XOU30729.1_1_[gene=blaOXA]_[protein=OXA-2_family_class_D_beta-lactamase_OXA-1372]_[protein_id=XOU30729.1]_[location=1..810]_[gbkey=     ACTCGGACGCTGCGCGATAA---------- 900
lcl|PV707973.1_cds_XUZ93910.1_1_[gene=blaOXA]_[protein=OXA-2_family_class_D_beta-lactamase_OXA-1381]_[protein_id=XUZ93910.1]_[location=1..828]_[gbkey=     ACTCGGACGCTGCGCGATAA---------- 900
lcl|PV940077.1_cds_XXP60828.1_1_[gene=blaOXA]_[protein=oxacillin-hydrolyzing_class_D_beta-lactamase_OXA-2]_[protein_id=XXP60828.1]_[location=1..828]_[     ACTCGGACGCTGCGCGATAA---------- 900
lcl|NG_062301.1_cds_WP_122630881.1_1_[gene=blaOXA]_[locus_tag=A7J11_05965]_[protein=OXA-2_family_inhibitor-resistant_extended-spectrum_class_D_beta-la     ACTCGGACGCTGCGCGATAA---------- 900
lcl|NG_148659.1_cds_WP_268871877.1_1_[gene=blaOXA]_[locus_tag=A7J11_07898]_[protein=OXA-2_family_class_D_beta-lactamase_OXA-1172]_[protein_id=WP_26887     ACTCGGACGCTGCGCGATAA---------- 900
lcl|MH556870.1_cds_AXL94277.1_1_[gene=blaOXA]_[protein=class_D_beta-lactamase_OXA-2]_[protein_id=AXL94277.1]_[location=22..849]_[gbkey=CDS]                ACTCGGACGCTGCGCGATAA---------- 900
lcl|MN339504.1_cds_QEJ74001.1_1_[gene=blaOXA]_[protein=OXA-2_family_class_D_beta-lactamase_OXA-838]_[protein_id=QEJ74001.1]_[location=1..828]_[gbkey=C     ACTCGGACGCTGCGCGATAA---------- 900
lcl|NG_049509.1_cds_WP_063861649.1_1_[gene=blaOXA]_[locus_tag=A7J11_02650]_[protein=OXA-2_family_extended-spectrum_class_D_beta-lactamase_OXA-210]_[pr     ACTCGGACGCTGCGCGATAA---------- 900
lcl|NG_148660.1_cds_WP_268871878.1_1_[gene=blaOXA]_[locus_tag=A7J11_07899]_[protein=OXA-2_family_class_D_beta-lactamase_OXA-1173]_[protein_id=WP_26887     ACTCGGACGCTGCGCGATGA---------- 900
lcl|NG_245182.1_cds_WP_435892096.1_1_[gene=blaOXA]_[locus_tag=A7J11_09485]_[protein=OXA-2_family_class_D_beta-lactamase_OXA-1381]_[protein_id=WP_43589     ACTCGGACGCTGCGCGATAA---------- 900
lcl|ON651491.1_cds_UTS94244.1_1_[gene=blaOXA]_[protein=OXA-2_family_class_D_beta-lactamase_OXA-1136]_[protein_id=UTS94244.1]_[location=1..828]_[gbkey=     ACTCGGACGCAGCGCGATAA---------- 900
lcl|NG_242746.1_cds_WP_367187967.1_1_[gene=blaOXA]_[locus_tag=A7J11_08442]_[protein=OXA-2_family_class_D_beta-lactamase_OXA-1243]_[protein_id=WP_36718     ACTCGGACGCTGCGCGATAA---------- 900
lcl|NG_157032.1_cds_WP_279240797.1_1_[gene=blaOXA]_[locus_tag=A7J11_08036]_[protein=OXA-2_family_class_D_beta-lactamase_OXA-1187]_[protein_id=WP_27924     ACTCGGACGCTGCGCGATAA---------- 900
lcl|NG_148666.1_cds_WP_117407753.1_1_[gene=blaOXA]_[locus_tag=A7J11_07836]_[protein=OXA-2_family_class_D_beta-lactamase_OXA-1183]_[protein_id=WP_11740     ACTCGGACGCTGCGCGATAA---------- 900
lcl|NG_081722.1_cds_WP_256875618.1_1_[gene=blaOXA]_[locus_tag=A7J11_07665]_[protein=OXA-2_family_class_D_beta-lactamase_OXA-1136]_[protein_id=WP_25687     ACTCGGACGCAGCGCGATAA---------- 900
lcl|NG_052064.1_cds_WP_071593233.1_1_[gene=blaOXA]_[locus_tag=A7J11_04308]_[protein=OXA-2_family_inhibitor-resistant_extended-spectrum_class_D_beta-la     ACTCGGACGCTGCGCGATAA---------- 900
lcl|NG_049612.1_cds_WP_063862613.1_1_[gene=blaOXA]_[locus_tag=A7J11_00612]_[protein=OXA-2_family_extended-spectrum_class_D_beta-lactamase_OXA-32]_[pro     ACTCGGACGCAGCGCGATAA---------- 900
lcl|NG_049460.1_cds_WP_063861101.1_1_[gene=blaOXA]_[locus_tag=A7J11_02314]_[protein=OXA-2_family_extended-spectrum_class_D_beta-lactamase_OXA-161]_[pr     ACTCGGACGCTGCGCGATAA---------- 900
lcl|NG_049448.1_cds_WP_063861048.1_1_[gene=blaOXA]_[locus_tag=A7J11_00751]_[protein=OXA-2_family_extended-spectrum_class_D_beta-lactamase_OXA-15]_[pro     ACTCGGACGCTGCGCGATAA---------- 900
lcl|NG_049439.1_cds_WP_058177653.1_1_[gene=blaOXA]_[locus_tag=A7J11_01929]_[protein=OXA-2_family_extended-spectrum_class_D_beta-lactamase_OXA-141]_[pr     ACTCGGACGCTGCGCGATAA---------- 900
lcl|NG_079239.1_cds_WP_240067729.1_1_[gene=blaOXA]_[locus_tag=A7J11_07374]_[protein=OXA-2_family_class_D_beta-lactamase_OXA-1049]_[protein_id=WP_24006     ACTCGGACGCTGCGCGATAA---------- 900
lcl|OM638111.1_cds_ULU82660.1_1_[gene=blaOXA]_[protein=OXA-2_family_class_D_beta-lactamase_OXA-1085]_[protein_id=ULU82660.1]_[location=1..816]_[gbkey=     ACTCGGACGCTGCGCGATAA---------- 900
lcl|OM638110.1_cds_ULU82659.1_1_[gene=blaOXA]_[protein=OXA-2_family_class_D_beta-lactamase_OXA-1084]_[protein_id=ULU82659.1]_[location=1..828]_[gbkey=     ACTCGGACGCTGCGCGATAA---------- 900
lcl|OM638109.1_cds_ULU82658.1_1_[gene=blaOXA]_[protein=OXA-2_family_class_D_beta-lactamase_OXA-1083]_[protein_id=ULU82658.1]_[location=complement(1..8     ACTCGGACGCTGCGCGATAA---------- 900
lcl|OM638108.1_cds_ULU82657.1_1_[gene=blaOXA]_[protein=OXA-2_family_class_D_beta-lactamase_OXA-1082]_[protein_id=ULU82657.1]_[location=complement(1..8     ACTCGGACGCTGCGCGATAA---------- 900
lcl|OL901276.1_cds_UHO07587.1_1_[gene=blaOXA]_[protein=OXA-2_family_class_D_beta-lactamase_OXA-1049]_[protein_id=UHO07587.1]_[location=1..828]_[gbkey=     ACTCGGACGCTGCGCGATAA---------- 900
lcl|NG_076678.1_cds_WP_219860730.1_1_[gene=blaOXA]_[locus_tag=A7J11_07184]_[protein=OXA-2_family_class_D_beta-lactamase_OXA-1017]_[protein_id=WP_21986     ACTCGGACGCTGCGCGATAA---------- 900
lcl|MZ497412.1_cds_QXJ78545.1_1_[gene=blaOXA]_[protein=OXA-2_family_class_D_beta-lactamase_OXA-1017]_[protein_id=QXJ78545.1]_[location=1..828]_[gbkey=     ACTCGGACGCTGCGCGATAA---------- 900
lcl|NG_068180.1_cds_WP_071537493.1_1_[gene=blaOXA]_[locus_tag=A7J11_06756]_[protein=OXA-2_family_class_D_beta-lactamase_OXA-544]_[protein_id=WP_071537     ACTCGGACGCTGCGCGATAA---------- 900
lcl|NG_068179.1_cds_WP_058132644.1_1_[gene=blaOXA]_[locus_tag=A7J11_06757]_[protein=OXA-2_family_class_D_beta-lactamase_OXA-543]_[protein_id=WP_058132     ACTCGGACGCTGCGCGATAA---------- 900
lcl|NG_062269.1_cds_WP_122630856.1_1_[gene=blaOXA]_[locus_tag=A7J11_05933]_[protein=OXA-2_family_class_D_beta-lactamase_OXA-737]_[protein_id=WP_122630     ACTCGGACGCTGCGCGATAA---------- 900
lcl|NG_049595.1_cds_WP_063862540.1_1_[gene=blaOXA]_[locus_tag=A7J11_01065]_[protein=OXA-2_family_oxacillin-hydrolyzing_class_D_beta-lactamase_OXA-3]_[     ACTCGGACGCAGCGCGATAA---------- 900
lcl|MH780095.1_cds_AXQ11887.1_1_[gene=blaOXA]_[protein=OXA-2_family_class_D_beta-lactamase_OXA-737]_[protein_id=AXQ11887.1]_[location=1..828]_[gbkey=C     ACTCGGACGCTGCGCGATAA---------- 900
lcl|MH986647.1_cds_AYF58374.1_1_[gene=blaOXA]_[protein=OXA-2_family_class_D_beta-lactamase_OXA-681]_[protein_id=AYF58374.1]_[location=1..825]_[gbkey=C     ACTCGGACGCTGCGCGATAA---------- 900
lcl|KY094077.1_cds_APC23886.1_1_[gene=blaOXA]_[protein=OXA-2_family_class_D_beta-lactamase_OXA-539]_[protein_id=APC23886.1]_[location=1..831]_[gbkey=C     ACTCGGACGCTGCGCGATAA---------- 900
lcl|NG_052519.1_cds_WP_071846384.1_1_[gene=blaOXA]_[locus_tag=A7J11_04509]_[protein=OXA-2_family_class_D_beta-lactamase_OXA-541]_[protein_id=WP_071846     ACTCGGACGCTGCGCGATAA---------- 900
lcl|NG_052174.1_cds_WP_071846203.1_1_[gene=blaOXA]_[locus_tag=A7J11_04710]_[protein=OXA-2_family_class_D_beta-lactamase_OXA-540]_[protein_id=WP_071846     ACTCGGACGCTGCGCGATAA---------- 900
lcl|NG_049508.1_cds_WP_014386432.1_1_[gene=blaOXA]_[locus_tag=A7J11_00022]_[protein=OXA-2_family_oxacillin-hydrolyzing_class_D_beta-lactamase_OXA-21]_     ACTCGGACGCAGCGCGATAA---------- 900
lcl|JX566711.1_cds_AFY03503.1_6_[gene=blaOXA-2]_[protein=oxacillinase_OXA-2]_[protein_id=AFY03503.1]_[location=4881..5708]_[gbkey=CDS]                     ACTCGGACGCTGCGCGATAA---------- 900
lcl|JX566710.1_cds_AFY03495.1_5_[gene=blaOXA-2]_[protein=oxacillinase_OXA-2]_[protein_id=AFY03495.1]_[location=3778..4605]_[gbkey=CDS]                     ACTCGGACGCTGCGCGATAA---------- 900
lcl|KC907377.2_cds_AGT29637.1_4_[gene=blaOXA-2]_[protein=OXA-type_beta-lactamase_2]_[protein_id=AGT29637.1]_[location=1801..2628]_[gbkey=CDS]              ACTCGGACGCTGCGCGATAA---------- 900
lcl|DQ522236.1_cds_ABF70506.1_5_[gene=blaOXA-2]_[protein=oxacillinase_OXA-2]_[protein_id=ABF70506.1]_[location=3731..4558]_[gbkey=CDS]                     ACTCGGACGCTGCGCGATAA---------- 900
lcl|EU117158.1_cds_ABV24340.1_2_[gene=blaOXA-2]_[protein=truncated_beta-lactamase_OXA-2]_[protein_id=ABV24340.1]_[location=736..1374]_[gbkey=CDS]          ------------------------------ 900
lcl|JX566715.1_cds_AFY03531.1_5_[gene=blaOXA-2]_[protein=oxacillinase_OXA-2]_[protein_id=AFY03531.1]_[location=2675..3502]_[gbkey=CDS]                     ACTCGGACGCTGCGCGATAA---------- 900
lcl|JX566713.1_cds_AFY03518.1_5_[gene=blaOXA-2]_[protein=oxacillinase_OXA-2]_[protein_id=AFY03518.1]_[location=2675..3502]_[gbkey=CDS]                     ACTCGGACGCTGCGCGATAA---------- 900
lcl|JX566712.1_cds_AFY03511.1_5_[gene=blaOXA-2]_[protein=oxacillinase_OXA-2]_[protein_id=AFY03511.1]_[location=2675..3502]_[gbkey=CDS]                     ACTCGGACGCTGCGCGATAA---------- 900
lcl|JX566709.1_cds_AFY03489.1_4_[gene=blaOXA-2]_[protein=oxacillinase_OXA-2]_[protein_id=AFY03489.1]_[location=1819..2646]_[gbkey=CDS]                     ACTCGGACGCTGCGCGATAA---------- 900
lcl|JX566707.1_cds_AFY03476.1_5_[gene=blaOXA-2]_[protein=oxacillinase_OXA-2]_[protein_id=AFY03476.1]_[location=2675..3502]_[gbkey=CDS]                     ACTCGGACGCTGCGCGATAA---------- 900
lcl|JX566706.1_cds_AFY03469.1_5_[gene=blaOXA-2]_[protein=oxacillinase_OXA-2]_[protein_id=AFY03469.1]_[location=2675..3502]_[gbkey=CDS]                     ACTCGGACGCTGCGCGATAA---------- 900
lcl|JX566704.1_cds_AFY03456.1_4_[gene=blaOXA-2]_[protein=oxacillinase_OXA-2]_[protein_id=AFY03456.1]_[location=1819..2646]_[gbkey=CDS]                     ACTCGGACGCTGCGCGATAA---------- 900
lcl|KT984195.1_cds_AMB19635.1_2_[gene=blaOXA-2]_[protein=OXA-2_protein]_[protein_id=AMB19635.1]_[location=1178..2005]_[gbkey=CDS]                          ACTCGGACGCTGCGCGATAA---------- 900
lcl|KF525320.1_cds_AGY30849.1_3_[protein=OXA-2]_[protein_id=AGY30849.1]_[location=1343..2170]_[gbkey=CDS]                                                  ACTCGGACGCTGCGCGATAA---------- 900
lcl|AB188812.1_cds_BAD38630.1_5_[gene=blaOXA-2]_[protein=beta-lactamase_OXA-2]_[protein_id=BAD38630.1]_[location=2960..3787]_[gbkey=CDS]                   ACTCGGACGCTGCGCGATAA---------- 900
lcl|JX982232.1_cds_AGC39281.1_6_[gene=blaOXA-2]_[protein=class_D_beta-lactamase_OXA-2]_[protein_id=AGC39281.1]_[location=2726..3553]_[gbkey=CDS]           ACTCGGACGCTGCGCGATAA---------- 900
lcl|DQ357197.1_cds_ABC97287.1_3_[gene=blaOXA-2]_[protein=OXA-2]_[protein_id=ABC97287.1]_[location=1597..2424]_[gbkey=CDS]                                  ACTCGGACGCTGCGCGATAA---------- 900
lcl|NG_079927.1_cds_WP_242934104.1_1_[gene=blaOXA]_[locus_tag=A7J11_07436]_[protein=OXA-2_family_class_D_beta-lactamase_OXA-1085]_[protein_id=WP_24293     ACTCGGACGCTGCGCGATAA---------- 900
lcl|NG_079926.1_cds_WP_242934103.1_1_[gene=blaOXA]_[locus_tag=A7J11_07435]_[protein=OXA-2_family_class_D_beta-lactamase_OXA-1084]_[protein_id=WP_24293     ACTCGGACGCTGCGCGATAA---------- 900
lcl|NG_079925.1_cds_WP_125064048.1_1_[gene=blaOXA]_[locus_tag=A7J11_07434]_[protein=OXA-2_family_class_D_beta-lactamase_OXA-1083]_[protein_id=WP_12506     ACTCGGACGCTGCGCGATAA---------- 900
lcl|NG_079924.1_cds_WP_242934102.1_1_[gene=blaOXA]_[locus_tag=A7J11_07433]_[protein=OXA-2_family_class_D_beta-lactamase_OXA-1082]_[protein_id=WP_24293     ACTCGGACGCTGCGCGATAA---------- 900
lcl|OP806900.1_cds_UZQ18800.1_1_[gene=blaOXA]_[protein=OXA-2_family_class_D_beta-lactamase_OXA-1173]_[protein_id=UZQ18800.1]_[location=1..828]_[gbkey=     ACTCGGACGCTGCGCGATGA---------- 900
lcl|OP806899.1_cds_UZQ18799.1_1_[gene=blaOXA]_[protein=OXA-2_family_class_D_beta-lactamase_OXA-1172]_[protein_id=UZQ18799.1]_[location=1..825]_[gbkey=     ACTCGGACGCTGCGCGATAA---------- 900
                                                                                                                                                                                         

OXA-1_consensus                                                                                                                                            TTCTAAACACACTAAATTTATAA 923
OXA01_crRNA                                                                                                                                                ----------------------- 923
Forward_primer                                                                                                                                             ----------------------- 923
Reverse_primer                                                                                                                                             ----------------------- 923
lcl|PV103220.1_cds_XOU30729.1_1_[gene=blaOXA]_[protein=OXA-2_family_class_D_beta-lactamase_OXA-1372]_[protein_id=XOU30729.1]_[location=1..810]_[gbkey=     ----------------------- 923
lcl|PV707973.1_cds_XUZ93910.1_1_[gene=blaOXA]_[protein=OXA-2_family_class_D_beta-lactamase_OXA-1381]_[protein_id=XUZ93910.1]_[location=1..828]_[gbkey=     ----------------------- 923
lcl|PV940077.1_cds_XXP60828.1_1_[gene=blaOXA]_[protein=oxacillin-hydrolyzing_class_D_beta-lactamase_OXA-2]_[protein_id=XXP60828.1]_[location=1..828]_[     ----------------------- 923
lcl|NG_062301.1_cds_WP_122630881.1_1_[gene=blaOXA]_[locus_tag=A7J11_05965]_[protein=OXA-2_family_inhibitor-resistant_extended-spectrum_class_D_beta-la     ----------------------- 923
lcl|NG_148659.1_cds_WP_268871877.1_1_[gene=blaOXA]_[locus_tag=A7J11_07898]_[protein=OXA-2_family_class_D_beta-lactamase_OXA-1172]_[protein_id=WP_26887     ----------------------- 923
lcl|MH556870.1_cds_AXL94277.1_1_[gene=blaOXA]_[protein=class_D_beta-lactamase_OXA-2]_[protein_id=AXL94277.1]_[location=22..849]_[gbkey=CDS]                ----------------------- 923
lcl|MN339504.1_cds_QEJ74001.1_1_[gene=blaOXA]_[protein=OXA-2_family_class_D_beta-lactamase_OXA-838]_[protein_id=QEJ74001.1]_[location=1..828]_[gbkey=C     ----------------------- 923
lcl|NG_049509.1_cds_WP_063861649.1_1_[gene=blaOXA]_[locus_tag=A7J11_02650]_[protein=OXA-2_family_extended-spectrum_class_D_beta-lactamase_OXA-210]_[pr     ----------------------- 923
lcl|NG_148660.1_cds_WP_268871878.1_1_[gene=blaOXA]_[locus_tag=A7J11_07899]_[protein=OXA-2_family_class_D_beta-lactamase_OXA-1173]_[protein_id=WP_26887     ----------------------- 923
lcl|NG_245182.1_cds_WP_435892096.1_1_[gene=blaOXA]_[locus_tag=A7J11_09485]_[protein=OXA-2_family_class_D_beta-lactamase_OXA-1381]_[protein_id=WP_43589     ----------------------- 923
lcl|ON651491.1_cds_UTS94244.1_1_[gene=blaOXA]_[protein=OXA-2_family_class_D_beta-lactamase_OXA-1136]_[protein_id=UTS94244.1]_[location=1..828]_[gbkey=     ----------------------- 923
lcl|NG_242746.1_cds_WP_367187967.1_1_[gene=blaOXA]_[locus_tag=A7J11_08442]_[protein=OXA-2_family_class_D_beta-lactamase_OXA-1243]_[protein_id=WP_36718     ----------------------- 923
lcl|NG_157032.1_cds_WP_279240797.1_1_[gene=blaOXA]_[locus_tag=A7J11_08036]_[protein=OXA-2_family_class_D_beta-lactamase_OXA-1187]_[protein_id=WP_27924     ----------------------- 923
lcl|NG_148666.1_cds_WP_117407753.1_1_[gene=blaOXA]_[locus_tag=A7J11_07836]_[protein=OXA-2_family_class_D_beta-lactamase_OXA-1183]_[protein_id=WP_11740     ----------------------- 923
lcl|NG_081722.1_cds_WP_256875618.1_1_[gene=blaOXA]_[locus_tag=A7J11_07665]_[protein=OXA-2_family_class_D_beta-lactamase_OXA-1136]_[protein_id=WP_25687     ----------------------- 923
lcl|NG_052064.1_cds_WP_071593233.1_1_[gene=blaOXA]_[locus_tag=A7J11_04308]_[protein=OXA-2_family_inhibitor-resistant_extended-spectrum_class_D_beta-la     ----------------------- 923
lcl|NG_049612.1_cds_WP_063862613.1_1_[gene=blaOXA]_[locus_tag=A7J11_00612]_[protein=OXA-2_family_extended-spectrum_class_D_beta-lactamase_OXA-32]_[pro     ----------------------- 923
lcl|NG_049460.1_cds_WP_063861101.1_1_[gene=blaOXA]_[locus_tag=A7J11_02314]_[protein=OXA-2_family_extended-spectrum_class_D_beta-lactamase_OXA-161]_[pr     ----------------------- 923
lcl|NG_049448.1_cds_WP_063861048.1_1_[gene=blaOXA]_[locus_tag=A7J11_00751]_[protein=OXA-2_family_extended-spectrum_class_D_beta-lactamase_OXA-15]_[pro     ----------------------- 923
lcl|NG_049439.1_cds_WP_058177653.1_1_[gene=blaOXA]_[locus_tag=A7J11_01929]_[protein=OXA-2_family_extended-spectrum_class_D_beta-lactamase_OXA-141]_[pr     ----------------------- 923
lcl|NG_079239.1_cds_WP_240067729.1_1_[gene=blaOXA]_[locus_tag=A7J11_07374]_[protein=OXA-2_family_class_D_beta-lactamase_OXA-1049]_[protein_id=WP_24006     ----------------------- 923
lcl|OM638111.1_cds_ULU82660.1_1_[gene=blaOXA]_[protein=OXA-2_family_class_D_beta-lactamase_OXA-1085]_[protein_id=ULU82660.1]_[location=1..816]_[gbkey=     ----------------------- 923
lcl|OM638110.1_cds_ULU82659.1_1_[gene=blaOXA]_[protein=OXA-2_family_class_D_beta-lactamase_OXA-1084]_[protein_id=ULU82659.1]_[location=1..828]_[gbkey=     ----------------------- 923
lcl|OM638109.1_cds_ULU82658.1_1_[gene=blaOXA]_[protein=OXA-2_family_class_D_beta-lactamase_OXA-1083]_[protein_id=ULU82658.1]_[location=complement(1..8     ----------------------- 923
lcl|OM638108.1_cds_ULU82657.1_1_[gene=blaOXA]_[protein=OXA-2_family_class_D_beta-lactamase_OXA-1082]_[protein_id=ULU82657.1]_[location=complement(1..8     ----------------------- 923
lcl|OL901276.1_cds_UHO07587.1_1_[gene=blaOXA]_[protein=OXA-2_family_class_D_beta-lactamase_OXA-1049]_[protein_id=UHO07587.1]_[location=1..828]_[gbkey=     ----------------------- 923
lcl|NG_076678.1_cds_WP_219860730.1_1_[gene=blaOXA]_[locus_tag=A7J11_07184]_[protein=OXA-2_family_class_D_beta-lactamase_OXA-1017]_[protein_id=WP_21986     ----------------------- 923
lcl|MZ497412.1_cds_QXJ78545.1_1_[gene=blaOXA]_[protein=OXA-2_family_class_D_beta-lactamase_OXA-1017]_[protein_id=QXJ78545.1]_[location=1..828]_[gbkey=     ----------------------- 923
lcl|NG_068180.1_cds_WP_071537493.1_1_[gene=blaOXA]_[locus_tag=A7J11_06756]_[protein=OXA-2_family_class_D_beta-lactamase_OXA-544]_[protein_id=WP_071537     ----------------------- 923
lcl|NG_068179.1_cds_WP_058132644.1_1_[gene=blaOXA]_[locus_tag=A7J11_06757]_[protein=OXA-2_family_class_D_beta-lactamase_OXA-543]_[protein_id=WP_058132     ----------------------- 923
lcl|NG_062269.1_cds_WP_122630856.1_1_[gene=blaOXA]_[locus_tag=A7J11_05933]_[protein=OXA-2_family_class_D_beta-lactamase_OXA-737]_[protein_id=WP_122630     ----------------------- 923
lcl|NG_049595.1_cds_WP_063862540.1_1_[gene=blaOXA]_[locus_tag=A7J11_01065]_[protein=OXA-2_family_oxacillin-hydrolyzing_class_D_beta-lactamase_OXA-3]_[     ----------------------- 923
lcl|MH780095.1_cds_AXQ11887.1_1_[gene=blaOXA]_[protein=OXA-2_family_class_D_beta-lactamase_OXA-737]_[protein_id=AXQ11887.1]_[location=1..828]_[gbkey=C     ----------------------- 923
lcl|MH986647.1_cds_AYF58374.1_1_[gene=blaOXA]_[protein=OXA-2_family_class_D_beta-lactamase_OXA-681]_[protein_id=AYF58374.1]_[location=1..825]_[gbkey=C     ----------------------- 923
lcl|KY094077.1_cds_APC23886.1_1_[gene=blaOXA]_[protein=OXA-2_family_class_D_beta-lactamase_OXA-539]_[protein_id=APC23886.1]_[location=1..831]_[gbkey=C     ----------------------- 923
lcl|NG_052519.1_cds_WP_071846384.1_1_[gene=blaOXA]_[locus_tag=A7J11_04509]_[protein=OXA-2_family_class_D_beta-lactamase_OXA-541]_[protein_id=WP_071846     ----------------------- 923
lcl|NG_052174.1_cds_WP_071846203.1_1_[gene=blaOXA]_[locus_tag=A7J11_04710]_[protein=OXA-2_family_class_D_beta-lactamase_OXA-540]_[protein_id=WP_071846     ----------------------- 923
lcl|NG_049508.1_cds_WP_014386432.1_1_[gene=blaOXA]_[locus_tag=A7J11_00022]_[protein=OXA-2_family_oxacillin-hydrolyzing_class_D_beta-lactamase_OXA-21]_     ----------------------- 923
lcl|JX566711.1_cds_AFY03503.1_6_[gene=blaOXA-2]_[protein=oxacillinase_OXA-2]_[protein_id=AFY03503.1]_[location=4881..5708]_[gbkey=CDS]                     ----------------------- 923
lcl|JX566710.1_cds_AFY03495.1_5_[gene=blaOXA-2]_[protein=oxacillinase_OXA-2]_[protein_id=AFY03495.1]_[location=3778..4605]_[gbkey=CDS]                     ----------------------- 923
lcl|KC907377.2_cds_AGT29637.1_4_[gene=blaOXA-2]_[protein=OXA-type_beta-lactamase_2]_[protein_id=AGT29637.1]_[location=1801..2628]_[gbkey=CDS]              ----------------------- 923
lcl|DQ522236.1_cds_ABF70506.1_5_[gene=blaOXA-2]_[protein=oxacillinase_OXA-2]_[protein_id=ABF70506.1]_[location=3731..4558]_[gbkey=CDS]                     ----------------------- 923
lcl|EU117158.1_cds_ABV24340.1_2_[gene=blaOXA-2]_[protein=truncated_beta-lactamase_OXA-2]_[protein_id=ABV24340.1]_[location=736..1374]_[gbkey=CDS]          ----------------------- 923
lcl|JX566715.1_cds_AFY03531.1_5_[gene=blaOXA-2]_[protein=oxacillinase_OXA-2]_[protein_id=AFY03531.1]_[location=2675..3502]_[gbkey=CDS]                     ----------------------- 923
lcl|JX566713.1_cds_AFY03518.1_5_[gene=blaOXA-2]_[protein=oxacillinase_OXA-2]_[protein_id=AFY03518.1]_[location=2675..3502]_[gbkey=CDS]                     ----------------------- 923
lcl|JX566712.1_cds_AFY03511.1_5_[gene=blaOXA-2]_[protein=oxacillinase_OXA-2]_[protein_id=AFY03511.1]_[location=2675..3502]_[gbkey=CDS]                     ----------------------- 923
lcl|JX566709.1_cds_AFY03489.1_4_[gene=blaOXA-2]_[protein=oxacillinase_OXA-2]_[protein_id=AFY03489.1]_[location=1819..2646]_[gbkey=CDS]                     ----------------------- 923
lcl|JX566707.1_cds_AFY03476.1_5_[gene=blaOXA-2]_[protein=oxacillinase_OXA-2]_[protein_id=AFY03476.1]_[location=2675..3502]_[gbkey=CDS]                     ----------------------- 923
lcl|JX566706.1_cds_AFY03469.1_5_[gene=blaOXA-2]_[protein=oxacillinase_OXA-2]_[protein_id=AFY03469.1]_[location=2675..3502]_[gbkey=CDS]                     ----------------------- 923
lcl|JX566704.1_cds_AFY03456.1_4_[gene=blaOXA-2]_[protein=oxacillinase_OXA-2]_[protein_id=AFY03456.1]_[location=1819..2646]_[gbkey=CDS]                     ----------------------- 923
lcl|KT984195.1_cds_AMB19635.1_2_[gene=blaOXA-2]_[protein=OXA-2_protein]_[protein_id=AMB19635.1]_[location=1178..2005]_[gbkey=CDS]                          ----------------------- 923
lcl|KF525320.1_cds_AGY30849.1_3_[protein=OXA-2]_[protein_id=AGY30849.1]_[location=1343..2170]_[gbkey=CDS]                                                  ----------------------- 923
lcl|AB188812.1_cds_BAD38630.1_5_[gene=blaOXA-2]_[protein=beta-lactamase_OXA-2]_[protein_id=BAD38630.1]_[location=2960..3787]_[gbkey=CDS]                   ----------------------- 923
lcl|JX982232.1_cds_AGC39281.1_6_[gene=blaOXA-2]_[protein=class_D_beta-lactamase_OXA-2]_[protein_id=AGC39281.1]_[location=2726..3553]_[gbkey=CDS]           ----------------------- 923
lcl|DQ357197.1_cds_ABC97287.1_3_[gene=blaOXA-2]_[protein=OXA-2]_[protein_id=ABC97287.1]_[location=1597..2424]_[gbkey=CDS]                                  ----------------------- 923
lcl|NG_079927.1_cds_WP_242934104.1_1_[gene=blaOXA]_[locus_tag=A7J11_07436]_[protein=OXA-2_family_class_D_beta-lactamase_OXA-1085]_[protein_id=WP_24293     ----------------------- 923
lcl|NG_079926.1_cds_WP_242934103.1_1_[gene=blaOXA]_[locus_tag=A7J11_07435]_[protein=OXA-2_family_class_D_beta-lactamase_OXA-1084]_[protein_id=WP_24293     ----------------------- 923
lcl|NG_079925.1_cds_WP_125064048.1_1_[gene=blaOXA]_[locus_tag=A7J11_07434]_[protein=OXA-2_family_class_D_beta-lactamase_OXA-1083]_[protein_id=WP_12506     ----------------------- 923
lcl|NG_079924.1_cds_WP_242934102.1_1_[gene=blaOXA]_[locus_tag=A7J11_07433]_[protein=OXA-2_family_class_D_beta-lactamase_OXA-1082]_[protein_id=WP_24293     ----------------------- 923
lcl|OP806900.1_cds_UZQ18800.1_1_[gene=blaOXA]_[protein=OXA-2_family_class_D_beta-lactamase_OXA-1173]_[protein_id=UZQ18800.1]_[location=1..828]_[gbkey=     ----------------------- 923
lcl|OP806899.1_cds_UZQ18799.1_1_[gene=blaOXA]_[protein=OXA-2_family_class_D_beta-lactamase_OXA-1172]_[protein_id=UZQ18799.1]_[location=1..825]_[gbkey=     ----------------------- 923
                                                                                                                                                                                  
