# Supplementary material for: Thermal optimized PCR coupled to CRISPR-Cas12a for rapid detection of blaOXA-1 resistance gene
Source: PLoS One. 2026 May 15;21(5):e0337675. doi: 10.1371/journal.pone.0337675 (PMC13178884; doi:10.1371/journal.pone.0337675)
Supplement: S2 File [file pone.0337675.s002.zip › Supplementary_file_S2/Aln_OXA23.aln]

CLUSTAL W 2.0 multiple sequence alignment

OXA-1_consensus                                                                                                                                            ATGAAAAACACAATACATATCAACTTCGCT 30
OXA01_crRNA                                                                                                                                                ------------------------------ 30
Forward_primer                                                                                                                                             ------------------------------ 30
Reverse_primer                                                                                                                                             ------------------------------ 30
lcl|MZ133800.1_cds_QUW44371.1_1_[gene=blaOXA]_[protein=carbapenem-hydrolyzing_class_D_beta-lactamase_OXA-23]_[protein_id=QUW44371.1]_[location=1..822]     ------------ATGAATAAATATTTTACT 30
lcl|NG_070898.1_cds_WP_194293137.1_1_[gene=blaOXA]_[locus_tag=A7J11_06951]_[protein=OXA-23_family_carbapenem-hydrolyzing_class_D_beta-lactamase_OXA-89     ------------ATGAATAAATATTTTACT 30
lcl|PQ834529.1_cds_XLZ96864.1_1_[gene=blaOXA]_[protein=OXA-23_family_carbapenem-hydrolyzing_class_D_beta-lactamase_OXA-1325]_[protein_id=XLZ96864.1]_[     ------------ATGAATAAATATTTTACT 30
lcl|MG213846.1_cds_AXV45360.1_1_[gene=blaOXA]_[protein=carbapenem-hydrolyzing_class_D_beta-lactamase_OXA-23-like_protein]_[protein_id=AXV45360.1]_[loc     ------------ATGAATAAATATTTTACT 30
lcl|MG213847.1_cds_AXV45361.1_1_[gene=blaOXA]_[protein=carbapenem-hydrolyzing_class_D_beta-lactamase_OXA-23-like_protein]_[protein_id=AXV45361.1]_[loc     ------------ATGAATAAATATTTTACT 30
lcl|MG213848.1_cds_AXV45362.1_1_[gene=blaOXA]_[protein=carbapenem-hydrolyzing_class_D_beta-lactamase_OXA-23-like_protein]_[protein_id=AXV45362.1]_[loc     ------------ATGAATAAATATTTTACT 30
lcl|MK645918.1_cds_QBQ03031.1_1_[gene=blaOXA]_[protein=OXA-23_family_carbapenem-hydrolyzing_class_D_beta-lactamase_OXA-806]_[protein_id=QBQ03031.1]_[l     ------------ATGAATAAATATTTTACT 30
lcl|MK645919.1_cds_QBQ03032.1_1_[gene=blaOXA]_[protein=OXA-23_family_carbapenem-hydrolyzing_class_D_beta-lactamase_OXA-807]_[protein_id=QBQ03032.1]_[l     ------------ATGAATAAATATTTTACT 30
lcl|MK645920.1_cds_QBQ03033.1_1_[gene=blaOXA]_[protein=OXA-23_family_carbapenem-hydrolyzing_class_D_beta-lactamase_OXA-808]_[protein_id=QBQ03033.1]_[l     ------------ATGAATAAATATTTTACT 30
lcl|MK645921.1_cds_QBQ03034.1_1_[gene=blaOXA]_[protein=OXA-23_family_carbapenem-hydrolyzing_class_D_beta-lactamase_OXA-809]_[protein_id=QBQ03034.1]_[l     ------------ATGAATAAATATTTTACT 30
lcl|MK645922.1_cds_QBQ03035.1_1_[gene=blaOXA]_[protein=OXA-23_family_carbapenem-hydrolyzing_class_D_beta-lactamase_OXA-810]_[protein_id=QBQ03035.1]_[l     ------------ATGAATAAATATTTTACT 30
lcl|MK645923.1_cds_QBQ03036.1_1_[gene=blaOXA]_[protein=OXA-23_family_carbapenem-hydrolyzing_class_D_beta-lactamase_OXA-811]_[protein_id=QBQ03036.1]_[l     ------------ATGAATAAATATTTTACT 30
lcl|MK645924.1_cds_QBQ03037.1_1_[gene=blaOXA]_[protein=OXA-23_family_carbapenem-hydrolyzing_class_D_beta-lactamase_OXA-812]_[protein_id=QBQ03037.1]_[l     ------------ATGAATAAATATTTTACT 30
lcl|MK645925.1_cds_QBQ03038.1_1_[gene=blaOXA]_[protein=OXA-23_family_carbapenem-hydrolyzing_class_D_beta-lactamase_OXA-813]_[protein_id=QBQ03038.1]_[l     ------------ATGAATAAATATTTTACT 30
lcl|MK645926.1_cds_QBQ03039.1_1_[gene=blaOXA]_[protein=OXA-23_family_carbapenem-hydrolyzing_class_D_beta-lactamase_OXA-814]_[protein_id=QBQ03039.1]_[l     ------------ATGAATAAATATTTTACT 30
lcl|MK645927.1_cds_QBQ03040.1_1_[gene=blaOXA]_[protein=OXA-23_family_carbapenem-hydrolyzing_class_D_beta-lactamase_OXA-815]_[protein_id=QBQ03040.1]_[l     ------------ATGAATAAATATTTTACT 30
lcl|MK645928.1_cds_QBQ03041.1_1_[gene=blaOXA]_[protein=OXA-23_family_carbapenem-hydrolyzing_class_D_beta-lactamase_OXA-816]_[protein_id=QBQ03041.1]_[l     ------------ATGAATAAATATTTTACT 30
lcl|MK645929.1_cds_QBQ03042.1_1_[gene=blaOXA]_[protein=OXA-23_family_carbapenem-hydrolyzing_class_D_beta-lactamase_OXA-817]_[protein_id=QBQ03042.1]_[l     ------------ATGAATAAATATTTTACT 30
lcl|MK645930.1_cds_QBQ03043.1_1_[gene=blaOXA]_[protein=OXA-23_family_carbapenem-hydrolyzing_class_D_beta-lactamase_OXA-818]_[protein_id=QBQ03043.1]_[l     ------------ATGAATAAATATTTTACT 30
lcl|NG_049433.1_cds_WP_063861038.1_1_[gene=blaOXA]_[locus_tag=A7J11_02176]_[protein=OXA-23_family_carbapenem-hydrolyzing_class_D_beta-lactamase_OXA-13     ------------ATGAATAAATATTTTACT 30
lcl|NG_049814.1_cds_WP_063864531.1_1_[gene=blaOXA]_[locus_tag=A7J11_01467]_[protein=OXA-23_family_carbapenem-hydrolyzing_class_D_beta-lactamase_OXA-73     ------------ATGAATAAATATTTTACT 30
lcl|NG_064764.1_cds_WP_136512097.1_1_[gene=blaOXA]_[locus_tag=A7J11_06222]_[protein=OXA-23_family_carbapenem-hydrolyzing_class_D_beta-lactamase_OXA-80     ------------ATGAATAAATATTTTACT 30
lcl|NG_064765.1_cds_WP_136512098.1_1_[gene=blaOXA]_[locus_tag=A7J11_06223]_[protein=OXA-23_family_carbapenem-hydrolyzing_class_D_beta-lactamase_OXA-80     ------------ATGAATAAATATTTTACT 30
lcl|NG_064766.1_cds_WP_136512099.1_1_[gene=blaOXA]_[locus_tag=A7J11_06224]_[protein=OXA-23_family_carbapenem-hydrolyzing_class_D_beta-lactamase_OXA-80     ------------ATGAATAAATATTTTACT 30
lcl|NG_064767.1_cds_WP_136512100.1_1_[gene=blaOXA]_[locus_tag=A7J11_06225]_[protein=OXA-23_family_carbapenem-hydrolyzing_class_D_beta-lactamase_OXA-80     ------------ATGAATAAATATTTTACT 30
lcl|NG_064768.1_cds_WP_136512101.1_1_[gene=blaOXA]_[locus_tag=A7J11_06226]_[protein=OXA-23_family_carbapenem-hydrolyzing_class_D_beta-lactamase_OXA-81     ------------ATGAATAAATATTTTACT 30
lcl|NG_064769.1_cds_WP_136512102.1_1_[gene=blaOXA]_[locus_tag=A7J11_06227]_[protein=OXA-23_family_carbapenem-hydrolyzing_class_D_beta-lactamase_OXA-81     ------------ATGAATAAATATTTTACT 30
lcl|NG_064770.1_cds_WP_034688190.1_1_[gene=blaOXA]_[locus_tag=A7J11_06228]_[protein=OXA-23_family_carbapenem-hydrolyzing_class_D_beta-lactamase_OXA-81     ------------ATGAATAAATATTTTACT 30
lcl|NG_064771.1_cds_WP_005404206.1_1_[gene=blaOXA]_[locus_tag=A7J11_06118]_[protein=OXA-23_family_carbapenem-hydrolyzing_class_D_beta-lactamase_OXA-81     ------------ATGAATAAATATTTTACT 30
lcl|NG_064772.1_cds_WP_005405613.1_1_[gene=blaOXA]_[locus_tag=A7J11_06229]_[protein=OXA-23_family_carbapenem-hydrolyzing_class_D_beta-lactamase_OXA-81     ------------ATGAATAAATATTTTACT 30
lcl|NG_064773.1_cds_WP_111280830.1_1_[gene=blaOXA]_[locus_tag=A7J11_06230]_[protein=OXA-23_family_carbapenem-hydrolyzing_class_D_beta-lactamase_OXA-81     ------------ATGAATAAATATTTTACT 30
lcl|NG_064774.1_cds_WP_026444036.1_1_[gene=blaOXA]_[locus_tag=A7J11_06231]_[protein=OXA-23_family_carbapenem-hydrolyzing_class_D_beta-lactamase_OXA-81     ------------ATGAATAAATATTTTACT 30
lcl|NG_064775.1_cds_WP_075040046.1_1_[gene=blaOXA]_[locus_tag=A7J11_06232]_[protein=OXA-23_family_carbapenem-hydrolyzing_class_D_beta-lactamase_OXA-81     ------------ATGAATAAATATTTTACT 30
lcl|NG_064776.1_cds_WP_034670108.1_1_[gene=blaOXA]_[locus_tag=A7J11_06233]_[protein=OXA-23_family_carbapenem-hydrolyzing_class_D_beta-lactamase_OXA-81     ------------ATGAATAAATATTTTACT 30
lcl|OR147936.1_cds_WKT28621.1_1_[gene=blaOXA]_[protein=OXA-23_family_carbapenem-hydrolyzing_class_D_beta-lactamase_OXA-23]_[protein_id=WKT28621.1]_[lo     ------------ATGAATAAATATTTTACT 30
lcl|OR188141.1_cds_WMD01666.1_1_[gene=blaOXA]_[protein=OXA-23_family_carbapenem-hydrolyzing_class_D_beta-lactamase_OXA-23]_[protein_id=WMD01666.1]_[lo     ------------ATGAATAAATATTTTACT 30
PF                                                                                                                                                         ------------------------------ 30
PR                                                                                                                                                         ------------------------------ 30
                                                                                                                                                                                         

OXA-1_consensus                                                                                                                                            ATTTTTTTAATAATTGCAAATATTATCTAC 60
OXA01_crRNA                                                                                                                                                ------------------------------ 60
Forward_primer                                                                                                                                             ------------------------------ 60
Reverse_primer                                                                                                                                             ------------------------------ 60
lcl|MZ133800.1_cds_QUW44371.1_1_[gene=blaOXA]_[protein=carbapenem-hydrolyzing_class_D_beta-lactamase_OXA-23]_[protein_id=QUW44371.1]_[location=1..822]     TGCTATGTGGTTGCTTCTCTTTTTCTTTCT 60
lcl|NG_070898.1_cds_WP_194293137.1_1_[gene=blaOXA]_[locus_tag=A7J11_06951]_[protein=OXA-23_family_carbapenem-hydrolyzing_class_D_beta-lactamase_OXA-89     TGCTATGTGGTTGCTTCTCTTTTTCTTTCT 60
lcl|PQ834529.1_cds_XLZ96864.1_1_[gene=blaOXA]_[protein=OXA-23_family_carbapenem-hydrolyzing_class_D_beta-lactamase_OXA-1325]_[protein_id=XLZ96864.1]_[     TGCTATGTGGTTGCTTCTCTTTTTCTTTCT 60
lcl|MG213846.1_cds_AXV45360.1_1_[gene=blaOXA]_[protein=carbapenem-hydrolyzing_class_D_beta-lactamase_OXA-23-like_protein]_[protein_id=AXV45360.1]_[loc     TGCTATGTGTTTGCTTCTCTTTTTCTTTCT 60
lcl|MG213847.1_cds_AXV45361.1_1_[gene=blaOXA]_[protein=carbapenem-hydrolyzing_class_D_beta-lactamase_OXA-23-like_protein]_[protein_id=AXV45361.1]_[loc     TGCTATGTGTTTGCTTCTCTTTTTCTTTCT 60
lcl|MG213848.1_cds_AXV45362.1_1_[gene=blaOXA]_[protein=carbapenem-hydrolyzing_class_D_beta-lactamase_OXA-23-like_protein]_[protein_id=AXV45362.1]_[loc     TGCTATGTGGTTGCTTCTCTTTTTCTTTCT 60
lcl|MK645918.1_cds_QBQ03031.1_1_[gene=blaOXA]_[protein=OXA-23_family_carbapenem-hydrolyzing_class_D_beta-lactamase_OXA-806]_[protein_id=QBQ03031.1]_[l     TGCTATGTGGTTGCTTCTCTTTTTCTTTCT 60
lcl|MK645919.1_cds_QBQ03032.1_1_[gene=blaOXA]_[protein=OXA-23_family_carbapenem-hydrolyzing_class_D_beta-lactamase_OXA-807]_[protein_id=QBQ03032.1]_[l     TGCTATGTGGTTGCTTCTCTTTTTCTTTCT 60
lcl|MK645920.1_cds_QBQ03033.1_1_[gene=blaOXA]_[protein=OXA-23_family_carbapenem-hydrolyzing_class_D_beta-lactamase_OXA-808]_[protein_id=QBQ03033.1]_[l     TGCTATGTGGTTGCTTCTCTTTTTCTTTCT 60
lcl|MK645921.1_cds_QBQ03034.1_1_[gene=blaOXA]_[protein=OXA-23_family_carbapenem-hydrolyzing_class_D_beta-lactamase_OXA-809]_[protein_id=QBQ03034.1]_[l     TACTATGTGTTTGCTTCTCTTTTTCTTTCT 60
lcl|MK645922.1_cds_QBQ03035.1_1_[gene=blaOXA]_[protein=OXA-23_family_carbapenem-hydrolyzing_class_D_beta-lactamase_OXA-810]_[protein_id=QBQ03035.1]_[l     TGCTATGTGGTTGCTTCTCTTTTTCTTTCT 60
lcl|MK645923.1_cds_QBQ03036.1_1_[gene=blaOXA]_[protein=OXA-23_family_carbapenem-hydrolyzing_class_D_beta-lactamase_OXA-811]_[protein_id=QBQ03036.1]_[l     TGCTATGTGTTTGCTTCTCTTTTTCTTTCT 60
lcl|MK645924.1_cds_QBQ03037.1_1_[gene=blaOXA]_[protein=OXA-23_family_carbapenem-hydrolyzing_class_D_beta-lactamase_OXA-812]_[protein_id=QBQ03037.1]_[l     TGCTATGTGGTTGCTTCTCTTTTTCTTTCT 60
lcl|MK645925.1_cds_QBQ03038.1_1_[gene=blaOXA]_[protein=OXA-23_family_carbapenem-hydrolyzing_class_D_beta-lactamase_OXA-813]_[protein_id=QBQ03038.1]_[l     TGCTATGTGTTTGCTTCTCTTTTTCTTTCT 60
lcl|MK645926.1_cds_QBQ03039.1_1_[gene=blaOXA]_[protein=OXA-23_family_carbapenem-hydrolyzing_class_D_beta-lactamase_OXA-814]_[protein_id=QBQ03039.1]_[l     TGCTATGTGGTTGCTTCTCTTTTTCTTTCT 60
lcl|MK645927.1_cds_QBQ03040.1_1_[gene=blaOXA]_[protein=OXA-23_family_carbapenem-hydrolyzing_class_D_beta-lactamase_OXA-815]_[protein_id=QBQ03040.1]_[l     TGCTATGTGGTTGCTTCTCTTTTTCTTTCT 60
lcl|MK645928.1_cds_QBQ03041.1_1_[gene=blaOXA]_[protein=OXA-23_family_carbapenem-hydrolyzing_class_D_beta-lactamase_OXA-816]_[protein_id=QBQ03041.1]_[l     TGCTATGTGGTTGCTTCTCTTTTTCTTTCT 60
lcl|MK645929.1_cds_QBQ03042.1_1_[gene=blaOXA]_[protein=OXA-23_family_carbapenem-hydrolyzing_class_D_beta-lactamase_OXA-817]_[protein_id=QBQ03042.1]_[l     TGCTATGTGGTTGCTTCTCTTTTTCTTTCT 60
lcl|MK645930.1_cds_QBQ03043.1_1_[gene=blaOXA]_[protein=OXA-23_family_carbapenem-hydrolyzing_class_D_beta-lactamase_OXA-818]_[protein_id=QBQ03043.1]_[l     TGCTATGTGGTTGCTTCTCTTTTTCTTTCT 60
lcl|NG_049433.1_cds_WP_063861038.1_1_[gene=blaOXA]_[locus_tag=A7J11_02176]_[protein=OXA-23_family_carbapenem-hydrolyzing_class_D_beta-lactamase_OXA-13     TGCTATGTGGTTGCTTCTCTTTTTTTTTCT 60
lcl|NG_049814.1_cds_WP_063864531.1_1_[gene=blaOXA]_[locus_tag=A7J11_01467]_[protein=OXA-23_family_carbapenem-hydrolyzing_class_D_beta-lactamase_OXA-73     TGCTATGTGGTTGCTTCTCTTTTTCTTTCT 60
lcl|NG_064764.1_cds_WP_136512097.1_1_[gene=blaOXA]_[locus_tag=A7J11_06222]_[protein=OXA-23_family_carbapenem-hydrolyzing_class_D_beta-lactamase_OXA-80     TGCTATGTGGTTGCTTCTCTTTTTCTTTCT 60
lcl|NG_064765.1_cds_WP_136512098.1_1_[gene=blaOXA]_[locus_tag=A7J11_06223]_[protein=OXA-23_family_carbapenem-hydrolyzing_class_D_beta-lactamase_OXA-80     TGCTATGTGGTTGCTTCTCTTTTTCTTTCT 60
lcl|NG_064766.1_cds_WP_136512099.1_1_[gene=blaOXA]_[locus_tag=A7J11_06224]_[protein=OXA-23_family_carbapenem-hydrolyzing_class_D_beta-lactamase_OXA-80     TGCTATGTGGTTGCTTCTCTTTTTCTTTCT 60
lcl|NG_064767.1_cds_WP_136512100.1_1_[gene=blaOXA]_[locus_tag=A7J11_06225]_[protein=OXA-23_family_carbapenem-hydrolyzing_class_D_beta-lactamase_OXA-80     TACTATGTGTTTGCTTCTCTTTTTCTTTCT 60
lcl|NG_064768.1_cds_WP_136512101.1_1_[gene=blaOXA]_[locus_tag=A7J11_06226]_[protein=OXA-23_family_carbapenem-hydrolyzing_class_D_beta-lactamase_OXA-81     TGCTATGTGGTTGCTTCTCTTTTTCTTTCT 60
lcl|NG_064769.1_cds_WP_136512102.1_1_[gene=blaOXA]_[locus_tag=A7J11_06227]_[protein=OXA-23_family_carbapenem-hydrolyzing_class_D_beta-lactamase_OXA-81     TGCTATGTGTTTGCTTCTCTTTTTCTTTCT 60
lcl|NG_064770.1_cds_WP_034688190.1_1_[gene=blaOXA]_[locus_tag=A7J11_06228]_[protein=OXA-23_family_carbapenem-hydrolyzing_class_D_beta-lactamase_OXA-81     TGCTATGTGGTTGCTTCTCTTTTTCTTTCT 60
lcl|NG_064771.1_cds_WP_005404206.1_1_[gene=blaOXA]_[locus_tag=A7J11_06118]_[protein=OXA-23_family_carbapenem-hydrolyzing_class_D_beta-lactamase_OXA-81     TGCTATGTGTTTGCTTCTCTTTTTCTTTCT 60
lcl|NG_064772.1_cds_WP_005405613.1_1_[gene=blaOXA]_[locus_tag=A7J11_06229]_[protein=OXA-23_family_carbapenem-hydrolyzing_class_D_beta-lactamase_OXA-81     TGCTATGTGGTTGCTTCTCTTTTTCTTTCT 60
lcl|NG_064773.1_cds_WP_111280830.1_1_[gene=blaOXA]_[locus_tag=A7J11_06230]_[protein=OXA-23_family_carbapenem-hydrolyzing_class_D_beta-lactamase_OXA-81     TGCTATGTGGTTGCTTCTCTTTTTCTTTCT 60
lcl|NG_064774.1_cds_WP_026444036.1_1_[gene=blaOXA]_[locus_tag=A7J11_06231]_[protein=OXA-23_family_carbapenem-hydrolyzing_class_D_beta-lactamase_OXA-81     TGCTATGTGGTTGCTTCTCTTTTTCTTTCT 60
lcl|NG_064775.1_cds_WP_075040046.1_1_[gene=blaOXA]_[locus_tag=A7J11_06232]_[protein=OXA-23_family_carbapenem-hydrolyzing_class_D_beta-lactamase_OXA-81     TGCTATGTGGTTGCTTCTCTTTTTCTTTCT 60
lcl|NG_064776.1_cds_WP_034670108.1_1_[gene=blaOXA]_[locus_tag=A7J11_06233]_[protein=OXA-23_family_carbapenem-hydrolyzing_class_D_beta-lactamase_OXA-81     TGCTATGTGGTTGCTTCTCTTTTTCTTTCT 60
lcl|OR147936.1_cds_WKT28621.1_1_[gene=blaOXA]_[protein=OXA-23_family_carbapenem-hydrolyzing_class_D_beta-lactamase_OXA-23]_[protein_id=WKT28621.1]_[lo     TGCTATGTGGTTGCTTCTCTTTTTCTTTCT 60
lcl|OR188141.1_cds_WMD01666.1_1_[gene=blaOXA]_[protein=OXA-23_family_carbapenem-hydrolyzing_class_D_beta-lactamase_OXA-23]_[protein_id=WMD01666.1]_[lo     TGCTATGTGGTTGCTTCTCTTTTTCTTTCT 60
PF                                                                                                                                                         ------------------------------ 60
PR                                                                                                                                                         ------------------------------ 60
                                                                                                                                                                                         

OXA-1_consensus                                                                                                                                            AGCAGCGCCAGTGCATCAACAGATATCTCT 90
OXA01_crRNA                                                                                                                                                ------------------------------ 90
Forward_primer                                                                                                                                             ------------------------------ 90
Reverse_primer                                                                                                                                             ------------------------------ 90
lcl|MZ133800.1_cds_QUW44371.1_1_[gene=blaOXA]_[protein=carbapenem-hydrolyzing_class_D_beta-lactamase_OXA-23]_[protein_id=QUW44371.1]_[location=1..822]     GGTTGTACGGTTCAGCATAATTTAATAAAT 90
lcl|NG_070898.1_cds_WP_194293137.1_1_[gene=blaOXA]_[locus_tag=A7J11_06951]_[protein=OXA-23_family_carbapenem-hydrolyzing_class_D_beta-lactamase_OXA-89     GGTTGTACGGTTCAGCATAATTTAATAAAT 90
lcl|PQ834529.1_cds_XLZ96864.1_1_[gene=blaOXA]_[protein=OXA-23_family_carbapenem-hydrolyzing_class_D_beta-lactamase_OXA-1325]_[protein_id=XLZ96864.1]_[     GGTTGTACGGTTCAGCATAATTTAATAAAT 90
lcl|MG213846.1_cds_AXV45360.1_1_[gene=blaOXA]_[protein=carbapenem-hydrolyzing_class_D_beta-lactamase_OXA-23-like_protein]_[protein_id=AXV45360.1]_[loc     GGTTGTACGGTTCAGCATAATTTAATAAAT 90
lcl|MG213847.1_cds_AXV45361.1_1_[gene=blaOXA]_[protein=carbapenem-hydrolyzing_class_D_beta-lactamase_OXA-23-like_protein]_[protein_id=AXV45361.1]_[loc     GGTTGTACGGTTCAGCATAATTTAATAAAT 90
lcl|MG213848.1_cds_AXV45362.1_1_[gene=blaOXA]_[protein=carbapenem-hydrolyzing_class_D_beta-lactamase_OXA-23-like_protein]_[protein_id=AXV45362.1]_[loc     GGTTGTACGGTTCAGCATAATTTAATAAAT 90
lcl|MK645918.1_cds_QBQ03031.1_1_[gene=blaOXA]_[protein=OXA-23_family_carbapenem-hydrolyzing_class_D_beta-lactamase_OXA-806]_[protein_id=QBQ03031.1]_[l     GGTTGTACGGTTCAGCATAATTTAATAAAT 90
lcl|MK645919.1_cds_QBQ03032.1_1_[gene=blaOXA]_[protein=OXA-23_family_carbapenem-hydrolyzing_class_D_beta-lactamase_OXA-807]_[protein_id=QBQ03032.1]_[l     GGTTGTACGGTTCAGCATAATTTAATAAAT 90
lcl|MK645920.1_cds_QBQ03033.1_1_[gene=blaOXA]_[protein=OXA-23_family_carbapenem-hydrolyzing_class_D_beta-lactamase_OXA-808]_[protein_id=QBQ03033.1]_[l     GGTTGTACGGTTCAGCATAATTTAATAAAT 90
lcl|MK645921.1_cds_QBQ03034.1_1_[gene=blaOXA]_[protein=OXA-23_family_carbapenem-hydrolyzing_class_D_beta-lactamase_OXA-809]_[protein_id=QBQ03034.1]_[l     GGTTGTACGGTTCAGCATAACTTAATAAAT 90
lcl|MK645922.1_cds_QBQ03035.1_1_[gene=blaOXA]_[protein=OXA-23_family_carbapenem-hydrolyzing_class_D_beta-lactamase_OXA-810]_[protein_id=QBQ03035.1]_[l     GGTTGTACGGTTCAGCATAATTTAATAAAT 90
lcl|MK645923.1_cds_QBQ03036.1_1_[gene=blaOXA]_[protein=OXA-23_family_carbapenem-hydrolyzing_class_D_beta-lactamase_OXA-811]_[protein_id=QBQ03036.1]_[l     GGTTGTACGGTTCAGCATAATTTAATAAAT 90
lcl|MK645924.1_cds_QBQ03037.1_1_[gene=blaOXA]_[protein=OXA-23_family_carbapenem-hydrolyzing_class_D_beta-lactamase_OXA-812]_[protein_id=QBQ03037.1]_[l     GGTTGTACGGTTCAGCATAATTTAATAAAT 90
lcl|MK645925.1_cds_QBQ03038.1_1_[gene=blaOXA]_[protein=OXA-23_family_carbapenem-hydrolyzing_class_D_beta-lactamase_OXA-813]_[protein_id=QBQ03038.1]_[l     GGTTGTACGGTTCAGCATAATTTAATAAAT 90
lcl|MK645926.1_cds_QBQ03039.1_1_[gene=blaOXA]_[protein=OXA-23_family_carbapenem-hydrolyzing_class_D_beta-lactamase_OXA-814]_[protein_id=QBQ03039.1]_[l     GGTTGTACGGTTCAGCATAATTTAATAAAT 90
lcl|MK645927.1_cds_QBQ03040.1_1_[gene=blaOXA]_[protein=OXA-23_family_carbapenem-hydrolyzing_class_D_beta-lactamase_OXA-815]_[protein_id=QBQ03040.1]_[l     GGTTGTACGGTTCAGCATAATTTAATAAAT 90
lcl|MK645928.1_cds_QBQ03041.1_1_[gene=blaOXA]_[protein=OXA-23_family_carbapenem-hydrolyzing_class_D_beta-lactamase_OXA-816]_[protein_id=QBQ03041.1]_[l     GGTTGTACGGTTCAGCATAATTTAATAAAT 90
lcl|MK645929.1_cds_QBQ03042.1_1_[gene=blaOXA]_[protein=OXA-23_family_carbapenem-hydrolyzing_class_D_beta-lactamase_OXA-817]_[protein_id=QBQ03042.1]_[l     GGTTGTACGGTTCAGCATAATTTAATAAAT 90
lcl|MK645930.1_cds_QBQ03043.1_1_[gene=blaOXA]_[protein=OXA-23_family_carbapenem-hydrolyzing_class_D_beta-lactamase_OXA-818]_[protein_id=QBQ03043.1]_[l     GGTTGTACGGTTCAGCATAATTTAATAAAT 90
lcl|NG_049433.1_cds_WP_063861038.1_1_[gene=blaOXA]_[locus_tag=A7J11_02176]_[protein=OXA-23_family_carbapenem-hydrolyzing_class_D_beta-lactamase_OXA-13     GGTTGTACGGTTCAGCATAATTTAATAAAT 90
lcl|NG_049814.1_cds_WP_063864531.1_1_[gene=blaOXA]_[locus_tag=A7J11_01467]_[protein=OXA-23_family_carbapenem-hydrolyzing_class_D_beta-lactamase_OXA-73     GGTTGTACGGTTCAGCATAATTTAATAAAT 90
lcl|NG_064764.1_cds_WP_136512097.1_1_[gene=blaOXA]_[locus_tag=A7J11_06222]_[protein=OXA-23_family_carbapenem-hydrolyzing_class_D_beta-lactamase_OXA-80     GGTTGTACGGTTCAGCATAATTTAATAAAT 90
lcl|NG_064765.1_cds_WP_136512098.1_1_[gene=blaOXA]_[locus_tag=A7J11_06223]_[protein=OXA-23_family_carbapenem-hydrolyzing_class_D_beta-lactamase_OXA-80     GGTTGTACGGTTCAGCATAATTTAATAAAT 90
lcl|NG_064766.1_cds_WP_136512099.1_1_[gene=blaOXA]_[locus_tag=A7J11_06224]_[protein=OXA-23_family_carbapenem-hydrolyzing_class_D_beta-lactamase_OXA-80     GGTTGTACGGTTCAGCATAATTTAATAAAT 90
lcl|NG_064767.1_cds_WP_136512100.1_1_[gene=blaOXA]_[locus_tag=A7J11_06225]_[protein=OXA-23_family_carbapenem-hydrolyzing_class_D_beta-lactamase_OXA-80     GGTTGTACGGTTCAGCATAACTTAATAAAT 90
lcl|NG_064768.1_cds_WP_136512101.1_1_[gene=blaOXA]_[locus_tag=A7J11_06226]_[protein=OXA-23_family_carbapenem-hydrolyzing_class_D_beta-lactamase_OXA-81     GGTTGTACGGTTCAGCATAATTTAATAAAT 90
lcl|NG_064769.1_cds_WP_136512102.1_1_[gene=blaOXA]_[locus_tag=A7J11_06227]_[protein=OXA-23_family_carbapenem-hydrolyzing_class_D_beta-lactamase_OXA-81     GGTTGTACGGTTCAGCATAATTTAATAAAT 90
lcl|NG_064770.1_cds_WP_034688190.1_1_[gene=blaOXA]_[locus_tag=A7J11_06228]_[protein=OXA-23_family_carbapenem-hydrolyzing_class_D_beta-lactamase_OXA-81     GGTTGTACGGTTCAGCATAATTTAATAAAT 90
lcl|NG_064771.1_cds_WP_005404206.1_1_[gene=blaOXA]_[locus_tag=A7J11_06118]_[protein=OXA-23_family_carbapenem-hydrolyzing_class_D_beta-lactamase_OXA-81     GGTTGTACGGTTCAGCATAATTTAATAAAT 90
lcl|NG_064772.1_cds_WP_005405613.1_1_[gene=blaOXA]_[locus_tag=A7J11_06229]_[protein=OXA-23_family_carbapenem-hydrolyzing_class_D_beta-lactamase_OXA-81     GGTTGTACGGTTCAGCATAATTTAATAAAT 90
lcl|NG_064773.1_cds_WP_111280830.1_1_[gene=blaOXA]_[locus_tag=A7J11_06230]_[protein=OXA-23_family_carbapenem-hydrolyzing_class_D_beta-lactamase_OXA-81     GGTTGTACGGTTCAGCATAATTTAATAAAT 90
lcl|NG_064774.1_cds_WP_026444036.1_1_[gene=blaOXA]_[locus_tag=A7J11_06231]_[protein=OXA-23_family_carbapenem-hydrolyzing_class_D_beta-lactamase_OXA-81     GGTTGTACGGTTCAGCATAATTTAATAAAT 90
lcl|NG_064775.1_cds_WP_075040046.1_1_[gene=blaOXA]_[locus_tag=A7J11_06232]_[protein=OXA-23_family_carbapenem-hydrolyzing_class_D_beta-lactamase_OXA-81     GGTTGTACGGTTCAGCATAATTTAATAAAT 90
lcl|NG_064776.1_cds_WP_034670108.1_1_[gene=blaOXA]_[locus_tag=A7J11_06233]_[protein=OXA-23_family_carbapenem-hydrolyzing_class_D_beta-lactamase_OXA-81     GGTTGTACGGTTCAGCATAATTTAATAAAT 90
lcl|OR147936.1_cds_WKT28621.1_1_[gene=blaOXA]_[protein=OXA-23_family_carbapenem-hydrolyzing_class_D_beta-lactamase_OXA-23]_[protein_id=WKT28621.1]_[lo     GGTTGTACGGTTCAGCATAATTTAATAAAT 90
lcl|OR188141.1_cds_WMD01666.1_1_[gene=blaOXA]_[protein=OXA-23_family_carbapenem-hydrolyzing_class_D_beta-lactamase_OXA-23]_[protein_id=WMD01666.1]_[lo     GGTTGTACGGTTCAGCATAATTTAATAAAT 90
PF                                                                                                                                                         ------------------------------ 90
PR                                                                                                                                                         ------------------------------ 90
                                                                                                                                                                                         

OXA-1_consensus                                                                                                                                            ACTGTTGCATCTCCATTATTTGAAGGAACT 120
OXA01_crRNA                                                                                                                                                ------------------------------ 120
Forward_primer                                                                                                                                             ------------------------------ 120
Reverse_primer                                                                                                                                             ------------------------------ 120
lcl|MZ133800.1_cds_QUW44371.1_1_[gene=blaOXA]_[protein=carbapenem-hydrolyzing_class_D_beta-lactamase_OXA-23]_[protein_id=QUW44371.1]_[location=1..822]     GAAACCCCGAGTCAGATTGTTCAAGGACAT 120
lcl|NG_070898.1_cds_WP_194293137.1_1_[gene=blaOXA]_[locus_tag=A7J11_06951]_[protein=OXA-23_family_carbapenem-hydrolyzing_class_D_beta-lactamase_OXA-89     GAAACCCCGAGTCAGATTGTTCAAGGACAT 120
lcl|PQ834529.1_cds_XLZ96864.1_1_[gene=blaOXA]_[protein=OXA-23_family_carbapenem-hydrolyzing_class_D_beta-lactamase_OXA-1325]_[protein_id=XLZ96864.1]_[     GAAACCCCGAGTCAGATTGTTCAAGGACAT 120
lcl|MG213846.1_cds_AXV45360.1_1_[gene=blaOXA]_[protein=carbapenem-hydrolyzing_class_D_beta-lactamase_OXA-23-like_protein]_[protein_id=AXV45360.1]_[loc     GAAACCCCGAGTCAGATTGCTCAAGGACAT 120
lcl|MG213847.1_cds_AXV45361.1_1_[gene=blaOXA]_[protein=carbapenem-hydrolyzing_class_D_beta-lactamase_OXA-23-like_protein]_[protein_id=AXV45361.1]_[loc     GAAACCCCGAGTCAGATTGCTCAAGGACAT 120
lcl|MG213848.1_cds_AXV45362.1_1_[gene=blaOXA]_[protein=carbapenem-hydrolyzing_class_D_beta-lactamase_OXA-23-like_protein]_[protein_id=AXV45362.1]_[loc     AAAACCCAGAGTCAGATTATTCAAGGACAT 120
lcl|MK645918.1_cds_QBQ03031.1_1_[gene=blaOXA]_[protein=OXA-23_family_carbapenem-hydrolyzing_class_D_beta-lactamase_OXA-806]_[protein_id=QBQ03031.1]_[l     AAAACCCAGAGTCAGATTGTTCAAGGACAT 120
lcl|MK645919.1_cds_QBQ03032.1_1_[gene=blaOXA]_[protein=OXA-23_family_carbapenem-hydrolyzing_class_D_beta-lactamase_OXA-807]_[protein_id=QBQ03032.1]_[l     AAAACCCAGAGTCAGATTGTTCAAGGACAT 120
lcl|MK645920.1_cds_QBQ03033.1_1_[gene=blaOXA]_[protein=OXA-23_family_carbapenem-hydrolyzing_class_D_beta-lactamase_OXA-808]_[protein_id=QBQ03033.1]_[l     GAAACCCAGAGTCAGATTGTTCAAGGACAT 120
lcl|MK645921.1_cds_QBQ03034.1_1_[gene=blaOXA]_[protein=OXA-23_family_carbapenem-hydrolyzing_class_D_beta-lactamase_OXA-809]_[protein_id=QBQ03034.1]_[l     GACGCTCAGAGTCAGATTGTTCAAGGACAT 120
lcl|MK645922.1_cds_QBQ03035.1_1_[gene=blaOXA]_[protein=OXA-23_family_carbapenem-hydrolyzing_class_D_beta-lactamase_OXA-810]_[protein_id=QBQ03035.1]_[l     GAAACCCCGAGTCAGATTGTTCAAGGACAT 120
lcl|MK645923.1_cds_QBQ03036.1_1_[gene=blaOXA]_[protein=OXA-23_family_carbapenem-hydrolyzing_class_D_beta-lactamase_OXA-811]_[protein_id=QBQ03036.1]_[l     GAAACCCCGAGTCAGATTGTTCAAGGACAT 120
lcl|MK645924.1_cds_QBQ03037.1_1_[gene=blaOXA]_[protein=OXA-23_family_carbapenem-hydrolyzing_class_D_beta-lactamase_OXA-812]_[protein_id=QBQ03037.1]_[l     GAAACCCAGAGTGAGATTGTTCAAGGACAT 120
lcl|MK645925.1_cds_QBQ03038.1_1_[gene=blaOXA]_[protein=OXA-23_family_carbapenem-hydrolyzing_class_D_beta-lactamase_OXA-813]_[protein_id=QBQ03038.1]_[l     GAAACCCCGAGTCAGATTGCTCAAGGACAT 120
lcl|MK645926.1_cds_QBQ03039.1_1_[gene=blaOXA]_[protein=OXA-23_family_carbapenem-hydrolyzing_class_D_beta-lactamase_OXA-814]_[protein_id=QBQ03039.1]_[l     GAAACCCAGAGTCAGATTGTTCAAGGACAT 120
lcl|MK645927.1_cds_QBQ03040.1_1_[gene=blaOXA]_[protein=OXA-23_family_carbapenem-hydrolyzing_class_D_beta-lactamase_OXA-815]_[protein_id=QBQ03040.1]_[l     GAAACCCAGAGTCAGATTGTTCAAGGACAT 120
lcl|MK645928.1_cds_QBQ03041.1_1_[gene=blaOXA]_[protein=OXA-23_family_carbapenem-hydrolyzing_class_D_beta-lactamase_OXA-816]_[protein_id=QBQ03041.1]_[l     GAAACCCAGAGTCAGATTGTTCAAGGACAT 120
lcl|MK645929.1_cds_QBQ03042.1_1_[gene=blaOXA]_[protein=OXA-23_family_carbapenem-hydrolyzing_class_D_beta-lactamase_OXA-817]_[protein_id=QBQ03042.1]_[l     GAAACCCAGAGTCAGATTGTTCAAGGACAT 120
lcl|MK645930.1_cds_QBQ03043.1_1_[gene=blaOXA]_[protein=OXA-23_family_carbapenem-hydrolyzing_class_D_beta-lactamase_OXA-818]_[protein_id=QBQ03043.1]_[l     GAAACCCAGAGTCAGATTGTTCAAGGACAT 120
lcl|NG_049433.1_cds_WP_063861038.1_1_[gene=blaOXA]_[locus_tag=A7J11_02176]_[protein=OXA-23_family_carbapenem-hydrolyzing_class_D_beta-lactamase_OXA-13     GAAACCCAGAGTCAGATTGTTCAAGGACAT 120
lcl|NG_049814.1_cds_WP_063864531.1_1_[gene=blaOXA]_[locus_tag=A7J11_01467]_[protein=OXA-23_family_carbapenem-hydrolyzing_class_D_beta-lactamase_OXA-73     GAAACCCCGAGTCAGATTGTTCAAGGACAT 120
lcl|NG_064764.1_cds_WP_136512097.1_1_[gene=blaOXA]_[locus_tag=A7J11_06222]_[protein=OXA-23_family_carbapenem-hydrolyzing_class_D_beta-lactamase_OXA-80     AAAACCCAGAGTCAGATTGTTCAAGGACAT 120
lcl|NG_064765.1_cds_WP_136512098.1_1_[gene=blaOXA]_[locus_tag=A7J11_06223]_[protein=OXA-23_family_carbapenem-hydrolyzing_class_D_beta-lactamase_OXA-80     AAAACCCAGAGTCAGATTGTTCAAGGACAT 120
lcl|NG_064766.1_cds_WP_136512099.1_1_[gene=blaOXA]_[locus_tag=A7J11_06224]_[protein=OXA-23_family_carbapenem-hydrolyzing_class_D_beta-lactamase_OXA-80     GAAACCCAGAGTCAGATTGTTCAAGGACAT 120
lcl|NG_064767.1_cds_WP_136512100.1_1_[gene=blaOXA]_[locus_tag=A7J11_06225]_[protein=OXA-23_family_carbapenem-hydrolyzing_class_D_beta-lactamase_OXA-80     GACGCTCAGAGTCAGATTGTTCAAGGACAT 120
lcl|NG_064768.1_cds_WP_136512101.1_1_[gene=blaOXA]_[locus_tag=A7J11_06226]_[protein=OXA-23_family_carbapenem-hydrolyzing_class_D_beta-lactamase_OXA-81     GAAACCCCGAGTCAGATTGTTCAAGGACAT 120
lcl|NG_064769.1_cds_WP_136512102.1_1_[gene=blaOXA]_[locus_tag=A7J11_06227]_[protein=OXA-23_family_carbapenem-hydrolyzing_class_D_beta-lactamase_OXA-81     GAAACCCCGAGTCAGATTGTTCAAGGACAT 120
lcl|NG_064770.1_cds_WP_034688190.1_1_[gene=blaOXA]_[locus_tag=A7J11_06228]_[protein=OXA-23_family_carbapenem-hydrolyzing_class_D_beta-lactamase_OXA-81     GAAACCCAGAGTGAGATTGTTCAAGGACAT 120
lcl|NG_064771.1_cds_WP_005404206.1_1_[gene=blaOXA]_[locus_tag=A7J11_06118]_[protein=OXA-23_family_carbapenem-hydrolyzing_class_D_beta-lactamase_OXA-81     GAAACCCCGAGTCAGATTGCTCAAGGACAT 120
lcl|NG_064772.1_cds_WP_005405613.1_1_[gene=blaOXA]_[locus_tag=A7J11_06229]_[protein=OXA-23_family_carbapenem-hydrolyzing_class_D_beta-lactamase_OXA-81     GAAACCCAGAGTCAGATTGTTCAAGGACAT 120
lcl|NG_064773.1_cds_WP_111280830.1_1_[gene=blaOXA]_[locus_tag=A7J11_06230]_[protein=OXA-23_family_carbapenem-hydrolyzing_class_D_beta-lactamase_OXA-81     GAAACCCAGAGTCAGATTGTTCAAGGACAT 120
lcl|NG_064774.1_cds_WP_026444036.1_1_[gene=blaOXA]_[locus_tag=A7J11_06231]_[protein=OXA-23_family_carbapenem-hydrolyzing_class_D_beta-lactamase_OXA-81     GAAACCCAGAGTCAGATTGTTCAAGGACAT 120
lcl|NG_064775.1_cds_WP_075040046.1_1_[gene=blaOXA]_[locus_tag=A7J11_06232]_[protein=OXA-23_family_carbapenem-hydrolyzing_class_D_beta-lactamase_OXA-81     GAAACCCAGAGTCAGATTGTTCAAGGACAT 120
lcl|NG_064776.1_cds_WP_034670108.1_1_[gene=blaOXA]_[locus_tag=A7J11_06233]_[protein=OXA-23_family_carbapenem-hydrolyzing_class_D_beta-lactamase_OXA-81     GAAACCCAGAGTCAGATTGTTCAAGGACAT 120
lcl|OR147936.1_cds_WKT28621.1_1_[gene=blaOXA]_[protein=OXA-23_family_carbapenem-hydrolyzing_class_D_beta-lactamase_OXA-23]_[protein_id=WKT28621.1]_[lo     GAAACCCCGAGTCAGATTGTTCAAGGACAT 120
lcl|OR188141.1_cds_WMD01666.1_1_[gene=blaOXA]_[protein=OXA-23_family_carbapenem-hydrolyzing_class_D_beta-lactamase_OXA-23]_[protein_id=WMD01666.1]_[lo     GAAACCCCGAGTCAGATTGTTCAAGGACAT 120
PF                                                                                                                                                         ------------------------------ 120
PR                                                                                                                                                         ------------------------------ 120
                                                                                                                                                                                         

OXA-1_consensus                                                                                                                                            GAAGGTTGTTTTTTACTTTACGATGCATCC 150
OXA01_crRNA                                                                                                                                                ------------------------------ 150
Forward_primer                                                                                                                                             ------------------------------ 150
Reverse_primer                                                                                                                                             ------------------------------ 150
lcl|MZ133800.1_cds_QUW44371.1_1_[gene=blaOXA]_[protein=carbapenem-hydrolyzing_class_D_beta-lactamase_OXA-23]_[protein_id=QUW44371.1]_[location=1..822]     AATCAGGTGATTCATCAATACTTTGATGAA 150
lcl|NG_070898.1_cds_WP_194293137.1_1_[gene=blaOXA]_[locus_tag=A7J11_06951]_[protein=OXA-23_family_carbapenem-hydrolyzing_class_D_beta-lactamase_OXA-89     AATCAGGTGATTCATCAATACTTTGATGAA 150
lcl|PQ834529.1_cds_XLZ96864.1_1_[gene=blaOXA]_[protein=OXA-23_family_carbapenem-hydrolyzing_class_D_beta-lactamase_OXA-1325]_[protein_id=XLZ96864.1]_[     AATCAGGTGATTCATCAATACTTTGATGAA 150
lcl|MG213846.1_cds_AXV45360.1_1_[gene=blaOXA]_[protein=carbapenem-hydrolyzing_class_D_beta-lactamase_OXA-23-like_protein]_[protein_id=AXV45360.1]_[loc     AATCAGGTGATTCATCAATACTTTGATGAA 150
lcl|MG213847.1_cds_AXV45361.1_1_[gene=blaOXA]_[protein=carbapenem-hydrolyzing_class_D_beta-lactamase_OXA-23-like_protein]_[protein_id=AXV45361.1]_[loc     AATCAGGTGATTCATCAATACTTTGATGAA 150
lcl|MG213848.1_cds_AXV45362.1_1_[gene=blaOXA]_[protein=carbapenem-hydrolyzing_class_D_beta-lactamase_OXA-23-like_protein]_[protein_id=AXV45362.1]_[loc     AATCAGGTGATTCATCAATACTTTGATGAA 150
lcl|MK645918.1_cds_QBQ03031.1_1_[gene=blaOXA]_[protein=OXA-23_family_carbapenem-hydrolyzing_class_D_beta-lactamase_OXA-806]_[protein_id=QBQ03031.1]_[l     AATCAGGTGATTCATCAATACTTTGATGAA 150
lcl|MK645919.1_cds_QBQ03032.1_1_[gene=blaOXA]_[protein=OXA-23_family_carbapenem-hydrolyzing_class_D_beta-lactamase_OXA-807]_[protein_id=QBQ03032.1]_[l     AATCAGGTGATTCATCAATACTTTGATGAA 150
lcl|MK645920.1_cds_QBQ03033.1_1_[gene=blaOXA]_[protein=OXA-23_family_carbapenem-hydrolyzing_class_D_beta-lactamase_OXA-808]_[protein_id=QBQ03033.1]_[l     AATCAGGTGATTCATCAATACTTTGATGAA 150
lcl|MK645921.1_cds_QBQ03034.1_1_[gene=blaOXA]_[protein=OXA-23_family_carbapenem-hydrolyzing_class_D_beta-lactamase_OXA-809]_[protein_id=QBQ03034.1]_[l     AATCAGGTGATTCATCAATACTTTGATGAA 150
lcl|MK645922.1_cds_QBQ03035.1_1_[gene=blaOXA]_[protein=OXA-23_family_carbapenem-hydrolyzing_class_D_beta-lactamase_OXA-810]_[protein_id=QBQ03035.1]_[l     AATCAGGTGATTCATCAATACTTTGATGAA 150
lcl|MK645923.1_cds_QBQ03036.1_1_[gene=blaOXA]_[protein=OXA-23_family_carbapenem-hydrolyzing_class_D_beta-lactamase_OXA-811]_[protein_id=QBQ03036.1]_[l     AATCAGGTGATTCATCAATACTTTGATGAA 150
lcl|MK645924.1_cds_QBQ03037.1_1_[gene=blaOXA]_[protein=OXA-23_family_carbapenem-hydrolyzing_class_D_beta-lactamase_OXA-812]_[protein_id=QBQ03037.1]_[l     AATCAGGTGATTCATCAATACTTTGATGAA 150
lcl|MK645925.1_cds_QBQ03038.1_1_[gene=blaOXA]_[protein=OXA-23_family_carbapenem-hydrolyzing_class_D_beta-lactamase_OXA-813]_[protein_id=QBQ03038.1]_[l     AATCAGGTGATTCATCAATACTTTGATGAA 150
lcl|MK645926.1_cds_QBQ03039.1_1_[gene=blaOXA]_[protein=OXA-23_family_carbapenem-hydrolyzing_class_D_beta-lactamase_OXA-814]_[protein_id=QBQ03039.1]_[l     AATCAGGTGATTCATCAATACTTTGATGAA 150
lcl|MK645927.1_cds_QBQ03040.1_1_[gene=blaOXA]_[protein=OXA-23_family_carbapenem-hydrolyzing_class_D_beta-lactamase_OXA-815]_[protein_id=QBQ03040.1]_[l     AATCAGGTGATTCATCAATACTTTGATGAA 150
lcl|MK645928.1_cds_QBQ03041.1_1_[gene=blaOXA]_[protein=OXA-23_family_carbapenem-hydrolyzing_class_D_beta-lactamase_OXA-816]_[protein_id=QBQ03041.1]_[l     AATCAGGTGATTCATCAATACTTTGATGAA 150
lcl|MK645929.1_cds_QBQ03042.1_1_[gene=blaOXA]_[protein=OXA-23_family_carbapenem-hydrolyzing_class_D_beta-lactamase_OXA-817]_[protein_id=QBQ03042.1]_[l     AATCAGGTGATTCATCAATACTTTGATGAA 150
lcl|MK645930.1_cds_QBQ03043.1_1_[gene=blaOXA]_[protein=OXA-23_family_carbapenem-hydrolyzing_class_D_beta-lactamase_OXA-818]_[protein_id=QBQ03043.1]_[l     AATCAGGTGATTCATCAATACTTTGATGAA 150
lcl|NG_049433.1_cds_WP_063861038.1_1_[gene=blaOXA]_[locus_tag=A7J11_02176]_[protein=OXA-23_family_carbapenem-hydrolyzing_class_D_beta-lactamase_OXA-13     AATCAGGTGATTCATCAATACTTTGATGAA 150
lcl|NG_049814.1_cds_WP_063864531.1_1_[gene=blaOXA]_[locus_tag=A7J11_01467]_[protein=OXA-23_family_carbapenem-hydrolyzing_class_D_beta-lactamase_OXA-73     AATCAGGTGATTCATCAATACTTTGATGAA 150
lcl|NG_064764.1_cds_WP_136512097.1_1_[gene=blaOXA]_[locus_tag=A7J11_06222]_[protein=OXA-23_family_carbapenem-hydrolyzing_class_D_beta-lactamase_OXA-80     AATCAGGTGATTCATCAATACTTTGATGAA 150
lcl|NG_064765.1_cds_WP_136512098.1_1_[gene=blaOXA]_[locus_tag=A7J11_06223]_[protein=OXA-23_family_carbapenem-hydrolyzing_class_D_beta-lactamase_OXA-80     AATCAGGTGATTCATCAATACTTTGATGAA 150
lcl|NG_064766.1_cds_WP_136512099.1_1_[gene=blaOXA]_[locus_tag=A7J11_06224]_[protein=OXA-23_family_carbapenem-hydrolyzing_class_D_beta-lactamase_OXA-80     AATCAGGTGATTCATCAATACTTTGATGAA 150
lcl|NG_064767.1_cds_WP_136512100.1_1_[gene=blaOXA]_[locus_tag=A7J11_06225]_[protein=OXA-23_family_carbapenem-hydrolyzing_class_D_beta-lactamase_OXA-80     AATCAGGTGATTCATCAATACTTTGATGAA 150
lcl|NG_064768.1_cds_WP_136512101.1_1_[gene=blaOXA]_[locus_tag=A7J11_06226]_[protein=OXA-23_family_carbapenem-hydrolyzing_class_D_beta-lactamase_OXA-81     AATCAGGTGATTCATCAATACTTTGATGAA 150
lcl|NG_064769.1_cds_WP_136512102.1_1_[gene=blaOXA]_[locus_tag=A7J11_06227]_[protein=OXA-23_family_carbapenem-hydrolyzing_class_D_beta-lactamase_OXA-81     AATCAGGTGATTCATCAATACTTTGATGAA 150
lcl|NG_064770.1_cds_WP_034688190.1_1_[gene=blaOXA]_[locus_tag=A7J11_06228]_[protein=OXA-23_family_carbapenem-hydrolyzing_class_D_beta-lactamase_OXA-81     AATCAGGTGATTCATCAATACTTTGATGAA 150
lcl|NG_064771.1_cds_WP_005404206.1_1_[gene=blaOXA]_[locus_tag=A7J11_06118]_[protein=OXA-23_family_carbapenem-hydrolyzing_class_D_beta-lactamase_OXA-81     AATCAGGTGATTCATCAATACTTTGATGAA 150
lcl|NG_064772.1_cds_WP_005405613.1_1_[gene=blaOXA]_[locus_tag=A7J11_06229]_[protein=OXA-23_family_carbapenem-hydrolyzing_class_D_beta-lactamase_OXA-81     AATCAGGTGATTCATCAATACTTTGATGAA 150
lcl|NG_064773.1_cds_WP_111280830.1_1_[gene=blaOXA]_[locus_tag=A7J11_06230]_[protein=OXA-23_family_carbapenem-hydrolyzing_class_D_beta-lactamase_OXA-81     AATCAGGTGATTCATCAATACTTTGATGAA 150
lcl|NG_064774.1_cds_WP_026444036.1_1_[gene=blaOXA]_[locus_tag=A7J11_06231]_[protein=OXA-23_family_carbapenem-hydrolyzing_class_D_beta-lactamase_OXA-81     AATCAGGTGATTCATCAATACTTTGATGAA 150
lcl|NG_064775.1_cds_WP_075040046.1_1_[gene=blaOXA]_[locus_tag=A7J11_06232]_[protein=OXA-23_family_carbapenem-hydrolyzing_class_D_beta-lactamase_OXA-81     AATCAGGTGATTCATCAATACTTTGATGAA 150
lcl|NG_064776.1_cds_WP_034670108.1_1_[gene=blaOXA]_[locus_tag=A7J11_06233]_[protein=OXA-23_family_carbapenem-hydrolyzing_class_D_beta-lactamase_OXA-81     AATCAGGTGATTCATCAATACTTTGATGAA 150
lcl|OR147936.1_cds_WKT28621.1_1_[gene=blaOXA]_[protein=OXA-23_family_carbapenem-hydrolyzing_class_D_beta-lactamase_OXA-23]_[protein_id=WKT28621.1]_[lo     AATCAGGTGATTCATCAATACTTTGATGAA 150
lcl|OR188141.1_cds_WMD01666.1_1_[gene=blaOXA]_[protein=OXA-23_family_carbapenem-hydrolyzing_class_D_beta-lactamase_OXA-23]_[protein_id=WMD01666.1]_[lo     AATCAGGTGATTCATCAATACTTTGATGAA 150
PF                                                                                                                                                         ------------------------------ 150
PR                                                                                                                                                         ------------------------------ 150
                                                                                                                                                                                         

OXA-1_consensus                                                                                                                                            ACAAACGCTGAAATTGCTCAATTCAATAAA 180
OXA01_crRNA                                                                                                                                                ------------------------------ 180
Forward_primer                                                                                                                                             ------------------------------ 180
Reverse_primer                                                                                                                                             ------------------------------ 180
lcl|MZ133800.1_cds_QUW44371.1_1_[gene=blaOXA]_[protein=carbapenem-hydrolyzing_class_D_beta-lactamase_OXA-23]_[protein_id=QUW44371.1]_[location=1..822]     AAAAACACCTCAGGTGTGCTGGTTATTCAA 180
lcl|NG_070898.1_cds_WP_194293137.1_1_[gene=blaOXA]_[locus_tag=A7J11_06951]_[protein=OXA-23_family_carbapenem-hydrolyzing_class_D_beta-lactamase_OXA-89     AAAAACACCTCAGGTGTGCTGGTTATTCAA 180
lcl|PQ834529.1_cds_XLZ96864.1_1_[gene=blaOXA]_[protein=OXA-23_family_carbapenem-hydrolyzing_class_D_beta-lactamase_OXA-1325]_[protein_id=XLZ96864.1]_[     AAAAACACCTCAGGTGTGCTGGTTATTCAA 180
lcl|MG213846.1_cds_AXV45360.1_1_[gene=blaOXA]_[protein=carbapenem-hydrolyzing_class_D_beta-lactamase_OXA-23-like_protein]_[protein_id=AXV45360.1]_[loc     AAAAACACCTCAGGTGTGCTGGTTATTCAA 180
lcl|MG213847.1_cds_AXV45361.1_1_[gene=blaOXA]_[protein=carbapenem-hydrolyzing_class_D_beta-lactamase_OXA-23-like_protein]_[protein_id=AXV45361.1]_[loc     AAAAACACCTCAGGTGTGCTGGTTATTCAA 180
lcl|MG213848.1_cds_AXV45362.1_1_[gene=blaOXA]_[protein=carbapenem-hydrolyzing_class_D_beta-lactamase_OXA-23-like_protein]_[protein_id=AXV45362.1]_[loc     AAAAACACCTCAGGTGTGCTGGTTATTCAA 180
lcl|MK645918.1_cds_QBQ03031.1_1_[gene=blaOXA]_[protein=OXA-23_family_carbapenem-hydrolyzing_class_D_beta-lactamase_OXA-806]_[protein_id=QBQ03031.1]_[l     AAAAACACCTCAGGTGTGCTGGTTATTCAA 180
lcl|MK645919.1_cds_QBQ03032.1_1_[gene=blaOXA]_[protein=OXA-23_family_carbapenem-hydrolyzing_class_D_beta-lactamase_OXA-807]_[protein_id=QBQ03032.1]_[l     AAAAACACCTCAGGTGTGCTGGTTATTCAA 180
lcl|MK645920.1_cds_QBQ03033.1_1_[gene=blaOXA]_[protein=OXA-23_family_carbapenem-hydrolyzing_class_D_beta-lactamase_OXA-808]_[protein_id=QBQ03033.1]_[l     AAAAACACCTCAGGTGTGCTGGTTATTCAA 180
lcl|MK645921.1_cds_QBQ03034.1_1_[gene=blaOXA]_[protein=OXA-23_family_carbapenem-hydrolyzing_class_D_beta-lactamase_OXA-809]_[protein_id=QBQ03034.1]_[l     AAAAACACCTCAGGTGTGCTGGTTATTCAA 180
lcl|MK645922.1_cds_QBQ03035.1_1_[gene=blaOXA]_[protein=OXA-23_family_carbapenem-hydrolyzing_class_D_beta-lactamase_OXA-810]_[protein_id=QBQ03035.1]_[l     AAAAACACCTCAGGTGTGCTGGTTATTCAA 180
lcl|MK645923.1_cds_QBQ03036.1_1_[gene=blaOXA]_[protein=OXA-23_family_carbapenem-hydrolyzing_class_D_beta-lactamase_OXA-811]_[protein_id=QBQ03036.1]_[l     AAAAACACCTCAGGTGTGCTGGTTATTCAA 180
lcl|MK645924.1_cds_QBQ03037.1_1_[gene=blaOXA]_[protein=OXA-23_family_carbapenem-hydrolyzing_class_D_beta-lactamase_OXA-812]_[protein_id=QBQ03037.1]_[l     AAAAACACCTCAGGTGTGCTGGTTATTCAA 180
lcl|MK645925.1_cds_QBQ03038.1_1_[gene=blaOXA]_[protein=OXA-23_family_carbapenem-hydrolyzing_class_D_beta-lactamase_OXA-813]_[protein_id=QBQ03038.1]_[l     AAAAACACCTCAGGTGTGCTGGTTATTCAA 180
lcl|MK645926.1_cds_QBQ03039.1_1_[gene=blaOXA]_[protein=OXA-23_family_carbapenem-hydrolyzing_class_D_beta-lactamase_OXA-814]_[protein_id=QBQ03039.1]_[l     AAAAACACCTCAGGTGTGCTGGTTATTCAA 180
lcl|MK645927.1_cds_QBQ03040.1_1_[gene=blaOXA]_[protein=OXA-23_family_carbapenem-hydrolyzing_class_D_beta-lactamase_OXA-815]_[protein_id=QBQ03040.1]_[l     AAAAACACCTCAGGTGTGCTGGTTATTCAA 180
lcl|MK645928.1_cds_QBQ03041.1_1_[gene=blaOXA]_[protein=OXA-23_family_carbapenem-hydrolyzing_class_D_beta-lactamase_OXA-816]_[protein_id=QBQ03041.1]_[l     AAAAACACCTCAGGTGTGCTGGTTATTCAA 180
lcl|MK645929.1_cds_QBQ03042.1_1_[gene=blaOXA]_[protein=OXA-23_family_carbapenem-hydrolyzing_class_D_beta-lactamase_OXA-817]_[protein_id=QBQ03042.1]_[l     AAAAACACCTCAGGTGTGCTGGTTATTCAA 180
lcl|MK645930.1_cds_QBQ03043.1_1_[gene=blaOXA]_[protein=OXA-23_family_carbapenem-hydrolyzing_class_D_beta-lactamase_OXA-818]_[protein_id=QBQ03043.1]_[l     AAAAACACCTCAGGTGTGCTGGTTATTCAA 180
lcl|NG_049433.1_cds_WP_063861038.1_1_[gene=blaOXA]_[locus_tag=A7J11_02176]_[protein=OXA-23_family_carbapenem-hydrolyzing_class_D_beta-lactamase_OXA-13     AAAAACACCTCAGGTGTGCTGGTTATTCAA 180
lcl|NG_049814.1_cds_WP_063864531.1_1_[gene=blaOXA]_[locus_tag=A7J11_01467]_[protein=OXA-23_family_carbapenem-hydrolyzing_class_D_beta-lactamase_OXA-73     AAAAACACCTCAGGTGTGCTGGTTATTCAA 180
lcl|NG_064764.1_cds_WP_136512097.1_1_[gene=blaOXA]_[locus_tag=A7J11_06222]_[protein=OXA-23_family_carbapenem-hydrolyzing_class_D_beta-lactamase_OXA-80     AAAAACACCTCAGGTGTGCTGGTTATTCAA 180
lcl|NG_064765.1_cds_WP_136512098.1_1_[gene=blaOXA]_[locus_tag=A7J11_06223]_[protein=OXA-23_family_carbapenem-hydrolyzing_class_D_beta-lactamase_OXA-80     AAAAACACCTCAGGTGTGCTGGTTATTCAA 180
lcl|NG_064766.1_cds_WP_136512099.1_1_[gene=blaOXA]_[locus_tag=A7J11_06224]_[protein=OXA-23_family_carbapenem-hydrolyzing_class_D_beta-lactamase_OXA-80     AAAAACACCTCAGGTGTGCTGGTTATTCAA 180
lcl|NG_064767.1_cds_WP_136512100.1_1_[gene=blaOXA]_[locus_tag=A7J11_06225]_[protein=OXA-23_family_carbapenem-hydrolyzing_class_D_beta-lactamase_OXA-80     AAAAACACCTCAGGTGTGCTGGTTATTCAA 180
lcl|NG_064768.1_cds_WP_136512101.1_1_[gene=blaOXA]_[locus_tag=A7J11_06226]_[protein=OXA-23_family_carbapenem-hydrolyzing_class_D_beta-lactamase_OXA-81     AAAAACACCTCAGGTGTGCTGGTTATTCAA 180
lcl|NG_064769.1_cds_WP_136512102.1_1_[gene=blaOXA]_[locus_tag=A7J11_06227]_[protein=OXA-23_family_carbapenem-hydrolyzing_class_D_beta-lactamase_OXA-81     AAAAACACCTCAGGTGTGCTGGTTATTCAA 180
lcl|NG_064770.1_cds_WP_034688190.1_1_[gene=blaOXA]_[locus_tag=A7J11_06228]_[protein=OXA-23_family_carbapenem-hydrolyzing_class_D_beta-lactamase_OXA-81     AAAAACACCTCAGGTGTGCTGGTTATTCAA 180
lcl|NG_064771.1_cds_WP_005404206.1_1_[gene=blaOXA]_[locus_tag=A7J11_06118]_[protein=OXA-23_family_carbapenem-hydrolyzing_class_D_beta-lactamase_OXA-81     AAAAACACCTCAGGTGTGCTGGTTATTCAA 180
lcl|NG_064772.1_cds_WP_005405613.1_1_[gene=blaOXA]_[locus_tag=A7J11_06229]_[protein=OXA-23_family_carbapenem-hydrolyzing_class_D_beta-lactamase_OXA-81     AAAAACACCTCAGGTGTGCTGGTTATTCAA 180
lcl|NG_064773.1_cds_WP_111280830.1_1_[gene=blaOXA]_[locus_tag=A7J11_06230]_[protein=OXA-23_family_carbapenem-hydrolyzing_class_D_beta-lactamase_OXA-81     AAAAACACCTCAGGTGTGCTGGTTATTCAA 180
lcl|NG_064774.1_cds_WP_026444036.1_1_[gene=blaOXA]_[locus_tag=A7J11_06231]_[protein=OXA-23_family_carbapenem-hydrolyzing_class_D_beta-lactamase_OXA-81     AAAAACACCTCAGGTGTGCTGGTTATTCAA 180
lcl|NG_064775.1_cds_WP_075040046.1_1_[gene=blaOXA]_[locus_tag=A7J11_06232]_[protein=OXA-23_family_carbapenem-hydrolyzing_class_D_beta-lactamase_OXA-81     AAAAACACCTCAGGTGTGCTGGTTATTCAA 180
lcl|NG_064776.1_cds_WP_034670108.1_1_[gene=blaOXA]_[locus_tag=A7J11_06233]_[protein=OXA-23_family_carbapenem-hydrolyzing_class_D_beta-lactamase_OXA-81     AAAAACACCTCAGGTGTGCTGGTTATTCAA 180
lcl|OR147936.1_cds_WKT28621.1_1_[gene=blaOXA]_[protein=OXA-23_family_carbapenem-hydrolyzing_class_D_beta-lactamase_OXA-23]_[protein_id=WKT28621.1]_[lo     AAAAACACCTCAGGTGTGCTGGTTATTCAA 180
lcl|OR188141.1_cds_WMD01666.1_1_[gene=blaOXA]_[protein=OXA-23_family_carbapenem-hydrolyzing_class_D_beta-lactamase_OXA-23]_[protein_id=WMD01666.1]_[lo     AAAAACACCTCAGGTGTGCTGGTTATTCAA 180
PF                                                                                                                                                         ------------------------------ 180
PR                                                                                                                                                         ------------------------------ 180
                                                                                                                                                                                         

OXA-1_consensus                                                                                                                                            GCAAAGTGTGCA------------------ 210
OXA01_crRNA                                                                                                                                                ------------------------------ 210
Forward_primer                                                                                                                                             ------------------------------ 210
Reverse_primer                                                                                                                                             ------------------------------ 210
lcl|MZ133800.1_cds_QUW44371.1_1_[gene=blaOXA]_[protein=carbapenem-hydrolyzing_class_D_beta-lactamase_OXA-23]_[protein_id=QUW44371.1]_[location=1..822]     ACAGATAAAAAAATTAATCTATATGGTAAT 210
lcl|NG_070898.1_cds_WP_194293137.1_1_[gene=blaOXA]_[locus_tag=A7J11_06951]_[protein=OXA-23_family_carbapenem-hydrolyzing_class_D_beta-lactamase_OXA-89     ACAGATAAAAAAATTAATCTATATGGTAAT 210
lcl|PQ834529.1_cds_XLZ96864.1_1_[gene=blaOXA]_[protein=OXA-23_family_carbapenem-hydrolyzing_class_D_beta-lactamase_OXA-1325]_[protein_id=XLZ96864.1]_[     ACAGATAAAAAAATTAATCTATATGGTAAT 210
lcl|MG213846.1_cds_AXV45360.1_1_[gene=blaOXA]_[protein=carbapenem-hydrolyzing_class_D_beta-lactamase_OXA-23-like_protein]_[protein_id=AXV45360.1]_[loc     ACAGATAAAAAAATTAATCTGTATGGTAAT 210
lcl|MG213847.1_cds_AXV45361.1_1_[gene=blaOXA]_[protein=carbapenem-hydrolyzing_class_D_beta-lactamase_OXA-23-like_protein]_[protein_id=AXV45361.1]_[loc     ACAGATAAAAAAATTAATCTGTATGGTAAT 210
lcl|MG213848.1_cds_AXV45362.1_1_[gene=blaOXA]_[protein=carbapenem-hydrolyzing_class_D_beta-lactamase_OXA-23-like_protein]_[protein_id=AXV45362.1]_[loc     GCAGATAAAAAAATTAATCTGTATGGTAAT 210
lcl|MK645918.1_cds_QBQ03031.1_1_[gene=blaOXA]_[protein=OXA-23_family_carbapenem-hydrolyzing_class_D_beta-lactamase_OXA-806]_[protein_id=QBQ03031.1]_[l     GCAGATAAAAAAATTAATCTGTATGGTAAT 210
lcl|MK645919.1_cds_QBQ03032.1_1_[gene=blaOXA]_[protein=OXA-23_family_carbapenem-hydrolyzing_class_D_beta-lactamase_OXA-807]_[protein_id=QBQ03032.1]_[l     GCAGATAAAAAAATTAATCTGTATGGTAAT 210
lcl|MK645920.1_cds_QBQ03033.1_1_[gene=blaOXA]_[protein=OXA-23_family_carbapenem-hydrolyzing_class_D_beta-lactamase_OXA-808]_[protein_id=QBQ03033.1]_[l     GCAGATAAAAAAATTAATCTGTATGGTAAT 210
lcl|MK645921.1_cds_QBQ03034.1_1_[gene=blaOXA]_[protein=OXA-23_family_carbapenem-hydrolyzing_class_D_beta-lactamase_OXA-809]_[protein_id=QBQ03034.1]_[l     ACAGATAAAAAAATTAATCTGTATGGTAAT 210
lcl|MK645922.1_cds_QBQ03035.1_1_[gene=blaOXA]_[protein=OXA-23_family_carbapenem-hydrolyzing_class_D_beta-lactamase_OXA-810]_[protein_id=QBQ03035.1]_[l     ACAGATAAAAAAATTAATCTATATGGTAAT 210
lcl|MK645923.1_cds_QBQ03036.1_1_[gene=blaOXA]_[protein=OXA-23_family_carbapenem-hydrolyzing_class_D_beta-lactamase_OXA-811]_[protein_id=QBQ03036.1]_[l     ACAGATAAAAAAATTAATCTGTATGGTAAT 210
lcl|MK645924.1_cds_QBQ03037.1_1_[gene=blaOXA]_[protein=OXA-23_family_carbapenem-hydrolyzing_class_D_beta-lactamase_OXA-812]_[protein_id=QBQ03037.1]_[l     ACAGATAAAAAAATTAATCTGTATGGTAAT 210
lcl|MK645925.1_cds_QBQ03038.1_1_[gene=blaOXA]_[protein=OXA-23_family_carbapenem-hydrolyzing_class_D_beta-lactamase_OXA-813]_[protein_id=QBQ03038.1]_[l     ACAGATAAAAAAATTAATCTGTATGGTAAT 210
lcl|MK645926.1_cds_QBQ03039.1_1_[gene=blaOXA]_[protein=OXA-23_family_carbapenem-hydrolyzing_class_D_beta-lactamase_OXA-814]_[protein_id=QBQ03039.1]_[l     GCAGATAAAAAAATTAATCTGTATGGTAAT 210
lcl|MK645927.1_cds_QBQ03040.1_1_[gene=blaOXA]_[protein=OXA-23_family_carbapenem-hydrolyzing_class_D_beta-lactamase_OXA-815]_[protein_id=QBQ03040.1]_[l     ACAGATAAAAAAATTAATTTGTATGGTAAT 210
lcl|MK645928.1_cds_QBQ03041.1_1_[gene=blaOXA]_[protein=OXA-23_family_carbapenem-hydrolyzing_class_D_beta-lactamase_OXA-816]_[protein_id=QBQ03041.1]_[l     ACAGATAAAAAAATTAATCTGTATGGTAAT 210
lcl|MK645929.1_cds_QBQ03042.1_1_[gene=blaOXA]_[protein=OXA-23_family_carbapenem-hydrolyzing_class_D_beta-lactamase_OXA-817]_[protein_id=QBQ03042.1]_[l     ACAGATAAAAAAATTAATTTGTATGGTAAT 210
lcl|MK645930.1_cds_QBQ03043.1_1_[gene=blaOXA]_[protein=OXA-23_family_carbapenem-hydrolyzing_class_D_beta-lactamase_OXA-818]_[protein_id=QBQ03043.1]_[l     GCAGATAAAAAAATTAATCTGTATGGTAAT 210
lcl|NG_049433.1_cds_WP_063861038.1_1_[gene=blaOXA]_[locus_tag=A7J11_02176]_[protein=OXA-23_family_carbapenem-hydrolyzing_class_D_beta-lactamase_OXA-13     ACAGATAAAAAAATTAATTTGTATGGTAAT 210
lcl|NG_049814.1_cds_WP_063864531.1_1_[gene=blaOXA]_[locus_tag=A7J11_01467]_[protein=OXA-23_family_carbapenem-hydrolyzing_class_D_beta-lactamase_OXA-73     ACAGATAAAAAAATTAATCTATATGGTAAT 210
lcl|NG_064764.1_cds_WP_136512097.1_1_[gene=blaOXA]_[locus_tag=A7J11_06222]_[protein=OXA-23_family_carbapenem-hydrolyzing_class_D_beta-lactamase_OXA-80     GCAGATAAAAAAATTAATCTGTATGGTAAT 210
lcl|NG_064765.1_cds_WP_136512098.1_1_[gene=blaOXA]_[locus_tag=A7J11_06223]_[protein=OXA-23_family_carbapenem-hydrolyzing_class_D_beta-lactamase_OXA-80     GCAGATAAAAAAATTAATCTGTATGGTAAT 210
lcl|NG_064766.1_cds_WP_136512099.1_1_[gene=blaOXA]_[locus_tag=A7J11_06224]_[protein=OXA-23_family_carbapenem-hydrolyzing_class_D_beta-lactamase_OXA-80     GCAGATAAAAAAATTAATCTGTATGGTAAT 210
lcl|NG_064767.1_cds_WP_136512100.1_1_[gene=blaOXA]_[locus_tag=A7J11_06225]_[protein=OXA-23_family_carbapenem-hydrolyzing_class_D_beta-lactamase_OXA-80     ACAGATAAAAAAATTAATCTGTATGGTAAT 210
lcl|NG_064768.1_cds_WP_136512101.1_1_[gene=blaOXA]_[locus_tag=A7J11_06226]_[protein=OXA-23_family_carbapenem-hydrolyzing_class_D_beta-lactamase_OXA-81     ACAGATAAAAAAATTAATCTATATGGTAAT 210
lcl|NG_064769.1_cds_WP_136512102.1_1_[gene=blaOXA]_[locus_tag=A7J11_06227]_[protein=OXA-23_family_carbapenem-hydrolyzing_class_D_beta-lactamase_OXA-81     ACAGATAAAAAAATTAATCTGTATGGTAAT 210
lcl|NG_064770.1_cds_WP_034688190.1_1_[gene=blaOXA]_[locus_tag=A7J11_06228]_[protein=OXA-23_family_carbapenem-hydrolyzing_class_D_beta-lactamase_OXA-81     ACAGATAAAAAAATTAATCTGTATGGTAAT 210
lcl|NG_064771.1_cds_WP_005404206.1_1_[gene=blaOXA]_[locus_tag=A7J11_06118]_[protein=OXA-23_family_carbapenem-hydrolyzing_class_D_beta-lactamase_OXA-81     ACAGATAAAAAAATTAATCTGTATGGTAAT 210
lcl|NG_064772.1_cds_WP_005405613.1_1_[gene=blaOXA]_[locus_tag=A7J11_06229]_[protein=OXA-23_family_carbapenem-hydrolyzing_class_D_beta-lactamase_OXA-81     GCAGATAAAAAAATTAATCTGTATGGTAAT 210
lcl|NG_064773.1_cds_WP_111280830.1_1_[gene=blaOXA]_[locus_tag=A7J11_06230]_[protein=OXA-23_family_carbapenem-hydrolyzing_class_D_beta-lactamase_OXA-81     ACAGATAAAAAAATTAATTTGTATGGTAAT 210
lcl|NG_064774.1_cds_WP_026444036.1_1_[gene=blaOXA]_[locus_tag=A7J11_06231]_[protein=OXA-23_family_carbapenem-hydrolyzing_class_D_beta-lactamase_OXA-81     ACAGATAAAAAAATTAATCTGTATGGTAAT 210
lcl|NG_064775.1_cds_WP_075040046.1_1_[gene=blaOXA]_[locus_tag=A7J11_06232]_[protein=OXA-23_family_carbapenem-hydrolyzing_class_D_beta-lactamase_OXA-81     ACAGATAAAAAAATTAATTTGTATGGTAAT 210
lcl|NG_064776.1_cds_WP_034670108.1_1_[gene=blaOXA]_[locus_tag=A7J11_06233]_[protein=OXA-23_family_carbapenem-hydrolyzing_class_D_beta-lactamase_OXA-81     GCAGATAAAAAAATTAATCTGTATGGTAAT 210
lcl|OR147936.1_cds_WKT28621.1_1_[gene=blaOXA]_[protein=OXA-23_family_carbapenem-hydrolyzing_class_D_beta-lactamase_OXA-23]_[protein_id=WKT28621.1]_[lo     ACAGATAAAAAAATTAATCTATATGGTAAT 210
lcl|OR188141.1_cds_WMD01666.1_1_[gene=blaOXA]_[protein=OXA-23_family_carbapenem-hydrolyzing_class_D_beta-lactamase_OXA-23]_[protein_id=WMD01666.1]_[lo     ACAGATAAAAAAATTAATCTATATGGTAAT 210
PF                                                                                                                                                         ------------------------------ 210
PR                                                                                                                                                         ------------------------------ 210
                                                                                                                                                                                         

OXA-1_consensus                                                                                                                                            ------------------ACGCAAATGGCA 240
OXA01_crRNA                                                                                                                                                ------------------------------ 240
Forward_primer                                                                                                                                             ------------------------------ 240
Reverse_primer                                                                                                                                             ------------------------------ 240
lcl|MZ133800.1_cds_QUW44371.1_1_[gene=blaOXA]_[protein=carbapenem-hydrolyzing_class_D_beta-lactamase_OXA-23]_[protein_id=QUW44371.1]_[location=1..822]     GCTCTAAGCCGCGCAAATACAGAATATGTG 240
lcl|NG_070898.1_cds_WP_194293137.1_1_[gene=blaOXA]_[locus_tag=A7J11_06951]_[protein=OXA-23_family_carbapenem-hydrolyzing_class_D_beta-lactamase_OXA-89     GCTCTAAGCCGCGCAAATACAGAATATGTG 240
lcl|PQ834529.1_cds_XLZ96864.1_1_[gene=blaOXA]_[protein=OXA-23_family_carbapenem-hydrolyzing_class_D_beta-lactamase_OXA-1325]_[protein_id=XLZ96864.1]_[     GCTCTAAGCCGCGCAAATACAGAATATGTG 240
lcl|MG213846.1_cds_AXV45360.1_1_[gene=blaOXA]_[protein=carbapenem-hydrolyzing_class_D_beta-lactamase_OXA-23-like_protein]_[protein_id=AXV45360.1]_[loc     GCTCTAAGCCGCGCAAATACAGAATATGTG 240
lcl|MG213847.1_cds_AXV45361.1_1_[gene=blaOXA]_[protein=carbapenem-hydrolyzing_class_D_beta-lactamase_OXA-23-like_protein]_[protein_id=AXV45361.1]_[loc     GCTCTAAGCCGCGCAAATACAGAATATGTG 240
lcl|MG213848.1_cds_AXV45362.1_1_[gene=blaOXA]_[protein=carbapenem-hydrolyzing_class_D_beta-lactamase_OXA-23-like_protein]_[protein_id=AXV45362.1]_[loc     GCTCTAAGCCGCGCAAATACAGAATATGTG 240
lcl|MK645918.1_cds_QBQ03031.1_1_[gene=blaOXA]_[protein=OXA-23_family_carbapenem-hydrolyzing_class_D_beta-lactamase_OXA-806]_[protein_id=QBQ03031.1]_[l     GCTCTAAGCCGCGCAAATACAGAATATGTG 240
lcl|MK645919.1_cds_QBQ03032.1_1_[gene=blaOXA]_[protein=OXA-23_family_carbapenem-hydrolyzing_class_D_beta-lactamase_OXA-807]_[protein_id=QBQ03032.1]_[l     GCTCTAAGCCGCGCAAATACAGAATATGTG 240
lcl|MK645920.1_cds_QBQ03033.1_1_[gene=blaOXA]_[protein=OXA-23_family_carbapenem-hydrolyzing_class_D_beta-lactamase_OXA-808]_[protein_id=QBQ03033.1]_[l     GCTCTAAGCCGCGCAAATACAGAATATGTG 240
lcl|MK645921.1_cds_QBQ03034.1_1_[gene=blaOXA]_[protein=OXA-23_family_carbapenem-hydrolyzing_class_D_beta-lactamase_OXA-809]_[protein_id=QBQ03034.1]_[l     GCTCTAAGCCGCGCAAATACAGAATATGTG 240
lcl|MK645922.1_cds_QBQ03035.1_1_[gene=blaOXA]_[protein=OXA-23_family_carbapenem-hydrolyzing_class_D_beta-lactamase_OXA-810]_[protein_id=QBQ03035.1]_[l     GCTCTAAGCCGCGCAAATACAGAATATGTG 240
lcl|MK645923.1_cds_QBQ03036.1_1_[gene=blaOXA]_[protein=OXA-23_family_carbapenem-hydrolyzing_class_D_beta-lactamase_OXA-811]_[protein_id=QBQ03036.1]_[l     GCTCTAAGCCGCGCAAATACAGAATATGTG 240
lcl|MK645924.1_cds_QBQ03037.1_1_[gene=blaOXA]_[protein=OXA-23_family_carbapenem-hydrolyzing_class_D_beta-lactamase_OXA-812]_[protein_id=QBQ03037.1]_[l     GCTCTAAGCCGTGCAAATACAGAATATGTG 240
lcl|MK645925.1_cds_QBQ03038.1_1_[gene=blaOXA]_[protein=OXA-23_family_carbapenem-hydrolyzing_class_D_beta-lactamase_OXA-813]_[protein_id=QBQ03038.1]_[l     GCTCTAAGCCGCGCAAATACAGAATATGTG 240
lcl|MK645926.1_cds_QBQ03039.1_1_[gene=blaOXA]_[protein=OXA-23_family_carbapenem-hydrolyzing_class_D_beta-lactamase_OXA-814]_[protein_id=QBQ03039.1]_[l     GCTCTAAGCCGCGCAAATACAGAATATGTG 240
lcl|MK645927.1_cds_QBQ03040.1_1_[gene=blaOXA]_[protein=OXA-23_family_carbapenem-hydrolyzing_class_D_beta-lactamase_OXA-815]_[protein_id=QBQ03040.1]_[l     GCTCTAAGCCGCGCAAATACAGAATATGTG 240
lcl|MK645928.1_cds_QBQ03041.1_1_[gene=blaOXA]_[protein=OXA-23_family_carbapenem-hydrolyzing_class_D_beta-lactamase_OXA-816]_[protein_id=QBQ03041.1]_[l     GCTCTAAGCCGTGCAAATACAGAATATGTG 240
lcl|MK645929.1_cds_QBQ03042.1_1_[gene=blaOXA]_[protein=OXA-23_family_carbapenem-hydrolyzing_class_D_beta-lactamase_OXA-817]_[protein_id=QBQ03042.1]_[l     GCTCTAAGCCGCGCAAATACAGAATATGTG 240
lcl|MK645930.1_cds_QBQ03043.1_1_[gene=blaOXA]_[protein=OXA-23_family_carbapenem-hydrolyzing_class_D_beta-lactamase_OXA-818]_[protein_id=QBQ03043.1]_[l     GCTCTAAGCCGCGCAAATACAGAATATGTG 240
lcl|NG_049433.1_cds_WP_063861038.1_1_[gene=blaOXA]_[locus_tag=A7J11_02176]_[protein=OXA-23_family_carbapenem-hydrolyzing_class_D_beta-lactamase_OXA-13     GCTCTAAGCCGCGCAAATACAGAATATGTG 240
lcl|NG_049814.1_cds_WP_063864531.1_1_[gene=blaOXA]_[locus_tag=A7J11_01467]_[protein=OXA-23_family_carbapenem-hydrolyzing_class_D_beta-lactamase_OXA-73     GCTCTAAGCCGCGCAAATACAGAATATGTG 240
lcl|NG_064764.1_cds_WP_136512097.1_1_[gene=blaOXA]_[locus_tag=A7J11_06222]_[protein=OXA-23_family_carbapenem-hydrolyzing_class_D_beta-lactamase_OXA-80     GCTCTAAGCCGCGCAAATACAGAATATGTG 240
lcl|NG_064765.1_cds_WP_136512098.1_1_[gene=blaOXA]_[locus_tag=A7J11_06223]_[protein=OXA-23_family_carbapenem-hydrolyzing_class_D_beta-lactamase_OXA-80     GCTCTAAGCCGCGCAAATACAGAATATGTG 240
lcl|NG_064766.1_cds_WP_136512099.1_1_[gene=blaOXA]_[locus_tag=A7J11_06224]_[protein=OXA-23_family_carbapenem-hydrolyzing_class_D_beta-lactamase_OXA-80     GCTCTAAGCCGCGCAAATACAGAATATGTG 240
lcl|NG_064767.1_cds_WP_136512100.1_1_[gene=blaOXA]_[locus_tag=A7J11_06225]_[protein=OXA-23_family_carbapenem-hydrolyzing_class_D_beta-lactamase_OXA-80     GCTCTAAGCCGCGCAAATACAGAATATGTG 240
lcl|NG_064768.1_cds_WP_136512101.1_1_[gene=blaOXA]_[locus_tag=A7J11_06226]_[protein=OXA-23_family_carbapenem-hydrolyzing_class_D_beta-lactamase_OXA-81     GCTCTAAGCCGCGCAAATACAGAATATGTG 240
lcl|NG_064769.1_cds_WP_136512102.1_1_[gene=blaOXA]_[locus_tag=A7J11_06227]_[protein=OXA-23_family_carbapenem-hydrolyzing_class_D_beta-lactamase_OXA-81     GCTCTAAGCCGCGCAAATACAGAATATGTG 240
lcl|NG_064770.1_cds_WP_034688190.1_1_[gene=blaOXA]_[locus_tag=A7J11_06228]_[protein=OXA-23_family_carbapenem-hydrolyzing_class_D_beta-lactamase_OXA-81     GCTCTAAGCCGTGCAAATACAGAATATGTG 240
lcl|NG_064771.1_cds_WP_005404206.1_1_[gene=blaOXA]_[locus_tag=A7J11_06118]_[protein=OXA-23_family_carbapenem-hydrolyzing_class_D_beta-lactamase_OXA-81     GCTCTAAGCCGCGCAAATACAGAATATGTG 240
lcl|NG_064772.1_cds_WP_005405613.1_1_[gene=blaOXA]_[locus_tag=A7J11_06229]_[protein=OXA-23_family_carbapenem-hydrolyzing_class_D_beta-lactamase_OXA-81     GCTCTAAGCCGCGCAAATACAGAATATGTG 240
lcl|NG_064773.1_cds_WP_111280830.1_1_[gene=blaOXA]_[locus_tag=A7J11_06230]_[protein=OXA-23_family_carbapenem-hydrolyzing_class_D_beta-lactamase_OXA-81     GCTCTAAGCCGCGCAAATACAGAATATGTG 240
lcl|NG_064774.1_cds_WP_026444036.1_1_[gene=blaOXA]_[locus_tag=A7J11_06231]_[protein=OXA-23_family_carbapenem-hydrolyzing_class_D_beta-lactamase_OXA-81     GCTCTAAGCCGTGCAAATACAGAATATGTG 240
lcl|NG_064775.1_cds_WP_075040046.1_1_[gene=blaOXA]_[locus_tag=A7J11_06232]_[protein=OXA-23_family_carbapenem-hydrolyzing_class_D_beta-lactamase_OXA-81     GCTCTAAGCCGCGCAAATACAGAATATGTG 240
lcl|NG_064776.1_cds_WP_034670108.1_1_[gene=blaOXA]_[locus_tag=A7J11_06233]_[protein=OXA-23_family_carbapenem-hydrolyzing_class_D_beta-lactamase_OXA-81     GCTCTAAGCCGCGCAAATACAGAATATGTG 240
lcl|OR147936.1_cds_WKT28621.1_1_[gene=blaOXA]_[protein=OXA-23_family_carbapenem-hydrolyzing_class_D_beta-lactamase_OXA-23]_[protein_id=WKT28621.1]_[lo     GCTCTAAGCCGCGCAAATACAGAATATGTG 240
lcl|OR188141.1_cds_WMD01666.1_1_[gene=blaOXA]_[protein=OXA-23_family_carbapenem-hydrolyzing_class_D_beta-lactamase_OXA-23]_[protein_id=WMD01666.1]_[lo     GCTCTAAGCCGCGCAAATACAGAATATGTG 240
PF                                                                                                                                                         ------------------------------ 240
PR                                                                                                                                                         ------------------------------ 240
                                                                                                                                                                                         

OXA-1_consensus                                                                                                                                            CCAGATTCAACTTTCAAGATCGCATTATCA 270
OXA01_crRNA                                                                                                                                                ------------------------------ 270
Forward_primer                                                                                                                                             ------------------------------ 270
Reverse_primer                                                                                                                                             ------------------------------ 270
lcl|MZ133800.1_cds_QUW44371.1_1_[gene=blaOXA]_[protein=carbapenem-hydrolyzing_class_D_beta-lactamase_OXA-23]_[protein_id=QUW44371.1]_[location=1..822]     CCAGCCTCTACATTTAAAATGTTGAATGCC 270
lcl|NG_070898.1_cds_WP_194293137.1_1_[gene=blaOXA]_[locus_tag=A7J11_06951]_[protein=OXA-23_family_carbapenem-hydrolyzing_class_D_beta-lactamase_OXA-89     CCAGCCTCTACATTTAAAATGTTGAATGCC 270
lcl|PQ834529.1_cds_XLZ96864.1_1_[gene=blaOXA]_[protein=OXA-23_family_carbapenem-hydrolyzing_class_D_beta-lactamase_OXA-1325]_[protein_id=XLZ96864.1]_[     CCAGCCTCTACATTTAAAATGTTGAATGCC 270
lcl|MG213846.1_cds_AXV45360.1_1_[gene=blaOXA]_[protein=carbapenem-hydrolyzing_class_D_beta-lactamase_OXA-23-like_protein]_[protein_id=AXV45360.1]_[loc     CCAGCCTCTACATTTAAAATGTTGAATGCC 270
lcl|MG213847.1_cds_AXV45361.1_1_[gene=blaOXA]_[protein=carbapenem-hydrolyzing_class_D_beta-lactamase_OXA-23-like_protein]_[protein_id=AXV45361.1]_[loc     CCAGCCTCTACATTTAAAATGTTGAATGCC 270
lcl|MG213848.1_cds_AXV45362.1_1_[gene=blaOXA]_[protein=carbapenem-hydrolyzing_class_D_beta-lactamase_OXA-23-like_protein]_[protein_id=AXV45362.1]_[loc     CCAGCCTCTACATTTAAAATGTTGAATGCC 270
lcl|MK645918.1_cds_QBQ03031.1_1_[gene=blaOXA]_[protein=OXA-23_family_carbapenem-hydrolyzing_class_D_beta-lactamase_OXA-806]_[protein_id=QBQ03031.1]_[l     CCAGCCTCTACATTTAAAATGTTGAATGCC 270
lcl|MK645919.1_cds_QBQ03032.1_1_[gene=blaOXA]_[protein=OXA-23_family_carbapenem-hydrolyzing_class_D_beta-lactamase_OXA-807]_[protein_id=QBQ03032.1]_[l     CCAGCCTCTACATTTAAAATGTTGAATGCC 270
lcl|MK645920.1_cds_QBQ03033.1_1_[gene=blaOXA]_[protein=OXA-23_family_carbapenem-hydrolyzing_class_D_beta-lactamase_OXA-808]_[protein_id=QBQ03033.1]_[l     CCAGCCTCTACATTTAAAATGTTGAATGCC 270
lcl|MK645921.1_cds_QBQ03034.1_1_[gene=blaOXA]_[protein=OXA-23_family_carbapenem-hydrolyzing_class_D_beta-lactamase_OXA-809]_[protein_id=QBQ03034.1]_[l     CCAGCCTCTACATTTAAAATGTTGAATGCC 270
lcl|MK645922.1_cds_QBQ03035.1_1_[gene=blaOXA]_[protein=OXA-23_family_carbapenem-hydrolyzing_class_D_beta-lactamase_OXA-810]_[protein_id=QBQ03035.1]_[l     CCAGCCTCTACATTTAAAATGTTGAATGCC 270
lcl|MK645923.1_cds_QBQ03036.1_1_[gene=blaOXA]_[protein=OXA-23_family_carbapenem-hydrolyzing_class_D_beta-lactamase_OXA-811]_[protein_id=QBQ03036.1]_[l     CCAGCCTCTACATTTAAAATGTTGAATGCC 270
lcl|MK645924.1_cds_QBQ03037.1_1_[gene=blaOXA]_[protein=OXA-23_family_carbapenem-hydrolyzing_class_D_beta-lactamase_OXA-812]_[protein_id=QBQ03037.1]_[l     CCAGCCTCTACATTTAAAATGTTGAATGCC 270
lcl|MK645925.1_cds_QBQ03038.1_1_[gene=blaOXA]_[protein=OXA-23_family_carbapenem-hydrolyzing_class_D_beta-lactamase_OXA-813]_[protein_id=QBQ03038.1]_[l     CCAGCCTCTACATTTAAAATGTTGAATGCC 270
lcl|MK645926.1_cds_QBQ03039.1_1_[gene=blaOXA]_[protein=OXA-23_family_carbapenem-hydrolyzing_class_D_beta-lactamase_OXA-814]_[protein_id=QBQ03039.1]_[l     CCAGCCTCTACATTTAAAATGTTGAATGCC 270
lcl|MK645927.1_cds_QBQ03040.1_1_[gene=blaOXA]_[protein=OXA-23_family_carbapenem-hydrolyzing_class_D_beta-lactamase_OXA-815]_[protein_id=QBQ03040.1]_[l     CCAGCCTCTACATTTAAAATGTTGAATGCC 270
lcl|MK645928.1_cds_QBQ03041.1_1_[gene=blaOXA]_[protein=OXA-23_family_carbapenem-hydrolyzing_class_D_beta-lactamase_OXA-816]_[protein_id=QBQ03041.1]_[l     CCAGCCTCTACATTTAAAATGTTGAATGCC 270
lcl|MK645929.1_cds_QBQ03042.1_1_[gene=blaOXA]_[protein=OXA-23_family_carbapenem-hydrolyzing_class_D_beta-lactamase_OXA-817]_[protein_id=QBQ03042.1]_[l     CCAGCCTCTACATTTAAAATGTTGAATGCC 270
lcl|MK645930.1_cds_QBQ03043.1_1_[gene=blaOXA]_[protein=OXA-23_family_carbapenem-hydrolyzing_class_D_beta-lactamase_OXA-818]_[protein_id=QBQ03043.1]_[l     CCAGCCTCTACATTTAAAATGTTGAATGCC 270
lcl|NG_049433.1_cds_WP_063861038.1_1_[gene=blaOXA]_[locus_tag=A7J11_02176]_[protein=OXA-23_family_carbapenem-hydrolyzing_class_D_beta-lactamase_OXA-13     CCAGCCTCTACATTTAAAATGTTGAATGCC 270
lcl|NG_049814.1_cds_WP_063864531.1_1_[gene=blaOXA]_[locus_tag=A7J11_01467]_[protein=OXA-23_family_carbapenem-hydrolyzing_class_D_beta-lactamase_OXA-73     CCAGCCTCTACATTTAAAATGTTGAATGCC 270
lcl|NG_064764.1_cds_WP_136512097.1_1_[gene=blaOXA]_[locus_tag=A7J11_06222]_[protein=OXA-23_family_carbapenem-hydrolyzing_class_D_beta-lactamase_OXA-80     CCAGCCTCTACATTTAAAATGTTGAATGCC 270
lcl|NG_064765.1_cds_WP_136512098.1_1_[gene=blaOXA]_[locus_tag=A7J11_06223]_[protein=OXA-23_family_carbapenem-hydrolyzing_class_D_beta-lactamase_OXA-80     CCAGCCTCTACATTTAAAATGTTGAATGCC 270
lcl|NG_064766.1_cds_WP_136512099.1_1_[gene=blaOXA]_[locus_tag=A7J11_06224]_[protein=OXA-23_family_carbapenem-hydrolyzing_class_D_beta-lactamase_OXA-80     CCAGCCTCTACATTTAAAATGTTGAATGCC 270
lcl|NG_064767.1_cds_WP_136512100.1_1_[gene=blaOXA]_[locus_tag=A7J11_06225]_[protein=OXA-23_family_carbapenem-hydrolyzing_class_D_beta-lactamase_OXA-80     CCAGCCTCTACATTTAAAATGTTGAATGCC 270
lcl|NG_064768.1_cds_WP_136512101.1_1_[gene=blaOXA]_[locus_tag=A7J11_06226]_[protein=OXA-23_family_carbapenem-hydrolyzing_class_D_beta-lactamase_OXA-81     CCAGCCTCTACATTTAAAATGTTGAATGCC 270
lcl|NG_064769.1_cds_WP_136512102.1_1_[gene=blaOXA]_[locus_tag=A7J11_06227]_[protein=OXA-23_family_carbapenem-hydrolyzing_class_D_beta-lactamase_OXA-81     CCAGCCTCTACATTTAAAATGTTGAATGCC 270
lcl|NG_064770.1_cds_WP_034688190.1_1_[gene=blaOXA]_[locus_tag=A7J11_06228]_[protein=OXA-23_family_carbapenem-hydrolyzing_class_D_beta-lactamase_OXA-81     CCAGCCTCTACATTTAAAATGTTGAATGCC 270
lcl|NG_064771.1_cds_WP_005404206.1_1_[gene=blaOXA]_[locus_tag=A7J11_06118]_[protein=OXA-23_family_carbapenem-hydrolyzing_class_D_beta-lactamase_OXA-81     CCAGCCTCTACATTTAAAATGTTGAATGCC 270
lcl|NG_064772.1_cds_WP_005405613.1_1_[gene=blaOXA]_[locus_tag=A7J11_06229]_[protein=OXA-23_family_carbapenem-hydrolyzing_class_D_beta-lactamase_OXA-81     CCAGCCTCTACATTTAAAATGTTGAATGCC 270
lcl|NG_064773.1_cds_WP_111280830.1_1_[gene=blaOXA]_[locus_tag=A7J11_06230]_[protein=OXA-23_family_carbapenem-hydrolyzing_class_D_beta-lactamase_OXA-81     CCAGCCTCTACATTTAAAATGTTGAATGCC 270
lcl|NG_064774.1_cds_WP_026444036.1_1_[gene=blaOXA]_[locus_tag=A7J11_06231]_[protein=OXA-23_family_carbapenem-hydrolyzing_class_D_beta-lactamase_OXA-81     CCAGCCTCTACATTTAAAATGTTGAATGCC 270
lcl|NG_064775.1_cds_WP_075040046.1_1_[gene=blaOXA]_[locus_tag=A7J11_06232]_[protein=OXA-23_family_carbapenem-hydrolyzing_class_D_beta-lactamase_OXA-81     CCAGCCTCTACATTTAAAATGTTGAATGCC 270
lcl|NG_064776.1_cds_WP_034670108.1_1_[gene=blaOXA]_[locus_tag=A7J11_06233]_[protein=OXA-23_family_carbapenem-hydrolyzing_class_D_beta-lactamase_OXA-81     CCAGCCTCTACATTTAAAATGTTGAATGCC 270
lcl|OR147936.1_cds_WKT28621.1_1_[gene=blaOXA]_[protein=OXA-23_family_carbapenem-hydrolyzing_class_D_beta-lactamase_OXA-23]_[protein_id=WKT28621.1]_[lo     CCAGCCTCTACATTTAAAATGTTGAATGCC 270
lcl|OR188141.1_cds_WMD01666.1_1_[gene=blaOXA]_[protein=OXA-23_family_carbapenem-hydrolyzing_class_D_beta-lactamase_OXA-23]_[protein_id=WMD01666.1]_[lo     CCAGCCTCTACATTTAAAATGTTGAATGCC 270
PF                                                                                                                                                         ------------------------------ 270
PR                                                                                                                                                         ------------------------------ 270
                                                                                                                                                                                         

OXA-1_consensus                                                                                                                                            CTTATGGCATTTGATGCGGAAATAATAGAT 300
OXA01_crRNA                                                                                                                                                ------------------------------ 300
Forward_primer                                                                                                                                             ------------------------------ 300
Reverse_primer                                                                                                                                             ------------------------------ 300
lcl|MZ133800.1_cds_QUW44371.1_1_[gene=blaOXA]_[protein=carbapenem-hydrolyzing_class_D_beta-lactamase_OXA-23]_[protein_id=QUW44371.1]_[location=1..822]     CTGATCGGATTGGAGAACCAGAAAACGGAT 300
lcl|NG_070898.1_cds_WP_194293137.1_1_[gene=blaOXA]_[locus_tag=A7J11_06951]_[protein=OXA-23_family_carbapenem-hydrolyzing_class_D_beta-lactamase_OXA-89     CTGATCGGATTGGAGAACCAGAAAACGGAT 300
lcl|PQ834529.1_cds_XLZ96864.1_1_[gene=blaOXA]_[protein=OXA-23_family_carbapenem-hydrolyzing_class_D_beta-lactamase_OXA-1325]_[protein_id=XLZ96864.1]_[     CTGATCGGATTGGAGAACCAGAAAACGGAT 300
lcl|MG213846.1_cds_AXV45360.1_1_[gene=blaOXA]_[protein=carbapenem-hydrolyzing_class_D_beta-lactamase_OXA-23-like_protein]_[protein_id=AXV45360.1]_[loc     CTGATCGGATTGGAGAACCAGAAAACGGAT 300
lcl|MG213847.1_cds_AXV45361.1_1_[gene=blaOXA]_[protein=carbapenem-hydrolyzing_class_D_beta-lactamase_OXA-23-like_protein]_[protein_id=AXV45361.1]_[loc     CTGATCGGATTGGAGAACCAGAAAACGGAT 300
lcl|MG213848.1_cds_AXV45362.1_1_[gene=blaOXA]_[protein=carbapenem-hydrolyzing_class_D_beta-lactamase_OXA-23-like_protein]_[protein_id=AXV45362.1]_[loc     CTGATCGGATTGGAGAACCAGAAAACGGAT 300
lcl|MK645918.1_cds_QBQ03031.1_1_[gene=blaOXA]_[protein=OXA-23_family_carbapenem-hydrolyzing_class_D_beta-lactamase_OXA-806]_[protein_id=QBQ03031.1]_[l     CTGATCGGATTGGAGAACCAGAAAACGGAT 300
lcl|MK645919.1_cds_QBQ03032.1_1_[gene=blaOXA]_[protein=OXA-23_family_carbapenem-hydrolyzing_class_D_beta-lactamase_OXA-807]_[protein_id=QBQ03032.1]_[l     CTGATCGGATTGGAGAACCAGAAAACGGAT 300
lcl|MK645920.1_cds_QBQ03033.1_1_[gene=blaOXA]_[protein=OXA-23_family_carbapenem-hydrolyzing_class_D_beta-lactamase_OXA-808]_[protein_id=QBQ03033.1]_[l     CTGATCGGATTGGAGAACCAGAAAACGGAT 300
lcl|MK645921.1_cds_QBQ03034.1_1_[gene=blaOXA]_[protein=OXA-23_family_carbapenem-hydrolyzing_class_D_beta-lactamase_OXA-809]_[protein_id=QBQ03034.1]_[l     CTGATCGGATTGGAGAACCAGAAAACGGAT 300
lcl|MK645922.1_cds_QBQ03035.1_1_[gene=blaOXA]_[protein=OXA-23_family_carbapenem-hydrolyzing_class_D_beta-lactamase_OXA-810]_[protein_id=QBQ03035.1]_[l     CTGATCGGATTGGAGAACCAGAAAACGGAT 300
lcl|MK645923.1_cds_QBQ03036.1_1_[gene=blaOXA]_[protein=OXA-23_family_carbapenem-hydrolyzing_class_D_beta-lactamase_OXA-811]_[protein_id=QBQ03036.1]_[l     CTGATCGGACTGGAGAACCAGAAAACGGAT 300
lcl|MK645924.1_cds_QBQ03037.1_1_[gene=blaOXA]_[protein=OXA-23_family_carbapenem-hydrolyzing_class_D_beta-lactamase_OXA-812]_[protein_id=QBQ03037.1]_[l     CTGATCGGATTGGAGAACCAGAAAACGGAT 300
lcl|MK645925.1_cds_QBQ03038.1_1_[gene=blaOXA]_[protein=OXA-23_family_carbapenem-hydrolyzing_class_D_beta-lactamase_OXA-813]_[protein_id=QBQ03038.1]_[l     CTGATCGGATTGGAGAACCAGAAAACGGAT 300
lcl|MK645926.1_cds_QBQ03039.1_1_[gene=blaOXA]_[protein=OXA-23_family_carbapenem-hydrolyzing_class_D_beta-lactamase_OXA-814]_[protein_id=QBQ03039.1]_[l     CTGATCGGATTGGAGAACCAGAAAACGGAT 300
lcl|MK645927.1_cds_QBQ03040.1_1_[gene=blaOXA]_[protein=OXA-23_family_carbapenem-hydrolyzing_class_D_beta-lactamase_OXA-815]_[protein_id=QBQ03040.1]_[l     CTGATCGGATTGGAGAACCAGAAAACGGAT 300
lcl|MK645928.1_cds_QBQ03041.1_1_[gene=blaOXA]_[protein=OXA-23_family_carbapenem-hydrolyzing_class_D_beta-lactamase_OXA-816]_[protein_id=QBQ03041.1]_[l     CTGATCGGATTGGAGAACCAGAAAACGGAT 300
lcl|MK645929.1_cds_QBQ03042.1_1_[gene=blaOXA]_[protein=OXA-23_family_carbapenem-hydrolyzing_class_D_beta-lactamase_OXA-817]_[protein_id=QBQ03042.1]_[l     CTGATCGGATTGGAGAACCAGAAAACGGAT 300
lcl|MK645930.1_cds_QBQ03043.1_1_[gene=blaOXA]_[protein=OXA-23_family_carbapenem-hydrolyzing_class_D_beta-lactamase_OXA-818]_[protein_id=QBQ03043.1]_[l     CTGATCGGATTGGAGAACCAGAAAACGGAT 300
lcl|NG_049433.1_cds_WP_063861038.1_1_[gene=blaOXA]_[locus_tag=A7J11_02176]_[protein=OXA-23_family_carbapenem-hydrolyzing_class_D_beta-lactamase_OXA-13     CTGATCGGATTGGAGAACCAGAAAACGGAT 300
lcl|NG_049814.1_cds_WP_063864531.1_1_[gene=blaOXA]_[locus_tag=A7J11_01467]_[protein=OXA-23_family_carbapenem-hydrolyzing_class_D_beta-lactamase_OXA-73     CTGATCGGATTGGAGAACCAGAAAACGGAT 300
lcl|NG_064764.1_cds_WP_136512097.1_1_[gene=blaOXA]_[locus_tag=A7J11_06222]_[protein=OXA-23_family_carbapenem-hydrolyzing_class_D_beta-lactamase_OXA-80     CTGATCGGATTGGAGAACCAGAAAACGGAT 300
lcl|NG_064765.1_cds_WP_136512098.1_1_[gene=blaOXA]_[locus_tag=A7J11_06223]_[protein=OXA-23_family_carbapenem-hydrolyzing_class_D_beta-lactamase_OXA-80     CTGATCGGATTGGAGAACCAGAAAACGGAT 300
lcl|NG_064766.1_cds_WP_136512099.1_1_[gene=blaOXA]_[locus_tag=A7J11_06224]_[protein=OXA-23_family_carbapenem-hydrolyzing_class_D_beta-lactamase_OXA-80     CTGATCGGATTGGAGAACCAGAAAACGGAT 300
lcl|NG_064767.1_cds_WP_136512100.1_1_[gene=blaOXA]_[locus_tag=A7J11_06225]_[protein=OXA-23_family_carbapenem-hydrolyzing_class_D_beta-lactamase_OXA-80     CTGATCGGATTGGAGAACCAGAAAACGGAT 300
lcl|NG_064768.1_cds_WP_136512101.1_1_[gene=blaOXA]_[locus_tag=A7J11_06226]_[protein=OXA-23_family_carbapenem-hydrolyzing_class_D_beta-lactamase_OXA-81     CTGATCGGATTGGAGAACCAGAAAACGGAT 300
lcl|NG_064769.1_cds_WP_136512102.1_1_[gene=blaOXA]_[locus_tag=A7J11_06227]_[protein=OXA-23_family_carbapenem-hydrolyzing_class_D_beta-lactamase_OXA-81     CTGATCGGACTGGAGAACCAGAAAACGGAT 300
lcl|NG_064770.1_cds_WP_034688190.1_1_[gene=blaOXA]_[locus_tag=A7J11_06228]_[protein=OXA-23_family_carbapenem-hydrolyzing_class_D_beta-lactamase_OXA-81     CTGATCGGATTGGAGAACCAGAAAACGGAT 300
lcl|NG_064771.1_cds_WP_005404206.1_1_[gene=blaOXA]_[locus_tag=A7J11_06118]_[protein=OXA-23_family_carbapenem-hydrolyzing_class_D_beta-lactamase_OXA-81     CTGATCGGATTGGAGAACCAGAAAACGGAT 300
lcl|NG_064772.1_cds_WP_005405613.1_1_[gene=blaOXA]_[locus_tag=A7J11_06229]_[protein=OXA-23_family_carbapenem-hydrolyzing_class_D_beta-lactamase_OXA-81     CTGATCGGATTGGAGAACCAGAAAACGGAT 300
lcl|NG_064773.1_cds_WP_111280830.1_1_[gene=blaOXA]_[locus_tag=A7J11_06230]_[protein=OXA-23_family_carbapenem-hydrolyzing_class_D_beta-lactamase_OXA-81     CTGATCGGATTGGAGAACCAGAAAACGGAT 300
lcl|NG_064774.1_cds_WP_026444036.1_1_[gene=blaOXA]_[locus_tag=A7J11_06231]_[protein=OXA-23_family_carbapenem-hydrolyzing_class_D_beta-lactamase_OXA-81     CTGATCGGATTGGAGAACCAGAAAACGGAT 300
lcl|NG_064775.1_cds_WP_075040046.1_1_[gene=blaOXA]_[locus_tag=A7J11_06232]_[protein=OXA-23_family_carbapenem-hydrolyzing_class_D_beta-lactamase_OXA-81     CTGATCGGATTGGAGAACCAGAAAACGGAT 300
lcl|NG_064776.1_cds_WP_034670108.1_1_[gene=blaOXA]_[locus_tag=A7J11_06233]_[protein=OXA-23_family_carbapenem-hydrolyzing_class_D_beta-lactamase_OXA-81     CTGATCGGATTGGAGAACCAGAAAACGGAT 300
lcl|OR147936.1_cds_WKT28621.1_1_[gene=blaOXA]_[protein=OXA-23_family_carbapenem-hydrolyzing_class_D_beta-lactamase_OXA-23]_[protein_id=WKT28621.1]_[lo     CTGATCGGATTGGAGAACCAGAAAACGGAT 300
lcl|OR188141.1_cds_WMD01666.1_1_[gene=blaOXA]_[protein=OXA-23_family_carbapenem-hydrolyzing_class_D_beta-lactamase_OXA-23]_[protein_id=WMD01666.1]_[lo     CTGATCGGATTGGAGAACCAGAAAACGGAT 300
PF                                                                                                                                                         ------------------------------ 300
PR                                                                                                                                                         ------------------------------ 300
                                                                                                                                                                                         

OXA-1_consensus                                                                                                                                            CAGAAAACCATATTCAAATGGGATAAAACC 330
OXA01_crRNA                                                                                                                                                ------------------------------ 330
Forward_primer                                                                                                                                             ------------------------------ 330
Reverse_primer                                                                                                                                             ------------------------------ 330
lcl|MZ133800.1_cds_QUW44371.1_1_[gene=blaOXA]_[protein=carbapenem-hydrolyzing_class_D_beta-lactamase_OXA-23]_[protein_id=QUW44371.1]_[location=1..822]     ATTAATGAAATATTTAAATGGAAGGGCGAG 330
lcl|NG_070898.1_cds_WP_194293137.1_1_[gene=blaOXA]_[locus_tag=A7J11_06951]_[protein=OXA-23_family_carbapenem-hydrolyzing_class_D_beta-lactamase_OXA-89     ATTAATGAAATATTTAAATGGAAGGGCGAG 330
lcl|PQ834529.1_cds_XLZ96864.1_1_[gene=blaOXA]_[protein=OXA-23_family_carbapenem-hydrolyzing_class_D_beta-lactamase_OXA-1325]_[protein_id=XLZ96864.1]_[     ATTAATGAAATATTTAAATGGAAGGGCGAG 330
lcl|MG213846.1_cds_AXV45360.1_1_[gene=blaOXA]_[protein=carbapenem-hydrolyzing_class_D_beta-lactamase_OXA-23-like_protein]_[protein_id=AXV45360.1]_[loc     ATTAATGAAATATTTAAATGGAAGGGCGAG 330
lcl|MG213847.1_cds_AXV45361.1_1_[gene=blaOXA]_[protein=carbapenem-hydrolyzing_class_D_beta-lactamase_OXA-23-like_protein]_[protein_id=AXV45361.1]_[loc     ATTAATGAAATATTTAAATGGAAGGGCGAG 330
lcl|MG213848.1_cds_AXV45362.1_1_[gene=blaOXA]_[protein=carbapenem-hydrolyzing_class_D_beta-lactamase_OXA-23-like_protein]_[protein_id=AXV45362.1]_[loc     ATTAATGAAATATTTAAATGGAAGGGCGAG 330
lcl|MK645918.1_cds_QBQ03031.1_1_[gene=blaOXA]_[protein=OXA-23_family_carbapenem-hydrolyzing_class_D_beta-lactamase_OXA-806]_[protein_id=QBQ03031.1]_[l     ATTAATGAAATATTTAAATGGAAGGGCGAG 330
lcl|MK645919.1_cds_QBQ03032.1_1_[gene=blaOXA]_[protein=OXA-23_family_carbapenem-hydrolyzing_class_D_beta-lactamase_OXA-807]_[protein_id=QBQ03032.1]_[l     ATTAATGAAATATTTAAATGGAAGGGCGAG 330
lcl|MK645920.1_cds_QBQ03033.1_1_[gene=blaOXA]_[protein=OXA-23_family_carbapenem-hydrolyzing_class_D_beta-lactamase_OXA-808]_[protein_id=QBQ03033.1]_[l     ATTAATGAAATATTTAAATGGAAGGGCGAG 330
lcl|MK645921.1_cds_QBQ03034.1_1_[gene=blaOXA]_[protein=OXA-23_family_carbapenem-hydrolyzing_class_D_beta-lactamase_OXA-809]_[protein_id=QBQ03034.1]_[l     ATTAATGAAATATTTAAATGGAAGGGCGAG 330
lcl|MK645922.1_cds_QBQ03035.1_1_[gene=blaOXA]_[protein=OXA-23_family_carbapenem-hydrolyzing_class_D_beta-lactamase_OXA-810]_[protein_id=QBQ03035.1]_[l     ATTAATGAAATATTTAAATGGAAGGGCGAG 330
lcl|MK645923.1_cds_QBQ03036.1_1_[gene=blaOXA]_[protein=OXA-23_family_carbapenem-hydrolyzing_class_D_beta-lactamase_OXA-811]_[protein_id=QBQ03036.1]_[l     ATTAATGAAATATTTAAATGGAAGGGCGAG 330
lcl|MK645924.1_cds_QBQ03037.1_1_[gene=blaOXA]_[protein=OXA-23_family_carbapenem-hydrolyzing_class_D_beta-lactamase_OXA-812]_[protein_id=QBQ03037.1]_[l     ATTAATGAAATATTTAAATGGAAGGGCGAG 330
lcl|MK645925.1_cds_QBQ03038.1_1_[gene=blaOXA]_[protein=OXA-23_family_carbapenem-hydrolyzing_class_D_beta-lactamase_OXA-813]_[protein_id=QBQ03038.1]_[l     ATTAATGAAATATTTAAATGGAAGGGCGAG 330
lcl|MK645926.1_cds_QBQ03039.1_1_[gene=blaOXA]_[protein=OXA-23_family_carbapenem-hydrolyzing_class_D_beta-lactamase_OXA-814]_[protein_id=QBQ03039.1]_[l     ATTAATGAAATATTTAAATGGAAGGGCGAG 330
lcl|MK645927.1_cds_QBQ03040.1_1_[gene=blaOXA]_[protein=OXA-23_family_carbapenem-hydrolyzing_class_D_beta-lactamase_OXA-815]_[protein_id=QBQ03040.1]_[l     ATTAATGAAATATTTAAATGGAAGGGCGAG 330
lcl|MK645928.1_cds_QBQ03041.1_1_[gene=blaOXA]_[protein=OXA-23_family_carbapenem-hydrolyzing_class_D_beta-lactamase_OXA-816]_[protein_id=QBQ03041.1]_[l     ATTAATGAAATATTTAAATGGAAGGGCGAG 330
lcl|MK645929.1_cds_QBQ03042.1_1_[gene=blaOXA]_[protein=OXA-23_family_carbapenem-hydrolyzing_class_D_beta-lactamase_OXA-817]_[protein_id=QBQ03042.1]_[l     ATTAATGAAATATTTAAATGGAAGGGCGAG 330
lcl|MK645930.1_cds_QBQ03043.1_1_[gene=blaOXA]_[protein=OXA-23_family_carbapenem-hydrolyzing_class_D_beta-lactamase_OXA-818]_[protein_id=QBQ03043.1]_[l     ATTAATGAAATATTTAAATGGAAGGGCGAG 330
lcl|NG_049433.1_cds_WP_063861038.1_1_[gene=blaOXA]_[locus_tag=A7J11_02176]_[protein=OXA-23_family_carbapenem-hydrolyzing_class_D_beta-lactamase_OXA-13     ATTAATGAAATATTTAAATGGAAGGGCGAG 330
lcl|NG_049814.1_cds_WP_063864531.1_1_[gene=blaOXA]_[locus_tag=A7J11_01467]_[protein=OXA-23_family_carbapenem-hydrolyzing_class_D_beta-lactamase_OXA-73     ATTAATGAAATATTTAAATGGAAGGGCGAG 330
lcl|NG_064764.1_cds_WP_136512097.1_1_[gene=blaOXA]_[locus_tag=A7J11_06222]_[protein=OXA-23_family_carbapenem-hydrolyzing_class_D_beta-lactamase_OXA-80     ATTAATGAAATATTTAAATGGAAGGGCGAG 330
lcl|NG_064765.1_cds_WP_136512098.1_1_[gene=blaOXA]_[locus_tag=A7J11_06223]_[protein=OXA-23_family_carbapenem-hydrolyzing_class_D_beta-lactamase_OXA-80     ATTAATGAAATATTTAAATGGAAGGGCGAG 330
lcl|NG_064766.1_cds_WP_136512099.1_1_[gene=blaOXA]_[locus_tag=A7J11_06224]_[protein=OXA-23_family_carbapenem-hydrolyzing_class_D_beta-lactamase_OXA-80     ATTAATGAAATATTTAAATGGAAGGGCGAG 330
lcl|NG_064767.1_cds_WP_136512100.1_1_[gene=blaOXA]_[locus_tag=A7J11_06225]_[protein=OXA-23_family_carbapenem-hydrolyzing_class_D_beta-lactamase_OXA-80     ATTAATGAAATATTTAAATGGAAGGGCGAG 330
lcl|NG_064768.1_cds_WP_136512101.1_1_[gene=blaOXA]_[locus_tag=A7J11_06226]_[protein=OXA-23_family_carbapenem-hydrolyzing_class_D_beta-lactamase_OXA-81     ATTAATGAAATATTTAAATGGAAGGGCGAG 330
lcl|NG_064769.1_cds_WP_136512102.1_1_[gene=blaOXA]_[locus_tag=A7J11_06227]_[protein=OXA-23_family_carbapenem-hydrolyzing_class_D_beta-lactamase_OXA-81     ATTAATGAAATATTTAAATGGAAGGGCGAG 330
lcl|NG_064770.1_cds_WP_034688190.1_1_[gene=blaOXA]_[locus_tag=A7J11_06228]_[protein=OXA-23_family_carbapenem-hydrolyzing_class_D_beta-lactamase_OXA-81     ATTAATGAAATATTTAAATGGAAGGGCGAG 330
lcl|NG_064771.1_cds_WP_005404206.1_1_[gene=blaOXA]_[locus_tag=A7J11_06118]_[protein=OXA-23_family_carbapenem-hydrolyzing_class_D_beta-lactamase_OXA-81     ATTAATGAAATATTTAAATGGAAGGGCGAG 330
lcl|NG_064772.1_cds_WP_005405613.1_1_[gene=blaOXA]_[locus_tag=A7J11_06229]_[protein=OXA-23_family_carbapenem-hydrolyzing_class_D_beta-lactamase_OXA-81     ATTAATGAAATATTTAAATGGAAGGGCGAG 330
lcl|NG_064773.1_cds_WP_111280830.1_1_[gene=blaOXA]_[locus_tag=A7J11_06230]_[protein=OXA-23_family_carbapenem-hydrolyzing_class_D_beta-lactamase_OXA-81     ATTAATGAAATATTTAAATGGAAGGGCGAG 330
lcl|NG_064774.1_cds_WP_026444036.1_1_[gene=blaOXA]_[locus_tag=A7J11_06231]_[protein=OXA-23_family_carbapenem-hydrolyzing_class_D_beta-lactamase_OXA-81     ATTAATGAAATATTTAAATGGAAGGGCGAG 330
lcl|NG_064775.1_cds_WP_075040046.1_1_[gene=blaOXA]_[locus_tag=A7J11_06232]_[protein=OXA-23_family_carbapenem-hydrolyzing_class_D_beta-lactamase_OXA-81     ATTAATGAAATATTTAAATGGAAGGGCGAG 330
lcl|NG_064776.1_cds_WP_034670108.1_1_[gene=blaOXA]_[locus_tag=A7J11_06233]_[protein=OXA-23_family_carbapenem-hydrolyzing_class_D_beta-lactamase_OXA-81     ATTAATGAAATATTTAAATGGAAGGGCGAG 330
lcl|OR147936.1_cds_WKT28621.1_1_[gene=blaOXA]_[protein=OXA-23_family_carbapenem-hydrolyzing_class_D_beta-lactamase_OXA-23]_[protein_id=WKT28621.1]_[lo     ATTAATGAAATATTTAAATGGAAGGGCGAG 330
lcl|OR188141.1_cds_WMD01666.1_1_[gene=blaOXA]_[protein=OXA-23_family_carbapenem-hydrolyzing_class_D_beta-lactamase_OXA-23]_[protein_id=WMD01666.1]_[lo     ATTAATGAAATATTTAAATGGAAGGGCGAG 330
PF                                                                                                                                                         ------------------------------ 330
PR                                                                                                                                                         ------------------------------ 330
                                                                                                                                                                                         

OXA-1_consensus                                                                                                                                            CCCAAAGGAATGGAGATCTGGAACAGCAAT 360
OXA01_crRNA                                                                                                                                                ------------------------------ 360
Forward_primer                                                                                                                                             ------------------------------ 360
Reverse_primer                                                                                                                                             ------------------------------ 360
lcl|MZ133800.1_cds_QUW44371.1_1_[gene=blaOXA]_[protein=carbapenem-hydrolyzing_class_D_beta-lactamase_OXA-23]_[protein_id=QUW44371.1]_[location=1..822]     AAAAGGTCATTTACCGCTTGGGAAAAAGAC 360
lcl|NG_070898.1_cds_WP_194293137.1_1_[gene=blaOXA]_[locus_tag=A7J11_06951]_[protein=OXA-23_family_carbapenem-hydrolyzing_class_D_beta-lactamase_OXA-89     AAAAGGTCATTTACCGCTTGGGAAAAAGAC 360
lcl|PQ834529.1_cds_XLZ96864.1_1_[gene=blaOXA]_[protein=OXA-23_family_carbapenem-hydrolyzing_class_D_beta-lactamase_OXA-1325]_[protein_id=XLZ96864.1]_[     AAAAGGTCATTTACCGCTTGGGAAAAAGAC 360
lcl|MG213846.1_cds_AXV45360.1_1_[gene=blaOXA]_[protein=carbapenem-hydrolyzing_class_D_beta-lactamase_OXA-23-like_protein]_[protein_id=AXV45360.1]_[loc     AAAAGGTCATTTACCGCTTGGGAAAAAGAC 360
lcl|MG213847.1_cds_AXV45361.1_1_[gene=blaOXA]_[protein=carbapenem-hydrolyzing_class_D_beta-lactamase_OXA-23-like_protein]_[protein_id=AXV45361.1]_[loc     AAAAGGTCATTTACCGCTTGGGAAAAAGAC 360
lcl|MG213848.1_cds_AXV45362.1_1_[gene=blaOXA]_[protein=carbapenem-hydrolyzing_class_D_beta-lactamase_OXA-23-like_protein]_[protein_id=AXV45362.1]_[loc     AAAAGGTCATTTACCGGTTGGGAAAAAGAC 360
lcl|MK645918.1_cds_QBQ03031.1_1_[gene=blaOXA]_[protein=OXA-23_family_carbapenem-hydrolyzing_class_D_beta-lactamase_OXA-806]_[protein_id=QBQ03031.1]_[l     AAAAGGTCATTTACCGCTTGGGAAAAAGAC 360
lcl|MK645919.1_cds_QBQ03032.1_1_[gene=blaOXA]_[protein=OXA-23_family_carbapenem-hydrolyzing_class_D_beta-lactamase_OXA-807]_[protein_id=QBQ03032.1]_[l     AAAAGGTCATTTACCGGTTGGGAAAAAGAC 360
lcl|MK645920.1_cds_QBQ03033.1_1_[gene=blaOXA]_[protein=OXA-23_family_carbapenem-hydrolyzing_class_D_beta-lactamase_OXA-808]_[protein_id=QBQ03033.1]_[l     AAAAGGTCATTTACCGGTTGGGAAAAAGAC 360
lcl|MK645921.1_cds_QBQ03034.1_1_[gene=blaOXA]_[protein=OXA-23_family_carbapenem-hydrolyzing_class_D_beta-lactamase_OXA-809]_[protein_id=QBQ03034.1]_[l     AAAAGGTCATTTATCGCTTGGGAAAAAGAC 360
lcl|MK645922.1_cds_QBQ03035.1_1_[gene=blaOXA]_[protein=OXA-23_family_carbapenem-hydrolyzing_class_D_beta-lactamase_OXA-810]_[protein_id=QBQ03035.1]_[l     AAAAGGTCATTTACCGCTTGGGAAAAAGAC 360
lcl|MK645923.1_cds_QBQ03036.1_1_[gene=blaOXA]_[protein=OXA-23_family_carbapenem-hydrolyzing_class_D_beta-lactamase_OXA-811]_[protein_id=QBQ03036.1]_[l     AAAAGGTCATTTACCGCTTGGGAAAAAGAC 360
lcl|MK645924.1_cds_QBQ03037.1_1_[gene=blaOXA]_[protein=OXA-23_family_carbapenem-hydrolyzing_class_D_beta-lactamase_OXA-812]_[protein_id=QBQ03037.1]_[l     AAAAGGTCATTTATCGCTTGGGAAAAAGAC 360
lcl|MK645925.1_cds_QBQ03038.1_1_[gene=blaOXA]_[protein=OXA-23_family_carbapenem-hydrolyzing_class_D_beta-lactamase_OXA-813]_[protein_id=QBQ03038.1]_[l     AAAAGGTCATTTACCGCTTGGGAAAAAGAC 360
lcl|MK645926.1_cds_QBQ03039.1_1_[gene=blaOXA]_[protein=OXA-23_family_carbapenem-hydrolyzing_class_D_beta-lactamase_OXA-814]_[protein_id=QBQ03039.1]_[l     AAAAGGTCATTTACCGGTTGGGAAAAAGAC 360
lcl|MK645927.1_cds_QBQ03040.1_1_[gene=blaOXA]_[protein=OXA-23_family_carbapenem-hydrolyzing_class_D_beta-lactamase_OXA-815]_[protein_id=QBQ03040.1]_[l     AAAAGGTCATTTACCGCTTGGGAAAAAGAC 360
lcl|MK645928.1_cds_QBQ03041.1_1_[gene=blaOXA]_[protein=OXA-23_family_carbapenem-hydrolyzing_class_D_beta-lactamase_OXA-816]_[protein_id=QBQ03041.1]_[l     AAAAGGTCATTTATCGCTTGGGAAAAAGAC 360
lcl|MK645929.1_cds_QBQ03042.1_1_[gene=blaOXA]_[protein=OXA-23_family_carbapenem-hydrolyzing_class_D_beta-lactamase_OXA-817]_[protein_id=QBQ03042.1]_[l     AAAAGGTCATTTACCACTTGGGAAAAAGAC 360
lcl|MK645930.1_cds_QBQ03043.1_1_[gene=blaOXA]_[protein=OXA-23_family_carbapenem-hydrolyzing_class_D_beta-lactamase_OXA-818]_[protein_id=QBQ03043.1]_[l     AAAAGGTCATTTACCGGTTGGGAAAAAGAC 360
lcl|NG_049433.1_cds_WP_063861038.1_1_[gene=blaOXA]_[locus_tag=A7J11_02176]_[protein=OXA-23_family_carbapenem-hydrolyzing_class_D_beta-lactamase_OXA-13     AAAAGGTCATTTACCACTTGGGAAAAAGAC 360
lcl|NG_049814.1_cds_WP_063864531.1_1_[gene=blaOXA]_[locus_tag=A7J11_01467]_[protein=OXA-23_family_carbapenem-hydrolyzing_class_D_beta-lactamase_OXA-73     AAAAGGTCATTTACCGCTTGGGAAAAAGAC 360
lcl|NG_064764.1_cds_WP_136512097.1_1_[gene=blaOXA]_[locus_tag=A7J11_06222]_[protein=OXA-23_family_carbapenem-hydrolyzing_class_D_beta-lactamase_OXA-80     AAAAGGTCATTTACCGCTTGGGAAAAAGAC 360
lcl|NG_064765.1_cds_WP_136512098.1_1_[gene=blaOXA]_[locus_tag=A7J11_06223]_[protein=OXA-23_family_carbapenem-hydrolyzing_class_D_beta-lactamase_OXA-80     AAAAGGTCATTTACCGGTTGGGAAAAAGAC 360
lcl|NG_064766.1_cds_WP_136512099.1_1_[gene=blaOXA]_[locus_tag=A7J11_06224]_[protein=OXA-23_family_carbapenem-hydrolyzing_class_D_beta-lactamase_OXA-80     AAAAGGTCATTTACCGGTTGGGAAAAAGAC 360
lcl|NG_064767.1_cds_WP_136512100.1_1_[gene=blaOXA]_[locus_tag=A7J11_06225]_[protein=OXA-23_family_carbapenem-hydrolyzing_class_D_beta-lactamase_OXA-80     AAAAGGTCATTTATCGCTTGGGAAAAAGAC 360
lcl|NG_064768.1_cds_WP_136512101.1_1_[gene=blaOXA]_[locus_tag=A7J11_06226]_[protein=OXA-23_family_carbapenem-hydrolyzing_class_D_beta-lactamase_OXA-81     AAAAGGTCATTTACCGCTTGGGAAAAAGAC 360
lcl|NG_064769.1_cds_WP_136512102.1_1_[gene=blaOXA]_[locus_tag=A7J11_06227]_[protein=OXA-23_family_carbapenem-hydrolyzing_class_D_beta-lactamase_OXA-81     AAAAGGTCATTTACCGCTTGGGAAAAAGAC 360
lcl|NG_064770.1_cds_WP_034688190.1_1_[gene=blaOXA]_[locus_tag=A7J11_06228]_[protein=OXA-23_family_carbapenem-hydrolyzing_class_D_beta-lactamase_OXA-81     AAAAGGTCATTTATCGCTTGGGAAAAAGAC 360
lcl|NG_064771.1_cds_WP_005404206.1_1_[gene=blaOXA]_[locus_tag=A7J11_06118]_[protein=OXA-23_family_carbapenem-hydrolyzing_class_D_beta-lactamase_OXA-81     AAAAGGTCATTTACCGCTTGGGAAAAAGAC 360
lcl|NG_064772.1_cds_WP_005405613.1_1_[gene=blaOXA]_[locus_tag=A7J11_06229]_[protein=OXA-23_family_carbapenem-hydrolyzing_class_D_beta-lactamase_OXA-81     AAAAGGTCATTTACCGGTTGGGAAAAAGAC 360
lcl|NG_064773.1_cds_WP_111280830.1_1_[gene=blaOXA]_[locus_tag=A7J11_06230]_[protein=OXA-23_family_carbapenem-hydrolyzing_class_D_beta-lactamase_OXA-81     AAAAGGTCATTTACCGCTTGGGAAAAAGAC 360
lcl|NG_064774.1_cds_WP_026444036.1_1_[gene=blaOXA]_[locus_tag=A7J11_06231]_[protein=OXA-23_family_carbapenem-hydrolyzing_class_D_beta-lactamase_OXA-81     AAAAGGTCATTTATCGCTTGGGAAAAAGAC 360
lcl|NG_064775.1_cds_WP_075040046.1_1_[gene=blaOXA]_[locus_tag=A7J11_06232]_[protein=OXA-23_family_carbapenem-hydrolyzing_class_D_beta-lactamase_OXA-81     AAAAGGTCATTTACCACTTGGGAAAAAGAC 360
lcl|NG_064776.1_cds_WP_034670108.1_1_[gene=blaOXA]_[locus_tag=A7J11_06233]_[protein=OXA-23_family_carbapenem-hydrolyzing_class_D_beta-lactamase_OXA-81     AAAAGGTCATTTACCGGTTGGGAAAAAGAC 360
lcl|OR147936.1_cds_WKT28621.1_1_[gene=blaOXA]_[protein=OXA-23_family_carbapenem-hydrolyzing_class_D_beta-lactamase_OXA-23]_[protein_id=WKT28621.1]_[lo     AAAAGGTCATTTACCGCTTGGGAAAAAGAC 360
lcl|OR188141.1_cds_WMD01666.1_1_[gene=blaOXA]_[protein=OXA-23_family_carbapenem-hydrolyzing_class_D_beta-lactamase_OXA-23]_[protein_id=WMD01666.1]_[lo     AAAAGGTCATTTACCGCTTGGGAAAAAGAC 360
PF                                                                                                                                                         ------------------------------ 360
PR                                                                                                                                                         ------------------------------ 360
                                                                                                                                                                                         

OXA-1_consensus                                                                                                                                            CATACACCAAAGACGTGGATGCAATTTTCT 390
OXA01_crRNA                                                                                                                                                ------------------------------ 390
Forward_primer                                                                                                                                             ------------------------------ 390
Reverse_primer                                                                                                                                             ------------------------------ 390
lcl|MZ133800.1_cds_QUW44371.1_1_[gene=blaOXA]_[protein=carbapenem-hydrolyzing_class_D_beta-lactamase_OXA-23]_[protein_id=QUW44371.1]_[location=1..822]     ATGACACTAGGAGAAGCCATGAAGCTTTCT 390
lcl|NG_070898.1_cds_WP_194293137.1_1_[gene=blaOXA]_[locus_tag=A7J11_06951]_[protein=OXA-23_family_carbapenem-hydrolyzing_class_D_beta-lactamase_OXA-89     ATGACACTAGGAGAAGCCATGAAGCTTTCT 390
lcl|PQ834529.1_cds_XLZ96864.1_1_[gene=blaOXA]_[protein=OXA-23_family_carbapenem-hydrolyzing_class_D_beta-lactamase_OXA-1325]_[protein_id=XLZ96864.1]_[     ATGACACTAGGAGAAGCCATGAAGCTTTCT 390
lcl|MG213846.1_cds_AXV45360.1_1_[gene=blaOXA]_[protein=carbapenem-hydrolyzing_class_D_beta-lactamase_OXA-23-like_protein]_[protein_id=AXV45360.1]_[loc     ATGACACTAGGAGAAGCCATGAAGCTTTCC 390
lcl|MG213847.1_cds_AXV45361.1_1_[gene=blaOXA]_[protein=carbapenem-hydrolyzing_class_D_beta-lactamase_OXA-23-like_protein]_[protein_id=AXV45361.1]_[loc     ATGACACTAGGAGAAGCCATGAAGCTTTCC 390
lcl|MG213848.1_cds_AXV45362.1_1_[gene=blaOXA]_[protein=carbapenem-hydrolyzing_class_D_beta-lactamase_OXA-23-like_protein]_[protein_id=AXV45362.1]_[loc     ATGACACTAGGAGAAGCCATGAAGCTTTCC 390
lcl|MK645918.1_cds_QBQ03031.1_1_[gene=blaOXA]_[protein=OXA-23_family_carbapenem-hydrolyzing_class_D_beta-lactamase_OXA-806]_[protein_id=QBQ03031.1]_[l     ATGACACTAGGAGAAGCCATGAAGCTTTCC 390
lcl|MK645919.1_cds_QBQ03032.1_1_[gene=blaOXA]_[protein=OXA-23_family_carbapenem-hydrolyzing_class_D_beta-lactamase_OXA-807]_[protein_id=QBQ03032.1]_[l     ATGACACTAGGAGAAGCCATGAAGCTTTCC 390
lcl|MK645920.1_cds_QBQ03033.1_1_[gene=blaOXA]_[protein=OXA-23_family_carbapenem-hydrolyzing_class_D_beta-lactamase_OXA-808]_[protein_id=QBQ03033.1]_[l     ATGACACTAGGAGAAGCCATGAAGCTTTCC 390
lcl|MK645921.1_cds_QBQ03034.1_1_[gene=blaOXA]_[protein=OXA-23_family_carbapenem-hydrolyzing_class_D_beta-lactamase_OXA-809]_[protein_id=QBQ03034.1]_[l     ATGACACTAGGAGAAGCCATGAAGCTTTCC 390
lcl|MK645922.1_cds_QBQ03035.1_1_[gene=blaOXA]_[protein=OXA-23_family_carbapenem-hydrolyzing_class_D_beta-lactamase_OXA-810]_[protein_id=QBQ03035.1]_[l     ATGACACTAGGAGAAGCCATGAAGCTTTCT 390
lcl|MK645923.1_cds_QBQ03036.1_1_[gene=blaOXA]_[protein=OXA-23_family_carbapenem-hydrolyzing_class_D_beta-lactamase_OXA-811]_[protein_id=QBQ03036.1]_[l     ATGACACTAGGAGAAGCCATGAAGCTTTCT 390
lcl|MK645924.1_cds_QBQ03037.1_1_[gene=blaOXA]_[protein=OXA-23_family_carbapenem-hydrolyzing_class_D_beta-lactamase_OXA-812]_[protein_id=QBQ03037.1]_[l     ATGACACTAGGAGAAGCCATGAAGCTTTCC 390
lcl|MK645925.1_cds_QBQ03038.1_1_[gene=blaOXA]_[protein=OXA-23_family_carbapenem-hydrolyzing_class_D_beta-lactamase_OXA-813]_[protein_id=QBQ03038.1]_[l     ATGACACTAGGAGAAGCCATGAAGCTTTCC 390
lcl|MK645926.1_cds_QBQ03039.1_1_[gene=blaOXA]_[protein=OXA-23_family_carbapenem-hydrolyzing_class_D_beta-lactamase_OXA-814]_[protein_id=QBQ03039.1]_[l     ATGACACTAGGAGAAGCCATGAAGCTTTCC 390
lcl|MK645927.1_cds_QBQ03040.1_1_[gene=blaOXA]_[protein=OXA-23_family_carbapenem-hydrolyzing_class_D_beta-lactamase_OXA-815]_[protein_id=QBQ03040.1]_[l     ATGACACTAGGAGAAGCCATGAAGCTTTCT 390
lcl|MK645928.1_cds_QBQ03041.1_1_[gene=blaOXA]_[protein=OXA-23_family_carbapenem-hydrolyzing_class_D_beta-lactamase_OXA-816]_[protein_id=QBQ03041.1]_[l     ATGACACTAGGAGAAGCCATGAAGCTTTCC 390
lcl|MK645929.1_cds_QBQ03042.1_1_[gene=blaOXA]_[protein=OXA-23_family_carbapenem-hydrolyzing_class_D_beta-lactamase_OXA-817]_[protein_id=QBQ03042.1]_[l     ATGACACTAGGAGAAGCCATGAAGCTTTCT 390
lcl|MK645930.1_cds_QBQ03043.1_1_[gene=blaOXA]_[protein=OXA-23_family_carbapenem-hydrolyzing_class_D_beta-lactamase_OXA-818]_[protein_id=QBQ03043.1]_[l     ATGACACTAGGAGAAGCCATGAAGCTTTCC 390
lcl|NG_049433.1_cds_WP_063861038.1_1_[gene=blaOXA]_[locus_tag=A7J11_02176]_[protein=OXA-23_family_carbapenem-hydrolyzing_class_D_beta-lactamase_OXA-13     ATGACACTAGGAGAAGCCATGAAGCTTTCT 390
lcl|NG_049814.1_cds_WP_063864531.1_1_[gene=blaOXA]_[locus_tag=A7J11_01467]_[protein=OXA-23_family_carbapenem-hydrolyzing_class_D_beta-lactamase_OXA-73     ATGACACTAGGAGAAGCCATGAAGCTTTCT 390
lcl|NG_064764.1_cds_WP_136512097.1_1_[gene=blaOXA]_[locus_tag=A7J11_06222]_[protein=OXA-23_family_carbapenem-hydrolyzing_class_D_beta-lactamase_OXA-80     ATGACACTAGGAGAAGCCATGAAGCTTTCC 390
lcl|NG_064765.1_cds_WP_136512098.1_1_[gene=blaOXA]_[locus_tag=A7J11_06223]_[protein=OXA-23_family_carbapenem-hydrolyzing_class_D_beta-lactamase_OXA-80     ATGACACTAGGAGAAGCCATGAAGCTTTCC 390
lcl|NG_064766.1_cds_WP_136512099.1_1_[gene=blaOXA]_[locus_tag=A7J11_06224]_[protein=OXA-23_family_carbapenem-hydrolyzing_class_D_beta-lactamase_OXA-80     ATGACACTAGGAGAAGCCATGAAGCTTTCC 390
lcl|NG_064767.1_cds_WP_136512100.1_1_[gene=blaOXA]_[locus_tag=A7J11_06225]_[protein=OXA-23_family_carbapenem-hydrolyzing_class_D_beta-lactamase_OXA-80     ATGACACTAGGAGAAGCCATGAAGCTTTCC 390
lcl|NG_064768.1_cds_WP_136512101.1_1_[gene=blaOXA]_[locus_tag=A7J11_06226]_[protein=OXA-23_family_carbapenem-hydrolyzing_class_D_beta-lactamase_OXA-81     ATGACACTAGGAGAAGCCATGAAGCTTTCT 390
lcl|NG_064769.1_cds_WP_136512102.1_1_[gene=blaOXA]_[locus_tag=A7J11_06227]_[protein=OXA-23_family_carbapenem-hydrolyzing_class_D_beta-lactamase_OXA-81     ATGACACTAGGAGAAGCCATGAAGCTTTCT 390
lcl|NG_064770.1_cds_WP_034688190.1_1_[gene=blaOXA]_[locus_tag=A7J11_06228]_[protein=OXA-23_family_carbapenem-hydrolyzing_class_D_beta-lactamase_OXA-81     ATGACACTAGGAGAAGCCATGAAGCTTTCC 390
lcl|NG_064771.1_cds_WP_005404206.1_1_[gene=blaOXA]_[locus_tag=A7J11_06118]_[protein=OXA-23_family_carbapenem-hydrolyzing_class_D_beta-lactamase_OXA-81     ATGACACTAGGAGAAGCCATGAAGCTTTCC 390
lcl|NG_064772.1_cds_WP_005405613.1_1_[gene=blaOXA]_[locus_tag=A7J11_06229]_[protein=OXA-23_family_carbapenem-hydrolyzing_class_D_beta-lactamase_OXA-81     ATGACACTAGGAGAAGCCATGAAGCTTTCC 390
lcl|NG_064773.1_cds_WP_111280830.1_1_[gene=blaOXA]_[locus_tag=A7J11_06230]_[protein=OXA-23_family_carbapenem-hydrolyzing_class_D_beta-lactamase_OXA-81     ATGACACTAGGAGAAGCCATGAAGCTTTCT 390
lcl|NG_064774.1_cds_WP_026444036.1_1_[gene=blaOXA]_[locus_tag=A7J11_06231]_[protein=OXA-23_family_carbapenem-hydrolyzing_class_D_beta-lactamase_OXA-81     ATGACACTAGGAGAAGCCATGAAGCTTTCC 390
lcl|NG_064775.1_cds_WP_075040046.1_1_[gene=blaOXA]_[locus_tag=A7J11_06232]_[protein=OXA-23_family_carbapenem-hydrolyzing_class_D_beta-lactamase_OXA-81     ATGACACTAGGAGAAGCCATGAAGCTTTCT 390
lcl|NG_064776.1_cds_WP_034670108.1_1_[gene=blaOXA]_[locus_tag=A7J11_06233]_[protein=OXA-23_family_carbapenem-hydrolyzing_class_D_beta-lactamase_OXA-81     ATGACACTAGGAGAAGCCATGAAGCTTTCC 390
lcl|OR147936.1_cds_WKT28621.1_1_[gene=blaOXA]_[protein=OXA-23_family_carbapenem-hydrolyzing_class_D_beta-lactamase_OXA-23]_[protein_id=WKT28621.1]_[lo     ATGACACTAGGAGAAGCCATGAAGCTTTCT 390
lcl|OR188141.1_cds_WMD01666.1_1_[gene=blaOXA]_[protein=OXA-23_family_carbapenem-hydrolyzing_class_D_beta-lactamase_OXA-23]_[protein_id=WMD01666.1]_[lo     ATGACACTAGGAGAAGCCATGAAGCTTTCT 390
PF                                                                                                                                                         ------------------------------ 390
PR                                                                                                                                                         ------------------------------ 390
                                                                                                                                                                                         

OXA-1_consensus                                                                                                                                            GTTGTTTGGGTTTCGCAAGAAATAACCCAA 420
OXA01_crRNA                                                                                                                                                ------------------------------ 420
Forward_primer                                                                                                                                             ------------------------------ 420
Reverse_primer                                                                                                                                             ------------------------------ 420
lcl|MZ133800.1_cds_QUW44371.1_1_[gene=blaOXA]_[protein=carbapenem-hydrolyzing_class_D_beta-lactamase_OXA-23]_[protein_id=QUW44371.1]_[location=1..822]     GCAGTCCCAGTCTATCAGGAACTTGCGCGA 420
lcl|NG_070898.1_cds_WP_194293137.1_1_[gene=blaOXA]_[locus_tag=A7J11_06951]_[protein=OXA-23_family_carbapenem-hydrolyzing_class_D_beta-lactamase_OXA-89     GCAGTCCCAGTCTATCAGGAACTTGCGCGA 420
lcl|PQ834529.1_cds_XLZ96864.1_1_[gene=blaOXA]_[protein=OXA-23_family_carbapenem-hydrolyzing_class_D_beta-lactamase_OXA-1325]_[protein_id=XLZ96864.1]_[     GCAGTCCCAGTCTATCAGGAACTTGCGCGA 420
lcl|MG213846.1_cds_AXV45360.1_1_[gene=blaOXA]_[protein=carbapenem-hydrolyzing_class_D_beta-lactamase_OXA-23-like_protein]_[protein_id=AXV45360.1]_[loc     GCAGTCCCAGTCTATCAGGAACTTGCGCGA 420
lcl|MG213847.1_cds_AXV45361.1_1_[gene=blaOXA]_[protein=carbapenem-hydrolyzing_class_D_beta-lactamase_OXA-23-like_protein]_[protein_id=AXV45361.1]_[loc     GCAGTCCCAGTCTATCAGGAACTTGCGCGA 420
lcl|MG213848.1_cds_AXV45362.1_1_[gene=blaOXA]_[protein=carbapenem-hydrolyzing_class_D_beta-lactamase_OXA-23-like_protein]_[protein_id=AXV45362.1]_[loc     GCAGTCCCAGTCTATCAGGAACTTGCGCGA 420
lcl|MK645918.1_cds_QBQ03031.1_1_[gene=blaOXA]_[protein=OXA-23_family_carbapenem-hydrolyzing_class_D_beta-lactamase_OXA-806]_[protein_id=QBQ03031.1]_[l     GCAGTCCCAGTCTATCAGGAACTTGCGCGA 420
lcl|MK645919.1_cds_QBQ03032.1_1_[gene=blaOXA]_[protein=OXA-23_family_carbapenem-hydrolyzing_class_D_beta-lactamase_OXA-807]_[protein_id=QBQ03032.1]_[l     GCAGTCCCAGTCTATCAGGAACTTGCGCGA 420
lcl|MK645920.1_cds_QBQ03033.1_1_[gene=blaOXA]_[protein=OXA-23_family_carbapenem-hydrolyzing_class_D_beta-lactamase_OXA-808]_[protein_id=QBQ03033.1]_[l     GCAGTCCCAGTCTATCAGGAACTTGCGCGA 420
lcl|MK645921.1_cds_QBQ03034.1_1_[gene=blaOXA]_[protein=OXA-23_family_carbapenem-hydrolyzing_class_D_beta-lactamase_OXA-809]_[protein_id=QBQ03034.1]_[l     GCAGTCCCAGTCTATCAGGAACTTGCAAGA 420
lcl|MK645922.1_cds_QBQ03035.1_1_[gene=blaOXA]_[protein=OXA-23_family_carbapenem-hydrolyzing_class_D_beta-lactamase_OXA-810]_[protein_id=QBQ03035.1]_[l     GCAGTCCCAGTCTATCAGGAACTTGCGCGA 420
lcl|MK645923.1_cds_QBQ03036.1_1_[gene=blaOXA]_[protein=OXA-23_family_carbapenem-hydrolyzing_class_D_beta-lactamase_OXA-811]_[protein_id=QBQ03036.1]_[l     GCAGTCCCAGTCTATCAGGAACTTGCGCGA 420
lcl|MK645924.1_cds_QBQ03037.1_1_[gene=blaOXA]_[protein=OXA-23_family_carbapenem-hydrolyzing_class_D_beta-lactamase_OXA-812]_[protein_id=QBQ03037.1]_[l     GCAGTCCCAGTCTATCAAGAACTTGCAAGA 420
lcl|MK645925.1_cds_QBQ03038.1_1_[gene=blaOXA]_[protein=OXA-23_family_carbapenem-hydrolyzing_class_D_beta-lactamase_OXA-813]_[protein_id=QBQ03038.1]_[l     GCAGTCCCAGTCTATCAGGAACTTGCGCGA 420
lcl|MK645926.1_cds_QBQ03039.1_1_[gene=blaOXA]_[protein=OXA-23_family_carbapenem-hydrolyzing_class_D_beta-lactamase_OXA-814]_[protein_id=QBQ03039.1]_[l     GCAGTCCCAGTCTATCAGGAACTTGCGCGA 420
lcl|MK645927.1_cds_QBQ03040.1_1_[gene=blaOXA]_[protein=OXA-23_family_carbapenem-hydrolyzing_class_D_beta-lactamase_OXA-815]_[protein_id=QBQ03040.1]_[l     GCAGTCCCAGTCTATCAGGAACTTGCAAGA 420
lcl|MK645928.1_cds_QBQ03041.1_1_[gene=blaOXA]_[protein=OXA-23_family_carbapenem-hydrolyzing_class_D_beta-lactamase_OXA-816]_[protein_id=QBQ03041.1]_[l     GCAGTCCCAGTCTATCAAGAACTTGCAAGA 420
lcl|MK645929.1_cds_QBQ03042.1_1_[gene=blaOXA]_[protein=OXA-23_family_carbapenem-hydrolyzing_class_D_beta-lactamase_OXA-817]_[protein_id=QBQ03042.1]_[l     GCAGTCCCAGTCTATCAGGAACTTGCAAGA 420
lcl|MK645930.1_cds_QBQ03043.1_1_[gene=blaOXA]_[protein=OXA-23_family_carbapenem-hydrolyzing_class_D_beta-lactamase_OXA-818]_[protein_id=QBQ03043.1]_[l     GCAGTCCCAGTCTATCAGGAACTTGCGCGA 420
lcl|NG_049433.1_cds_WP_063861038.1_1_[gene=blaOXA]_[locus_tag=A7J11_02176]_[protein=OXA-23_family_carbapenem-hydrolyzing_class_D_beta-lactamase_OXA-13     GCAGTCCCAGTCTATCAGGAACTTGCAAGA 420
lcl|NG_049814.1_cds_WP_063864531.1_1_[gene=blaOXA]_[locus_tag=A7J11_01467]_[protein=OXA-23_family_carbapenem-hydrolyzing_class_D_beta-lactamase_OXA-73     GCAGTCCCAGTCTATCAGGAACTTGCGCGA 420
lcl|NG_064764.1_cds_WP_136512097.1_1_[gene=blaOXA]_[locus_tag=A7J11_06222]_[protein=OXA-23_family_carbapenem-hydrolyzing_class_D_beta-lactamase_OXA-80     GCAGTCCCAGTCTATCAGGAACTTGCGCGA 420
lcl|NG_064765.1_cds_WP_136512098.1_1_[gene=blaOXA]_[locus_tag=A7J11_06223]_[protein=OXA-23_family_carbapenem-hydrolyzing_class_D_beta-lactamase_OXA-80     GCAGTCCCAGTCTATCAGGAACTTGCGCGA 420
lcl|NG_064766.1_cds_WP_136512099.1_1_[gene=blaOXA]_[locus_tag=A7J11_06224]_[protein=OXA-23_family_carbapenem-hydrolyzing_class_D_beta-lactamase_OXA-80     GCAGTCCCAGTCTATCAGGAACTTGCGCGA 420
lcl|NG_064767.1_cds_WP_136512100.1_1_[gene=blaOXA]_[locus_tag=A7J11_06225]_[protein=OXA-23_family_carbapenem-hydrolyzing_class_D_beta-lactamase_OXA-80     GCAGTCCCAGTCTATCAGGAACTTGCAAGA 420
lcl|NG_064768.1_cds_WP_136512101.1_1_[gene=blaOXA]_[locus_tag=A7J11_06226]_[protein=OXA-23_family_carbapenem-hydrolyzing_class_D_beta-lactamase_OXA-81     GCAGTCCCAGTCTATCAGGAACTTGCGCGA 420
lcl|NG_064769.1_cds_WP_136512102.1_1_[gene=blaOXA]_[locus_tag=A7J11_06227]_[protein=OXA-23_family_carbapenem-hydrolyzing_class_D_beta-lactamase_OXA-81     GCAGTCCCAGTCTATCAGGAACTTGCGCGA 420
lcl|NG_064770.1_cds_WP_034688190.1_1_[gene=blaOXA]_[locus_tag=A7J11_06228]_[protein=OXA-23_family_carbapenem-hydrolyzing_class_D_beta-lactamase_OXA-81     GCAGTCCCAGTCTATCAAGAACTTGCAAGA 420
lcl|NG_064771.1_cds_WP_005404206.1_1_[gene=blaOXA]_[locus_tag=A7J11_06118]_[protein=OXA-23_family_carbapenem-hydrolyzing_class_D_beta-lactamase_OXA-81     GCAGTCCCAGTCTATCAGGAACTTGCGCGA 420
lcl|NG_064772.1_cds_WP_005405613.1_1_[gene=blaOXA]_[locus_tag=A7J11_06229]_[protein=OXA-23_family_carbapenem-hydrolyzing_class_D_beta-lactamase_OXA-81     GCAGTCCCAGTCTATCAGGAACTTGCGCGA 420
lcl|NG_064773.1_cds_WP_111280830.1_1_[gene=blaOXA]_[locus_tag=A7J11_06230]_[protein=OXA-23_family_carbapenem-hydrolyzing_class_D_beta-lactamase_OXA-81     GCAGTCCCAGTCTATCAGGAACTTGCAAGA 420
lcl|NG_064774.1_cds_WP_026444036.1_1_[gene=blaOXA]_[locus_tag=A7J11_06231]_[protein=OXA-23_family_carbapenem-hydrolyzing_class_D_beta-lactamase_OXA-81     GCAGTCCCAGTCTATCAAGAACTTGCAAGA 420
lcl|NG_064775.1_cds_WP_075040046.1_1_[gene=blaOXA]_[locus_tag=A7J11_06232]_[protein=OXA-23_family_carbapenem-hydrolyzing_class_D_beta-lactamase_OXA-81     GCAGTCCCAGTCTATCAGGAACTTGCAAGA 420
lcl|NG_064776.1_cds_WP_034670108.1_1_[gene=blaOXA]_[locus_tag=A7J11_06233]_[protein=OXA-23_family_carbapenem-hydrolyzing_class_D_beta-lactamase_OXA-81     GCAGTCCCAGTCTATCAGGAACTTGCGCGA 420
lcl|OR147936.1_cds_WKT28621.1_1_[gene=blaOXA]_[protein=OXA-23_family_carbapenem-hydrolyzing_class_D_beta-lactamase_OXA-23]_[protein_id=WKT28621.1]_[lo     GCAGTCCCAGTCTATCAGGAACTTGCGCGA 420
lcl|OR188141.1_cds_WMD01666.1_1_[gene=blaOXA]_[protein=OXA-23_family_carbapenem-hydrolyzing_class_D_beta-lactamase_OXA-23]_[protein_id=WMD01666.1]_[lo     GCAGTCCCAGTCTATCAGGAACTTGCGCGA 420
PF                                                                                                                                                         ------------------------------ 420
PR                                                                                                                                                         ------------------------------ 420
                                                                                                                                                                                         

OXA-1_consensus                                                                                                                                            AAAATTGGATTAAATAAAATCAAGAATTAT 450
OXA01_crRNA                                                                                                                                                ------------------------------ 450
Forward_primer                                                                                                                                             ------------------------------ 450
Reverse_primer                                                                                                                                             ------------------------------ 450
lcl|MZ133800.1_cds_QUW44371.1_1_[gene=blaOXA]_[protein=carbapenem-hydrolyzing_class_D_beta-lactamase_OXA-23]_[protein_id=QUW44371.1]_[location=1..822]     CGTATCGGTCTTGATCTCATGCAAAAAGAA 450
lcl|NG_070898.1_cds_WP_194293137.1_1_[gene=blaOXA]_[locus_tag=A7J11_06951]_[protein=OXA-23_family_carbapenem-hydrolyzing_class_D_beta-lactamase_OXA-89     CGTATCGGTCTTGATCTCATGCAAAAAGAA 450
lcl|PQ834529.1_cds_XLZ96864.1_1_[gene=blaOXA]_[protein=OXA-23_family_carbapenem-hydrolyzing_class_D_beta-lactamase_OXA-1325]_[protein_id=XLZ96864.1]_[     CGTATCGGTCTTGATCTCATGCAAAAAGAA 450
lcl|MG213846.1_cds_AXV45360.1_1_[gene=blaOXA]_[protein=carbapenem-hydrolyzing_class_D_beta-lactamase_OXA-23-like_protein]_[protein_id=AXV45360.1]_[loc     CGTATCGGTCTTGATCTCATGCAAAAAGAA 450
lcl|MG213847.1_cds_AXV45361.1_1_[gene=blaOXA]_[protein=carbapenem-hydrolyzing_class_D_beta-lactamase_OXA-23-like_protein]_[protein_id=AXV45361.1]_[loc     CGTATCGGTCTTGATCTCATGCAAAAAGAA 450
lcl|MG213848.1_cds_AXV45362.1_1_[gene=blaOXA]_[protein=carbapenem-hydrolyzing_class_D_beta-lactamase_OXA-23-like_protein]_[protein_id=AXV45362.1]_[loc     CGTATCGGTCTTGATCTCATGCAAAAAGAA 450
lcl|MK645918.1_cds_QBQ03031.1_1_[gene=blaOXA]_[protein=OXA-23_family_carbapenem-hydrolyzing_class_D_beta-lactamase_OXA-806]_[protein_id=QBQ03031.1]_[l     CGTATCGGTCTTGATCTCATGCAAAAAGAA 450
lcl|MK645919.1_cds_QBQ03032.1_1_[gene=blaOXA]_[protein=OXA-23_family_carbapenem-hydrolyzing_class_D_beta-lactamase_OXA-807]_[protein_id=QBQ03032.1]_[l     CGTATCGGTCTTGATCTCATGCAAAAAGAA 450
lcl|MK645920.1_cds_QBQ03033.1_1_[gene=blaOXA]_[protein=OXA-23_family_carbapenem-hydrolyzing_class_D_beta-lactamase_OXA-808]_[protein_id=QBQ03033.1]_[l     CGTATCGGTCTTGATCTCATGCAAAAAGAA 450
lcl|MK645921.1_cds_QBQ03034.1_1_[gene=blaOXA]_[protein=OXA-23_family_carbapenem-hydrolyzing_class_D_beta-lactamase_OXA-809]_[protein_id=QBQ03034.1]_[l     CGTATTGGTCTTGATCTCATGCAAAAAGAA 450
lcl|MK645922.1_cds_QBQ03035.1_1_[gene=blaOXA]_[protein=OXA-23_family_carbapenem-hydrolyzing_class_D_beta-lactamase_OXA-810]_[protein_id=QBQ03035.1]_[l     CGTATCGGTCTTGATCTCATGCAAAAAGAA 450
lcl|MK645923.1_cds_QBQ03036.1_1_[gene=blaOXA]_[protein=OXA-23_family_carbapenem-hydrolyzing_class_D_beta-lactamase_OXA-811]_[protein_id=QBQ03036.1]_[l     CGTATCGGTCTTGATCTCATGCAAAAAGAA 450
lcl|MK645924.1_cds_QBQ03037.1_1_[gene=blaOXA]_[protein=OXA-23_family_carbapenem-hydrolyzing_class_D_beta-lactamase_OXA-812]_[protein_id=QBQ03037.1]_[l     CGTATTGGTCTTGATCTCATGCAAAAAGAA 450
lcl|MK645925.1_cds_QBQ03038.1_1_[gene=blaOXA]_[protein=OXA-23_family_carbapenem-hydrolyzing_class_D_beta-lactamase_OXA-813]_[protein_id=QBQ03038.1]_[l     CGTATCGGTCTTGATCTCATGCAAAAAGAA 450
lcl|MK645926.1_cds_QBQ03039.1_1_[gene=blaOXA]_[protein=OXA-23_family_carbapenem-hydrolyzing_class_D_beta-lactamase_OXA-814]_[protein_id=QBQ03039.1]_[l     CGTATCGGTCTTGATCTCATGCAAAAAGAA 450
lcl|MK645927.1_cds_QBQ03040.1_1_[gene=blaOXA]_[protein=OXA-23_family_carbapenem-hydrolyzing_class_D_beta-lactamase_OXA-815]_[protein_id=QBQ03040.1]_[l     CGTATCGGTCTTGATCTCATGCAAAAAGAA 450
lcl|MK645928.1_cds_QBQ03041.1_1_[gene=blaOXA]_[protein=OXA-23_family_carbapenem-hydrolyzing_class_D_beta-lactamase_OXA-816]_[protein_id=QBQ03041.1]_[l     CGTATTGGTCTTGATCTCATGCAAAAAGAA 450
lcl|MK645929.1_cds_QBQ03042.1_1_[gene=blaOXA]_[protein=OXA-23_family_carbapenem-hydrolyzing_class_D_beta-lactamase_OXA-817]_[protein_id=QBQ03042.1]_[l     CGTATCGGTCTTGATCTCATGCAAAAAGAA 450
lcl|MK645930.1_cds_QBQ03043.1_1_[gene=blaOXA]_[protein=OXA-23_family_carbapenem-hydrolyzing_class_D_beta-lactamase_OXA-818]_[protein_id=QBQ03043.1]_[l     CGTATCGGTCTTGATCTCATGCAAAAAGAA 450
lcl|NG_049433.1_cds_WP_063861038.1_1_[gene=blaOXA]_[locus_tag=A7J11_02176]_[protein=OXA-23_family_carbapenem-hydrolyzing_class_D_beta-lactamase_OXA-13     CGTATCGGTCTTGATCTCATGCAAAAAGAA 450
lcl|NG_049814.1_cds_WP_063864531.1_1_[gene=blaOXA]_[locus_tag=A7J11_01467]_[protein=OXA-23_family_carbapenem-hydrolyzing_class_D_beta-lactamase_OXA-73     CGTATCGGTCTTGATCTCATGCAAAAAGAA 450
lcl|NG_064764.1_cds_WP_136512097.1_1_[gene=blaOXA]_[locus_tag=A7J11_06222]_[protein=OXA-23_family_carbapenem-hydrolyzing_class_D_beta-lactamase_OXA-80     CGTATCGGTCTTGATCTCATGCAAAAAGAA 450
lcl|NG_064765.1_cds_WP_136512098.1_1_[gene=blaOXA]_[locus_tag=A7J11_06223]_[protein=OXA-23_family_carbapenem-hydrolyzing_class_D_beta-lactamase_OXA-80     CGTATCGGTCTTGATCTCATGCAAAAAGAA 450
lcl|NG_064766.1_cds_WP_136512099.1_1_[gene=blaOXA]_[locus_tag=A7J11_06224]_[protein=OXA-23_family_carbapenem-hydrolyzing_class_D_beta-lactamase_OXA-80     CGTATCGGTCTTGATCTCATGCAAAAAGAA 450
lcl|NG_064767.1_cds_WP_136512100.1_1_[gene=blaOXA]_[locus_tag=A7J11_06225]_[protein=OXA-23_family_carbapenem-hydrolyzing_class_D_beta-lactamase_OXA-80     CGTATTGGTCTTGATCTCATGCAAAAAGAA 450
lcl|NG_064768.1_cds_WP_136512101.1_1_[gene=blaOXA]_[locus_tag=A7J11_06226]_[protein=OXA-23_family_carbapenem-hydrolyzing_class_D_beta-lactamase_OXA-81     CGTATCGGTCTTGATCTCATGCAAAAAGAA 450
lcl|NG_064769.1_cds_WP_136512102.1_1_[gene=blaOXA]_[locus_tag=A7J11_06227]_[protein=OXA-23_family_carbapenem-hydrolyzing_class_D_beta-lactamase_OXA-81     CGTATCGGTCTTGATCTCATGCAAAAAGAA 450
lcl|NG_064770.1_cds_WP_034688190.1_1_[gene=blaOXA]_[locus_tag=A7J11_06228]_[protein=OXA-23_family_carbapenem-hydrolyzing_class_D_beta-lactamase_OXA-81     CGTATTGGTCTTGATCTCATGCAAAAAGAA 450
lcl|NG_064771.1_cds_WP_005404206.1_1_[gene=blaOXA]_[locus_tag=A7J11_06118]_[protein=OXA-23_family_carbapenem-hydrolyzing_class_D_beta-lactamase_OXA-81     CGTATCGGTCTTGATCTCATGCAAAAAGAA 450
lcl|NG_064772.1_cds_WP_005405613.1_1_[gene=blaOXA]_[locus_tag=A7J11_06229]_[protein=OXA-23_family_carbapenem-hydrolyzing_class_D_beta-lactamase_OXA-81     CGTATCGGTCTTGATCTCATGCAAAAAGAA 450
lcl|NG_064773.1_cds_WP_111280830.1_1_[gene=blaOXA]_[locus_tag=A7J11_06230]_[protein=OXA-23_family_carbapenem-hydrolyzing_class_D_beta-lactamase_OXA-81     CGTATCGGTCTTGATCTCATGCAAAAAGAA 450
lcl|NG_064774.1_cds_WP_026444036.1_1_[gene=blaOXA]_[locus_tag=A7J11_06231]_[protein=OXA-23_family_carbapenem-hydrolyzing_class_D_beta-lactamase_OXA-81     CGTATTGGTCTTGATCTCATGCAAAAAGAA 450
lcl|NG_064775.1_cds_WP_075040046.1_1_[gene=blaOXA]_[locus_tag=A7J11_06232]_[protein=OXA-23_family_carbapenem-hydrolyzing_class_D_beta-lactamase_OXA-81     CGTATCGGTCTTGATCTCATGCAAAAAGAA 450
lcl|NG_064776.1_cds_WP_034670108.1_1_[gene=blaOXA]_[locus_tag=A7J11_06233]_[protein=OXA-23_family_carbapenem-hydrolyzing_class_D_beta-lactamase_OXA-81     CGTATCGGTCTTGATCTCATGCAAAAAGAA 450
lcl|OR147936.1_cds_WKT28621.1_1_[gene=blaOXA]_[protein=OXA-23_family_carbapenem-hydrolyzing_class_D_beta-lactamase_OXA-23]_[protein_id=WKT28621.1]_[lo     CGTATCGGTCTTGATCTCATGCAAAAAGAA 450
lcl|OR188141.1_cds_WMD01666.1_1_[gene=blaOXA]_[protein=OXA-23_family_carbapenem-hydrolyzing_class_D_beta-lactamase_OXA-23]_[protein_id=WMD01666.1]_[lo     CGTATCGGTCTTGATCTCATGCAAAAAGAA 450
PF                                                                                                                                                         ------------------------------ 450
PR                                                                                                                                                         ------------------------------ 450
                                                                                                                                                                                         

OXA-1_consensus                                                                                                                                            CTCAAAGATTTTGATTATGGAAATCAAGAC 480
OXA01_crRNA                                                                                                                                                ------------------------------ 480
Forward_primer                                                                                                                                             ------------------------------ 480
Reverse_primer                                                                                                                                             ------------------------------ 480
lcl|MZ133800.1_cds_QUW44371.1_1_[gene=blaOXA]_[protein=carbapenem-hydrolyzing_class_D_beta-lactamase_OXA-23]_[protein_id=QUW44371.1]_[location=1..822]     GTAAAACGTATTGGTTTCGGTA-------- 480
lcl|NG_070898.1_cds_WP_194293137.1_1_[gene=blaOXA]_[locus_tag=A7J11_06951]_[protein=OXA-23_family_carbapenem-hydrolyzing_class_D_beta-lactamase_OXA-89     GTAAAACGTATTGGTTTCGGTA-------- 480
lcl|PQ834529.1_cds_XLZ96864.1_1_[gene=blaOXA]_[protein=OXA-23_family_carbapenem-hydrolyzing_class_D_beta-lactamase_OXA-1325]_[protein_id=XLZ96864.1]_[     GTAAAACGTATTGGTTTCGGTA-------- 480
lcl|MG213846.1_cds_AXV45360.1_1_[gene=blaOXA]_[protein=carbapenem-hydrolyzing_class_D_beta-lactamase_OXA-23-like_protein]_[protein_id=AXV45360.1]_[loc     GTAAAACGTATTGGTTTCGGTA-------- 480
lcl|MG213847.1_cds_AXV45361.1_1_[gene=blaOXA]_[protein=carbapenem-hydrolyzing_class_D_beta-lactamase_OXA-23-like_protein]_[protein_id=AXV45361.1]_[loc     GTAAAACGTATTGGTTTCGGTA-------- 480
lcl|MG213848.1_cds_AXV45362.1_1_[gene=blaOXA]_[protein=carbapenem-hydrolyzing_class_D_beta-lactamase_OXA-23-like_protein]_[protein_id=AXV45362.1]_[loc     GTAAAACGTATTGGTTTCGGTA-------- 480
lcl|MK645918.1_cds_QBQ03031.1_1_[gene=blaOXA]_[protein=OXA-23_family_carbapenem-hydrolyzing_class_D_beta-lactamase_OXA-806]_[protein_id=QBQ03031.1]_[l     GTAAAACGTATTGGTTTCGGTA-------- 480
lcl|MK645919.1_cds_QBQ03032.1_1_[gene=blaOXA]_[protein=OXA-23_family_carbapenem-hydrolyzing_class_D_beta-lactamase_OXA-807]_[protein_id=QBQ03032.1]_[l     GTAAAACGTATTGGTTTCGGTA-------- 480
lcl|MK645920.1_cds_QBQ03033.1_1_[gene=blaOXA]_[protein=OXA-23_family_carbapenem-hydrolyzing_class_D_beta-lactamase_OXA-808]_[protein_id=QBQ03033.1]_[l     GTAAAACGTATTGGTTTCGGTA-------- 480
lcl|MK645921.1_cds_QBQ03034.1_1_[gene=blaOXA]_[protein=OXA-23_family_carbapenem-hydrolyzing_class_D_beta-lactamase_OXA-809]_[protein_id=QBQ03034.1]_[l     GTAGAACGTATTGATTTCGGTA-------- 480
lcl|MK645922.1_cds_QBQ03035.1_1_[gene=blaOXA]_[protein=OXA-23_family_carbapenem-hydrolyzing_class_D_beta-lactamase_OXA-810]_[protein_id=QBQ03035.1]_[l     GTAAAACGTATTGGTTTCGGTA-------- 480
lcl|MK645923.1_cds_QBQ03036.1_1_[gene=blaOXA]_[protein=OXA-23_family_carbapenem-hydrolyzing_class_D_beta-lactamase_OXA-811]_[protein_id=QBQ03036.1]_[l     GTAAAACGTATTGGTTTCGGTA-------- 480
lcl|MK645924.1_cds_QBQ03037.1_1_[gene=blaOXA]_[protein=OXA-23_family_carbapenem-hydrolyzing_class_D_beta-lactamase_OXA-812]_[protein_id=QBQ03037.1]_[l     GTAGAACGTATTGATTTCGGTA-------- 480
lcl|MK645925.1_cds_QBQ03038.1_1_[gene=blaOXA]_[protein=OXA-23_family_carbapenem-hydrolyzing_class_D_beta-lactamase_OXA-813]_[protein_id=QBQ03038.1]_[l     GTAAAACGTATTGGTTTCGGTA-------- 480
lcl|MK645926.1_cds_QBQ03039.1_1_[gene=blaOXA]_[protein=OXA-23_family_carbapenem-hydrolyzing_class_D_beta-lactamase_OXA-814]_[protein_id=QBQ03039.1]_[l     GTAAAACGTATTGGTTTCGGTA-------- 480
lcl|MK645927.1_cds_QBQ03040.1_1_[gene=blaOXA]_[protein=OXA-23_family_carbapenem-hydrolyzing_class_D_beta-lactamase_OXA-815]_[protein_id=QBQ03040.1]_[l     GTAGAACGTATTGATTTCGGTA-------- 480
lcl|MK645928.1_cds_QBQ03041.1_1_[gene=blaOXA]_[protein=OXA-23_family_carbapenem-hydrolyzing_class_D_beta-lactamase_OXA-816]_[protein_id=QBQ03041.1]_[l     GTAGAACGTATTGATTTCGGTA-------- 480
lcl|MK645929.1_cds_QBQ03042.1_1_[gene=blaOXA]_[protein=OXA-23_family_carbapenem-hydrolyzing_class_D_beta-lactamase_OXA-817]_[protein_id=QBQ03042.1]_[l     GTAGAACGTATTGATTTCGGTA-------- 480
lcl|MK645930.1_cds_QBQ03043.1_1_[gene=blaOXA]_[protein=OXA-23_family_carbapenem-hydrolyzing_class_D_beta-lactamase_OXA-818]_[protein_id=QBQ03043.1]_[l     GTAAAACGTATTGGTTTCGGTA-------- 480
lcl|NG_049433.1_cds_WP_063861038.1_1_[gene=blaOXA]_[locus_tag=A7J11_02176]_[protein=OXA-23_family_carbapenem-hydrolyzing_class_D_beta-lactamase_OXA-13     GTAGAACGTATTGATTTCGGTA-------- 480
lcl|NG_049814.1_cds_WP_063864531.1_1_[gene=blaOXA]_[locus_tag=A7J11_01467]_[protein=OXA-23_family_carbapenem-hydrolyzing_class_D_beta-lactamase_OXA-73     GTAAAACGTATTGGTTTCGGTA-------- 480
lcl|NG_064764.1_cds_WP_136512097.1_1_[gene=blaOXA]_[locus_tag=A7J11_06222]_[protein=OXA-23_family_carbapenem-hydrolyzing_class_D_beta-lactamase_OXA-80     GTAAAACGTATTGGTTTCGGTA-------- 480
lcl|NG_064765.1_cds_WP_136512098.1_1_[gene=blaOXA]_[locus_tag=A7J11_06223]_[protein=OXA-23_family_carbapenem-hydrolyzing_class_D_beta-lactamase_OXA-80     GTAAAACGTATTGGTTTCGGTA-------- 480
lcl|NG_064766.1_cds_WP_136512099.1_1_[gene=blaOXA]_[locus_tag=A7J11_06224]_[protein=OXA-23_family_carbapenem-hydrolyzing_class_D_beta-lactamase_OXA-80     GTAAAACGTATTGGTTTCGGTA-------- 480
lcl|NG_064767.1_cds_WP_136512100.1_1_[gene=blaOXA]_[locus_tag=A7J11_06225]_[protein=OXA-23_family_carbapenem-hydrolyzing_class_D_beta-lactamase_OXA-80     GTAGAACGTATTGATTTCGGTA-------- 480
lcl|NG_064768.1_cds_WP_136512101.1_1_[gene=blaOXA]_[locus_tag=A7J11_06226]_[protein=OXA-23_family_carbapenem-hydrolyzing_class_D_beta-lactamase_OXA-81     GTAAAACGTATTGGTTTCGGTA-------- 480
lcl|NG_064769.1_cds_WP_136512102.1_1_[gene=blaOXA]_[locus_tag=A7J11_06227]_[protein=OXA-23_family_carbapenem-hydrolyzing_class_D_beta-lactamase_OXA-81     GTAAAACGTATTGGTTTCGGTA-------- 480
lcl|NG_064770.1_cds_WP_034688190.1_1_[gene=blaOXA]_[locus_tag=A7J11_06228]_[protein=OXA-23_family_carbapenem-hydrolyzing_class_D_beta-lactamase_OXA-81     GTAGAACGTATTGATTTCGGTA-------- 480
lcl|NG_064771.1_cds_WP_005404206.1_1_[gene=blaOXA]_[locus_tag=A7J11_06118]_[protein=OXA-23_family_carbapenem-hydrolyzing_class_D_beta-lactamase_OXA-81     GTAAAACGTATTGGTTTCGGTA-------- 480
lcl|NG_064772.1_cds_WP_005405613.1_1_[gene=blaOXA]_[locus_tag=A7J11_06229]_[protein=OXA-23_family_carbapenem-hydrolyzing_class_D_beta-lactamase_OXA-81     GTAAAACGTATTGGTTTCGGTA-------- 480
lcl|NG_064773.1_cds_WP_111280830.1_1_[gene=blaOXA]_[locus_tag=A7J11_06230]_[protein=OXA-23_family_carbapenem-hydrolyzing_class_D_beta-lactamase_OXA-81     GTAGAACGTATTGATTTCGGTA-------- 480
lcl|NG_064774.1_cds_WP_026444036.1_1_[gene=blaOXA]_[locus_tag=A7J11_06231]_[protein=OXA-23_family_carbapenem-hydrolyzing_class_D_beta-lactamase_OXA-81     GTAGAACGTATTGATTTCGGTA-------- 480
lcl|NG_064775.1_cds_WP_075040046.1_1_[gene=blaOXA]_[locus_tag=A7J11_06232]_[protein=OXA-23_family_carbapenem-hydrolyzing_class_D_beta-lactamase_OXA-81     GTAGAACGTATTGATTTCGGTA-------- 480
lcl|NG_064776.1_cds_WP_034670108.1_1_[gene=blaOXA]_[locus_tag=A7J11_06233]_[protein=OXA-23_family_carbapenem-hydrolyzing_class_D_beta-lactamase_OXA-81     GTAAAACGTATTGGTTTCGGTA-------- 480
lcl|OR147936.1_cds_WKT28621.1_1_[gene=blaOXA]_[protein=OXA-23_family_carbapenem-hydrolyzing_class_D_beta-lactamase_OXA-23]_[protein_id=WKT28621.1]_[lo     GTAAAACGTATTGGTTTCGGTA-------- 480
lcl|OR188141.1_cds_WMD01666.1_1_[gene=blaOXA]_[protein=OXA-23_family_carbapenem-hydrolyzing_class_D_beta-lactamase_OXA-23]_[protein_id=WMD01666.1]_[lo     GTAAAACGTATTGGTTTCGGTA-------- 480
PF                                                                                                                                                         ------------------------------ 480
PR                                                                                                                                                         ------------------------------ 480
                                                                                                                                                                                         

OXA-1_consensus                                                                                                                                            TTCTCTGGAGATAAAGAAAGAAACAACGGA 510
OXA01_crRNA                                                                                                                                                ------------------------------ 510
Forward_primer                                                                                                                                             ------------------------------ 510
Reverse_primer                                                                                                                                             ------------------------------ 510
lcl|MZ133800.1_cds_QUW44371.1_1_[gene=blaOXA]_[protein=carbapenem-hydrolyzing_class_D_beta-lactamase_OXA-23]_[protein_id=QUW44371.1]_[location=1..822]     ----------ATGCTGAAATTGGACAGCAG 510
lcl|NG_070898.1_cds_WP_194293137.1_1_[gene=blaOXA]_[locus_tag=A7J11_06951]_[protein=OXA-23_family_carbapenem-hydrolyzing_class_D_beta-lactamase_OXA-89     ----------ATGCTGAAATTGGACAGCAG 510
lcl|PQ834529.1_cds_XLZ96864.1_1_[gene=blaOXA]_[protein=OXA-23_family_carbapenem-hydrolyzing_class_D_beta-lactamase_OXA-1325]_[protein_id=XLZ96864.1]_[     ----------ATGCTGAAATTGGACAGCAG 510
lcl|MG213846.1_cds_AXV45360.1_1_[gene=blaOXA]_[protein=carbapenem-hydrolyzing_class_D_beta-lactamase_OXA-23-like_protein]_[protein_id=AXV45360.1]_[loc     ----------ATGCTGAAATTGGACAGCAG 510
lcl|MG213847.1_cds_AXV45361.1_1_[gene=blaOXA]_[protein=carbapenem-hydrolyzing_class_D_beta-lactamase_OXA-23-like_protein]_[protein_id=AXV45361.1]_[loc     ----------ATGCTGAAATTGGACAGCAG 510
lcl|MG213848.1_cds_AXV45362.1_1_[gene=blaOXA]_[protein=carbapenem-hydrolyzing_class_D_beta-lactamase_OXA-23-like_protein]_[protein_id=AXV45362.1]_[loc     ----------ATGCTGAAATTGGACAGCAG 510
lcl|MK645918.1_cds_QBQ03031.1_1_[gene=blaOXA]_[protein=OXA-23_family_carbapenem-hydrolyzing_class_D_beta-lactamase_OXA-806]_[protein_id=QBQ03031.1]_[l     ----------ATGCTGAAATTGGACAGCAG 510
lcl|MK645919.1_cds_QBQ03032.1_1_[gene=blaOXA]_[protein=OXA-23_family_carbapenem-hydrolyzing_class_D_beta-lactamase_OXA-807]_[protein_id=QBQ03032.1]_[l     ----------ATGCTGAAATTGGACAGCAG 510
lcl|MK645920.1_cds_QBQ03033.1_1_[gene=blaOXA]_[protein=OXA-23_family_carbapenem-hydrolyzing_class_D_beta-lactamase_OXA-808]_[protein_id=QBQ03033.1]_[l     ----------ATGCTGAAATTGGACAGCAG 510
lcl|MK645921.1_cds_QBQ03034.1_1_[gene=blaOXA]_[protein=OXA-23_family_carbapenem-hydrolyzing_class_D_beta-lactamase_OXA-809]_[protein_id=QBQ03034.1]_[l     ----------ATACTGAAATTGGACAGCAG 510
lcl|MK645922.1_cds_QBQ03035.1_1_[gene=blaOXA]_[protein=OXA-23_family_carbapenem-hydrolyzing_class_D_beta-lactamase_OXA-810]_[protein_id=QBQ03035.1]_[l     ----------ATGCTGAAATTGGACAGCAG 510
lcl|MK645923.1_cds_QBQ03036.1_1_[gene=blaOXA]_[protein=OXA-23_family_carbapenem-hydrolyzing_class_D_beta-lactamase_OXA-811]_[protein_id=QBQ03036.1]_[l     ----------ATGCTGAAATTGGACAGCAG 510
lcl|MK645924.1_cds_QBQ03037.1_1_[gene=blaOXA]_[protein=OXA-23_family_carbapenem-hydrolyzing_class_D_beta-lactamase_OXA-812]_[protein_id=QBQ03037.1]_[l     ----------ATACTGAAATTGGACAGCAG 510
lcl|MK645925.1_cds_QBQ03038.1_1_[gene=blaOXA]_[protein=OXA-23_family_carbapenem-hydrolyzing_class_D_beta-lactamase_OXA-813]_[protein_id=QBQ03038.1]_[l     ----------ATGCTGAAATTGGACAGCAG 510
lcl|MK645926.1_cds_QBQ03039.1_1_[gene=blaOXA]_[protein=OXA-23_family_carbapenem-hydrolyzing_class_D_beta-lactamase_OXA-814]_[protein_id=QBQ03039.1]_[l     ----------ATGCTGAAATTGGACAGCAG 510
lcl|MK645927.1_cds_QBQ03040.1_1_[gene=blaOXA]_[protein=OXA-23_family_carbapenem-hydrolyzing_class_D_beta-lactamase_OXA-815]_[protein_id=QBQ03040.1]_[l     ----------ATGCTGAAATTGGACAGCAG 510
lcl|MK645928.1_cds_QBQ03041.1_1_[gene=blaOXA]_[protein=OXA-23_family_carbapenem-hydrolyzing_class_D_beta-lactamase_OXA-816]_[protein_id=QBQ03041.1]_[l     ----------ATACTGAAATTGGACAGCAG 510
lcl|MK645929.1_cds_QBQ03042.1_1_[gene=blaOXA]_[protein=OXA-23_family_carbapenem-hydrolyzing_class_D_beta-lactamase_OXA-817]_[protein_id=QBQ03042.1]_[l     ----------ATGCTGAAATTGGACAGCAG 510
lcl|MK645930.1_cds_QBQ03043.1_1_[gene=blaOXA]_[protein=OXA-23_family_carbapenem-hydrolyzing_class_D_beta-lactamase_OXA-818]_[protein_id=QBQ03043.1]_[l     ----------ATGCTGAAATTGGACAGCAG 510
lcl|NG_049433.1_cds_WP_063861038.1_1_[gene=blaOXA]_[locus_tag=A7J11_02176]_[protein=OXA-23_family_carbapenem-hydrolyzing_class_D_beta-lactamase_OXA-13     ----------ATGCTGAAATTGGACAGCAG 510
lcl|NG_049814.1_cds_WP_063864531.1_1_[gene=blaOXA]_[locus_tag=A7J11_01467]_[protein=OXA-23_family_carbapenem-hydrolyzing_class_D_beta-lactamase_OXA-73     ----------ATGCTGAAATTGGACAGCAG 510
lcl|NG_064764.1_cds_WP_136512097.1_1_[gene=blaOXA]_[locus_tag=A7J11_06222]_[protein=OXA-23_family_carbapenem-hydrolyzing_class_D_beta-lactamase_OXA-80     ----------ATGCTGAAATTGGACAGCAG 510
lcl|NG_064765.1_cds_WP_136512098.1_1_[gene=blaOXA]_[locus_tag=A7J11_06223]_[protein=OXA-23_family_carbapenem-hydrolyzing_class_D_beta-lactamase_OXA-80     ----------ATGCTGAAATTGGACAGCAG 510
lcl|NG_064766.1_cds_WP_136512099.1_1_[gene=blaOXA]_[locus_tag=A7J11_06224]_[protein=OXA-23_family_carbapenem-hydrolyzing_class_D_beta-lactamase_OXA-80     ----------ATGCTGAAATTGGACAGCAG 510
lcl|NG_064767.1_cds_WP_136512100.1_1_[gene=blaOXA]_[locus_tag=A7J11_06225]_[protein=OXA-23_family_carbapenem-hydrolyzing_class_D_beta-lactamase_OXA-80     ----------ATACTGAAATTGGACAGCAG 510
lcl|NG_064768.1_cds_WP_136512101.1_1_[gene=blaOXA]_[locus_tag=A7J11_06226]_[protein=OXA-23_family_carbapenem-hydrolyzing_class_D_beta-lactamase_OXA-81     ----------ATGCTGAAATTGGACAGCAG 510
lcl|NG_064769.1_cds_WP_136512102.1_1_[gene=blaOXA]_[locus_tag=A7J11_06227]_[protein=OXA-23_family_carbapenem-hydrolyzing_class_D_beta-lactamase_OXA-81     ----------ATGCTGAAATTGGACAGCAG 510
lcl|NG_064770.1_cds_WP_034688190.1_1_[gene=blaOXA]_[locus_tag=A7J11_06228]_[protein=OXA-23_family_carbapenem-hydrolyzing_class_D_beta-lactamase_OXA-81     ----------ATACTGAAATTGGACAGCAG 510
lcl|NG_064771.1_cds_WP_005404206.1_1_[gene=blaOXA]_[locus_tag=A7J11_06118]_[protein=OXA-23_family_carbapenem-hydrolyzing_class_D_beta-lactamase_OXA-81     ----------ATGCTGAAATTGGACAGCAG 510
lcl|NG_064772.1_cds_WP_005405613.1_1_[gene=blaOXA]_[locus_tag=A7J11_06229]_[protein=OXA-23_family_carbapenem-hydrolyzing_class_D_beta-lactamase_OXA-81     ----------ATGCTGAAATTGGACAGCAG 510
lcl|NG_064773.1_cds_WP_111280830.1_1_[gene=blaOXA]_[locus_tag=A7J11_06230]_[protein=OXA-23_family_carbapenem-hydrolyzing_class_D_beta-lactamase_OXA-81     ----------ATGCTGAAATTGGACAGCAG 510
lcl|NG_064774.1_cds_WP_026444036.1_1_[gene=blaOXA]_[locus_tag=A7J11_06231]_[protein=OXA-23_family_carbapenem-hydrolyzing_class_D_beta-lactamase_OXA-81     ----------ATACTGAAATTGGACAGCAG 510
lcl|NG_064775.1_cds_WP_075040046.1_1_[gene=blaOXA]_[locus_tag=A7J11_06232]_[protein=OXA-23_family_carbapenem-hydrolyzing_class_D_beta-lactamase_OXA-81     ----------ATGCTGAAATTGGACAGCAG 510
lcl|NG_064776.1_cds_WP_034670108.1_1_[gene=blaOXA]_[locus_tag=A7J11_06233]_[protein=OXA-23_family_carbapenem-hydrolyzing_class_D_beta-lactamase_OXA-81     ----------ATGCTGAAATTGGACAGCAG 510
lcl|OR147936.1_cds_WKT28621.1_1_[gene=blaOXA]_[protein=OXA-23_family_carbapenem-hydrolyzing_class_D_beta-lactamase_OXA-23]_[protein_id=WKT28621.1]_[lo     ----------ATGCTGAAATTGGACAGCAG 510
lcl|OR188141.1_cds_WMD01666.1_1_[gene=blaOXA]_[protein=OXA-23_family_carbapenem-hydrolyzing_class_D_beta-lactamase_OXA-23]_[protein_id=WMD01666.1]_[lo     ----------ATGCTGAAATTGGACAGCAG 510
PF                                                                                                                                                         ------------------------------ 510
PR                                                                                                                                                         ------------------------------ 510
                                                                                                                                                                                         

OXA-1_consensus                                                                                                                                            TTAACAGAAGCATGGCTCGAAAGTAGCTTA 540
OXA01_crRNA                                                                                                                                                ------------------------------ 540
Forward_primer                                                                                                                                             --------AGCATGGCTCGAAAGTAGCTTA 540
Reverse_primer                                                                                                                                             ------------------------------ 540
lcl|MZ133800.1_cds_QUW44371.1_1_[gene=blaOXA]_[protein=carbapenem-hydrolyzing_class_D_beta-lactamase_OXA-23]_[protein_id=QUW44371.1]_[location=1..822]     GTTGATAATTTCTGGTTGGTAGGACCATTA 540
lcl|NG_070898.1_cds_WP_194293137.1_1_[gene=blaOXA]_[locus_tag=A7J11_06951]_[protein=OXA-23_family_carbapenem-hydrolyzing_class_D_beta-lactamase_OXA-89     GTTGATAATTTCTGGTTGGTAGGACCATTA 540
lcl|PQ834529.1_cds_XLZ96864.1_1_[gene=blaOXA]_[protein=OXA-23_family_carbapenem-hydrolyzing_class_D_beta-lactamase_OXA-1325]_[protein_id=XLZ96864.1]_[     GTTGATAATTTCTGGTTGGTAGGACCATTA 540
lcl|MG213846.1_cds_AXV45360.1_1_[gene=blaOXA]_[protein=carbapenem-hydrolyzing_class_D_beta-lactamase_OXA-23-like_protein]_[protein_id=AXV45360.1]_[loc     GTTGATAATTTCTGGTTGGTAGGGCCATTA 540
lcl|MG213847.1_cds_AXV45361.1_1_[gene=blaOXA]_[protein=carbapenem-hydrolyzing_class_D_beta-lactamase_OXA-23-like_protein]_[protein_id=AXV45361.1]_[loc     GTTGATAATTTCTGGTTGGTAGGGCCATTA 540
lcl|MG213848.1_cds_AXV45362.1_1_[gene=blaOXA]_[protein=carbapenem-hydrolyzing_class_D_beta-lactamase_OXA-23-like_protein]_[protein_id=AXV45362.1]_[loc     GTTGATAATTTCTGGTTGGTAGGGCCATTA 540
lcl|MK645918.1_cds_QBQ03031.1_1_[gene=blaOXA]_[protein=OXA-23_family_carbapenem-hydrolyzing_class_D_beta-lactamase_OXA-806]_[protein_id=QBQ03031.1]_[l     GTTGATAATTTCTGGTTGGTAGGGCCATTA 540
lcl|MK645919.1_cds_QBQ03032.1_1_[gene=blaOXA]_[protein=OXA-23_family_carbapenem-hydrolyzing_class_D_beta-lactamase_OXA-807]_[protein_id=QBQ03032.1]_[l     GTTGATAATTTCTGGTTGGTAGGGCCATTA 540
lcl|MK645920.1_cds_QBQ03033.1_1_[gene=blaOXA]_[protein=OXA-23_family_carbapenem-hydrolyzing_class_D_beta-lactamase_OXA-808]_[protein_id=QBQ03033.1]_[l     GTTGATAATTTCTGGTTGGTAGGGCCATTA 540
lcl|MK645921.1_cds_QBQ03034.1_1_[gene=blaOXA]_[protein=OXA-23_family_carbapenem-hydrolyzing_class_D_beta-lactamase_OXA-809]_[protein_id=QBQ03034.1]_[l     GTTGATAATTTCTGGTTGGTAGGGCCATTA 540
lcl|MK645922.1_cds_QBQ03035.1_1_[gene=blaOXA]_[protein=OXA-23_family_carbapenem-hydrolyzing_class_D_beta-lactamase_OXA-810]_[protein_id=QBQ03035.1]_[l     GTTGATAATTTCTGGTTGGTAGGACCATTA 540
lcl|MK645923.1_cds_QBQ03036.1_1_[gene=blaOXA]_[protein=OXA-23_family_carbapenem-hydrolyzing_class_D_beta-lactamase_OXA-811]_[protein_id=QBQ03036.1]_[l     GTTGATAATTTCTGGTTGGTAGGGCCATTA 540
lcl|MK645924.1_cds_QBQ03037.1_1_[gene=blaOXA]_[protein=OXA-23_family_carbapenem-hydrolyzing_class_D_beta-lactamase_OXA-812]_[protein_id=QBQ03037.1]_[l     GTTGATAATTTCTGGTTGGTAGGGCCATTA 540
lcl|MK645925.1_cds_QBQ03038.1_1_[gene=blaOXA]_[protein=OXA-23_family_carbapenem-hydrolyzing_class_D_beta-lactamase_OXA-813]_[protein_id=QBQ03038.1]_[l     GTTGATAATTTCTGGTTGGTAGGGCCATTA 540
lcl|MK645926.1_cds_QBQ03039.1_1_[gene=blaOXA]_[protein=OXA-23_family_carbapenem-hydrolyzing_class_D_beta-lactamase_OXA-814]_[protein_id=QBQ03039.1]_[l     GTTGATAATTTCTGGTTGGTAGGGCCATTA 540
lcl|MK645927.1_cds_QBQ03040.1_1_[gene=blaOXA]_[protein=OXA-23_family_carbapenem-hydrolyzing_class_D_beta-lactamase_OXA-815]_[protein_id=QBQ03040.1]_[l     GTTGACAATTTCTGGTTGATAGGCCCATTA 540
lcl|MK645928.1_cds_QBQ03041.1_1_[gene=blaOXA]_[protein=OXA-23_family_carbapenem-hydrolyzing_class_D_beta-lactamase_OXA-816]_[protein_id=QBQ03041.1]_[l     GTTGATAATTTCTGGTTGGTAGGGCCATTA 540
lcl|MK645929.1_cds_QBQ03042.1_1_[gene=blaOXA]_[protein=OXA-23_family_carbapenem-hydrolyzing_class_D_beta-lactamase_OXA-817]_[protein_id=QBQ03042.1]_[l     GTTGACAATTTCTGGTTGATAGGCCCATTA 540
lcl|MK645930.1_cds_QBQ03043.1_1_[gene=blaOXA]_[protein=OXA-23_family_carbapenem-hydrolyzing_class_D_beta-lactamase_OXA-818]_[protein_id=QBQ03043.1]_[l     GTTGATAATTTCTGGTTGGTAGGGCCATTA 540
lcl|NG_049433.1_cds_WP_063861038.1_1_[gene=blaOXA]_[locus_tag=A7J11_02176]_[protein=OXA-23_family_carbapenem-hydrolyzing_class_D_beta-lactamase_OXA-13     GTTGACAATTTCTGGTTGATAGGCCCATTA 540
lcl|NG_049814.1_cds_WP_063864531.1_1_[gene=blaOXA]_[locus_tag=A7J11_01467]_[protein=OXA-23_family_carbapenem-hydrolyzing_class_D_beta-lactamase_OXA-73     GTTGATAATTTCTGGTTGGTAGGACCATTA 540
lcl|NG_064764.1_cds_WP_136512097.1_1_[gene=blaOXA]_[locus_tag=A7J11_06222]_[protein=OXA-23_family_carbapenem-hydrolyzing_class_D_beta-lactamase_OXA-80     GTTGATAATTTCTGGTTGGTAGGGCCATTA 540
lcl|NG_064765.1_cds_WP_136512098.1_1_[gene=blaOXA]_[locus_tag=A7J11_06223]_[protein=OXA-23_family_carbapenem-hydrolyzing_class_D_beta-lactamase_OXA-80     GTTGATAATTTCTGGTTGGTAGGGCCATTA 540
lcl|NG_064766.1_cds_WP_136512099.1_1_[gene=blaOXA]_[locus_tag=A7J11_06224]_[protein=OXA-23_family_carbapenem-hydrolyzing_class_D_beta-lactamase_OXA-80     GTTGATAATTTCTGGTTGGTAGGGCCATTA 540
lcl|NG_064767.1_cds_WP_136512100.1_1_[gene=blaOXA]_[locus_tag=A7J11_06225]_[protein=OXA-23_family_carbapenem-hydrolyzing_class_D_beta-lactamase_OXA-80     GTTGATAATTTCTGGTTGGTAGGGCCATTA 540
lcl|NG_064768.1_cds_WP_136512101.1_1_[gene=blaOXA]_[locus_tag=A7J11_06226]_[protein=OXA-23_family_carbapenem-hydrolyzing_class_D_beta-lactamase_OXA-81     GTTGATAATTTCTGGTTGGTAGGACCATTA 540
lcl|NG_064769.1_cds_WP_136512102.1_1_[gene=blaOXA]_[locus_tag=A7J11_06227]_[protein=OXA-23_family_carbapenem-hydrolyzing_class_D_beta-lactamase_OXA-81     GTTGATAATTTCTGGTTGGTAGGGCCATTA 540
lcl|NG_064770.1_cds_WP_034688190.1_1_[gene=blaOXA]_[locus_tag=A7J11_06228]_[protein=OXA-23_family_carbapenem-hydrolyzing_class_D_beta-lactamase_OXA-81     GTTGATAATTTCTGGTTGGTAGGGCCATTA 540
lcl|NG_064771.1_cds_WP_005404206.1_1_[gene=blaOXA]_[locus_tag=A7J11_06118]_[protein=OXA-23_family_carbapenem-hydrolyzing_class_D_beta-lactamase_OXA-81     GTTGATAATTTCTGGTTGGTAGGGCCATTA 540
lcl|NG_064772.1_cds_WP_005405613.1_1_[gene=blaOXA]_[locus_tag=A7J11_06229]_[protein=OXA-23_family_carbapenem-hydrolyzing_class_D_beta-lactamase_OXA-81     GTTGATAATTTCTGGTTGGTAGGGCCATTA 540
lcl|NG_064773.1_cds_WP_111280830.1_1_[gene=blaOXA]_[locus_tag=A7J11_06230]_[protein=OXA-23_family_carbapenem-hydrolyzing_class_D_beta-lactamase_OXA-81     GTTGACAATTTCTGGTTGATAGGCCCATTA 540
lcl|NG_064774.1_cds_WP_026444036.1_1_[gene=blaOXA]_[locus_tag=A7J11_06231]_[protein=OXA-23_family_carbapenem-hydrolyzing_class_D_beta-lactamase_OXA-81     GTTGATAATTTCTGGTTGGTAGGGCCATTA 540
lcl|NG_064775.1_cds_WP_075040046.1_1_[gene=blaOXA]_[locus_tag=A7J11_06232]_[protein=OXA-23_family_carbapenem-hydrolyzing_class_D_beta-lactamase_OXA-81     GTTGACAATTTCTGGTTGATAGGCCCATTA 540
lcl|NG_064776.1_cds_WP_034670108.1_1_[gene=blaOXA]_[locus_tag=A7J11_06233]_[protein=OXA-23_family_carbapenem-hydrolyzing_class_D_beta-lactamase_OXA-81     GTTGATAATTTCTGGTTGGTAGGGCCATTA 540
lcl|OR147936.1_cds_WKT28621.1_1_[gene=blaOXA]_[protein=OXA-23_family_carbapenem-hydrolyzing_class_D_beta-lactamase_OXA-23]_[protein_id=WKT28621.1]_[lo     GTTGATAATTTCTGGTTGGTAGGACCATTA 540
lcl|OR188141.1_cds_WMD01666.1_1_[gene=blaOXA]_[protein=OXA-23_family_carbapenem-hydrolyzing_class_D_beta-lactamase_OXA-23]_[protein_id=WMD01666.1]_[lo     GTTGATAATTTCTGGTTGGTAGGACCATTA 540
PF                                                                                                                                                         --------AGCATGGCTCGAAAGTAGCTTA 540
PR                                                                                                                                                         ------------------------------ 540
                                                                                                                                                                                         

OXA-1_consensus                                                                                                                                            AAAATTTCACCAGAAGAACAAATTCAATTC 570
OXA01_crRNA                                                                                                                                                ------------------------------ 570
Forward_primer                                                                                                                                             ------------------------------ 570
Reverse_primer                                                                                                                                             ------------------------------ 570
lcl|MZ133800.1_cds_QUW44371.1_1_[gene=blaOXA]_[protein=carbapenem-hydrolyzing_class_D_beta-lactamase_OXA-23]_[protein_id=QUW44371.1]_[location=1..822]     AAGGTTACGCCTATTCAAGAGGTAGAGTTT 570
lcl|NG_070898.1_cds_WP_194293137.1_1_[gene=blaOXA]_[locus_tag=A7J11_06951]_[protein=OXA-23_family_carbapenem-hydrolyzing_class_D_beta-lactamase_OXA-89     AAGGTTACGCCTATTCAAGAGGTAGAGTTT 570
lcl|PQ834529.1_cds_XLZ96864.1_1_[gene=blaOXA]_[protein=OXA-23_family_carbapenem-hydrolyzing_class_D_beta-lactamase_OXA-1325]_[protein_id=XLZ96864.1]_[     AAGGTTACGCCTATTCAAGAGGTAGAGTTT 570
lcl|MG213846.1_cds_AXV45360.1_1_[gene=blaOXA]_[protein=carbapenem-hydrolyzing_class_D_beta-lactamase_OXA-23-like_protein]_[protein_id=AXV45360.1]_[loc     AAGGTTACGCCTATTCAAGAGGTAGAGTTT 570
lcl|MG213847.1_cds_AXV45361.1_1_[gene=blaOXA]_[protein=carbapenem-hydrolyzing_class_D_beta-lactamase_OXA-23-like_protein]_[protein_id=AXV45361.1]_[loc     AAGGTTACGCCTATTCAAGAGGTAGAGTTT 570
lcl|MG213848.1_cds_AXV45362.1_1_[gene=blaOXA]_[protein=carbapenem-hydrolyzing_class_D_beta-lactamase_OXA-23-like_protein]_[protein_id=AXV45362.1]_[loc     AAGGTTACGCCTATTCAAGAGGTAGAGTTT 570
lcl|MK645918.1_cds_QBQ03031.1_1_[gene=blaOXA]_[protein=OXA-23_family_carbapenem-hydrolyzing_class_D_beta-lactamase_OXA-806]_[protein_id=QBQ03031.1]_[l     AAGGTTACGCCTATTCAAGAGGTAGAGTTT 570
lcl|MK645919.1_cds_QBQ03032.1_1_[gene=blaOXA]_[protein=OXA-23_family_carbapenem-hydrolyzing_class_D_beta-lactamase_OXA-807]_[protein_id=QBQ03032.1]_[l     AAGGTTACGCCTATTCAAGAGGTAGAGTTT 570
lcl|MK645920.1_cds_QBQ03033.1_1_[gene=blaOXA]_[protein=OXA-23_family_carbapenem-hydrolyzing_class_D_beta-lactamase_OXA-808]_[protein_id=QBQ03033.1]_[l     AAGGTTACGCCTATTCAAGAGGTAGAGTTT 570
lcl|MK645921.1_cds_QBQ03034.1_1_[gene=blaOXA]_[protein=OXA-23_family_carbapenem-hydrolyzing_class_D_beta-lactamase_OXA-809]_[protein_id=QBQ03034.1]_[l     AAGGTCACGCCTATTCAAGAGGTAGAGTTT 570
lcl|MK645922.1_cds_QBQ03035.1_1_[gene=blaOXA]_[protein=OXA-23_family_carbapenem-hydrolyzing_class_D_beta-lactamase_OXA-810]_[protein_id=QBQ03035.1]_[l     AAGGTTACGCCTATTCAAGAGGTAGAGTTT 570
lcl|MK645923.1_cds_QBQ03036.1_1_[gene=blaOXA]_[protein=OXA-23_family_carbapenem-hydrolyzing_class_D_beta-lactamase_OXA-811]_[protein_id=QBQ03036.1]_[l     AAGGTTACGCCTATTCAAGAGGTAGAGTTT 570
lcl|MK645924.1_cds_QBQ03037.1_1_[gene=blaOXA]_[protein=OXA-23_family_carbapenem-hydrolyzing_class_D_beta-lactamase_OXA-812]_[protein_id=QBQ03037.1]_[l     AAGGTTACGCCTATTCAAGAGGTAGAGTTT 570
lcl|MK645925.1_cds_QBQ03038.1_1_[gene=blaOXA]_[protein=OXA-23_family_carbapenem-hydrolyzing_class_D_beta-lactamase_OXA-813]_[protein_id=QBQ03038.1]_[l     AAGGTTACGCCTATTCAAGAGGTAGAGTTT 570
lcl|MK645926.1_cds_QBQ03039.1_1_[gene=blaOXA]_[protein=OXA-23_family_carbapenem-hydrolyzing_class_D_beta-lactamase_OXA-814]_[protein_id=QBQ03039.1]_[l     AAGGTTACGCCTATTCAAGAGGTAGAGTTT 570
lcl|MK645927.1_cds_QBQ03040.1_1_[gene=blaOXA]_[protein=OXA-23_family_carbapenem-hydrolyzing_class_D_beta-lactamase_OXA-815]_[protein_id=QBQ03040.1]_[l     AAGGTCACGCCTATTCAAGAGGTAGAGTTT 570
lcl|MK645928.1_cds_QBQ03041.1_1_[gene=blaOXA]_[protein=OXA-23_family_carbapenem-hydrolyzing_class_D_beta-lactamase_OXA-816]_[protein_id=QBQ03041.1]_[l     AAGGTTACGCCTATTCAAGAGGTAGAGTTT 570
lcl|MK645929.1_cds_QBQ03042.1_1_[gene=blaOXA]_[protein=OXA-23_family_carbapenem-hydrolyzing_class_D_beta-lactamase_OXA-817]_[protein_id=QBQ03042.1]_[l     AAGGTCACGCCTATTCAAGAGGTAGAGTTT 570
lcl|MK645930.1_cds_QBQ03043.1_1_[gene=blaOXA]_[protein=OXA-23_family_carbapenem-hydrolyzing_class_D_beta-lactamase_OXA-818]_[protein_id=QBQ03043.1]_[l     AAGGTTACGCCTATTCAAGAGGTAGAGTTT 570
lcl|NG_049433.1_cds_WP_063861038.1_1_[gene=blaOXA]_[locus_tag=A7J11_02176]_[protein=OXA-23_family_carbapenem-hydrolyzing_class_D_beta-lactamase_OXA-13     AAGGTCACGCCTATTCAAGAGGTAGAGTTT 570
lcl|NG_049814.1_cds_WP_063864531.1_1_[gene=blaOXA]_[locus_tag=A7J11_01467]_[protein=OXA-23_family_carbapenem-hydrolyzing_class_D_beta-lactamase_OXA-73     AAGGTTACGCCTATTCAAGAGGTAGAGTTT 570
lcl|NG_064764.1_cds_WP_136512097.1_1_[gene=blaOXA]_[locus_tag=A7J11_06222]_[protein=OXA-23_family_carbapenem-hydrolyzing_class_D_beta-lactamase_OXA-80     AAGGTTACGCCTATTCAAGAGGTAGAGTTT 570
lcl|NG_064765.1_cds_WP_136512098.1_1_[gene=blaOXA]_[locus_tag=A7J11_06223]_[protein=OXA-23_family_carbapenem-hydrolyzing_class_D_beta-lactamase_OXA-80     AAGGTTACGCCTATTCAAGAGGTAGAGTTT 570
lcl|NG_064766.1_cds_WP_136512099.1_1_[gene=blaOXA]_[locus_tag=A7J11_06224]_[protein=OXA-23_family_carbapenem-hydrolyzing_class_D_beta-lactamase_OXA-80     AAGGTTACGCCTATTCAAGAGGTAGAGTTT 570
lcl|NG_064767.1_cds_WP_136512100.1_1_[gene=blaOXA]_[locus_tag=A7J11_06225]_[protein=OXA-23_family_carbapenem-hydrolyzing_class_D_beta-lactamase_OXA-80     AAGGTCACGCCTATTCAAGAGGTAGAGTTT 570
lcl|NG_064768.1_cds_WP_136512101.1_1_[gene=blaOXA]_[locus_tag=A7J11_06226]_[protein=OXA-23_family_carbapenem-hydrolyzing_class_D_beta-lactamase_OXA-81     AAGGTTACGCCTATTCAAGAGGTAGAGTTT 570
lcl|NG_064769.1_cds_WP_136512102.1_1_[gene=blaOXA]_[locus_tag=A7J11_06227]_[protein=OXA-23_family_carbapenem-hydrolyzing_class_D_beta-lactamase_OXA-81     AAGGTTACGCCTATTCAAGAGGTAGAGTTT 570
lcl|NG_064770.1_cds_WP_034688190.1_1_[gene=blaOXA]_[locus_tag=A7J11_06228]_[protein=OXA-23_family_carbapenem-hydrolyzing_class_D_beta-lactamase_OXA-81     AAGGTTACGCCTATTCAAGAGGTAGAGTTT 570
lcl|NG_064771.1_cds_WP_005404206.1_1_[gene=blaOXA]_[locus_tag=A7J11_06118]_[protein=OXA-23_family_carbapenem-hydrolyzing_class_D_beta-lactamase_OXA-81     AAGGTTACGCCTATTCAAGAGGTAGAGTTT 570
lcl|NG_064772.1_cds_WP_005405613.1_1_[gene=blaOXA]_[locus_tag=A7J11_06229]_[protein=OXA-23_family_carbapenem-hydrolyzing_class_D_beta-lactamase_OXA-81     AAGGTTACGCCTATTCAAGAGGTAGAGTTT 570
lcl|NG_064773.1_cds_WP_111280830.1_1_[gene=blaOXA]_[locus_tag=A7J11_06230]_[protein=OXA-23_family_carbapenem-hydrolyzing_class_D_beta-lactamase_OXA-81     AAGGTCACGCCTATTCAAGAGGTAGAGTTT 570
lcl|NG_064774.1_cds_WP_026444036.1_1_[gene=blaOXA]_[locus_tag=A7J11_06231]_[protein=OXA-23_family_carbapenem-hydrolyzing_class_D_beta-lactamase_OXA-81     AAGGTTACGCCTATTCAAGAGGTAGAGTTT 570
lcl|NG_064775.1_cds_WP_075040046.1_1_[gene=blaOXA]_[locus_tag=A7J11_06232]_[protein=OXA-23_family_carbapenem-hydrolyzing_class_D_beta-lactamase_OXA-81     AAGGTCACGCCTATTCAAGAGGTAGAGTTT 570
lcl|NG_064776.1_cds_WP_034670108.1_1_[gene=blaOXA]_[locus_tag=A7J11_06233]_[protein=OXA-23_family_carbapenem-hydrolyzing_class_D_beta-lactamase_OXA-81     AAGGTTACGCCTATTCAAGAGGTAGAGTTT 570
lcl|OR147936.1_cds_WKT28621.1_1_[gene=blaOXA]_[protein=OXA-23_family_carbapenem-hydrolyzing_class_D_beta-lactamase_OXA-23]_[protein_id=WKT28621.1]_[lo     AAGGTTACGCCTATTCAAGAGGTAGAGTTT 570
lcl|OR188141.1_cds_WMD01666.1_1_[gene=blaOXA]_[protein=OXA-23_family_carbapenem-hydrolyzing_class_D_beta-lactamase_OXA-23]_[protein_id=WMD01666.1]_[lo     AAGGTTACGCCTATTCAAGAGGTAGAGTTT 570
PF                                                                                                                                                         ------------------------------ 570
PR                                                                                                                                                         ------------------------------ 570
                                                                                                                                                                                         

OXA-1_consensus                                                                                                                                            CTGCGTAAAATTATTAATCACAATCTCCCA 600
OXA01_crRNA                                                                                                                                                ------------------------------ 600
Forward_primer                                                                                                                                             ------------------------------ 600
Reverse_primer                                                                                                                                             ------------------------------ 600
lcl|MZ133800.1_cds_QUW44371.1_1_[gene=blaOXA]_[protein=carbapenem-hydrolyzing_class_D_beta-lactamase_OXA-23]_[protein_id=QUW44371.1]_[location=1..822]     GTTTCCCAATTAGCACATACACAGCTTCCA 600
lcl|NG_070898.1_cds_WP_194293137.1_1_[gene=blaOXA]_[locus_tag=A7J11_06951]_[protein=OXA-23_family_carbapenem-hydrolyzing_class_D_beta-lactamase_OXA-89     GTTTCCCAATTAGCACATACACAGCTTCCA 600
lcl|PQ834529.1_cds_XLZ96864.1_1_[gene=blaOXA]_[protein=OXA-23_family_carbapenem-hydrolyzing_class_D_beta-lactamase_OXA-1325]_[protein_id=XLZ96864.1]_[     GTTTCCCAATTAGCACATACACAGCTTCCA 600
lcl|MG213846.1_cds_AXV45360.1_1_[gene=blaOXA]_[protein=carbapenem-hydrolyzing_class_D_beta-lactamase_OXA-23-like_protein]_[protein_id=AXV45360.1]_[loc     GTTTCTCAATTGGCGCATACACAGCTTCCA 600
lcl|MG213847.1_cds_AXV45361.1_1_[gene=blaOXA]_[protein=carbapenem-hydrolyzing_class_D_beta-lactamase_OXA-23-like_protein]_[protein_id=AXV45361.1]_[loc     GTTTCTCAATTGGCGCATACACAGCTTCCA 600
lcl|MG213848.1_cds_AXV45362.1_1_[gene=blaOXA]_[protein=carbapenem-hydrolyzing_class_D_beta-lactamase_OXA-23-like_protein]_[protein_id=AXV45362.1]_[loc     GTTTCTCAATTGGCGCATACACAGCTTCCA 600
lcl|MK645918.1_cds_QBQ03031.1_1_[gene=blaOXA]_[protein=OXA-23_family_carbapenem-hydrolyzing_class_D_beta-lactamase_OXA-806]_[protein_id=QBQ03031.1]_[l     GTTTCTCAATTGGCGCATACACAGCTTCCA 600
lcl|MK645919.1_cds_QBQ03032.1_1_[gene=blaOXA]_[protein=OXA-23_family_carbapenem-hydrolyzing_class_D_beta-lactamase_OXA-807]_[protein_id=QBQ03032.1]_[l     GTTTCTCAATTGGCGCATACACAGCTTCCA 600
lcl|MK645920.1_cds_QBQ03033.1_1_[gene=blaOXA]_[protein=OXA-23_family_carbapenem-hydrolyzing_class_D_beta-lactamase_OXA-808]_[protein_id=QBQ03033.1]_[l     GTTTCTCAATTGGCGCATACACAGCTTCCA 600
lcl|MK645921.1_cds_QBQ03034.1_1_[gene=blaOXA]_[protein=OXA-23_family_carbapenem-hydrolyzing_class_D_beta-lactamase_OXA-809]_[protein_id=QBQ03034.1]_[l     GTTTCTCAATTGGCACATACACAGCTTCCA 600
lcl|MK645922.1_cds_QBQ03035.1_1_[gene=blaOXA]_[protein=OXA-23_family_carbapenem-hydrolyzing_class_D_beta-lactamase_OXA-810]_[protein_id=QBQ03035.1]_[l     GTTTCCCAATTAGCACATACACAGCTTCCA 600
lcl|MK645923.1_cds_QBQ03036.1_1_[gene=blaOXA]_[protein=OXA-23_family_carbapenem-hydrolyzing_class_D_beta-lactamase_OXA-811]_[protein_id=QBQ03036.1]_[l     GTTTCTCAATTGGCGCATACACAGCTTCCA 600
lcl|MK645924.1_cds_QBQ03037.1_1_[gene=blaOXA]_[protein=OXA-23_family_carbapenem-hydrolyzing_class_D_beta-lactamase_OXA-812]_[protein_id=QBQ03037.1]_[l     GTTTCTCAATTGGCGCATACACAGCTTCCA 600
lcl|MK645925.1_cds_QBQ03038.1_1_[gene=blaOXA]_[protein=OXA-23_family_carbapenem-hydrolyzing_class_D_beta-lactamase_OXA-813]_[protein_id=QBQ03038.1]_[l     GTTTCTCAATTGGCGCATACACAGCTTCCA 600
lcl|MK645926.1_cds_QBQ03039.1_1_[gene=blaOXA]_[protein=OXA-23_family_carbapenem-hydrolyzing_class_D_beta-lactamase_OXA-814]_[protein_id=QBQ03039.1]_[l     GTTTCTCAATTGGCGCATACACAGCTTCCA 600
lcl|MK645927.1_cds_QBQ03040.1_1_[gene=blaOXA]_[protein=OXA-23_family_carbapenem-hydrolyzing_class_D_beta-lactamase_OXA-815]_[protein_id=QBQ03040.1]_[l     GTTTCTCAATTGGCACATACACAGCTTCCA 600
lcl|MK645928.1_cds_QBQ03041.1_1_[gene=blaOXA]_[protein=OXA-23_family_carbapenem-hydrolyzing_class_D_beta-lactamase_OXA-816]_[protein_id=QBQ03041.1]_[l     GTTTCTCAATTGGCGCATACACAGCTTCCA 600
lcl|MK645929.1_cds_QBQ03042.1_1_[gene=blaOXA]_[protein=OXA-23_family_carbapenem-hydrolyzing_class_D_beta-lactamase_OXA-817]_[protein_id=QBQ03042.1]_[l     GTTTCTCAATTGGCACATACACAGCTTCCA 600
lcl|MK645930.1_cds_QBQ03043.1_1_[gene=blaOXA]_[protein=OXA-23_family_carbapenem-hydrolyzing_class_D_beta-lactamase_OXA-818]_[protein_id=QBQ03043.1]_[l     GTTTCTCAATTGGCGCATACACAGCTTCCA 600
lcl|NG_049433.1_cds_WP_063861038.1_1_[gene=blaOXA]_[locus_tag=A7J11_02176]_[protein=OXA-23_family_carbapenem-hydrolyzing_class_D_beta-lactamase_OXA-13     GTTTCTCAATTGGCACATACACAGCTTCCA 600
lcl|NG_049814.1_cds_WP_063864531.1_1_[gene=blaOXA]_[locus_tag=A7J11_01467]_[protein=OXA-23_family_carbapenem-hydrolyzing_class_D_beta-lactamase_OXA-73     GTTTCCCAATTAGCACATACACAGCTTCCA 600
lcl|NG_064764.1_cds_WP_136512097.1_1_[gene=blaOXA]_[locus_tag=A7J11_06222]_[protein=OXA-23_family_carbapenem-hydrolyzing_class_D_beta-lactamase_OXA-80     GTTTCTCAATTGGCGCATACACAGCTTCCA 600
lcl|NG_064765.1_cds_WP_136512098.1_1_[gene=blaOXA]_[locus_tag=A7J11_06223]_[protein=OXA-23_family_carbapenem-hydrolyzing_class_D_beta-lactamase_OXA-80     GTTTCTCAATTGGCGCATACACAGCTTCCA 600
lcl|NG_064766.1_cds_WP_136512099.1_1_[gene=blaOXA]_[locus_tag=A7J11_06224]_[protein=OXA-23_family_carbapenem-hydrolyzing_class_D_beta-lactamase_OXA-80     GTTTCTCAATTGGCGCATACACAGCTTCCA 600
lcl|NG_064767.1_cds_WP_136512100.1_1_[gene=blaOXA]_[locus_tag=A7J11_06225]_[protein=OXA-23_family_carbapenem-hydrolyzing_class_D_beta-lactamase_OXA-80     GTTTCTCAATTGGCACATACACAGCTTCCA 600
lcl|NG_064768.1_cds_WP_136512101.1_1_[gene=blaOXA]_[locus_tag=A7J11_06226]_[protein=OXA-23_family_carbapenem-hydrolyzing_class_D_beta-lactamase_OXA-81     GTTTCCCAATTAGCACATACACAGCTTCCA 600
lcl|NG_064769.1_cds_WP_136512102.1_1_[gene=blaOXA]_[locus_tag=A7J11_06227]_[protein=OXA-23_family_carbapenem-hydrolyzing_class_D_beta-lactamase_OXA-81     GTTTCTCAATTGGCGCATACACAGCTTCCA 600
lcl|NG_064770.1_cds_WP_034688190.1_1_[gene=blaOXA]_[locus_tag=A7J11_06228]_[protein=OXA-23_family_carbapenem-hydrolyzing_class_D_beta-lactamase_OXA-81     GTTTCTCAATTGGCGCATACACAGCTTCCA 600
lcl|NG_064771.1_cds_WP_005404206.1_1_[gene=blaOXA]_[locus_tag=A7J11_06118]_[protein=OXA-23_family_carbapenem-hydrolyzing_class_D_beta-lactamase_OXA-81     GTTTCTCAATTGGCGCATACACAGCTTCCA 600
lcl|NG_064772.1_cds_WP_005405613.1_1_[gene=blaOXA]_[locus_tag=A7J11_06229]_[protein=OXA-23_family_carbapenem-hydrolyzing_class_D_beta-lactamase_OXA-81     GTTTCTCAATTGGCGCATACACAGCTTCCA 600
lcl|NG_064773.1_cds_WP_111280830.1_1_[gene=blaOXA]_[locus_tag=A7J11_06230]_[protein=OXA-23_family_carbapenem-hydrolyzing_class_D_beta-lactamase_OXA-81     GTTTCTCAATTGGCACATACACAGCTTCCA 600
lcl|NG_064774.1_cds_WP_026444036.1_1_[gene=blaOXA]_[locus_tag=A7J11_06231]_[protein=OXA-23_family_carbapenem-hydrolyzing_class_D_beta-lactamase_OXA-81     GTTTCTCAATTGGCGCATACACAGCTTCCA 600
lcl|NG_064775.1_cds_WP_075040046.1_1_[gene=blaOXA]_[locus_tag=A7J11_06232]_[protein=OXA-23_family_carbapenem-hydrolyzing_class_D_beta-lactamase_OXA-81     GTTTCTCAATTGGCACATACACAGCTTCCA 600
lcl|NG_064776.1_cds_WP_034670108.1_1_[gene=blaOXA]_[locus_tag=A7J11_06233]_[protein=OXA-23_family_carbapenem-hydrolyzing_class_D_beta-lactamase_OXA-81     GTTTCTCAATTGGCGCATACACAGCTTCCA 600
lcl|OR147936.1_cds_WKT28621.1_1_[gene=blaOXA]_[protein=OXA-23_family_carbapenem-hydrolyzing_class_D_beta-lactamase_OXA-23]_[protein_id=WKT28621.1]_[lo     GTTTCCCAATTAGCACATACACAGCTTCCA 600
lcl|OR188141.1_cds_WMD01666.1_1_[gene=blaOXA]_[protein=OXA-23_family_carbapenem-hydrolyzing_class_D_beta-lactamase_OXA-23]_[protein_id=WMD01666.1]_[lo     GTTTCCCAATTAGCACATACACAGCTTCCA 600
PF                                                                                                                                                         ------------------------------ 600
PR                                                                                                                                                         ------------------------------ 600
                                                                                                                                                                                         

OXA-1_consensus                                                                                                                                            GTTAAAAACTCAGCCATAGAAAACACCATA 630
OXA01_crRNA                                                                                                                                                ------------------------------ 630
Forward_primer                                                                                                                                             ------------------------------ 630
Reverse_primer                                                                                                                                             ------------------------------ 630
lcl|MZ133800.1_cds_QUW44371.1_1_[gene=blaOXA]_[protein=carbapenem-hydrolyzing_class_D_beta-lactamase_OXA-23]_[protein_id=QUW44371.1]_[location=1..822]     TTTAGTGAAAAAG---TGCAGGCTAATGTA 630
lcl|NG_070898.1_cds_WP_194293137.1_1_[gene=blaOXA]_[locus_tag=A7J11_06951]_[protein=OXA-23_family_carbapenem-hydrolyzing_class_D_beta-lactamase_OXA-89     TTTAGTGAAAAAG---TGCAGGCTAATGTA 630
lcl|PQ834529.1_cds_XLZ96864.1_1_[gene=blaOXA]_[protein=OXA-23_family_carbapenem-hydrolyzing_class_D_beta-lactamase_OXA-1325]_[protein_id=XLZ96864.1]_[     TTTAGTGAAAAAG---TGCAGGCTAATGTA 630
lcl|MG213846.1_cds_AXV45360.1_1_[gene=blaOXA]_[protein=carbapenem-hydrolyzing_class_D_beta-lactamase_OXA-23-like_protein]_[protein_id=AXV45360.1]_[loc     TTTAGTGAAAAAG---TGCAGGCTAATGTA 630
lcl|MG213847.1_cds_AXV45361.1_1_[gene=blaOXA]_[protein=carbapenem-hydrolyzing_class_D_beta-lactamase_OXA-23-like_protein]_[protein_id=AXV45361.1]_[loc     TTTAGTGAAAAAG---TGCAGGCTAATGTA 630
lcl|MG213848.1_cds_AXV45362.1_1_[gene=blaOXA]_[protein=carbapenem-hydrolyzing_class_D_beta-lactamase_OXA-23-like_protein]_[protein_id=AXV45362.1]_[loc     TTTAGTGAAAAAG---TGCAGGCTAATGTA 630
lcl|MK645918.1_cds_QBQ03031.1_1_[gene=blaOXA]_[protein=OXA-23_family_carbapenem-hydrolyzing_class_D_beta-lactamase_OXA-806]_[protein_id=QBQ03031.1]_[l     TTTAGTGAAAAAG---TGCAGGCTAATGTA 630
lcl|MK645919.1_cds_QBQ03032.1_1_[gene=blaOXA]_[protein=OXA-23_family_carbapenem-hydrolyzing_class_D_beta-lactamase_OXA-807]_[protein_id=QBQ03032.1]_[l     TTTAGTGAAAAAG---TGCAGGCTAATGTA 630
lcl|MK645920.1_cds_QBQ03033.1_1_[gene=blaOXA]_[protein=OXA-23_family_carbapenem-hydrolyzing_class_D_beta-lactamase_OXA-808]_[protein_id=QBQ03033.1]_[l     TTTAGTGAAAAAG---TGCAGGCTAATGTA 630
lcl|MK645921.1_cds_QBQ03034.1_1_[gene=blaOXA]_[protein=OXA-23_family_carbapenem-hydrolyzing_class_D_beta-lactamase_OXA-809]_[protein_id=QBQ03034.1]_[l     TTTAGTGAAAAAG---TGCAGGCTAATGTA 630
lcl|MK645922.1_cds_QBQ03035.1_1_[gene=blaOXA]_[protein=OXA-23_family_carbapenem-hydrolyzing_class_D_beta-lactamase_OXA-810]_[protein_id=QBQ03035.1]_[l     TTTAGTGAAAAAG---TGCAGGCTAATGTA 630
lcl|MK645923.1_cds_QBQ03036.1_1_[gene=blaOXA]_[protein=OXA-23_family_carbapenem-hydrolyzing_class_D_beta-lactamase_OXA-811]_[protein_id=QBQ03036.1]_[l     TTTAGTGAAAAAG---TGCAGGCTAATGTA 630
lcl|MK645924.1_cds_QBQ03037.1_1_[gene=blaOXA]_[protein=OXA-23_family_carbapenem-hydrolyzing_class_D_beta-lactamase_OXA-812]_[protein_id=QBQ03037.1]_[l     TTTAGTGAAAAAG---TGCAGGCTAATGTA 630
lcl|MK645925.1_cds_QBQ03038.1_1_[gene=blaOXA]_[protein=OXA-23_family_carbapenem-hydrolyzing_class_D_beta-lactamase_OXA-813]_[protein_id=QBQ03038.1]_[l     TTTAGTGAAAAAG---TGCAGGCTAATGTA 630
lcl|MK645926.1_cds_QBQ03039.1_1_[gene=blaOXA]_[protein=OXA-23_family_carbapenem-hydrolyzing_class_D_beta-lactamase_OXA-814]_[protein_id=QBQ03039.1]_[l     TTTAGTGAAAAAG---TGCAGGCTAATGTA 630
lcl|MK645927.1_cds_QBQ03040.1_1_[gene=blaOXA]_[protein=OXA-23_family_carbapenem-hydrolyzing_class_D_beta-lactamase_OXA-815]_[protein_id=QBQ03040.1]_[l     TTTAGTGAAAAAG---TGCAGGCTAATGTA 630
lcl|MK645928.1_cds_QBQ03041.1_1_[gene=blaOXA]_[protein=OXA-23_family_carbapenem-hydrolyzing_class_D_beta-lactamase_OXA-816]_[protein_id=QBQ03041.1]_[l     TTTAGTGAAAAAG---TGCAGGCTAATGTA 630
lcl|MK645929.1_cds_QBQ03042.1_1_[gene=blaOXA]_[protein=OXA-23_family_carbapenem-hydrolyzing_class_D_beta-lactamase_OXA-817]_[protein_id=QBQ03042.1]_[l     TTTAGTGAAAAAG---TGCAGGCTAATGTA 630
lcl|MK645930.1_cds_QBQ03043.1_1_[gene=blaOXA]_[protein=OXA-23_family_carbapenem-hydrolyzing_class_D_beta-lactamase_OXA-818]_[protein_id=QBQ03043.1]_[l     TTTAGTGAAAAAG---TGCAGGCTAATGTA 630
lcl|NG_049433.1_cds_WP_063861038.1_1_[gene=blaOXA]_[locus_tag=A7J11_02176]_[protein=OXA-23_family_carbapenem-hydrolyzing_class_D_beta-lactamase_OXA-13     TTTAGTGAAAAAG---TGCAGGCTAATGTA 630
lcl|NG_049814.1_cds_WP_063864531.1_1_[gene=blaOXA]_[locus_tag=A7J11_01467]_[protein=OXA-23_family_carbapenem-hydrolyzing_class_D_beta-lactamase_OXA-73     TTTAGTGAAAAAG---TGCAGGCTAATGTA 630
lcl|NG_064764.1_cds_WP_136512097.1_1_[gene=blaOXA]_[locus_tag=A7J11_06222]_[protein=OXA-23_family_carbapenem-hydrolyzing_class_D_beta-lactamase_OXA-80     TTTAGTGAAAAAG---TGCAGGCTAATGTA 630
lcl|NG_064765.1_cds_WP_136512098.1_1_[gene=blaOXA]_[locus_tag=A7J11_06223]_[protein=OXA-23_family_carbapenem-hydrolyzing_class_D_beta-lactamase_OXA-80     TTTAGTGAAAAAG---TGCAGGCTAATGTA 630
lcl|NG_064766.1_cds_WP_136512099.1_1_[gene=blaOXA]_[locus_tag=A7J11_06224]_[protein=OXA-23_family_carbapenem-hydrolyzing_class_D_beta-lactamase_OXA-80     TTTAGTGAAAAAG---TGCAGGCTAATGTA 630
lcl|NG_064767.1_cds_WP_136512100.1_1_[gene=blaOXA]_[locus_tag=A7J11_06225]_[protein=OXA-23_family_carbapenem-hydrolyzing_class_D_beta-lactamase_OXA-80     TTTAGTGAAAAAG---TGCAGGCTAATGTA 630
lcl|NG_064768.1_cds_WP_136512101.1_1_[gene=blaOXA]_[locus_tag=A7J11_06226]_[protein=OXA-23_family_carbapenem-hydrolyzing_class_D_beta-lactamase_OXA-81     TTTAGTGAAAAAG---TGCAGGCTAATGTA 630
lcl|NG_064769.1_cds_WP_136512102.1_1_[gene=blaOXA]_[locus_tag=A7J11_06227]_[protein=OXA-23_family_carbapenem-hydrolyzing_class_D_beta-lactamase_OXA-81     TTTAGTGAAAAAG---TGCAGGCTAATGTA 630
lcl|NG_064770.1_cds_WP_034688190.1_1_[gene=blaOXA]_[locus_tag=A7J11_06228]_[protein=OXA-23_family_carbapenem-hydrolyzing_class_D_beta-lactamase_OXA-81     TTTAGTGAAAAAG---TGCAGGCTAATGTA 630
lcl|NG_064771.1_cds_WP_005404206.1_1_[gene=blaOXA]_[locus_tag=A7J11_06118]_[protein=OXA-23_family_carbapenem-hydrolyzing_class_D_beta-lactamase_OXA-81     TTTAGTGAAAAAG---TGCAGGCTAATGTA 630
lcl|NG_064772.1_cds_WP_005405613.1_1_[gene=blaOXA]_[locus_tag=A7J11_06229]_[protein=OXA-23_family_carbapenem-hydrolyzing_class_D_beta-lactamase_OXA-81     TTTAGTGAAAAAG---TGCAGGCTAATGTA 630
lcl|NG_064773.1_cds_WP_111280830.1_1_[gene=blaOXA]_[locus_tag=A7J11_06230]_[protein=OXA-23_family_carbapenem-hydrolyzing_class_D_beta-lactamase_OXA-81     TTTAGTGAAAAAG---TGCAGGCTAATGTA 630
lcl|NG_064774.1_cds_WP_026444036.1_1_[gene=blaOXA]_[locus_tag=A7J11_06231]_[protein=OXA-23_family_carbapenem-hydrolyzing_class_D_beta-lactamase_OXA-81     TTTAGTGAAAAAG---TGCAGGCTAATGTA 630
lcl|NG_064775.1_cds_WP_075040046.1_1_[gene=blaOXA]_[locus_tag=A7J11_06232]_[protein=OXA-23_family_carbapenem-hydrolyzing_class_D_beta-lactamase_OXA-81     TTTAGTGAAAAAG---TGCAGGCTAATGTA 630
lcl|NG_064776.1_cds_WP_034670108.1_1_[gene=blaOXA]_[locus_tag=A7J11_06233]_[protein=OXA-23_family_carbapenem-hydrolyzing_class_D_beta-lactamase_OXA-81     TTTAGTGAAAAAG---TGCAGGCTAATGTA 630
lcl|OR147936.1_cds_WKT28621.1_1_[gene=blaOXA]_[protein=OXA-23_family_carbapenem-hydrolyzing_class_D_beta-lactamase_OXA-23]_[protein_id=WKT28621.1]_[lo     TTTAGTGAAAAAG---TGCAGGCTAATGTA 630
lcl|OR188141.1_cds_WMD01666.1_1_[gene=blaOXA]_[protein=OXA-23_family_carbapenem-hydrolyzing_class_D_beta-lactamase_OXA-23]_[protein_id=WMD01666.1]_[lo     TTTAGTGAAAAAG---TGCAGGCTAATGTA 630
PF                                                                                                                                                         ------------------------------ 630
PR                                                                                                                                                         ------------------------------ 630
                                                                                                                                                                                         

OXA-1_consensus                                                                                                                                            GAGAACATGTATCTACAAGATCTGGATAAT 660
OXA01_crRNA                                                                                                                                                ------------------------------ 660
Forward_primer                                                                                                                                             ------------------------------ 660
Reverse_primer                                                                                                                                             ------------------------------ 660
lcl|MZ133800.1_cds_QUW44371.1_1_[gene=blaOXA]_[protein=carbapenem-hydrolyzing_class_D_beta-lactamase_OXA-23]_[protein_id=QUW44371.1]_[location=1..822]     AAAAATATGCTTCTTTTAGAAGAGAGTAAT 660
lcl|NG_070898.1_cds_WP_194293137.1_1_[gene=blaOXA]_[locus_tag=A7J11_06951]_[protein=OXA-23_family_carbapenem-hydrolyzing_class_D_beta-lactamase_OXA-89     AAAAATATGCTTCTTTTAGAAGAGAGTAAT 660
lcl|PQ834529.1_cds_XLZ96864.1_1_[gene=blaOXA]_[protein=OXA-23_family_carbapenem-hydrolyzing_class_D_beta-lactamase_OXA-1325]_[protein_id=XLZ96864.1]_[     AAAAATATGCTTCTTTTAGAAGAGAGTAAT 660
lcl|MG213846.1_cds_AXV45360.1_1_[gene=blaOXA]_[protein=carbapenem-hydrolyzing_class_D_beta-lactamase_OXA-23-like_protein]_[protein_id=AXV45360.1]_[loc     AAAAATATGCTTCTTTTAGAAGAGAGTAAT 660
lcl|MG213847.1_cds_AXV45361.1_1_[gene=blaOXA]_[protein=carbapenem-hydrolyzing_class_D_beta-lactamase_OXA-23-like_protein]_[protein_id=AXV45361.1]_[loc     AAAAATATGCTTCTTTTAGAAGAGAGTAAT 660
lcl|MG213848.1_cds_AXV45362.1_1_[gene=blaOXA]_[protein=carbapenem-hydrolyzing_class_D_beta-lactamase_OXA-23-like_protein]_[protein_id=AXV45362.1]_[loc     AAAAATATGCTTCTTTTAGAAGAGAGTAAT 660
lcl|MK645918.1_cds_QBQ03031.1_1_[gene=blaOXA]_[protein=OXA-23_family_carbapenem-hydrolyzing_class_D_beta-lactamase_OXA-806]_[protein_id=QBQ03031.1]_[l     AAAAATATGCTTCTTTTAGAAGAGAGTAAT 660
lcl|MK645919.1_cds_QBQ03032.1_1_[gene=blaOXA]_[protein=OXA-23_family_carbapenem-hydrolyzing_class_D_beta-lactamase_OXA-807]_[protein_id=QBQ03032.1]_[l     AAAAATATGCTTCTTTTAGAAGAGAGTAAT 660
lcl|MK645920.1_cds_QBQ03033.1_1_[gene=blaOXA]_[protein=OXA-23_family_carbapenem-hydrolyzing_class_D_beta-lactamase_OXA-808]_[protein_id=QBQ03033.1]_[l     AAAAATATGCTTCTTTTAGAAGAGAGTAAT 660
lcl|MK645921.1_cds_QBQ03034.1_1_[gene=blaOXA]_[protein=OXA-23_family_carbapenem-hydrolyzing_class_D_beta-lactamase_OXA-809]_[protein_id=QBQ03034.1]_[l     AAAAATATGCTTCTTTTAGAAGAGAGTAAT 660
lcl|MK645922.1_cds_QBQ03035.1_1_[gene=blaOXA]_[protein=OXA-23_family_carbapenem-hydrolyzing_class_D_beta-lactamase_OXA-810]_[protein_id=QBQ03035.1]_[l     AAAAATATGCTACTTCTAGAAGAGAATAAT 660
lcl|MK645923.1_cds_QBQ03036.1_1_[gene=blaOXA]_[protein=OXA-23_family_carbapenem-hydrolyzing_class_D_beta-lactamase_OXA-811]_[protein_id=QBQ03036.1]_[l     AAAAATATGCTACTTCTAGAAGAGAGTAAT 660
lcl|MK645924.1_cds_QBQ03037.1_1_[gene=blaOXA]_[protein=OXA-23_family_carbapenem-hydrolyzing_class_D_beta-lactamase_OXA-812]_[protein_id=QBQ03037.1]_[l     AAAAATATGCTTCTTTTAGAAGAGAGTAAT 660
lcl|MK645925.1_cds_QBQ03038.1_1_[gene=blaOXA]_[protein=OXA-23_family_carbapenem-hydrolyzing_class_D_beta-lactamase_OXA-813]_[protein_id=QBQ03038.1]_[l     AAAAATATGCTTCTTTTAGAAGAGAGTAAT 660
lcl|MK645926.1_cds_QBQ03039.1_1_[gene=blaOXA]_[protein=OXA-23_family_carbapenem-hydrolyzing_class_D_beta-lactamase_OXA-814]_[protein_id=QBQ03039.1]_[l     AAAAATATGCTTCTTTTAGAAGAGAGTAAT 660
lcl|MK645927.1_cds_QBQ03040.1_1_[gene=blaOXA]_[protein=OXA-23_family_carbapenem-hydrolyzing_class_D_beta-lactamase_OXA-815]_[protein_id=QBQ03040.1]_[l     AAAAATATGCTACTTCTAGAAGAGAATAAT 660
lcl|MK645928.1_cds_QBQ03041.1_1_[gene=blaOXA]_[protein=OXA-23_family_carbapenem-hydrolyzing_class_D_beta-lactamase_OXA-816]_[protein_id=QBQ03041.1]_[l     AAAAATATGCTTCTTTTAGAAGAGAGTAAT 660
lcl|MK645929.1_cds_QBQ03042.1_1_[gene=blaOXA]_[protein=OXA-23_family_carbapenem-hydrolyzing_class_D_beta-lactamase_OXA-817]_[protein_id=QBQ03042.1]_[l     AAAAATATGCTACTTCTAGAAGAGAATAAT 660
lcl|MK645930.1_cds_QBQ03043.1_1_[gene=blaOXA]_[protein=OXA-23_family_carbapenem-hydrolyzing_class_D_beta-lactamase_OXA-818]_[protein_id=QBQ03043.1]_[l     AAAAATATGCTTCTTTTAGAAGAGAGTAAT 660
lcl|NG_049433.1_cds_WP_063861038.1_1_[gene=blaOXA]_[locus_tag=A7J11_02176]_[protein=OXA-23_family_carbapenem-hydrolyzing_class_D_beta-lactamase_OXA-13     AAAAATATGCTACTTCTAGAAGAGAATAAT 660
lcl|NG_049814.1_cds_WP_063864531.1_1_[gene=blaOXA]_[locus_tag=A7J11_01467]_[protein=OXA-23_family_carbapenem-hydrolyzing_class_D_beta-lactamase_OXA-73     AAAAATATGCTTCTTTTAGAAGAGAGTAAT 660
lcl|NG_064764.1_cds_WP_136512097.1_1_[gene=blaOXA]_[locus_tag=A7J11_06222]_[protein=OXA-23_family_carbapenem-hydrolyzing_class_D_beta-lactamase_OXA-80     AAAAATATGCTTCTTTTAGAAGAGAGTAAT 660
lcl|NG_064765.1_cds_WP_136512098.1_1_[gene=blaOXA]_[locus_tag=A7J11_06223]_[protein=OXA-23_family_carbapenem-hydrolyzing_class_D_beta-lactamase_OXA-80     AAAAATATGCTTCTTTTAGAAGAGAGTAAT 660
lcl|NG_064766.1_cds_WP_136512099.1_1_[gene=blaOXA]_[locus_tag=A7J11_06224]_[protein=OXA-23_family_carbapenem-hydrolyzing_class_D_beta-lactamase_OXA-80     AAAAATATGCTTCTTTTAGAAGAGAGTAAT 660
lcl|NG_064767.1_cds_WP_136512100.1_1_[gene=blaOXA]_[locus_tag=A7J11_06225]_[protein=OXA-23_family_carbapenem-hydrolyzing_class_D_beta-lactamase_OXA-80     AAAAATATGCTTCTTTTAGAAGAGAGTAAT 660
lcl|NG_064768.1_cds_WP_136512101.1_1_[gene=blaOXA]_[locus_tag=A7J11_06226]_[protein=OXA-23_family_carbapenem-hydrolyzing_class_D_beta-lactamase_OXA-81     AAAAATATGCTACTTCTAGAAGAGAATAAT 660
lcl|NG_064769.1_cds_WP_136512102.1_1_[gene=blaOXA]_[locus_tag=A7J11_06227]_[protein=OXA-23_family_carbapenem-hydrolyzing_class_D_beta-lactamase_OXA-81     AAAAATATGCTACTTCTAGAAGAGAGTAAT 660
lcl|NG_064770.1_cds_WP_034688190.1_1_[gene=blaOXA]_[locus_tag=A7J11_06228]_[protein=OXA-23_family_carbapenem-hydrolyzing_class_D_beta-lactamase_OXA-81     AAAAATATGCTTCTTTTAGAAGAGAGTAAT 660
lcl|NG_064771.1_cds_WP_005404206.1_1_[gene=blaOXA]_[locus_tag=A7J11_06118]_[protein=OXA-23_family_carbapenem-hydrolyzing_class_D_beta-lactamase_OXA-81     AAAAATATGCTTCTTTTAGAAGAGAGTAAT 660
lcl|NG_064772.1_cds_WP_005405613.1_1_[gene=blaOXA]_[locus_tag=A7J11_06229]_[protein=OXA-23_family_carbapenem-hydrolyzing_class_D_beta-lactamase_OXA-81     AAAAATATGCTTCTTTTAGAAGAGAGTAAT 660
lcl|NG_064773.1_cds_WP_111280830.1_1_[gene=blaOXA]_[locus_tag=A7J11_06230]_[protein=OXA-23_family_carbapenem-hydrolyzing_class_D_beta-lactamase_OXA-81     AAAAATATGCTACTTCTAGAAGAGAATAAT 660
lcl|NG_064774.1_cds_WP_026444036.1_1_[gene=blaOXA]_[locus_tag=A7J11_06231]_[protein=OXA-23_family_carbapenem-hydrolyzing_class_D_beta-lactamase_OXA-81     AAAAATATGCTTCTTTTAGAAGAGAGTAAT 660
lcl|NG_064775.1_cds_WP_075040046.1_1_[gene=blaOXA]_[locus_tag=A7J11_06232]_[protein=OXA-23_family_carbapenem-hydrolyzing_class_D_beta-lactamase_OXA-81     AAAAATATGCTACTTCTAGAAGAGAATAAT 660
lcl|NG_064776.1_cds_WP_034670108.1_1_[gene=blaOXA]_[locus_tag=A7J11_06233]_[protein=OXA-23_family_carbapenem-hydrolyzing_class_D_beta-lactamase_OXA-81     AAAAATATGCTTCTTTTAGAAGAGAGTAAT 660
lcl|OR147936.1_cds_WKT28621.1_1_[gene=blaOXA]_[protein=OXA-23_family_carbapenem-hydrolyzing_class_D_beta-lactamase_OXA-23]_[protein_id=WKT28621.1]_[lo     AAAAATATGCTTCTTTTAGAAGAGAGTAAT 660
lcl|OR188141.1_cds_WMD01666.1_1_[gene=blaOXA]_[protein=OXA-23_family_carbapenem-hydrolyzing_class_D_beta-lactamase_OXA-23]_[protein_id=WMD01666.1]_[lo     AAAAATATGCTTCTTTTAGAAGAGAGTAAT 660
PF                                                                                                                                                         ------------------------------ 660
PR                                                                                                                                                         ------------------------------ 660
                                                                                                                                                                                         

OXA-1_consensus                                                                                                                                            AGTACAAAACTGTATGGGAAAACTGGTGCA 690
OXA01_crRNA                                                                                                                                                ------------------------------ 690
Forward_primer                                                                                                                                             ------------------------------ 690
Reverse_primer                                                                                                                                             ------------------------------ 690
lcl|MZ133800.1_cds_QUW44371.1_1_[gene=blaOXA]_[protein=carbapenem-hydrolyzing_class_D_beta-lactamase_OXA-23]_[protein_id=QUW44371.1]_[location=1..822]     GGCTACAAAATTTTTGGAAAGACTGGTTGG 690
lcl|NG_070898.1_cds_WP_194293137.1_1_[gene=blaOXA]_[locus_tag=A7J11_06951]_[protein=OXA-23_family_carbapenem-hydrolyzing_class_D_beta-lactamase_OXA-89     GGCTACAAAATTTTTGGAAAGACTGGTTGG 690
lcl|PQ834529.1_cds_XLZ96864.1_1_[gene=blaOXA]_[protein=OXA-23_family_carbapenem-hydrolyzing_class_D_beta-lactamase_OXA-1325]_[protein_id=XLZ96864.1]_[     GGCTACAAAATTTTTGGAAAGACTGGTTGG 690
lcl|MG213846.1_cds_AXV45360.1_1_[gene=blaOXA]_[protein=carbapenem-hydrolyzing_class_D_beta-lactamase_OXA-23-like_protein]_[protein_id=AXV45360.1]_[loc     GGCTACAAAATTTTTGGAAAGACTGGTTGG 690
lcl|MG213847.1_cds_AXV45361.1_1_[gene=blaOXA]_[protein=carbapenem-hydrolyzing_class_D_beta-lactamase_OXA-23-like_protein]_[protein_id=AXV45361.1]_[loc     GGCTACAAAATTTTTGGAAAGACTGGTTGG 690
lcl|MG213848.1_cds_AXV45362.1_1_[gene=blaOXA]_[protein=carbapenem-hydrolyzing_class_D_beta-lactamase_OXA-23-like_protein]_[protein_id=AXV45362.1]_[loc     GGCTACAAAATTTTTGGAAAGACCGGTTGG 690
lcl|MK645918.1_cds_QBQ03031.1_1_[gene=blaOXA]_[protein=OXA-23_family_carbapenem-hydrolyzing_class_D_beta-lactamase_OXA-806]_[protein_id=QBQ03031.1]_[l     GGCTACAAAATTTTTGGAAAGACTGGTTGG 690
lcl|MK645919.1_cds_QBQ03032.1_1_[gene=blaOXA]_[protein=OXA-23_family_carbapenem-hydrolyzing_class_D_beta-lactamase_OXA-807]_[protein_id=QBQ03032.1]_[l     GGCTACAAAATTTTTGGAAAGACCGGTTGG 690
lcl|MK645920.1_cds_QBQ03033.1_1_[gene=blaOXA]_[protein=OXA-23_family_carbapenem-hydrolyzing_class_D_beta-lactamase_OXA-808]_[protein_id=QBQ03033.1]_[l     GGCTACAAAATTTTTGGAAAGACCGGTTGG 690
lcl|MK645921.1_cds_QBQ03034.1_1_[gene=blaOXA]_[protein=OXA-23_family_carbapenem-hydrolyzing_class_D_beta-lactamase_OXA-809]_[protein_id=QBQ03034.1]_[l     GGCTACAAAATTTTTGGAAAGACTGGTTGG 690
lcl|MK645922.1_cds_QBQ03035.1_1_[gene=blaOXA]_[protein=OXA-23_family_carbapenem-hydrolyzing_class_D_beta-lactamase_OXA-810]_[protein_id=QBQ03035.1]_[l     GGCTACAAGATTTTTGGAAAGACTGGTTGG 690
lcl|MK645923.1_cds_QBQ03036.1_1_[gene=blaOXA]_[protein=OXA-23_family_carbapenem-hydrolyzing_class_D_beta-lactamase_OXA-811]_[protein_id=QBQ03036.1]_[l     GGCTACAAAATTTTTGGAAAGACTGGTTGG 690
lcl|MK645924.1_cds_QBQ03037.1_1_[gene=blaOXA]_[protein=OXA-23_family_carbapenem-hydrolyzing_class_D_beta-lactamase_OXA-812]_[protein_id=QBQ03037.1]_[l     GGCTACAAAATTTTTGGAAAGACTGGTTGG 690
lcl|MK645925.1_cds_QBQ03038.1_1_[gene=blaOXA]_[protein=OXA-23_family_carbapenem-hydrolyzing_class_D_beta-lactamase_OXA-813]_[protein_id=QBQ03038.1]_[l     GGCTACAAAATTTTTGGAAAGACTGGTTGG 690
lcl|MK645926.1_cds_QBQ03039.1_1_[gene=blaOXA]_[protein=OXA-23_family_carbapenem-hydrolyzing_class_D_beta-lactamase_OXA-814]_[protein_id=QBQ03039.1]_[l     GGCTACAAAATTTTTGGAAAGACCGGTTGG 690
lcl|MK645927.1_cds_QBQ03040.1_1_[gene=blaOXA]_[protein=OXA-23_family_carbapenem-hydrolyzing_class_D_beta-lactamase_OXA-815]_[protein_id=QBQ03040.1]_[l     GGCTACAAGATTTTTGGAAAGACTGGTTGG 690
lcl|MK645928.1_cds_QBQ03041.1_1_[gene=blaOXA]_[protein=OXA-23_family_carbapenem-hydrolyzing_class_D_beta-lactamase_OXA-816]_[protein_id=QBQ03041.1]_[l     GGCTACAAAATTTTTGGAAAGACTGGTTGG 690
lcl|MK645929.1_cds_QBQ03042.1_1_[gene=blaOXA]_[protein=OXA-23_family_carbapenem-hydrolyzing_class_D_beta-lactamase_OXA-817]_[protein_id=QBQ03042.1]_[l     GGCTACAAGATTTTTGGAAAGACTGGTTGG 690
lcl|MK645930.1_cds_QBQ03043.1_1_[gene=blaOXA]_[protein=OXA-23_family_carbapenem-hydrolyzing_class_D_beta-lactamase_OXA-818]_[protein_id=QBQ03043.1]_[l     GGCTACAAAATTTTTGGAAAGACCGGTTGG 690
lcl|NG_049433.1_cds_WP_063861038.1_1_[gene=blaOXA]_[locus_tag=A7J11_02176]_[protein=OXA-23_family_carbapenem-hydrolyzing_class_D_beta-lactamase_OXA-13     GGCTACAAGATTTTTGGAAAGACTGGTTGG 690
lcl|NG_049814.1_cds_WP_063864531.1_1_[gene=blaOXA]_[locus_tag=A7J11_01467]_[protein=OXA-23_family_carbapenem-hydrolyzing_class_D_beta-lactamase_OXA-73     GGCTACAAAATTTTTGGAAAGACTGGTTGG 690
lcl|NG_064764.1_cds_WP_136512097.1_1_[gene=blaOXA]_[locus_tag=A7J11_06222]_[protein=OXA-23_family_carbapenem-hydrolyzing_class_D_beta-lactamase_OXA-80     GGCTACAAAATTTTTGGAAAGACTGGTTGG 690
lcl|NG_064765.1_cds_WP_136512098.1_1_[gene=blaOXA]_[locus_tag=A7J11_06223]_[protein=OXA-23_family_carbapenem-hydrolyzing_class_D_beta-lactamase_OXA-80     GGCTACAAAATTTTTGGAAAGACCGGTTGG 690
lcl|NG_064766.1_cds_WP_136512099.1_1_[gene=blaOXA]_[locus_tag=A7J11_06224]_[protein=OXA-23_family_carbapenem-hydrolyzing_class_D_beta-lactamase_OXA-80     GGCTACAAAATTTTTGGAAAGACCGGTTGG 690
lcl|NG_064767.1_cds_WP_136512100.1_1_[gene=blaOXA]_[locus_tag=A7J11_06225]_[protein=OXA-23_family_carbapenem-hydrolyzing_class_D_beta-lactamase_OXA-80     GGCTACAAAATTTTTGGAAAGACTGGTTGG 690
lcl|NG_064768.1_cds_WP_136512101.1_1_[gene=blaOXA]_[locus_tag=A7J11_06226]_[protein=OXA-23_family_carbapenem-hydrolyzing_class_D_beta-lactamase_OXA-81     GGCTACAAGATTTTTGGAAAGACTGGTTGG 690
lcl|NG_064769.1_cds_WP_136512102.1_1_[gene=blaOXA]_[locus_tag=A7J11_06227]_[protein=OXA-23_family_carbapenem-hydrolyzing_class_D_beta-lactamase_OXA-81     GGCTACAAAATTTTTGGAAAGACTGGTTGG 690
lcl|NG_064770.1_cds_WP_034688190.1_1_[gene=blaOXA]_[locus_tag=A7J11_06228]_[protein=OXA-23_family_carbapenem-hydrolyzing_class_D_beta-lactamase_OXA-81     GGCTACAAAATTTTTGGAAAGACTGGTTGG 690
lcl|NG_064771.1_cds_WP_005404206.1_1_[gene=blaOXA]_[locus_tag=A7J11_06118]_[protein=OXA-23_family_carbapenem-hydrolyzing_class_D_beta-lactamase_OXA-81     GGCTACAAAATTTTTGGAAAGACTGGTTGG 690
lcl|NG_064772.1_cds_WP_005405613.1_1_[gene=blaOXA]_[locus_tag=A7J11_06229]_[protein=OXA-23_family_carbapenem-hydrolyzing_class_D_beta-lactamase_OXA-81     GGCTACAAAATTTTTGGAAAGACCGGTTGG 690
lcl|NG_064773.1_cds_WP_111280830.1_1_[gene=blaOXA]_[locus_tag=A7J11_06230]_[protein=OXA-23_family_carbapenem-hydrolyzing_class_D_beta-lactamase_OXA-81     GGCTACAAGATTTTTGGAAAGACTGGTTGG 690
lcl|NG_064774.1_cds_WP_026444036.1_1_[gene=blaOXA]_[locus_tag=A7J11_06231]_[protein=OXA-23_family_carbapenem-hydrolyzing_class_D_beta-lactamase_OXA-81     GGCTACAAAATTTTTGGAAAGACTGGTTGG 690
lcl|NG_064775.1_cds_WP_075040046.1_1_[gene=blaOXA]_[locus_tag=A7J11_06232]_[protein=OXA-23_family_carbapenem-hydrolyzing_class_D_beta-lactamase_OXA-81     GGCTACAAGATTTTTGGAAAGACTGGTTGG 690
lcl|NG_064776.1_cds_WP_034670108.1_1_[gene=blaOXA]_[locus_tag=A7J11_06233]_[protein=OXA-23_family_carbapenem-hydrolyzing_class_D_beta-lactamase_OXA-81     GGCTACAAAATTTTTGGAAAGACCGGTTGG 690
lcl|OR147936.1_cds_WKT28621.1_1_[gene=blaOXA]_[protein=OXA-23_family_carbapenem-hydrolyzing_class_D_beta-lactamase_OXA-23]_[protein_id=WKT28621.1]_[lo     GGCTACAAAATTTTTGGAAAGACTGGTTGG 690
lcl|OR188141.1_cds_WMD01666.1_1_[gene=blaOXA]_[protein=OXA-23_family_carbapenem-hydrolyzing_class_D_beta-lactamase_OXA-23]_[protein_id=WMD01666.1]_[lo     GGCTACAAAATTTTTGGAAAGACTGGTTGG 690
PF                                                                                                                                                         ------------------------------ 690
PR                                                                                                                                                         ------------------------------ 690
                                                                                                                                                                                         

OXA-1_consensus                                                                                                                                            GGATTCACAGCAAATAGAACCTTACAAAAC 720
OXA01_crRNA                                                                                                                                                ------------------------------ 720
Forward_primer                                                                                                                                             ------------------------------ 720
Reverse_primer                                                                                                                                             ------------------------------ 720
lcl|MZ133800.1_cds_QUW44371.1_1_[gene=blaOXA]_[protein=carbapenem-hydrolyzing_class_D_beta-lactamase_OXA-23]_[protein_id=QUW44371.1]_[location=1..822]     G------CAATGGATATAAAACCACAAGTG 720
lcl|NG_070898.1_cds_WP_194293137.1_1_[gene=blaOXA]_[locus_tag=A7J11_06951]_[protein=OXA-23_family_carbapenem-hydrolyzing_class_D_beta-lactamase_OXA-89     G------CAATGGATATAAAACCACAAGTG 720
lcl|PQ834529.1_cds_XLZ96864.1_1_[gene=blaOXA]_[protein=OXA-23_family_carbapenem-hydrolyzing_class_D_beta-lactamase_OXA-1325]_[protein_id=XLZ96864.1]_[     G------CAATGAATATAAAACCACAAGTG 720
lcl|MG213846.1_cds_AXV45360.1_1_[gene=blaOXA]_[protein=carbapenem-hydrolyzing_class_D_beta-lactamase_OXA-23-like_protein]_[protein_id=AXV45360.1]_[loc     G------CAATGGATATAAAACCACAAGTG 720
lcl|MG213847.1_cds_AXV45361.1_1_[gene=blaOXA]_[protein=carbapenem-hydrolyzing_class_D_beta-lactamase_OXA-23-like_protein]_[protein_id=AXV45361.1]_[loc     G------CAATGGATATAAAACCACAAGTG 720
lcl|MG213848.1_cds_AXV45362.1_1_[gene=blaOXA]_[protein=carbapenem-hydrolyzing_class_D_beta-lactamase_OXA-23-like_protein]_[protein_id=AXV45362.1]_[loc     G------CAATGGATATAAAACCACAAGTG 720
lcl|MK645918.1_cds_QBQ03031.1_1_[gene=blaOXA]_[protein=OXA-23_family_carbapenem-hydrolyzing_class_D_beta-lactamase_OXA-806]_[protein_id=QBQ03031.1]_[l     G------CAATGGATATAAAACCACAAGTG 720
lcl|MK645919.1_cds_QBQ03032.1_1_[gene=blaOXA]_[protein=OXA-23_family_carbapenem-hydrolyzing_class_D_beta-lactamase_OXA-807]_[protein_id=QBQ03032.1]_[l     G------CAATGGATATAAAACCACAAGTG 720
lcl|MK645920.1_cds_QBQ03033.1_1_[gene=blaOXA]_[protein=OXA-23_family_carbapenem-hydrolyzing_class_D_beta-lactamase_OXA-808]_[protein_id=QBQ03033.1]_[l     G------CAATGGATATAAAACCACAAGTG 720
lcl|MK645921.1_cds_QBQ03034.1_1_[gene=blaOXA]_[protein=OXA-23_family_carbapenem-hydrolyzing_class_D_beta-lactamase_OXA-809]_[protein_id=QBQ03034.1]_[l     G------CAATGGATATAAAACCACAAGTG 720
lcl|MK645922.1_cds_QBQ03035.1_1_[gene=blaOXA]_[protein=OXA-23_family_carbapenem-hydrolyzing_class_D_beta-lactamase_OXA-810]_[protein_id=QBQ03035.1]_[l     G------CAATGGATATAAAACCACAAGTG 720
lcl|MK645923.1_cds_QBQ03036.1_1_[gene=blaOXA]_[protein=OXA-23_family_carbapenem-hydrolyzing_class_D_beta-lactamase_OXA-811]_[protein_id=QBQ03036.1]_[l     G------CAATGGATATAAAACCACAAGTG 720
lcl|MK645924.1_cds_QBQ03037.1_1_[gene=blaOXA]_[protein=OXA-23_family_carbapenem-hydrolyzing_class_D_beta-lactamase_OXA-812]_[protein_id=QBQ03037.1]_[l     G------CAATGGATATAAAACCACAAGTG 720
lcl|MK645925.1_cds_QBQ03038.1_1_[gene=blaOXA]_[protein=OXA-23_family_carbapenem-hydrolyzing_class_D_beta-lactamase_OXA-813]_[protein_id=QBQ03038.1]_[l     G------CAATGGATATAAAACCACAAGTG 720
lcl|MK645926.1_cds_QBQ03039.1_1_[gene=blaOXA]_[protein=OXA-23_family_carbapenem-hydrolyzing_class_D_beta-lactamase_OXA-814]_[protein_id=QBQ03039.1]_[l     G------CAATGGATATAAAACCACAAGTG 720
lcl|MK645927.1_cds_QBQ03040.1_1_[gene=blaOXA]_[protein=OXA-23_family_carbapenem-hydrolyzing_class_D_beta-lactamase_OXA-815]_[protein_id=QBQ03040.1]_[l     G------CAATGGATATAAAACCACAAGTG 720
lcl|MK645928.1_cds_QBQ03041.1_1_[gene=blaOXA]_[protein=OXA-23_family_carbapenem-hydrolyzing_class_D_beta-lactamase_OXA-816]_[protein_id=QBQ03041.1]_[l     G------CAATGGATATAAAACCACAAGTG 720
lcl|MK645929.1_cds_QBQ03042.1_1_[gene=blaOXA]_[protein=OXA-23_family_carbapenem-hydrolyzing_class_D_beta-lactamase_OXA-817]_[protein_id=QBQ03042.1]_[l     G------CAATGGATATAAAACCACAAGTG 720
lcl|MK645930.1_cds_QBQ03043.1_1_[gene=blaOXA]_[protein=OXA-23_family_carbapenem-hydrolyzing_class_D_beta-lactamase_OXA-818]_[protein_id=QBQ03043.1]_[l     G------CAATGGATATAAAACCACAAGTG 720
lcl|NG_049433.1_cds_WP_063861038.1_1_[gene=blaOXA]_[locus_tag=A7J11_02176]_[protein=OXA-23_family_carbapenem-hydrolyzing_class_D_beta-lactamase_OXA-13     G------CAATGGATATAAAACCACAAGTG 720
lcl|NG_049814.1_cds_WP_063864531.1_1_[gene=blaOXA]_[locus_tag=A7J11_01467]_[protein=OXA-23_family_carbapenem-hydrolyzing_class_D_beta-lactamase_OXA-73     G------CAATGGATATAAAACCACAAGTG 720
lcl|NG_064764.1_cds_WP_136512097.1_1_[gene=blaOXA]_[locus_tag=A7J11_06222]_[protein=OXA-23_family_carbapenem-hydrolyzing_class_D_beta-lactamase_OXA-80     G------CAATGGATATAAAACCACAAGTG 720
lcl|NG_064765.1_cds_WP_136512098.1_1_[gene=blaOXA]_[locus_tag=A7J11_06223]_[protein=OXA-23_family_carbapenem-hydrolyzing_class_D_beta-lactamase_OXA-80     G------CAATGGATATAAAACCACAAGTG 720
lcl|NG_064766.1_cds_WP_136512099.1_1_[gene=blaOXA]_[locus_tag=A7J11_06224]_[protein=OXA-23_family_carbapenem-hydrolyzing_class_D_beta-lactamase_OXA-80     G------CAATGGATATAAAACCACAAGTG 720
lcl|NG_064767.1_cds_WP_136512100.1_1_[gene=blaOXA]_[locus_tag=A7J11_06225]_[protein=OXA-23_family_carbapenem-hydrolyzing_class_D_beta-lactamase_OXA-80     G------CAATGGATATAAAACCACAAGTG 720
lcl|NG_064768.1_cds_WP_136512101.1_1_[gene=blaOXA]_[locus_tag=A7J11_06226]_[protein=OXA-23_family_carbapenem-hydrolyzing_class_D_beta-lactamase_OXA-81     G------CAATGGATATAAAACCACAAGTG 720
lcl|NG_064769.1_cds_WP_136512102.1_1_[gene=blaOXA]_[locus_tag=A7J11_06227]_[protein=OXA-23_family_carbapenem-hydrolyzing_class_D_beta-lactamase_OXA-81     G------CAATGGATATAAAACCACAAGTG 720
lcl|NG_064770.1_cds_WP_034688190.1_1_[gene=blaOXA]_[locus_tag=A7J11_06228]_[protein=OXA-23_family_carbapenem-hydrolyzing_class_D_beta-lactamase_OXA-81     G------CAATGGATATAAAACCACAAGTG 720
lcl|NG_064771.1_cds_WP_005404206.1_1_[gene=blaOXA]_[locus_tag=A7J11_06118]_[protein=OXA-23_family_carbapenem-hydrolyzing_class_D_beta-lactamase_OXA-81     G------CAATGGATATAAAACCACAAGTG 720
lcl|NG_064772.1_cds_WP_005405613.1_1_[gene=blaOXA]_[locus_tag=A7J11_06229]_[protein=OXA-23_family_carbapenem-hydrolyzing_class_D_beta-lactamase_OXA-81     G------CAATGGATATAAAACCACAAGTG 720
lcl|NG_064773.1_cds_WP_111280830.1_1_[gene=blaOXA]_[locus_tag=A7J11_06230]_[protein=OXA-23_family_carbapenem-hydrolyzing_class_D_beta-lactamase_OXA-81     G------CAATGGATATAAAACCACAAGTG 720
lcl|NG_064774.1_cds_WP_026444036.1_1_[gene=blaOXA]_[locus_tag=A7J11_06231]_[protein=OXA-23_family_carbapenem-hydrolyzing_class_D_beta-lactamase_OXA-81     G------CAATGGATATAAAACCACAAGTG 720
lcl|NG_064775.1_cds_WP_075040046.1_1_[gene=blaOXA]_[locus_tag=A7J11_06232]_[protein=OXA-23_family_carbapenem-hydrolyzing_class_D_beta-lactamase_OXA-81     G------CAATGGATATAAAACCACAAGTG 720
lcl|NG_064776.1_cds_WP_034670108.1_1_[gene=blaOXA]_[locus_tag=A7J11_06233]_[protein=OXA-23_family_carbapenem-hydrolyzing_class_D_beta-lactamase_OXA-81     G------CAATGGATATAAAACCACAAGTG 720
lcl|OR147936.1_cds_WKT28621.1_1_[gene=blaOXA]_[protein=OXA-23_family_carbapenem-hydrolyzing_class_D_beta-lactamase_OXA-23]_[protein_id=WKT28621.1]_[lo     G------CAATGGATATAAAACCACAAGTG 720
lcl|OR188141.1_cds_WMD01666.1_1_[gene=blaOXA]_[protein=OXA-23_family_carbapenem-hydrolyzing_class_D_beta-lactamase_OXA-23]_[protein_id=WMD01666.1]_[lo     G------CAATGGATATAAAACCACAAGTG 720
PF                                                                                                                                                         ------------------------------ 720
PR                                                                                                                                                         ------------------------------ 720
                                                                                                                                                                                         

OXA-1_consensus                                                                                                                                            GGATGGTTTGAAGGGTTTATTATAAGCAAA 750
OXA01_crRNA                                                                                                                                                ------------------------------ 750
Forward_primer                                                                                                                                             ------------------------------ 750
Reverse_primer                                                                                                                                             ------------------------------ 750
lcl|MZ133800.1_cds_QUW44371.1_1_[gene=blaOXA]_[protein=carbapenem-hydrolyzing_class_D_beta-lactamase_OXA-23]_[protein_id=QUW44371.1]_[location=1..822]     GGCTGGTTGACCGGCTGGGTT------GAG 750
lcl|NG_070898.1_cds_WP_194293137.1_1_[gene=blaOXA]_[locus_tag=A7J11_06951]_[protein=OXA-23_family_carbapenem-hydrolyzing_class_D_beta-lactamase_OXA-89     GGCTGGTTGACCGGCTGGGTT------GAG 750
lcl|PQ834529.1_cds_XLZ96864.1_1_[gene=blaOXA]_[protein=OXA-23_family_carbapenem-hydrolyzing_class_D_beta-lactamase_OXA-1325]_[protein_id=XLZ96864.1]_[     GGCTGGTTGACCGGCTGGGTT------GAG 750
lcl|MG213846.1_cds_AXV45360.1_1_[gene=blaOXA]_[protein=carbapenem-hydrolyzing_class_D_beta-lactamase_OXA-23-like_protein]_[protein_id=AXV45360.1]_[loc     GGCTGGTTGACCGGCTGGGTT------GAG 750
lcl|MG213847.1_cds_AXV45361.1_1_[gene=blaOXA]_[protein=carbapenem-hydrolyzing_class_D_beta-lactamase_OXA-23-like_protein]_[protein_id=AXV45361.1]_[loc     GGCTGGTTGACCGGCTGGGTT------GAG 750
lcl|MG213848.1_cds_AXV45362.1_1_[gene=blaOXA]_[protein=carbapenem-hydrolyzing_class_D_beta-lactamase_OXA-23-like_protein]_[protein_id=AXV45362.1]_[loc     GGCTGGTTGACCGGCTGGGTT------GAG 750
lcl|MK645918.1_cds_QBQ03031.1_1_[gene=blaOXA]_[protein=OXA-23_family_carbapenem-hydrolyzing_class_D_beta-lactamase_OXA-806]_[protein_id=QBQ03031.1]_[l     GGCTGGTTGACCGGCTGGGTT------GAG 750
lcl|MK645919.1_cds_QBQ03032.1_1_[gene=blaOXA]_[protein=OXA-23_family_carbapenem-hydrolyzing_class_D_beta-lactamase_OXA-807]_[protein_id=QBQ03032.1]_[l     GGCTGGTTGACCGGCTGGGTT------GAG 750
lcl|MK645920.1_cds_QBQ03033.1_1_[gene=blaOXA]_[protein=OXA-23_family_carbapenem-hydrolyzing_class_D_beta-lactamase_OXA-808]_[protein_id=QBQ03033.1]_[l     GGCTGGTTGACCGGCTGGGTT------GAG 750
lcl|MK645921.1_cds_QBQ03034.1_1_[gene=blaOXA]_[protein=OXA-23_family_carbapenem-hydrolyzing_class_D_beta-lactamase_OXA-809]_[protein_id=QBQ03034.1]_[l     GGCTGGTTGACCGGCTGGGTT------GAG 750
lcl|MK645922.1_cds_QBQ03035.1_1_[gene=blaOXA]_[protein=OXA-23_family_carbapenem-hydrolyzing_class_D_beta-lactamase_OXA-810]_[protein_id=QBQ03035.1]_[l     GGCTGGTTGACCGGCTGGGTT------GAG 750
lcl|MK645923.1_cds_QBQ03036.1_1_[gene=blaOXA]_[protein=OXA-23_family_carbapenem-hydrolyzing_class_D_beta-lactamase_OXA-811]_[protein_id=QBQ03036.1]_[l     GGCTGGTTGACCGGCTGGGTT------GAG 750
lcl|MK645924.1_cds_QBQ03037.1_1_[gene=blaOXA]_[protein=OXA-23_family_carbapenem-hydrolyzing_class_D_beta-lactamase_OXA-812]_[protein_id=QBQ03037.1]_[l     GGCTGGTTGACCGGCTGGGTT------GAG 750
lcl|MK645925.1_cds_QBQ03038.1_1_[gene=blaOXA]_[protein=OXA-23_family_carbapenem-hydrolyzing_class_D_beta-lactamase_OXA-813]_[protein_id=QBQ03038.1]_[l     GGCTGGTTGACCGGCTGGGTT------GAG 750
lcl|MK645926.1_cds_QBQ03039.1_1_[gene=blaOXA]_[protein=OXA-23_family_carbapenem-hydrolyzing_class_D_beta-lactamase_OXA-814]_[protein_id=QBQ03039.1]_[l     GGCTGGTTGACCGGCTGGGTT------GAG 750
lcl|MK645927.1_cds_QBQ03040.1_1_[gene=blaOXA]_[protein=OXA-23_family_carbapenem-hydrolyzing_class_D_beta-lactamase_OXA-815]_[protein_id=QBQ03040.1]_[l     GGCTGGTTGACCGGCTGGGTT------GAG 750
lcl|MK645928.1_cds_QBQ03041.1_1_[gene=blaOXA]_[protein=OXA-23_family_carbapenem-hydrolyzing_class_D_beta-lactamase_OXA-816]_[protein_id=QBQ03041.1]_[l     GGCTGGTTGACCGGCTGGGTT------GAG 750
lcl|MK645929.1_cds_QBQ03042.1_1_[gene=blaOXA]_[protein=OXA-23_family_carbapenem-hydrolyzing_class_D_beta-lactamase_OXA-817]_[protein_id=QBQ03042.1]_[l     GGCTGGTTGACCGGCTGGGTT------GAG 750
lcl|MK645930.1_cds_QBQ03043.1_1_[gene=blaOXA]_[protein=OXA-23_family_carbapenem-hydrolyzing_class_D_beta-lactamase_OXA-818]_[protein_id=QBQ03043.1]_[l     GGCTGGTTGACCGGCTGGGTT------GAG 750
lcl|NG_049433.1_cds_WP_063861038.1_1_[gene=blaOXA]_[locus_tag=A7J11_02176]_[protein=OXA-23_family_carbapenem-hydrolyzing_class_D_beta-lactamase_OXA-13     GGCTGGTTGACCGGCTGGGTT------GAG 750
lcl|NG_049814.1_cds_WP_063864531.1_1_[gene=blaOXA]_[locus_tag=A7J11_01467]_[protein=OXA-23_family_carbapenem-hydrolyzing_class_D_beta-lactamase_OXA-73     GGCTGGTTGACCGGCTGGGTT------GAG 750
lcl|NG_064764.1_cds_WP_136512097.1_1_[gene=blaOXA]_[locus_tag=A7J11_06222]_[protein=OXA-23_family_carbapenem-hydrolyzing_class_D_beta-lactamase_OXA-80     GGCTGGTTGACCGGCTGGGTT------GAG 750
lcl|NG_064765.1_cds_WP_136512098.1_1_[gene=blaOXA]_[locus_tag=A7J11_06223]_[protein=OXA-23_family_carbapenem-hydrolyzing_class_D_beta-lactamase_OXA-80     GGCTGGTTGACCGGCTGGGTT------GAG 750
lcl|NG_064766.1_cds_WP_136512099.1_1_[gene=blaOXA]_[locus_tag=A7J11_06224]_[protein=OXA-23_family_carbapenem-hydrolyzing_class_D_beta-lactamase_OXA-80     GGCTGGTTGACCGGCTGGGTT------GAG 750
lcl|NG_064767.1_cds_WP_136512100.1_1_[gene=blaOXA]_[locus_tag=A7J11_06225]_[protein=OXA-23_family_carbapenem-hydrolyzing_class_D_beta-lactamase_OXA-80     GGCTGGTTGACCGGCTGGGTT------GAG 750
lcl|NG_064768.1_cds_WP_136512101.1_1_[gene=blaOXA]_[locus_tag=A7J11_06226]_[protein=OXA-23_family_carbapenem-hydrolyzing_class_D_beta-lactamase_OXA-81     GGCTGGTTGACCGGCTGGGTT------GAG 750
lcl|NG_064769.1_cds_WP_136512102.1_1_[gene=blaOXA]_[locus_tag=A7J11_06227]_[protein=OXA-23_family_carbapenem-hydrolyzing_class_D_beta-lactamase_OXA-81     GGCTGGTTGACCGGCTGGGTT------GAG 750
lcl|NG_064770.1_cds_WP_034688190.1_1_[gene=blaOXA]_[locus_tag=A7J11_06228]_[protein=OXA-23_family_carbapenem-hydrolyzing_class_D_beta-lactamase_OXA-81     GGCTGGTTGACCGGCTGGGTT------GAG 750
lcl|NG_064771.1_cds_WP_005404206.1_1_[gene=blaOXA]_[locus_tag=A7J11_06118]_[protein=OXA-23_family_carbapenem-hydrolyzing_class_D_beta-lactamase_OXA-81     GGCTGGTTGACCGGCTGGGTT------GAG 750
lcl|NG_064772.1_cds_WP_005405613.1_1_[gene=blaOXA]_[locus_tag=A7J11_06229]_[protein=OXA-23_family_carbapenem-hydrolyzing_class_D_beta-lactamase_OXA-81     GGCTGGTTGACCGGCTGGGTT------GAG 750
lcl|NG_064773.1_cds_WP_111280830.1_1_[gene=blaOXA]_[locus_tag=A7J11_06230]_[protein=OXA-23_family_carbapenem-hydrolyzing_class_D_beta-lactamase_OXA-81     GGCTGGTTGACCGGCTGGGTT------GAG 750
lcl|NG_064774.1_cds_WP_026444036.1_1_[gene=blaOXA]_[locus_tag=A7J11_06231]_[protein=OXA-23_family_carbapenem-hydrolyzing_class_D_beta-lactamase_OXA-81     GGCTGGTTGACCGGCTGGGTT------GAG 750
lcl|NG_064775.1_cds_WP_075040046.1_1_[gene=blaOXA]_[locus_tag=A7J11_06232]_[protein=OXA-23_family_carbapenem-hydrolyzing_class_D_beta-lactamase_OXA-81     GGCTGGTTGACCGGCTGGGTT------GAG 750
lcl|NG_064776.1_cds_WP_034670108.1_1_[gene=blaOXA]_[locus_tag=A7J11_06233]_[protein=OXA-23_family_carbapenem-hydrolyzing_class_D_beta-lactamase_OXA-81     GGCTGGTTGACCGGCTGGGTT------GAG 750
lcl|OR147936.1_cds_WKT28621.1_1_[gene=blaOXA]_[protein=OXA-23_family_carbapenem-hydrolyzing_class_D_beta-lactamase_OXA-23]_[protein_id=WKT28621.1]_[lo     GGCTGGTTGACCGGCTGGGTT------GAG 750
lcl|OR188141.1_cds_WMD01666.1_1_[gene=blaOXA]_[protein=OXA-23_family_carbapenem-hydrolyzing_class_D_beta-lactamase_OXA-23]_[protein_id=WMD01666.1]_[lo     GGCTGGTTGACCGGCTGGGTT------GAG 750
PF                                                                                                                                                         ------------------------------ 750
PR                                                                                                                                                         ------------------------------ 750
                                                                                                                                                                                         

OXA-1_consensus                                                                                                                                            TCAGGACATAAATATGTTTTTGTGTCCGCA 780
OXA01_crRNA                                                                                                                                                -----------------------------A 780
Forward_primer                                                                                                                                             ------------------------------ 780
Reverse_primer                                                                                                                                             ----------------------------CA 780
lcl|MZ133800.1_cds_QUW44371.1_1_[gene=blaOXA]_[protein=carbapenem-hydrolyzing_class_D_beta-lactamase_OXA-23]_[protein_id=QUW44371.1]_[location=1..822]     CAGCCAGATGGAAAAATTGTCGCTTTTGCA 780
lcl|NG_070898.1_cds_WP_194293137.1_1_[gene=blaOXA]_[locus_tag=A7J11_06951]_[protein=OXA-23_family_carbapenem-hydrolyzing_class_D_beta-lactamase_OXA-89     CAGCCAGATGGAAAAATTGTCGCTTTTGCA 780
lcl|PQ834529.1_cds_XLZ96864.1_1_[gene=blaOXA]_[protein=OXA-23_family_carbapenem-hydrolyzing_class_D_beta-lactamase_OXA-1325]_[protein_id=XLZ96864.1]_[     CAGCCAGATGGAAAAATTGTCGCTTTTGCA 780
lcl|MG213846.1_cds_AXV45360.1_1_[gene=blaOXA]_[protein=carbapenem-hydrolyzing_class_D_beta-lactamase_OXA-23-like_protein]_[protein_id=AXV45360.1]_[loc     CAGCCAGATGGAAAAATTGTCGCTTTTGCA 780
lcl|MG213847.1_cds_AXV45361.1_1_[gene=blaOXA]_[protein=carbapenem-hydrolyzing_class_D_beta-lactamase_OXA-23-like_protein]_[protein_id=AXV45361.1]_[loc     CAGCCAGATGGAAAAATTGTCGCTTTTGCA 780
lcl|MG213848.1_cds_AXV45362.1_1_[gene=blaOXA]_[protein=carbapenem-hydrolyzing_class_D_beta-lactamase_OXA-23-like_protein]_[protein_id=AXV45362.1]_[loc     CAGCCAGATGGAAAAATTGTCACTTTTGCA 780
lcl|MK645918.1_cds_QBQ03031.1_1_[gene=blaOXA]_[protein=OXA-23_family_carbapenem-hydrolyzing_class_D_beta-lactamase_OXA-806]_[protein_id=QBQ03031.1]_[l     CAGCCAGATGGAAAAATTGTCGCTTTTGCA 780
lcl|MK645919.1_cds_QBQ03032.1_1_[gene=blaOXA]_[protein=OXA-23_family_carbapenem-hydrolyzing_class_D_beta-lactamase_OXA-807]_[protein_id=QBQ03032.1]_[l     CAGCCAGATGGAAAAATTGTCACTTTTGCA 780
lcl|MK645920.1_cds_QBQ03033.1_1_[gene=blaOXA]_[protein=OXA-23_family_carbapenem-hydrolyzing_class_D_beta-lactamase_OXA-808]_[protein_id=QBQ03033.1]_[l     CAGCCAGATGGAAAAATTGTCACTTTTGCA 780
lcl|MK645921.1_cds_QBQ03034.1_1_[gene=blaOXA]_[protein=OXA-23_family_carbapenem-hydrolyzing_class_D_beta-lactamase_OXA-809]_[protein_id=QBQ03034.1]_[l     CAGCCAGATGGAAAAATTGTCGCTTTTGCA 780
lcl|MK645922.1_cds_QBQ03035.1_1_[gene=blaOXA]_[protein=OXA-23_family_carbapenem-hydrolyzing_class_D_beta-lactamase_OXA-810]_[protein_id=QBQ03035.1]_[l     CAGCCAGATGGAAAAATTGTCGCTTTTGCA 780
lcl|MK645923.1_cds_QBQ03036.1_1_[gene=blaOXA]_[protein=OXA-23_family_carbapenem-hydrolyzing_class_D_beta-lactamase_OXA-811]_[protein_id=QBQ03036.1]_[l     CAGCCAGATGGAAAAATTGTCGCTTTTGCA 780
lcl|MK645924.1_cds_QBQ03037.1_1_[gene=blaOXA]_[protein=OXA-23_family_carbapenem-hydrolyzing_class_D_beta-lactamase_OXA-812]_[protein_id=QBQ03037.1]_[l     CAGCCAGATGGAAAAATTGTCGCTTTTGCA 780
lcl|MK645925.1_cds_QBQ03038.1_1_[gene=blaOXA]_[protein=OXA-23_family_carbapenem-hydrolyzing_class_D_beta-lactamase_OXA-813]_[protein_id=QBQ03038.1]_[l     CAGCCAGATGGAAAAATTGTCGCTTTTGCA 780
lcl|MK645926.1_cds_QBQ03039.1_1_[gene=blaOXA]_[protein=OXA-23_family_carbapenem-hydrolyzing_class_D_beta-lactamase_OXA-814]_[protein_id=QBQ03039.1]_[l     CAGCCAGATGGAAAAATTGTCACTTTTGCA 780
lcl|MK645927.1_cds_QBQ03040.1_1_[gene=blaOXA]_[protein=OXA-23_family_carbapenem-hydrolyzing_class_D_beta-lactamase_OXA-815]_[protein_id=QBQ03040.1]_[l     CAGCCAGATGGAAAAATTGTCGCTTTTGCA 780
lcl|MK645928.1_cds_QBQ03041.1_1_[gene=blaOXA]_[protein=OXA-23_family_carbapenem-hydrolyzing_class_D_beta-lactamase_OXA-816]_[protein_id=QBQ03041.1]_[l     CAGCCAGATGGAAAAATTGTCGCTTTTGCA 780
lcl|MK645929.1_cds_QBQ03042.1_1_[gene=blaOXA]_[protein=OXA-23_family_carbapenem-hydrolyzing_class_D_beta-lactamase_OXA-817]_[protein_id=QBQ03042.1]_[l     CAGCCAGATGGAAAAATTGTCGCTTTTGCA 780
lcl|MK645930.1_cds_QBQ03043.1_1_[gene=blaOXA]_[protein=OXA-23_family_carbapenem-hydrolyzing_class_D_beta-lactamase_OXA-818]_[protein_id=QBQ03043.1]_[l     CAGCCAGATGGAAAAATTGTCGCTTTTGCA 780
lcl|NG_049433.1_cds_WP_063861038.1_1_[gene=blaOXA]_[locus_tag=A7J11_02176]_[protein=OXA-23_family_carbapenem-hydrolyzing_class_D_beta-lactamase_OXA-13     CAGCCAGATGGAAAAATTGTCGCTTTTGCA 780
lcl|NG_049814.1_cds_WP_063864531.1_1_[gene=blaOXA]_[locus_tag=A7J11_01467]_[protein=OXA-23_family_carbapenem-hydrolyzing_class_D_beta-lactamase_OXA-73     CAGCCAGATGGAAAAATTGTCGCTTTTGCA 780
lcl|NG_064764.1_cds_WP_136512097.1_1_[gene=blaOXA]_[locus_tag=A7J11_06222]_[protein=OXA-23_family_carbapenem-hydrolyzing_class_D_beta-lactamase_OXA-80     CAGCCAGATGGAAAAATTGTCGCTTTTGCA 780
lcl|NG_064765.1_cds_WP_136512098.1_1_[gene=blaOXA]_[locus_tag=A7J11_06223]_[protein=OXA-23_family_carbapenem-hydrolyzing_class_D_beta-lactamase_OXA-80     CAGCCAGATGGAAAAATTGTCACTTTTGCA 780
lcl|NG_064766.1_cds_WP_136512099.1_1_[gene=blaOXA]_[locus_tag=A7J11_06224]_[protein=OXA-23_family_carbapenem-hydrolyzing_class_D_beta-lactamase_OXA-80     CAGCCAGATGGAAAAATTGTCACTTTTGCA 780
lcl|NG_064767.1_cds_WP_136512100.1_1_[gene=blaOXA]_[locus_tag=A7J11_06225]_[protein=OXA-23_family_carbapenem-hydrolyzing_class_D_beta-lactamase_OXA-80     CAGCCAGATGGAAAAATTGTCGCTTTTGCA 780
lcl|NG_064768.1_cds_WP_136512101.1_1_[gene=blaOXA]_[locus_tag=A7J11_06226]_[protein=OXA-23_family_carbapenem-hydrolyzing_class_D_beta-lactamase_OXA-81     CAGCCAGATGGAAAAATTGTCGCTTTTGCA 780
lcl|NG_064769.1_cds_WP_136512102.1_1_[gene=blaOXA]_[locus_tag=A7J11_06227]_[protein=OXA-23_family_carbapenem-hydrolyzing_class_D_beta-lactamase_OXA-81     CAGCCAGATGGAAAAATTGTCGCTTTTGCA 780
lcl|NG_064770.1_cds_WP_034688190.1_1_[gene=blaOXA]_[locus_tag=A7J11_06228]_[protein=OXA-23_family_carbapenem-hydrolyzing_class_D_beta-lactamase_OXA-81     CAGCCAGATGGAAAAATTGTCGCTTTTGCA 780
lcl|NG_064771.1_cds_WP_005404206.1_1_[gene=blaOXA]_[locus_tag=A7J11_06118]_[protein=OXA-23_family_carbapenem-hydrolyzing_class_D_beta-lactamase_OXA-81     CAGCCAGATGGAAAAATTGTCGCTTTTGCA 780
lcl|NG_064772.1_cds_WP_005405613.1_1_[gene=blaOXA]_[locus_tag=A7J11_06229]_[protein=OXA-23_family_carbapenem-hydrolyzing_class_D_beta-lactamase_OXA-81     CAGCCAGATGGAAAAATTGTCACTTTTGCA 780
lcl|NG_064773.1_cds_WP_111280830.1_1_[gene=blaOXA]_[locus_tag=A7J11_06230]_[protein=OXA-23_family_carbapenem-hydrolyzing_class_D_beta-lactamase_OXA-81     CAGCCAGATGGAAAAATTGTCGCTTTTGCA 780
lcl|NG_064774.1_cds_WP_026444036.1_1_[gene=blaOXA]_[locus_tag=A7J11_06231]_[protein=OXA-23_family_carbapenem-hydrolyzing_class_D_beta-lactamase_OXA-81     CAGCCAGATGGAAAAATTGTCGCTTTTGCA 780
lcl|NG_064775.1_cds_WP_075040046.1_1_[gene=blaOXA]_[locus_tag=A7J11_06232]_[protein=OXA-23_family_carbapenem-hydrolyzing_class_D_beta-lactamase_OXA-81     CAGCCAGATGGAAAAATTGTCGCTTTTGCA 780
lcl|NG_064776.1_cds_WP_034670108.1_1_[gene=blaOXA]_[locus_tag=A7J11_06233]_[protein=OXA-23_family_carbapenem-hydrolyzing_class_D_beta-lactamase_OXA-81     CAGCCAGATGGAAAAATTGTCGCTTTTGCA 780
lcl|OR147936.1_cds_WKT28621.1_1_[gene=blaOXA]_[protein=OXA-23_family_carbapenem-hydrolyzing_class_D_beta-lactamase_OXA-23]_[protein_id=WKT28621.1]_[lo     CAGCCAGATGGAAAAATTGTCGCTTTTGCA 780
lcl|OR188141.1_cds_WMD01666.1_1_[gene=blaOXA]_[protein=OXA-23_family_carbapenem-hydrolyzing_class_D_beta-lactamase_OXA-23]_[protein_id=WMD01666.1]_[lo     CAGCCAGATGGAAAAATTGTCGCTTTTGCA 780
PF                                                                                                                                                         ------------------------------ 780
PR                                                                                                                                                         ----------------------------CA 780
                                                                                                                                                                                         

OXA-1_consensus                                                                                                                                            CTTACAGGAAACTTGGGGTCGAATTTAACA 810
OXA01_crRNA                                                                                                                                                CCAGAAGAACAAATTCAATTCCT------- 810
Forward_primer                                                                                                                                             ------------------------------ 810
Reverse_primer                                                                                                                                             CTTACAGGAAACTTGGGGTC---------- 810
lcl|MZ133800.1_cds_QUW44371.1_1_[gene=blaOXA]_[protein=carbapenem-hydrolyzing_class_D_beta-lactamase_OXA-23]_[protein_id=QUW44371.1]_[location=1..822]     TTAAATATGGAAATGCGGTCAGAAATGCCG 810
lcl|NG_070898.1_cds_WP_194293137.1_1_[gene=blaOXA]_[locus_tag=A7J11_06951]_[protein=OXA-23_family_carbapenem-hydrolyzing_class_D_beta-lactamase_OXA-89     TTAAATATGGAAATGCGGTCAGAAATGCCG 810
lcl|PQ834529.1_cds_XLZ96864.1_1_[gene=blaOXA]_[protein=OXA-23_family_carbapenem-hydrolyzing_class_D_beta-lactamase_OXA-1325]_[protein_id=XLZ96864.1]_[     TTAAATATGGAAATGCGGTCAGAAATGCCG 810
lcl|MG213846.1_cds_AXV45360.1_1_[gene=blaOXA]_[protein=carbapenem-hydrolyzing_class_D_beta-lactamase_OXA-23-like_protein]_[protein_id=AXV45360.1]_[loc     TTAAATATGGAAATGCGGTCAGAAATGCCG 810
lcl|MG213847.1_cds_AXV45361.1_1_[gene=blaOXA]_[protein=carbapenem-hydrolyzing_class_D_beta-lactamase_OXA-23-like_protein]_[protein_id=AXV45361.1]_[loc     TTAAATATGGAAATGCGGTCAGAAATGCCG 810
lcl|MG213848.1_cds_AXV45362.1_1_[gene=blaOXA]_[protein=carbapenem-hydrolyzing_class_D_beta-lactamase_OXA-23-like_protein]_[protein_id=AXV45362.1]_[loc     TTAAATATGGAAATGCGGTCAGAAATGCCT 810
lcl|MK645918.1_cds_QBQ03031.1_1_[gene=blaOXA]_[protein=OXA-23_family_carbapenem-hydrolyzing_class_D_beta-lactamase_OXA-806]_[protein_id=QBQ03031.1]_[l     CTAAATATGGAAATGCGGTCAGGAATGCCT 810
lcl|MK645919.1_cds_QBQ03032.1_1_[gene=blaOXA]_[protein=OXA-23_family_carbapenem-hydrolyzing_class_D_beta-lactamase_OXA-807]_[protein_id=QBQ03032.1]_[l     TTAAATATGGAAATGCGGTCAGAAATGCCT 810
lcl|MK645920.1_cds_QBQ03033.1_1_[gene=blaOXA]_[protein=OXA-23_family_carbapenem-hydrolyzing_class_D_beta-lactamase_OXA-808]_[protein_id=QBQ03033.1]_[l     TTAAATATGGAAATGCGGTCAGAAATGCCT 810
lcl|MK645921.1_cds_QBQ03034.1_1_[gene=blaOXA]_[protein=OXA-23_family_carbapenem-hydrolyzing_class_D_beta-lactamase_OXA-809]_[protein_id=QBQ03034.1]_[l     TTAAATATGGAAATGCGGTCAGAAATGCCG 810
lcl|MK645922.1_cds_QBQ03035.1_1_[gene=blaOXA]_[protein=OXA-23_family_carbapenem-hydrolyzing_class_D_beta-lactamase_OXA-810]_[protein_id=QBQ03035.1]_[l     TTAAATATGGAAATGCGGTCAGAAATGCCG 810
lcl|MK645923.1_cds_QBQ03036.1_1_[gene=blaOXA]_[protein=OXA-23_family_carbapenem-hydrolyzing_class_D_beta-lactamase_OXA-811]_[protein_id=QBQ03036.1]_[l     CTAAATATGGAAATGCGGTCAGGAATGCCT 810
lcl|MK645924.1_cds_QBQ03037.1_1_[gene=blaOXA]_[protein=OXA-23_family_carbapenem-hydrolyzing_class_D_beta-lactamase_OXA-812]_[protein_id=QBQ03037.1]_[l     TTAAATATGGAAATGCGGTCAGAAATGCCG 810
lcl|MK645925.1_cds_QBQ03038.1_1_[gene=blaOXA]_[protein=OXA-23_family_carbapenem-hydrolyzing_class_D_beta-lactamase_OXA-813]_[protein_id=QBQ03038.1]_[l     TTAAATATGGAAATGCGGTCAGAAATGCCG 810
lcl|MK645926.1_cds_QBQ03039.1_1_[gene=blaOXA]_[protein=OXA-23_family_carbapenem-hydrolyzing_class_D_beta-lactamase_OXA-814]_[protein_id=QBQ03039.1]_[l     TTAAATATGGAAATGCGGTCAGAAATGCCT 810
lcl|MK645927.1_cds_QBQ03040.1_1_[gene=blaOXA]_[protein=OXA-23_family_carbapenem-hydrolyzing_class_D_beta-lactamase_OXA-815]_[protein_id=QBQ03040.1]_[l     TTAAATATGGAAATGCGGTCAGAAATGCCG 810
lcl|MK645928.1_cds_QBQ03041.1_1_[gene=blaOXA]_[protein=OXA-23_family_carbapenem-hydrolyzing_class_D_beta-lactamase_OXA-816]_[protein_id=QBQ03041.1]_[l     TTAAATATGGAAATGCGGTCAGAAATGCCG 810
lcl|MK645929.1_cds_QBQ03042.1_1_[gene=blaOXA]_[protein=OXA-23_family_carbapenem-hydrolyzing_class_D_beta-lactamase_OXA-817]_[protein_id=QBQ03042.1]_[l     TTAAATATGGAAATGCGGTCAGAAATGCCT 810
lcl|MK645930.1_cds_QBQ03043.1_1_[gene=blaOXA]_[protein=OXA-23_family_carbapenem-hydrolyzing_class_D_beta-lactamase_OXA-818]_[protein_id=QBQ03043.1]_[l     TTAAATATGGAAATGCGGTCAGAAATGCCT 810
lcl|NG_049433.1_cds_WP_063861038.1_1_[gene=blaOXA]_[locus_tag=A7J11_02176]_[protein=OXA-23_family_carbapenem-hydrolyzing_class_D_beta-lactamase_OXA-13     TTAAATATGGAAATGCGGTCAGAAATGCCT 810
lcl|NG_049814.1_cds_WP_063864531.1_1_[gene=blaOXA]_[locus_tag=A7J11_01467]_[protein=OXA-23_family_carbapenem-hydrolyzing_class_D_beta-lactamase_OXA-73     TTAAAAATGGAAATGCGGTCAGAAATGCCG 810
lcl|NG_064764.1_cds_WP_136512097.1_1_[gene=blaOXA]_[locus_tag=A7J11_06222]_[protein=OXA-23_family_carbapenem-hydrolyzing_class_D_beta-lactamase_OXA-80     CTAAATATGGAAATGCGGTCAGGAATGCCT 810
lcl|NG_064765.1_cds_WP_136512098.1_1_[gene=blaOXA]_[locus_tag=A7J11_06223]_[protein=OXA-23_family_carbapenem-hydrolyzing_class_D_beta-lactamase_OXA-80     TTAAATATGGAAATGCGGTCAGAAATGCCT 810
lcl|NG_064766.1_cds_WP_136512099.1_1_[gene=blaOXA]_[locus_tag=A7J11_06224]_[protein=OXA-23_family_carbapenem-hydrolyzing_class_D_beta-lactamase_OXA-80     TTAAATATGGAAATGCGGTCAGAAATGCCT 810
lcl|NG_064767.1_cds_WP_136512100.1_1_[gene=blaOXA]_[locus_tag=A7J11_06225]_[protein=OXA-23_family_carbapenem-hydrolyzing_class_D_beta-lactamase_OXA-80     TTAAATATGGAAATGCGGTCAGAAATGCCG 810
lcl|NG_064768.1_cds_WP_136512101.1_1_[gene=blaOXA]_[locus_tag=A7J11_06226]_[protein=OXA-23_family_carbapenem-hydrolyzing_class_D_beta-lactamase_OXA-81     TTAAATATGGAAATGCGGTCAGAAATGCCG 810
lcl|NG_064769.1_cds_WP_136512102.1_1_[gene=blaOXA]_[locus_tag=A7J11_06227]_[protein=OXA-23_family_carbapenem-hydrolyzing_class_D_beta-lactamase_OXA-81     CTAAATATGGAAATGCGGTCAGGAATGCCT 810
lcl|NG_064770.1_cds_WP_034688190.1_1_[gene=blaOXA]_[locus_tag=A7J11_06228]_[protein=OXA-23_family_carbapenem-hydrolyzing_class_D_beta-lactamase_OXA-81     TTAAATATGGAAATGCGGTCAGAAATGCCG 810
lcl|NG_064771.1_cds_WP_005404206.1_1_[gene=blaOXA]_[locus_tag=A7J11_06118]_[protein=OXA-23_family_carbapenem-hydrolyzing_class_D_beta-lactamase_OXA-81     TTAAATATGGAAATGCGGTCAGAAATGCCG 810
lcl|NG_064772.1_cds_WP_005405613.1_1_[gene=blaOXA]_[locus_tag=A7J11_06229]_[protein=OXA-23_family_carbapenem-hydrolyzing_class_D_beta-lactamase_OXA-81     TTAAATATGGAAATGCGGTCAGAAATGCCT 810
lcl|NG_064773.1_cds_WP_111280830.1_1_[gene=blaOXA]_[locus_tag=A7J11_06230]_[protein=OXA-23_family_carbapenem-hydrolyzing_class_D_beta-lactamase_OXA-81     TTAAATATGGAAATGCGGTCAGAAATGCCG 810
lcl|NG_064774.1_cds_WP_026444036.1_1_[gene=blaOXA]_[locus_tag=A7J11_06231]_[protein=OXA-23_family_carbapenem-hydrolyzing_class_D_beta-lactamase_OXA-81     TTAAATATGGAAATGCGGTCAGAAATGCCG 810
lcl|NG_064775.1_cds_WP_075040046.1_1_[gene=blaOXA]_[locus_tag=A7J11_06232]_[protein=OXA-23_family_carbapenem-hydrolyzing_class_D_beta-lactamase_OXA-81     TTAAATATGGAAATGCGGTCAGAAATGCCT 810
lcl|NG_064776.1_cds_WP_034670108.1_1_[gene=blaOXA]_[locus_tag=A7J11_06233]_[protein=OXA-23_family_carbapenem-hydrolyzing_class_D_beta-lactamase_OXA-81     TTAAATATGGAAATGCGGTCAGAAATGCCT 810
lcl|OR147936.1_cds_WKT28621.1_1_[gene=blaOXA]_[protein=OXA-23_family_carbapenem-hydrolyzing_class_D_beta-lactamase_OXA-23]_[protein_id=WKT28621.1]_[lo     TTAAATATGGAAATGCGGTCAGAAATGCCG 810
lcl|OR188141.1_cds_WMD01666.1_1_[gene=blaOXA]_[protein=OXA-23_family_carbapenem-hydrolyzing_class_D_beta-lactamase_OXA-23]_[protein_id=WMD01666.1]_[lo     TTAAATATGGAAATGCGGTCAGAAATGCCG 810
PF                                                                                                                                                         ------------------------------ 810
PR                                                                                                                                                         CTTACAGGAAACTTGGGGTC---------- 810
                                                                                                                                                                                         

OXA-1_consensus                                                                                                                                            TCAAGCATAAAAGCCAAGAAAAATGCGATC 840
OXA01_crRNA                                                                                                                                                ------------------------------ 840
Forward_primer                                                                                                                                             ------------------------------ 840
Reverse_primer                                                                                                                                             ------------------------------ 840
lcl|MZ133800.1_cds_QUW44371.1_1_[gene=blaOXA]_[protein=carbapenem-hydrolyzing_class_D_beta-lactamase_OXA-23]_[protein_id=QUW44371.1]_[location=1..822]     GCATCTATACGTAATGAATTATTGATGAAA 840
lcl|NG_070898.1_cds_WP_194293137.1_1_[gene=blaOXA]_[locus_tag=A7J11_06951]_[protein=OXA-23_family_carbapenem-hydrolyzing_class_D_beta-lactamase_OXA-89     GCATCTATACGTAATGTATTATTGATGAAA 840
lcl|PQ834529.1_cds_XLZ96864.1_1_[gene=blaOXA]_[protein=OXA-23_family_carbapenem-hydrolyzing_class_D_beta-lactamase_OXA-1325]_[protein_id=XLZ96864.1]_[     GCATCTATACGTAATGAATTATTGATGAAA 840
lcl|MG213846.1_cds_AXV45360.1_1_[gene=blaOXA]_[protein=carbapenem-hydrolyzing_class_D_beta-lactamase_OXA-23-like_protein]_[protein_id=AXV45360.1]_[loc     GCATCTATACGTAATGAATTATTGATGAAA 840
lcl|MG213847.1_cds_AXV45361.1_1_[gene=blaOXA]_[protein=carbapenem-hydrolyzing_class_D_beta-lactamase_OXA-23-like_protein]_[protein_id=AXV45361.1]_[loc     GCATCTATACGTAATGAATTATTGATGAAA 840
lcl|MG213848.1_cds_AXV45362.1_1_[gene=blaOXA]_[protein=carbapenem-hydrolyzing_class_D_beta-lactamase_OXA-23-like_protein]_[protein_id=AXV45362.1]_[loc     GCATCTATACGTAATGAATTATTGATGAAA 840
lcl|MK645918.1_cds_QBQ03031.1_1_[gene=blaOXA]_[protein=OXA-23_family_carbapenem-hydrolyzing_class_D_beta-lactamase_OXA-806]_[protein_id=QBQ03031.1]_[l     GCATCTATACGTAATGAATTATTGATGAAA 840
lcl|MK645919.1_cds_QBQ03032.1_1_[gene=blaOXA]_[protein=OXA-23_family_carbapenem-hydrolyzing_class_D_beta-lactamase_OXA-807]_[protein_id=QBQ03032.1]_[l     GCATCTATACGTAATGAATTATTGATGAAA 840
lcl|MK645920.1_cds_QBQ03033.1_1_[gene=blaOXA]_[protein=OXA-23_family_carbapenem-hydrolyzing_class_D_beta-lactamase_OXA-808]_[protein_id=QBQ03033.1]_[l     GCATCTATACTTAATGAATTATTGATGAAA 840
lcl|MK645921.1_cds_QBQ03034.1_1_[gene=blaOXA]_[protein=OXA-23_family_carbapenem-hydrolyzing_class_D_beta-lactamase_OXA-809]_[protein_id=QBQ03034.1]_[l     GCATCTATACGTAATGAATTATTGATGAAA 840
lcl|MK645922.1_cds_QBQ03035.1_1_[gene=blaOXA]_[protein=OXA-23_family_carbapenem-hydrolyzing_class_D_beta-lactamase_OXA-810]_[protein_id=QBQ03035.1]_[l     GCATCTATACGTAATGAATTATTGATGAAA 840
lcl|MK645923.1_cds_QBQ03036.1_1_[gene=blaOXA]_[protein=OXA-23_family_carbapenem-hydrolyzing_class_D_beta-lactamase_OXA-811]_[protein_id=QBQ03036.1]_[l     GCATCTATACGTAATGAATTATTGATGAAA 840
lcl|MK645924.1_cds_QBQ03037.1_1_[gene=blaOXA]_[protein=OXA-23_family_carbapenem-hydrolyzing_class_D_beta-lactamase_OXA-812]_[protein_id=QBQ03037.1]_[l     GCATCTATACGTAATGAATTATTGATGAAA 840
lcl|MK645925.1_cds_QBQ03038.1_1_[gene=blaOXA]_[protein=OXA-23_family_carbapenem-hydrolyzing_class_D_beta-lactamase_OXA-813]_[protein_id=QBQ03038.1]_[l     GCATCTATACGTAATGAATTATTGATGAAA 840
lcl|MK645926.1_cds_QBQ03039.1_1_[gene=blaOXA]_[protein=OXA-23_family_carbapenem-hydrolyzing_class_D_beta-lactamase_OXA-814]_[protein_id=QBQ03039.1]_[l     GCATCTATACGTAATGAATTATTGATGAAA 840
lcl|MK645927.1_cds_QBQ03040.1_1_[gene=blaOXA]_[protein=OXA-23_family_carbapenem-hydrolyzing_class_D_beta-lactamase_OXA-815]_[protein_id=QBQ03040.1]_[l     GCATCTATACGTAATGAATTATTGATGAAA 840
lcl|MK645928.1_cds_QBQ03041.1_1_[gene=blaOXA]_[protein=OXA-23_family_carbapenem-hydrolyzing_class_D_beta-lactamase_OXA-816]_[protein_id=QBQ03041.1]_[l     GCATCTATACGTAATGAATTATTGATGAAA 840
lcl|MK645929.1_cds_QBQ03042.1_1_[gene=blaOXA]_[protein=OXA-23_family_carbapenem-hydrolyzing_class_D_beta-lactamase_OXA-817]_[protein_id=QBQ03042.1]_[l     GCATCTATACGTAATGAATTATTGATGAAA 840
lcl|MK645930.1_cds_QBQ03043.1_1_[gene=blaOXA]_[protein=OXA-23_family_carbapenem-hydrolyzing_class_D_beta-lactamase_OXA-818]_[protein_id=QBQ03043.1]_[l     GCATCTATACGTAATGAATTATTGATGAAA 840
lcl|NG_049433.1_cds_WP_063861038.1_1_[gene=blaOXA]_[locus_tag=A7J11_02176]_[protein=OXA-23_family_carbapenem-hydrolyzing_class_D_beta-lactamase_OXA-13     GCATCTATACGTAATGAATTATTGATGAAA 840
lcl|NG_049814.1_cds_WP_063864531.1_1_[gene=blaOXA]_[locus_tag=A7J11_01467]_[protein=OXA-23_family_carbapenem-hydrolyzing_class_D_beta-lactamase_OXA-73     GCATCTATACGTAATGAATTATTGATGAAA 840
lcl|NG_064764.1_cds_WP_136512097.1_1_[gene=blaOXA]_[locus_tag=A7J11_06222]_[protein=OXA-23_family_carbapenem-hydrolyzing_class_D_beta-lactamase_OXA-80     GCATCTATACGTAATGAATTATTGATGAAA 840
lcl|NG_064765.1_cds_WP_136512098.1_1_[gene=blaOXA]_[locus_tag=A7J11_06223]_[protein=OXA-23_family_carbapenem-hydrolyzing_class_D_beta-lactamase_OXA-80     GCATCTATACGTAATGAATTATTGATGAAA 840
lcl|NG_064766.1_cds_WP_136512099.1_1_[gene=blaOXA]_[locus_tag=A7J11_06224]_[protein=OXA-23_family_carbapenem-hydrolyzing_class_D_beta-lactamase_OXA-80     GCATCTATACTTAATGAATTATTGATGAAA 840
lcl|NG_064767.1_cds_WP_136512100.1_1_[gene=blaOXA]_[locus_tag=A7J11_06225]_[protein=OXA-23_family_carbapenem-hydrolyzing_class_D_beta-lactamase_OXA-80     GCATCTATACGTAATGAATTATTGATGAAA 840
lcl|NG_064768.1_cds_WP_136512101.1_1_[gene=blaOXA]_[locus_tag=A7J11_06226]_[protein=OXA-23_family_carbapenem-hydrolyzing_class_D_beta-lactamase_OXA-81     GCATCTATACGTAATGAATTATTGATGAAA 840
lcl|NG_064769.1_cds_WP_136512102.1_1_[gene=blaOXA]_[locus_tag=A7J11_06227]_[protein=OXA-23_family_carbapenem-hydrolyzing_class_D_beta-lactamase_OXA-81     GCATCTATACGTAATGAATTATTGATGAAA 840
lcl|NG_064770.1_cds_WP_034688190.1_1_[gene=blaOXA]_[locus_tag=A7J11_06228]_[protein=OXA-23_family_carbapenem-hydrolyzing_class_D_beta-lactamase_OXA-81     GCATCTATACGTAATGAATTATTGATGAAA 840
lcl|NG_064771.1_cds_WP_005404206.1_1_[gene=blaOXA]_[locus_tag=A7J11_06118]_[protein=OXA-23_family_carbapenem-hydrolyzing_class_D_beta-lactamase_OXA-81     GCATCTATACGTAATGAATTATTGATGAAA 840
lcl|NG_064772.1_cds_WP_005405613.1_1_[gene=blaOXA]_[locus_tag=A7J11_06229]_[protein=OXA-23_family_carbapenem-hydrolyzing_class_D_beta-lactamase_OXA-81     GCATCTATACGTAATGAATTATTGATGAAA 840
lcl|NG_064773.1_cds_WP_111280830.1_1_[gene=blaOXA]_[locus_tag=A7J11_06230]_[protein=OXA-23_family_carbapenem-hydrolyzing_class_D_beta-lactamase_OXA-81     GCATCTATACGTAATGAATTATTGATGAAA 840
lcl|NG_064774.1_cds_WP_026444036.1_1_[gene=blaOXA]_[locus_tag=A7J11_06231]_[protein=OXA-23_family_carbapenem-hydrolyzing_class_D_beta-lactamase_OXA-81     GCATCTATACGTAATGAATTATTGATGAAA 840
lcl|NG_064775.1_cds_WP_075040046.1_1_[gene=blaOXA]_[locus_tag=A7J11_06232]_[protein=OXA-23_family_carbapenem-hydrolyzing_class_D_beta-lactamase_OXA-81     GCATCTATACGTAATGAATTATTGATGAAA 840
lcl|NG_064776.1_cds_WP_034670108.1_1_[gene=blaOXA]_[locus_tag=A7J11_06233]_[protein=OXA-23_family_carbapenem-hydrolyzing_class_D_beta-lactamase_OXA-81     GCATCTATACGTAATGAATTATTGATGAAA 840
lcl|OR147936.1_cds_WKT28621.1_1_[gene=blaOXA]_[protein=OXA-23_family_carbapenem-hydrolyzing_class_D_beta-lactamase_OXA-23]_[protein_id=WKT28621.1]_[lo     GCATCTATACGTAATGAATTATTGATGAAA 840
lcl|OR188141.1_cds_WMD01666.1_1_[gene=blaOXA]_[protein=OXA-23_family_carbapenem-hydrolyzing_class_D_beta-lactamase_OXA-23]_[protein_id=WMD01666.1]_[lo     GCATCTATACGTAATGAATTATTGATGAAA 840
PF                                                                                                                                                         ------------------------------ 840
PR                                                                                                                                                         ------------------------------ 840
                                                                                                                                                                                         

OXA-1_consensus                                                                                                                                            ACCATTCTAAACACACTAAATTTATAA 867
OXA01_crRNA                                                                                                                                                --------------------------- 867
Forward_primer                                                                                                                                             --------------------------- 867
Reverse_primer                                                                                                                                             --------------------------- 867
lcl|MZ133800.1_cds_QUW44371.1_1_[gene=blaOXA]_[protein=carbapenem-hydrolyzing_class_D_beta-lactamase_OXA-23]_[protein_id=QUW44371.1]_[location=1..822]     TCATTAAAACAGCTGAATATTATTTAA 867
lcl|NG_070898.1_cds_WP_194293137.1_1_[gene=blaOXA]_[locus_tag=A7J11_06951]_[protein=OXA-23_family_carbapenem-hydrolyzing_class_D_beta-lactamase_OXA-89     TCATTAAAACAGCTGAATATTATTTAA 867
lcl|PQ834529.1_cds_XLZ96864.1_1_[gene=blaOXA]_[protein=OXA-23_family_carbapenem-hydrolyzing_class_D_beta-lactamase_OXA-1325]_[protein_id=XLZ96864.1]_[     TCATTAAAACAGCTGAATATTATTTAA 867
lcl|MG213846.1_cds_AXV45360.1_1_[gene=blaOXA]_[protein=carbapenem-hydrolyzing_class_D_beta-lactamase_OXA-23-like_protein]_[protein_id=AXV45360.1]_[loc     TCATTAAAACAGCTGAATATTATTTAA 867
lcl|MG213847.1_cds_AXV45361.1_1_[gene=blaOXA]_[protein=carbapenem-hydrolyzing_class_D_beta-lactamase_OXA-23-like_protein]_[protein_id=AXV45361.1]_[loc     TCATTAAAACAGCTGAATATTATTTAA 867
lcl|MG213848.1_cds_AXV45362.1_1_[gene=blaOXA]_[protein=carbapenem-hydrolyzing_class_D_beta-lactamase_OXA-23-like_protein]_[protein_id=AXV45362.1]_[loc     TCATTAAAACAGCTGAATATTATTTAA 867
lcl|MK645918.1_cds_QBQ03031.1_1_[gene=blaOXA]_[protein=OXA-23_family_carbapenem-hydrolyzing_class_D_beta-lactamase_OXA-806]_[protein_id=QBQ03031.1]_[l     TCATTAAAACAGCTGAATATTATTTAA 867
lcl|MK645919.1_cds_QBQ03032.1_1_[gene=blaOXA]_[protein=OXA-23_family_carbapenem-hydrolyzing_class_D_beta-lactamase_OXA-807]_[protein_id=QBQ03032.1]_[l     TCATTAAAACAGCTGAATATTATTTAA 867
lcl|MK645920.1_cds_QBQ03033.1_1_[gene=blaOXA]_[protein=OXA-23_family_carbapenem-hydrolyzing_class_D_beta-lactamase_OXA-808]_[protein_id=QBQ03033.1]_[l     TCATTAAAACAGCTGAATATTATTTAA 867
lcl|MK645921.1_cds_QBQ03034.1_1_[gene=blaOXA]_[protein=OXA-23_family_carbapenem-hydrolyzing_class_D_beta-lactamase_OXA-809]_[protein_id=QBQ03034.1]_[l     TCATTAAAACAGCTGAATATTATTTAA 867
lcl|MK645922.1_cds_QBQ03035.1_1_[gene=blaOXA]_[protein=OXA-23_family_carbapenem-hydrolyzing_class_D_beta-lactamase_OXA-810]_[protein_id=QBQ03035.1]_[l     TCATTAAAACAGCTAAATATTATTTAA 867
lcl|MK645923.1_cds_QBQ03036.1_1_[gene=blaOXA]_[protein=OXA-23_family_carbapenem-hydrolyzing_class_D_beta-lactamase_OXA-811]_[protein_id=QBQ03036.1]_[l     TCATTAAAACAGCTGAATATTATTTAA 867
lcl|MK645924.1_cds_QBQ03037.1_1_[gene=blaOXA]_[protein=OXA-23_family_carbapenem-hydrolyzing_class_D_beta-lactamase_OXA-812]_[protein_id=QBQ03037.1]_[l     TCATTAAAACAGCTGAATATTATTTAA 867
lcl|MK645925.1_cds_QBQ03038.1_1_[gene=blaOXA]_[protein=OXA-23_family_carbapenem-hydrolyzing_class_D_beta-lactamase_OXA-813]_[protein_id=QBQ03038.1]_[l     TCATTAAAACAGCTGAATATTATTTAA 867
lcl|MK645926.1_cds_QBQ03039.1_1_[gene=blaOXA]_[protein=OXA-23_family_carbapenem-hydrolyzing_class_D_beta-lactamase_OXA-814]_[protein_id=QBQ03039.1]_[l     TCATTAAAACAGCTGAATATTATTTAA 867
lcl|MK645927.1_cds_QBQ03040.1_1_[gene=blaOXA]_[protein=OXA-23_family_carbapenem-hydrolyzing_class_D_beta-lactamase_OXA-815]_[protein_id=QBQ03040.1]_[l     TCATTAAAACAGCTAAATATTATTTAA 867
lcl|MK645928.1_cds_QBQ03041.1_1_[gene=blaOXA]_[protein=OXA-23_family_carbapenem-hydrolyzing_class_D_beta-lactamase_OXA-816]_[protein_id=QBQ03041.1]_[l     TCATTAAAACAGCTGAATATTATTTAA 867
lcl|MK645929.1_cds_QBQ03042.1_1_[gene=blaOXA]_[protein=OXA-23_family_carbapenem-hydrolyzing_class_D_beta-lactamase_OXA-817]_[protein_id=QBQ03042.1]_[l     TCATTAAAACAGCTGAATATTATTTAA 867
lcl|MK645930.1_cds_QBQ03043.1_1_[gene=blaOXA]_[protein=OXA-23_family_carbapenem-hydrolyzing_class_D_beta-lactamase_OXA-818]_[protein_id=QBQ03043.1]_[l     TCATTAAAACAGCTGAATATTATTTAA 867
lcl|NG_049433.1_cds_WP_063861038.1_1_[gene=blaOXA]_[locus_tag=A7J11_02176]_[protein=OXA-23_family_carbapenem-hydrolyzing_class_D_beta-lactamase_OXA-13     TCATTAAAACAGCTGAATATTATTTAA 867
lcl|NG_049814.1_cds_WP_063864531.1_1_[gene=blaOXA]_[locus_tag=A7J11_01467]_[protein=OXA-23_family_carbapenem-hydrolyzing_class_D_beta-lactamase_OXA-73     TCATTAAAACAGCTGAATATTATTTAA 867
lcl|NG_064764.1_cds_WP_136512097.1_1_[gene=blaOXA]_[locus_tag=A7J11_06222]_[protein=OXA-23_family_carbapenem-hydrolyzing_class_D_beta-lactamase_OXA-80     TCATTAAAACAGCTGAATATTATTTAA 867
lcl|NG_064765.1_cds_WP_136512098.1_1_[gene=blaOXA]_[locus_tag=A7J11_06223]_[protein=OXA-23_family_carbapenem-hydrolyzing_class_D_beta-lactamase_OXA-80     TCATTAAAACAGCTGAATATTATTTAA 867
lcl|NG_064766.1_cds_WP_136512099.1_1_[gene=blaOXA]_[locus_tag=A7J11_06224]_[protein=OXA-23_family_carbapenem-hydrolyzing_class_D_beta-lactamase_OXA-80     TCATTAAAACAGCTGAATATTATTTAA 867
lcl|NG_064767.1_cds_WP_136512100.1_1_[gene=blaOXA]_[locus_tag=A7J11_06225]_[protein=OXA-23_family_carbapenem-hydrolyzing_class_D_beta-lactamase_OXA-80     TCATTAAAACAGCTGAATATTATTTAA 867
lcl|NG_064768.1_cds_WP_136512101.1_1_[gene=blaOXA]_[locus_tag=A7J11_06226]_[protein=OXA-23_family_carbapenem-hydrolyzing_class_D_beta-lactamase_OXA-81     TCATTAAAACAGCTAAATATTATTTAA 867
lcl|NG_064769.1_cds_WP_136512102.1_1_[gene=blaOXA]_[locus_tag=A7J11_06227]_[protein=OXA-23_family_carbapenem-hydrolyzing_class_D_beta-lactamase_OXA-81     TCATTAAAACAGCTGAATATTATTTAA 867
lcl|NG_064770.1_cds_WP_034688190.1_1_[gene=blaOXA]_[locus_tag=A7J11_06228]_[protein=OXA-23_family_carbapenem-hydrolyzing_class_D_beta-lactamase_OXA-81     TCATTAAAACAGCTGAATATTATTTAA 867
lcl|NG_064771.1_cds_WP_005404206.1_1_[gene=blaOXA]_[locus_tag=A7J11_06118]_[protein=OXA-23_family_carbapenem-hydrolyzing_class_D_beta-lactamase_OXA-81     TCATTAAAACAGCTGAATATTATTTAA 867
lcl|NG_064772.1_cds_WP_005405613.1_1_[gene=blaOXA]_[locus_tag=A7J11_06229]_[protein=OXA-23_family_carbapenem-hydrolyzing_class_D_beta-lactamase_OXA-81     TCATTAAAACAGCTGAATATTATTTAA 867
lcl|NG_064773.1_cds_WP_111280830.1_1_[gene=blaOXA]_[locus_tag=A7J11_06230]_[protein=OXA-23_family_carbapenem-hydrolyzing_class_D_beta-lactamase_OXA-81     TCATTAAAACAGCTAAATATTATTTAA 867
lcl|NG_064774.1_cds_WP_026444036.1_1_[gene=blaOXA]_[locus_tag=A7J11_06231]_[protein=OXA-23_family_carbapenem-hydrolyzing_class_D_beta-lactamase_OXA-81     TCATTAAAACAGCTGAATATTATTTAA 867
lcl|NG_064775.1_cds_WP_075040046.1_1_[gene=blaOXA]_[locus_tag=A7J11_06232]_[protein=OXA-23_family_carbapenem-hydrolyzing_class_D_beta-lactamase_OXA-81     TCATTAAAACAGCTGAATATTATTTAA 867
lcl|NG_064776.1_cds_WP_034670108.1_1_[gene=blaOXA]_[locus_tag=A7J11_06233]_[protein=OXA-23_family_carbapenem-hydrolyzing_class_D_beta-lactamase_OXA-81     TCATTAAAACAGCTGAATATTATTTAA 867
lcl|OR147936.1_cds_WKT28621.1_1_[gene=blaOXA]_[protein=OXA-23_family_carbapenem-hydrolyzing_class_D_beta-lactamase_OXA-23]_[protein_id=WKT28621.1]_[lo     TCATTAAAACAGCTGAATATTATTTAA 867
lcl|OR188141.1_cds_WMD01666.1_1_[gene=blaOXA]_[protein=OXA-23_family_carbapenem-hydrolyzing_class_D_beta-lactamase_OXA-23]_[protein_id=WMD01666.1]_[lo     TCATTAAAACAGCTGAATATTATTTAA 867
PF                                                                                                                                                         --------------------------- 867
PR                                                                                                                                                         --------------------------- 867
                                                                                                                                                                                      
