# Supplementary material for: Thermal optimized PCR coupled to CRISPR-Cas12a for rapid detection of blaOXA-1 resistance gene
Source: PLoS One. 2026 May 15;21(5):e0337675. doi: 10.1371/journal.pone.0337675 (PMC13178884; doi:10.1371/journal.pone.0337675)
Supplement: S2 File [file pone.0337675.s002.zip › Supplementary_file_S2/Aln_OXA10.aln]

CLUSTAL W 2.0 multiple sequence alignment

OXA-1_consensus                                                                                                                                            ---ATGAAAAACACAATACATATCAACTTC 30
OXA01_crRNA                                                                                                                                                ------------------------------ 30
Forward_primer                                                                                                                                             ------------------------------ 30
Reverse_primer                                                                                                                                             ------------------------------ 30
lcl|NG_203406.1_cds_WP_290468360.1_1_[gene=blaOXA]_[locus_tag=A7J11_08102]_[protein=OXA-10_family_class_D_beta-lactamase_OXA-1202]_[protein_id=WP_2904     ATGAAAACATTTGCCGCATATGTAATTACT 30
lcl|NG_070749.1_cds_WP_188331877.1_1_[gene=blaOXA]_[locus_tag=A7J11_06933]_[protein=OXA-10_family_class_D_beta-lactamase_OXA-928]_[protein_id=WP_18833     ATGAAAACATTTGCCGCATATGTAATTATC 30
lcl|KX388630.1_cds_ANM44758.1_1_[gene=blaOXA]_[protein=OXA-10_family_class_D_beta-lactamase_OXA-520]_[protein_id=ANM44758.1]_[location=1..801]_[gbkey=     ATGAAAACATTTGCCGCATATGTAATTATC 30
lcl|NG_049469.1_cds_WP_032491804.1_1_[gene=blaOXA]_[locus_tag=A7J11_01744]_[protein=OXA-10_family_extended-spectrum_class_D_beta-lactamase_OXA-17]_[pr     ATGAAAACATTTGCCGCATATGTAATTATC 30
lcl|PQ218334.1_cds_XGD01540.1_1_[gene=blaOXA]_[protein=OXA-10_family_class_D_beta-lactamase_OXA-1302]_[protein_id=XGD01540.1]_[location=1..801]_[gbkey     ATGAAAACATTTGCCGCATATGTAATTATC 30
lcl|MN186038.1_cds_QDO71691.1_1_[gene=blaOXA]_[protein=OXA-10_family_oxacillin-hydrolyzing_class_D_extended-spectrum_beta-lactamase_OXA-836]_[protein_     ATGAAAACATTTGCCGCATATGTAATTATC 30
lcl|AY536743.1_cds_AAS59139.1_4_[gene=blaoxa-10]_[protein=beta-lactamase_resistance_protein]_[protein_id=AAS59139.1]_[location=3433..4233]_[gbkey=CDS]     ATGAAAACATTTGCCGCATATGTAATTATC 30
lcl|DQ141319.1_cds_AAZ78322.1_3_[gene=blaoxa-10]_[protein=oxacillinase]_[protein_id=AAZ78322.1]_[location=1387..2187]_[gbkey=CDS]                          ATGAAAACATTTGCCGCATATGTAATTATC 30
lcl|DQ288250.1_cds_ABB92627.1_3_[gene=blaoxa-10]_[protein=oxacillinase]_[protein_id=ABB92627.1]_[location=1387..2187]_[gbkey=CDS]                          ATGAAAACATTTGCCGCATATGTAATTATC 30
lcl|EF490315.1_cds_ABQ10574.1_2_[gene=blaoxa-10]_[protein=beta-lactamase_resistance_protein]_[protein_id=ABQ10574.1]_[location=880..1680]_[gbkey=CDS]      ATGAAAACATTTGCCGCATATGTAATTATC 30
lcl|HQ386834.1_cds_AEH57056.1_3_[gene=blaOXA-10]_[protein=beta-lactamase_resistance_protein]_[protein_id=AEH57056.1]_[location=1465..2265]_[gbkey=CDS]     ATGAAAACATTTGCCGCATATGTAATTATC 30
lcl|HQ386837.1_cds_AEH57073.1_3_[gene=blaOXA-10]_[protein=beta-lactamase_resistance_protein]_[protein_id=AEH57073.1]_[location=1465..2265]_[gbkey=CDS]     ATGAAAACATTTGCCGCATATGTAATTATC 30
lcl|JX566705.1_cds_AFY03462.1_4_[gene=blaOXA-10]_[protein=oxacillinase_OXA-10]_[protein_id=AFY03462.1]_[location=1818..2618]_[gbkey=CDS]                   ATGAAAACATTTGCCGCATATGTAATTATC 30
lcl|KF525298.1_cds_AGY30823.1_1_[protein=OXA-10]_[protein_id=AGY30823.1]_[location=118..918]_[gbkey=CDS]                                                   ATGAAAACATTTGCCGCATATGTAATTATC 30
lcl|KU886277.1_cds_ANQ39383.1_10_[gene=blaOXA-10]_[protein=class_D_beta-lactamase_OXA-10_(PSE-2)]_[protein_id=ANQ39383.1]_[location=7593..8393]_[gbkey     ATGAAAACATTTGCCGCATATGTAATTATC 30
lcl|KU886278.1_cds_ANQ39395.1_6_[gene=blaOXA-10]_[protein=class_D_beta-lactamase_OXA-10]_[protein_id=ANQ39395.1]_[location=5012..5812]_[gbkey=CDS]         ATGAAAACATTTGCCGCATATGTAATTATC 30
lcl|MH384610.1_cds_AWS00754.1_1_[gene=blaOXA]_[protein=OXA-10_family_class_D_beta-lactamase_OXA-655]_[protein_id=AWS00754.1]_[location=176..976]_[gbke     ATGAAAACATTTGCCGCATATGTAATTATC 30
lcl|MH384611.1_cds_AWS00755.1_1_[gene=blaOXA]_[protein=OXA-10_family_class_D_beta-lactamase_OXA-656]_[protein_id=AWS00755.1]_[location=176..976]_[gbke     ATGAAAACATTTGCCGCATATGTAATTATC 30
lcl|MH780094.1_cds_AXQ11886.1_1_[gene=blaOXA]_[protein=OXA-10_family_class_D_beta-lactamase_OXA-736]_[protein_id=AXQ11886.1]_[location=1..801]_[gbkey=     ATGAAAACATTTGCCGCATATGTAATTACT 30
lcl|MH780097.1_cds_AXQ11889.1_1_[gene=blaOXA]_[protein=OXA-10_family_class_D_beta-lactamase_OXA-676]_[protein_id=AXQ11889.1]_[location=1..801]_[gbkey=     ATGAAAACATTTGCCGCATATGTAATTACT 30
lcl|MH780098.1_cds_AXQ11890.1_1_[gene=blaOXA]_[protein=OXA-10_family_class_D_beta-lactamase_OXA-677]_[protein_id=AXQ11890.1]_[location=1..801]_[gbkey=     ATGAAAACATTTGCCGCATATGTAATTATC 30
lcl|MK482719.1_cds_QBC36178.1_1_[gene=blaOXA]_[protein=OXA-10_family_class_D_beta-lactamase_OXA-794]_[protein_id=QBC36178.1]_[location=1..801]_[gbkey=     ATGAAAACATTTGCCGCATATGTAATTATC 30
lcl|MK482720.1_cds_QBC36179.1_1_[gene=blaOXA]_[protein=OXA-10_family_class_D_beta-lactamase_OXA-795]_[protein_id=QBC36179.1]_[location=1..795]_[gbkey=     ATGAAAACATTTGCCGCATATGTAATTATC 30
lcl|MK750000.1_cds_QBZ67150.1_1_[gene=blaOXA]_[protein=OXA-10_family_class_D_beta-lactamase_OXA-823]_[protein_id=QBZ67150.1]_[location=1..801]_[gbkey=     ATGAAAACATTTGCCGCATATGTAATTATC 30
lcl|MK750001.1_cds_QBZ67151.1_1_[gene=blaOXA]_[protein=OXA-10_family_class_D_beta-lactamase_OXA-824]_[protein_id=QBZ67151.1]_[location=1..801]_[gbkey=     ATGAAAACATTTGCCGCATATGTAATTATC 30
lcl|MK840577.1_cds_QCF61856.1_1_[gene=blaOXA]_[protein=OXA-10_family_class_D_beta-lactamase_OXA-827]_[protein_id=QCF61856.1]_[location=1..801]_[gbkey=     ATGAAAACATTTGCCGCATATGTAATTATC 30
lcl|MT891151.1_cds_QNH80866.1_1_[gene=blaOXA]_[protein=OXA-10_family_class_D_beta-lactamase_OXA-928]_[protein_id=QNH80866.1]_[location=1..786]_[gbkey=     ATGAAAACATTTGCCGCATATGTAATTATC 30
lcl|MW021506.1_cds_QOC63222.1_1_[gene=blaOXA]_[protein=OXA-10_family_class_D_beta-lactamase_OXA-932]_[protein_id=QOC63222.1]_[location=1..801]_[gbkey=     ATGAAAACATTTGCCGCATATGTAATTACT 30
lcl|MZ449318.1_cds_QWY90352.1_1_[gene=blaOXA]_[protein=OXA-10_family_oxacillin-hydrolyzing_class_D_beta-lactamase_OXA-1015]_[protein_id=QWY90352.1]_[l     ATGAAAACATTTGCCGCATATGTAATTACT 30
lcl|NG_049395.1_cds_WP_063860937.1_1_[gene=blaOXA]_[locus_tag=A7J11_01858]_[protein=OXA-10_family_class_D_beta-lactamase_OXA-101]_[protein_id=WP_06386     ATGAAAACATTTGCCGCATATGTAATTACT 30
lcl|NG_049402.1_cds_WP_063860939.1_1_[gene=blaOXA]_[locus_tag=A7J11_00869]_[protein=OXA-10_family_extended-spectrum_class_D_beta-lactamase_OXA-11]_[pr     ATGAAAACATTTGCCGCATATGTAATTATC 30
lcl|NG_049429.1_cds_WP_063861035.1_1_[gene=blaOXA]_[locus_tag=A7J11_00709]_[protein=OXA-10_family_oxacillin-hydrolyzing_class_D_beta-lactamase_OXA-13]     ATGAAAACATTTGCCGCATATGTAATTACT 30
lcl|NG_049440.1_cds_WP_063861041.1_1_[gene=blaOXA]_[locus_tag=A7J11_02086]_[protein=OXA-10_family_extended-spectrum_class_D_beta-lactamase_OXA-142]_[p     ATGAAAACATTTGCCGCATATGTAATTATC 30
lcl|NG_049443.1_cds_WP_063861043.1_1_[gene=blaOXA]_[locus_tag=A7J11_02332]_[protein=OXA-10_family_extended-spectrum_class_D_beta-lactamase_OXA-145]_[p     ATGAAAACATTTGCCGCATATGTAATTACT 30
lcl|NG_049445.1_cds_WP_063861045.1_1_[gene=blaOXA]_[locus_tag=A7J11_02343]_[protein=OXA-10_family_extended-spectrum_class_D_beta-lactamase_OXA-147]_[p     ATGAAAACATTTGCCGCATATGTAATTACT 30
lcl|NG_049484.1_cds_WP_063861272.1_1_[gene=blaOXA]_[locus_tag=A7J11_02610]_[protein=OXA-10_family_extended-spectrum_class_D_beta-lactamase_OXA-183]_[p     ATGAAAACATTTGCCGCATATGTAATTACT 30
lcl|NG_049487.1_cds_WP_063861309.1_1_[gene=blaOXA]_[locus_tag=A7J11_00602]_[protein=OXA-10_family_extended-spectrum_class_D_beta-lactamase_OXA-19]_[pr     ATGAAAACATTTGCCGCATATGTAATTACT 30
lcl|NG_049529.1_cds_WP_063862149.1_1_[gene=blaOXA]_[locus_tag=A7J11_03278]_[protein=OXA-10_family_carbapenem-hydrolyzing_class_D_beta-lactamase_OXA-23     ATGAAAACATTTGCCGCATATGTAATTATC 30
lcl|NG_049535.1_cds_WP_063862274.1_1_[gene=blaOXA]_[locus_tag=A7J11_02847]_[protein=OXA-10_family_extended-spectrum_class_D_beta-lactamase_OXA-240]_[p     ATGAAAACATTTGCCGCATATGTAATTATC 30
lcl|NG_049541.1_cds_WP_063862394.1_1_[gene=blaOXA]_[locus_tag=A7J11_02233]_[protein=OXA-10_family_class_D_beta-lactamase_OXA-246]_[protein_id=WP_06386     ATGAAAACATTTGCCGCATATGTAATTATC 30
lcl|NG_049547.1_cds_WP_063862430.1_1_[gene=blaOXA]_[locus_tag=A7J11_02737]_[protein=OXA-10_family_class_D_beta-lactamase_OXA-251]_[protein_id=WP_06386     ATGAAAACATTTGCCGCATATGTAATTATC 30
lcl|NG_049551.1_cds_WP_014454104.1_1_[gene=blaOXA]_[locus_tag=A7J11_02755]_[protein=OXA-10_family_extended-spectrum_class_D_beta-lactamase_OXA-256]_[p     ATGAAAACATTTGCCGCATATGTAATTATC 30
lcl|NG_049577.1_cds_WP_032489753.1_1_[gene=blaOXA]_[locus_tag=A7J11_00630]_[protein=OXA-10_family_extended-spectrum_class_D_beta-lactamase_OXA-28]_[pr     ATGAAAACATTTGCCGCATATGTAATTACT 30
lcl|NG_049642.1_cds_WP_063862720.1_1_[gene=blaOXA]_[locus_tag=A7J11_00429]_[protein=OXA-10_family_extended-spectrum_class_D_beta-lactamase_OXA-35]_[pr     ATGAAAACATTTGCCGCATATGTAATTACT 30
lcl|NG_049740.1_cds_WP_063864086.1_1_[gene=blaOXA]_[locus_tag=A7J11_03457]_[protein=OXA-10_family_class_D_beta-lactamase_OXA-454]_[protein_id=WP_06386     ATGAAAACATTTGCCGCATATGTAATTATC 30
lcl|NG_049796.1_cds_WP_063864264.1_1_[gene=blaOXA]_[locus_tag=A7J11_01257]_[protein=OXA-10_family_extended-spectrum_class_D_beta-lactamase_OXA-56]_[pr     ATGAAAACATTTGCCGCATATGTAATTACT 30
lcl|NG_049810.1_cds_WP_063864530.1_1_[gene=blaOXA]_[locus_tag=A7J11_00665]_[protein=OXA-10_family_oxacillin-hydrolyzing_class_D_beta-lactamase_OXA-7]_     ATGAAAACATTTGCCGCATATGTAATTACT 30
lcl|NG_049815.1_cds_WP_063864532.1_1_[gene=blaOXA]_[locus_tag=A7J11_01853]_[protein=OXA-10_family_extended-spectrum_class_D_beta-lactamase_OXA-74]_[pr     ATGAAAACATTTGCCGCATATGTAATTATC 30
lcl|NG_050656.1_cds_WP_064056056.1_1_[gene=blaOXA]_[locus_tag=A7J11_03650]_[protein=OXA-10_family_extended-spectrum_class_D_beta-lactamase_OXA-14]_[pr     ATGAAAACATTTGCCGCATATGTAATTATC 30
lcl|NG_050979.1_cds_WP_065159014.1_1_[gene=blaOXA]_[locus_tag=A7J11_03748]_[protein=OXA-10_family_class_D_beta-lactamase_OXA-520]_[protein_id=WP_06515     ATGAAAACATTTGCCGCATATGTAATTATC 30
lcl|NG_055653.1_cds_WP_099156044.1_1_[gene=blaOXA]_[locus_tag=A7J11_05184]_[protein=OXA-10_family_class_D_beta-lactamase_OXA-368]_[protein_id=WP_09915     ATGAAAACATTTGCCGCATATGTAATTATC 30
lcl|NG_061386.1_cds_WP_032410229.1_1_[gene=blaOXA]_[locus_tag=A7J11_05809]_[protein=OXA-10_family_class_D_beta-lactamase_OXA-663]_[protein_id=WP_03241     ATGAAAACATTTGCCGCATATGTAATTATC 30
lcl|NG_062252.1_cds_WP_122630842.1_1_[gene=blaOXA]_[locus_tag=A7J11_05914]_[protein=OXA-10_family_carbapenem-hydrolyzing_class_D_beta-lactamase_OXA-65     ATGAAAACATTTGCCGCATATGTAATTATC 30
lcl|NG_062253.1_cds_WP_122630843.1_1_[gene=blaOXA]_[locus_tag=A7J11_05915]_[protein=OXA-10_family_class_D_beta-lactamase_OXA-656]_[protein_id=WP_12263     ATGAAAACATTTGCCGCATATGTAATTATC 30
lcl|NG_062268.1_cds_WP_122630855.1_1_[gene=blaOXA]_[locus_tag=A7J11_05932]_[protein=OXA-10_family_extended-spectrum_class_D_beta-lactamase_OXA-736]_[p     ATGAAAACATTTGCCGCATATGTAATTACT 30
lcl|NG_062271.1_cds_WP_122630858.1_1_[gene=blaOXA]_[locus_tag=A7J11_05935]_[protein=OXA-10_family_extended-spectrum_class_D_beta-lactamase_OXA-676]_[p     ATGAAAACATTTGCCGCATATGTAATTACT 30
lcl|NG_062272.1_cds_WP_122630859.1_1_[gene=blaOXA]_[locus_tag=A7J11_05936]_[protein=OXA-10_family_class_D_beta-lactamase_OXA-677]_[protein_id=WP_12263     ATGAAAACATTTGCCGCATATGTAATTATC 30
lcl|NG_064752.1_cds_WP_136512086.1_1_[gene=blaOXA]_[locus_tag=A7J11_06198]_[protein=OXA-10_family_class_D_beta-lactamase_OXA-794]_[protein_id=WP_13651     ATGAAAACATTTGCCGCATATGTAATTATC 30
lcl|NG_064753.1_cds_WP_136512087.1_1_[gene=blaOXA]_[locus_tag=A7J11_06199]_[protein=OXA-10_family_class_D_beta-lactamase_OXA-795]_[protein_id=WP_13651     ATGAAAACATTTGCCGCATATGTAATTATC 30
lcl|NG_064780.1_cds_WP_136512103.1_1_[gene=blaOXA]_[locus_tag=A7J11_06240]_[protein=OXA-10_family_class_D_beta-lactamase_OXA-823]_[protein_id=WP_13651     ATGAAAACATTTGCCGCATATGTAATTATC 30
lcl|NG_064781.1_cds_WP_136512104.1_1_[gene=blaOXA]_[locus_tag=A7J11_06241]_[protein=OXA-10_family_class_D_beta-lactamase_OXA-824]_[protein_id=WP_13651     ATGAAAACATTTGCCGCATATGTAATTATC 30
lcl|NG_065438.1_cds_WP_140423320.1_1_[gene=blaOXA]_[locus_tag=A7J11_06282]_[protein=OXA-10_family_class_D_beta-lactamase_OXA-827]_[protein_id=WP_14042     ATGAAAACATTTGCCGCATATGTAATTATC 30
lcl|NG_065881.1_cds_WP_148044423.1_1_[gene=blaOXA]_[locus_tag=A7J11_06380]_[protein=OXA-10_family_class_D_beta-lactamase_OXA-836]_[protein_id=WP_14804     ATGAAAACATTTGCCGCATATGTAATTATC 30
lcl|NG_070899.1_cds_WP_121331722.1_1_[gene=blaOXA]_[locus_tag=A7J11_06955]_[protein=OXA-10_family_class_D_beta-lactamase_OXA-932]_[protein_id=WP_12133     ATGAAAACATTTGCCGCATATGTAATTACT 30
lcl|NG_070900.1_cds_WP_141989064.1_1_[gene=blaOXA]_[locus_tag=A7J11_06959]_[protein=OXA-10_family_extended-spectrum_class_D_beta-lactamase_OXA-935]_[p     ATGAAAACATTTGCCGCATATGTAATTATC 30
lcl|NG_076675.1_cds_WP_219860727.1_1_[gene=blaOXA]_[locus_tag=A7J11_07181]_[protein=OXA-10_family_class_D_beta-lactamase_OXA-1015]_[protein_id=WP_2198     ATGAAAACATTTGCCGCATATGTAATTACT 30
lcl|NG_079236.1_cds_WP_240067727.1_1_[gene=blaOXA]_[locus_tag=A7J11_07369]_[protein=OXA-10_family_class_D_beta-lactamase_OXA-1046]_[protein_id=WP_2400     ATGAAAACATTTGCCGCATATGTAATTATC 30
lcl|NG_079242.1_cds_WP_240067732.1_1_[gene=blaOXA]_[locus_tag=A7J11_07342]_[protein=OXA-10_family_class_D_beta-lactamase_OXA-1053]_[protein_id=WP_2400     ATGAAAACATTTGCCGCATATGTAATTACT 30
lcl|NG_079928.1_cds_WP_242934105.1_1_[gene=blaOXA]_[locus_tag=A7J11_07438]_[protein=OXA-10_family_class_D_beta-lactamase_OXA-1086]_[protein_id=WP_2429     ATGAAAACATTTGCCGCATATGTAATTATC 30
lcl|NG_081704.1_cds_WP_256875608.1_1_[gene=blaOXA]_[locus_tag=A7J11_07666]_[protein=OXA-10_family_class_D_beta-lactamase_OXA-1087]_[protein_id=WP_2568     ATGAAAACATTTGCCGCATATGTAATTACT 30
lcl|NG_081706.1_cds_WP_256875610.1_1_[gene=blaOXA]_[locus_tag=A7J11_07673]_[protein=OXA-10_family_class_D_beta-lactamase_OXA-1120]_[protein_id=WP_2568     ATGAAAACATTTGCCGCATATGTAATTACT 30
lcl|NG_081793.1_cds_WP_257394582.1_1_[gene=blaOXA]_[locus_tag=A7J11_07699]_[protein=OXA-10_family_class_D_beta-lactamase_OXA-1141]_[protein_id=WP_2573     ATGAAAACATTTGCCGCATATGTAATTATC 30
lcl|NG_088411.1_cds_WP_262697144.1_1_[gene=blaOXA]_[locus_tag=A7J11_07753]_[protein=OXA-10_family_class_D_beta-lactamase_OXA-1147]_[protein_id=WP_2626     ATGAAAACATTTGCCGCATATGTAATTACC 30
lcl|NG_088412.1_cds_WP_262697145.1_1_[gene=blaOXA]_[locus_tag=A7J11_07718]_[protein=OXA-10_family_class_D_beta-lactamase_OXA-1148]_[protein_id=WP_2626     ATGAAAACATTTGCCGCATATGTAATTATC 30
lcl|NG_148655.1_cds_WP_268871873.1_1_[gene=blaOXA]_[locus_tag=A7J11_07894]_[protein=OXA-10_family_class_D_beta-lactamase_OXA-1168]_[protein_id=WP_2688     ATGAAAACATTTGCCGCATATGTAATTACT 30
lcl|NG_148656.1_cds_WP_268871874.1_1_[gene=blaOXA]_[locus_tag=A7J11_07895]_[protein=OXA-10_family_class_D_beta-lactamase_OXA-1169]_[protein_id=WP_2688     ATGAAAACATTTGCCGCATATGTAATTACT 30
lcl|NG_148657.1_cds_WP_268871875.1_1_[gene=blaOXA]_[locus_tag=A7J11_07896]_[protein=OXA-10_family_class_D_beta-lactamase_OXA-1170]_[protein_id=WP_2688     ATGAAAACATTTGCCGCATATGTAATTACT 30
lcl|NG_148658.1_cds_WP_268871876.1_1_[gene=blaOXA]_[locus_tag=A7J11_07897]_[protein=OXA-10_family_class_D_beta-lactamase_OXA-1171]_[protein_id=WP_2688     ATGAAAACATTTGCCGCATATGTAATTACT 30
lcl|NG_148662.1_cds_WP_268871879.1_1_[gene=blaOXA]_[locus_tag=A7J11_07893]_[protein=OXA-10_family_class_D_beta-lactamase_OXA-1175]_[protein_id=WP_2688     ATGAAAACATTTGCCGCATATGTAATTACT 30
lcl|NG_148667.1_cds_WP_263096442.1_1_[gene=blaOXA]_[locus_tag=A7J11_07834]_[protein=OXA-10_family_class_D_beta-lactamase_OXA-1184]_[protein_id=WP_2630     ATGAAAACATTTGCCGCATATGTAATTACT 30
lcl|NG_157022.1_cds_WP_279240790.1_1_[gene=blaOXA]_[locus_tag=A7J11_08001]_[protein=OXA-10_family_class_D_beta-lactamase_OXA-1088]_[protein_id=WP_2792     ATGAAAACATTTGCCGCATATGTAATTATC 30
lcl|NG_203407.1_cds_WP_281441144.1_1_[gene=blaOXA]_[locus_tag=A7J11_08072]_[protein=OXA-10_family_class_D_beta-lactamase_OXA-1203]_[protein_id=WP_2814     ATGAAAACATTTGCCGCATATGTAATTACT 30
lcl|NG_242581.1_cds_WP_338424120.1_1_[gene=blaOXA]_[locus_tag=A7J11_08344]_[protein=OXA-10_family_class_D_beta-lactamase_OXA-1231]_[protein_id=WP_3384     ATGAAAACATTTGCCGCATATGTAATTACT 30
lcl|NG_242582.1_cds_WP_338424121.1_1_[gene=blaOXA]_[locus_tag=A7J11_08345]_[protein=OXA-10_family_class_D_beta-lactamase_OXA-1232]_[protein_id=WP_3384     ATGAAAACATTTGCCGCATATGTAATTACT 30
lcl|NG_242583.1_cds_WP_338424122.1_1_[gene=blaOXA]_[locus_tag=A7J11_08346]_[protein=OXA-10_family_class_D_beta-lactamase_OXA-1233]_[protein_id=WP_3384     ATGAAAACATTTGCCGCATATGTAATTACT 30
lcl|NG_242743.1_cds_WP_309258826.1_1_[gene=blaOXA]_[locus_tag=A7J11_08439]_[protein=OXA-10_family_class_D_beta-lactamase_OXA-1204]_[protein_id=WP_3092     ATGAAAACATTTGCCGCATATGTAATTACT 30
lcl|NG_242750.1_cds_WP_311055936.1_1_[gene=blaOXA]_[locus_tag=A7J11_08498]_[protein=OXA-10_family_class_D_beta-lactamase_OXA-1247]_[protein_id=WP_3110     ATGAAAACATTTGCCGCATATGTAATTACT 30
lcl|NG_242751.1_cds_WP_367187969.1_1_[gene=blaOXA]_[locus_tag=A7J11_08499]_[protein=OXA-10_family_class_D_beta-lactamase_OXA-1248]_[protein_id=WP_3671     ATGAAAACATTTGCCGCATATGTAATTATC 30
lcl|NG_242760.1_cds_WP_367187973.1_1_[gene=blaOXA]_[locus_tag=A7J11_08512]_[protein=OXA-10_family_class_D_beta-lactamase_OXA-1257]_[protein_id=WP_3671     ATGAAAACATTTGCCGCATATGTAATTATC 30
lcl|NG_243520.1_cds_WP_375516078.1_1_[gene=blaOXA]_[locus_tag=A7J11_08624]_[protein=OXA-10_family_class_D_beta-lactamase_OXA-1302]_[protein_id=WP_3755     ATGAAAACATTTGCCGCATATGTAATTATC 30
lcl|NG_244549.1_cds_WP_420354117.1_1_[gene=blaOXA]_[locus_tag=A7J11_08787]_[protein=OXA-10_family_class_D_beta-lactamase_OXA-1332]_[protein_id=WP_4203     ATGAAAACATTTGCCGCATATGTAATTATC 30
lcl|NG_244567.1_cds_WP_420354131.1_1_[gene=blaOXA]_[locus_tag=A7J11_08866]_[protein=OXA-10_family_class_D_beta-lactamase_OXA-1350]_[protein_id=WP_4203     ATGAAAACATTTGCCGCATATGTAATTATC 30
lcl|NG_244568.1_cds_WP_420354132.1_1_[gene=blaOXA]_[locus_tag=A7J11_08867]_[protein=OXA-10_family_class_D_beta-lactamase_OXA-1351]_[protein_id=WP_4203     ATGAAAACATTTGCCGCATATGTAATTATC 30
lcl|NG_244569.1_cds_WP_420354133.1_1_[gene=blaOXA]_[locus_tag=A7J11_08868]_[protein=OXA-10_family_class_D_beta-lactamase_OXA-1352]_[protein_id=WP_4203     ATGAAAACATTTGCCGCATATGTAATTATC 30
lcl|NG_244570.1_cds_WP_420354134.1_1_[gene=blaOXA]_[locus_tag=A7J11_08869]_[protein=OXA-10_family_class_D_beta-lactamase_OXA-1353]_[protein_id=WP_4203     ATGAAAACATTTGCCGCATATGTAATTATC 30
lcl|OL901270.1_cds_UHO07581.1_1_[gene=blaOXA]_[protein=OXA-10_family_class_D_beta-lactamase_OXA-1046]_[protein_id=UHO07581.1]_[location=1..801]_[gbkey     ATGAAAACATTTGCCGCATATGTAATTATC 30
lcl|OM643280.1_cds_ULU82664.1_1_[gene=blaOXA]_[protein=OXA-10_family_class_D_beta-lactamase_OXA-1086]_[protein_id=ULU82664.1]_[location=1..801]_[gbkey     ATGAAAACATTTGCCGCATATGTAATTATC 30
lcl|OM681520.1_cds_ULU82666.1_1_[gene=blaOXA]_[protein=OXA-10_family_class_D_beta-lactamase_OXA-1087]_[protein_id=ULU82666.1]_[location=1..801]_[gbkey     ATGAAAACATTTGCCGCATATGTAATTACT 30
lcl|OM681521.1_cds_ULU82667.1_1_[gene=blaOXA]_[protein=OXA-10_family_class_D_beta-lactamase_OXA-1088]_[protein_id=ULU82667.1]_[location=1..801]_[gbkey     ATGAAAACATTTGCCGCATATGTAATTATC 30
lcl|ON651492.1_cds_UTS94245.1_1_[gene=blaOXA]_[protein=OXA-10_family_class_D_beta-lactamase_OXA-1087]_[protein_id=UTS94245.1]_[location=1..801]_[gbkey     ATGAAAACATTTGCCGCATATGTAATTACT 30
lcl|ON721379.1_cds_USC31971.1_1_[gene=blaOXA]_[protein=OXA-10_family_class_D_beta-lactamase_OXA-1120]_[protein_id=USC31971.1]_[location=1..801]_[gbkey     ATGAAAACATTTGCCGCATATGTAATTACT 30
lcl|OP131858.1_cds_UUM03674.1_1_[gene=blaOXA]_[protein=OXA-10_family_class_D_beta-lactamase_OXA-1141]_[protein_id=UUM03674.1]_[location=1..801]_[gbkey     ATGAAAACATTTGCCGCATATGTAATTATC 30
lcl|OP158703.1_cds_UUT09021.1_1_[gene=blaOXA]_[protein=OXA-10_family_class_D_beta-lactamase_OXA-1147]_[protein_id=UUT09021.1]_[location=1..807]_[gbkey     ATGAAAACATTTGCCGCATATGTAATTACC 30
lcl|OP806894.1_cds_UZQ18794.1_1_[gene=blaOXA]_[protein=OXA-10_family_class_D_beta-lactamase_OXA-1175]_[protein_id=UZQ18794.1]_[location=1..828]_[gbkey     ATGAAAACATTTGCCGCATATGTAATTACT 30
lcl|OP806895.1_cds_UZQ18795.1_1_[gene=blaOXA]_[protein=OXA-10_family_class_D_beta-lactamase_OXA-1168]_[protein_id=UZQ18795.1]_[location=1..813]_[gbkey     ATGAAAACATTTGCCGCATATGTAATTACT 30
lcl|OP806896.1_cds_UZQ18796.1_1_[gene=blaOXA]_[protein=OXA-10_family_class_D_beta-lactamase_OXA-1169]_[protein_id=UZQ18796.1]_[location=1..801]_[gbkey     ATGAAAACATTTGCCGCATATGTAATTACT 30
lcl|OP806897.1_cds_UZQ18797.1_1_[gene=blaOXA]_[protein=OXA-10_family_class_D_beta-lactamase_OXA-1170]_[protein_id=UZQ18797.1]_[location=1..801]_[gbkey     ATGAAAACATTTGCCGCATATGTAATTACT 30
lcl|OP806898.1_cds_UZQ18798.1_1_[gene=blaOXA]_[protein=OXA-10_family_class_D_beta-lactamase_OXA-1171]_[protein_id=UZQ18798.1]_[location=1..801]_[gbkey     ATGAAAACATTTGCCGCATATGTAATTACT 30
lcl|OQ948126.1_cds_WHL50409.1_1_[gene=blaOXA]_[protein=OXA-10_family_class_D_beta-lactamase_OXA-1202]_[protein_id=WHL50409.1]_[location=1..801]_[gbkey     ATGAAAACATTTGCCGCATATGTAATTACT 30
lcl|OR025344.1_cds_WHU50588.1_1_[gene=blaOXA]_[protein=OXA-10_family_class_D_beta-lactamase_OXA-1204]_[protein_id=WHU50588.1]_[location=1..801]_[gbkey     ATGAAAACATTTGCCGCATATGTAATTACT 30
lcl|OR466687.1_cds_WMW30710.1_29_[gene=blaOXA]_[locus_tag=blaOXA-10]_[protein=oxacillin-hydrolyzing_class_D_beta-lactamase_OXA-10]_[protein_id=WMW3071     ATGAAAACATTTGCCGCATATGTAATTATC 30
lcl|PP328942.1_cds_WVW91695.1_1_[gene=blaOXA]_[protein=OXA-10_family_class_D_beta-lactamase_OXA-1231]_[protein_id=WVW91695.1]_[location=1..801]_[gbkey     ATGAAAACATTTGCCGCATATGTAATTACT 30
lcl|PP328943.1_cds_WVW91696.1_1_[gene=blaOXA]_[protein=OXA-10_family_class_D_beta-lactamase_OXA-1232]_[protein_id=WVW91696.1]_[location=1..801]_[gbkey     ATGAAAACATTTGCCGCATATGTAATTACT 30
lcl|PP328944.1_cds_WVW91697.1_1_[gene=blaOXA]_[protein=OXA-10_family_class_D_beta-lactamase_OXA-1233]_[protein_id=WVW91697.1]_[location=1..801]_[gbkey     ATGAAAACATTTGCCGCATATGTAATTACT 30
lcl|PP766715.1_cds_XAP03056.1_1_[gene=blaOXA]_[protein=OXA-10_family_class_D_beta-lactamase_OXA-1247]_[protein_id=XAP03056.1]_[location=1..801]_[gbkey     ATGAAAACATTTGCCGCATATGTAATTACT 30
lcl|PP766716.1_cds_XAP03057.1_1_[gene=blaOXA]_[protein=OXA-10_family_class_D_beta-lactamase_OXA-1248]_[protein_id=XAP03057.1]_[location=1..801]_[gbkey     ATGAAAACATTTGCCGCATATGTAATTATC 30
lcl|PP895198.1_cds_XBS36001.1_1_[gene=blaOXA]_[protein=OXA-10_family_class_D_beta-lactamase_OXA-1257]_[protein_id=XBS36001.1]_[location=1..801]_[gbkey     ATGAAAACATTTGCCGCATATGTAATTATC 30
lcl|PQ005596.1_cds_XDE69813.1_6_[gene=blaOXA]_[protein=oxacillin-hydrolyzing_class_D_beta-lactamase_OXA-10]_[protein_id=XDE69813.1]_[location=6462..72     ATGAAAACATTTGCCGCATATGTAATTATC 30
lcl|PV035073.1_cds_XNY96396.1_1_[gene=blaOXA]_[protein=OXA-10_family_class_D_beta-lactamase_OXA-1332]_[protein_id=XNY96396.1]_[location=1..801]_[gbkey     ATGAAAACATTTGCCGCATATGTAATTATC 30
lcl|PV075121.1_cds_XOU30585.1_1_[gene=blaOXA]_[protein=OXA-10_family_class_D_beta-lactamase_OXA-1350]_[protein_id=XOU30585.1]_[location=1..801]_[gbkey     ATGAAAACATTTGCCGCATATGTAATTATC 30
lcl|PV075122.1_cds_XOU30586.1_1_[gene=blaOXA]_[protein=OXA-10_family_class_D_beta-lactamase_OXA-1351]_[protein_id=XOU30586.1]_[location=1..801]_[gbkey     ATGAAAACATTTGCCGCATATGTAATTATC 30
lcl|PV075123.1_cds_XOU30587.1_1_[gene=blaOXA]_[protein=OXA-10_family_class_D_beta-lactamase_OXA-1352]_[protein_id=XOU30587.1]_[location=1..798]_[gbkey     ATGAAAACATTTGCCGCATATGTAATTATC 30
lcl|PV075124.1_cds_XOU30588.1_1_[gene=blaOXA]_[protein=OXA-10_family_class_D_beta-lactamase_OXA-1353]_[protein_id=XOU30588.1]_[location=1..804]_[gbkey     ATGAAAACATTTGCCGCATATGTAATTATC 30
lcl|PV878567.1_cds_XXP60806.1_1_[gene=blaOXA]_[protein=OXA-10_family_class_D_beta-lactamase_OXA-1387]_[protein_id=XXP60806.1]_[location=1..801]_[gbkey     ATGAAAACATTTGCCGCATATGTAATTATC 30
lcl|PV878570.1_cds_XXP60809.1_1_[gene=blaOXA]_[protein=OXA-10_family_class_D_beta-lactamase_OXA-1352]_[protein_id=XXP60809.1]_[location=1..798]_[gbkey     ATGAAAACATTTGCCGCATATGTAATTATC 30
lcl|PV878573.1_cds_XXP60812.1_1_[gene=blaOXA]_[protein=OXA-10_family_class_D_beta-lactamase_OXA-1392]_[protein_id=XXP60812.1]_[location=1..801]_[gbkey     ATGAAAACATTTGCCGCATATGTAATTACT 30
lcl|PV878574.1_cds_XXP60813.1_1_[gene=blaOXA]_[protein=OXA-10_family_class_D_beta-lactamase_OXA-1393]_[protein_id=XXP60813.1]_[location=1..801]_[gbkey     ATGAAAACATTTGCCGCATATGTAATTATC 30
lcl|PV878577.1_cds_XXP60816.1_1_[gene=blaOXA]_[protein=OXA-10_family_class_D_beta-lactamase_OXA-1351]_[protein_id=XXP60816.1]_[location=1..801]_[gbkey     ATGAAAACATTTGCCGCATATGTAATTATC 30
                                                                                                                                                                                         

OXA-1_consensus                                                                                                                                            GCTATTTTTTTAATAATTGCAAATATTATC 60
OXA01_crRNA                                                                                                                                                ------------------------------ 60
Forward_primer                                                                                                                                             ------------------------------ 60
Reverse_primer                                                                                                                                             ------------------------------ 60
lcl|NG_203406.1_cds_WP_290468360.1_1_[gene=blaOXA]_[locus_tag=A7J11_08102]_[protein=OXA-10_family_class_D_beta-lactamase_OXA-1202]_[protein_id=WP_2904     GCGTGTCTTTCAAGTACGGCATTAGCTAGT 60
lcl|NG_070749.1_cds_WP_188331877.1_1_[gene=blaOXA]_[locus_tag=A7J11_06933]_[protein=OXA-10_family_class_D_beta-lactamase_OXA-928]_[protein_id=WP_18833     GCGTGTCTTTCGAGTACGGCATTAGCTGGT 60
lcl|KX388630.1_cds_ANM44758.1_1_[gene=blaOXA]_[protein=OXA-10_family_class_D_beta-lactamase_OXA-520]_[protein_id=ANM44758.1]_[location=1..801]_[gbkey=     GCGTGTCTTTCGAGTACGGCATTAGCTGGT 60
lcl|NG_049469.1_cds_WP_032491804.1_1_[gene=blaOXA]_[locus_tag=A7J11_01744]_[protein=OXA-10_family_extended-spectrum_class_D_beta-lactamase_OXA-17]_[pr     GCGTGTCTTTCGAGTACGGCATTAGCTGGT 60
lcl|PQ218334.1_cds_XGD01540.1_1_[gene=blaOXA]_[protein=OXA-10_family_class_D_beta-lactamase_OXA-1302]_[protein_id=XGD01540.1]_[location=1..801]_[gbkey     GCGTGTCTTTCGAGTACGGCATTAGCTGGT 60
lcl|MN186038.1_cds_QDO71691.1_1_[gene=blaOXA]_[protein=OXA-10_family_oxacillin-hydrolyzing_class_D_extended-spectrum_beta-lactamase_OXA-836]_[protein_     GCGTGTCTTTCGAGTACGGCATTAGCTGGT 60
lcl|AY536743.1_cds_AAS59139.1_4_[gene=blaoxa-10]_[protein=beta-lactamase_resistance_protein]_[protein_id=AAS59139.1]_[location=3433..4233]_[gbkey=CDS]     GCGTGTCTTTCGAGTACGGCATTAGCTGGT 60
lcl|DQ141319.1_cds_AAZ78322.1_3_[gene=blaoxa-10]_[protein=oxacillinase]_[protein_id=AAZ78322.1]_[location=1387..2187]_[gbkey=CDS]                          GCGTGTCTTTCGAGTACGGCATTAGCTGGT 60
lcl|DQ288250.1_cds_ABB92627.1_3_[gene=blaoxa-10]_[protein=oxacillinase]_[protein_id=ABB92627.1]_[location=1387..2187]_[gbkey=CDS]                          GCGTGTCTTTCGAGTACGGCATTAGCTGGT 60
lcl|EF490315.1_cds_ABQ10574.1_2_[gene=blaoxa-10]_[protein=beta-lactamase_resistance_protein]_[protein_id=ABQ10574.1]_[location=880..1680]_[gbkey=CDS]      GCGTGTCTTTCGAGTACGGCATTAGCTGGT 60
lcl|HQ386834.1_cds_AEH57056.1_3_[gene=blaOXA-10]_[protein=beta-lactamase_resistance_protein]_[protein_id=AEH57056.1]_[location=1465..2265]_[gbkey=CDS]     GCGTGTCTTTCGAGTACGGCATTAGCTGGT 60
lcl|HQ386837.1_cds_AEH57073.1_3_[gene=blaOXA-10]_[protein=beta-lactamase_resistance_protein]_[protein_id=AEH57073.1]_[location=1465..2265]_[gbkey=CDS]     GCGTGTCTTTCGAGTACGGCATTAGCTGGT 60
lcl|JX566705.1_cds_AFY03462.1_4_[gene=blaOXA-10]_[protein=oxacillinase_OXA-10]_[protein_id=AFY03462.1]_[location=1818..2618]_[gbkey=CDS]                   GCGTGTCTTTCGAGTACGGCATTAGCTGGT 60
lcl|KF525298.1_cds_AGY30823.1_1_[protein=OXA-10]_[protein_id=AGY30823.1]_[location=118..918]_[gbkey=CDS]                                                   GCGTGTCTTTCGAGTACGGCATTAGCTGGT 60
lcl|KU886277.1_cds_ANQ39383.1_10_[gene=blaOXA-10]_[protein=class_D_beta-lactamase_OXA-10_(PSE-2)]_[protein_id=ANQ39383.1]_[location=7593..8393]_[gbkey     GCGTGTCTTTCGAGTACGGCATTAGCTGGT 60
lcl|KU886278.1_cds_ANQ39395.1_6_[gene=blaOXA-10]_[protein=class_D_beta-lactamase_OXA-10]_[protein_id=ANQ39395.1]_[location=5012..5812]_[gbkey=CDS]         GCGTGTCTTTCGAGTACGGCATTAGCTGGT 60
lcl|MH384610.1_cds_AWS00754.1_1_[gene=blaOXA]_[protein=OXA-10_family_class_D_beta-lactamase_OXA-655]_[protein_id=AWS00754.1]_[location=176..976]_[gbke     GCGTGTCTTTCGAGTACGGCATTAGCTGGT 60
lcl|MH384611.1_cds_AWS00755.1_1_[gene=blaOXA]_[protein=OXA-10_family_class_D_beta-lactamase_OXA-656]_[protein_id=AWS00755.1]_[location=176..976]_[gbke     GCGTGTCTTTCGAGTACGGCATTAGCTGGT 60
lcl|MH780094.1_cds_AXQ11886.1_1_[gene=blaOXA]_[protein=OXA-10_family_class_D_beta-lactamase_OXA-736]_[protein_id=AXQ11886.1]_[location=1..801]_[gbkey=     GCGTGTCTTTCAAGTACGGCATTAGCTAGT 60
lcl|MH780097.1_cds_AXQ11889.1_1_[gene=blaOXA]_[protein=OXA-10_family_class_D_beta-lactamase_OXA-676]_[protein_id=AXQ11889.1]_[location=1..801]_[gbkey=     GCGTGTCTTTCAAGTACGGCATTAGCTAGT 60
lcl|MH780098.1_cds_AXQ11890.1_1_[gene=blaOXA]_[protein=OXA-10_family_class_D_beta-lactamase_OXA-677]_[protein_id=AXQ11890.1]_[location=1..801]_[gbkey=     GCGTGTCTTTCAAGTACGGCATTAGCTGGT 60
lcl|MK482719.1_cds_QBC36178.1_1_[gene=blaOXA]_[protein=OXA-10_family_class_D_beta-lactamase_OXA-794]_[protein_id=QBC36178.1]_[location=1..801]_[gbkey=     GCGTGTCTTTCGAGTACGGCATTAGCTGGT 60
lcl|MK482720.1_cds_QBC36179.1_1_[gene=blaOXA]_[protein=OXA-10_family_class_D_beta-lactamase_OXA-795]_[protein_id=QBC36179.1]_[location=1..795]_[gbkey=     GCGTGTCTTTCGAGTACGGCATTAGCTGGT 60
lcl|MK750000.1_cds_QBZ67150.1_1_[gene=blaOXA]_[protein=OXA-10_family_class_D_beta-lactamase_OXA-823]_[protein_id=QBZ67150.1]_[location=1..801]_[gbkey=     GCGTGTCTTTCGAGTACGGCATTAGCTGGT 60
lcl|MK750001.1_cds_QBZ67151.1_1_[gene=blaOXA]_[protein=OXA-10_family_class_D_beta-lactamase_OXA-824]_[protein_id=QBZ67151.1]_[location=1..801]_[gbkey=     GCGTGTCTTTCGAGTACGGCATTAGCTGGT 60
lcl|MK840577.1_cds_QCF61856.1_1_[gene=blaOXA]_[protein=OXA-10_family_class_D_beta-lactamase_OXA-827]_[protein_id=QCF61856.1]_[location=1..801]_[gbkey=     GCGTGTCTTTCGAGTACGGCATTAGCTGGT 60
lcl|MT891151.1_cds_QNH80866.1_1_[gene=blaOXA]_[protein=OXA-10_family_class_D_beta-lactamase_OXA-928]_[protein_id=QNH80866.1]_[location=1..786]_[gbkey=     GCGTGTCTTTCGAGTACGGCATTAGCTGGT 60
lcl|MW021506.1_cds_QOC63222.1_1_[gene=blaOXA]_[protein=OXA-10_family_class_D_beta-lactamase_OXA-932]_[protein_id=QOC63222.1]_[location=1..801]_[gbkey=     GCGTGTCTTTCAAGTACGGCATTAGCTAGT 60
lcl|MZ449318.1_cds_QWY90352.1_1_[gene=blaOXA]_[protein=OXA-10_family_oxacillin-hydrolyzing_class_D_beta-lactamase_OXA-1015]_[protein_id=QWY90352.1]_[l     GCGTGTCTTTCAAGTACGGCATTAGCTAGT 60
lcl|NG_049395.1_cds_WP_063860937.1_1_[gene=blaOXA]_[locus_tag=A7J11_01858]_[protein=OXA-10_family_class_D_beta-lactamase_OXA-101]_[protein_id=WP_06386     GCGTGTCTTTCAAGTACGGCATTAGCTAGT 60
lcl|NG_049402.1_cds_WP_063860939.1_1_[gene=blaOXA]_[locus_tag=A7J11_00869]_[protein=OXA-10_family_extended-spectrum_class_D_beta-lactamase_OXA-11]_[pr     GCGTGTCTTTCGAGTACGGCATTAGCTGGT 60
lcl|NG_049429.1_cds_WP_063861035.1_1_[gene=blaOXA]_[locus_tag=A7J11_00709]_[protein=OXA-10_family_oxacillin-hydrolyzing_class_D_beta-lactamase_OXA-13]     GCGTGTCTTTCAAGTACGGCATTAGCTAGT 60
lcl|NG_049440.1_cds_WP_063861041.1_1_[gene=blaOXA]_[locus_tag=A7J11_02086]_[protein=OXA-10_family_extended-spectrum_class_D_beta-lactamase_OXA-142]_[p     GCGTGTCTTTCGAGTACGGCATTAGCTGGT 60
lcl|NG_049443.1_cds_WP_063861043.1_1_[gene=blaOXA]_[locus_tag=A7J11_02332]_[protein=OXA-10_family_extended-spectrum_class_D_beta-lactamase_OXA-145]_[p     GCGTGTCTTTCAAGTACGGCATTAGCTAGT 60
lcl|NG_049445.1_cds_WP_063861045.1_1_[gene=blaOXA]_[locus_tag=A7J11_02343]_[protein=OXA-10_family_extended-spectrum_class_D_beta-lactamase_OXA-147]_[p     GCGTGTCTTTCAAGTACGGCATTAGCTAGT 60
lcl|NG_049484.1_cds_WP_063861272.1_1_[gene=blaOXA]_[locus_tag=A7J11_02610]_[protein=OXA-10_family_extended-spectrum_class_D_beta-lactamase_OXA-183]_[p     GCGTGTCTTTCAAGTACGGCATTAGCTAGT 60
lcl|NG_049487.1_cds_WP_063861309.1_1_[gene=blaOXA]_[locus_tag=A7J11_00602]_[protein=OXA-10_family_extended-spectrum_class_D_beta-lactamase_OXA-19]_[pr     GCGTGTCTTTCAAGTACGGCATTAGCTAGT 60
lcl|NG_049529.1_cds_WP_063862149.1_1_[gene=blaOXA]_[locus_tag=A7J11_03278]_[protein=OXA-10_family_carbapenem-hydrolyzing_class_D_beta-lactamase_OXA-23     GCGTGTCTTTCGAGTACGGCATTAGCTGGT 60
lcl|NG_049535.1_cds_WP_063862274.1_1_[gene=blaOXA]_[locus_tag=A7J11_02847]_[protein=OXA-10_family_extended-spectrum_class_D_beta-lactamase_OXA-240]_[p     GCGTGTCTTTCGAGTACGGCATTAGCTGGT 60
lcl|NG_049541.1_cds_WP_063862394.1_1_[gene=blaOXA]_[locus_tag=A7J11_02233]_[protein=OXA-10_family_class_D_beta-lactamase_OXA-246]_[protein_id=WP_06386     GCGTGTCTTTCGAGTACGGCATTAGCTGGT 60
lcl|NG_049547.1_cds_WP_063862430.1_1_[gene=blaOXA]_[locus_tag=A7J11_02737]_[protein=OXA-10_family_class_D_beta-lactamase_OXA-251]_[protein_id=WP_06386     GCGTGTCTTTCGAGTACGGCATTAGCTGGT 60
lcl|NG_049551.1_cds_WP_014454104.1_1_[gene=blaOXA]_[locus_tag=A7J11_02755]_[protein=OXA-10_family_extended-spectrum_class_D_beta-lactamase_OXA-256]_[p     GCGTGTCTTTCGAGTACGGCATTAGCTGGT 60
lcl|NG_049577.1_cds_WP_032489753.1_1_[gene=blaOXA]_[locus_tag=A7J11_00630]_[protein=OXA-10_family_extended-spectrum_class_D_beta-lactamase_OXA-28]_[pr     GCGTGTCTTTCAAGTACGGCATTAGCTAGT 60
lcl|NG_049642.1_cds_WP_063862720.1_1_[gene=blaOXA]_[locus_tag=A7J11_00429]_[protein=OXA-10_family_extended-spectrum_class_D_beta-lactamase_OXA-35]_[pr     GCGTGTCTTTCAAGTACGGCATTAGCTAGT 60
lcl|NG_049740.1_cds_WP_063864086.1_1_[gene=blaOXA]_[locus_tag=A7J11_03457]_[protein=OXA-10_family_class_D_beta-lactamase_OXA-454]_[protein_id=WP_06386     GCGTGTCTTTCGAGTACGGCATTAGCTGGT 60
lcl|NG_049796.1_cds_WP_063864264.1_1_[gene=blaOXA]_[locus_tag=A7J11_01257]_[protein=OXA-10_family_extended-spectrum_class_D_beta-lactamase_OXA-56]_[pr     GCGTGTCTTTCAAGTACGGCATTAGCTAGT 60
lcl|NG_049810.1_cds_WP_063864530.1_1_[gene=blaOXA]_[locus_tag=A7J11_00665]_[protein=OXA-10_family_oxacillin-hydrolyzing_class_D_beta-lactamase_OXA-7]_     GCGTGTCTTTCAAGTACGGCATTAGCTAGT 60
lcl|NG_049815.1_cds_WP_063864532.1_1_[gene=blaOXA]_[locus_tag=A7J11_01853]_[protein=OXA-10_family_extended-spectrum_class_D_beta-lactamase_OXA-74]_[pr     GCGTGTCTTTCGAGTACGGCATTAGCTGGT 60
lcl|NG_050656.1_cds_WP_064056056.1_1_[gene=blaOXA]_[locus_tag=A7J11_03650]_[protein=OXA-10_family_extended-spectrum_class_D_beta-lactamase_OXA-14]_[pr     GCGTGTCTTTCGAGTACGGCATTAGCTGGT 60
lcl|NG_050979.1_cds_WP_065159014.1_1_[gene=blaOXA]_[locus_tag=A7J11_03748]_[protein=OXA-10_family_class_D_beta-lactamase_OXA-520]_[protein_id=WP_06515     GCGTGTCTTTCGAGTACGGCATTAGCTGGT 60
lcl|NG_055653.1_cds_WP_099156044.1_1_[gene=blaOXA]_[locus_tag=A7J11_05184]_[protein=OXA-10_family_class_D_beta-lactamase_OXA-368]_[protein_id=WP_09915     GCGTGTCTTTCGAGTACGGCATTAGCTGGT 60
lcl|NG_061386.1_cds_WP_032410229.1_1_[gene=blaOXA]_[locus_tag=A7J11_05809]_[protein=OXA-10_family_class_D_beta-lactamase_OXA-663]_[protein_id=WP_03241     GCGTGTCTTTCGAGTAAGGCATTAGCTGGT 60
lcl|NG_062252.1_cds_WP_122630842.1_1_[gene=blaOXA]_[locus_tag=A7J11_05914]_[protein=OXA-10_family_carbapenem-hydrolyzing_class_D_beta-lactamase_OXA-65     GCGTGTCTTTCGAGTACGGCATTAGCTGGT 60
lcl|NG_062253.1_cds_WP_122630843.1_1_[gene=blaOXA]_[locus_tag=A7J11_05915]_[protein=OXA-10_family_class_D_beta-lactamase_OXA-656]_[protein_id=WP_12263     GCGTGTCTTTCGAGTACGGCATTAGCTGGT 60
lcl|NG_062268.1_cds_WP_122630855.1_1_[gene=blaOXA]_[locus_tag=A7J11_05932]_[protein=OXA-10_family_extended-spectrum_class_D_beta-lactamase_OXA-736]_[p     GCGTGTCTTTCAAGTACGGCATTAGCTAGT 60
lcl|NG_062271.1_cds_WP_122630858.1_1_[gene=blaOXA]_[locus_tag=A7J11_05935]_[protein=OXA-10_family_extended-spectrum_class_D_beta-lactamase_OXA-676]_[p     GCGTGTCTTTCAAGTACGGCATTAGCTAGT 60
lcl|NG_062272.1_cds_WP_122630859.1_1_[gene=blaOXA]_[locus_tag=A7J11_05936]_[protein=OXA-10_family_class_D_beta-lactamase_OXA-677]_[protein_id=WP_12263     GCGTGTCTTTCAAGTACGGCATTAGCTGGT 60
lcl|NG_064752.1_cds_WP_136512086.1_1_[gene=blaOXA]_[locus_tag=A7J11_06198]_[protein=OXA-10_family_class_D_beta-lactamase_OXA-794]_[protein_id=WP_13651     GCGTGTCTTTCGAGTACGGCATTAGCTGGT 60
lcl|NG_064753.1_cds_WP_136512087.1_1_[gene=blaOXA]_[locus_tag=A7J11_06199]_[protein=OXA-10_family_class_D_beta-lactamase_OXA-795]_[protein_id=WP_13651     GCGTGTCTTTCGAGTACGGCATTAGCTGGT 60
lcl|NG_064780.1_cds_WP_136512103.1_1_[gene=blaOXA]_[locus_tag=A7J11_06240]_[protein=OXA-10_family_class_D_beta-lactamase_OXA-823]_[protein_id=WP_13651     GCGTGTCTTTCGAGTACGGCATTAGCTGGT 60
lcl|NG_064781.1_cds_WP_136512104.1_1_[gene=blaOXA]_[locus_tag=A7J11_06241]_[protein=OXA-10_family_class_D_beta-lactamase_OXA-824]_[protein_id=WP_13651     GCGTGTCTTTCGAGTACGGCATTAGCTGGT 60
lcl|NG_065438.1_cds_WP_140423320.1_1_[gene=blaOXA]_[locus_tag=A7J11_06282]_[protein=OXA-10_family_class_D_beta-lactamase_OXA-827]_[protein_id=WP_14042     GCGTGTCTTTCGAGTACGGCATTAGCTGGT 60
lcl|NG_065881.1_cds_WP_148044423.1_1_[gene=blaOXA]_[locus_tag=A7J11_06380]_[protein=OXA-10_family_class_D_beta-lactamase_OXA-836]_[protein_id=WP_14804     GCGTGTCTTTCGAGTACGGCATTAGCTGGT 60
lcl|NG_070899.1_cds_WP_121331722.1_1_[gene=blaOXA]_[locus_tag=A7J11_06955]_[protein=OXA-10_family_class_D_beta-lactamase_OXA-932]_[protein_id=WP_12133     GCGTGTCTTTCAAGTACGGCATTAGCTAGT 60
lcl|NG_070900.1_cds_WP_141989064.1_1_[gene=blaOXA]_[locus_tag=A7J11_06959]_[protein=OXA-10_family_extended-spectrum_class_D_beta-lactamase_OXA-935]_[p     GCGTGTCTTTCGAGTACGGCATTAGCTGGT 60
lcl|NG_076675.1_cds_WP_219860727.1_1_[gene=blaOXA]_[locus_tag=A7J11_07181]_[protein=OXA-10_family_class_D_beta-lactamase_OXA-1015]_[protein_id=WP_2198     GCGTGTCTTTCAAGTACGGCATTAGCTAGT 60
lcl|NG_079236.1_cds_WP_240067727.1_1_[gene=blaOXA]_[locus_tag=A7J11_07369]_[protein=OXA-10_family_class_D_beta-lactamase_OXA-1046]_[protein_id=WP_2400     GCGTGTCTTTCGAGTACGGCATTAGCTGGT 60
lcl|NG_079242.1_cds_WP_240067732.1_1_[gene=blaOXA]_[locus_tag=A7J11_07342]_[protein=OXA-10_family_class_D_beta-lactamase_OXA-1053]_[protein_id=WP_2400     GCGTGTCTTTCAAGTACGGCATTAGCTAGT 60
lcl|NG_079928.1_cds_WP_242934105.1_1_[gene=blaOXA]_[locus_tag=A7J11_07438]_[protein=OXA-10_family_class_D_beta-lactamase_OXA-1086]_[protein_id=WP_2429     GCGTGTCTTTCGAGTACGGCATTAGCTGGT 60
lcl|NG_081704.1_cds_WP_256875608.1_1_[gene=blaOXA]_[locus_tag=A7J11_07666]_[protein=OXA-10_family_class_D_beta-lactamase_OXA-1087]_[protein_id=WP_2568     GCGTGTCTTTCAAGTACGGCATTAGCTAGT 60
lcl|NG_081706.1_cds_WP_256875610.1_1_[gene=blaOXA]_[locus_tag=A7J11_07673]_[protein=OXA-10_family_class_D_beta-lactamase_OXA-1120]_[protein_id=WP_2568     GCGTGTCTTTCAAGTACGGCATTAGCTAGT 60
lcl|NG_081793.1_cds_WP_257394582.1_1_[gene=blaOXA]_[locus_tag=A7J11_07699]_[protein=OXA-10_family_class_D_beta-lactamase_OXA-1141]_[protein_id=WP_2573     GCGTGTCTTTCGAGTACGGCATTAGCTGGT 60
lcl|NG_088411.1_cds_WP_262697144.1_1_[gene=blaOXA]_[locus_tag=A7J11_07753]_[protein=OXA-10_family_class_D_beta-lactamase_OXA-1147]_[protein_id=WP_2626     GCGTGTCTTTCGAGTACGGCATTAGCTGGT 60
lcl|NG_088412.1_cds_WP_262697145.1_1_[gene=blaOXA]_[locus_tag=A7J11_07718]_[protein=OXA-10_family_class_D_beta-lactamase_OXA-1148]_[protein_id=WP_2626     GCGTGTCTTTCGAGTACGGCATTAGCTGGT 60
lcl|NG_148655.1_cds_WP_268871873.1_1_[gene=blaOXA]_[locus_tag=A7J11_07894]_[protein=OXA-10_family_class_D_beta-lactamase_OXA-1168]_[protein_id=WP_2688     GCGTGTCTTTCAAGTACGGCATTAGCTAGT 60
lcl|NG_148656.1_cds_WP_268871874.1_1_[gene=blaOXA]_[locus_tag=A7J11_07895]_[protein=OXA-10_family_class_D_beta-lactamase_OXA-1169]_[protein_id=WP_2688     GCGTGTCTTTCAAGTACGGCATTAGCTAGT 60
lcl|NG_148657.1_cds_WP_268871875.1_1_[gene=blaOXA]_[locus_tag=A7J11_07896]_[protein=OXA-10_family_class_D_beta-lactamase_OXA-1170]_[protein_id=WP_2688     GCGTGTCTTTCAAGTACGGCATTAGCTAGT 60
lcl|NG_148658.1_cds_WP_268871876.1_1_[gene=blaOXA]_[locus_tag=A7J11_07897]_[protein=OXA-10_family_class_D_beta-lactamase_OXA-1171]_[protein_id=WP_2688     GCGTGTCTTTCAAGTACGGCATTAGCTAGT 60
lcl|NG_148662.1_cds_WP_268871879.1_1_[gene=blaOXA]_[locus_tag=A7J11_07893]_[protein=OXA-10_family_class_D_beta-lactamase_OXA-1175]_[protein_id=WP_2688     GCGTGTCTTTCAAGTACGGCATTAGCTAGT 60
lcl|NG_148667.1_cds_WP_263096442.1_1_[gene=blaOXA]_[locus_tag=A7J11_07834]_[protein=OXA-10_family_class_D_beta-lactamase_OXA-1184]_[protein_id=WP_2630     GCGTGTCTTTCAAGTACGGCATTAGCTAGT 60
lcl|NG_157022.1_cds_WP_279240790.1_1_[gene=blaOXA]_[locus_tag=A7J11_08001]_[protein=OXA-10_family_class_D_beta-lactamase_OXA-1088]_[protein_id=WP_2792     GCGTGTCTTTCGAGTACGGCATTAGCTGGT 60
lcl|NG_203407.1_cds_WP_281441144.1_1_[gene=blaOXA]_[locus_tag=A7J11_08072]_[protein=OXA-10_family_class_D_beta-lactamase_OXA-1203]_[protein_id=WP_2814     GCGTGTCTTTCAAGTACGGCATTAGCTAGT 60
lcl|NG_242581.1_cds_WP_338424120.1_1_[gene=blaOXA]_[locus_tag=A7J11_08344]_[protein=OXA-10_family_class_D_beta-lactamase_OXA-1231]_[protein_id=WP_3384     GCGTGTCTTTCAAGTACGGCATTAGCTAGT 60
lcl|NG_242582.1_cds_WP_338424121.1_1_[gene=blaOXA]_[locus_tag=A7J11_08345]_[protein=OXA-10_family_class_D_beta-lactamase_OXA-1232]_[protein_id=WP_3384     GCGTGTCTTTCAAGTACGGCATTAGCTAGT 60
lcl|NG_242583.1_cds_WP_338424122.1_1_[gene=blaOXA]_[locus_tag=A7J11_08346]_[protein=OXA-10_family_class_D_beta-lactamase_OXA-1233]_[protein_id=WP_3384     GCGTGTCTTTCAAGTACGGCATTAGCTAGT 60
lcl|NG_242743.1_cds_WP_309258826.1_1_[gene=blaOXA]_[locus_tag=A7J11_08439]_[protein=OXA-10_family_class_D_beta-lactamase_OXA-1204]_[protein_id=WP_3092     GCGTGTCTTTCAAGTACGGCATTAGCTAGT 60
lcl|NG_242750.1_cds_WP_311055936.1_1_[gene=blaOXA]_[locus_tag=A7J11_08498]_[protein=OXA-10_family_class_D_beta-lactamase_OXA-1247]_[protein_id=WP_3110     GCGTGTCTTTCAAGTACGGCATTAGCTAGT 60
lcl|NG_242751.1_cds_WP_367187969.1_1_[gene=blaOXA]_[locus_tag=A7J11_08499]_[protein=OXA-10_family_class_D_beta-lactamase_OXA-1248]_[protein_id=WP_3671     GCGTGTCTTTCGAGTACGGCATTAGCTGGT 60
lcl|NG_242760.1_cds_WP_367187973.1_1_[gene=blaOXA]_[locus_tag=A7J11_08512]_[protein=OXA-10_family_class_D_beta-lactamase_OXA-1257]_[protein_id=WP_3671     GCGTGTCTTTCGAGTACGGCATTAGCTGGT 60
lcl|NG_243520.1_cds_WP_375516078.1_1_[gene=blaOXA]_[locus_tag=A7J11_08624]_[protein=OXA-10_family_class_D_beta-lactamase_OXA-1302]_[protein_id=WP_3755     GCGTGTCTTTCGAGTACGGCATTAGCTGGT 60
lcl|NG_244549.1_cds_WP_420354117.1_1_[gene=blaOXA]_[locus_tag=A7J11_08787]_[protein=OXA-10_family_class_D_beta-lactamase_OXA-1332]_[protein_id=WP_4203     GCGTGTCTTTCGAGTACGGCATTAGCTGGT 60
lcl|NG_244567.1_cds_WP_420354131.1_1_[gene=blaOXA]_[locus_tag=A7J11_08866]_[protein=OXA-10_family_class_D_beta-lactamase_OXA-1350]_[protein_id=WP_4203     GCGTGTCTTTCGAGTACGGCATTAGCTGGT 60
lcl|NG_244568.1_cds_WP_420354132.1_1_[gene=blaOXA]_[locus_tag=A7J11_08867]_[protein=OXA-10_family_class_D_beta-lactamase_OXA-1351]_[protein_id=WP_4203     GCGTGTCTTTCGAGTACGGCATTAGCTGGT 60
lcl|NG_244569.1_cds_WP_420354133.1_1_[gene=blaOXA]_[locus_tag=A7J11_08868]_[protein=OXA-10_family_class_D_beta-lactamase_OXA-1352]_[protein_id=WP_4203     GCGTGTCTTTCGAGTACGGCATTAGCTGGT 60
lcl|NG_244570.1_cds_WP_420354134.1_1_[gene=blaOXA]_[locus_tag=A7J11_08869]_[protein=OXA-10_family_class_D_beta-lactamase_OXA-1353]_[protein_id=WP_4203     GCGTGTCTTTCGAGTACGGCATTAGCTGGT 60
lcl|OL901270.1_cds_UHO07581.1_1_[gene=blaOXA]_[protein=OXA-10_family_class_D_beta-lactamase_OXA-1046]_[protein_id=UHO07581.1]_[location=1..801]_[gbkey     GCGTGTCTTTCGAGTACGGCATTAGCTGGT 60
lcl|OM643280.1_cds_ULU82664.1_1_[gene=blaOXA]_[protein=OXA-10_family_class_D_beta-lactamase_OXA-1086]_[protein_id=ULU82664.1]_[location=1..801]_[gbkey     GCGTGTCTTTCGAGTACGGCATTAGCTGGT 60
lcl|OM681520.1_cds_ULU82666.1_1_[gene=blaOXA]_[protein=OXA-10_family_class_D_beta-lactamase_OXA-1087]_[protein_id=ULU82666.1]_[location=1..801]_[gbkey     GCGTGTCTTTCAAGTACGGCATTAGCTAGT 60
lcl|OM681521.1_cds_ULU82667.1_1_[gene=blaOXA]_[protein=OXA-10_family_class_D_beta-lactamase_OXA-1088]_[protein_id=ULU82667.1]_[location=1..801]_[gbkey     GCGTGTCTTTCGAGTACGGCATTAGCTGGT 60
lcl|ON651492.1_cds_UTS94245.1_1_[gene=blaOXA]_[protein=OXA-10_family_class_D_beta-lactamase_OXA-1087]_[protein_id=UTS94245.1]_[location=1..801]_[gbkey     GCGTGTCTTTCAAGTACGGCATTAGCTAGT 60
lcl|ON721379.1_cds_USC31971.1_1_[gene=blaOXA]_[protein=OXA-10_family_class_D_beta-lactamase_OXA-1120]_[protein_id=USC31971.1]_[location=1..801]_[gbkey     GCGTGTCTTTCAAGTACGGCATTAGCTAGT 60
lcl|OP131858.1_cds_UUM03674.1_1_[gene=blaOXA]_[protein=OXA-10_family_class_D_beta-lactamase_OXA-1141]_[protein_id=UUM03674.1]_[location=1..801]_[gbkey     GCGTGTCTTTCGAGTACGGCATTAGCTGGT 60
lcl|OP158703.1_cds_UUT09021.1_1_[gene=blaOXA]_[protein=OXA-10_family_class_D_beta-lactamase_OXA-1147]_[protein_id=UUT09021.1]_[location=1..807]_[gbkey     GCGTGTCTTTCGAGTACGGCATTAGCTGGT 60
lcl|OP806894.1_cds_UZQ18794.1_1_[gene=blaOXA]_[protein=OXA-10_family_class_D_beta-lactamase_OXA-1175]_[protein_id=UZQ18794.1]_[location=1..828]_[gbkey     GCGTGTCTTTCAAGTACGGCATTAGCTAGT 60
lcl|OP806895.1_cds_UZQ18795.1_1_[gene=blaOXA]_[protein=OXA-10_family_class_D_beta-lactamase_OXA-1168]_[protein_id=UZQ18795.1]_[location=1..813]_[gbkey     GCGTGTCTTTCAAGTACGGCATTAGCTAGT 60
lcl|OP806896.1_cds_UZQ18796.1_1_[gene=blaOXA]_[protein=OXA-10_family_class_D_beta-lactamase_OXA-1169]_[protein_id=UZQ18796.1]_[location=1..801]_[gbkey     GCGTGTCTTTCAAGTACGGCATTAGCTAGT 60
lcl|OP806897.1_cds_UZQ18797.1_1_[gene=blaOXA]_[protein=OXA-10_family_class_D_beta-lactamase_OXA-1170]_[protein_id=UZQ18797.1]_[location=1..801]_[gbkey     GCGTGTCTTTCAAGTACGGCATTAGCTAGT 60
lcl|OP806898.1_cds_UZQ18798.1_1_[gene=blaOXA]_[protein=OXA-10_family_class_D_beta-lactamase_OXA-1171]_[protein_id=UZQ18798.1]_[location=1..801]_[gbkey     GCGTGTCTTTCAAGTACGGCATTAGCTAGT 60
lcl|OQ948126.1_cds_WHL50409.1_1_[gene=blaOXA]_[protein=OXA-10_family_class_D_beta-lactamase_OXA-1202]_[protein_id=WHL50409.1]_[location=1..801]_[gbkey     GCGTGTCTTTCAAGTACGGCATTAGCTAGT 60
lcl|OR025344.1_cds_WHU50588.1_1_[gene=blaOXA]_[protein=OXA-10_family_class_D_beta-lactamase_OXA-1204]_[protein_id=WHU50588.1]_[location=1..801]_[gbkey     GCGTGTCTTTCAAGTACGGCATTAGCTAGT 60
lcl|OR466687.1_cds_WMW30710.1_29_[gene=blaOXA]_[locus_tag=blaOXA-10]_[protein=oxacillin-hydrolyzing_class_D_beta-lactamase_OXA-10]_[protein_id=WMW3071     GCGTGTCTTTCGAGTACGGCATTAGCTGGT 60
lcl|PP328942.1_cds_WVW91695.1_1_[gene=blaOXA]_[protein=OXA-10_family_class_D_beta-lactamase_OXA-1231]_[protein_id=WVW91695.1]_[location=1..801]_[gbkey     GCGTGTCTTTCAAGTACGGCATTAGCTAGT 60
lcl|PP328943.1_cds_WVW91696.1_1_[gene=blaOXA]_[protein=OXA-10_family_class_D_beta-lactamase_OXA-1232]_[protein_id=WVW91696.1]_[location=1..801]_[gbkey     GCGTGTCTTTCAAGTACGGCATTAGCTAGT 60
lcl|PP328944.1_cds_WVW91697.1_1_[gene=blaOXA]_[protein=OXA-10_family_class_D_beta-lactamase_OXA-1233]_[protein_id=WVW91697.1]_[location=1..801]_[gbkey     GCGTGTCTTTCAAGTACGGCATTAGCTAGT 60
lcl|PP766715.1_cds_XAP03056.1_1_[gene=blaOXA]_[protein=OXA-10_family_class_D_beta-lactamase_OXA-1247]_[protein_id=XAP03056.1]_[location=1..801]_[gbkey     GCGTGTCTTTCAAGTACGGCATTAGCTAGT 60
lcl|PP766716.1_cds_XAP03057.1_1_[gene=blaOXA]_[protein=OXA-10_family_class_D_beta-lactamase_OXA-1248]_[protein_id=XAP03057.1]_[location=1..801]_[gbkey     GCGTGTCTTTCGAGTACGGCATTAGCTGGT 60
lcl|PP895198.1_cds_XBS36001.1_1_[gene=blaOXA]_[protein=OXA-10_family_class_D_beta-lactamase_OXA-1257]_[protein_id=XBS36001.1]_[location=1..801]_[gbkey     GCGTGTCTTTCGAGTACGGCATTAGCTGGT 60
lcl|PQ005596.1_cds_XDE69813.1_6_[gene=blaOXA]_[protein=oxacillin-hydrolyzing_class_D_beta-lactamase_OXA-10]_[protein_id=XDE69813.1]_[location=6462..72     GCGTGTCTTTCGAGTACGGCATTAGCTGGT 60
lcl|PV035073.1_cds_XNY96396.1_1_[gene=blaOXA]_[protein=OXA-10_family_class_D_beta-lactamase_OXA-1332]_[protein_id=XNY96396.1]_[location=1..801]_[gbkey     GCGTGTCTTTCGAGTACGGCATTAGCTGGT 60
lcl|PV075121.1_cds_XOU30585.1_1_[gene=blaOXA]_[protein=OXA-10_family_class_D_beta-lactamase_OXA-1350]_[protein_id=XOU30585.1]_[location=1..801]_[gbkey     GCGTGTCTTTCGAGTACGGCATTAGCTGGT 60
lcl|PV075122.1_cds_XOU30586.1_1_[gene=blaOXA]_[protein=OXA-10_family_class_D_beta-lactamase_OXA-1351]_[protein_id=XOU30586.1]_[location=1..801]_[gbkey     GCGTGTCTTTCGAGTACGGCATTAGCTGGT 60
lcl|PV075123.1_cds_XOU30587.1_1_[gene=blaOXA]_[protein=OXA-10_family_class_D_beta-lactamase_OXA-1352]_[protein_id=XOU30587.1]_[location=1..798]_[gbkey     GCGTGTCTTTCGAGTACGGCATTAGCTGGT 60
lcl|PV075124.1_cds_XOU30588.1_1_[gene=blaOXA]_[protein=OXA-10_family_class_D_beta-lactamase_OXA-1353]_[protein_id=XOU30588.1]_[location=1..804]_[gbkey     GCGTGTCTTTCGAGTACGGCATTAGCTGGT 60
lcl|PV878567.1_cds_XXP60806.1_1_[gene=blaOXA]_[protein=OXA-10_family_class_D_beta-lactamase_OXA-1387]_[protein_id=XXP60806.1]_[location=1..801]_[gbkey     GCGTGTCTTTCGAGTACGGCATTAGCTGGT 60
lcl|PV878570.1_cds_XXP60809.1_1_[gene=blaOXA]_[protein=OXA-10_family_class_D_beta-lactamase_OXA-1352]_[protein_id=XXP60809.1]_[location=1..798]_[gbkey     GCGTGTCTTTCGAGTACGGCATTAGCTGGT 60
lcl|PV878573.1_cds_XXP60812.1_1_[gene=blaOXA]_[protein=OXA-10_family_class_D_beta-lactamase_OXA-1392]_[protein_id=XXP60812.1]_[location=1..801]_[gbkey     GCGTGTCTTTCAAGTACGGCATTAGCTAGT 60
lcl|PV878574.1_cds_XXP60813.1_1_[gene=blaOXA]_[protein=OXA-10_family_class_D_beta-lactamase_OXA-1393]_[protein_id=XXP60813.1]_[location=1..801]_[gbkey     GCGTGTCTTTCGAGTACGGCATTAGCTGGT 60
lcl|PV878577.1_cds_XXP60816.1_1_[gene=blaOXA]_[protein=OXA-10_family_class_D_beta-lactamase_OXA-1351]_[protein_id=XXP60816.1]_[location=1..801]_[gbkey     GCGTGTCTTTCGAGTACGGCATTAGCTGGT 60
                                                                                                                                                                                         

OXA-1_consensus                                                                                                                                            TACAGCAGCGCCAGTGCATCAACAGATATC 90
OXA01_crRNA                                                                                                                                                ------------------------------ 90
Forward_primer                                                                                                                                             ------------------------------ 90
Reverse_primer                                                                                                                                             ------------------------------ 90
lcl|NG_203406.1_cds_WP_290468360.1_1_[gene=blaOXA]_[locus_tag=A7J11_08102]_[protein=OXA-10_family_class_D_beta-lactamase_OXA-1202]_[protein_id=WP_2904     TCAATTA------------CAGAAAATACG 90
lcl|NG_070749.1_cds_WP_188331877.1_1_[gene=blaOXA]_[locus_tag=A7J11_06933]_[protein=OXA-10_family_class_D_beta-lactamase_OXA-928]_[protein_id=WP_18833     TCAATTA------------CAGAAAATACG 90
lcl|KX388630.1_cds_ANM44758.1_1_[gene=blaOXA]_[protein=OXA-10_family_class_D_beta-lactamase_OXA-520]_[protein_id=ANM44758.1]_[location=1..801]_[gbkey=     TCAATTA------------CAGAAAATACG 90
lcl|NG_049469.1_cds_WP_032491804.1_1_[gene=blaOXA]_[locus_tag=A7J11_01744]_[protein=OXA-10_family_extended-spectrum_class_D_beta-lactamase_OXA-17]_[pr     TCAATTA------------CAGAAAATACG 90
lcl|PQ218334.1_cds_XGD01540.1_1_[gene=blaOXA]_[protein=OXA-10_family_class_D_beta-lactamase_OXA-1302]_[protein_id=XGD01540.1]_[location=1..801]_[gbkey     TCAATTA------------CAGAAAATACG 90
lcl|MN186038.1_cds_QDO71691.1_1_[gene=blaOXA]_[protein=OXA-10_family_oxacillin-hydrolyzing_class_D_extended-spectrum_beta-lactamase_OXA-836]_[protein_     TCAATTA------------CAGAAAATACG 90
lcl|AY536743.1_cds_AAS59139.1_4_[gene=blaoxa-10]_[protein=beta-lactamase_resistance_protein]_[protein_id=AAS59139.1]_[location=3433..4233]_[gbkey=CDS]     TCAATTA------------CAGAAAATACG 90
lcl|DQ141319.1_cds_AAZ78322.1_3_[gene=blaoxa-10]_[protein=oxacillinase]_[protein_id=AAZ78322.1]_[location=1387..2187]_[gbkey=CDS]                          TCAATTA------------CAGAAAATACG 90
lcl|DQ288250.1_cds_ABB92627.1_3_[gene=blaoxa-10]_[protein=oxacillinase]_[protein_id=ABB92627.1]_[location=1387..2187]_[gbkey=CDS]                          TCAATTA------------CAGAAAATACG 90
lcl|EF490315.1_cds_ABQ10574.1_2_[gene=blaoxa-10]_[protein=beta-lactamase_resistance_protein]_[protein_id=ABQ10574.1]_[location=880..1680]_[gbkey=CDS]      TCAATTA------------CAGAAAATACG 90
lcl|HQ386834.1_cds_AEH57056.1_3_[gene=blaOXA-10]_[protein=beta-lactamase_resistance_protein]_[protein_id=AEH57056.1]_[location=1465..2265]_[gbkey=CDS]     TCAATTA------------CAGAAAATACG 90
lcl|HQ386837.1_cds_AEH57073.1_3_[gene=blaOXA-10]_[protein=beta-lactamase_resistance_protein]_[protein_id=AEH57073.1]_[location=1465..2265]_[gbkey=CDS]     TCAATTA------------CAGAAAATACG 90
lcl|JX566705.1_cds_AFY03462.1_4_[gene=blaOXA-10]_[protein=oxacillinase_OXA-10]_[protein_id=AFY03462.1]_[location=1818..2618]_[gbkey=CDS]                   TCAATTA------------CAGAAAATACG 90
lcl|KF525298.1_cds_AGY30823.1_1_[protein=OXA-10]_[protein_id=AGY30823.1]_[location=118..918]_[gbkey=CDS]                                                   TCAATTA------------CAGAAAATACG 90
lcl|KU886277.1_cds_ANQ39383.1_10_[gene=blaOXA-10]_[protein=class_D_beta-lactamase_OXA-10_(PSE-2)]_[protein_id=ANQ39383.1]_[location=7593..8393]_[gbkey     TCAATTA------------CAGAAAATACG 90
lcl|KU886278.1_cds_ANQ39395.1_6_[gene=blaOXA-10]_[protein=class_D_beta-lactamase_OXA-10]_[protein_id=ANQ39395.1]_[location=5012..5812]_[gbkey=CDS]         TCAATTA------------CAGAAAATACG 90
lcl|MH384610.1_cds_AWS00754.1_1_[gene=blaOXA]_[protein=OXA-10_family_class_D_beta-lactamase_OXA-655]_[protein_id=AWS00754.1]_[location=176..976]_[gbke     TCAATTA------------CAGAAAATATG 90
lcl|MH384611.1_cds_AWS00755.1_1_[gene=blaOXA]_[protein=OXA-10_family_class_D_beta-lactamase_OXA-656]_[protein_id=AWS00755.1]_[location=176..976]_[gbke     TCAATTA------------CAGAAAATATG 90
lcl|MH780094.1_cds_AXQ11886.1_1_[gene=blaOXA]_[protein=OXA-10_family_class_D_beta-lactamase_OXA-736]_[protein_id=AXQ11886.1]_[location=1..801]_[gbkey=     TCAATTA------------CAGAAAATACG 90
lcl|MH780097.1_cds_AXQ11889.1_1_[gene=blaOXA]_[protein=OXA-10_family_class_D_beta-lactamase_OXA-676]_[protein_id=AXQ11889.1]_[location=1..801]_[gbkey=     TCAATTA------------CAGAAAATACG 90
lcl|MH780098.1_cds_AXQ11890.1_1_[gene=blaOXA]_[protein=OXA-10_family_class_D_beta-lactamase_OXA-677]_[protein_id=AXQ11890.1]_[location=1..801]_[gbkey=     TCAATTA------------CAGAAAATACG 90
lcl|MK482719.1_cds_QBC36178.1_1_[gene=blaOXA]_[protein=OXA-10_family_class_D_beta-lactamase_OXA-794]_[protein_id=QBC36178.1]_[location=1..801]_[gbkey=     TCAATTA------------CAGAAAATACG 90
lcl|MK482720.1_cds_QBC36179.1_1_[gene=blaOXA]_[protein=OXA-10_family_class_D_beta-lactamase_OXA-795]_[protein_id=QBC36179.1]_[location=1..795]_[gbkey=     TCAATTA------------CAGAAAATACG 90
lcl|MK750000.1_cds_QBZ67150.1_1_[gene=blaOXA]_[protein=OXA-10_family_class_D_beta-lactamase_OXA-823]_[protein_id=QBZ67150.1]_[location=1..801]_[gbkey=     TCAATTA------------CAGAAAATACG 90
lcl|MK750001.1_cds_QBZ67151.1_1_[gene=blaOXA]_[protein=OXA-10_family_class_D_beta-lactamase_OXA-824]_[protein_id=QBZ67151.1]_[location=1..801]_[gbkey=     TCAATTA------------CAGAAAATACG 90
lcl|MK840577.1_cds_QCF61856.1_1_[gene=blaOXA]_[protein=OXA-10_family_class_D_beta-lactamase_OXA-827]_[protein_id=QCF61856.1]_[location=1..801]_[gbkey=     TCAATTA------------CAGAAAATACG 90
lcl|MT891151.1_cds_QNH80866.1_1_[gene=blaOXA]_[protein=OXA-10_family_class_D_beta-lactamase_OXA-928]_[protein_id=QNH80866.1]_[location=1..786]_[gbkey=     TCAATTA------------CAGAAAATACG 90
lcl|MW021506.1_cds_QOC63222.1_1_[gene=blaOXA]_[protein=OXA-10_family_class_D_beta-lactamase_OXA-932]_[protein_id=QOC63222.1]_[location=1..801]_[gbkey=     TCAATTA------------CAGAAAATACG 90
lcl|MZ449318.1_cds_QWY90352.1_1_[gene=blaOXA]_[protein=OXA-10_family_oxacillin-hydrolyzing_class_D_beta-lactamase_OXA-1015]_[protein_id=QWY90352.1]_[l     TCAATTA------------CAGAAAATACG 90
lcl|NG_049395.1_cds_WP_063860937.1_1_[gene=blaOXA]_[locus_tag=A7J11_01858]_[protein=OXA-10_family_class_D_beta-lactamase_OXA-101]_[protein_id=WP_06386     TCAATTA------------CAGAAAATACG 90
lcl|NG_049402.1_cds_WP_063860939.1_1_[gene=blaOXA]_[locus_tag=A7J11_00869]_[protein=OXA-10_family_extended-spectrum_class_D_beta-lactamase_OXA-11]_[pr     TCAATTA------------CAGAAAATACG 90
lcl|NG_049429.1_cds_WP_063861035.1_1_[gene=blaOXA]_[locus_tag=A7J11_00709]_[protein=OXA-10_family_oxacillin-hydrolyzing_class_D_beta-lactamase_OXA-13]     TCAATTA------------CAGAAAATACG 90
lcl|NG_049440.1_cds_WP_063861041.1_1_[gene=blaOXA]_[locus_tag=A7J11_02086]_[protein=OXA-10_family_extended-spectrum_class_D_beta-lactamase_OXA-142]_[p     TCAATTA------------CAGAAAATACG 90
lcl|NG_049443.1_cds_WP_063861043.1_1_[gene=blaOXA]_[locus_tag=A7J11_02332]_[protein=OXA-10_family_extended-spectrum_class_D_beta-lactamase_OXA-145]_[p     TCAATTA------------CAGAAAATACG 90
lcl|NG_049445.1_cds_WP_063861045.1_1_[gene=blaOXA]_[locus_tag=A7J11_02343]_[protein=OXA-10_family_extended-spectrum_class_D_beta-lactamase_OXA-147]_[p     TCAATTA------------CAGAAAATACG 90
lcl|NG_049484.1_cds_WP_063861272.1_1_[gene=blaOXA]_[locus_tag=A7J11_02610]_[protein=OXA-10_family_extended-spectrum_class_D_beta-lactamase_OXA-183]_[p     TCAATTA------------CAGAAAATACG 90
lcl|NG_049487.1_cds_WP_063861309.1_1_[gene=blaOXA]_[locus_tag=A7J11_00602]_[protein=OXA-10_family_extended-spectrum_class_D_beta-lactamase_OXA-19]_[pr     TCAATTA------------CAGAAAATACG 90
lcl|NG_049529.1_cds_WP_063862149.1_1_[gene=blaOXA]_[locus_tag=A7J11_03278]_[protein=OXA-10_family_carbapenem-hydrolyzing_class_D_beta-lactamase_OXA-23     TCAATTA------------CAGAAAATACG 90
lcl|NG_049535.1_cds_WP_063862274.1_1_[gene=blaOXA]_[locus_tag=A7J11_02847]_[protein=OXA-10_family_extended-spectrum_class_D_beta-lactamase_OXA-240]_[p     TCAATTA------------CAGAAAATACG 90
lcl|NG_049541.1_cds_WP_063862394.1_1_[gene=blaOXA]_[locus_tag=A7J11_02233]_[protein=OXA-10_family_class_D_beta-lactamase_OXA-246]_[protein_id=WP_06386     TCAATTA------------CAGAAAATACG 90
lcl|NG_049547.1_cds_WP_063862430.1_1_[gene=blaOXA]_[locus_tag=A7J11_02737]_[protein=OXA-10_family_class_D_beta-lactamase_OXA-251]_[protein_id=WP_06386     TCAATTA------------CAGAAAATACG 90
lcl|NG_049551.1_cds_WP_014454104.1_1_[gene=blaOXA]_[locus_tag=A7J11_02755]_[protein=OXA-10_family_extended-spectrum_class_D_beta-lactamase_OXA-256]_[p     TCAATTA------------CAGAAAATACG 90
lcl|NG_049577.1_cds_WP_032489753.1_1_[gene=blaOXA]_[locus_tag=A7J11_00630]_[protein=OXA-10_family_extended-spectrum_class_D_beta-lactamase_OXA-28]_[pr     TCAATTA------------CAGAAAATACG 90
lcl|NG_049642.1_cds_WP_063862720.1_1_[gene=blaOXA]_[locus_tag=A7J11_00429]_[protein=OXA-10_family_extended-spectrum_class_D_beta-lactamase_OXA-35]_[pr     TCAATTA------------CAGAAAATACG 90
lcl|NG_049740.1_cds_WP_063864086.1_1_[gene=blaOXA]_[locus_tag=A7J11_03457]_[protein=OXA-10_family_class_D_beta-lactamase_OXA-454]_[protein_id=WP_06386     TCAATTA------------CAGAAAATACG 90
lcl|NG_049796.1_cds_WP_063864264.1_1_[gene=blaOXA]_[locus_tag=A7J11_01257]_[protein=OXA-10_family_extended-spectrum_class_D_beta-lactamase_OXA-56]_[pr     TCAATTA------------CAGAAAATACG 90
lcl|NG_049810.1_cds_WP_063864530.1_1_[gene=blaOXA]_[locus_tag=A7J11_00665]_[protein=OXA-10_family_oxacillin-hydrolyzing_class_D_beta-lactamase_OXA-7]_     TCAATTA------------CAGAAAATACG 90
lcl|NG_049815.1_cds_WP_063864532.1_1_[gene=blaOXA]_[locus_tag=A7J11_01853]_[protein=OXA-10_family_extended-spectrum_class_D_beta-lactamase_OXA-74]_[pr     TCAATTA------------CAGAAAATACG 90
lcl|NG_050656.1_cds_WP_064056056.1_1_[gene=blaOXA]_[locus_tag=A7J11_03650]_[protein=OXA-10_family_extended-spectrum_class_D_beta-lactamase_OXA-14]_[pr     TCAATTA------------CAGAAAATACG 90
lcl|NG_050979.1_cds_WP_065159014.1_1_[gene=blaOXA]_[locus_tag=A7J11_03748]_[protein=OXA-10_family_class_D_beta-lactamase_OXA-520]_[protein_id=WP_06515     TCAATTA------------CAGAAAATACG 90
lcl|NG_055653.1_cds_WP_099156044.1_1_[gene=blaOXA]_[locus_tag=A7J11_05184]_[protein=OXA-10_family_class_D_beta-lactamase_OXA-368]_[protein_id=WP_09915     TCAATTA------------CAGAAAATACG 90
lcl|NG_061386.1_cds_WP_032410229.1_1_[gene=blaOXA]_[locus_tag=A7J11_05809]_[protein=OXA-10_family_class_D_beta-lactamase_OXA-663]_[protein_id=WP_03241     TCAATTA------------CAGAAAATACG 90
lcl|NG_062252.1_cds_WP_122630842.1_1_[gene=blaOXA]_[locus_tag=A7J11_05914]_[protein=OXA-10_family_carbapenem-hydrolyzing_class_D_beta-lactamase_OXA-65     TCAATTA------------CAGAAAATATG 90
lcl|NG_062253.1_cds_WP_122630843.1_1_[gene=blaOXA]_[locus_tag=A7J11_05915]_[protein=OXA-10_family_class_D_beta-lactamase_OXA-656]_[protein_id=WP_12263     TCAATTA------------CAGAAAATATG 90
lcl|NG_062268.1_cds_WP_122630855.1_1_[gene=blaOXA]_[locus_tag=A7J11_05932]_[protein=OXA-10_family_extended-spectrum_class_D_beta-lactamase_OXA-736]_[p     TCAATTA------------CAGAAAATACG 90
lcl|NG_062271.1_cds_WP_122630858.1_1_[gene=blaOXA]_[locus_tag=A7J11_05935]_[protein=OXA-10_family_extended-spectrum_class_D_beta-lactamase_OXA-676]_[p     TCAATTA------------CAGAAAATACG 90
lcl|NG_062272.1_cds_WP_122630859.1_1_[gene=blaOXA]_[locus_tag=A7J11_05936]_[protein=OXA-10_family_class_D_beta-lactamase_OXA-677]_[protein_id=WP_12263     TCAATTA------------CAGAAAATACG 90
lcl|NG_064752.1_cds_WP_136512086.1_1_[gene=blaOXA]_[locus_tag=A7J11_06198]_[protein=OXA-10_family_class_D_beta-lactamase_OXA-794]_[protein_id=WP_13651     TCAATTA------------CAGAAAATACG 90
lcl|NG_064753.1_cds_WP_136512087.1_1_[gene=blaOXA]_[locus_tag=A7J11_06199]_[protein=OXA-10_family_class_D_beta-lactamase_OXA-795]_[protein_id=WP_13651     TCAATTA------------CAGAAAATACG 90
lcl|NG_064780.1_cds_WP_136512103.1_1_[gene=blaOXA]_[locus_tag=A7J11_06240]_[protein=OXA-10_family_class_D_beta-lactamase_OXA-823]_[protein_id=WP_13651     TCAATTA------------CAGAAAATACG 90
lcl|NG_064781.1_cds_WP_136512104.1_1_[gene=blaOXA]_[locus_tag=A7J11_06241]_[protein=OXA-10_family_class_D_beta-lactamase_OXA-824]_[protein_id=WP_13651     TCAATTA------------CAGAAAATACG 90
lcl|NG_065438.1_cds_WP_140423320.1_1_[gene=blaOXA]_[locus_tag=A7J11_06282]_[protein=OXA-10_family_class_D_beta-lactamase_OXA-827]_[protein_id=WP_14042     TCAATTA------------CAGAAAATACG 90
lcl|NG_065881.1_cds_WP_148044423.1_1_[gene=blaOXA]_[locus_tag=A7J11_06380]_[protein=OXA-10_family_class_D_beta-lactamase_OXA-836]_[protein_id=WP_14804     TCAATTA------------CAGAAAATACG 90
lcl|NG_070899.1_cds_WP_121331722.1_1_[gene=blaOXA]_[locus_tag=A7J11_06955]_[protein=OXA-10_family_class_D_beta-lactamase_OXA-932]_[protein_id=WP_12133     TCAATTA------------CAGAAAATACG 90
lcl|NG_070900.1_cds_WP_141989064.1_1_[gene=blaOXA]_[locus_tag=A7J11_06959]_[protein=OXA-10_family_extended-spectrum_class_D_beta-lactamase_OXA-935]_[p     TCAATTA------------CAGAAAATACG 90
lcl|NG_076675.1_cds_WP_219860727.1_1_[gene=blaOXA]_[locus_tag=A7J11_07181]_[protein=OXA-10_family_class_D_beta-lactamase_OXA-1015]_[protein_id=WP_2198     TCAATTA------------CAGAAAATACG 90
lcl|NG_079236.1_cds_WP_240067727.1_1_[gene=blaOXA]_[locus_tag=A7J11_07369]_[protein=OXA-10_family_class_D_beta-lactamase_OXA-1046]_[protein_id=WP_2400     TCAATTA------------CAGAAAATACG 90
lcl|NG_079242.1_cds_WP_240067732.1_1_[gene=blaOXA]_[locus_tag=A7J11_07342]_[protein=OXA-10_family_class_D_beta-lactamase_OXA-1053]_[protein_id=WP_2400     TCAATTA------------CAGAAAATACG 90
lcl|NG_079928.1_cds_WP_242934105.1_1_[gene=blaOXA]_[locus_tag=A7J11_07438]_[protein=OXA-10_family_class_D_beta-lactamase_OXA-1086]_[protein_id=WP_2429     TCAATTA------------CAGAAAATACG 90
lcl|NG_081704.1_cds_WP_256875608.1_1_[gene=blaOXA]_[locus_tag=A7J11_07666]_[protein=OXA-10_family_class_D_beta-lactamase_OXA-1087]_[protein_id=WP_2568     TCAATTA------------CAGAAAATACG 90
lcl|NG_081706.1_cds_WP_256875610.1_1_[gene=blaOXA]_[locus_tag=A7J11_07673]_[protein=OXA-10_family_class_D_beta-lactamase_OXA-1120]_[protein_id=WP_2568     TCAATTA------------CAGAAAATACG 90
lcl|NG_081793.1_cds_WP_257394582.1_1_[gene=blaOXA]_[locus_tag=A7J11_07699]_[protein=OXA-10_family_class_D_beta-lactamase_OXA-1141]_[protein_id=WP_2573     TCAATTA------------CAGAAAATACG 90
lcl|NG_088411.1_cds_WP_262697144.1_1_[gene=blaOXA]_[locus_tag=A7J11_07753]_[protein=OXA-10_family_class_D_beta-lactamase_OXA-1147]_[protein_id=WP_2626     TCAATTA------------CAGAAAATACG 90
lcl|NG_088412.1_cds_WP_262697145.1_1_[gene=blaOXA]_[locus_tag=A7J11_07718]_[protein=OXA-10_family_class_D_beta-lactamase_OXA-1148]_[protein_id=WP_2626     TCAATTA------------CAGAAAATACG 90
lcl|NG_148655.1_cds_WP_268871873.1_1_[gene=blaOXA]_[locus_tag=A7J11_07894]_[protein=OXA-10_family_class_D_beta-lactamase_OXA-1168]_[protein_id=WP_2688     TCAATTA------------CAGAAAATACG 90
lcl|NG_148656.1_cds_WP_268871874.1_1_[gene=blaOXA]_[locus_tag=A7J11_07895]_[protein=OXA-10_family_class_D_beta-lactamase_OXA-1169]_[protein_id=WP_2688     TCAATTA------------CAGAAAATACG 90
lcl|NG_148657.1_cds_WP_268871875.1_1_[gene=blaOXA]_[locus_tag=A7J11_07896]_[protein=OXA-10_family_class_D_beta-lactamase_OXA-1170]_[protein_id=WP_2688     TCAATTA------------CAGAAAATACG 90
lcl|NG_148658.1_cds_WP_268871876.1_1_[gene=blaOXA]_[locus_tag=A7J11_07897]_[protein=OXA-10_family_class_D_beta-lactamase_OXA-1171]_[protein_id=WP_2688     TCAATTA------------CAGAAAATACG 90
lcl|NG_148662.1_cds_WP_268871879.1_1_[gene=blaOXA]_[locus_tag=A7J11_07893]_[protein=OXA-10_family_class_D_beta-lactamase_OXA-1175]_[protein_id=WP_2688     TCAATTA------------CAGAAAATACG 90
lcl|NG_148667.1_cds_WP_263096442.1_1_[gene=blaOXA]_[locus_tag=A7J11_07834]_[protein=OXA-10_family_class_D_beta-lactamase_OXA-1184]_[protein_id=WP_2630     TCAATTA------------CAGAAAATACG 90
lcl|NG_157022.1_cds_WP_279240790.1_1_[gene=blaOXA]_[locus_tag=A7J11_08001]_[protein=OXA-10_family_class_D_beta-lactamase_OXA-1088]_[protein_id=WP_2792     TCAATTA------------CAGAAAATACG 90
lcl|NG_203407.1_cds_WP_281441144.1_1_[gene=blaOXA]_[locus_tag=A7J11_08072]_[protein=OXA-10_family_class_D_beta-lactamase_OXA-1203]_[protein_id=WP_2814     TCAATTA------------CAGAAAATACG 90
lcl|NG_242581.1_cds_WP_338424120.1_1_[gene=blaOXA]_[locus_tag=A7J11_08344]_[protein=OXA-10_family_class_D_beta-lactamase_OXA-1231]_[protein_id=WP_3384     TCAATTA------------CAGAAAATACG 90
lcl|NG_242582.1_cds_WP_338424121.1_1_[gene=blaOXA]_[locus_tag=A7J11_08345]_[protein=OXA-10_family_class_D_beta-lactamase_OXA-1232]_[protein_id=WP_3384     TCAATTA------------CAGAAAATACG 90
lcl|NG_242583.1_cds_WP_338424122.1_1_[gene=blaOXA]_[locus_tag=A7J11_08346]_[protein=OXA-10_family_class_D_beta-lactamase_OXA-1233]_[protein_id=WP_3384     TCAATTA------------CAGAAAATACG 90
lcl|NG_242743.1_cds_WP_309258826.1_1_[gene=blaOXA]_[locus_tag=A7J11_08439]_[protein=OXA-10_family_class_D_beta-lactamase_OXA-1204]_[protein_id=WP_3092     TCAATTA------------CAGAAAATACG 90
lcl|NG_242750.1_cds_WP_311055936.1_1_[gene=blaOXA]_[locus_tag=A7J11_08498]_[protein=OXA-10_family_class_D_beta-lactamase_OXA-1247]_[protein_id=WP_3110     TCAATTA------------CAGAAAATACG 90
lcl|NG_242751.1_cds_WP_367187969.1_1_[gene=blaOXA]_[locus_tag=A7J11_08499]_[protein=OXA-10_family_class_D_beta-lactamase_OXA-1248]_[protein_id=WP_3671     TCAATTA------------CAGAAAATACG 90
lcl|NG_242760.1_cds_WP_367187973.1_1_[gene=blaOXA]_[locus_tag=A7J11_08512]_[protein=OXA-10_family_class_D_beta-lactamase_OXA-1257]_[protein_id=WP_3671     TCAATTA------------CAGAAAATACG 90
lcl|NG_243520.1_cds_WP_375516078.1_1_[gene=blaOXA]_[locus_tag=A7J11_08624]_[protein=OXA-10_family_class_D_beta-lactamase_OXA-1302]_[protein_id=WP_3755     TCAATTA------------CAGAAAATACG 90
lcl|NG_244549.1_cds_WP_420354117.1_1_[gene=blaOXA]_[locus_tag=A7J11_08787]_[protein=OXA-10_family_class_D_beta-lactamase_OXA-1332]_[protein_id=WP_4203     TCAATTA------------CAGAAAATACG 90
lcl|NG_244567.1_cds_WP_420354131.1_1_[gene=blaOXA]_[locus_tag=A7J11_08866]_[protein=OXA-10_family_class_D_beta-lactamase_OXA-1350]_[protein_id=WP_4203     TCAATTA------------CAGAAAATACG 90
lcl|NG_244568.1_cds_WP_420354132.1_1_[gene=blaOXA]_[locus_tag=A7J11_08867]_[protein=OXA-10_family_class_D_beta-lactamase_OXA-1351]_[protein_id=WP_4203     TCAATTA------------CAGAAAATACG 90
lcl|NG_244569.1_cds_WP_420354133.1_1_[gene=blaOXA]_[locus_tag=A7J11_08868]_[protein=OXA-10_family_class_D_beta-lactamase_OXA-1352]_[protein_id=WP_4203     TCAATTA------------CAGAAAATACG 90
lcl|NG_244570.1_cds_WP_420354134.1_1_[gene=blaOXA]_[locus_tag=A7J11_08869]_[protein=OXA-10_family_class_D_beta-lactamase_OXA-1353]_[protein_id=WP_4203     TCAATTA------------CAGAAAATACG 90
lcl|OL901270.1_cds_UHO07581.1_1_[gene=blaOXA]_[protein=OXA-10_family_class_D_beta-lactamase_OXA-1046]_[protein_id=UHO07581.1]_[location=1..801]_[gbkey     TCAATTA------------CAGAAAATACG 90
lcl|OM643280.1_cds_ULU82664.1_1_[gene=blaOXA]_[protein=OXA-10_family_class_D_beta-lactamase_OXA-1086]_[protein_id=ULU82664.1]_[location=1..801]_[gbkey     TCAATTA------------CAGAAAATACG 90
lcl|OM681520.1_cds_ULU82666.1_1_[gene=blaOXA]_[protein=OXA-10_family_class_D_beta-lactamase_OXA-1087]_[protein_id=ULU82666.1]_[location=1..801]_[gbkey     TCAATTA------------CAGAAAATACG 90
lcl|OM681521.1_cds_ULU82667.1_1_[gene=blaOXA]_[protein=OXA-10_family_class_D_beta-lactamase_OXA-1088]_[protein_id=ULU82667.1]_[location=1..801]_[gbkey     TCAATTA------------CAGAAAATACG 90
lcl|ON651492.1_cds_UTS94245.1_1_[gene=blaOXA]_[protein=OXA-10_family_class_D_beta-lactamase_OXA-1087]_[protein_id=UTS94245.1]_[location=1..801]_[gbkey     TCAATTA------------CAGAAAATACG 90
lcl|ON721379.1_cds_USC31971.1_1_[gene=blaOXA]_[protein=OXA-10_family_class_D_beta-lactamase_OXA-1120]_[protein_id=USC31971.1]_[location=1..801]_[gbkey     TCAATTA------------CAGAAAATACG 90
lcl|OP131858.1_cds_UUM03674.1_1_[gene=blaOXA]_[protein=OXA-10_family_class_D_beta-lactamase_OXA-1141]_[protein_id=UUM03674.1]_[location=1..801]_[gbkey     TCAATTA------------CAGAAAATACG 90
lcl|OP158703.1_cds_UUT09021.1_1_[gene=blaOXA]_[protein=OXA-10_family_class_D_beta-lactamase_OXA-1147]_[protein_id=UUT09021.1]_[location=1..807]_[gbkey     TCAATTA------------CAGAAAATACG 90
lcl|OP806894.1_cds_UZQ18794.1_1_[gene=blaOXA]_[protein=OXA-10_family_class_D_beta-lactamase_OXA-1175]_[protein_id=UZQ18794.1]_[location=1..828]_[gbkey     TCAATTA------------CAGAAAATACG 90
lcl|OP806895.1_cds_UZQ18795.1_1_[gene=blaOXA]_[protein=OXA-10_family_class_D_beta-lactamase_OXA-1168]_[protein_id=UZQ18795.1]_[location=1..813]_[gbkey     TCAATTA------------CAGAAAATACG 90
lcl|OP806896.1_cds_UZQ18796.1_1_[gene=blaOXA]_[protein=OXA-10_family_class_D_beta-lactamase_OXA-1169]_[protein_id=UZQ18796.1]_[location=1..801]_[gbkey     TCAATTA------------CAGAAAATACG 90
lcl|OP806897.1_cds_UZQ18797.1_1_[gene=blaOXA]_[protein=OXA-10_family_class_D_beta-lactamase_OXA-1170]_[protein_id=UZQ18797.1]_[location=1..801]_[gbkey     TCAATTA------------CAGAAAATACG 90
lcl|OP806898.1_cds_UZQ18798.1_1_[gene=blaOXA]_[protein=OXA-10_family_class_D_beta-lactamase_OXA-1171]_[protein_id=UZQ18798.1]_[location=1..801]_[gbkey     TCAATTA------------CAGAAAATACG 90
lcl|OQ948126.1_cds_WHL50409.1_1_[gene=blaOXA]_[protein=OXA-10_family_class_D_beta-lactamase_OXA-1202]_[protein_id=WHL50409.1]_[location=1..801]_[gbkey     TCAATTA------------CAGAAAATACG 90
lcl|OR025344.1_cds_WHU50588.1_1_[gene=blaOXA]_[protein=OXA-10_family_class_D_beta-lactamase_OXA-1204]_[protein_id=WHU50588.1]_[location=1..801]_[gbkey     TCAATTA------------CAGAAAATACG 90
lcl|OR466687.1_cds_WMW30710.1_29_[gene=blaOXA]_[locus_tag=blaOXA-10]_[protein=oxacillin-hydrolyzing_class_D_beta-lactamase_OXA-10]_[protein_id=WMW3071     TCAATTA------------CAGAAAATACG 90
lcl|PP328942.1_cds_WVW91695.1_1_[gene=blaOXA]_[protein=OXA-10_family_class_D_beta-lactamase_OXA-1231]_[protein_id=WVW91695.1]_[location=1..801]_[gbkey     TCAATTA------------CAGAAAATACG 90
lcl|PP328943.1_cds_WVW91696.1_1_[gene=blaOXA]_[protein=OXA-10_family_class_D_beta-lactamase_OXA-1232]_[protein_id=WVW91696.1]_[location=1..801]_[gbkey     TCAATTA------------CAGAAAATACG 90
lcl|PP328944.1_cds_WVW91697.1_1_[gene=blaOXA]_[protein=OXA-10_family_class_D_beta-lactamase_OXA-1233]_[protein_id=WVW91697.1]_[location=1..801]_[gbkey     TCAATTA------------CAGAAAATACG 90
lcl|PP766715.1_cds_XAP03056.1_1_[gene=blaOXA]_[protein=OXA-10_family_class_D_beta-lactamase_OXA-1247]_[protein_id=XAP03056.1]_[location=1..801]_[gbkey     TCAATTA------------CAGAAAATACG 90
lcl|PP766716.1_cds_XAP03057.1_1_[gene=blaOXA]_[protein=OXA-10_family_class_D_beta-lactamase_OXA-1248]_[protein_id=XAP03057.1]_[location=1..801]_[gbkey     TCAATTA------------CAGAAAATACG 90
lcl|PP895198.1_cds_XBS36001.1_1_[gene=blaOXA]_[protein=OXA-10_family_class_D_beta-lactamase_OXA-1257]_[protein_id=XBS36001.1]_[location=1..801]_[gbkey     TCAATTA------------CAGAAAATACG 90
lcl|PQ005596.1_cds_XDE69813.1_6_[gene=blaOXA]_[protein=oxacillin-hydrolyzing_class_D_beta-lactamase_OXA-10]_[protein_id=XDE69813.1]_[location=6462..72     TCAATTA------------CAGAAAATACG 90
lcl|PV035073.1_cds_XNY96396.1_1_[gene=blaOXA]_[protein=OXA-10_family_class_D_beta-lactamase_OXA-1332]_[protein_id=XNY96396.1]_[location=1..801]_[gbkey     TCAATTA------------CAGAAAATACG 90
lcl|PV075121.1_cds_XOU30585.1_1_[gene=blaOXA]_[protein=OXA-10_family_class_D_beta-lactamase_OXA-1350]_[protein_id=XOU30585.1]_[location=1..801]_[gbkey     TCAATTA------------CAGAAAATACG 90
lcl|PV075122.1_cds_XOU30586.1_1_[gene=blaOXA]_[protein=OXA-10_family_class_D_beta-lactamase_OXA-1351]_[protein_id=XOU30586.1]_[location=1..801]_[gbkey     TCAATTA------------CAGAAAATACG 90
lcl|PV075123.1_cds_XOU30587.1_1_[gene=blaOXA]_[protein=OXA-10_family_class_D_beta-lactamase_OXA-1352]_[protein_id=XOU30587.1]_[location=1..798]_[gbkey     TCAATTA------------CAGAAAATACG 90
lcl|PV075124.1_cds_XOU30588.1_1_[gene=blaOXA]_[protein=OXA-10_family_class_D_beta-lactamase_OXA-1353]_[protein_id=XOU30588.1]_[location=1..804]_[gbkey     TCAATTA------------CAGAAAATACG 90
lcl|PV878567.1_cds_XXP60806.1_1_[gene=blaOXA]_[protein=OXA-10_family_class_D_beta-lactamase_OXA-1387]_[protein_id=XXP60806.1]_[location=1..801]_[gbkey     TCAATTA------------CAGAAAATACG 90
lcl|PV878570.1_cds_XXP60809.1_1_[gene=blaOXA]_[protein=OXA-10_family_class_D_beta-lactamase_OXA-1352]_[protein_id=XXP60809.1]_[location=1..798]_[gbkey     TCAATTA------------CAGAAAATACG 90
lcl|PV878573.1_cds_XXP60812.1_1_[gene=blaOXA]_[protein=OXA-10_family_class_D_beta-lactamase_OXA-1392]_[protein_id=XXP60812.1]_[location=1..801]_[gbkey     TCAATTA------------CAGAAAATACG 90
lcl|PV878574.1_cds_XXP60813.1_1_[gene=blaOXA]_[protein=OXA-10_family_class_D_beta-lactamase_OXA-1393]_[protein_id=XXP60813.1]_[location=1..801]_[gbkey     TCAATTA------------CAGAAAATACG 90
lcl|PV878577.1_cds_XXP60816.1_1_[gene=blaOXA]_[protein=OXA-10_family_class_D_beta-lactamase_OXA-1351]_[protein_id=XXP60816.1]_[location=1..801]_[gbkey     TCAATTA------------CAGAAAATACG 90
                                                                                                                                                                                         

OXA-1_consensus                                                                                                                                            TCTACTGTTGCATCTCCATTATTTGAAGGA 120
OXA01_crRNA                                                                                                                                                ------------------------------ 120
Forward_primer                                                                                                                                             ------------------------------ 120
Reverse_primer                                                                                                                                             ------------------------------ 120
lcl|NG_203406.1_cds_WP_290468360.1_1_[gene=blaOXA]_[locus_tag=A7J11_08102]_[protein=OXA-10_family_class_D_beta-lactamase_OXA-1202]_[protein_id=WP_2904     TTTTGGAACAAAGAGTTCTCTGCCGAAGCC 120
lcl|NG_070749.1_cds_WP_188331877.1_1_[gene=blaOXA]_[locus_tag=A7J11_06933]_[protein=OXA-10_family_class_D_beta-lactamase_OXA-928]_[protein_id=WP_18833     TCTTGGAACAAAGAGTTCTCTGCCGAAGCC 120
lcl|KX388630.1_cds_ANM44758.1_1_[gene=blaOXA]_[protein=OXA-10_family_class_D_beta-lactamase_OXA-520]_[protein_id=ANM44758.1]_[location=1..801]_[gbkey=     TCTTGGAACAAAGAGTTCTCTGCCGAAGCC 120
lcl|NG_049469.1_cds_WP_032491804.1_1_[gene=blaOXA]_[locus_tag=A7J11_01744]_[protein=OXA-10_family_extended-spectrum_class_D_beta-lactamase_OXA-17]_[pr     TCTTGGAACAAAGAGTTCTCTGCCGAAGCC 120
lcl|PQ218334.1_cds_XGD01540.1_1_[gene=blaOXA]_[protein=OXA-10_family_class_D_beta-lactamase_OXA-1302]_[protein_id=XGD01540.1]_[location=1..801]_[gbkey     TCTTGGAACAAAGAGTTCTCTGCCGAAGCC 120
lcl|MN186038.1_cds_QDO71691.1_1_[gene=blaOXA]_[protein=OXA-10_family_oxacillin-hydrolyzing_class_D_extended-spectrum_beta-lactamase_OXA-836]_[protein_     TCTTGGAACAAAGAGTTCTCTGCCGAAGCC 120
lcl|AY536743.1_cds_AAS59139.1_4_[gene=blaoxa-10]_[protein=beta-lactamase_resistance_protein]_[protein_id=AAS59139.1]_[location=3433..4233]_[gbkey=CDS]     TCTTGGAACAAAGAGTTCTCTGCCGAAGCC 120
lcl|DQ141319.1_cds_AAZ78322.1_3_[gene=blaoxa-10]_[protein=oxacillinase]_[protein_id=AAZ78322.1]_[location=1387..2187]_[gbkey=CDS]                          TCTTGGAACAAAGAGTTCTCTGCCGAAGCC 120
lcl|DQ288250.1_cds_ABB92627.1_3_[gene=blaoxa-10]_[protein=oxacillinase]_[protein_id=ABB92627.1]_[location=1387..2187]_[gbkey=CDS]                          TCTTGGAACAAAGAGTTCTCTGCCGAAGCC 120
lcl|EF490315.1_cds_ABQ10574.1_2_[gene=blaoxa-10]_[protein=beta-lactamase_resistance_protein]_[protein_id=ABQ10574.1]_[location=880..1680]_[gbkey=CDS]      TCTTGGAACAAAGAGTTCTCTGCCGAAGCC 120
lcl|HQ386834.1_cds_AEH57056.1_3_[gene=blaOXA-10]_[protein=beta-lactamase_resistance_protein]_[protein_id=AEH57056.1]_[location=1465..2265]_[gbkey=CDS]     TCTTGGAACAAAGAGTTCTCTGCCGAAGCC 120
lcl|HQ386837.1_cds_AEH57073.1_3_[gene=blaOXA-10]_[protein=beta-lactamase_resistance_protein]_[protein_id=AEH57073.1]_[location=1465..2265]_[gbkey=CDS]     TCTTGGAACAAAGAGTTCTCTGCCGAAGCC 120
lcl|JX566705.1_cds_AFY03462.1_4_[gene=blaOXA-10]_[protein=oxacillinase_OXA-10]_[protein_id=AFY03462.1]_[location=1818..2618]_[gbkey=CDS]                   TCTTGGAACAAAGAGTTCTCTGCCGAAGCC 120
lcl|KF525298.1_cds_AGY30823.1_1_[protein=OXA-10]_[protein_id=AGY30823.1]_[location=118..918]_[gbkey=CDS]                                                   TCTTGGAACAAAGAGTTCTCTGCCGAAGCC 120
lcl|KU886277.1_cds_ANQ39383.1_10_[gene=blaOXA-10]_[protein=class_D_beta-lactamase_OXA-10_(PSE-2)]_[protein_id=ANQ39383.1]_[location=7593..8393]_[gbkey     TCTTGGAACAAAGAGTTCTCTGCCGAAGCC 120
lcl|KU886278.1_cds_ANQ39395.1_6_[gene=blaOXA-10]_[protein=class_D_beta-lactamase_OXA-10]_[protein_id=ANQ39395.1]_[location=5012..5812]_[gbkey=CDS]         TCTTGGAACAAAGAGTTCTCTGCCGAAGCC 120
lcl|MH384610.1_cds_AWS00754.1_1_[gene=blaOXA]_[protein=OXA-10_family_class_D_beta-lactamase_OXA-655]_[protein_id=AWS00754.1]_[location=176..976]_[gbke     TCTTGGAACAAAGAGTTCTCTGCCGAAGCC 120
lcl|MH384611.1_cds_AWS00755.1_1_[gene=blaOXA]_[protein=OXA-10_family_class_D_beta-lactamase_OXA-656]_[protein_id=AWS00755.1]_[location=176..976]_[gbke     TCTTGGAACAAAGAGTTCTCTGCCGAAGCC 120
lcl|MH780094.1_cds_AXQ11886.1_1_[gene=blaOXA]_[protein=OXA-10_family_class_D_beta-lactamase_OXA-736]_[protein_id=AXQ11886.1]_[location=1..801]_[gbkey=     TCTTGGAACAAAGAGTTCTCTGCCGAAGCC 120
lcl|MH780097.1_cds_AXQ11889.1_1_[gene=blaOXA]_[protein=OXA-10_family_class_D_beta-lactamase_OXA-676]_[protein_id=AXQ11889.1]_[location=1..801]_[gbkey=     TCTTGGAACAAAGAGTTCTCTGCCGAAGCC 120
lcl|MH780098.1_cds_AXQ11890.1_1_[gene=blaOXA]_[protein=OXA-10_family_class_D_beta-lactamase_OXA-677]_[protein_id=AXQ11890.1]_[location=1..801]_[gbkey=     TCTTGGAACAAAGAGTTCTCTGCCGAAGCC 120
lcl|MK482719.1_cds_QBC36178.1_1_[gene=blaOXA]_[protein=OXA-10_family_class_D_beta-lactamase_OXA-794]_[protein_id=QBC36178.1]_[location=1..801]_[gbkey=     TCTTGGAACAAAGAGTTCTCTGCCGAAGCC 120
lcl|MK482720.1_cds_QBC36179.1_1_[gene=blaOXA]_[protein=OXA-10_family_class_D_beta-lactamase_OXA-795]_[protein_id=QBC36179.1]_[location=1..795]_[gbkey=     TCTTGGAACAAAGAGTTCTCTGCCGAAGCC 120
lcl|MK750000.1_cds_QBZ67150.1_1_[gene=blaOXA]_[protein=OXA-10_family_class_D_beta-lactamase_OXA-823]_[protein_id=QBZ67150.1]_[location=1..801]_[gbkey=     TCTTGGAACAAAGAGTTCTCTGCCGAAGCC 120
lcl|MK750001.1_cds_QBZ67151.1_1_[gene=blaOXA]_[protein=OXA-10_family_class_D_beta-lactamase_OXA-824]_[protein_id=QBZ67151.1]_[location=1..801]_[gbkey=     TCTTGGAACAAAGAGTTCTCTGCCGAAGCC 120
lcl|MK840577.1_cds_QCF61856.1_1_[gene=blaOXA]_[protein=OXA-10_family_class_D_beta-lactamase_OXA-827]_[protein_id=QCF61856.1]_[location=1..801]_[gbkey=     TCTTGGAACAAAGAGTTCTCTGCCGAAGCC 120
lcl|MT891151.1_cds_QNH80866.1_1_[gene=blaOXA]_[protein=OXA-10_family_class_D_beta-lactamase_OXA-928]_[protein_id=QNH80866.1]_[location=1..786]_[gbkey=     TCTTGGAACAAAGAGTTCTCTGCCGAAGCC 120
lcl|MW021506.1_cds_QOC63222.1_1_[gene=blaOXA]_[protein=OXA-10_family_class_D_beta-lactamase_OXA-932]_[protein_id=QOC63222.1]_[location=1..801]_[gbkey=     TTTTGGAACAAAGAGTTCTCTGCCGAAGCC 120
lcl|MZ449318.1_cds_QWY90352.1_1_[gene=blaOXA]_[protein=OXA-10_family_oxacillin-hydrolyzing_class_D_beta-lactamase_OXA-1015]_[protein_id=QWY90352.1]_[l     TCTTGGAACAAAGAGTTCTCTGCCGAAGCC 120
lcl|NG_049395.1_cds_WP_063860937.1_1_[gene=blaOXA]_[locus_tag=A7J11_01858]_[protein=OXA-10_family_class_D_beta-lactamase_OXA-101]_[protein_id=WP_06386     TTTTGGAACAAAGAGTTCTCTGCCGAAGCC 120
lcl|NG_049402.1_cds_WP_063860939.1_1_[gene=blaOXA]_[locus_tag=A7J11_00869]_[protein=OXA-10_family_extended-spectrum_class_D_beta-lactamase_OXA-11]_[pr     TCTTGGAACAAAGAGTTCTCTGCCGAAGCC 120
lcl|NG_049429.1_cds_WP_063861035.1_1_[gene=blaOXA]_[locus_tag=A7J11_00709]_[protein=OXA-10_family_oxacillin-hydrolyzing_class_D_beta-lactamase_OXA-13]     TCTTGGAACAAAGAGTTCTCTGCCGAAGCC 120
lcl|NG_049440.1_cds_WP_063861041.1_1_[gene=blaOXA]_[locus_tag=A7J11_02086]_[protein=OXA-10_family_extended-spectrum_class_D_beta-lactamase_OXA-142]_[p     TCTTGGAACAAAGAGTTCTCTGCCGAAGCC 120
lcl|NG_049443.1_cds_WP_063861043.1_1_[gene=blaOXA]_[locus_tag=A7J11_02332]_[protein=OXA-10_family_extended-spectrum_class_D_beta-lactamase_OXA-145]_[p     TCTTGGAACAAAGAGTTCTCTGCCGAAGCC 120
lcl|NG_049445.1_cds_WP_063861045.1_1_[gene=blaOXA]_[locus_tag=A7J11_02343]_[protein=OXA-10_family_extended-spectrum_class_D_beta-lactamase_OXA-147]_[p     TCTTGGAACAAAGAGTTCTCTGCCGAAGCC 120
lcl|NG_049484.1_cds_WP_063861272.1_1_[gene=blaOXA]_[locus_tag=A7J11_02610]_[protein=OXA-10_family_extended-spectrum_class_D_beta-lactamase_OXA-183]_[p     TCTTGGAACAAAGAGTTCTCTGCCGAAGCC 120
lcl|NG_049487.1_cds_WP_063861309.1_1_[gene=blaOXA]_[locus_tag=A7J11_00602]_[protein=OXA-10_family_extended-spectrum_class_D_beta-lactamase_OXA-19]_[pr     TCTTGGAACAAAGAGTTCTCTGCCGAAGCC 120
lcl|NG_049529.1_cds_WP_063862149.1_1_[gene=blaOXA]_[locus_tag=A7J11_03278]_[protein=OXA-10_family_carbapenem-hydrolyzing_class_D_beta-lactamase_OXA-23     TCTTGGAACAAAGAGTTCTCTGCCGAAGCC 120
lcl|NG_049535.1_cds_WP_063862274.1_1_[gene=blaOXA]_[locus_tag=A7J11_02847]_[protein=OXA-10_family_extended-spectrum_class_D_beta-lactamase_OXA-240]_[p     TCTTGGAACAAAGAGTTCTCTGCCGAAGCC 120
lcl|NG_049541.1_cds_WP_063862394.1_1_[gene=blaOXA]_[locus_tag=A7J11_02233]_[protein=OXA-10_family_class_D_beta-lactamase_OXA-246]_[protein_id=WP_06386     TCTTGGAACAAAGAGTTCTCTGCCGAAGCC 120
lcl|NG_049547.1_cds_WP_063862430.1_1_[gene=blaOXA]_[locus_tag=A7J11_02737]_[protein=OXA-10_family_class_D_beta-lactamase_OXA-251]_[protein_id=WP_06386     TCTTGGAACAAAGAGTTCTCTGCCGAAGCC 120
lcl|NG_049551.1_cds_WP_014454104.1_1_[gene=blaOXA]_[locus_tag=A7J11_02755]_[protein=OXA-10_family_extended-spectrum_class_D_beta-lactamase_OXA-256]_[p     TCTTGGAACAAAGAGTTCTCTGCCGAAGCC 120
lcl|NG_049577.1_cds_WP_032489753.1_1_[gene=blaOXA]_[locus_tag=A7J11_00630]_[protein=OXA-10_family_extended-spectrum_class_D_beta-lactamase_OXA-28]_[pr     TCTTGGAACAAAGAGTTCTCTGCCGAAGCC 120
lcl|NG_049642.1_cds_WP_063862720.1_1_[gene=blaOXA]_[locus_tag=A7J11_00429]_[protein=OXA-10_family_extended-spectrum_class_D_beta-lactamase_OXA-35]_[pr     TCTTGGAACAAAGAGTTCTCTGCCGAAGCC 120
lcl|NG_049740.1_cds_WP_063864086.1_1_[gene=blaOXA]_[locus_tag=A7J11_03457]_[protein=OXA-10_family_class_D_beta-lactamase_OXA-454]_[protein_id=WP_06386     TCTTGGAACAAAGAGTTCTCTGCCGAAGCC 120
lcl|NG_049796.1_cds_WP_063864264.1_1_[gene=blaOXA]_[locus_tag=A7J11_01257]_[protein=OXA-10_family_extended-spectrum_class_D_beta-lactamase_OXA-56]_[pr     TTTTGGAACAAAGAGTTCTCTGCCGAAGCC 120
lcl|NG_049810.1_cds_WP_063864530.1_1_[gene=blaOXA]_[locus_tag=A7J11_00665]_[protein=OXA-10_family_oxacillin-hydrolyzing_class_D_beta-lactamase_OXA-7]_     TTTTGGAACAAAGAGTTCTCTGCCGAAGCC 120
lcl|NG_049815.1_cds_WP_063864532.1_1_[gene=blaOXA]_[locus_tag=A7J11_01853]_[protein=OXA-10_family_extended-spectrum_class_D_beta-lactamase_OXA-74]_[pr     TCTTGGAACAAAGAGTTCTCTGCCGAAGCC 120
lcl|NG_050656.1_cds_WP_064056056.1_1_[gene=blaOXA]_[locus_tag=A7J11_03650]_[protein=OXA-10_family_extended-spectrum_class_D_beta-lactamase_OXA-14]_[pr     TCTTGGAACAAAGAGTTCTCTGCCGAAGCC 120
lcl|NG_050979.1_cds_WP_065159014.1_1_[gene=blaOXA]_[locus_tag=A7J11_03748]_[protein=OXA-10_family_class_D_beta-lactamase_OXA-520]_[protein_id=WP_06515     TCTTGGAACAAAGAGTTCTCTGCCGAAGCC 120
lcl|NG_055653.1_cds_WP_099156044.1_1_[gene=blaOXA]_[locus_tag=A7J11_05184]_[protein=OXA-10_family_class_D_beta-lactamase_OXA-368]_[protein_id=WP_09915     TCTTGGAACAAAGAGTTCTCTGCCGAAGCC 120
lcl|NG_061386.1_cds_WP_032410229.1_1_[gene=blaOXA]_[locus_tag=A7J11_05809]_[protein=OXA-10_family_class_D_beta-lactamase_OXA-663]_[protein_id=WP_03241     TCTTGGAACAAAGAGTTCTCTGCCGAAGCC 120
lcl|NG_062252.1_cds_WP_122630842.1_1_[gene=blaOXA]_[locus_tag=A7J11_05914]_[protein=OXA-10_family_carbapenem-hydrolyzing_class_D_beta-lactamase_OXA-65     TCTTGGAACAAAGAGTTCTCTGCCGAAGCC 120
lcl|NG_062253.1_cds_WP_122630843.1_1_[gene=blaOXA]_[locus_tag=A7J11_05915]_[protein=OXA-10_family_class_D_beta-lactamase_OXA-656]_[protein_id=WP_12263     TCTTGGAACAAAGAGTTCTCTGCCGAAGCC 120
lcl|NG_062268.1_cds_WP_122630855.1_1_[gene=blaOXA]_[locus_tag=A7J11_05932]_[protein=OXA-10_family_extended-spectrum_class_D_beta-lactamase_OXA-736]_[p     TCTTGGAACAAAGAGTTCTCTGCCGAAGCC 120
lcl|NG_062271.1_cds_WP_122630858.1_1_[gene=blaOXA]_[locus_tag=A7J11_05935]_[protein=OXA-10_family_extended-spectrum_class_D_beta-lactamase_OXA-676]_[p     TCTTGGAACAAAGAGTTCTCTGCCGAAGCC 120
lcl|NG_062272.1_cds_WP_122630859.1_1_[gene=blaOXA]_[locus_tag=A7J11_05936]_[protein=OXA-10_family_class_D_beta-lactamase_OXA-677]_[protein_id=WP_12263     TCTTGGAACAAAGAGTTCTCTGCCGAAGCC 120
lcl|NG_064752.1_cds_WP_136512086.1_1_[gene=blaOXA]_[locus_tag=A7J11_06198]_[protein=OXA-10_family_class_D_beta-lactamase_OXA-794]_[protein_id=WP_13651     TCTTGGAACAAAGAGTTCTCTGCCGAAGCC 120
lcl|NG_064753.1_cds_WP_136512087.1_1_[gene=blaOXA]_[locus_tag=A7J11_06199]_[protein=OXA-10_family_class_D_beta-lactamase_OXA-795]_[protein_id=WP_13651     TCTTGGAACAAAGAGTTCTCTGCCGAAGCC 120
lcl|NG_064780.1_cds_WP_136512103.1_1_[gene=blaOXA]_[locus_tag=A7J11_06240]_[protein=OXA-10_family_class_D_beta-lactamase_OXA-823]_[protein_id=WP_13651     TCTTGGAACAAAGAGTTCTCTGCCGAAGCC 120
lcl|NG_064781.1_cds_WP_136512104.1_1_[gene=blaOXA]_[locus_tag=A7J11_06241]_[protein=OXA-10_family_class_D_beta-lactamase_OXA-824]_[protein_id=WP_13651     TCTTGGAACAAAGAGTTCTCTGCCGAAGCC 120
lcl|NG_065438.1_cds_WP_140423320.1_1_[gene=blaOXA]_[locus_tag=A7J11_06282]_[protein=OXA-10_family_class_D_beta-lactamase_OXA-827]_[protein_id=WP_14042     TCTTGGAACAAAGAGTTCTCTGCCGAAGCC 120
lcl|NG_065881.1_cds_WP_148044423.1_1_[gene=blaOXA]_[locus_tag=A7J11_06380]_[protein=OXA-10_family_class_D_beta-lactamase_OXA-836]_[protein_id=WP_14804     TCTTGGAACAAAGAGTTCTCTGCCGAAGCC 120
lcl|NG_070899.1_cds_WP_121331722.1_1_[gene=blaOXA]_[locus_tag=A7J11_06955]_[protein=OXA-10_family_class_D_beta-lactamase_OXA-932]_[protein_id=WP_12133     TTTTGGAACAAAGAGTTCTCTGCCGAAGCC 120
lcl|NG_070900.1_cds_WP_141989064.1_1_[gene=blaOXA]_[locus_tag=A7J11_06959]_[protein=OXA-10_family_extended-spectrum_class_D_beta-lactamase_OXA-935]_[p     TCTTGGAACAAAGAGTTCTCTGCCGAAGCC 120
lcl|NG_076675.1_cds_WP_219860727.1_1_[gene=blaOXA]_[locus_tag=A7J11_07181]_[protein=OXA-10_family_class_D_beta-lactamase_OXA-1015]_[protein_id=WP_2198     TCTTGGAACAAAGAGTTCTCTGCCGAAGCC 120
lcl|NG_079236.1_cds_WP_240067727.1_1_[gene=blaOXA]_[locus_tag=A7J11_07369]_[protein=OXA-10_family_class_D_beta-lactamase_OXA-1046]_[protein_id=WP_2400     TCTTGGAACAAAGAGTTCTCTGCCGAAGCC 120
lcl|NG_079242.1_cds_WP_240067732.1_1_[gene=blaOXA]_[locus_tag=A7J11_07342]_[protein=OXA-10_family_class_D_beta-lactamase_OXA-1053]_[protein_id=WP_2400     TTTTGGAACAAAGAGTTCTCTGCCGAAGCC 120
lcl|NG_079928.1_cds_WP_242934105.1_1_[gene=blaOXA]_[locus_tag=A7J11_07438]_[protein=OXA-10_family_class_D_beta-lactamase_OXA-1086]_[protein_id=WP_2429     TCTTGGAACAAAGAGTTCTCTGCCGAAGCC 120
lcl|NG_081704.1_cds_WP_256875608.1_1_[gene=blaOXA]_[locus_tag=A7J11_07666]_[protein=OXA-10_family_class_D_beta-lactamase_OXA-1087]_[protein_id=WP_2568     TTTTGGAACAAAGAGTTCTCTGCCGAAGCC 120
lcl|NG_081706.1_cds_WP_256875610.1_1_[gene=blaOXA]_[locus_tag=A7J11_07673]_[protein=OXA-10_family_class_D_beta-lactamase_OXA-1120]_[protein_id=WP_2568     TCTTGGAACAAAGAGTTCTCTGCCGAAGCC 120
lcl|NG_081793.1_cds_WP_257394582.1_1_[gene=blaOXA]_[locus_tag=A7J11_07699]_[protein=OXA-10_family_class_D_beta-lactamase_OXA-1141]_[protein_id=WP_2573     TCTTGGAACAAAGAGTTCTCTGCCGAAGCC 120
lcl|NG_088411.1_cds_WP_262697144.1_1_[gene=blaOXA]_[locus_tag=A7J11_07753]_[protein=OXA-10_family_class_D_beta-lactamase_OXA-1147]_[protein_id=WP_2626     TCTTGGAACAAAGAGTTCTCTGCCGAAGCC 120
lcl|NG_088412.1_cds_WP_262697145.1_1_[gene=blaOXA]_[locus_tag=A7J11_07718]_[protein=OXA-10_family_class_D_beta-lactamase_OXA-1148]_[protein_id=WP_2626     TCTTGGAACAAAGAGTTCTCTGCCGAAGCC 120
lcl|NG_148655.1_cds_WP_268871873.1_1_[gene=blaOXA]_[locus_tag=A7J11_07894]_[protein=OXA-10_family_class_D_beta-lactamase_OXA-1168]_[protein_id=WP_2688     TCTTGGAACAAAGAGTTCTCTGCCGAAGCC 120
lcl|NG_148656.1_cds_WP_268871874.1_1_[gene=blaOXA]_[locus_tag=A7J11_07895]_[protein=OXA-10_family_class_D_beta-lactamase_OXA-1169]_[protein_id=WP_2688     TCTTGGAACAAAGAGTTCTCTGCCGAAGCC 120
lcl|NG_148657.1_cds_WP_268871875.1_1_[gene=blaOXA]_[locus_tag=A7J11_07896]_[protein=OXA-10_family_class_D_beta-lactamase_OXA-1170]_[protein_id=WP_2688     TCTTGGAACAAAGAGTTCTCTGCCGAAGCC 120
lcl|NG_148658.1_cds_WP_268871876.1_1_[gene=blaOXA]_[locus_tag=A7J11_07897]_[protein=OXA-10_family_class_D_beta-lactamase_OXA-1171]_[protein_id=WP_2688     TCTTGGAACAAAGAGTTCTCTGCCGAAGCC 120
lcl|NG_148662.1_cds_WP_268871879.1_1_[gene=blaOXA]_[locus_tag=A7J11_07893]_[protein=OXA-10_family_class_D_beta-lactamase_OXA-1175]_[protein_id=WP_2688     TTTTGGAACAAAGAGTTCTCTGCCGAAGCC 120
lcl|NG_148667.1_cds_WP_263096442.1_1_[gene=blaOXA]_[locus_tag=A7J11_07834]_[protein=OXA-10_family_class_D_beta-lactamase_OXA-1184]_[protein_id=WP_2630     TCTTGGAACAAAGAGTTCTCTGCCGAAGCC 120
lcl|NG_157022.1_cds_WP_279240790.1_1_[gene=blaOXA]_[locus_tag=A7J11_08001]_[protein=OXA-10_family_class_D_beta-lactamase_OXA-1088]_[protein_id=WP_2792     TCTTGGAACAAAGAGTTCTCTGCCGAAGCC 120
lcl|NG_203407.1_cds_WP_281441144.1_1_[gene=blaOXA]_[locus_tag=A7J11_08072]_[protein=OXA-10_family_class_D_beta-lactamase_OXA-1203]_[protein_id=WP_2814     TTTTGGAACAAAGAGTTCTCTGCCGAAGCC 120
lcl|NG_242581.1_cds_WP_338424120.1_1_[gene=blaOXA]_[locus_tag=A7J11_08344]_[protein=OXA-10_family_class_D_beta-lactamase_OXA-1231]_[protein_id=WP_3384     TCTTGGAACAAAGAGTTCTCTGCCGAAGCC 120
lcl|NG_242582.1_cds_WP_338424121.1_1_[gene=blaOXA]_[locus_tag=A7J11_08345]_[protein=OXA-10_family_class_D_beta-lactamase_OXA-1232]_[protein_id=WP_3384     TCTTGGAACAAAGAGTTCTCTGCCGAAGCC 120
lcl|NG_242583.1_cds_WP_338424122.1_1_[gene=blaOXA]_[locus_tag=A7J11_08346]_[protein=OXA-10_family_class_D_beta-lactamase_OXA-1233]_[protein_id=WP_3384     TCTTGGAACAAAGAGTTCTCTGCCGAAGCC 120
lcl|NG_242743.1_cds_WP_309258826.1_1_[gene=blaOXA]_[locus_tag=A7J11_08439]_[protein=OXA-10_family_class_D_beta-lactamase_OXA-1204]_[protein_id=WP_3092     TTTTGGAACAAAGAGTTCTCTGCCGAAGCC 120
lcl|NG_242750.1_cds_WP_311055936.1_1_[gene=blaOXA]_[locus_tag=A7J11_08498]_[protein=OXA-10_family_class_D_beta-lactamase_OXA-1247]_[protein_id=WP_3110     TTTTGGAACAAAGAGTTCTCTGCCGAAGCC 120
lcl|NG_242751.1_cds_WP_367187969.1_1_[gene=blaOXA]_[locus_tag=A7J11_08499]_[protein=OXA-10_family_class_D_beta-lactamase_OXA-1248]_[protein_id=WP_3671     TCTTGGAACAAAGAGTTCTCTGCCGAAGCC 120
lcl|NG_242760.1_cds_WP_367187973.1_1_[gene=blaOXA]_[locus_tag=A7J11_08512]_[protein=OXA-10_family_class_D_beta-lactamase_OXA-1257]_[protein_id=WP_3671     TCTTGGAACAAAGAGTTCTCTGCCGAAGCC 120
lcl|NG_243520.1_cds_WP_375516078.1_1_[gene=blaOXA]_[locus_tag=A7J11_08624]_[protein=OXA-10_family_class_D_beta-lactamase_OXA-1302]_[protein_id=WP_3755     TCTTGGAACAAAGAGTTCTCTGCCGAAGCC 120
lcl|NG_244549.1_cds_WP_420354117.1_1_[gene=blaOXA]_[locus_tag=A7J11_08787]_[protein=OXA-10_family_class_D_beta-lactamase_OXA-1332]_[protein_id=WP_4203     TCTTGGAACAAAGAGTTCTCTGCCGAAGCC 120
lcl|NG_244567.1_cds_WP_420354131.1_1_[gene=blaOXA]_[locus_tag=A7J11_08866]_[protein=OXA-10_family_class_D_beta-lactamase_OXA-1350]_[protein_id=WP_4203     TCTTGGAACAAAGAGTTCTCTGCCGAAGCC 120
lcl|NG_244568.1_cds_WP_420354132.1_1_[gene=blaOXA]_[locus_tag=A7J11_08867]_[protein=OXA-10_family_class_D_beta-lactamase_OXA-1351]_[protein_id=WP_4203     TCTTGGAACAAAGAGTTCTCTGCCGAAGCC 120
lcl|NG_244569.1_cds_WP_420354133.1_1_[gene=blaOXA]_[locus_tag=A7J11_08868]_[protein=OXA-10_family_class_D_beta-lactamase_OXA-1352]_[protein_id=WP_4203     TCTTGGAACAAAGAGTTCTCTGCCGAAGCC 120
lcl|NG_244570.1_cds_WP_420354134.1_1_[gene=blaOXA]_[locus_tag=A7J11_08869]_[protein=OXA-10_family_class_D_beta-lactamase_OXA-1353]_[protein_id=WP_4203     TCTTGGAACAAAGAGTTCTCTGCCGAAGCC 120
lcl|OL901270.1_cds_UHO07581.1_1_[gene=blaOXA]_[protein=OXA-10_family_class_D_beta-lactamase_OXA-1046]_[protein_id=UHO07581.1]_[location=1..801]_[gbkey     TCTTGGAACAAAGAGTTCTCTGCCGAAGCC 120
lcl|OM643280.1_cds_ULU82664.1_1_[gene=blaOXA]_[protein=OXA-10_family_class_D_beta-lactamase_OXA-1086]_[protein_id=ULU82664.1]_[location=1..801]_[gbkey     TCTTGGAACAAAGAGTTCTCTGCCGAAGCC 120
lcl|OM681520.1_cds_ULU82666.1_1_[gene=blaOXA]_[protein=OXA-10_family_class_D_beta-lactamase_OXA-1087]_[protein_id=ULU82666.1]_[location=1..801]_[gbkey     TTTTGGAACAAAGAGTTCTCTGCCGAAGCC 120
lcl|OM681521.1_cds_ULU82667.1_1_[gene=blaOXA]_[protein=OXA-10_family_class_D_beta-lactamase_OXA-1088]_[protein_id=ULU82667.1]_[location=1..801]_[gbkey     TCTTGGAACAAAGAGTTCTCTGCCGAAGCC 120
lcl|ON651492.1_cds_UTS94245.1_1_[gene=blaOXA]_[protein=OXA-10_family_class_D_beta-lactamase_OXA-1087]_[protein_id=UTS94245.1]_[location=1..801]_[gbkey     TTTTGGAACAAAGAGTTCTCTGCCGAAGCC 120
lcl|ON721379.1_cds_USC31971.1_1_[gene=blaOXA]_[protein=OXA-10_family_class_D_beta-lactamase_OXA-1120]_[protein_id=USC31971.1]_[location=1..801]_[gbkey     TCTTGGAACAAAGAGTTCTCTGCCGAAGCC 120
lcl|OP131858.1_cds_UUM03674.1_1_[gene=blaOXA]_[protein=OXA-10_family_class_D_beta-lactamase_OXA-1141]_[protein_id=UUM03674.1]_[location=1..801]_[gbkey     TCTTGGAACAAAGAGTTCTCTGCCGAAGCC 120
lcl|OP158703.1_cds_UUT09021.1_1_[gene=blaOXA]_[protein=OXA-10_family_class_D_beta-lactamase_OXA-1147]_[protein_id=UUT09021.1]_[location=1..807]_[gbkey     TCTTGGAACAAAGAGTTCTCTGCCGAAGCC 120
lcl|OP806894.1_cds_UZQ18794.1_1_[gene=blaOXA]_[protein=OXA-10_family_class_D_beta-lactamase_OXA-1175]_[protein_id=UZQ18794.1]_[location=1..828]_[gbkey     TTTTGGAACAAAGAGTTCTCTGCCGAAGCC 120
lcl|OP806895.1_cds_UZQ18795.1_1_[gene=blaOXA]_[protein=OXA-10_family_class_D_beta-lactamase_OXA-1168]_[protein_id=UZQ18795.1]_[location=1..813]_[gbkey     TCTTGGAACAAAGAGTTCTCTGCCGAAGCC 120
lcl|OP806896.1_cds_UZQ18796.1_1_[gene=blaOXA]_[protein=OXA-10_family_class_D_beta-lactamase_OXA-1169]_[protein_id=UZQ18796.1]_[location=1..801]_[gbkey     TCTTGGAACAAAGAGTTCTCTGCCGAAGCC 120
lcl|OP806897.1_cds_UZQ18797.1_1_[gene=blaOXA]_[protein=OXA-10_family_class_D_beta-lactamase_OXA-1170]_[protein_id=UZQ18797.1]_[location=1..801]_[gbkey     TCTTGGAACAAAGAGTTCTCTGCCGAAGCC 120
lcl|OP806898.1_cds_UZQ18798.1_1_[gene=blaOXA]_[protein=OXA-10_family_class_D_beta-lactamase_OXA-1171]_[protein_id=UZQ18798.1]_[location=1..801]_[gbkey     TCTTGGAACAAAGAGTTCTCTGCCGAAGCC 120
lcl|OQ948126.1_cds_WHL50409.1_1_[gene=blaOXA]_[protein=OXA-10_family_class_D_beta-lactamase_OXA-1202]_[protein_id=WHL50409.1]_[location=1..801]_[gbkey     TTTTGGAACAAAGAGTTCTCTGCCGAAGCC 120
lcl|OR025344.1_cds_WHU50588.1_1_[gene=blaOXA]_[protein=OXA-10_family_class_D_beta-lactamase_OXA-1204]_[protein_id=WHU50588.1]_[location=1..801]_[gbkey     TTTTGGAACAAAGAGTTCTCTGCCGAAGCC 120
lcl|OR466687.1_cds_WMW30710.1_29_[gene=blaOXA]_[locus_tag=blaOXA-10]_[protein=oxacillin-hydrolyzing_class_D_beta-lactamase_OXA-10]_[protein_id=WMW3071     TCTTGGAACAAAGAGTTCTCTGCCGAAGCC 120
lcl|PP328942.1_cds_WVW91695.1_1_[gene=blaOXA]_[protein=OXA-10_family_class_D_beta-lactamase_OXA-1231]_[protein_id=WVW91695.1]_[location=1..801]_[gbkey     TCTTGGAACAAAGAGTTCTCTGCCGAAGCC 120
lcl|PP328943.1_cds_WVW91696.1_1_[gene=blaOXA]_[protein=OXA-10_family_class_D_beta-lactamase_OXA-1232]_[protein_id=WVW91696.1]_[location=1..801]_[gbkey     TCTTGGAACAAAGAGTTCTCTGCCGAAGCC 120
lcl|PP328944.1_cds_WVW91697.1_1_[gene=blaOXA]_[protein=OXA-10_family_class_D_beta-lactamase_OXA-1233]_[protein_id=WVW91697.1]_[location=1..801]_[gbkey     TCTTGGAACAAAGAGTTCTCTGCCGAAGCC 120
lcl|PP766715.1_cds_XAP03056.1_1_[gene=blaOXA]_[protein=OXA-10_family_class_D_beta-lactamase_OXA-1247]_[protein_id=XAP03056.1]_[location=1..801]_[gbkey     TTTTGGAACAAAGAGTTCTCTGCCGAAGCC 120
lcl|PP766716.1_cds_XAP03057.1_1_[gene=blaOXA]_[protein=OXA-10_family_class_D_beta-lactamase_OXA-1248]_[protein_id=XAP03057.1]_[location=1..801]_[gbkey     TCTTGGAACAAAGAGTTCTCTGCCGAAGCC 120
lcl|PP895198.1_cds_XBS36001.1_1_[gene=blaOXA]_[protein=OXA-10_family_class_D_beta-lactamase_OXA-1257]_[protein_id=XBS36001.1]_[location=1..801]_[gbkey     TCTTGGAACAAAGAGTTCTCTGCCGAAGCC 120
lcl|PQ005596.1_cds_XDE69813.1_6_[gene=blaOXA]_[protein=oxacillin-hydrolyzing_class_D_beta-lactamase_OXA-10]_[protein_id=XDE69813.1]_[location=6462..72     TCTTGGAACAAAGAGTTCTCTGCCGAAGCC 120
lcl|PV035073.1_cds_XNY96396.1_1_[gene=blaOXA]_[protein=OXA-10_family_class_D_beta-lactamase_OXA-1332]_[protein_id=XNY96396.1]_[location=1..801]_[gbkey     TCTTGGAACAAAGAGTTCTCTGCCGAAGCC 120
lcl|PV075121.1_cds_XOU30585.1_1_[gene=blaOXA]_[protein=OXA-10_family_class_D_beta-lactamase_OXA-1350]_[protein_id=XOU30585.1]_[location=1..801]_[gbkey     TCTTGGAACAAAGAGTTCTCTGCCGAAGCC 120
lcl|PV075122.1_cds_XOU30586.1_1_[gene=blaOXA]_[protein=OXA-10_family_class_D_beta-lactamase_OXA-1351]_[protein_id=XOU30586.1]_[location=1..801]_[gbkey     TCTTGGAACAAAGAGTTCTCTGCCGAAGCC 120
lcl|PV075123.1_cds_XOU30587.1_1_[gene=blaOXA]_[protein=OXA-10_family_class_D_beta-lactamase_OXA-1352]_[protein_id=XOU30587.1]_[location=1..798]_[gbkey     TCTTGGAACAAAGAGTTCTCTGCCGAAGCC 120
lcl|PV075124.1_cds_XOU30588.1_1_[gene=blaOXA]_[protein=OXA-10_family_class_D_beta-lactamase_OXA-1353]_[protein_id=XOU30588.1]_[location=1..804]_[gbkey     TCTTGGAACAAAGAGTTCTCTGCCGAAGCC 120
lcl|PV878567.1_cds_XXP60806.1_1_[gene=blaOXA]_[protein=OXA-10_family_class_D_beta-lactamase_OXA-1387]_[protein_id=XXP60806.1]_[location=1..801]_[gbkey     TCTTGGAACAAAGAGTTCTCTGCCGAAGCC 120
lcl|PV878570.1_cds_XXP60809.1_1_[gene=blaOXA]_[protein=OXA-10_family_class_D_beta-lactamase_OXA-1352]_[protein_id=XXP60809.1]_[location=1..798]_[gbkey     TCTTGGAACAAAGAGTTCTCTGCCGAAGCC 120
lcl|PV878573.1_cds_XXP60812.1_1_[gene=blaOXA]_[protein=OXA-10_family_class_D_beta-lactamase_OXA-1392]_[protein_id=XXP60812.1]_[location=1..801]_[gbkey     TTTTGGAACAAAGAGTTCTCTGCCGAAGCC 120
lcl|PV878574.1_cds_XXP60813.1_1_[gene=blaOXA]_[protein=OXA-10_family_class_D_beta-lactamase_OXA-1393]_[protein_id=XXP60813.1]_[location=1..801]_[gbkey     TCTTGGAACAAAGAGTTCTCTGCCGAAGCC 120
lcl|PV878577.1_cds_XXP60816.1_1_[gene=blaOXA]_[protein=OXA-10_family_class_D_beta-lactamase_OXA-1351]_[protein_id=XXP60816.1]_[location=1..801]_[gbkey     TCTTGGAACAAAGAGTTCTCTGCCGAAGCC 120
                                                                                                                                                                                         

OXA-1_consensus                                                                                                                                            ACTGAAGGTTGTTTTTTACTTTACGATGCA 150
OXA01_crRNA                                                                                                                                                ------------------------------ 150
Forward_primer                                                                                                                                             ------------------------------ 150
Reverse_primer                                                                                                                                             ------------------------------ 150
lcl|NG_203406.1_cds_WP_290468360.1_1_[gene=blaOXA]_[locus_tag=A7J11_08102]_[protein=OXA-10_family_class_D_beta-lactamase_OXA-1202]_[protein_id=WP_2904     GTCAATGGTGTTTTCGTGCTTTGTAAAAGT 150
lcl|NG_070749.1_cds_WP_188331877.1_1_[gene=blaOXA]_[locus_tag=A7J11_06933]_[protein=OXA-10_family_class_D_beta-lactamase_OXA-928]_[protein_id=WP_18833     GTCAATGGTGTCTTCGTGCTTTGTAAAAGT 150
lcl|KX388630.1_cds_ANM44758.1_1_[gene=blaOXA]_[protein=OXA-10_family_class_D_beta-lactamase_OXA-520]_[protein_id=ANM44758.1]_[location=1..801]_[gbkey=     GTCAATGGTGTCTTCGTGCTTTGTAAAAGT 150
lcl|NG_049469.1_cds_WP_032491804.1_1_[gene=blaOXA]_[locus_tag=A7J11_01744]_[protein=OXA-10_family_extended-spectrum_class_D_beta-lactamase_OXA-17]_[pr     GTCAATGGTGTCTTCGTGCTTTGTAAAAGT 150
lcl|PQ218334.1_cds_XGD01540.1_1_[gene=blaOXA]_[protein=OXA-10_family_class_D_beta-lactamase_OXA-1302]_[protein_id=XGD01540.1]_[location=1..801]_[gbkey     GTCAATGGTGTCTTCGTGCTTTGTAAAAGT 150
lcl|MN186038.1_cds_QDO71691.1_1_[gene=blaOXA]_[protein=OXA-10_family_oxacillin-hydrolyzing_class_D_extended-spectrum_beta-lactamase_OXA-836]_[protein_     GTCAATGGTGTCTTCGTGCTTTGTAAAAGT 150
lcl|AY536743.1_cds_AAS59139.1_4_[gene=blaoxa-10]_[protein=beta-lactamase_resistance_protein]_[protein_id=AAS59139.1]_[location=3433..4233]_[gbkey=CDS]     GTCAATGGTGTCTTCGTGCTTTGTAAAAGT 150
lcl|DQ141319.1_cds_AAZ78322.1_3_[gene=blaoxa-10]_[protein=oxacillinase]_[protein_id=AAZ78322.1]_[location=1387..2187]_[gbkey=CDS]                          GTCAATGGTGTCTTCGTGCTTTGTAAAAGT 150
lcl|DQ288250.1_cds_ABB92627.1_3_[gene=blaoxa-10]_[protein=oxacillinase]_[protein_id=ABB92627.1]_[location=1387..2187]_[gbkey=CDS]                          GTCAATGGTGTCTTCGTGCTTTGTAAAAGT 150
lcl|EF490315.1_cds_ABQ10574.1_2_[gene=blaoxa-10]_[protein=beta-lactamase_resistance_protein]_[protein_id=ABQ10574.1]_[location=880..1680]_[gbkey=CDS]      GTCAATGGTGTCTTCGTGCTTTGTAAAAGT 150
lcl|HQ386834.1_cds_AEH57056.1_3_[gene=blaOXA-10]_[protein=beta-lactamase_resistance_protein]_[protein_id=AEH57056.1]_[location=1465..2265]_[gbkey=CDS]     GTCAATGGTGTCTTCGTGCTTTGTAAAAGT 150
lcl|HQ386837.1_cds_AEH57073.1_3_[gene=blaOXA-10]_[protein=beta-lactamase_resistance_protein]_[protein_id=AEH57073.1]_[location=1465..2265]_[gbkey=CDS]     GTCAATGGTGTCTTCGTGCTTTGTAAAAGT 150
lcl|JX566705.1_cds_AFY03462.1_4_[gene=blaOXA-10]_[protein=oxacillinase_OXA-10]_[protein_id=AFY03462.1]_[location=1818..2618]_[gbkey=CDS]                   GTCAATGGTGTCTTCGTGCTTTGTAAAAGT 150
lcl|KF525298.1_cds_AGY30823.1_1_[protein=OXA-10]_[protein_id=AGY30823.1]_[location=118..918]_[gbkey=CDS]                                                   GTCAATGGTGTCTTCGTGCTTTGTAAAAGT 150
lcl|KU886277.1_cds_ANQ39383.1_10_[gene=blaOXA-10]_[protein=class_D_beta-lactamase_OXA-10_(PSE-2)]_[protein_id=ANQ39383.1]_[location=7593..8393]_[gbkey     GTCAATGGTGTCTTCGTGCTTTGTAAAAGT 150
lcl|KU886278.1_cds_ANQ39395.1_6_[gene=blaOXA-10]_[protein=class_D_beta-lactamase_OXA-10]_[protein_id=ANQ39395.1]_[location=5012..5812]_[gbkey=CDS]         GTCAATGGTGTCTTCGTGCTTTGTAAAAGT 150
lcl|MH384610.1_cds_AWS00754.1_1_[gene=blaOXA]_[protein=OXA-10_family_class_D_beta-lactamase_OXA-655]_[protein_id=AWS00754.1]_[location=176..976]_[gbke     GTCAATGGTGTCTTCGTGCTTTGTAAAAGT 150
lcl|MH384611.1_cds_AWS00755.1_1_[gene=blaOXA]_[protein=OXA-10_family_class_D_beta-lactamase_OXA-656]_[protein_id=AWS00755.1]_[location=176..976]_[gbke     GTCAATGGTGTCTTCGTGCTTTGTAAAAGT 150
lcl|MH780094.1_cds_AXQ11886.1_1_[gene=blaOXA]_[protein=OXA-10_family_class_D_beta-lactamase_OXA-736]_[protein_id=AXQ11886.1]_[location=1..801]_[gbkey=     GTCAATGGTGTTTTCGTGCTTTGTAAAAGT 150
lcl|MH780097.1_cds_AXQ11889.1_1_[gene=blaOXA]_[protein=OXA-10_family_class_D_beta-lactamase_OXA-676]_[protein_id=AXQ11889.1]_[location=1..801]_[gbkey=     GTCAATGGTGTTTTCGTGCTTTGTAAAAGT 150
lcl|MH780098.1_cds_AXQ11890.1_1_[gene=blaOXA]_[protein=OXA-10_family_class_D_beta-lactamase_OXA-677]_[protein_id=AXQ11890.1]_[location=1..801]_[gbkey=     GTCAATGGTGTCTTCGTGCTTTGTAAAAGT 150
lcl|MK482719.1_cds_QBC36178.1_1_[gene=blaOXA]_[protein=OXA-10_family_class_D_beta-lactamase_OXA-794]_[protein_id=QBC36178.1]_[location=1..801]_[gbkey=     GTCAATGGTGTCTTCGTGCTTTGTAAAAGT 150
lcl|MK482720.1_cds_QBC36179.1_1_[gene=blaOXA]_[protein=OXA-10_family_class_D_beta-lactamase_OXA-795]_[protein_id=QBC36179.1]_[location=1..795]_[gbkey=     GTCAATGGTGTCTTCGTGCTTTGTAAAAGT 150
lcl|MK750000.1_cds_QBZ67150.1_1_[gene=blaOXA]_[protein=OXA-10_family_class_D_beta-lactamase_OXA-823]_[protein_id=QBZ67150.1]_[location=1..801]_[gbkey=     GTCAATGGTGTCTTCGTGCTTTGTAAAAGT 150
lcl|MK750001.1_cds_QBZ67151.1_1_[gene=blaOXA]_[protein=OXA-10_family_class_D_beta-lactamase_OXA-824]_[protein_id=QBZ67151.1]_[location=1..801]_[gbkey=     GTCAATGGTGTCTTCGTGCTTTGTAAAAGT 150
lcl|MK840577.1_cds_QCF61856.1_1_[gene=blaOXA]_[protein=OXA-10_family_class_D_beta-lactamase_OXA-827]_[protein_id=QCF61856.1]_[location=1..801]_[gbkey=     GTCAATGGTGTCTTCGTGCTTTGTAAAAGT 150
lcl|MT891151.1_cds_QNH80866.1_1_[gene=blaOXA]_[protein=OXA-10_family_class_D_beta-lactamase_OXA-928]_[protein_id=QNH80866.1]_[location=1..786]_[gbkey=     GTCAATGGTGTCTTCGTGCTTTGTAAAAGT 150
lcl|MW021506.1_cds_QOC63222.1_1_[gene=blaOXA]_[protein=OXA-10_family_class_D_beta-lactamase_OXA-932]_[protein_id=QOC63222.1]_[location=1..801]_[gbkey=     GTCAATGGTGTTTTCGTGCTTTGTAAAAGT 150
lcl|MZ449318.1_cds_QWY90352.1_1_[gene=blaOXA]_[protein=OXA-10_family_oxacillin-hydrolyzing_class_D_beta-lactamase_OXA-1015]_[protein_id=QWY90352.1]_[l     GTCAATGGTGTTTTCGTGCTTTGTAAAAGT 150
lcl|NG_049395.1_cds_WP_063860937.1_1_[gene=blaOXA]_[locus_tag=A7J11_01858]_[protein=OXA-10_family_class_D_beta-lactamase_OXA-101]_[protein_id=WP_06386     GTCAATGGTGTTTTCGTGCTTTGTAAAAGT 150
lcl|NG_049402.1_cds_WP_063860939.1_1_[gene=blaOXA]_[locus_tag=A7J11_00869]_[protein=OXA-10_family_extended-spectrum_class_D_beta-lactamase_OXA-11]_[pr     GTCAATGGTGTCTTCGTGCTTTGTAAAAGT 150
lcl|NG_049429.1_cds_WP_063861035.1_1_[gene=blaOXA]_[locus_tag=A7J11_00709]_[protein=OXA-10_family_oxacillin-hydrolyzing_class_D_beta-lactamase_OXA-13]     GTCAATGGTGTTTTCGTGCTTTGTAAAAGT 150
lcl|NG_049440.1_cds_WP_063861041.1_1_[gene=blaOXA]_[locus_tag=A7J11_02086]_[protein=OXA-10_family_extended-spectrum_class_D_beta-lactamase_OXA-142]_[p     GTCAATGGTGTCTTCGTGCTTTGTAAAAGT 150
lcl|NG_049443.1_cds_WP_063861043.1_1_[gene=blaOXA]_[locus_tag=A7J11_02332]_[protein=OXA-10_family_extended-spectrum_class_D_beta-lactamase_OXA-145]_[p     GTCAATGGTGTTTTCGTGCTTTGTAAAAGT 150
lcl|NG_049445.1_cds_WP_063861045.1_1_[gene=blaOXA]_[locus_tag=A7J11_02343]_[protein=OXA-10_family_extended-spectrum_class_D_beta-lactamase_OXA-147]_[p     GTCAATGGTGTTTTCGTGCTTTGTAAAAGT 150
lcl|NG_049484.1_cds_WP_063861272.1_1_[gene=blaOXA]_[locus_tag=A7J11_02610]_[protein=OXA-10_family_extended-spectrum_class_D_beta-lactamase_OXA-183]_[p     GTCAATGGTGTTTTCGTGCTTTGTAAAAGT 150
lcl|NG_049487.1_cds_WP_063861309.1_1_[gene=blaOXA]_[locus_tag=A7J11_00602]_[protein=OXA-10_family_extended-spectrum_class_D_beta-lactamase_OXA-19]_[pr     GTCAATGGTGTTTTCGTGCTTTGTAAAAGT 150
lcl|NG_049529.1_cds_WP_063862149.1_1_[gene=blaOXA]_[locus_tag=A7J11_03278]_[protein=OXA-10_family_carbapenem-hydrolyzing_class_D_beta-lactamase_OXA-23     GTCAATGGTGTCTTCGTGCTTTGTAAAAGT 150
lcl|NG_049535.1_cds_WP_063862274.1_1_[gene=blaOXA]_[locus_tag=A7J11_02847]_[protein=OXA-10_family_extended-spectrum_class_D_beta-lactamase_OXA-240]_[p     GTCAATGGTGTCTTCGTGCTTTGTAAAAGT 150
lcl|NG_049541.1_cds_WP_063862394.1_1_[gene=blaOXA]_[locus_tag=A7J11_02233]_[protein=OXA-10_family_class_D_beta-lactamase_OXA-246]_[protein_id=WP_06386     GTCAATGGTGTCTTCGTGCTTTGTAAAAGT 150
lcl|NG_049547.1_cds_WP_063862430.1_1_[gene=blaOXA]_[locus_tag=A7J11_02737]_[protein=OXA-10_family_class_D_beta-lactamase_OXA-251]_[protein_id=WP_06386     GTCAATGGTGTCTTCGTGCTTTGTAAAAGT 150
lcl|NG_049551.1_cds_WP_014454104.1_1_[gene=blaOXA]_[locus_tag=A7J11_02755]_[protein=OXA-10_family_extended-spectrum_class_D_beta-lactamase_OXA-256]_[p     GTCAATGGTGTCTTCGTGCTTTGTAAAAGT 150
lcl|NG_049577.1_cds_WP_032489753.1_1_[gene=blaOXA]_[locus_tag=A7J11_00630]_[protein=OXA-10_family_extended-spectrum_class_D_beta-lactamase_OXA-28]_[pr     GTCAATGGTGTTTTCGTGCTTTGTAAAAGT 150
lcl|NG_049642.1_cds_WP_063862720.1_1_[gene=blaOXA]_[locus_tag=A7J11_00429]_[protein=OXA-10_family_extended-spectrum_class_D_beta-lactamase_OXA-35]_[pr     GTCAATGGTGTTTTCGTGCTTTGTAAAAGT 150
lcl|NG_049740.1_cds_WP_063864086.1_1_[gene=blaOXA]_[locus_tag=A7J11_03457]_[protein=OXA-10_family_class_D_beta-lactamase_OXA-454]_[protein_id=WP_06386     GTCAATGGTGTCTTCGTGCTTTGTAAAAGT 150
lcl|NG_049796.1_cds_WP_063864264.1_1_[gene=blaOXA]_[locus_tag=A7J11_01257]_[protein=OXA-10_family_extended-spectrum_class_D_beta-lactamase_OXA-56]_[pr     GTCAATGGTGTTTTCGTGCTTTGTAAAAGT 150
lcl|NG_049810.1_cds_WP_063864530.1_1_[gene=blaOXA]_[locus_tag=A7J11_00665]_[protein=OXA-10_family_oxacillin-hydrolyzing_class_D_beta-lactamase_OXA-7]_     GTCAATGGTGTTTTCGTGCTTTGTAAAAGT 150
lcl|NG_049815.1_cds_WP_063864532.1_1_[gene=blaOXA]_[locus_tag=A7J11_01853]_[protein=OXA-10_family_extended-spectrum_class_D_beta-lactamase_OXA-74]_[pr     GTCAATGGTGTCTTCGTGCTTTGTAAAAGT 150
lcl|NG_050656.1_cds_WP_064056056.1_1_[gene=blaOXA]_[locus_tag=A7J11_03650]_[protein=OXA-10_family_extended-spectrum_class_D_beta-lactamase_OXA-14]_[pr     GTCAATGGTGTCTTCGTGCTTTGTAAAAGT 150
lcl|NG_050979.1_cds_WP_065159014.1_1_[gene=blaOXA]_[locus_tag=A7J11_03748]_[protein=OXA-10_family_class_D_beta-lactamase_OXA-520]_[protein_id=WP_06515     GTCAATGGTGTCTTCGTGCTTTGTAAAAGT 150
lcl|NG_055653.1_cds_WP_099156044.1_1_[gene=blaOXA]_[locus_tag=A7J11_05184]_[protein=OXA-10_family_class_D_beta-lactamase_OXA-368]_[protein_id=WP_09915     GTCAATGGTGTCTTCGTGCTTTGTAAAAGT 150
lcl|NG_061386.1_cds_WP_032410229.1_1_[gene=blaOXA]_[locus_tag=A7J11_05809]_[protein=OXA-10_family_class_D_beta-lactamase_OXA-663]_[protein_id=WP_03241     GTCAATGGTGTCTTCGTGCTTTGTAAAAGT 150
lcl|NG_062252.1_cds_WP_122630842.1_1_[gene=blaOXA]_[locus_tag=A7J11_05914]_[protein=OXA-10_family_carbapenem-hydrolyzing_class_D_beta-lactamase_OXA-65     GTCAATGGTGTCTTCGTGCTTTGTAAAAGT 150
lcl|NG_062253.1_cds_WP_122630843.1_1_[gene=blaOXA]_[locus_tag=A7J11_05915]_[protein=OXA-10_family_class_D_beta-lactamase_OXA-656]_[protein_id=WP_12263     GTCAATGGTGTCTTCGTGCTTTGTAAAAGT 150
lcl|NG_062268.1_cds_WP_122630855.1_1_[gene=blaOXA]_[locus_tag=A7J11_05932]_[protein=OXA-10_family_extended-spectrum_class_D_beta-lactamase_OXA-736]_[p     GTCAATGGTGTTTTCGTGCTTTGTAAAAGT 150
lcl|NG_062271.1_cds_WP_122630858.1_1_[gene=blaOXA]_[locus_tag=A7J11_05935]_[protein=OXA-10_family_extended-spectrum_class_D_beta-lactamase_OXA-676]_[p     GTCAATGGTGTTTTCGTGCTTTGTAAAAGT 150
lcl|NG_062272.1_cds_WP_122630859.1_1_[gene=blaOXA]_[locus_tag=A7J11_05936]_[protein=OXA-10_family_class_D_beta-lactamase_OXA-677]_[protein_id=WP_12263     GTCAATGGTGTCTTCGTGCTTTGTAAAAGT 150
lcl|NG_064752.1_cds_WP_136512086.1_1_[gene=blaOXA]_[locus_tag=A7J11_06198]_[protein=OXA-10_family_class_D_beta-lactamase_OXA-794]_[protein_id=WP_13651     GTCAATGGTGTCTTCGTGCTTTGTAAAAGT 150
lcl|NG_064753.1_cds_WP_136512087.1_1_[gene=blaOXA]_[locus_tag=A7J11_06199]_[protein=OXA-10_family_class_D_beta-lactamase_OXA-795]_[protein_id=WP_13651     GTCAATGGTGTCTTCGTGCTTTGTAAAAGT 150
lcl|NG_064780.1_cds_WP_136512103.1_1_[gene=blaOXA]_[locus_tag=A7J11_06240]_[protein=OXA-10_family_class_D_beta-lactamase_OXA-823]_[protein_id=WP_13651     GTCAATGGTGTCTTCGTGCTTTGTAAAAGT 150
lcl|NG_064781.1_cds_WP_136512104.1_1_[gene=blaOXA]_[locus_tag=A7J11_06241]_[protein=OXA-10_family_class_D_beta-lactamase_OXA-824]_[protein_id=WP_13651     GTCAATGGTGTCTTCGTGCTTTGTAAAAGT 150
lcl|NG_065438.1_cds_WP_140423320.1_1_[gene=blaOXA]_[locus_tag=A7J11_06282]_[protein=OXA-10_family_class_D_beta-lactamase_OXA-827]_[protein_id=WP_14042     GTCAATGGTGTCTTCGTGCTTTGTAAAAGT 150
lcl|NG_065881.1_cds_WP_148044423.1_1_[gene=blaOXA]_[locus_tag=A7J11_06380]_[protein=OXA-10_family_class_D_beta-lactamase_OXA-836]_[protein_id=WP_14804     GTCAATGGTGTCTTCGTGCTTTGTAAAAGT 150
lcl|NG_070899.1_cds_WP_121331722.1_1_[gene=blaOXA]_[locus_tag=A7J11_06955]_[protein=OXA-10_family_class_D_beta-lactamase_OXA-932]_[protein_id=WP_12133     GTCAATGGTGTTTTCGTGCTTTGTAAAAGT 150
lcl|NG_070900.1_cds_WP_141989064.1_1_[gene=blaOXA]_[locus_tag=A7J11_06959]_[protein=OXA-10_family_extended-spectrum_class_D_beta-lactamase_OXA-935]_[p     GTCAATGGTGTCTTCGTGCTTTGTAAAAGT 150
lcl|NG_076675.1_cds_WP_219860727.1_1_[gene=blaOXA]_[locus_tag=A7J11_07181]_[protein=OXA-10_family_class_D_beta-lactamase_OXA-1015]_[protein_id=WP_2198     GTCAATGGTGTTTTCGTGCTTTGTAAAAGT 150
lcl|NG_079236.1_cds_WP_240067727.1_1_[gene=blaOXA]_[locus_tag=A7J11_07369]_[protein=OXA-10_family_class_D_beta-lactamase_OXA-1046]_[protein_id=WP_2400     GTCAATGGTGTCTTCGTGCTTTGTAAAAGT 150
lcl|NG_079242.1_cds_WP_240067732.1_1_[gene=blaOXA]_[locus_tag=A7J11_07342]_[protein=OXA-10_family_class_D_beta-lactamase_OXA-1053]_[protein_id=WP_2400     GTCAATGGTGTTTTCGTGCTTTGTAAAAGT 150
lcl|NG_079928.1_cds_WP_242934105.1_1_[gene=blaOXA]_[locus_tag=A7J11_07438]_[protein=OXA-10_family_class_D_beta-lactamase_OXA-1086]_[protein_id=WP_2429     GTCAATGGTGTCTTCGTGCTTTGTAAAAGT 150
lcl|NG_081704.1_cds_WP_256875608.1_1_[gene=blaOXA]_[locus_tag=A7J11_07666]_[protein=OXA-10_family_class_D_beta-lactamase_OXA-1087]_[protein_id=WP_2568     GTCAATGGTGTTTTCGTGCTTTGTAAAAGT 150
lcl|NG_081706.1_cds_WP_256875610.1_1_[gene=blaOXA]_[locus_tag=A7J11_07673]_[protein=OXA-10_family_class_D_beta-lactamase_OXA-1120]_[protein_id=WP_2568     GTCAATGGTGTTTTCGTGCTTTGTAAAAGT 150
lcl|NG_081793.1_cds_WP_257394582.1_1_[gene=blaOXA]_[locus_tag=A7J11_07699]_[protein=OXA-10_family_class_D_beta-lactamase_OXA-1141]_[protein_id=WP_2573     GTCAATGGTGTCTTCGTGCTTTGTAAAAGT 150
lcl|NG_088411.1_cds_WP_262697144.1_1_[gene=blaOXA]_[locus_tag=A7J11_07753]_[protein=OXA-10_family_class_D_beta-lactamase_OXA-1147]_[protein_id=WP_2626     GTCAATGGTGTCTTCGTGCTTTGTAAAAGT 150
lcl|NG_088412.1_cds_WP_262697145.1_1_[gene=blaOXA]_[locus_tag=A7J11_07718]_[protein=OXA-10_family_class_D_beta-lactamase_OXA-1148]_[protein_id=WP_2626     GTCAATGGTGTCTTCGTGCTTTGTAAAAGT 150
lcl|NG_148655.1_cds_WP_268871873.1_1_[gene=blaOXA]_[locus_tag=A7J11_07894]_[protein=OXA-10_family_class_D_beta-lactamase_OXA-1168]_[protein_id=WP_2688     GTCAATGGTGTTTTCGTGCTTTGTAAAAGT 150
lcl|NG_148656.1_cds_WP_268871874.1_1_[gene=blaOXA]_[locus_tag=A7J11_07895]_[protein=OXA-10_family_class_D_beta-lactamase_OXA-1169]_[protein_id=WP_2688     GTCAATGGTGTTTTCGTGCTTTGTAAAAGT 150
lcl|NG_148657.1_cds_WP_268871875.1_1_[gene=blaOXA]_[locus_tag=A7J11_07896]_[protein=OXA-10_family_class_D_beta-lactamase_OXA-1170]_[protein_id=WP_2688     GTCAATGGTGTTTTCGTGCTTTGTAAAAGT 150
lcl|NG_148658.1_cds_WP_268871876.1_1_[gene=blaOXA]_[locus_tag=A7J11_07897]_[protein=OXA-10_family_class_D_beta-lactamase_OXA-1171]_[protein_id=WP_2688     GTCAATGGTGTTTTCGTGCTTTGTAAAAGT 150
lcl|NG_148662.1_cds_WP_268871879.1_1_[gene=blaOXA]_[locus_tag=A7J11_07893]_[protein=OXA-10_family_class_D_beta-lactamase_OXA-1175]_[protein_id=WP_2688     GTCAATGGTGTTTTCGTGCTTTGTAAAAGT 150
lcl|NG_148667.1_cds_WP_263096442.1_1_[gene=blaOXA]_[locus_tag=A7J11_07834]_[protein=OXA-10_family_class_D_beta-lactamase_OXA-1184]_[protein_id=WP_2630     GTCAATGGTGTTTTCGTGCTTTGTAAAAGT 150
lcl|NG_157022.1_cds_WP_279240790.1_1_[gene=blaOXA]_[locus_tag=A7J11_08001]_[protein=OXA-10_family_class_D_beta-lactamase_OXA-1088]_[protein_id=WP_2792     GTCAATGGTGTCTTCGTGCTTTGTAAAAGT 150
lcl|NG_203407.1_cds_WP_281441144.1_1_[gene=blaOXA]_[locus_tag=A7J11_08072]_[protein=OXA-10_family_class_D_beta-lactamase_OXA-1203]_[protein_id=WP_2814     GTCAATGGTGTTTTCGTGCTTTGTAAAAGT 150
lcl|NG_242581.1_cds_WP_338424120.1_1_[gene=blaOXA]_[locus_tag=A7J11_08344]_[protein=OXA-10_family_class_D_beta-lactamase_OXA-1231]_[protein_id=WP_3384     GTCAATGGTGTTTTCGTGCTTTGTAAAAGT 150
lcl|NG_242582.1_cds_WP_338424121.1_1_[gene=blaOXA]_[locus_tag=A7J11_08345]_[protein=OXA-10_family_class_D_beta-lactamase_OXA-1232]_[protein_id=WP_3384     GTCAATGGTGTTTTCGTGCTTTGTAAAAGT 150
lcl|NG_242583.1_cds_WP_338424122.1_1_[gene=blaOXA]_[locus_tag=A7J11_08346]_[protein=OXA-10_family_class_D_beta-lactamase_OXA-1233]_[protein_id=WP_3384     GTCAATGGTGTTTTCGTGCTTTGTAAAAGT 150
lcl|NG_242743.1_cds_WP_309258826.1_1_[gene=blaOXA]_[locus_tag=A7J11_08439]_[protein=OXA-10_family_class_D_beta-lactamase_OXA-1204]_[protein_id=WP_3092     GTCAATGGTGTTTTCGTGCTTTGTAAAAGT 150
lcl|NG_242750.1_cds_WP_311055936.1_1_[gene=blaOXA]_[locus_tag=A7J11_08498]_[protein=OXA-10_family_class_D_beta-lactamase_OXA-1247]_[protein_id=WP_3110     GTCAATGGTGTTTTCGTGCTTTGTAAAAGT 150
lcl|NG_242751.1_cds_WP_367187969.1_1_[gene=blaOXA]_[locus_tag=A7J11_08499]_[protein=OXA-10_family_class_D_beta-lactamase_OXA-1248]_[protein_id=WP_3671     GTCAATGGTGTCTTCGTGCTTTGTAAAAGT 150
lcl|NG_242760.1_cds_WP_367187973.1_1_[gene=blaOXA]_[locus_tag=A7J11_08512]_[protein=OXA-10_family_class_D_beta-lactamase_OXA-1257]_[protein_id=WP_3671     GTCAATGGTGTCTTCGTGCTTTGTAAAAGT 150
lcl|NG_243520.1_cds_WP_375516078.1_1_[gene=blaOXA]_[locus_tag=A7J11_08624]_[protein=OXA-10_family_class_D_beta-lactamase_OXA-1302]_[protein_id=WP_3755     GTCAATGGTGTCTTCGTGCTTTGTAAAAGT 150
lcl|NG_244549.1_cds_WP_420354117.1_1_[gene=blaOXA]_[locus_tag=A7J11_08787]_[protein=OXA-10_family_class_D_beta-lactamase_OXA-1332]_[protein_id=WP_4203     GTCAATGGTGTCTTCGTGCTTTGTAAAAGT 150
lcl|NG_244567.1_cds_WP_420354131.1_1_[gene=blaOXA]_[locus_tag=A7J11_08866]_[protein=OXA-10_family_class_D_beta-lactamase_OXA-1350]_[protein_id=WP_4203     GTCAATGGTGTCTTCGTGCTTTGTAAAAGT 150
lcl|NG_244568.1_cds_WP_420354132.1_1_[gene=blaOXA]_[locus_tag=A7J11_08867]_[protein=OXA-10_family_class_D_beta-lactamase_OXA-1351]_[protein_id=WP_4203     GTCAATGGTGTCTTCGTGCTTTGTAAAAGT 150
lcl|NG_244569.1_cds_WP_420354133.1_1_[gene=blaOXA]_[locus_tag=A7J11_08868]_[protein=OXA-10_family_class_D_beta-lactamase_OXA-1352]_[protein_id=WP_4203     GTCAATGGTGTCTTCGTGCTTTGTAAAAGT 150
lcl|NG_244570.1_cds_WP_420354134.1_1_[gene=blaOXA]_[locus_tag=A7J11_08869]_[protein=OXA-10_family_class_D_beta-lactamase_OXA-1353]_[protein_id=WP_4203     GTCAATGGTGTCTTCGTGCTTTGTAAAAGT 150
lcl|OL901270.1_cds_UHO07581.1_1_[gene=blaOXA]_[protein=OXA-10_family_class_D_beta-lactamase_OXA-1046]_[protein_id=UHO07581.1]_[location=1..801]_[gbkey     GTCAATGGTGTCTTCGTGCTTTGTAAAAGT 150
lcl|OM643280.1_cds_ULU82664.1_1_[gene=blaOXA]_[protein=OXA-10_family_class_D_beta-lactamase_OXA-1086]_[protein_id=ULU82664.1]_[location=1..801]_[gbkey     GTCAATGGTGTCTTCGTGCTTTGTAAAAGT 150
lcl|OM681520.1_cds_ULU82666.1_1_[gene=blaOXA]_[protein=OXA-10_family_class_D_beta-lactamase_OXA-1087]_[protein_id=ULU82666.1]_[location=1..801]_[gbkey     GTTAATGGTGTTTTCGTGCTTTGTAAAAGT 150
lcl|OM681521.1_cds_ULU82667.1_1_[gene=blaOXA]_[protein=OXA-10_family_class_D_beta-lactamase_OXA-1088]_[protein_id=ULU82667.1]_[location=1..801]_[gbkey     GTCAATGGTGTCTTCGTGCTTTGTAAAAGT 150
lcl|ON651492.1_cds_UTS94245.1_1_[gene=blaOXA]_[protein=OXA-10_family_class_D_beta-lactamase_OXA-1087]_[protein_id=UTS94245.1]_[location=1..801]_[gbkey     GTCAATGGTGTTTTCGTGCTTTGTAAAAGT 150
lcl|ON721379.1_cds_USC31971.1_1_[gene=blaOXA]_[protein=OXA-10_family_class_D_beta-lactamase_OXA-1120]_[protein_id=USC31971.1]_[location=1..801]_[gbkey     GTCAATGGTGTTTTCGTGCTTTGTAAAAGT 150
lcl|OP131858.1_cds_UUM03674.1_1_[gene=blaOXA]_[protein=OXA-10_family_class_D_beta-lactamase_OXA-1141]_[protein_id=UUM03674.1]_[location=1..801]_[gbkey     GTCAATGGTGTCTTCGTGCTTTGTAAAAGT 150
lcl|OP158703.1_cds_UUT09021.1_1_[gene=blaOXA]_[protein=OXA-10_family_class_D_beta-lactamase_OXA-1147]_[protein_id=UUT09021.1]_[location=1..807]_[gbkey     GTCAATGGTGTCTTCGTGCTTTGTAAAAGT 150
lcl|OP806894.1_cds_UZQ18794.1_1_[gene=blaOXA]_[protein=OXA-10_family_class_D_beta-lactamase_OXA-1175]_[protein_id=UZQ18794.1]_[location=1..828]_[gbkey     GTCAATGGTGTTTTCGTGCTTTGTAAAAGT 150
lcl|OP806895.1_cds_UZQ18795.1_1_[gene=blaOXA]_[protein=OXA-10_family_class_D_beta-lactamase_OXA-1168]_[protein_id=UZQ18795.1]_[location=1..813]_[gbkey     GTCAATGGTGTTTTCGTGCTTTGTAAAAGT 150
lcl|OP806896.1_cds_UZQ18796.1_1_[gene=blaOXA]_[protein=OXA-10_family_class_D_beta-lactamase_OXA-1169]_[protein_id=UZQ18796.1]_[location=1..801]_[gbkey     GTCAATGGTGTTTTCGTGCTTTGTAAAAGT 150
lcl|OP806897.1_cds_UZQ18797.1_1_[gene=blaOXA]_[protein=OXA-10_family_class_D_beta-lactamase_OXA-1170]_[protein_id=UZQ18797.1]_[location=1..801]_[gbkey     GTCAATGGTGTTTTCGTGCTTTGTAAAAGT 150
lcl|OP806898.1_cds_UZQ18798.1_1_[gene=blaOXA]_[protein=OXA-10_family_class_D_beta-lactamase_OXA-1171]_[protein_id=UZQ18798.1]_[location=1..801]_[gbkey     GTCAATGGTGTTTTCGTGCTTTGTAAAAGT 150
lcl|OQ948126.1_cds_WHL50409.1_1_[gene=blaOXA]_[protein=OXA-10_family_class_D_beta-lactamase_OXA-1202]_[protein_id=WHL50409.1]_[location=1..801]_[gbkey     GTCAATGGTGTTTTCGTGCTTTGTAAAAGT 150
lcl|OR025344.1_cds_WHU50588.1_1_[gene=blaOXA]_[protein=OXA-10_family_class_D_beta-lactamase_OXA-1204]_[protein_id=WHU50588.1]_[location=1..801]_[gbkey     GTCAATGGTGTTTTCGTGCTTTGTAAAAGT 150
lcl|OR466687.1_cds_WMW30710.1_29_[gene=blaOXA]_[locus_tag=blaOXA-10]_[protein=oxacillin-hydrolyzing_class_D_beta-lactamase_OXA-10]_[protein_id=WMW3071     GTCAATGGTGTCTTCGTGCTTTGTAAAAGT 150
lcl|PP328942.1_cds_WVW91695.1_1_[gene=blaOXA]_[protein=OXA-10_family_class_D_beta-lactamase_OXA-1231]_[protein_id=WVW91695.1]_[location=1..801]_[gbkey     GTCAATGGTGTTTTCGTGCTTTGTAAAAGT 150
lcl|PP328943.1_cds_WVW91696.1_1_[gene=blaOXA]_[protein=OXA-10_family_class_D_beta-lactamase_OXA-1232]_[protein_id=WVW91696.1]_[location=1..801]_[gbkey     GTCAATGGTGTTTTCGTGCTTTGTAAAAGT 150
lcl|PP328944.1_cds_WVW91697.1_1_[gene=blaOXA]_[protein=OXA-10_family_class_D_beta-lactamase_OXA-1233]_[protein_id=WVW91697.1]_[location=1..801]_[gbkey     GTCAATGGTGTTTTCGTGCTTTGTAAAAGT 150
lcl|PP766715.1_cds_XAP03056.1_1_[gene=blaOXA]_[protein=OXA-10_family_class_D_beta-lactamase_OXA-1247]_[protein_id=XAP03056.1]_[location=1..801]_[gbkey     GTCAATGGTGTTTTCGTGCTTTGTAAAAGT 150
lcl|PP766716.1_cds_XAP03057.1_1_[gene=blaOXA]_[protein=OXA-10_family_class_D_beta-lactamase_OXA-1248]_[protein_id=XAP03057.1]_[location=1..801]_[gbkey     GTCAATGGTGTCTTCGTGCTTTGTAAAAGT 150
lcl|PP895198.1_cds_XBS36001.1_1_[gene=blaOXA]_[protein=OXA-10_family_class_D_beta-lactamase_OXA-1257]_[protein_id=XBS36001.1]_[location=1..801]_[gbkey     GTCAATGGTGTCTTCGTGCTTTGTAAAAGT 150
lcl|PQ005596.1_cds_XDE69813.1_6_[gene=blaOXA]_[protein=oxacillin-hydrolyzing_class_D_beta-lactamase_OXA-10]_[protein_id=XDE69813.1]_[location=6462..72     GTCAATGGTGTCTTCGTGCTTTGTAAAAGT 150
lcl|PV035073.1_cds_XNY96396.1_1_[gene=blaOXA]_[protein=OXA-10_family_class_D_beta-lactamase_OXA-1332]_[protein_id=XNY96396.1]_[location=1..801]_[gbkey     GTCAATGGTGTCTTCGTGCTTTGTAAAAGT 150
lcl|PV075121.1_cds_XOU30585.1_1_[gene=blaOXA]_[protein=OXA-10_family_class_D_beta-lactamase_OXA-1350]_[protein_id=XOU30585.1]_[location=1..801]_[gbkey     GTCAATGGTGTCTTCGTGCTTTGTAAAAGT 150
lcl|PV075122.1_cds_XOU30586.1_1_[gene=blaOXA]_[protein=OXA-10_family_class_D_beta-lactamase_OXA-1351]_[protein_id=XOU30586.1]_[location=1..801]_[gbkey     GTCAATGGTGTCTTCGTGCTTTGTAAAAGT 150
lcl|PV075123.1_cds_XOU30587.1_1_[gene=blaOXA]_[protein=OXA-10_family_class_D_beta-lactamase_OXA-1352]_[protein_id=XOU30587.1]_[location=1..798]_[gbkey     GTCAATGGTGTCTTCGTGCTTTGTAAAAGT 150
lcl|PV075124.1_cds_XOU30588.1_1_[gene=blaOXA]_[protein=OXA-10_family_class_D_beta-lactamase_OXA-1353]_[protein_id=XOU30588.1]_[location=1..804]_[gbkey     GTCAATGGTGTCTTCGTGCTTTGTAAAAGT 150
lcl|PV878567.1_cds_XXP60806.1_1_[gene=blaOXA]_[protein=OXA-10_family_class_D_beta-lactamase_OXA-1387]_[protein_id=XXP60806.1]_[location=1..801]_[gbkey     GTCAATGGTGTCTTCGTGCTTTGTAAAAGT 150
lcl|PV878570.1_cds_XXP60809.1_1_[gene=blaOXA]_[protein=OXA-10_family_class_D_beta-lactamase_OXA-1352]_[protein_id=XXP60809.1]_[location=1..798]_[gbkey     GTCAATGGTGTCTTCGTGCTTTGTAAAAGT 150
lcl|PV878573.1_cds_XXP60812.1_1_[gene=blaOXA]_[protein=OXA-10_family_class_D_beta-lactamase_OXA-1392]_[protein_id=XXP60812.1]_[location=1..801]_[gbkey     GTCAATGGTGTTTTCGTGCTTTGTAAAAGT 150
lcl|PV878574.1_cds_XXP60813.1_1_[gene=blaOXA]_[protein=OXA-10_family_class_D_beta-lactamase_OXA-1393]_[protein_id=XXP60813.1]_[location=1..801]_[gbkey     GTCAATGGTGTCTTCGTGCTTTGTAAAAGT 150
lcl|PV878577.1_cds_XXP60816.1_1_[gene=blaOXA]_[protein=OXA-10_family_class_D_beta-lactamase_OXA-1351]_[protein_id=XXP60816.1]_[location=1..801]_[gbkey     GTCAATGGTGTCTTCGTGCTTTGTAAAAGT 150
                                                                                                                                                                                         

OXA-1_consensus                                                                                                                                            TCCACAAACGCTGAAATTGCTCAATTCAAT 180
OXA01_crRNA                                                                                                                                                ------------------------------ 180
Forward_primer                                                                                                                                             ------------------------------ 180
Reverse_primer                                                                                                                                             ------------------------------ 180
lcl|NG_203406.1_cds_WP_290468360.1_1_[gene=blaOXA]_[locus_tag=A7J11_08102]_[protein=OXA-10_family_class_D_beta-lactamase_OXA-1202]_[protein_id=WP_2904     AGCAGTAAAT---CCTGCGCTACCAATAAC 180
lcl|NG_070749.1_cds_WP_188331877.1_1_[gene=blaOXA]_[locus_tag=A7J11_06933]_[protein=OXA-10_family_class_D_beta-lactamase_OXA-928]_[protein_id=WP_18833     AGCAGTAAAT---CCTGCGCTACCAATGAC 180
lcl|KX388630.1_cds_ANM44758.1_1_[gene=blaOXA]_[protein=OXA-10_family_class_D_beta-lactamase_OXA-520]_[protein_id=ANM44758.1]_[location=1..801]_[gbkey=     AGCAGTAAAT---CCTGCGCTACCAATGAC 180
lcl|NG_049469.1_cds_WP_032491804.1_1_[gene=blaOXA]_[locus_tag=A7J11_01744]_[protein=OXA-10_family_extended-spectrum_class_D_beta-lactamase_OXA-17]_[pr     AGCAGTAAAT---CCTGCGCTACCAATGAC 180
lcl|PQ218334.1_cds_XGD01540.1_1_[gene=blaOXA]_[protein=OXA-10_family_class_D_beta-lactamase_OXA-1302]_[protein_id=XGD01540.1]_[location=1..801]_[gbkey     AGCAGTAAAT---CCTGCGCTACCAATGAC 180
lcl|MN186038.1_cds_QDO71691.1_1_[gene=blaOXA]_[protein=OXA-10_family_oxacillin-hydrolyzing_class_D_extended-spectrum_beta-lactamase_OXA-836]_[protein_     AGCAGTAAAT---CCTGCGCTACCAATGAC 180
lcl|AY536743.1_cds_AAS59139.1_4_[gene=blaoxa-10]_[protein=beta-lactamase_resistance_protein]_[protein_id=AAS59139.1]_[location=3433..4233]_[gbkey=CDS]     AGCAGTAAAT---CCTGCGCTACCAATGAC 180
lcl|DQ141319.1_cds_AAZ78322.1_3_[gene=blaoxa-10]_[protein=oxacillinase]_[protein_id=AAZ78322.1]_[location=1387..2187]_[gbkey=CDS]                          AGCAGTAAAT---CCTGCGCTACCAATGAC 180
lcl|DQ288250.1_cds_ABB92627.1_3_[gene=blaoxa-10]_[protein=oxacillinase]_[protein_id=ABB92627.1]_[location=1387..2187]_[gbkey=CDS]                          AGCAGTAAAT---CCTGCGCTACCAATGAC 180
lcl|EF490315.1_cds_ABQ10574.1_2_[gene=blaoxa-10]_[protein=beta-lactamase_resistance_protein]_[protein_id=ABQ10574.1]_[location=880..1680]_[gbkey=CDS]      AGCAGTAAAT---CCTGCGCTACCAATGAC 180
lcl|HQ386834.1_cds_AEH57056.1_3_[gene=blaOXA-10]_[protein=beta-lactamase_resistance_protein]_[protein_id=AEH57056.1]_[location=1465..2265]_[gbkey=CDS]     AGCAGTAAAT---CCTGCGCTACCAATGAC 180
lcl|HQ386837.1_cds_AEH57073.1_3_[gene=blaOXA-10]_[protein=beta-lactamase_resistance_protein]_[protein_id=AEH57073.1]_[location=1465..2265]_[gbkey=CDS]     AGCAGTAAAT---CCTGCGCTACCAATGAC 180
lcl|JX566705.1_cds_AFY03462.1_4_[gene=blaOXA-10]_[protein=oxacillinase_OXA-10]_[protein_id=AFY03462.1]_[location=1818..2618]_[gbkey=CDS]                   AGCAGTAAAT---CCTGCGCTACCAATGAC 180
lcl|KF525298.1_cds_AGY30823.1_1_[protein=OXA-10]_[protein_id=AGY30823.1]_[location=118..918]_[gbkey=CDS]                                                   AGCAGTAAAT---CCTGCGCTACCAATGAC 180
lcl|KU886277.1_cds_ANQ39383.1_10_[gene=blaOXA-10]_[protein=class_D_beta-lactamase_OXA-10_(PSE-2)]_[protein_id=ANQ39383.1]_[location=7593..8393]_[gbkey     AGCAGTAAAT---CCTGCGCTACCAATGAC 180
lcl|KU886278.1_cds_ANQ39395.1_6_[gene=blaOXA-10]_[protein=class_D_beta-lactamase_OXA-10]_[protein_id=ANQ39395.1]_[location=5012..5812]_[gbkey=CDS]         AGCAGTAAAT---CCTGCGCTACCAATGAC 180
lcl|MH384610.1_cds_AWS00754.1_1_[gene=blaOXA]_[protein=OXA-10_family_class_D_beta-lactamase_OXA-655]_[protein_id=AWS00754.1]_[location=176..976]_[gbke     AGCAGTAAAT---CCTGCGCTACCAATGAC 180
lcl|MH384611.1_cds_AWS00755.1_1_[gene=blaOXA]_[protein=OXA-10_family_class_D_beta-lactamase_OXA-656]_[protein_id=AWS00755.1]_[location=176..976]_[gbke     AGCAGTAAAT---CCTGCGCTACCAATGAC 180
lcl|MH780094.1_cds_AXQ11886.1_1_[gene=blaOXA]_[protein=OXA-10_family_class_D_beta-lactamase_OXA-736]_[protein_id=AXQ11886.1]_[location=1..801]_[gbkey=     AGCAGTAAAT---CCTGCGCTACCAATAAC 180
lcl|MH780097.1_cds_AXQ11889.1_1_[gene=blaOXA]_[protein=OXA-10_family_class_D_beta-lactamase_OXA-676]_[protein_id=AXQ11889.1]_[location=1..801]_[gbkey=     AGCAGTAAAT---CCTGCGCTACCAATAAC 180
lcl|MH780098.1_cds_AXQ11890.1_1_[gene=blaOXA]_[protein=OXA-10_family_class_D_beta-lactamase_OXA-677]_[protein_id=AXQ11890.1]_[location=1..801]_[gbkey=     AGCAGTAAAT---CCTGCGCTACCAATGAC 180
lcl|MK482719.1_cds_QBC36178.1_1_[gene=blaOXA]_[protein=OXA-10_family_class_D_beta-lactamase_OXA-794]_[protein_id=QBC36178.1]_[location=1..801]_[gbkey=     AGCAGTAAAT---CCTGCGCTACCAATGAC 180
lcl|MK482720.1_cds_QBC36179.1_1_[gene=blaOXA]_[protein=OXA-10_family_class_D_beta-lactamase_OXA-795]_[protein_id=QBC36179.1]_[location=1..795]_[gbkey=     AGCAGTAAAT---CCTGCGCTACCAATGAC 180
lcl|MK750000.1_cds_QBZ67150.1_1_[gene=blaOXA]_[protein=OXA-10_family_class_D_beta-lactamase_OXA-823]_[protein_id=QBZ67150.1]_[location=1..801]_[gbkey=     AGCAGTAAAT---CCTGCGCTACCAATGAC 180
lcl|MK750001.1_cds_QBZ67151.1_1_[gene=blaOXA]_[protein=OXA-10_family_class_D_beta-lactamase_OXA-824]_[protein_id=QBZ67151.1]_[location=1..801]_[gbkey=     AGCAGTAAAT---CCTGCGCTACCAATGAC 180
lcl|MK840577.1_cds_QCF61856.1_1_[gene=blaOXA]_[protein=OXA-10_family_class_D_beta-lactamase_OXA-827]_[protein_id=QCF61856.1]_[location=1..801]_[gbkey=     AGCAGTAAAT---CCTGCGCTACCAATGAC 180
lcl|MT891151.1_cds_QNH80866.1_1_[gene=blaOXA]_[protein=OXA-10_family_class_D_beta-lactamase_OXA-928]_[protein_id=QNH80866.1]_[location=1..786]_[gbkey=     AGCAGTAAAT---CCTGCGCTACCAATGAC 180
lcl|MW021506.1_cds_QOC63222.1_1_[gene=blaOXA]_[protein=OXA-10_family_class_D_beta-lactamase_OXA-932]_[protein_id=QOC63222.1]_[location=1..801]_[gbkey=     AGCAGTAAAT---CCTGCGCTACCAATAAC 180
lcl|MZ449318.1_cds_QWY90352.1_1_[gene=blaOXA]_[protein=OXA-10_family_oxacillin-hydrolyzing_class_D_beta-lactamase_OXA-1015]_[protein_id=QWY90352.1]_[l     AGCAGTAAAT---CCTGCGCTACCAATAAC 180
lcl|NG_049395.1_cds_WP_063860937.1_1_[gene=blaOXA]_[locus_tag=A7J11_01858]_[protein=OXA-10_family_class_D_beta-lactamase_OXA-101]_[protein_id=WP_06386     AGCAGTAAAT---CCTGCGCTACCAATAAC 180
lcl|NG_049402.1_cds_WP_063860939.1_1_[gene=blaOXA]_[locus_tag=A7J11_00869]_[protein=OXA-10_family_extended-spectrum_class_D_beta-lactamase_OXA-11]_[pr     AGCAGTAAAT---CCTGCGCTACCAATGAC 180
lcl|NG_049429.1_cds_WP_063861035.1_1_[gene=blaOXA]_[locus_tag=A7J11_00709]_[protein=OXA-10_family_oxacillin-hydrolyzing_class_D_beta-lactamase_OXA-13]     AGCAGTAAAT---CCTGCGCTACCAATAAC 180
lcl|NG_049440.1_cds_WP_063861041.1_1_[gene=blaOXA]_[locus_tag=A7J11_02086]_[protein=OXA-10_family_extended-spectrum_class_D_beta-lactamase_OXA-142]_[p     AGCAGTAAAT---CCTGCGCTACCAATGAC 180
lcl|NG_049443.1_cds_WP_063861043.1_1_[gene=blaOXA]_[locus_tag=A7J11_02332]_[protein=OXA-10_family_extended-spectrum_class_D_beta-lactamase_OXA-145]_[p     AGCAGTAAAT---CCTGCGCTACCAATAAC 180
lcl|NG_049445.1_cds_WP_063861045.1_1_[gene=blaOXA]_[locus_tag=A7J11_02343]_[protein=OXA-10_family_extended-spectrum_class_D_beta-lactamase_OXA-147]_[p     AGCAGTAAAT---CCTGCGCTACCAATAAC 180
lcl|NG_049484.1_cds_WP_063861272.1_1_[gene=blaOXA]_[locus_tag=A7J11_02610]_[protein=OXA-10_family_extended-spectrum_class_D_beta-lactamase_OXA-183]_[p     AGCAGTAAAT---CCTGCGCTACCAATAAC 180
lcl|NG_049487.1_cds_WP_063861309.1_1_[gene=blaOXA]_[locus_tag=A7J11_00602]_[protein=OXA-10_family_extended-spectrum_class_D_beta-lactamase_OXA-19]_[pr     AGCAGTAAAT---CCTGCGCTACCAATAAC 180
lcl|NG_049529.1_cds_WP_063862149.1_1_[gene=blaOXA]_[locus_tag=A7J11_03278]_[protein=OXA-10_family_carbapenem-hydrolyzing_class_D_beta-lactamase_OXA-23     AGCAGTAAAT---CCTGCGCTACCAATGAC 180
lcl|NG_049535.1_cds_WP_063862274.1_1_[gene=blaOXA]_[locus_tag=A7J11_02847]_[protein=OXA-10_family_extended-spectrum_class_D_beta-lactamase_OXA-240]_[p     AGCAGTAAAT---CCTGCGCTACCAATGAC 180
lcl|NG_049541.1_cds_WP_063862394.1_1_[gene=blaOXA]_[locus_tag=A7J11_02233]_[protein=OXA-10_family_class_D_beta-lactamase_OXA-246]_[protein_id=WP_06386     AGCAGTAAAT---CCTGCGCTACCAATGAC 180
lcl|NG_049547.1_cds_WP_063862430.1_1_[gene=blaOXA]_[locus_tag=A7J11_02737]_[protein=OXA-10_family_class_D_beta-lactamase_OXA-251]_[protein_id=WP_06386     AGCAGTAAAT---CCTGCGCTACCAATGAC 180
lcl|NG_049551.1_cds_WP_014454104.1_1_[gene=blaOXA]_[locus_tag=A7J11_02755]_[protein=OXA-10_family_extended-spectrum_class_D_beta-lactamase_OXA-256]_[p     AGCAGTAAAT---CCTGCGCTACCAATGAC 180
lcl|NG_049577.1_cds_WP_032489753.1_1_[gene=blaOXA]_[locus_tag=A7J11_00630]_[protein=OXA-10_family_extended-spectrum_class_D_beta-lactamase_OXA-28]_[pr     AGCAGTAAAT---CCTGCGCTACCAATAAC 180
lcl|NG_049642.1_cds_WP_063862720.1_1_[gene=blaOXA]_[locus_tag=A7J11_00429]_[protein=OXA-10_family_extended-spectrum_class_D_beta-lactamase_OXA-35]_[pr     AGCAGTAAAT---CCTGCGCTACCAATAAC 180
lcl|NG_049740.1_cds_WP_063864086.1_1_[gene=blaOXA]_[locus_tag=A7J11_03457]_[protein=OXA-10_family_class_D_beta-lactamase_OXA-454]_[protein_id=WP_06386     AGCAGTAAAT---CCTGCGCTACCAATGAC 180
lcl|NG_049796.1_cds_WP_063864264.1_1_[gene=blaOXA]_[locus_tag=A7J11_01257]_[protein=OXA-10_family_extended-spectrum_class_D_beta-lactamase_OXA-56]_[pr     AGCAGTAAAT---CCTGCGCTACCAATAAC 180
lcl|NG_049810.1_cds_WP_063864530.1_1_[gene=blaOXA]_[locus_tag=A7J11_00665]_[protein=OXA-10_family_oxacillin-hydrolyzing_class_D_beta-lactamase_OXA-7]_     AGCAGTAAATTAGCCTGCGCTACCAATAAC 180
lcl|NG_049815.1_cds_WP_063864532.1_1_[gene=blaOXA]_[locus_tag=A7J11_01853]_[protein=OXA-10_family_extended-spectrum_class_D_beta-lactamase_OXA-74]_[pr     AGCAGTAAAT---CCTGCGCTACCAATGAC 180
lcl|NG_050656.1_cds_WP_064056056.1_1_[gene=blaOXA]_[locus_tag=A7J11_03650]_[protein=OXA-10_family_extended-spectrum_class_D_beta-lactamase_OXA-14]_[pr     AGCAGTAAAT---CCTGCGCTACCAATGAC 180
lcl|NG_050979.1_cds_WP_065159014.1_1_[gene=blaOXA]_[locus_tag=A7J11_03748]_[protein=OXA-10_family_class_D_beta-lactamase_OXA-520]_[protein_id=WP_06515     AGCAGTAAAT---CCTGCGCTACCAATGAC 180
lcl|NG_055653.1_cds_WP_099156044.1_1_[gene=blaOXA]_[locus_tag=A7J11_05184]_[protein=OXA-10_family_class_D_beta-lactamase_OXA-368]_[protein_id=WP_09915     AGCAGTAAAT---CCTGCGCTACCAATGAC 180
lcl|NG_061386.1_cds_WP_032410229.1_1_[gene=blaOXA]_[locus_tag=A7J11_05809]_[protein=OXA-10_family_class_D_beta-lactamase_OXA-663]_[protein_id=WP_03241     AGCAGTAAAT---CCTGCGCTACCAATGAC 180
lcl|NG_062252.1_cds_WP_122630842.1_1_[gene=blaOXA]_[locus_tag=A7J11_05914]_[protein=OXA-10_family_carbapenem-hydrolyzing_class_D_beta-lactamase_OXA-65     AGCAGTAAAT---CCTGCGCTACCAATGAC 180
lcl|NG_062253.1_cds_WP_122630843.1_1_[gene=blaOXA]_[locus_tag=A7J11_05915]_[protein=OXA-10_family_class_D_beta-lactamase_OXA-656]_[protein_id=WP_12263     AGCAGTAAAT---CCTGCGCTACCAATGAC 180
lcl|NG_062268.1_cds_WP_122630855.1_1_[gene=blaOXA]_[locus_tag=A7J11_05932]_[protein=OXA-10_family_extended-spectrum_class_D_beta-lactamase_OXA-736]_[p     AGCAGTAAAT---CCTGCGCTACCAATAAC 180
lcl|NG_062271.1_cds_WP_122630858.1_1_[gene=blaOXA]_[locus_tag=A7J11_05935]_[protein=OXA-10_family_extended-spectrum_class_D_beta-lactamase_OXA-676]_[p     AGCAGTAAAT---CCTGCGCTACCAATAAC 180
lcl|NG_062272.1_cds_WP_122630859.1_1_[gene=blaOXA]_[locus_tag=A7J11_05936]_[protein=OXA-10_family_class_D_beta-lactamase_OXA-677]_[protein_id=WP_12263     AGCAGTAAAT---CCTGCGCTACCAATGAC 180
lcl|NG_064752.1_cds_WP_136512086.1_1_[gene=blaOXA]_[locus_tag=A7J11_06198]_[protein=OXA-10_family_class_D_beta-lactamase_OXA-794]_[protein_id=WP_13651     AGCAGTAAAT---CCTGCGCTACCAATGAC 180
lcl|NG_064753.1_cds_WP_136512087.1_1_[gene=blaOXA]_[locus_tag=A7J11_06199]_[protein=OXA-10_family_class_D_beta-lactamase_OXA-795]_[protein_id=WP_13651     AGCAGTAAAT---CCTGCGCTACCAATGAC 180
lcl|NG_064780.1_cds_WP_136512103.1_1_[gene=blaOXA]_[locus_tag=A7J11_06240]_[protein=OXA-10_family_class_D_beta-lactamase_OXA-823]_[protein_id=WP_13651     AGCAGTAAAT---CCTGCGCTACCAATGAC 180
lcl|NG_064781.1_cds_WP_136512104.1_1_[gene=blaOXA]_[locus_tag=A7J11_06241]_[protein=OXA-10_family_class_D_beta-lactamase_OXA-824]_[protein_id=WP_13651     AGCAGTAAAT---CCTGCGCTACCAATGAC 180
lcl|NG_065438.1_cds_WP_140423320.1_1_[gene=blaOXA]_[locus_tag=A7J11_06282]_[protein=OXA-10_family_class_D_beta-lactamase_OXA-827]_[protein_id=WP_14042     AGCAGTAAAT---CCTGCGCTACCAATGAC 180
lcl|NG_065881.1_cds_WP_148044423.1_1_[gene=blaOXA]_[locus_tag=A7J11_06380]_[protein=OXA-10_family_class_D_beta-lactamase_OXA-836]_[protein_id=WP_14804     AGCAGTAAAT---CCTGCGCTACCAATGAC 180
lcl|NG_070899.1_cds_WP_121331722.1_1_[gene=blaOXA]_[locus_tag=A7J11_06955]_[protein=OXA-10_family_class_D_beta-lactamase_OXA-932]_[protein_id=WP_12133     AGCAGTAAAT---CCTGCGCTACCAATAAC 180
lcl|NG_070900.1_cds_WP_141989064.1_1_[gene=blaOXA]_[locus_tag=A7J11_06959]_[protein=OXA-10_family_extended-spectrum_class_D_beta-lactamase_OXA-935]_[p     AGCAGTAAAT---CCTGCGCTACCAATGAC 180
lcl|NG_076675.1_cds_WP_219860727.1_1_[gene=blaOXA]_[locus_tag=A7J11_07181]_[protein=OXA-10_family_class_D_beta-lactamase_OXA-1015]_[protein_id=WP_2198     AGCAGTAAAT---CCTGCGCTACCAATAAC 180
lcl|NG_079236.1_cds_WP_240067727.1_1_[gene=blaOXA]_[locus_tag=A7J11_07369]_[protein=OXA-10_family_class_D_beta-lactamase_OXA-1046]_[protein_id=WP_2400     AGCAGTAAAT---CCTGCGCTACCAATGAC 180
lcl|NG_079242.1_cds_WP_240067732.1_1_[gene=blaOXA]_[locus_tag=A7J11_07342]_[protein=OXA-10_family_class_D_beta-lactamase_OXA-1053]_[protein_id=WP_2400     AGCAGTAAAT---CCTGCGCTACCAATAAC 180
lcl|NG_079928.1_cds_WP_242934105.1_1_[gene=blaOXA]_[locus_tag=A7J11_07438]_[protein=OXA-10_family_class_D_beta-lactamase_OXA-1086]_[protein_id=WP_2429     AGCAGTAAAT---CCTGCGCTACCAATGAC 180
lcl|NG_081704.1_cds_WP_256875608.1_1_[gene=blaOXA]_[locus_tag=A7J11_07666]_[protein=OXA-10_family_class_D_beta-lactamase_OXA-1087]_[protein_id=WP_2568     AGCAGTAAAT---CCTGCGCTACCAATAAC 180
lcl|NG_081706.1_cds_WP_256875610.1_1_[gene=blaOXA]_[locus_tag=A7J11_07673]_[protein=OXA-10_family_class_D_beta-lactamase_OXA-1120]_[protein_id=WP_2568     AGCAGTAAAT---CCTGCGCTACCAATAAC 180
lcl|NG_081793.1_cds_WP_257394582.1_1_[gene=blaOXA]_[locus_tag=A7J11_07699]_[protein=OXA-10_family_class_D_beta-lactamase_OXA-1141]_[protein_id=WP_2573     AGCAGTAAAT---CCTGCGCTACCAATGAC 180
lcl|NG_088411.1_cds_WP_262697144.1_1_[gene=blaOXA]_[locus_tag=A7J11_07753]_[protein=OXA-10_family_class_D_beta-lactamase_OXA-1147]_[protein_id=WP_2626     AGCAGTAAAT---CCTGCGCTACCAATGAC 180
lcl|NG_088412.1_cds_WP_262697145.1_1_[gene=blaOXA]_[locus_tag=A7J11_07718]_[protein=OXA-10_family_class_D_beta-lactamase_OXA-1148]_[protein_id=WP_2626     AGCAGTAAAT---CCTGCGCTACCAATGAC 180
lcl|NG_148655.1_cds_WP_268871873.1_1_[gene=blaOXA]_[locus_tag=A7J11_07894]_[protein=OXA-10_family_class_D_beta-lactamase_OXA-1168]_[protein_id=WP_2688     AGCAGTAAAT---CCTGCGCTACCAATAAC 180
lcl|NG_148656.1_cds_WP_268871874.1_1_[gene=blaOXA]_[locus_tag=A7J11_07895]_[protein=OXA-10_family_class_D_beta-lactamase_OXA-1169]_[protein_id=WP_2688     AGCAGTAAAT---CCTGCGCTACCAATAAC 180
lcl|NG_148657.1_cds_WP_268871875.1_1_[gene=blaOXA]_[locus_tag=A7J11_07896]_[protein=OXA-10_family_class_D_beta-lactamase_OXA-1170]_[protein_id=WP_2688     AGCAGTAAAT---CCTGCGCTACCAATAAC 180
lcl|NG_148658.1_cds_WP_268871876.1_1_[gene=blaOXA]_[locus_tag=A7J11_07897]_[protein=OXA-10_family_class_D_beta-lactamase_OXA-1171]_[protein_id=WP_2688     AGCAGTAAAT---CCTGCGCTACCAATAAC 180
lcl|NG_148662.1_cds_WP_268871879.1_1_[gene=blaOXA]_[locus_tag=A7J11_07893]_[protein=OXA-10_family_class_D_beta-lactamase_OXA-1175]_[protein_id=WP_2688     AGCAGTAAAT---CCTGCGCTACCAATAAC 180
lcl|NG_148667.1_cds_WP_263096442.1_1_[gene=blaOXA]_[locus_tag=A7J11_07834]_[protein=OXA-10_family_class_D_beta-lactamase_OXA-1184]_[protein_id=WP_2630     AGCAGTAAAT---CCTGCGCTACCAATAAC 180
lcl|NG_157022.1_cds_WP_279240790.1_1_[gene=blaOXA]_[locus_tag=A7J11_08001]_[protein=OXA-10_family_class_D_beta-lactamase_OXA-1088]_[protein_id=WP_2792     AGCAGTAAAT---CCTGCGCTACCAATGAC 180
lcl|NG_203407.1_cds_WP_281441144.1_1_[gene=blaOXA]_[locus_tag=A7J11_08072]_[protein=OXA-10_family_class_D_beta-lactamase_OXA-1203]_[protein_id=WP_2814     AGCAGTAAAT---CCTGCGCTACCAATAAC 180
lcl|NG_242581.1_cds_WP_338424120.1_1_[gene=blaOXA]_[locus_tag=A7J11_08344]_[protein=OXA-10_family_class_D_beta-lactamase_OXA-1231]_[protein_id=WP_3384     AGCAGTAAAT---CCTGCGCTACCAATAAC 180
lcl|NG_242582.1_cds_WP_338424121.1_1_[gene=blaOXA]_[locus_tag=A7J11_08345]_[protein=OXA-10_family_class_D_beta-lactamase_OXA-1232]_[protein_id=WP_3384     AGCAGTAAAT---CCTGCGCTACCAATAAC 180
lcl|NG_242583.1_cds_WP_338424122.1_1_[gene=blaOXA]_[locus_tag=A7J11_08346]_[protein=OXA-10_family_class_D_beta-lactamase_OXA-1233]_[protein_id=WP_3384     AGCAGTAAAT---CCTGCGCTACCAATAAC 180
lcl|NG_242743.1_cds_WP_309258826.1_1_[gene=blaOXA]_[locus_tag=A7J11_08439]_[protein=OXA-10_family_class_D_beta-lactamase_OXA-1204]_[protein_id=WP_3092     AGCAGTAAAT---CCTGCGCTACCAATAAC 180
lcl|NG_242750.1_cds_WP_311055936.1_1_[gene=blaOXA]_[locus_tag=A7J11_08498]_[protein=OXA-10_family_class_D_beta-lactamase_OXA-1247]_[protein_id=WP_3110     AGCAGTAAAT---CCTGCGCTACCAATAAC 180
lcl|NG_242751.1_cds_WP_367187969.1_1_[gene=blaOXA]_[locus_tag=A7J11_08499]_[protein=OXA-10_family_class_D_beta-lactamase_OXA-1248]_[protein_id=WP_3671     AGCAGTAAAT---CCTGCGCTACCAATGAC 180
lcl|NG_242760.1_cds_WP_367187973.1_1_[gene=blaOXA]_[locus_tag=A7J11_08512]_[protein=OXA-10_family_class_D_beta-lactamase_OXA-1257]_[protein_id=WP_3671     AGCAGTAAAT---CCTGCGCTACCAATGAC 180
lcl|NG_243520.1_cds_WP_375516078.1_1_[gene=blaOXA]_[locus_tag=A7J11_08624]_[protein=OXA-10_family_class_D_beta-lactamase_OXA-1302]_[protein_id=WP_3755     AGCAGTAAAT---CCTGCGCTACCAATGAC 180
lcl|NG_244549.1_cds_WP_420354117.1_1_[gene=blaOXA]_[locus_tag=A7J11_08787]_[protein=OXA-10_family_class_D_beta-lactamase_OXA-1332]_[protein_id=WP_4203     AGCAGTAAAT---CCTGCGCTACCAATGAC 180
lcl|NG_244567.1_cds_WP_420354131.1_1_[gene=blaOXA]_[locus_tag=A7J11_08866]_[protein=OXA-10_family_class_D_beta-lactamase_OXA-1350]_[protein_id=WP_4203     AGCAGTAAAT---CCTGCGCTACCAATGAC 180
lcl|NG_244568.1_cds_WP_420354132.1_1_[gene=blaOXA]_[locus_tag=A7J11_08867]_[protein=OXA-10_family_class_D_beta-lactamase_OXA-1351]_[protein_id=WP_4203     AGCAGTAAAT---CCTGCGCTACCAATGAC 180
lcl|NG_244569.1_cds_WP_420354133.1_1_[gene=blaOXA]_[locus_tag=A7J11_08868]_[protein=OXA-10_family_class_D_beta-lactamase_OXA-1352]_[protein_id=WP_4203     AGCAGTAAAT---CCTGCGCTACCAATGAC 180
lcl|NG_244570.1_cds_WP_420354134.1_1_[gene=blaOXA]_[locus_tag=A7J11_08869]_[protein=OXA-10_family_class_D_beta-lactamase_OXA-1353]_[protein_id=WP_4203     AGCAGTAAAT---CCTGCGCTACCAATGAC 180
lcl|OL901270.1_cds_UHO07581.1_1_[gene=blaOXA]_[protein=OXA-10_family_class_D_beta-lactamase_OXA-1046]_[protein_id=UHO07581.1]_[location=1..801]_[gbkey     AGCAGTAAAT---CCTGCGCTACCAATGAC 180
lcl|OM643280.1_cds_ULU82664.1_1_[gene=blaOXA]_[protein=OXA-10_family_class_D_beta-lactamase_OXA-1086]_[protein_id=ULU82664.1]_[location=1..801]_[gbkey     AGCAGTAAAT---CCTGCGCTACCAATGAC 180
lcl|OM681520.1_cds_ULU82666.1_1_[gene=blaOXA]_[protein=OXA-10_family_class_D_beta-lactamase_OXA-1087]_[protein_id=ULU82666.1]_[location=1..801]_[gbkey     AGCAGTAAAT---CCTGCGCTACCAATAAC 180
lcl|OM681521.1_cds_ULU82667.1_1_[gene=blaOXA]_[protein=OXA-10_family_class_D_beta-lactamase_OXA-1088]_[protein_id=ULU82667.1]_[location=1..801]_[gbkey     AGCAGTAAAT---CCTGCGCTACCAATGAC 180
lcl|ON651492.1_cds_UTS94245.1_1_[gene=blaOXA]_[protein=OXA-10_family_class_D_beta-lactamase_OXA-1087]_[protein_id=UTS94245.1]_[location=1..801]_[gbkey     AGCAGTAAAT---CCTGCGCTACCAATAAC 180
lcl|ON721379.1_cds_USC31971.1_1_[gene=blaOXA]_[protein=OXA-10_family_class_D_beta-lactamase_OXA-1120]_[protein_id=USC31971.1]_[location=1..801]_[gbkey     AGCAGTAAAT---CCTGCGCTACCAATAAC 180
lcl|OP131858.1_cds_UUM03674.1_1_[gene=blaOXA]_[protein=OXA-10_family_class_D_beta-lactamase_OXA-1141]_[protein_id=UUM03674.1]_[location=1..801]_[gbkey     AGCAGTAAAT---CCTGCGCTACCAATGAC 180
lcl|OP158703.1_cds_UUT09021.1_1_[gene=blaOXA]_[protein=OXA-10_family_class_D_beta-lactamase_OXA-1147]_[protein_id=UUT09021.1]_[location=1..807]_[gbkey     AGCAGTAAAT---CCTGCGCTACCAATGAC 180
lcl|OP806894.1_cds_UZQ18794.1_1_[gene=blaOXA]_[protein=OXA-10_family_class_D_beta-lactamase_OXA-1175]_[protein_id=UZQ18794.1]_[location=1..828]_[gbkey     AGCAGTAAAT---CCTGCGCTACCAATAAC 180
lcl|OP806895.1_cds_UZQ18795.1_1_[gene=blaOXA]_[protein=OXA-10_family_class_D_beta-lactamase_OXA-1168]_[protein_id=UZQ18795.1]_[location=1..813]_[gbkey     AGCAGTAAAT---CCTGCGCTACCAATAAC 180
lcl|OP806896.1_cds_UZQ18796.1_1_[gene=blaOXA]_[protein=OXA-10_family_class_D_beta-lactamase_OXA-1169]_[protein_id=UZQ18796.1]_[location=1..801]_[gbkey     AGCAGTAAAT---CCTGCGCTACCAATAAC 180
lcl|OP806897.1_cds_UZQ18797.1_1_[gene=blaOXA]_[protein=OXA-10_family_class_D_beta-lactamase_OXA-1170]_[protein_id=UZQ18797.1]_[location=1..801]_[gbkey     AGCAGTAAAT---CCTGCGCTACCAATAAC 180
lcl|OP806898.1_cds_UZQ18798.1_1_[gene=blaOXA]_[protein=OXA-10_family_class_D_beta-lactamase_OXA-1171]_[protein_id=UZQ18798.1]_[location=1..801]_[gbkey     AGCAGTAAAT---CCTGCGCTACCAATAAC 180
lcl|OQ948126.1_cds_WHL50409.1_1_[gene=blaOXA]_[protein=OXA-10_family_class_D_beta-lactamase_OXA-1202]_[protein_id=WHL50409.1]_[location=1..801]_[gbkey     AGCAGTAAAT---CCTGCGCTACCAATAAC 180
lcl|OR025344.1_cds_WHU50588.1_1_[gene=blaOXA]_[protein=OXA-10_family_class_D_beta-lactamase_OXA-1204]_[protein_id=WHU50588.1]_[location=1..801]_[gbkey     AGCAGTAAAT---CCTGCGCTACCAATAAC 180
lcl|OR466687.1_cds_WMW30710.1_29_[gene=blaOXA]_[locus_tag=blaOXA-10]_[protein=oxacillin-hydrolyzing_class_D_beta-lactamase_OXA-10]_[protein_id=WMW3071     AGCAGTAAAT---CCTGCGCTACCAATGAC 180
lcl|PP328942.1_cds_WVW91695.1_1_[gene=blaOXA]_[protein=OXA-10_family_class_D_beta-lactamase_OXA-1231]_[protein_id=WVW91695.1]_[location=1..801]_[gbkey     AGCAGTAAAT---CCTGCGCTACCAATAAC 180
lcl|PP328943.1_cds_WVW91696.1_1_[gene=blaOXA]_[protein=OXA-10_family_class_D_beta-lactamase_OXA-1232]_[protein_id=WVW91696.1]_[location=1..801]_[gbkey     AGCAGTAAAT---CCTGCGCTACCAATAAC 180
lcl|PP328944.1_cds_WVW91697.1_1_[gene=blaOXA]_[protein=OXA-10_family_class_D_beta-lactamase_OXA-1233]_[protein_id=WVW91697.1]_[location=1..801]_[gbkey     AGCAGTAAAT---CCTGCGCTACCAATAAC 180
lcl|PP766715.1_cds_XAP03056.1_1_[gene=blaOXA]_[protein=OXA-10_family_class_D_beta-lactamase_OXA-1247]_[protein_id=XAP03056.1]_[location=1..801]_[gbkey     AGCAGTAAAT---CCTGCGCTACCAATAAC 180
lcl|PP766716.1_cds_XAP03057.1_1_[gene=blaOXA]_[protein=OXA-10_family_class_D_beta-lactamase_OXA-1248]_[protein_id=XAP03057.1]_[location=1..801]_[gbkey     AGCAGTAAAT---CCTGCGCTACCAATGAC 180
lcl|PP895198.1_cds_XBS36001.1_1_[gene=blaOXA]_[protein=OXA-10_family_class_D_beta-lactamase_OXA-1257]_[protein_id=XBS36001.1]_[location=1..801]_[gbkey     AGCAGTAAAT---CCTGCGCTACCAATGAC 180
lcl|PQ005596.1_cds_XDE69813.1_6_[gene=blaOXA]_[protein=oxacillin-hydrolyzing_class_D_beta-lactamase_OXA-10]_[protein_id=XDE69813.1]_[location=6462..72     AGCAGTAAAT---CCTGCGCTACCAATGAC 180
lcl|PV035073.1_cds_XNY96396.1_1_[gene=blaOXA]_[protein=OXA-10_family_class_D_beta-lactamase_OXA-1332]_[protein_id=XNY96396.1]_[location=1..801]_[gbkey     AGCAGTAAAT---CCTGCGCTACCAATGAC 180
lcl|PV075121.1_cds_XOU30585.1_1_[gene=blaOXA]_[protein=OXA-10_family_class_D_beta-lactamase_OXA-1350]_[protein_id=XOU30585.1]_[location=1..801]_[gbkey     AGCAGTAAAT---CCTGCGCTACCAATGAC 180
lcl|PV075122.1_cds_XOU30586.1_1_[gene=blaOXA]_[protein=OXA-10_family_class_D_beta-lactamase_OXA-1351]_[protein_id=XOU30586.1]_[location=1..801]_[gbkey     AGCAGTAAAT---CCTGCGCTACCAATGAC 180
lcl|PV075123.1_cds_XOU30587.1_1_[gene=blaOXA]_[protein=OXA-10_family_class_D_beta-lactamase_OXA-1352]_[protein_id=XOU30587.1]_[location=1..798]_[gbkey     AGCAGTAAAT---CCTGCGCTACCAATGAC 180
lcl|PV075124.1_cds_XOU30588.1_1_[gene=blaOXA]_[protein=OXA-10_family_class_D_beta-lactamase_OXA-1353]_[protein_id=XOU30588.1]_[location=1..804]_[gbkey     AGCAGTAAAT---CCTGCGCTACCAATGAC 180
lcl|PV878567.1_cds_XXP60806.1_1_[gene=blaOXA]_[protein=OXA-10_family_class_D_beta-lactamase_OXA-1387]_[protein_id=XXP60806.1]_[location=1..801]_[gbkey     AGCAGTAAAT---CCTGCGCTACCAATGAC 180
lcl|PV878570.1_cds_XXP60809.1_1_[gene=blaOXA]_[protein=OXA-10_family_class_D_beta-lactamase_OXA-1352]_[protein_id=XXP60809.1]_[location=1..798]_[gbkey     AGCAGTAAAT---CCTGCGCTACCAATGAC 180
lcl|PV878573.1_cds_XXP60812.1_1_[gene=blaOXA]_[protein=OXA-10_family_class_D_beta-lactamase_OXA-1392]_[protein_id=XXP60812.1]_[location=1..801]_[gbkey     AGCAGTAAAT---CCTGCGCTACCAATAAC 180
lcl|PV878574.1_cds_XXP60813.1_1_[gene=blaOXA]_[protein=OXA-10_family_class_D_beta-lactamase_OXA-1393]_[protein_id=XXP60813.1]_[location=1..801]_[gbkey     AGCAGTAAAT---CCTGCGCTACCAATGAC 180
lcl|PV878577.1_cds_XXP60816.1_1_[gene=blaOXA]_[protein=OXA-10_family_class_D_beta-lactamase_OXA-1351]_[protein_id=XXP60816.1]_[location=1..801]_[gbkey     AGCAGTAAAT---CCTGCGCTACCAATGAC 180
                                                                                                                                                                                         

OXA-1_consensus                                                                                                                                            AAAGCAAAGTGTGCAACGCAAATGGCACCA 210
OXA01_crRNA                                                                                                                                                ------------------------------ 210
Forward_primer                                                                                                                                             ------------------------------ 210
Reverse_primer                                                                                                                                             ------------------------------ 210
lcl|NG_203406.1_cds_WP_290468360.1_1_[gene=blaOXA]_[locus_tag=A7J11_08102]_[protein=OXA-10_family_class_D_beta-lactamase_OXA-1202]_[protein_id=WP_2904     TTAGCTCGTGCATCAAAGGAATATCTTCCA 210
lcl|NG_070749.1_cds_WP_188331877.1_1_[gene=blaOXA]_[locus_tag=A7J11_06933]_[protein=OXA-10_family_class_D_beta-lactamase_OXA-928]_[protein_id=WP_18833     TTAGCTCGTGCATCAAAGGAATATCTTCCA 210
lcl|KX388630.1_cds_ANM44758.1_1_[gene=blaOXA]_[protein=OXA-10_family_class_D_beta-lactamase_OXA-520]_[protein_id=ANM44758.1]_[location=1..801]_[gbkey=     TTAGCTCGTGCATCAAAGGAATATCTTCCA 210
lcl|NG_049469.1_cds_WP_032491804.1_1_[gene=blaOXA]_[locus_tag=A7J11_01744]_[protein=OXA-10_family_extended-spectrum_class_D_beta-lactamase_OXA-17]_[pr     TTAGCTCGTGCATCAAAGGAATATCTTCCA 210
lcl|PQ218334.1_cds_XGD01540.1_1_[gene=blaOXA]_[protein=OXA-10_family_class_D_beta-lactamase_OXA-1302]_[protein_id=XGD01540.1]_[location=1..801]_[gbkey     TTAGCTCGTGCATCAAAGGAATATCTTCCA 210
lcl|MN186038.1_cds_QDO71691.1_1_[gene=blaOXA]_[protein=OXA-10_family_oxacillin-hydrolyzing_class_D_extended-spectrum_beta-lactamase_OXA-836]_[protein_     TTAGCTCGTGCATCAAAGGAATATCTTCCA 210
lcl|AY536743.1_cds_AAS59139.1_4_[gene=blaoxa-10]_[protein=beta-lactamase_resistance_protein]_[protein_id=AAS59139.1]_[location=3433..4233]_[gbkey=CDS]     TTAGCTCGTGCATCAAAGGAATATCTTCCA 210
lcl|DQ141319.1_cds_AAZ78322.1_3_[gene=blaoxa-10]_[protein=oxacillinase]_[protein_id=AAZ78322.1]_[location=1387..2187]_[gbkey=CDS]                          TTAGCTCGTGCATCAAAGGAATATCTTCCA 210
lcl|DQ288250.1_cds_ABB92627.1_3_[gene=blaoxa-10]_[protein=oxacillinase]_[protein_id=ABB92627.1]_[location=1387..2187]_[gbkey=CDS]                          TTAGCTCGTGCATCAAAGGAATATCTTCCA 210
lcl|EF490315.1_cds_ABQ10574.1_2_[gene=blaoxa-10]_[protein=beta-lactamase_resistance_protein]_[protein_id=ABQ10574.1]_[location=880..1680]_[gbkey=CDS]      TTAGCTCGTGCATCAAAGGAATATCTTCCA 210
lcl|HQ386834.1_cds_AEH57056.1_3_[gene=blaOXA-10]_[protein=beta-lactamase_resistance_protein]_[protein_id=AEH57056.1]_[location=1465..2265]_[gbkey=CDS]     TTAGCTCGTGCATCAAAGGAATATCTTCCA 210
lcl|HQ386837.1_cds_AEH57073.1_3_[gene=blaOXA-10]_[protein=beta-lactamase_resistance_protein]_[protein_id=AEH57073.1]_[location=1465..2265]_[gbkey=CDS]     TTAGCTCGTGCATCAAAGGAATATCTTCCA 210
lcl|JX566705.1_cds_AFY03462.1_4_[gene=blaOXA-10]_[protein=oxacillinase_OXA-10]_[protein_id=AFY03462.1]_[location=1818..2618]_[gbkey=CDS]                   TTAGCTCGTGCATCAAAGGAATATCTTCCA 210
lcl|KF525298.1_cds_AGY30823.1_1_[protein=OXA-10]_[protein_id=AGY30823.1]_[location=118..918]_[gbkey=CDS]                                                   TTAGCTCGTGCATCAAAGGAATATCTTCCA 210
lcl|KU886277.1_cds_ANQ39383.1_10_[gene=blaOXA-10]_[protein=class_D_beta-lactamase_OXA-10_(PSE-2)]_[protein_id=ANQ39383.1]_[location=7593..8393]_[gbkey     TTAGCTCGTGCATCAAAGGAATATCTTCCA 210
lcl|KU886278.1_cds_ANQ39395.1_6_[gene=blaOXA-10]_[protein=class_D_beta-lactamase_OXA-10]_[protein_id=ANQ39395.1]_[location=5012..5812]_[gbkey=CDS]         TTAGCTCGTGCATCAAAGGAATATCTTCCA 210
lcl|MH384610.1_cds_AWS00754.1_1_[gene=blaOXA]_[protein=OXA-10_family_class_D_beta-lactamase_OXA-655]_[protein_id=AWS00754.1]_[location=176..976]_[gbke     TTAGCTCGTGCATCAAAGGAATATCTTCCA 210
lcl|MH384611.1_cds_AWS00755.1_1_[gene=blaOXA]_[protein=OXA-10_family_class_D_beta-lactamase_OXA-656]_[protein_id=AWS00755.1]_[location=176..976]_[gbke     TTAGCTCGTGCATCAAAGGAATATCTTCCA 210
lcl|MH780094.1_cds_AXQ11886.1_1_[gene=blaOXA]_[protein=OXA-10_family_class_D_beta-lactamase_OXA-736]_[protein_id=AXQ11886.1]_[location=1..801]_[gbkey=     TTAGCTCGTGCATCAAAGGAATATCTTCCA 210
lcl|MH780097.1_cds_AXQ11889.1_1_[gene=blaOXA]_[protein=OXA-10_family_class_D_beta-lactamase_OXA-676]_[protein_id=AXQ11889.1]_[location=1..801]_[gbkey=     TTAGCTCGTGCATCAAAGGAATATCTTCCA 210
lcl|MH780098.1_cds_AXQ11890.1_1_[gene=blaOXA]_[protein=OXA-10_family_class_D_beta-lactamase_OXA-677]_[protein_id=AXQ11890.1]_[location=1..801]_[gbkey=     TTAGCTCGTGCATCAAAGGAATATCTTCCA 210
lcl|MK482719.1_cds_QBC36178.1_1_[gene=blaOXA]_[protein=OXA-10_family_class_D_beta-lactamase_OXA-794]_[protein_id=QBC36178.1]_[location=1..801]_[gbkey=     TTAGCTCGTGCATCAAAGGAATATCTTCCA 210
lcl|MK482720.1_cds_QBC36179.1_1_[gene=blaOXA]_[protein=OXA-10_family_class_D_beta-lactamase_OXA-795]_[protein_id=QBC36179.1]_[location=1..795]_[gbkey=     TTAGCTCGTGCATCAAAGGAATATCTTCCA 210
lcl|MK750000.1_cds_QBZ67150.1_1_[gene=blaOXA]_[protein=OXA-10_family_class_D_beta-lactamase_OXA-823]_[protein_id=QBZ67150.1]_[location=1..801]_[gbkey=     TTAGCTCGTGCATCAAAGGAATATCTTCCA 210
lcl|MK750001.1_cds_QBZ67151.1_1_[gene=blaOXA]_[protein=OXA-10_family_class_D_beta-lactamase_OXA-824]_[protein_id=QBZ67151.1]_[location=1..801]_[gbkey=     TTAGCTCGTGCATCAAAGGAATATCTTCCA 210
lcl|MK840577.1_cds_QCF61856.1_1_[gene=blaOXA]_[protein=OXA-10_family_class_D_beta-lactamase_OXA-827]_[protein_id=QCF61856.1]_[location=1..801]_[gbkey=     TTAGCTCGTGCATCAAAGGAATATCTTCCA 210
lcl|MT891151.1_cds_QNH80866.1_1_[gene=blaOXA]_[protein=OXA-10_family_class_D_beta-lactamase_OXA-928]_[protein_id=QNH80866.1]_[location=1..786]_[gbkey=     TTAGCTCGTGCATCAAAGGAATATCTTCCA 210
lcl|MW021506.1_cds_QOC63222.1_1_[gene=blaOXA]_[protein=OXA-10_family_class_D_beta-lactamase_OXA-932]_[protein_id=QOC63222.1]_[location=1..801]_[gbkey=     TTAGCTCGTGCATCAAAGGAATATCTTCCA 210
lcl|MZ449318.1_cds_QWY90352.1_1_[gene=blaOXA]_[protein=OXA-10_family_oxacillin-hydrolyzing_class_D_beta-lactamase_OXA-1015]_[protein_id=QWY90352.1]_[l     TTAGCTCGTGCATCAAAGGAATATCTTCCA 210
lcl|NG_049395.1_cds_WP_063860937.1_1_[gene=blaOXA]_[locus_tag=A7J11_01858]_[protein=OXA-10_family_class_D_beta-lactamase_OXA-101]_[protein_id=WP_06386     TTAGCTCGTGCATCAAAGGAATATCTTCCA 210
lcl|NG_049402.1_cds_WP_063860939.1_1_[gene=blaOXA]_[locus_tag=A7J11_00869]_[protein=OXA-10_family_extended-spectrum_class_D_beta-lactamase_OXA-11]_[pr     TTAGCTCGTGCATCAAAGGAATATCTTCCA 210
lcl|NG_049429.1_cds_WP_063861035.1_1_[gene=blaOXA]_[locus_tag=A7J11_00709]_[protein=OXA-10_family_oxacillin-hydrolyzing_class_D_beta-lactamase_OXA-13]     TTAGCTCGTGCATCAAAGGAATATCTTCCA 210
lcl|NG_049440.1_cds_WP_063861041.1_1_[gene=blaOXA]_[locus_tag=A7J11_02086]_[protein=OXA-10_family_extended-spectrum_class_D_beta-lactamase_OXA-142]_[p     TTAGCTCGTGCATCAAAGGAATATCTTCCA 210
lcl|NG_049443.1_cds_WP_063861043.1_1_[gene=blaOXA]_[locus_tag=A7J11_02332]_[protein=OXA-10_family_extended-spectrum_class_D_beta-lactamase_OXA-145]_[p     TTAGCTCGTGCATCAAAGGAATATCTTCCA 210
lcl|NG_049445.1_cds_WP_063861045.1_1_[gene=blaOXA]_[locus_tag=A7J11_02343]_[protein=OXA-10_family_extended-spectrum_class_D_beta-lactamase_OXA-147]_[p     TTAGCTCGTGCATCAAAGGAATATCTTCCA 210
lcl|NG_049484.1_cds_WP_063861272.1_1_[gene=blaOXA]_[locus_tag=A7J11_02610]_[protein=OXA-10_family_extended-spectrum_class_D_beta-lactamase_OXA-183]_[p     TTAGCTCGTGCATCAAAGGAATATCTTCCA 210
lcl|NG_049487.1_cds_WP_063861309.1_1_[gene=blaOXA]_[locus_tag=A7J11_00602]_[protein=OXA-10_family_extended-spectrum_class_D_beta-lactamase_OXA-19]_[pr     TTAGCTCGTGCATCAAAGGAATATCTTCCA 210
lcl|NG_049529.1_cds_WP_063862149.1_1_[gene=blaOXA]_[locus_tag=A7J11_03278]_[protein=OXA-10_family_carbapenem-hydrolyzing_class_D_beta-lactamase_OXA-23     TTAGCTCGTGCATCAAAGGAATATCTTCCA 210
lcl|NG_049535.1_cds_WP_063862274.1_1_[gene=blaOXA]_[locus_tag=A7J11_02847]_[protein=OXA-10_family_extended-spectrum_class_D_beta-lactamase_OXA-240]_[p     TTAGCTCGTGCATCAAAGGAATATCTTCCA 210
lcl|NG_049541.1_cds_WP_063862394.1_1_[gene=blaOXA]_[locus_tag=A7J11_02233]_[protein=OXA-10_family_class_D_beta-lactamase_OXA-246]_[protein_id=WP_06386     TTAGCTCGTGCATCAAAGGAATATCTTCCA 210
lcl|NG_049547.1_cds_WP_063862430.1_1_[gene=blaOXA]_[locus_tag=A7J11_02737]_[protein=OXA-10_family_class_D_beta-lactamase_OXA-251]_[protein_id=WP_06386     TTAGCTCGTGCATCAAAGGAATATCTTCCA 210
lcl|NG_049551.1_cds_WP_014454104.1_1_[gene=blaOXA]_[locus_tag=A7J11_02755]_[protein=OXA-10_family_extended-spectrum_class_D_beta-lactamase_OXA-256]_[p     TTAGCTCGTGCATCAAAGGAATATCTTCCA 210
lcl|NG_049577.1_cds_WP_032489753.1_1_[gene=blaOXA]_[locus_tag=A7J11_00630]_[protein=OXA-10_family_extended-spectrum_class_D_beta-lactamase_OXA-28]_[pr     TTAGCTCGTGCATCAAAGGAATATCTTCCA 210
lcl|NG_049642.1_cds_WP_063862720.1_1_[gene=blaOXA]_[locus_tag=A7J11_00429]_[protein=OXA-10_family_extended-spectrum_class_D_beta-lactamase_OXA-35]_[pr     TTAGCTCGTGCATCAAAGGAATATCTTCCA 210
lcl|NG_049740.1_cds_WP_063864086.1_1_[gene=blaOXA]_[locus_tag=A7J11_03457]_[protein=OXA-10_family_class_D_beta-lactamase_OXA-454]_[protein_id=WP_06386     TTAGCTCGTGCATCAAAGGAATATCTTCCA 210
lcl|NG_049796.1_cds_WP_063864264.1_1_[gene=blaOXA]_[locus_tag=A7J11_01257]_[protein=OXA-10_family_extended-spectrum_class_D_beta-lactamase_OXA-56]_[pr     TTAGCTCGTGCATCAAAGGAATATCTTCCA 210
lcl|NG_049810.1_cds_WP_063864530.1_1_[gene=blaOXA]_[locus_tag=A7J11_00665]_[protein=OXA-10_family_oxacillin-hydrolyzing_class_D_beta-lactamase_OXA-7]_     TTAGCTCGTGCATCAAAGGAATATCTTCCA 210
lcl|NG_049815.1_cds_WP_063864532.1_1_[gene=blaOXA]_[locus_tag=A7J11_01853]_[protein=OXA-10_family_extended-spectrum_class_D_beta-lactamase_OXA-74]_[pr     TTAGCTCGTGCATCAAAGGAATATCTTCCA 210
lcl|NG_050656.1_cds_WP_064056056.1_1_[gene=blaOXA]_[locus_tag=A7J11_03650]_[protein=OXA-10_family_extended-spectrum_class_D_beta-lactamase_OXA-14]_[pr     TTAGCTCGTGCATCAAAGGAATATCTTCCA 210
lcl|NG_050979.1_cds_WP_065159014.1_1_[gene=blaOXA]_[locus_tag=A7J11_03748]_[protein=OXA-10_family_class_D_beta-lactamase_OXA-520]_[protein_id=WP_06515     TTAGCTCGTGCATCAAAGGAATATCTTCCA 210
lcl|NG_055653.1_cds_WP_099156044.1_1_[gene=blaOXA]_[locus_tag=A7J11_05184]_[protein=OXA-10_family_class_D_beta-lactamase_OXA-368]_[protein_id=WP_09915     TTAGCTCGTGCATCAAAGGAATATCTTCCA 210
lcl|NG_061386.1_cds_WP_032410229.1_1_[gene=blaOXA]_[locus_tag=A7J11_05809]_[protein=OXA-10_family_class_D_beta-lactamase_OXA-663]_[protein_id=WP_03241     TTAGCTCGTGCATCAAAGGAATATCTTCCA 210
lcl|NG_062252.1_cds_WP_122630842.1_1_[gene=blaOXA]_[locus_tag=A7J11_05914]_[protein=OXA-10_family_carbapenem-hydrolyzing_class_D_beta-lactamase_OXA-65     TTAGCTCGTGCATCAAAGGAATATCTTCCA 210
lcl|NG_062253.1_cds_WP_122630843.1_1_[gene=blaOXA]_[locus_tag=A7J11_05915]_[protein=OXA-10_family_class_D_beta-lactamase_OXA-656]_[protein_id=WP_12263     TTAGCTCGTGCATCAAAGGAATATCTTCCA 210
lcl|NG_062268.1_cds_WP_122630855.1_1_[gene=blaOXA]_[locus_tag=A7J11_05932]_[protein=OXA-10_family_extended-spectrum_class_D_beta-lactamase_OXA-736]_[p     TTAGCTCGTGCATCAAAGGAATATCTTCCA 210
lcl|NG_062271.1_cds_WP_122630858.1_1_[gene=blaOXA]_[locus_tag=A7J11_05935]_[protein=OXA-10_family_extended-spectrum_class_D_beta-lactamase_OXA-676]_[p     TTAGCTCGTGCATCAAAGGAATATCTTCCA 210
lcl|NG_062272.1_cds_WP_122630859.1_1_[gene=blaOXA]_[locus_tag=A7J11_05936]_[protein=OXA-10_family_class_D_beta-lactamase_OXA-677]_[protein_id=WP_12263     TTAGCTCGTGCATCAAAGGAATATCTTCCA 210
lcl|NG_064752.1_cds_WP_136512086.1_1_[gene=blaOXA]_[locus_tag=A7J11_06198]_[protein=OXA-10_family_class_D_beta-lactamase_OXA-794]_[protein_id=WP_13651     TTAGCTCGTGCATCAAAGGAATATCTTCCA 210
lcl|NG_064753.1_cds_WP_136512087.1_1_[gene=blaOXA]_[locus_tag=A7J11_06199]_[protein=OXA-10_family_class_D_beta-lactamase_OXA-795]_[protein_id=WP_13651     TTAGCTCGTGCATCAAAGGAATATCTTCCA 210
lcl|NG_064780.1_cds_WP_136512103.1_1_[gene=blaOXA]_[locus_tag=A7J11_06240]_[protein=OXA-10_family_class_D_beta-lactamase_OXA-823]_[protein_id=WP_13651     TTAGCTCGTGCATCAAAGGAATATCTTCCA 210
lcl|NG_064781.1_cds_WP_136512104.1_1_[gene=blaOXA]_[locus_tag=A7J11_06241]_[protein=OXA-10_family_class_D_beta-lactamase_OXA-824]_[protein_id=WP_13651     TTAGCTCGTGCATCAAAGGAATATCTTCCA 210
lcl|NG_065438.1_cds_WP_140423320.1_1_[gene=blaOXA]_[locus_tag=A7J11_06282]_[protein=OXA-10_family_class_D_beta-lactamase_OXA-827]_[protein_id=WP_14042     TTAGCTCGTGCATCAAAGGAATATCTTCCA 210
lcl|NG_065881.1_cds_WP_148044423.1_1_[gene=blaOXA]_[locus_tag=A7J11_06380]_[protein=OXA-10_family_class_D_beta-lactamase_OXA-836]_[protein_id=WP_14804     TTAGCTCGTGCATCAAAGGAATATCTTCCA 210
lcl|NG_070899.1_cds_WP_121331722.1_1_[gene=blaOXA]_[locus_tag=A7J11_06955]_[protein=OXA-10_family_class_D_beta-lactamase_OXA-932]_[protein_id=WP_12133     TTAGCTCGTGCATCAAAGGAATATCTTCCA 210
lcl|NG_070900.1_cds_WP_141989064.1_1_[gene=blaOXA]_[locus_tag=A7J11_06959]_[protein=OXA-10_family_extended-spectrum_class_D_beta-lactamase_OXA-935]_[p     TTAGCTCGTGCATCAAAGGAATATCTTCCA 210
lcl|NG_076675.1_cds_WP_219860727.1_1_[gene=blaOXA]_[locus_tag=A7J11_07181]_[protein=OXA-10_family_class_D_beta-lactamase_OXA-1015]_[protein_id=WP_2198     TTAGCTCGTGCATCAAAGGAATATCTTCCA 210
lcl|NG_079236.1_cds_WP_240067727.1_1_[gene=blaOXA]_[locus_tag=A7J11_07369]_[protein=OXA-10_family_class_D_beta-lactamase_OXA-1046]_[protein_id=WP_2400     TTAGCTCGTGCATCAAAGGAATATCTTCCA 210
lcl|NG_079242.1_cds_WP_240067732.1_1_[gene=blaOXA]_[locus_tag=A7J11_07342]_[protein=OXA-10_family_class_D_beta-lactamase_OXA-1053]_[protein_id=WP_2400     TTAGCTCGTGCATCAAAGGAATATCTTCCA 210
lcl|NG_079928.1_cds_WP_242934105.1_1_[gene=blaOXA]_[locus_tag=A7J11_07438]_[protein=OXA-10_family_class_D_beta-lactamase_OXA-1086]_[protein_id=WP_2429     TTAGCTCGTGCATCAAAGGAATATCTTCCA 210
lcl|NG_081704.1_cds_WP_256875608.1_1_[gene=blaOXA]_[locus_tag=A7J11_07666]_[protein=OXA-10_family_class_D_beta-lactamase_OXA-1087]_[protein_id=WP_2568     TTAGCTCGTGCATCAAAGGAATATCTTCCA 210
lcl|NG_081706.1_cds_WP_256875610.1_1_[gene=blaOXA]_[locus_tag=A7J11_07673]_[protein=OXA-10_family_class_D_beta-lactamase_OXA-1120]_[protein_id=WP_2568     TTAGCTCGTGCATCAAAGGAATATCTTCCA 210
lcl|NG_081793.1_cds_WP_257394582.1_1_[gene=blaOXA]_[locus_tag=A7J11_07699]_[protein=OXA-10_family_class_D_beta-lactamase_OXA-1141]_[protein_id=WP_2573     TTAGCTCGTGCATCAAAGGAATATCTTCCA 210
lcl|NG_088411.1_cds_WP_262697144.1_1_[gene=blaOXA]_[locus_tag=A7J11_07753]_[protein=OXA-10_family_class_D_beta-lactamase_OXA-1147]_[protein_id=WP_2626     TTAGCTCGTGCATCAAAGGAATATCTTCCA 210
lcl|NG_088412.1_cds_WP_262697145.1_1_[gene=blaOXA]_[locus_tag=A7J11_07718]_[protein=OXA-10_family_class_D_beta-lactamase_OXA-1148]_[protein_id=WP_2626     TTAGCTCGTGCATCAAAGGAATATCTTCCA 210
lcl|NG_148655.1_cds_WP_268871873.1_1_[gene=blaOXA]_[locus_tag=A7J11_07894]_[protein=OXA-10_family_class_D_beta-lactamase_OXA-1168]_[protein_id=WP_2688     TTAGCTCGTGCATCAAAGGAATATCTTCCA 210
lcl|NG_148656.1_cds_WP_268871874.1_1_[gene=blaOXA]_[locus_tag=A7J11_07895]_[protein=OXA-10_family_class_D_beta-lactamase_OXA-1169]_[protein_id=WP_2688     TTAGCTCGTGCATCAAAGGAATATCTTCCA 210
lcl|NG_148657.1_cds_WP_268871875.1_1_[gene=blaOXA]_[locus_tag=A7J11_07896]_[protein=OXA-10_family_class_D_beta-lactamase_OXA-1170]_[protein_id=WP_2688     TTAGCTCGTGCATCAAAGGAATATCTTCCA 210
lcl|NG_148658.1_cds_WP_268871876.1_1_[gene=blaOXA]_[locus_tag=A7J11_07897]_[protein=OXA-10_family_class_D_beta-lactamase_OXA-1171]_[protein_id=WP_2688     TTAGCTCGTGCATCAAAGGAATATCTTCCA 210
lcl|NG_148662.1_cds_WP_268871879.1_1_[gene=blaOXA]_[locus_tag=A7J11_07893]_[protein=OXA-10_family_class_D_beta-lactamase_OXA-1175]_[protein_id=WP_2688     TTAGCTCGTGCATCAAAGGAATATCTTCCA 210
lcl|NG_148667.1_cds_WP_263096442.1_1_[gene=blaOXA]_[locus_tag=A7J11_07834]_[protein=OXA-10_family_class_D_beta-lactamase_OXA-1184]_[protein_id=WP_2630     TTAGCTCGTGCATCAAAGGAATATCTTCCA 210
lcl|NG_157022.1_cds_WP_279240790.1_1_[gene=blaOXA]_[locus_tag=A7J11_08001]_[protein=OXA-10_family_class_D_beta-lactamase_OXA-1088]_[protein_id=WP_2792     TTAGCTCGTGCATCAAAGGAATATCTTCCA 210
lcl|NG_203407.1_cds_WP_281441144.1_1_[gene=blaOXA]_[locus_tag=A7J11_08072]_[protein=OXA-10_family_class_D_beta-lactamase_OXA-1203]_[protein_id=WP_2814     TTAGCTCGTGCATCAAAGGAATATCTTCCA 210
lcl|NG_242581.1_cds_WP_338424120.1_1_[gene=blaOXA]_[locus_tag=A7J11_08344]_[protein=OXA-10_family_class_D_beta-lactamase_OXA-1231]_[protein_id=WP_3384     TTAGCTCGTGCATCAAAGGAATATCTTCCA 210
lcl|NG_242582.1_cds_WP_338424121.1_1_[gene=blaOXA]_[locus_tag=A7J11_08345]_[protein=OXA-10_family_class_D_beta-lactamase_OXA-1232]_[protein_id=WP_3384     TTAGCTCGTGCATCAAAGGAATATCTTCCA 210
lcl|NG_242583.1_cds_WP_338424122.1_1_[gene=blaOXA]_[locus_tag=A7J11_08346]_[protein=OXA-10_family_class_D_beta-lactamase_OXA-1233]_[protein_id=WP_3384     TTAGCTCGTGCATCAAAGGAATATCTTCCA 210
lcl|NG_242743.1_cds_WP_309258826.1_1_[gene=blaOXA]_[locus_tag=A7J11_08439]_[protein=OXA-10_family_class_D_beta-lactamase_OXA-1204]_[protein_id=WP_3092     TTAGCTCGTGCATCAAAGGAATATCTTCCA 210
lcl|NG_242750.1_cds_WP_311055936.1_1_[gene=blaOXA]_[locus_tag=A7J11_08498]_[protein=OXA-10_family_class_D_beta-lactamase_OXA-1247]_[protein_id=WP_3110     TTAGCTCGTGCATCAAAGGAATATCTTCCA 210
lcl|NG_242751.1_cds_WP_367187969.1_1_[gene=blaOXA]_[locus_tag=A7J11_08499]_[protein=OXA-10_family_class_D_beta-lactamase_OXA-1248]_[protein_id=WP_3671     TTAGCTCGTGCATCAAAGGAATATCTTCCA 210
lcl|NG_242760.1_cds_WP_367187973.1_1_[gene=blaOXA]_[locus_tag=A7J11_08512]_[protein=OXA-10_family_class_D_beta-lactamase_OXA-1257]_[protein_id=WP_3671     TTAGCTCGTGCATCAAAGGAATATCTTCCA 210
lcl|NG_243520.1_cds_WP_375516078.1_1_[gene=blaOXA]_[locus_tag=A7J11_08624]_[protein=OXA-10_family_class_D_beta-lactamase_OXA-1302]_[protein_id=WP_3755     TTAGCTCGTGCATCAAAGGAATATCTTCCA 210
lcl|NG_244549.1_cds_WP_420354117.1_1_[gene=blaOXA]_[locus_tag=A7J11_08787]_[protein=OXA-10_family_class_D_beta-lactamase_OXA-1332]_[protein_id=WP_4203     TTAGCTCGTGCATCAAAGGAATATCTTCCA 210
lcl|NG_244567.1_cds_WP_420354131.1_1_[gene=blaOXA]_[locus_tag=A7J11_08866]_[protein=OXA-10_family_class_D_beta-lactamase_OXA-1350]_[protein_id=WP_4203     TTAGCTCGTGCATCAAAGGAATATCTTCCA 210
lcl|NG_244568.1_cds_WP_420354132.1_1_[gene=blaOXA]_[locus_tag=A7J11_08867]_[protein=OXA-10_family_class_D_beta-lactamase_OXA-1351]_[protein_id=WP_4203     TTAGCTCGTGCATCAAAGGAATATCTTCCA 210
lcl|NG_244569.1_cds_WP_420354133.1_1_[gene=blaOXA]_[locus_tag=A7J11_08868]_[protein=OXA-10_family_class_D_beta-lactamase_OXA-1352]_[protein_id=WP_4203     TTAGCTCGTGCATCAAAGGAATATCTTCCA 210
lcl|NG_244570.1_cds_WP_420354134.1_1_[gene=blaOXA]_[locus_tag=A7J11_08869]_[protein=OXA-10_family_class_D_beta-lactamase_OXA-1353]_[protein_id=WP_4203     TTAGCTCGTGCATCAAAGGAATATCTTCCA 210
lcl|OL901270.1_cds_UHO07581.1_1_[gene=blaOXA]_[protein=OXA-10_family_class_D_beta-lactamase_OXA-1046]_[protein_id=UHO07581.1]_[location=1..801]_[gbkey     TTAGCTCGTGCATCAAAGGAATATCTTCCA 210
lcl|OM643280.1_cds_ULU82664.1_1_[gene=blaOXA]_[protein=OXA-10_family_class_D_beta-lactamase_OXA-1086]_[protein_id=ULU82664.1]_[location=1..801]_[gbkey     TTAGCTCGTGCATCAAAGGAATATCTTCCA 210
lcl|OM681520.1_cds_ULU82666.1_1_[gene=blaOXA]_[protein=OXA-10_family_class_D_beta-lactamase_OXA-1087]_[protein_id=ULU82666.1]_[location=1..801]_[gbkey     TTAGCTCGTGCATCAAAGGAATATCTTCCA 210
lcl|OM681521.1_cds_ULU82667.1_1_[gene=blaOXA]_[protein=OXA-10_family_class_D_beta-lactamase_OXA-1088]_[protein_id=ULU82667.1]_[location=1..801]_[gbkey     TTAGCTCGTGCATCAAAGGAATATCTTCCA 210
lcl|ON651492.1_cds_UTS94245.1_1_[gene=blaOXA]_[protein=OXA-10_family_class_D_beta-lactamase_OXA-1087]_[protein_id=UTS94245.1]_[location=1..801]_[gbkey     TTAGCTCGTGCATCAAAGGAATATCTTCCA 210
lcl|ON721379.1_cds_USC31971.1_1_[gene=blaOXA]_[protein=OXA-10_family_class_D_beta-lactamase_OXA-1120]_[protein_id=USC31971.1]_[location=1..801]_[gbkey     TTAGCTCGTGCATCAAAGGAATATCTTCCA 210
lcl|OP131858.1_cds_UUM03674.1_1_[gene=blaOXA]_[protein=OXA-10_family_class_D_beta-lactamase_OXA-1141]_[protein_id=UUM03674.1]_[location=1..801]_[gbkey     TTAGCTCGTGCATCAAAGGAATATCTTCCA 210
lcl|OP158703.1_cds_UUT09021.1_1_[gene=blaOXA]_[protein=OXA-10_family_class_D_beta-lactamase_OXA-1147]_[protein_id=UUT09021.1]_[location=1..807]_[gbkey     TTAGCTCGTGCATCAAAGGAATATCTTCCA 210
lcl|OP806894.1_cds_UZQ18794.1_1_[gene=blaOXA]_[protein=OXA-10_family_class_D_beta-lactamase_OXA-1175]_[protein_id=UZQ18794.1]_[location=1..828]_[gbkey     TTAGCTCGTGCATCAAAGGAATATCTTCCA 210
lcl|OP806895.1_cds_UZQ18795.1_1_[gene=blaOXA]_[protein=OXA-10_family_class_D_beta-lactamase_OXA-1168]_[protein_id=UZQ18795.1]_[location=1..813]_[gbkey     TTAGCTCGTGCATCAAAGGAATATCTTCCA 210
lcl|OP806896.1_cds_UZQ18796.1_1_[gene=blaOXA]_[protein=OXA-10_family_class_D_beta-lactamase_OXA-1169]_[protein_id=UZQ18796.1]_[location=1..801]_[gbkey     TTAGCTCGTGCATCAAAGGAATATCTTCCA 210
lcl|OP806897.1_cds_UZQ18797.1_1_[gene=blaOXA]_[protein=OXA-10_family_class_D_beta-lactamase_OXA-1170]_[protein_id=UZQ18797.1]_[location=1..801]_[gbkey     TTAGCTCGTGCATCAAAGGAATATCTTCCA 210
lcl|OP806898.1_cds_UZQ18798.1_1_[gene=blaOXA]_[protein=OXA-10_family_class_D_beta-lactamase_OXA-1171]_[protein_id=UZQ18798.1]_[location=1..801]_[gbkey     TTAGCTCGTGCATCAAAGGAATATCTTCCA 210
lcl|OQ948126.1_cds_WHL50409.1_1_[gene=blaOXA]_[protein=OXA-10_family_class_D_beta-lactamase_OXA-1202]_[protein_id=WHL50409.1]_[location=1..801]_[gbkey     TTAGCTCGTGCATCAAAGGAATATCTTCCA 210
lcl|OR025344.1_cds_WHU50588.1_1_[gene=blaOXA]_[protein=OXA-10_family_class_D_beta-lactamase_OXA-1204]_[protein_id=WHU50588.1]_[location=1..801]_[gbkey     TTAGCTCGTGCATCAAAGGAATATCTTCCA 210
lcl|OR466687.1_cds_WMW30710.1_29_[gene=blaOXA]_[locus_tag=blaOXA-10]_[protein=oxacillin-hydrolyzing_class_D_beta-lactamase_OXA-10]_[protein_id=WMW3071     TTAGCTCGTGCATCAAAGGAATATCTTCCA 210
lcl|PP328942.1_cds_WVW91695.1_1_[gene=blaOXA]_[protein=OXA-10_family_class_D_beta-lactamase_OXA-1231]_[protein_id=WVW91695.1]_[location=1..801]_[gbkey     TTAGCTCGTGCATCAAAGGAATATCTTCCA 210
lcl|PP328943.1_cds_WVW91696.1_1_[gene=blaOXA]_[protein=OXA-10_family_class_D_beta-lactamase_OXA-1232]_[protein_id=WVW91696.1]_[location=1..801]_[gbkey     TTAGCTCGTGCATCAAAGGAATATCTTCCA 210
lcl|PP328944.1_cds_WVW91697.1_1_[gene=blaOXA]_[protein=OXA-10_family_class_D_beta-lactamase_OXA-1233]_[protein_id=WVW91697.1]_[location=1..801]_[gbkey     TTAGCTCGTGCATCAAAGGAATATCTTCCA 210
lcl|PP766715.1_cds_XAP03056.1_1_[gene=blaOXA]_[protein=OXA-10_family_class_D_beta-lactamase_OXA-1247]_[protein_id=XAP03056.1]_[location=1..801]_[gbkey     TTAGCTCGTGCATCAAAGGAATATCTTCCA 210
lcl|PP766716.1_cds_XAP03057.1_1_[gene=blaOXA]_[protein=OXA-10_family_class_D_beta-lactamase_OXA-1248]_[protein_id=XAP03057.1]_[location=1..801]_[gbkey     TTAGCTCGTGCATCAAAGGAATATCTTCCA 210
lcl|PP895198.1_cds_XBS36001.1_1_[gene=blaOXA]_[protein=OXA-10_family_class_D_beta-lactamase_OXA-1257]_[protein_id=XBS36001.1]_[location=1..801]_[gbkey     TTAGCTCGTGCATCAAAGGAATATCTTCCA 210
lcl|PQ005596.1_cds_XDE69813.1_6_[gene=blaOXA]_[protein=oxacillin-hydrolyzing_class_D_beta-lactamase_OXA-10]_[protein_id=XDE69813.1]_[location=6462..72     TTAGCTCGTGCATCAAAGGAATATCTTCCA 210
lcl|PV035073.1_cds_XNY96396.1_1_[gene=blaOXA]_[protein=OXA-10_family_class_D_beta-lactamase_OXA-1332]_[protein_id=XNY96396.1]_[location=1..801]_[gbkey     TTAGCTCGTGCATCAAAGGAATATCTTCCA 210
lcl|PV075121.1_cds_XOU30585.1_1_[gene=blaOXA]_[protein=OXA-10_family_class_D_beta-lactamase_OXA-1350]_[protein_id=XOU30585.1]_[location=1..801]_[gbkey     TTAGCTCGTGCATCAAAGGAATATCTTCCA 210
lcl|PV075122.1_cds_XOU30586.1_1_[gene=blaOXA]_[protein=OXA-10_family_class_D_beta-lactamase_OXA-1351]_[protein_id=XOU30586.1]_[location=1..801]_[gbkey     TTAGCTCGTGCATCAAAGGAATATCTTCCA 210
lcl|PV075123.1_cds_XOU30587.1_1_[gene=blaOXA]_[protein=OXA-10_family_class_D_beta-lactamase_OXA-1352]_[protein_id=XOU30587.1]_[location=1..798]_[gbkey     TTAGCTCGTGCATCAAAGGAATATCTTCCA 210
lcl|PV075124.1_cds_XOU30588.1_1_[gene=blaOXA]_[protein=OXA-10_family_class_D_beta-lactamase_OXA-1353]_[protein_id=XOU30588.1]_[location=1..804]_[gbkey     TTAGCTCGTGCATCAAAGGAATATCTTCCA 210
lcl|PV878567.1_cds_XXP60806.1_1_[gene=blaOXA]_[protein=OXA-10_family_class_D_beta-lactamase_OXA-1387]_[protein_id=XXP60806.1]_[location=1..801]_[gbkey     TTAGCTCGTGCATCAAAGGAATATCTTCCA 210
lcl|PV878570.1_cds_XXP60809.1_1_[gene=blaOXA]_[protein=OXA-10_family_class_D_beta-lactamase_OXA-1352]_[protein_id=XXP60809.1]_[location=1..798]_[gbkey     TTAGCTCGTGCATCAAAGGAATATCTTCCA 210
lcl|PV878573.1_cds_XXP60812.1_1_[gene=blaOXA]_[protein=OXA-10_family_class_D_beta-lactamase_OXA-1392]_[protein_id=XXP60812.1]_[location=1..801]_[gbkey     TTAGCTCGTGCATCAAAGGAATATCTTCCA 210
lcl|PV878574.1_cds_XXP60813.1_1_[gene=blaOXA]_[protein=OXA-10_family_class_D_beta-lactamase_OXA-1393]_[protein_id=XXP60813.1]_[location=1..801]_[gbkey     TTAGCTCGTGCATCAAAGGAATATCTTCCA 210
lcl|PV878577.1_cds_XXP60816.1_1_[gene=blaOXA]_[protein=OXA-10_family_class_D_beta-lactamase_OXA-1351]_[protein_id=XXP60816.1]_[location=1..801]_[gbkey     TTAGCTCGTGCATCAAAGGAATATCTTCCA 210
                                                                                                                                                                                         

OXA-1_consensus                                                                                                                                            GATTCAACTTTCAAGATCGCATTATCACTT 240
OXA01_crRNA                                                                                                                                                ------------------------------ 240
Forward_primer                                                                                                                                             ------------------------------ 240
Reverse_primer                                                                                                                                             ------------------------------ 240
lcl|NG_203406.1_cds_WP_290468360.1_1_[gene=blaOXA]_[locus_tag=A7J11_08102]_[protein=OXA-10_family_class_D_beta-lactamase_OXA-1202]_[protein_id=WP_2904     GCATCAACATTTAAGATCCCCAACGCAATT 240
lcl|NG_070749.1_cds_WP_188331877.1_1_[gene=blaOXA]_[locus_tag=A7J11_06933]_[protein=OXA-10_family_class_D_beta-lactamase_OXA-928]_[protein_id=WP_18833     GCATCAACATTTAAGATCCCCAACGCAATT 240
lcl|KX388630.1_cds_ANM44758.1_1_[gene=blaOXA]_[protein=OXA-10_family_class_D_beta-lactamase_OXA-520]_[protein_id=ANM44758.1]_[location=1..801]_[gbkey=     GCATCAACATTTAAGATCCCCAACGCAATT 240
lcl|NG_049469.1_cds_WP_032491804.1_1_[gene=blaOXA]_[locus_tag=A7J11_01744]_[protein=OXA-10_family_extended-spectrum_class_D_beta-lactamase_OXA-17]_[pr     GCATCAACATTTAAGATCCCCAGCGCAATT 240
lcl|PQ218334.1_cds_XGD01540.1_1_[gene=blaOXA]_[protein=OXA-10_family_class_D_beta-lactamase_OXA-1302]_[protein_id=XGD01540.1]_[location=1..801]_[gbkey     GTATCAACATTTAAGATCCCCACCGCAATT 240
lcl|MN186038.1_cds_QDO71691.1_1_[gene=blaOXA]_[protein=OXA-10_family_oxacillin-hydrolyzing_class_D_extended-spectrum_beta-lactamase_OXA-836]_[protein_     GCATCAACATTTAAGATCCCCAGCGCAATT 240
lcl|AY536743.1_cds_AAS59139.1_4_[gene=blaoxa-10]_[protein=beta-lactamase_resistance_protein]_[protein_id=AAS59139.1]_[location=3433..4233]_[gbkey=CDS]     GCATCAACATTTAAGATCCCCAACGCAATT 240
lcl|DQ141319.1_cds_AAZ78322.1_3_[gene=blaoxa-10]_[protein=oxacillinase]_[protein_id=AAZ78322.1]_[location=1387..2187]_[gbkey=CDS]                          GCATCAACATTTAAGATCCCCAACGCAATT 240
lcl|DQ288250.1_cds_ABB92627.1_3_[gene=blaoxa-10]_[protein=oxacillinase]_[protein_id=ABB92627.1]_[location=1387..2187]_[gbkey=CDS]                          GCATCAACATTTAAGATCCCCAACGCAATT 240
lcl|EF490315.1_cds_ABQ10574.1_2_[gene=blaoxa-10]_[protein=beta-lactamase_resistance_protein]_[protein_id=ABQ10574.1]_[location=880..1680]_[gbkey=CDS]      GCATCAACATTTAAGATCCCCAACGCAATT 240
lcl|HQ386834.1_cds_AEH57056.1_3_[gene=blaOXA-10]_[protein=beta-lactamase_resistance_protein]_[protein_id=AEH57056.1]_[location=1465..2265]_[gbkey=CDS]     GCATCAACATTTAAGATCCCCAACGCAATT 240
lcl|HQ386837.1_cds_AEH57073.1_3_[gene=blaOXA-10]_[protein=beta-lactamase_resistance_protein]_[protein_id=AEH57073.1]_[location=1465..2265]_[gbkey=CDS]     GCATCAACATTTAAGATCCCCAACGCAATT 240
lcl|JX566705.1_cds_AFY03462.1_4_[gene=blaOXA-10]_[protein=oxacillinase_OXA-10]_[protein_id=AFY03462.1]_[location=1818..2618]_[gbkey=CDS]                   GCATCAACATTTAAGATCCCCAACGCAATT 240
lcl|KF525298.1_cds_AGY30823.1_1_[protein=OXA-10]_[protein_id=AGY30823.1]_[location=118..918]_[gbkey=CDS]                                                   GCATCAACATTTAAGATCCCCAACGCAATT 240
lcl|KU886277.1_cds_ANQ39383.1_10_[gene=blaOXA-10]_[protein=class_D_beta-lactamase_OXA-10_(PSE-2)]_[protein_id=ANQ39383.1]_[location=7593..8393]_[gbkey     GCATCAACATTTAAGATCCCCAACGCAATT 240
lcl|KU886278.1_cds_ANQ39395.1_6_[gene=blaOXA-10]_[protein=class_D_beta-lactamase_OXA-10]_[protein_id=ANQ39395.1]_[location=5012..5812]_[gbkey=CDS]         GCATCAACATTTAAGATCCCCAACGCAATT 240
lcl|MH384610.1_cds_AWS00754.1_1_[gene=blaOXA]_[protein=OXA-10_family_class_D_beta-lactamase_OXA-655]_[protein_id=AWS00754.1]_[location=176..976]_[gbke     GCATCAACATTTAAGATCCCCAACGCAATT 240
lcl|MH384611.1_cds_AWS00755.1_1_[gene=blaOXA]_[protein=OXA-10_family_class_D_beta-lactamase_OXA-656]_[protein_id=AWS00755.1]_[location=176..976]_[gbke     GCATCAACATTTAAGATCCCCAACGCAATT 240
lcl|MH780094.1_cds_AXQ11886.1_1_[gene=blaOXA]_[protein=OXA-10_family_class_D_beta-lactamase_OXA-736]_[protein_id=AXQ11886.1]_[location=1..801]_[gbkey=     GCATCAACATTTAAGATCCCCAACGCAATT 240
lcl|MH780097.1_cds_AXQ11889.1_1_[gene=blaOXA]_[protein=OXA-10_family_class_D_beta-lactamase_OXA-676]_[protein_id=AXQ11889.1]_[location=1..801]_[gbkey=     GCATCAACATTTAAGATCCCCAACGCAATT 240
lcl|MH780098.1_cds_AXQ11890.1_1_[gene=blaOXA]_[protein=OXA-10_family_class_D_beta-lactamase_OXA-677]_[protein_id=AXQ11890.1]_[location=1..801]_[gbkey=     GCATCAACATTTAAGATCCCCAACGCAATT 240
lcl|MK482719.1_cds_QBC36178.1_1_[gene=blaOXA]_[protein=OXA-10_family_class_D_beta-lactamase_OXA-794]_[protein_id=QBC36178.1]_[location=1..801]_[gbkey=     GCATCAACATTTAAGATCCCCAACGCAATT 240
lcl|MK482720.1_cds_QBC36179.1_1_[gene=blaOXA]_[protein=OXA-10_family_class_D_beta-lactamase_OXA-795]_[protein_id=QBC36179.1]_[location=1..795]_[gbkey=     GCATCAACATTTAAGATCCCCAACGCAATT 240
lcl|MK750000.1_cds_QBZ67150.1_1_[gene=blaOXA]_[protein=OXA-10_family_class_D_beta-lactamase_OXA-823]_[protein_id=QBZ67150.1]_[location=1..801]_[gbkey=     GCATCAACATTTAAGATCCCCAACGCAATT 240
lcl|MK750001.1_cds_QBZ67151.1_1_[gene=blaOXA]_[protein=OXA-10_family_class_D_beta-lactamase_OXA-824]_[protein_id=QBZ67151.1]_[location=1..801]_[gbkey=     GCATCAACATTTAAGATCCCCAACGCAATT 240
lcl|MK840577.1_cds_QCF61856.1_1_[gene=blaOXA]_[protein=OXA-10_family_class_D_beta-lactamase_OXA-827]_[protein_id=QCF61856.1]_[location=1..801]_[gbkey=     GCATCAACATTTAAGATCCCCAACGCAATT 240
lcl|MT891151.1_cds_QNH80866.1_1_[gene=blaOXA]_[protein=OXA-10_family_class_D_beta-lactamase_OXA-928]_[protein_id=QNH80866.1]_[location=1..786]_[gbkey=     GCATCAACATTTAAGATCCCCAACGCAATT 240
lcl|MW021506.1_cds_QOC63222.1_1_[gene=blaOXA]_[protein=OXA-10_family_class_D_beta-lactamase_OXA-932]_[protein_id=QOC63222.1]_[location=1..801]_[gbkey=     GCATCAACATTTAAGATCCCCAACGCAATT 240
lcl|MZ449318.1_cds_QWY90352.1_1_[gene=blaOXA]_[protein=OXA-10_family_oxacillin-hydrolyzing_class_D_beta-lactamase_OXA-1015]_[protein_id=QWY90352.1]_[l     GCATCAACATTTAAGATCCCCGACGCAATT 240
lcl|NG_049395.1_cds_WP_063860937.1_1_[gene=blaOXA]_[locus_tag=A7J11_01858]_[protein=OXA-10_family_class_D_beta-lactamase_OXA-101]_[protein_id=WP_06386     GCATCAACATTTAAGATCCCCAACGCAATT 240
lcl|NG_049402.1_cds_WP_063860939.1_1_[gene=blaOXA]_[locus_tag=A7J11_00869]_[protein=OXA-10_family_extended-spectrum_class_D_beta-lactamase_OXA-11]_[pr     GCATCAACATTTAAGATCCCCAACGCAATT 240
lcl|NG_049429.1_cds_WP_063861035.1_1_[gene=blaOXA]_[locus_tag=A7J11_00709]_[protein=OXA-10_family_oxacillin-hydrolyzing_class_D_beta-lactamase_OXA-13]     GCATCAACATTTAAGATCCCCAGCGCAATT 240
lcl|NG_049440.1_cds_WP_063861041.1_1_[gene=blaOXA]_[locus_tag=A7J11_02086]_[protein=OXA-10_family_extended-spectrum_class_D_beta-lactamase_OXA-142]_[p     GCATCAACATTTAAGATCCCCAGCGCAATT 240
lcl|NG_049443.1_cds_WP_063861043.1_1_[gene=blaOXA]_[locus_tag=A7J11_02332]_[protein=OXA-10_family_extended-spectrum_class_D_beta-lactamase_OXA-145]_[p     GCATCAACATTTAAGATCCCCAACGCAATT 240
lcl|NG_049445.1_cds_WP_063861045.1_1_[gene=blaOXA]_[locus_tag=A7J11_02343]_[protein=OXA-10_family_extended-spectrum_class_D_beta-lactamase_OXA-147]_[p     GCATCAACATTTAAGATCCCCAACGCAATT 240
lcl|NG_049484.1_cds_WP_063861272.1_1_[gene=blaOXA]_[locus_tag=A7J11_02610]_[protein=OXA-10_family_extended-spectrum_class_D_beta-lactamase_OXA-183]_[p     GCATCAACATTTAAGATCCCCAACGCAATT 240
lcl|NG_049487.1_cds_WP_063861309.1_1_[gene=blaOXA]_[locus_tag=A7J11_00602]_[protein=OXA-10_family_extended-spectrum_class_D_beta-lactamase_OXA-19]_[pr     GCATCAACATTTAAGATCCCCAACGCAATT 240
lcl|NG_049529.1_cds_WP_063862149.1_1_[gene=blaOXA]_[locus_tag=A7J11_03278]_[protein=OXA-10_family_carbapenem-hydrolyzing_class_D_beta-lactamase_OXA-23     GCATCAACATTTAAGATCCCCAGCGCAATT 240
lcl|NG_049535.1_cds_WP_063862274.1_1_[gene=blaOXA]_[locus_tag=A7J11_02847]_[protein=OXA-10_family_extended-spectrum_class_D_beta-lactamase_OXA-240]_[p     GCATCAACATTTAAGATCCCCAACGCAATT 240
lcl|NG_049541.1_cds_WP_063862394.1_1_[gene=blaOXA]_[locus_tag=A7J11_02233]_[protein=OXA-10_family_class_D_beta-lactamase_OXA-246]_[protein_id=WP_06386     GCATCAACATTTAAGATCCCCAACGCAATT 240
lcl|NG_049547.1_cds_WP_063862430.1_1_[gene=blaOXA]_[locus_tag=A7J11_02737]_[protein=OXA-10_family_class_D_beta-lactamase_OXA-251]_[protein_id=WP_06386     GCATCAACATTTAAGATCCCCAACGCAATT 240
lcl|NG_049551.1_cds_WP_014454104.1_1_[gene=blaOXA]_[locus_tag=A7J11_02755]_[protein=OXA-10_family_extended-spectrum_class_D_beta-lactamase_OXA-256]_[p     GCATCAACATTTAAGATCCCCGACGCAATT 240
lcl|NG_049577.1_cds_WP_032489753.1_1_[gene=blaOXA]_[locus_tag=A7J11_00630]_[protein=OXA-10_family_extended-spectrum_class_D_beta-lactamase_OXA-28]_[pr     GCATCAACATTTAAGATCCCCAACGCAATT 240
lcl|NG_049642.1_cds_WP_063862720.1_1_[gene=blaOXA]_[locus_tag=A7J11_00429]_[protein=OXA-10_family_extended-spectrum_class_D_beta-lactamase_OXA-35]_[pr     GCATCAACATTTAAGATCCCCAACGCAATT 240
lcl|NG_049740.1_cds_WP_063864086.1_1_[gene=blaOXA]_[locus_tag=A7J11_03457]_[protein=OXA-10_family_class_D_beta-lactamase_OXA-454]_[protein_id=WP_06386     GCATCAACATTTAAGATCCCCAACGCAATT 240
lcl|NG_049796.1_cds_WP_063864264.1_1_[gene=blaOXA]_[locus_tag=A7J11_01257]_[protein=OXA-10_family_extended-spectrum_class_D_beta-lactamase_OXA-56]_[pr     GCATCAACATTTAAGATCCCCAACGCAATT 240
lcl|NG_049810.1_cds_WP_063864530.1_1_[gene=blaOXA]_[locus_tag=A7J11_00665]_[protein=OXA-10_family_oxacillin-hydrolyzing_class_D_beta-lactamase_OXA-7]_     GCATCAACATTTAAGATCCCCAACGCAATT 240
lcl|NG_049815.1_cds_WP_063864532.1_1_[gene=blaOXA]_[locus_tag=A7J11_01853]_[protein=OXA-10_family_extended-spectrum_class_D_beta-lactamase_OXA-74]_[pr     GTATCAACATTTAAGATCCCCAGCGCAATT 240
lcl|NG_050656.1_cds_WP_064056056.1_1_[gene=blaOXA]_[locus_tag=A7J11_03650]_[protein=OXA-10_family_extended-spectrum_class_D_beta-lactamase_OXA-14]_[pr     GCATCAACATTTAAGATCCCCAACGCAATT 240
lcl|NG_050979.1_cds_WP_065159014.1_1_[gene=blaOXA]_[locus_tag=A7J11_03748]_[protein=OXA-10_family_class_D_beta-lactamase_OXA-520]_[protein_id=WP_06515     GCATCAACATTTAAGATCCCCAACGCAATT 240
lcl|NG_055653.1_cds_WP_099156044.1_1_[gene=blaOXA]_[locus_tag=A7J11_05184]_[protein=OXA-10_family_class_D_beta-lactamase_OXA-368]_[protein_id=WP_09915     GTATCAACATTTAAGATCCCCAGCGCAATT 240
lcl|NG_061386.1_cds_WP_032410229.1_1_[gene=blaOXA]_[locus_tag=A7J11_05809]_[protein=OXA-10_family_class_D_beta-lactamase_OXA-663]_[protein_id=WP_03241     GCATCAACATTTAAGATCCCCAACGCAATT 240
lcl|NG_062252.1_cds_WP_122630842.1_1_[gene=blaOXA]_[locus_tag=A7J11_05914]_[protein=OXA-10_family_carbapenem-hydrolyzing_class_D_beta-lactamase_OXA-65     GCATCAACATTTAAGATCCCCAACGCAATT 240
lcl|NG_062253.1_cds_WP_122630843.1_1_[gene=blaOXA]_[locus_tag=A7J11_05915]_[protein=OXA-10_family_class_D_beta-lactamase_OXA-656]_[protein_id=WP_12263     GCATCAACATTTAAGATCCCCAACGCAATT 240
lcl|NG_062268.1_cds_WP_122630855.1_1_[gene=blaOXA]_[locus_tag=A7J11_05932]_[protein=OXA-10_family_extended-spectrum_class_D_beta-lactamase_OXA-736]_[p     GCATCAACATTTAAGATCCCCAACGCAATT 240
lcl|NG_062271.1_cds_WP_122630858.1_1_[gene=blaOXA]_[locus_tag=A7J11_05935]_[protein=OXA-10_family_extended-spectrum_class_D_beta-lactamase_OXA-676]_[p     GCATCAACATTTAAGATCCCCAACGCAATT 240
lcl|NG_062272.1_cds_WP_122630859.1_1_[gene=blaOXA]_[locus_tag=A7J11_05936]_[protein=OXA-10_family_class_D_beta-lactamase_OXA-677]_[protein_id=WP_12263     GCATCAACATTTAAGATCCCCAACGCAATT 240
lcl|NG_064752.1_cds_WP_136512086.1_1_[gene=blaOXA]_[locus_tag=A7J11_06198]_[protein=OXA-10_family_class_D_beta-lactamase_OXA-794]_[protein_id=WP_13651     GCATCAACATTTAAGATCCCCAACGCAATT 240
lcl|NG_064753.1_cds_WP_136512087.1_1_[gene=blaOXA]_[locus_tag=A7J11_06199]_[protein=OXA-10_family_class_D_beta-lactamase_OXA-795]_[protein_id=WP_13651     GCATCAACATTTAAGATCCCCAACGCAATT 240
lcl|NG_064780.1_cds_WP_136512103.1_1_[gene=blaOXA]_[locus_tag=A7J11_06240]_[protein=OXA-10_family_class_D_beta-lactamase_OXA-823]_[protein_id=WP_13651     GCATCAACATTTAAGATCCCCAACGCAATT 240
lcl|NG_064781.1_cds_WP_136512104.1_1_[gene=blaOXA]_[locus_tag=A7J11_06241]_[protein=OXA-10_family_class_D_beta-lactamase_OXA-824]_[protein_id=WP_13651     GCATCAACATTTAAGATCCCCAACGCAATT 240
lcl|NG_065438.1_cds_WP_140423320.1_1_[gene=blaOXA]_[locus_tag=A7J11_06282]_[protein=OXA-10_family_class_D_beta-lactamase_OXA-827]_[protein_id=WP_14042     GCATCAACATTTAAGATCCCCAACGCAATT 240
lcl|NG_065881.1_cds_WP_148044423.1_1_[gene=blaOXA]_[locus_tag=A7J11_06380]_[protein=OXA-10_family_class_D_beta-lactamase_OXA-836]_[protein_id=WP_14804     GCATCAACATTTAAGATCCCCAGCGCAATT 240
lcl|NG_070899.1_cds_WP_121331722.1_1_[gene=blaOXA]_[locus_tag=A7J11_06955]_[protein=OXA-10_family_class_D_beta-lactamase_OXA-932]_[protein_id=WP_12133     GCATCAACATTTAAGATCCCCAACGCAATT 240
lcl|NG_070900.1_cds_WP_141989064.1_1_[gene=blaOXA]_[locus_tag=A7J11_06959]_[protein=OXA-10_family_extended-spectrum_class_D_beta-lactamase_OXA-935]_[p     GCATCAACATTTAAGATCCCCAACGCAATT 240
lcl|NG_076675.1_cds_WP_219860727.1_1_[gene=blaOXA]_[locus_tag=A7J11_07181]_[protein=OXA-10_family_class_D_beta-lactamase_OXA-1015]_[protein_id=WP_2198     GCATCAACATTTAAGATCCCCGACGCAATT 240
lcl|NG_079236.1_cds_WP_240067727.1_1_[gene=blaOXA]_[locus_tag=A7J11_07369]_[protein=OXA-10_family_class_D_beta-lactamase_OXA-1046]_[protein_id=WP_2400     GCATCAACATTTAAGATCCCCAACGCAATT 240
lcl|NG_079242.1_cds_WP_240067732.1_1_[gene=blaOXA]_[locus_tag=A7J11_07342]_[protein=OXA-10_family_class_D_beta-lactamase_OXA-1053]_[protein_id=WP_2400     GCATCAACATTTAAGATCCCCAACGCAATT 240
lcl|NG_079928.1_cds_WP_242934105.1_1_[gene=blaOXA]_[locus_tag=A7J11_07438]_[protein=OXA-10_family_class_D_beta-lactamase_OXA-1086]_[protein_id=WP_2429     GCATCAACATTTAAGATCCCCAACGCAATT 240
lcl|NG_081704.1_cds_WP_256875608.1_1_[gene=blaOXA]_[locus_tag=A7J11_07666]_[protein=OXA-10_family_class_D_beta-lactamase_OXA-1087]_[protein_id=WP_2568     GCATCAACATTTAAGATCCCCAACGCAATT 240
lcl|NG_081706.1_cds_WP_256875610.1_1_[gene=blaOXA]_[locus_tag=A7J11_07673]_[protein=OXA-10_family_class_D_beta-lactamase_OXA-1120]_[protein_id=WP_2568     GCATCAACATTTAAGATCCCCAACGCAATT 240
lcl|NG_081793.1_cds_WP_257394582.1_1_[gene=blaOXA]_[locus_tag=A7J11_07699]_[protein=OXA-10_family_class_D_beta-lactamase_OXA-1141]_[protein_id=WP_2573     GCATCAACATTTAAGATCCCCAACGCAATT 240
lcl|NG_088411.1_cds_WP_262697144.1_1_[gene=blaOXA]_[locus_tag=A7J11_07753]_[protein=OXA-10_family_class_D_beta-lactamase_OXA-1147]_[protein_id=WP_2626     GCATCAACATTTAAGATCCCCAGCGCAATT 240
lcl|NG_088412.1_cds_WP_262697145.1_1_[gene=blaOXA]_[locus_tag=A7J11_07718]_[protein=OXA-10_family_class_D_beta-lactamase_OXA-1148]_[protein_id=WP_2626     GCATCAACATTTAAGATCCCCACCGCAATT 240
lcl|NG_148655.1_cds_WP_268871873.1_1_[gene=blaOXA]_[locus_tag=A7J11_07894]_[protein=OXA-10_family_class_D_beta-lactamase_OXA-1168]_[protein_id=WP_2688     GCATCAACATTTAAGATCCCCAACGCAATT 240
lcl|NG_148656.1_cds_WP_268871874.1_1_[gene=blaOXA]_[locus_tag=A7J11_07895]_[protein=OXA-10_family_class_D_beta-lactamase_OXA-1169]_[protein_id=WP_2688     GCATCAACATTTAAGATCCCCACCGCAATT 240
lcl|NG_148657.1_cds_WP_268871875.1_1_[gene=blaOXA]_[locus_tag=A7J11_07896]_[protein=OXA-10_family_class_D_beta-lactamase_OXA-1170]_[protein_id=WP_2688     GCATCAACATTTAAGATCCCCAACGCAATT 240
lcl|NG_148658.1_cds_WP_268871876.1_1_[gene=blaOXA]_[locus_tag=A7J11_07897]_[protein=OXA-10_family_class_D_beta-lactamase_OXA-1171]_[protein_id=WP_2688     GCATCAACATTTAAGATCCCCAACGCAATT 240
lcl|NG_148662.1_cds_WP_268871879.1_1_[gene=blaOXA]_[locus_tag=A7J11_07893]_[protein=OXA-10_family_class_D_beta-lactamase_OXA-1175]_[protein_id=WP_2688     GCATCAACATTTAAGATCCCCAACGCAATT 240
lcl|NG_148667.1_cds_WP_263096442.1_1_[gene=blaOXA]_[locus_tag=A7J11_07834]_[protein=OXA-10_family_class_D_beta-lactamase_OXA-1184]_[protein_id=WP_2630     GCATCAACATTTAAGATCCCCAACGCAATT 240
lcl|NG_157022.1_cds_WP_279240790.1_1_[gene=blaOXA]_[locus_tag=A7J11_08001]_[protein=OXA-10_family_class_D_beta-lactamase_OXA-1088]_[protein_id=WP_2792     GCATCAACATTTAAGATCCCCAACGCAATT 240
lcl|NG_203407.1_cds_WP_281441144.1_1_[gene=blaOXA]_[locus_tag=A7J11_08072]_[protein=OXA-10_family_class_D_beta-lactamase_OXA-1203]_[protein_id=WP_2814     GTATCAACATTTAAGATCCCCAACGCAATT 240
lcl|NG_242581.1_cds_WP_338424120.1_1_[gene=blaOXA]_[locus_tag=A7J11_08344]_[protein=OXA-10_family_class_D_beta-lactamase_OXA-1231]_[protein_id=WP_3384     GCATCAACATTTAAGATCCCCAACGCAATT 240
lcl|NG_242582.1_cds_WP_338424121.1_1_[gene=blaOXA]_[locus_tag=A7J11_08345]_[protein=OXA-10_family_class_D_beta-lactamase_OXA-1232]_[protein_id=WP_3384     GCATCAACATTTAAGATCCCCAACGCAATT 240
lcl|NG_242583.1_cds_WP_338424122.1_1_[gene=blaOXA]_[locus_tag=A7J11_08346]_[protein=OXA-10_family_class_D_beta-lactamase_OXA-1233]_[protein_id=WP_3384     GCATCAACATTTAAGATCCCCAACGCAATT 240
lcl|NG_242743.1_cds_WP_309258826.1_1_[gene=blaOXA]_[locus_tag=A7J11_08439]_[protein=OXA-10_family_class_D_beta-lactamase_OXA-1204]_[protein_id=WP_3092     GCATCAACATTTAAGATCCCCAACGCAATT 240
lcl|NG_242750.1_cds_WP_311055936.1_1_[gene=blaOXA]_[locus_tag=A7J11_08498]_[protein=OXA-10_family_class_D_beta-lactamase_OXA-1247]_[protein_id=WP_3110     GCATCAACATTTAAGATCCCCAACGCAATT 240
lcl|NG_242751.1_cds_WP_367187969.1_1_[gene=blaOXA]_[locus_tag=A7J11_08499]_[protein=OXA-10_family_class_D_beta-lactamase_OXA-1248]_[protein_id=WP_3671     GCATCAACATTTAAGATCCCCAACGCAATT 240
lcl|NG_242760.1_cds_WP_367187973.1_1_[gene=blaOXA]_[locus_tag=A7J11_08512]_[protein=OXA-10_family_class_D_beta-lactamase_OXA-1257]_[protein_id=WP_3671     GCATCAACATTTAAGATCCCCAACGCAATT 240
lcl|NG_243520.1_cds_WP_375516078.1_1_[gene=blaOXA]_[locus_tag=A7J11_08624]_[protein=OXA-10_family_class_D_beta-lactamase_OXA-1302]_[protein_id=WP_3755     GTATCAACATTTAAGATCCCCACCGCAATT 240
lcl|NG_244549.1_cds_WP_420354117.1_1_[gene=blaOXA]_[locus_tag=A7J11_08787]_[protein=OXA-10_family_class_D_beta-lactamase_OXA-1332]_[protein_id=WP_4203     GCATCAACATTTAAGATCCCCAACGCAATT 240
lcl|NG_244567.1_cds_WP_420354131.1_1_[gene=blaOXA]_[locus_tag=A7J11_08866]_[protein=OXA-10_family_class_D_beta-lactamase_OXA-1350]_[protein_id=WP_4203     GCATCAACATTTAAGATCCCCAGCGCAATT 240
lcl|NG_244568.1_cds_WP_420354132.1_1_[gene=blaOXA]_[locus_tag=A7J11_08867]_[protein=OXA-10_family_class_D_beta-lactamase_OXA-1351]_[protein_id=WP_4203     GCATCAACATTTAAGATCCTCAACGCAATT 240
lcl|NG_244569.1_cds_WP_420354133.1_1_[gene=blaOXA]_[locus_tag=A7J11_08868]_[protein=OXA-10_family_class_D_beta-lactamase_OXA-1352]_[protein_id=WP_4203     GTATCAACATTTAAGATCCCCAACGCAATT 240
lcl|NG_244570.1_cds_WP_420354134.1_1_[gene=blaOXA]_[locus_tag=A7J11_08869]_[protein=OXA-10_family_class_D_beta-lactamase_OXA-1353]_[protein_id=WP_4203     GCATCAACATTTAAGATCCCCGACGCAATT 240
lcl|OL901270.1_cds_UHO07581.1_1_[gene=blaOXA]_[protein=OXA-10_family_class_D_beta-lactamase_OXA-1046]_[protein_id=UHO07581.1]_[location=1..801]_[gbkey     GCATCAACATTTAAGATCCCCAACGCAATT 240
lcl|OM643280.1_cds_ULU82664.1_1_[gene=blaOXA]_[protein=OXA-10_family_class_D_beta-lactamase_OXA-1086]_[protein_id=ULU82664.1]_[location=1..801]_[gbkey     GCATCAACATTTAAGATCCCCAACGCAATT 240
lcl|OM681520.1_cds_ULU82666.1_1_[gene=blaOXA]_[protein=OXA-10_family_class_D_beta-lactamase_OXA-1087]_[protein_id=ULU82666.1]_[location=1..801]_[gbkey     GCATCAACATTTAAGATCCCCAACGCAATT 240
lcl|OM681521.1_cds_ULU82667.1_1_[gene=blaOXA]_[protein=OXA-10_family_class_D_beta-lactamase_OXA-1088]_[protein_id=ULU82667.1]_[location=1..801]_[gbkey     GCATCAACATTTAAGATCCCCAACGCAATT 240
lcl|ON651492.1_cds_UTS94245.1_1_[gene=blaOXA]_[protein=OXA-10_family_class_D_beta-lactamase_OXA-1087]_[protein_id=UTS94245.1]_[location=1..801]_[gbkey     GCATCAACATTTAAGATCCCCAACGCAATT 240
lcl|ON721379.1_cds_USC31971.1_1_[gene=blaOXA]_[protein=OXA-10_family_class_D_beta-lactamase_OXA-1120]_[protein_id=USC31971.1]_[location=1..801]_[gbkey     GCATCAACATTTAAGATCCCCAACGCAATT 240
lcl|OP131858.1_cds_UUM03674.1_1_[gene=blaOXA]_[protein=OXA-10_family_class_D_beta-lactamase_OXA-1141]_[protein_id=UUM03674.1]_[location=1..801]_[gbkey     GCATCAACATTTAAGATCCCCAACGCAATT 240
lcl|OP158703.1_cds_UUT09021.1_1_[gene=blaOXA]_[protein=OXA-10_family_class_D_beta-lactamase_OXA-1147]_[protein_id=UUT09021.1]_[location=1..807]_[gbkey     GCATCAACATTTAAGATCCCCAGCGCAATT 240
lcl|OP806894.1_cds_UZQ18794.1_1_[gene=blaOXA]_[protein=OXA-10_family_class_D_beta-lactamase_OXA-1175]_[protein_id=UZQ18794.1]_[location=1..828]_[gbkey     GCATCAACATTTAAGATCCCCAACGCAATT 240
lcl|OP806895.1_cds_UZQ18795.1_1_[gene=blaOXA]_[protein=OXA-10_family_class_D_beta-lactamase_OXA-1168]_[protein_id=UZQ18795.1]_[location=1..813]_[gbkey     GCATCAACATTTAAGATCCCCAACGCAATT 240
lcl|OP806896.1_cds_UZQ18796.1_1_[gene=blaOXA]_[protein=OXA-10_family_class_D_beta-lactamase_OXA-1169]_[protein_id=UZQ18796.1]_[location=1..801]_[gbkey     GCATCAACATTTAAGATCCCCACCGCAATT 240
lcl|OP806897.1_cds_UZQ18797.1_1_[gene=blaOXA]_[protein=OXA-10_family_class_D_beta-lactamase_OXA-1170]_[protein_id=UZQ18797.1]_[location=1..801]_[gbkey     GCATCAACATTTAAGATCCCCAACGCAATT 240
lcl|OP806898.1_cds_UZQ18798.1_1_[gene=blaOXA]_[protein=OXA-10_family_class_D_beta-lactamase_OXA-1171]_[protein_id=UZQ18798.1]_[location=1..801]_[gbkey     GCATCAACATTTAAGATCCCCAACGCAATT 240
lcl|OQ948126.1_cds_WHL50409.1_1_[gene=blaOXA]_[protein=OXA-10_family_class_D_beta-lactamase_OXA-1202]_[protein_id=WHL50409.1]_[location=1..801]_[gbkey     GCATCAACATTTAAGATCCCCAACGCAATT 240
lcl|OR025344.1_cds_WHU50588.1_1_[gene=blaOXA]_[protein=OXA-10_family_class_D_beta-lactamase_OXA-1204]_[protein_id=WHU50588.1]_[location=1..801]_[gbkey     GCATCAACATTTAAGATCCCCAACGCAATT 240
lcl|OR466687.1_cds_WMW30710.1_29_[gene=blaOXA]_[locus_tag=blaOXA-10]_[protein=oxacillin-hydrolyzing_class_D_beta-lactamase_OXA-10]_[protein_id=WMW3071     GCATCAACATTTAAGATCCCCAACGCAATT 240
lcl|PP328942.1_cds_WVW91695.1_1_[gene=blaOXA]_[protein=OXA-10_family_class_D_beta-lactamase_OXA-1231]_[protein_id=WVW91695.1]_[location=1..801]_[gbkey     GCATCAACATTTAAGATCCCCAACGCAATT 240
lcl|PP328943.1_cds_WVW91696.1_1_[gene=blaOXA]_[protein=OXA-10_family_class_D_beta-lactamase_OXA-1232]_[protein_id=WVW91696.1]_[location=1..801]_[gbkey     GCATCAACATTTAAGATCCCCAACGCAATT 240
lcl|PP328944.1_cds_WVW91697.1_1_[gene=blaOXA]_[protein=OXA-10_family_class_D_beta-lactamase_OXA-1233]_[protein_id=WVW91697.1]_[location=1..801]_[gbkey     GCATCAACATTTAAGATCCCCAACGCAATT 240
lcl|PP766715.1_cds_XAP03056.1_1_[gene=blaOXA]_[protein=OXA-10_family_class_D_beta-lactamase_OXA-1247]_[protein_id=XAP03056.1]_[location=1..801]_[gbkey     GCATCAACATTTAAGATCCCCAACGCAATT 240
lcl|PP766716.1_cds_XAP03057.1_1_[gene=blaOXA]_[protein=OXA-10_family_class_D_beta-lactamase_OXA-1248]_[protein_id=XAP03057.1]_[location=1..801]_[gbkey     GCATCAACATTTAAGATCCCCAACGCAATT 240
lcl|PP895198.1_cds_XBS36001.1_1_[gene=blaOXA]_[protein=OXA-10_family_class_D_beta-lactamase_OXA-1257]_[protein_id=XBS36001.1]_[location=1..801]_[gbkey     GCATCAACATTTAAGATCCCCAACGCAATT 240
lcl|PQ005596.1_cds_XDE69813.1_6_[gene=blaOXA]_[protein=oxacillin-hydrolyzing_class_D_beta-lactamase_OXA-10]_[protein_id=XDE69813.1]_[location=6462..72     GCATCAACATTTAAGATCCCCAACGCAATT 240
lcl|PV035073.1_cds_XNY96396.1_1_[gene=blaOXA]_[protein=OXA-10_family_class_D_beta-lactamase_OXA-1332]_[protein_id=XNY96396.1]_[location=1..801]_[gbkey     GCATCAACATTTAAGATCCCCAACGCAATT 240
lcl|PV075121.1_cds_XOU30585.1_1_[gene=blaOXA]_[protein=OXA-10_family_class_D_beta-lactamase_OXA-1350]_[protein_id=XOU30585.1]_[location=1..801]_[gbkey     GCATCAACATTTAAGATCCCCAGCGCAATT 240
lcl|PV075122.1_cds_XOU30586.1_1_[gene=blaOXA]_[protein=OXA-10_family_class_D_beta-lactamase_OXA-1351]_[protein_id=XOU30586.1]_[location=1..801]_[gbkey     GCATCAACATTTAAGATCCTCAACGCAATT 240
lcl|PV075123.1_cds_XOU30587.1_1_[gene=blaOXA]_[protein=OXA-10_family_class_D_beta-lactamase_OXA-1352]_[protein_id=XOU30587.1]_[location=1..798]_[gbkey     GTATCAACATTTAAGATCCCCAACGCAATT 240
lcl|PV075124.1_cds_XOU30588.1_1_[gene=blaOXA]_[protein=OXA-10_family_class_D_beta-lactamase_OXA-1353]_[protein_id=XOU30588.1]_[location=1..804]_[gbkey     GCATCAACATTTAAGATCCCCGACGCAATT 240
lcl|PV878567.1_cds_XXP60806.1_1_[gene=blaOXA]_[protein=OXA-10_family_class_D_beta-lactamase_OXA-1387]_[protein_id=XXP60806.1]_[location=1..801]_[gbkey     GCATCAACATTTAAGATCCCCAACGCAATT 240
lcl|PV878570.1_cds_XXP60809.1_1_[gene=blaOXA]_[protein=OXA-10_family_class_D_beta-lactamase_OXA-1352]_[protein_id=XXP60809.1]_[location=1..798]_[gbkey     GTATCAACATTTAAGATCCCCAACGCAATT 240
lcl|PV878573.1_cds_XXP60812.1_1_[gene=blaOXA]_[protein=OXA-10_family_class_D_beta-lactamase_OXA-1392]_[protein_id=XXP60812.1]_[location=1..801]_[gbkey     GCATCAACATTTAAGATCCCCAACGCAATT 240
lcl|PV878574.1_cds_XXP60813.1_1_[gene=blaOXA]_[protein=OXA-10_family_class_D_beta-lactamase_OXA-1393]_[protein_id=XXP60813.1]_[location=1..801]_[gbkey     GCATCAACATTTAAGATCCCCAACGCAATT 240
lcl|PV878577.1_cds_XXP60816.1_1_[gene=blaOXA]_[protein=OXA-10_family_class_D_beta-lactamase_OXA-1351]_[protein_id=XXP60816.1]_[location=1..801]_[gbkey     GCATCAACATTTAAGATCCTCAACGCAATT 240
                                                                                                                                                                                         

OXA-1_consensus                                                                                                                                            ATGGCATTTGATGCGGAAATAATAGATCAG 270
OXA01_crRNA                                                                                                                                                ------------------------------ 270
Forward_primer                                                                                                                                             ------------------------------ 270
Reverse_primer                                                                                                                                             ------------------------------ 270
lcl|NG_203406.1_cds_WP_290468360.1_1_[gene=blaOXA]_[locus_tag=A7J11_08102]_[protein=OXA-10_family_class_D_beta-lactamase_OXA-1202]_[protein_id=WP_2904     ATCGGCCTAGAAACTGGTGTCATAAAGAAT 270
lcl|NG_070749.1_cds_WP_188331877.1_1_[gene=blaOXA]_[locus_tag=A7J11_06933]_[protein=OXA-10_family_class_D_beta-lactamase_OXA-928]_[protein_id=WP_18833     ATCGGCCTAGAAACTGGTGTCATAAAGAAT 270
lcl|KX388630.1_cds_ANM44758.1_1_[gene=blaOXA]_[protein=OXA-10_family_class_D_beta-lactamase_OXA-520]_[protein_id=ANM44758.1]_[location=1..801]_[gbkey=     ATCGGCCTAGAAACTGGTGTCATAAAGAAT 270
lcl|NG_049469.1_cds_WP_032491804.1_1_[gene=blaOXA]_[locus_tag=A7J11_01744]_[protein=OXA-10_family_extended-spectrum_class_D_beta-lactamase_OXA-17]_[pr     ATCGGCCTAGAAACTGGTGTCATAAAGAAT 270
lcl|PQ218334.1_cds_XGD01540.1_1_[gene=blaOXA]_[protein=OXA-10_family_class_D_beta-lactamase_OXA-1302]_[protein_id=XGD01540.1]_[location=1..801]_[gbkey     ATCGGCCTAGAAACTGGTGTCATAAAGAAT 270
lcl|MN186038.1_cds_QDO71691.1_1_[gene=blaOXA]_[protein=OXA-10_family_oxacillin-hydrolyzing_class_D_extended-spectrum_beta-lactamase_OXA-836]_[protein_     ATCGGCCTAGAAACTGGTGTCATAAAGAAT 270
lcl|AY536743.1_cds_AAS59139.1_4_[gene=blaoxa-10]_[protein=beta-lactamase_resistance_protein]_[protein_id=AAS59139.1]_[location=3433..4233]_[gbkey=CDS]     ATCGGCCTAGAAACTGGTGTCATAAAGAAT 270
lcl|DQ141319.1_cds_AAZ78322.1_3_[gene=blaoxa-10]_[protein=oxacillinase]_[protein_id=AAZ78322.1]_[location=1387..2187]_[gbkey=CDS]                          ATCGGCCTAGAAACTGGTGTCATAAAGAAT 270
lcl|DQ288250.1_cds_ABB92627.1_3_[gene=blaoxa-10]_[protein=oxacillinase]_[protein_id=ABB92627.1]_[location=1387..2187]_[gbkey=CDS]                          ATCGGCCTAGAAACTGGTGTCATAAAGAAT 270
lcl|EF490315.1_cds_ABQ10574.1_2_[gene=blaoxa-10]_[protein=beta-lactamase_resistance_protein]_[protein_id=ABQ10574.1]_[location=880..1680]_[gbkey=CDS]      ATCGGCCTAGAAACTGGTGTCATAAAGAAT 270
lcl|HQ386834.1_cds_AEH57056.1_3_[gene=blaOXA-10]_[protein=beta-lactamase_resistance_protein]_[protein_id=AEH57056.1]_[location=1465..2265]_[gbkey=CDS]     ATCGGCCTAGAAACTGGTGTCATAAAGAAT 270
lcl|HQ386837.1_cds_AEH57073.1_3_[gene=blaOXA-10]_[protein=beta-lactamase_resistance_protein]_[protein_id=AEH57073.1]_[location=1465..2265]_[gbkey=CDS]     ATCGGCCTAGAAACTGGTGTCATAAAGAAT 270
lcl|JX566705.1_cds_AFY03462.1_4_[gene=blaOXA-10]_[protein=oxacillinase_OXA-10]_[protein_id=AFY03462.1]_[location=1818..2618]_[gbkey=CDS]                   ATCGGCCTAGAAACTGGTGTCATAAAGAAT 270
lcl|KF525298.1_cds_AGY30823.1_1_[protein=OXA-10]_[protein_id=AGY30823.1]_[location=118..918]_[gbkey=CDS]                                                   ATCGGCCTAGAAACTGGTGTCATAAAGAAT 270
lcl|KU886277.1_cds_ANQ39383.1_10_[gene=blaOXA-10]_[protein=class_D_beta-lactamase_OXA-10_(PSE-2)]_[protein_id=ANQ39383.1]_[location=7593..8393]_[gbkey     ATCGGCCTAGAAACTGGTGTCATAAAGAAT 270
lcl|KU886278.1_cds_ANQ39395.1_6_[gene=blaOXA-10]_[protein=class_D_beta-lactamase_OXA-10]_[protein_id=ANQ39395.1]_[location=5012..5812]_[gbkey=CDS]         ATCGGCCTAGAAACTGGTGTCATAAAGAAT 270
lcl|MH384610.1_cds_AWS00754.1_1_[gene=blaOXA]_[protein=OXA-10_family_class_D_beta-lactamase_OXA-655]_[protein_id=AWS00754.1]_[location=176..976]_[gbke     ATCGGCCTAGAAACTGGTGTCATAAAGAAT 270
lcl|MH384611.1_cds_AWS00755.1_1_[gene=blaOXA]_[protein=OXA-10_family_class_D_beta-lactamase_OXA-656]_[protein_id=AWS00755.1]_[location=176..976]_[gbke     ATCGGCCTAGAAACTGGTGTCATAAAGAAT 270
lcl|MH780094.1_cds_AXQ11886.1_1_[gene=blaOXA]_[protein=OXA-10_family_class_D_beta-lactamase_OXA-736]_[protein_id=AXQ11886.1]_[location=1..801]_[gbkey=     ATCGGCCTAGAAACTGGTGTCATAAAGAAT 270
lcl|MH780097.1_cds_AXQ11889.1_1_[gene=blaOXA]_[protein=OXA-10_family_class_D_beta-lactamase_OXA-676]_[protein_id=AXQ11889.1]_[location=1..801]_[gbkey=     ATCGGCCTAGAAACTGGTGTCATAAAGAAT 270
lcl|MH780098.1_cds_AXQ11890.1_1_[gene=blaOXA]_[protein=OXA-10_family_class_D_beta-lactamase_OXA-677]_[protein_id=AXQ11890.1]_[location=1..801]_[gbkey=     ATCGGCCTAGAAACTGGTGTCATAAAGAAT 270
lcl|MK482719.1_cds_QBC36178.1_1_[gene=blaOXA]_[protein=OXA-10_family_class_D_beta-lactamase_OXA-794]_[protein_id=QBC36178.1]_[location=1..801]_[gbkey=     ATCGGCCTAGAAACTGGTGTCATAAAGAAT 270
lcl|MK482720.1_cds_QBC36179.1_1_[gene=blaOXA]_[protein=OXA-10_family_class_D_beta-lactamase_OXA-795]_[protein_id=QBC36179.1]_[location=1..795]_[gbkey=     ATCGGCCTAGAAACTGGTGTCATAAAGAAT 270
lcl|MK750000.1_cds_QBZ67150.1_1_[gene=blaOXA]_[protein=OXA-10_family_class_D_beta-lactamase_OXA-823]_[protein_id=QBZ67150.1]_[location=1..801]_[gbkey=     ATCGGCCTAGAAACTGGTGTCATAAAGAAT 270
lcl|MK750001.1_cds_QBZ67151.1_1_[gene=blaOXA]_[protein=OXA-10_family_class_D_beta-lactamase_OXA-824]_[protein_id=QBZ67151.1]_[location=1..801]_[gbkey=     ATCGGCCTAGAAACTGGTGTCATAAAGAAT 270
lcl|MK840577.1_cds_QCF61856.1_1_[gene=blaOXA]_[protein=OXA-10_family_class_D_beta-lactamase_OXA-827]_[protein_id=QCF61856.1]_[location=1..801]_[gbkey=     ATCGGCCTAGAAACTGGTGTCATAAAGAAT 270
lcl|MT891151.1_cds_QNH80866.1_1_[gene=blaOXA]_[protein=OXA-10_family_class_D_beta-lactamase_OXA-928]_[protein_id=QNH80866.1]_[location=1..786]_[gbkey=     ATCGGCCTAGAAACTGGTGTCATAAAGAAT 270
lcl|MW021506.1_cds_QOC63222.1_1_[gene=blaOXA]_[protein=OXA-10_family_class_D_beta-lactamase_OXA-932]_[protein_id=QOC63222.1]_[location=1..801]_[gbkey=     ATCGGCCTAGAAACTGGTGTCATAAAGAAT 270
lcl|MZ449318.1_cds_QWY90352.1_1_[gene=blaOXA]_[protein=OXA-10_family_oxacillin-hydrolyzing_class_D_beta-lactamase_OXA-1015]_[protein_id=QWY90352.1]_[l     ATCGGCCTAGAAACTGGTGTCATAAAGAAT 270
lcl|NG_049395.1_cds_WP_063860937.1_1_[gene=blaOXA]_[locus_tag=A7J11_01858]_[protein=OXA-10_family_class_D_beta-lactamase_OXA-101]_[protein_id=WP_06386     ATCGGCCTAGAAACTGGTGTCATAAAGAAT 270
lcl|NG_049402.1_cds_WP_063860939.1_1_[gene=blaOXA]_[locus_tag=A7J11_00869]_[protein=OXA-10_family_extended-spectrum_class_D_beta-lactamase_OXA-11]_[pr     ATCGGCCTAGAAACTGGTGTCATAAAGAAT 270
lcl|NG_049429.1_cds_WP_063861035.1_1_[gene=blaOXA]_[locus_tag=A7J11_00709]_[protein=OXA-10_family_oxacillin-hydrolyzing_class_D_beta-lactamase_OXA-13]     ATCGGCCTAGAAACTGGTGTCATAAAGAAT 270
lcl|NG_049440.1_cds_WP_063861041.1_1_[gene=blaOXA]_[locus_tag=A7J11_02086]_[protein=OXA-10_family_extended-spectrum_class_D_beta-lactamase_OXA-142]_[p     ATCGGCCTAGAAACTGGTGTCATAAAGAAT 270
lcl|NG_049443.1_cds_WP_063861043.1_1_[gene=blaOXA]_[locus_tag=A7J11_02332]_[protein=OXA-10_family_extended-spectrum_class_D_beta-lactamase_OXA-145]_[p     ATCGGCCTAGAAACTGGTGTCATAAAGAAT 270
lcl|NG_049445.1_cds_WP_063861045.1_1_[gene=blaOXA]_[locus_tag=A7J11_02343]_[protein=OXA-10_family_extended-spectrum_class_D_beta-lactamase_OXA-147]_[p     ATCGGCCTAGAAACTGGTGTCATAAAGAAT 270
lcl|NG_049484.1_cds_WP_063861272.1_1_[gene=blaOXA]_[locus_tag=A7J11_02610]_[protein=OXA-10_family_extended-spectrum_class_D_beta-lactamase_OXA-183]_[p     ATCGGCCTAGAAACTGGTGTCATAAAGAAT 270
lcl|NG_049487.1_cds_WP_063861309.1_1_[gene=blaOXA]_[locus_tag=A7J11_00602]_[protein=OXA-10_family_extended-spectrum_class_D_beta-lactamase_OXA-19]_[pr     ATCGGCCTAGAAACTGGTGTCATAAAGAAT 270
lcl|NG_049529.1_cds_WP_063862149.1_1_[gene=blaOXA]_[locus_tag=A7J11_03278]_[protein=OXA-10_family_carbapenem-hydrolyzing_class_D_beta-lactamase_OXA-23     ATCGGCCTAGAAACTGGTGTCATAAAGAAT 270
lcl|NG_049535.1_cds_WP_063862274.1_1_[gene=blaOXA]_[locus_tag=A7J11_02847]_[protein=OXA-10_family_extended-spectrum_class_D_beta-lactamase_OXA-240]_[p     ATCGGCCTAGAAACTGGTGTCATAAAGAAT 270
lcl|NG_049541.1_cds_WP_063862394.1_1_[gene=blaOXA]_[locus_tag=A7J11_02233]_[protein=OXA-10_family_class_D_beta-lactamase_OXA-246]_[protein_id=WP_06386     ATCGGCCTAGAAACTGGTGTCATAAAGAAT 270
lcl|NG_049547.1_cds_WP_063862430.1_1_[gene=blaOXA]_[locus_tag=A7J11_02737]_[protein=OXA-10_family_class_D_beta-lactamase_OXA-251]_[protein_id=WP_06386     ATCGGCCTAGAAACTGGTGTCATAAAGAAT 270
lcl|NG_049551.1_cds_WP_014454104.1_1_[gene=blaOXA]_[locus_tag=A7J11_02755]_[protein=OXA-10_family_extended-spectrum_class_D_beta-lactamase_OXA-256]_[p     ATCGGCCTAGAAACTGGTGTCATAAAGAAT 270
lcl|NG_049577.1_cds_WP_032489753.1_1_[gene=blaOXA]_[locus_tag=A7J11_00630]_[protein=OXA-10_family_extended-spectrum_class_D_beta-lactamase_OXA-28]_[pr     ATCGGCCTAGAAACTGGTGTCATAAAGAAT 270
lcl|NG_049642.1_cds_WP_063862720.1_1_[gene=blaOXA]_[locus_tag=A7J11_00429]_[protein=OXA-10_family_extended-spectrum_class_D_beta-lactamase_OXA-35]_[pr     ATCGGCCTAGAAACTGGTGTCATAAAGAAT 270
lcl|NG_049740.1_cds_WP_063864086.1_1_[gene=blaOXA]_[locus_tag=A7J11_03457]_[protein=OXA-10_family_class_D_beta-lactamase_OXA-454]_[protein_id=WP_06386     ATCGGCCTAGAAACTGGTGTCATAGAGAAT 270
lcl|NG_049796.1_cds_WP_063864264.1_1_[gene=blaOXA]_[locus_tag=A7J11_01257]_[protein=OXA-10_family_extended-spectrum_class_D_beta-lactamase_OXA-56]_[pr     ATCGGCCTAGAAACTGGTGTCATAAAGAAT 270
lcl|NG_049810.1_cds_WP_063864530.1_1_[gene=blaOXA]_[locus_tag=A7J11_00665]_[protein=OXA-10_family_oxacillin-hydrolyzing_class_D_beta-lactamase_OXA-7]_     ATCGGCCTAGAAACTGGTGTCATAAAGAAT 270
lcl|NG_049815.1_cds_WP_063864532.1_1_[gene=blaOXA]_[locus_tag=A7J11_01853]_[protein=OXA-10_family_extended-spectrum_class_D_beta-lactamase_OXA-74]_[pr     ATCGGCCTAGAAACTGGTGTCATAAAGAAT 270
lcl|NG_050656.1_cds_WP_064056056.1_1_[gene=blaOXA]_[locus_tag=A7J11_03650]_[protein=OXA-10_family_extended-spectrum_class_D_beta-lactamase_OXA-14]_[pr     ATCGGCCTAGAAACTGGTGTCATAAAGAAT 270
lcl|NG_050979.1_cds_WP_065159014.1_1_[gene=blaOXA]_[locus_tag=A7J11_03748]_[protein=OXA-10_family_class_D_beta-lactamase_OXA-520]_[protein_id=WP_06515     ATCGGCCTAGAAACTGGTGTCATAAAGAAT 270
lcl|NG_055653.1_cds_WP_099156044.1_1_[gene=blaOXA]_[locus_tag=A7J11_05184]_[protein=OXA-10_family_class_D_beta-lactamase_OXA-368]_[protein_id=WP_09915     ATCGGCCTAGAAACTGGTGTCATAAAGAAT 270
lcl|NG_061386.1_cds_WP_032410229.1_1_[gene=blaOXA]_[locus_tag=A7J11_05809]_[protein=OXA-10_family_class_D_beta-lactamase_OXA-663]_[protein_id=WP_03241     ATCGGCCTAGAAACTGGTGTCATAAAGAAT 270
lcl|NG_062252.1_cds_WP_122630842.1_1_[gene=blaOXA]_[locus_tag=A7J11_05914]_[protein=OXA-10_family_carbapenem-hydrolyzing_class_D_beta-lactamase_OXA-65     ATCGGCCTAGAAACTGGTGTCATAAAGAAT 270
lcl|NG_062253.1_cds_WP_122630843.1_1_[gene=blaOXA]_[locus_tag=A7J11_05915]_[protein=OXA-10_family_class_D_beta-lactamase_OXA-656]_[protein_id=WP_12263     ATCGGCCTAGAAACTGGTGTCATAAAGAAT 270
lcl|NG_062268.1_cds_WP_122630855.1_1_[gene=blaOXA]_[locus_tag=A7J11_05932]_[protein=OXA-10_family_extended-spectrum_class_D_beta-lactamase_OXA-736]_[p     ATCGGCCTAGAAACTGGTGTCATAAAGAAT 270
lcl|NG_062271.1_cds_WP_122630858.1_1_[gene=blaOXA]_[locus_tag=A7J11_05935]_[protein=OXA-10_family_extended-spectrum_class_D_beta-lactamase_OXA-676]_[p     ATCGGCCTAGAAACTGGTGTCATAAAGAAT 270
lcl|NG_062272.1_cds_WP_122630859.1_1_[gene=blaOXA]_[locus_tag=A7J11_05936]_[protein=OXA-10_family_class_D_beta-lactamase_OXA-677]_[protein_id=WP_12263     ATCGGCCTAGAAACTGGTGTCATAAAGAAT 270
lcl|NG_064752.1_cds_WP_136512086.1_1_[gene=blaOXA]_[locus_tag=A7J11_06198]_[protein=OXA-10_family_class_D_beta-lactamase_OXA-794]_[protein_id=WP_13651     ATCGGCCTAGAAACTGGTGTCATAAAGAAT 270
lcl|NG_064753.1_cds_WP_136512087.1_1_[gene=blaOXA]_[locus_tag=A7J11_06199]_[protein=OXA-10_family_class_D_beta-lactamase_OXA-795]_[protein_id=WP_13651     ATCGGCCTAGAAACTGGTGTCATAAAGAAT 270
lcl|NG_064780.1_cds_WP_136512103.1_1_[gene=blaOXA]_[locus_tag=A7J11_06240]_[protein=OXA-10_family_class_D_beta-lactamase_OXA-823]_[protein_id=WP_13651     ATCGGCCTAGAAACTGGTGTCATAAAGAAT 270
lcl|NG_064781.1_cds_WP_136512104.1_1_[gene=blaOXA]_[locus_tag=A7J11_06241]_[protein=OXA-10_family_class_D_beta-lactamase_OXA-824]_[protein_id=WP_13651     ATCGGCCTAGAAACTGGTGTCATAAAGAAT 270
lcl|NG_065438.1_cds_WP_140423320.1_1_[gene=blaOXA]_[locus_tag=A7J11_06282]_[protein=OXA-10_family_class_D_beta-lactamase_OXA-827]_[protein_id=WP_14042     ATCGGCCTAGAAACTGGTGTCATAAAGAAT 270
lcl|NG_065881.1_cds_WP_148044423.1_1_[gene=blaOXA]_[locus_tag=A7J11_06380]_[protein=OXA-10_family_class_D_beta-lactamase_OXA-836]_[protein_id=WP_14804     ATCGGCCTAGAAACTGGTGTCATAAAGAAT 270
lcl|NG_070899.1_cds_WP_121331722.1_1_[gene=blaOXA]_[locus_tag=A7J11_06955]_[protein=OXA-10_family_class_D_beta-lactamase_OXA-932]_[protein_id=WP_12133     ATCGGCCTAGAAACTGGTGTCATAAAGAAT 270
lcl|NG_070900.1_cds_WP_141989064.1_1_[gene=blaOXA]_[locus_tag=A7J11_06959]_[protein=OXA-10_family_extended-spectrum_class_D_beta-lactamase_OXA-935]_[p     ATCGGCCTAGAAACTGGTGTCATAAAGAAT 270
lcl|NG_076675.1_cds_WP_219860727.1_1_[gene=blaOXA]_[locus_tag=A7J11_07181]_[protein=OXA-10_family_class_D_beta-lactamase_OXA-1015]_[protein_id=WP_2198     ATCGGCCTAGAAACTGGTGTCATAAAGAAT 270
lcl|NG_079236.1_cds_WP_240067727.1_1_[gene=blaOXA]_[locus_tag=A7J11_07369]_[protein=OXA-10_family_class_D_beta-lactamase_OXA-1046]_[protein_id=WP_2400     ATCGGCCTAGAAACTGGTGTCATAAAGAAT 270
lcl|NG_079242.1_cds_WP_240067732.1_1_[gene=blaOXA]_[locus_tag=A7J11_07342]_[protein=OXA-10_family_class_D_beta-lactamase_OXA-1053]_[protein_id=WP_2400     ATCGGCCTAGAAACTGGTGTCATAAAGAAT 270
lcl|NG_079928.1_cds_WP_242934105.1_1_[gene=blaOXA]_[locus_tag=A7J11_07438]_[protein=OXA-10_family_class_D_beta-lactamase_OXA-1086]_[protein_id=WP_2429     ATCGGCCTAGAAACTAGTGTCATAAAGAAT 270
lcl|NG_081704.1_cds_WP_256875608.1_1_[gene=blaOXA]_[locus_tag=A7J11_07666]_[protein=OXA-10_family_class_D_beta-lactamase_OXA-1087]_[protein_id=WP_2568     ATCGGCCTAGAAACTGGTGTCATAAAGAAT 270
lcl|NG_081706.1_cds_WP_256875610.1_1_[gene=blaOXA]_[locus_tag=A7J11_07673]_[protein=OXA-10_family_class_D_beta-lactamase_OXA-1120]_[protein_id=WP_2568     ATCGGCCTAGAAACTGGTGTCATAAAGAAT 270
lcl|NG_081793.1_cds_WP_257394582.1_1_[gene=blaOXA]_[locus_tag=A7J11_07699]_[protein=OXA-10_family_class_D_beta-lactamase_OXA-1141]_[protein_id=WP_2573     ATCGGCCTAGAAACTGGTGTCATAAAGAAT 270
lcl|NG_088411.1_cds_WP_262697144.1_1_[gene=blaOXA]_[locus_tag=A7J11_07753]_[protein=OXA-10_family_class_D_beta-lactamase_OXA-1147]_[protein_id=WP_2626     ATCGGCCTAGAAACTGGTGTCATAAAGAAT 270
lcl|NG_088412.1_cds_WP_262697145.1_1_[gene=blaOXA]_[locus_tag=A7J11_07718]_[protein=OXA-10_family_class_D_beta-lactamase_OXA-1148]_[protein_id=WP_2626     ATCGGCCTAGAAACTGGTGTCATAAAGAAT 270
lcl|NG_148655.1_cds_WP_268871873.1_1_[gene=blaOXA]_[locus_tag=A7J11_07894]_[protein=OXA-10_family_class_D_beta-lactamase_OXA-1168]_[protein_id=WP_2688     ATCGGCCTAGAAACTGGTGTCATAAAGAAT 270
lcl|NG_148656.1_cds_WP_268871874.1_1_[gene=blaOXA]_[locus_tag=A7J11_07895]_[protein=OXA-10_family_class_D_beta-lactamase_OXA-1169]_[protein_id=WP_2688     ATCGGCCTAGAAACTGGTGTCATAAAGAAT 270
lcl|NG_148657.1_cds_WP_268871875.1_1_[gene=blaOXA]_[locus_tag=A7J11_07896]_[protein=OXA-10_family_class_D_beta-lactamase_OXA-1170]_[protein_id=WP_2688     ATCGGCCTAGAAACTGGTGTCATAAAGAAT 270
lcl|NG_148658.1_cds_WP_268871876.1_1_[gene=blaOXA]_[locus_tag=A7J11_07897]_[protein=OXA-10_family_class_D_beta-lactamase_OXA-1171]_[protein_id=WP_2688     ATCGGCCTAGAAACTGGTGTCATAAAGAAT 270
lcl|NG_148662.1_cds_WP_268871879.1_1_[gene=blaOXA]_[locus_tag=A7J11_07893]_[protein=OXA-10_family_class_D_beta-lactamase_OXA-1175]_[protein_id=WP_2688     ATCGGCCTAGAAACTGGTGTCATAAAGAAT 270
lcl|NG_148667.1_cds_WP_263096442.1_1_[gene=blaOXA]_[locus_tag=A7J11_07834]_[protein=OXA-10_family_class_D_beta-lactamase_OXA-1184]_[protein_id=WP_2630     ATCGGCCTAGAAACTGGTGTCATAAAGAAT 270
lcl|NG_157022.1_cds_WP_279240790.1_1_[gene=blaOXA]_[locus_tag=A7J11_08001]_[protein=OXA-10_family_class_D_beta-lactamase_OXA-1088]_[protein_id=WP_2792     ATCGGCCTAGAAACTGGTGTCATAAAGAAT 270
lcl|NG_203407.1_cds_WP_281441144.1_1_[gene=blaOXA]_[locus_tag=A7J11_08072]_[protein=OXA-10_family_class_D_beta-lactamase_OXA-1203]_[protein_id=WP_2814     ATCGGCCTAGAAACTGGTGTCATAAAGAAT 270
lcl|NG_242581.1_cds_WP_338424120.1_1_[gene=blaOXA]_[locus_tag=A7J11_08344]_[protein=OXA-10_family_class_D_beta-lactamase_OXA-1231]_[protein_id=WP_3384     ATCGGCCTAGAAACTGGTGTCATAAAGAAT 270
lcl|NG_242582.1_cds_WP_338424121.1_1_[gene=blaOXA]_[locus_tag=A7J11_08345]_[protein=OXA-10_family_class_D_beta-lactamase_OXA-1232]_[protein_id=WP_3384     ATCGGCCTAGAAACTGGTGTCATAAAGAAT 270
lcl|NG_242583.1_cds_WP_338424122.1_1_[gene=blaOXA]_[locus_tag=A7J11_08346]_[protein=OXA-10_family_class_D_beta-lactamase_OXA-1233]_[protein_id=WP_3384     ATCGGCCTAGAAACTGGTGTCATAAAGAAT 270
lcl|NG_242743.1_cds_WP_309258826.1_1_[gene=blaOXA]_[locus_tag=A7J11_08439]_[protein=OXA-10_family_class_D_beta-lactamase_OXA-1204]_[protein_id=WP_3092     ATCGGCCTAGAAACTGGTGTCATAAAGAAT 270
lcl|NG_242750.1_cds_WP_311055936.1_1_[gene=blaOXA]_[locus_tag=A7J11_08498]_[protein=OXA-10_family_class_D_beta-lactamase_OXA-1247]_[protein_id=WP_3110     ATCGGCCTAGAAACTGGTGTCATAAAGAAT 270
lcl|NG_242751.1_cds_WP_367187969.1_1_[gene=blaOXA]_[locus_tag=A7J11_08499]_[protein=OXA-10_family_class_D_beta-lactamase_OXA-1248]_[protein_id=WP_3671     ATCGGCCTAGAAACTGGTGTCATAAAGAAT 270
lcl|NG_242760.1_cds_WP_367187973.1_1_[gene=blaOXA]_[locus_tag=A7J11_08512]_[protein=OXA-10_family_class_D_beta-lactamase_OXA-1257]_[protein_id=WP_3671     ATCGGCCTAGAAACTGGTGTCATAAAGAAT 270
lcl|NG_243520.1_cds_WP_375516078.1_1_[gene=blaOXA]_[locus_tag=A7J11_08624]_[protein=OXA-10_family_class_D_beta-lactamase_OXA-1302]_[protein_id=WP_3755     ATCGGCCTAGAAACTGGTGTCATAAAGAAT 270
lcl|NG_244549.1_cds_WP_420354117.1_1_[gene=blaOXA]_[locus_tag=A7J11_08787]_[protein=OXA-10_family_class_D_beta-lactamase_OXA-1332]_[protein_id=WP_4203     ATCGGCCTAGAAACTGGTGTCATAAAGAAT 270
lcl|NG_244567.1_cds_WP_420354131.1_1_[gene=blaOXA]_[locus_tag=A7J11_08866]_[protein=OXA-10_family_class_D_beta-lactamase_OXA-1350]_[protein_id=WP_4203     ATCGGCCTAGAAACTGGTGTCATAAAGAAT 270
lcl|NG_244568.1_cds_WP_420354132.1_1_[gene=blaOXA]_[locus_tag=A7J11_08867]_[protein=OXA-10_family_class_D_beta-lactamase_OXA-1351]_[protein_id=WP_4203     ATCGGCCTAGAAACTGGTGTCATAAAGAAT 270
lcl|NG_244569.1_cds_WP_420354133.1_1_[gene=blaOXA]_[locus_tag=A7J11_08868]_[protein=OXA-10_family_class_D_beta-lactamase_OXA-1352]_[protein_id=WP_4203     ATCGGCCTAGAAACTGGTGTCATAAAGAAT 270
lcl|NG_244570.1_cds_WP_420354134.1_1_[gene=blaOXA]_[locus_tag=A7J11_08869]_[protein=OXA-10_family_class_D_beta-lactamase_OXA-1353]_[protein_id=WP_4203     ATCGGCCTAGAAACTGGTGTCATAAAGAAT 270
lcl|OL901270.1_cds_UHO07581.1_1_[gene=blaOXA]_[protein=OXA-10_family_class_D_beta-lactamase_OXA-1046]_[protein_id=UHO07581.1]_[location=1..801]_[gbkey     ATCGGCCTAGAAACTGGTGTCATAAAGAAT 270
lcl|OM643280.1_cds_ULU82664.1_1_[gene=blaOXA]_[protein=OXA-10_family_class_D_beta-lactamase_OXA-1086]_[protein_id=ULU82664.1]_[location=1..801]_[gbkey     ATCGGCCTAGAAACTAGTGTCATAAAGAAT 270
lcl|OM681520.1_cds_ULU82666.1_1_[gene=blaOXA]_[protein=OXA-10_family_class_D_beta-lactamase_OXA-1087]_[protein_id=ULU82666.1]_[location=1..801]_[gbkey     ATCGGCCTAGAAACTGGTGTCATAAAGAAT 270
lcl|OM681521.1_cds_ULU82667.1_1_[gene=blaOXA]_[protein=OXA-10_family_class_D_beta-lactamase_OXA-1088]_[protein_id=ULU82667.1]_[location=1..801]_[gbkey     ATCGGCCTAGAAACTGGTGTCATAAAGAAT 270
lcl|ON651492.1_cds_UTS94245.1_1_[gene=blaOXA]_[protein=OXA-10_family_class_D_beta-lactamase_OXA-1087]_[protein_id=UTS94245.1]_[location=1..801]_[gbkey     ATCGGCCTAGAAACTGGTGTCATAAAGAAT 270
lcl|ON721379.1_cds_USC31971.1_1_[gene=blaOXA]_[protein=OXA-10_family_class_D_beta-lactamase_OXA-1120]_[protein_id=USC31971.1]_[location=1..801]_[gbkey     ATCGGCCTAGAAACTGGTGTCATAAAGAAT 270
lcl|OP131858.1_cds_UUM03674.1_1_[gene=blaOXA]_[protein=OXA-10_family_class_D_beta-lactamase_OXA-1141]_[protein_id=UUM03674.1]_[location=1..801]_[gbkey     ATCGGCCTAGAAACTGGTGTCATAAAGAAT 270
lcl|OP158703.1_cds_UUT09021.1_1_[gene=blaOXA]_[protein=OXA-10_family_class_D_beta-lactamase_OXA-1147]_[protein_id=UUT09021.1]_[location=1..807]_[gbkey     ATCGGCCTAGAAACTGGTGTCATAAAGAAT 270
lcl|OP806894.1_cds_UZQ18794.1_1_[gene=blaOXA]_[protein=OXA-10_family_class_D_beta-lactamase_OXA-1175]_[protein_id=UZQ18794.1]_[location=1..828]_[gbkey     ATCGGCCTAGAAACTGGTGTCATAAAGAAT 270
lcl|OP806895.1_cds_UZQ18795.1_1_[gene=blaOXA]_[protein=OXA-10_family_class_D_beta-lactamase_OXA-1168]_[protein_id=UZQ18795.1]_[location=1..813]_[gbkey     ATCGGCCTAGAAACTGGTGTCATAAAGAAT 270
lcl|OP806896.1_cds_UZQ18796.1_1_[gene=blaOXA]_[protein=OXA-10_family_class_D_beta-lactamase_OXA-1169]_[protein_id=UZQ18796.1]_[location=1..801]_[gbkey     ATCGGCCTAGAAACTGGTGTCATAAAGAAT 270
lcl|OP806897.1_cds_UZQ18797.1_1_[gene=blaOXA]_[protein=OXA-10_family_class_D_beta-lactamase_OXA-1170]_[protein_id=UZQ18797.1]_[location=1..801]_[gbkey     ATCGGCCTAGAAACTGGTGTCATAAAGAAT 270
lcl|OP806898.1_cds_UZQ18798.1_1_[gene=blaOXA]_[protein=OXA-10_family_class_D_beta-lactamase_OXA-1171]_[protein_id=UZQ18798.1]_[location=1..801]_[gbkey     ATCGGCCTAGAAACTGGTGTCATAAAGAAT 270
lcl|OQ948126.1_cds_WHL50409.1_1_[gene=blaOXA]_[protein=OXA-10_family_class_D_beta-lactamase_OXA-1202]_[protein_id=WHL50409.1]_[location=1..801]_[gbkey     ATCGGCCTAGAAACTGGTGTCATAAAGAAT 270
lcl|OR025344.1_cds_WHU50588.1_1_[gene=blaOXA]_[protein=OXA-10_family_class_D_beta-lactamase_OXA-1204]_[protein_id=WHU50588.1]_[location=1..801]_[gbkey     ATCGGCCTAGAAACTGGTGTCATAAAGAAT 270
lcl|OR466687.1_cds_WMW30710.1_29_[gene=blaOXA]_[locus_tag=blaOXA-10]_[protein=oxacillin-hydrolyzing_class_D_beta-lactamase_OXA-10]_[protein_id=WMW3071     ATCGGCCTAGAAACTGGTGTCATAAAGAAT 270
lcl|PP328942.1_cds_WVW91695.1_1_[gene=blaOXA]_[protein=OXA-10_family_class_D_beta-lactamase_OXA-1231]_[protein_id=WVW91695.1]_[location=1..801]_[gbkey     ATCGGCCTAGAAACTGGTGTCATAAAGAAT 270
lcl|PP328943.1_cds_WVW91696.1_1_[gene=blaOXA]_[protein=OXA-10_family_class_D_beta-lactamase_OXA-1232]_[protein_id=WVW91696.1]_[location=1..801]_[gbkey     ATCGGCCTAGAAACTGGTGTCATAAAGAAT 270
lcl|PP328944.1_cds_WVW91697.1_1_[gene=blaOXA]_[protein=OXA-10_family_class_D_beta-lactamase_OXA-1233]_[protein_id=WVW91697.1]_[location=1..801]_[gbkey     ATCGGCCTAGAAACTGGTGTCATAAAGAAT 270
lcl|PP766715.1_cds_XAP03056.1_1_[gene=blaOXA]_[protein=OXA-10_family_class_D_beta-lactamase_OXA-1247]_[protein_id=XAP03056.1]_[location=1..801]_[gbkey     ATCGGCCTAGAAACTGGTGTCATAAAGAAT 270
lcl|PP766716.1_cds_XAP03057.1_1_[gene=blaOXA]_[protein=OXA-10_family_class_D_beta-lactamase_OXA-1248]_[protein_id=XAP03057.1]_[location=1..801]_[gbkey     ATCGGCCTAGAAACTGGTGTCATAAAGAAT 270
lcl|PP895198.1_cds_XBS36001.1_1_[gene=blaOXA]_[protein=OXA-10_family_class_D_beta-lactamase_OXA-1257]_[protein_id=XBS36001.1]_[location=1..801]_[gbkey     ATCGGCCTAGAAACTGGTGTCATAAAGAAT 270
lcl|PQ005596.1_cds_XDE69813.1_6_[gene=blaOXA]_[protein=oxacillin-hydrolyzing_class_D_beta-lactamase_OXA-10]_[protein_id=XDE69813.1]_[location=6462..72     ATCGGCCTAGAAACTGGTGTCATAAAGAAT 270
lcl|PV035073.1_cds_XNY96396.1_1_[gene=blaOXA]_[protein=OXA-10_family_class_D_beta-lactamase_OXA-1332]_[protein_id=XNY96396.1]_[location=1..801]_[gbkey     ATCGGCCTAGAAACTGGTGTCATAAAGAAT 270
lcl|PV075121.1_cds_XOU30585.1_1_[gene=blaOXA]_[protein=OXA-10_family_class_D_beta-lactamase_OXA-1350]_[protein_id=XOU30585.1]_[location=1..801]_[gbkey     ATCGGCCTAGAAACTGGTGTCATAAAGAAT 270
lcl|PV075122.1_cds_XOU30586.1_1_[gene=blaOXA]_[protein=OXA-10_family_class_D_beta-lactamase_OXA-1351]_[protein_id=XOU30586.1]_[location=1..801]_[gbkey     ATCGGCCTAGAAACTGGTGTCATAAAGAAT 270
lcl|PV075123.1_cds_XOU30587.1_1_[gene=blaOXA]_[protein=OXA-10_family_class_D_beta-lactamase_OXA-1352]_[protein_id=XOU30587.1]_[location=1..798]_[gbkey     ATCGGCCTAGAAACTGGTGTCATAAAGAAT 270
lcl|PV075124.1_cds_XOU30588.1_1_[gene=blaOXA]_[protein=OXA-10_family_class_D_beta-lactamase_OXA-1353]_[protein_id=XOU30588.1]_[location=1..804]_[gbkey     ATCGGCCTAGAAACTGGTGTCATAAAGAAT 270
lcl|PV878567.1_cds_XXP60806.1_1_[gene=blaOXA]_[protein=OXA-10_family_class_D_beta-lactamase_OXA-1387]_[protein_id=XXP60806.1]_[location=1..801]_[gbkey     ATCGGCCTAGAAACTGGTGTCATAAAGAAT 270
lcl|PV878570.1_cds_XXP60809.1_1_[gene=blaOXA]_[protein=OXA-10_family_class_D_beta-lactamase_OXA-1352]_[protein_id=XXP60809.1]_[location=1..798]_[gbkey     ATCGGCCTAGAAACTGGTGTCATAAAGAAT 270
lcl|PV878573.1_cds_XXP60812.1_1_[gene=blaOXA]_[protein=OXA-10_family_class_D_beta-lactamase_OXA-1392]_[protein_id=XXP60812.1]_[location=1..801]_[gbkey     ATCGGCCTAGAAACTGGTGTCATAAAGAAT 270
lcl|PV878574.1_cds_XXP60813.1_1_[gene=blaOXA]_[protein=OXA-10_family_class_D_beta-lactamase_OXA-1393]_[protein_id=XXP60813.1]_[location=1..801]_[gbkey     ATCGGCCTAGAAACTGGTGTCATAAAGAAT 270
lcl|PV878577.1_cds_XXP60816.1_1_[gene=blaOXA]_[protein=OXA-10_family_class_D_beta-lactamase_OXA-1351]_[protein_id=XXP60816.1]_[location=1..801]_[gbkey     ATCGGCCTAGAAACTGGTGTCATAAAGAAT 270
                                                                                                                                                                                         

OXA-1_consensus                                                                                                                                            AAAAC------------------------- 300
OXA01_crRNA                                                                                                                                                ------------------------------ 300
Forward_primer                                                                                                                                             ------------------------------ 300
Reverse_primer                                                                                                                                             ------------------------------ 300
lcl|NG_203406.1_cds_WP_290468360.1_1_[gene=blaOXA]_[locus_tag=A7J11_08102]_[protein=OXA-10_family_class_D_beta-lactamase_OXA-1202]_[protein_id=WP_2904     GAGCATCA---------------------- 300
lcl|NG_070749.1_cds_WP_188331877.1_1_[gene=blaOXA]_[locus_tag=A7J11_06933]_[protein=OXA-10_family_class_D_beta-lactamase_OXA-928]_[protein_id=WP_18833     GAGCATCA---------------------- 300
lcl|KX388630.1_cds_ANM44758.1_1_[gene=blaOXA]_[protein=OXA-10_family_class_D_beta-lactamase_OXA-520]_[protein_id=ANM44758.1]_[location=1..801]_[gbkey=     GAGCATCA---------------------- 300
lcl|NG_049469.1_cds_WP_032491804.1_1_[gene=blaOXA]_[locus_tag=A7J11_01744]_[protein=OXA-10_family_extended-spectrum_class_D_beta-lactamase_OXA-17]_[pr     GAGCATCA---------------------- 300
lcl|PQ218334.1_cds_XGD01540.1_1_[gene=blaOXA]_[protein=OXA-10_family_class_D_beta-lactamase_OXA-1302]_[protein_id=XGD01540.1]_[location=1..801]_[gbkey     GAGCATCA---------------------- 300
lcl|MN186038.1_cds_QDO71691.1_1_[gene=blaOXA]_[protein=OXA-10_family_oxacillin-hydrolyzing_class_D_extended-spectrum_beta-lactamase_OXA-836]_[protein_     GAGCATCA---------------------- 300
lcl|AY536743.1_cds_AAS59139.1_4_[gene=blaoxa-10]_[protein=beta-lactamase_resistance_protein]_[protein_id=AAS59139.1]_[location=3433..4233]_[gbkey=CDS]     GAGCATCA---------------------- 300
lcl|DQ141319.1_cds_AAZ78322.1_3_[gene=blaoxa-10]_[protein=oxacillinase]_[protein_id=AAZ78322.1]_[location=1387..2187]_[gbkey=CDS]                          GAGCATCA---------------------- 300
lcl|DQ288250.1_cds_ABB92627.1_3_[gene=blaoxa-10]_[protein=oxacillinase]_[protein_id=ABB92627.1]_[location=1387..2187]_[gbkey=CDS]                          GAGCATCA---------------------- 300
lcl|EF490315.1_cds_ABQ10574.1_2_[gene=blaoxa-10]_[protein=beta-lactamase_resistance_protein]_[protein_id=ABQ10574.1]_[location=880..1680]_[gbkey=CDS]      GAGCATCA---------------------- 300
lcl|HQ386834.1_cds_AEH57056.1_3_[gene=blaOXA-10]_[protein=beta-lactamase_resistance_protein]_[protein_id=AEH57056.1]_[location=1465..2265]_[gbkey=CDS]     GAGCATCA---------------------- 300
lcl|HQ386837.1_cds_AEH57073.1_3_[gene=blaOXA-10]_[protein=beta-lactamase_resistance_protein]_[protein_id=AEH57073.1]_[location=1465..2265]_[gbkey=CDS]     GAGCATCA---------------------- 300
lcl|JX566705.1_cds_AFY03462.1_4_[gene=blaOXA-10]_[protein=oxacillinase_OXA-10]_[protein_id=AFY03462.1]_[location=1818..2618]_[gbkey=CDS]                   GAGCATCA---------------------- 300
lcl|KF525298.1_cds_AGY30823.1_1_[protein=OXA-10]_[protein_id=AGY30823.1]_[location=118..918]_[gbkey=CDS]                                                   GAGCATCA---------------------- 300
lcl|KU886277.1_cds_ANQ39383.1_10_[gene=blaOXA-10]_[protein=class_D_beta-lactamase_OXA-10_(PSE-2)]_[protein_id=ANQ39383.1]_[location=7593..8393]_[gbkey     GAGCATCA---------------------- 300
lcl|KU886278.1_cds_ANQ39395.1_6_[gene=blaOXA-10]_[protein=class_D_beta-lactamase_OXA-10]_[protein_id=ANQ39395.1]_[location=5012..5812]_[gbkey=CDS]         GAGCATCA---------------------- 300
lcl|MH384610.1_cds_AWS00754.1_1_[gene=blaOXA]_[protein=OXA-10_family_class_D_beta-lactamase_OXA-655]_[protein_id=AWS00754.1]_[location=176..976]_[gbke     GAGCATCA---------------------- 300
lcl|MH384611.1_cds_AWS00755.1_1_[gene=blaOXA]_[protein=OXA-10_family_class_D_beta-lactamase_OXA-656]_[protein_id=AWS00755.1]_[location=176..976]_[gbke     GAGCATCA---------------------- 300
lcl|MH780094.1_cds_AXQ11886.1_1_[gene=blaOXA]_[protein=OXA-10_family_class_D_beta-lactamase_OXA-736]_[protein_id=AXQ11886.1]_[location=1..801]_[gbkey=     GAGCATCA---------------------- 300
lcl|MH780097.1_cds_AXQ11889.1_1_[gene=blaOXA]_[protein=OXA-10_family_class_D_beta-lactamase_OXA-676]_[protein_id=AXQ11889.1]_[location=1..801]_[gbkey=     GAGCATCA---------------------- 300
lcl|MH780098.1_cds_AXQ11890.1_1_[gene=blaOXA]_[protein=OXA-10_family_class_D_beta-lactamase_OXA-677]_[protein_id=AXQ11890.1]_[location=1..801]_[gbkey=     GAGCATCA---------------------- 300
lcl|MK482719.1_cds_QBC36178.1_1_[gene=blaOXA]_[protein=OXA-10_family_class_D_beta-lactamase_OXA-794]_[protein_id=QBC36178.1]_[location=1..801]_[gbkey=     GAGCATCA---------------------- 300
lcl|MK482720.1_cds_QBC36179.1_1_[gene=blaOXA]_[protein=OXA-10_family_class_D_beta-lactamase_OXA-795]_[protein_id=QBC36179.1]_[location=1..795]_[gbkey=     GAGCATCA---------------------- 300
lcl|MK750000.1_cds_QBZ67150.1_1_[gene=blaOXA]_[protein=OXA-10_family_class_D_beta-lactamase_OXA-823]_[protein_id=QBZ67150.1]_[location=1..801]_[gbkey=     GAGCATCA---------------------- 300
lcl|MK750001.1_cds_QBZ67151.1_1_[gene=blaOXA]_[protein=OXA-10_family_class_D_beta-lactamase_OXA-824]_[protein_id=QBZ67151.1]_[location=1..801]_[gbkey=     GAGCATCA---------------------- 300
lcl|MK840577.1_cds_QCF61856.1_1_[gene=blaOXA]_[protein=OXA-10_family_class_D_beta-lactamase_OXA-827]_[protein_id=QCF61856.1]_[location=1..801]_[gbkey=     GAGCATCA---------------------- 300
lcl|MT891151.1_cds_QNH80866.1_1_[gene=blaOXA]_[protein=OXA-10_family_class_D_beta-lactamase_OXA-928]_[protein_id=QNH80866.1]_[location=1..786]_[gbkey=     GAGCATCA---------------------- 300
lcl|MW021506.1_cds_QOC63222.1_1_[gene=blaOXA]_[protein=OXA-10_family_class_D_beta-lactamase_OXA-932]_[protein_id=QOC63222.1]_[location=1..801]_[gbkey=     GAGCATCA---------------------- 300
lcl|MZ449318.1_cds_QWY90352.1_1_[gene=blaOXA]_[protein=OXA-10_family_oxacillin-hydrolyzing_class_D_beta-lactamase_OXA-1015]_[protein_id=QWY90352.1]_[l     GAGCATCA---------------------- 300
lcl|NG_049395.1_cds_WP_063860937.1_1_[gene=blaOXA]_[locus_tag=A7J11_01858]_[protein=OXA-10_family_class_D_beta-lactamase_OXA-101]_[protein_id=WP_06386     GAGCATCA---------------------- 300
lcl|NG_049402.1_cds_WP_063860939.1_1_[gene=blaOXA]_[locus_tag=A7J11_00869]_[protein=OXA-10_family_extended-spectrum_class_D_beta-lactamase_OXA-11]_[pr     GAGCATCA---------------------- 300
lcl|NG_049429.1_cds_WP_063861035.1_1_[gene=blaOXA]_[locus_tag=A7J11_00709]_[protein=OXA-10_family_oxacillin-hydrolyzing_class_D_beta-lactamase_OXA-13]     GAGCATCA---------------------- 300
lcl|NG_049440.1_cds_WP_063861041.1_1_[gene=blaOXA]_[locus_tag=A7J11_02086]_[protein=OXA-10_family_extended-spectrum_class_D_beta-lactamase_OXA-142]_[p     GAGCATCA---------------------- 300
lcl|NG_049443.1_cds_WP_063861043.1_1_[gene=blaOXA]_[locus_tag=A7J11_02332]_[protein=OXA-10_family_extended-spectrum_class_D_beta-lactamase_OXA-145]_[p     GAGCATCA---------------------- 300
lcl|NG_049445.1_cds_WP_063861045.1_1_[gene=blaOXA]_[locus_tag=A7J11_02343]_[protein=OXA-10_family_extended-spectrum_class_D_beta-lactamase_OXA-147]_[p     GAGCATCA---------------------- 300
lcl|NG_049484.1_cds_WP_063861272.1_1_[gene=blaOXA]_[locus_tag=A7J11_02610]_[protein=OXA-10_family_extended-spectrum_class_D_beta-lactamase_OXA-183]_[p     GAGCATCA---------------------- 300
lcl|NG_049487.1_cds_WP_063861309.1_1_[gene=blaOXA]_[locus_tag=A7J11_00602]_[protein=OXA-10_family_extended-spectrum_class_D_beta-lactamase_OXA-19]_[pr     GAGCATCA---------------------- 300
lcl|NG_049529.1_cds_WP_063862149.1_1_[gene=blaOXA]_[locus_tag=A7J11_03278]_[protein=OXA-10_family_carbapenem-hydrolyzing_class_D_beta-lactamase_OXA-23     GAGCATCA---------------------- 300
lcl|NG_049535.1_cds_WP_063862274.1_1_[gene=blaOXA]_[locus_tag=A7J11_02847]_[protein=OXA-10_family_extended-spectrum_class_D_beta-lactamase_OXA-240]_[p     GAGCATCA---------------------- 300
lcl|NG_049541.1_cds_WP_063862394.1_1_[gene=blaOXA]_[locus_tag=A7J11_02233]_[protein=OXA-10_family_class_D_beta-lactamase_OXA-246]_[protein_id=WP_06386     GAGCATCA---------------------- 300
lcl|NG_049547.1_cds_WP_063862430.1_1_[gene=blaOXA]_[locus_tag=A7J11_02737]_[protein=OXA-10_family_class_D_beta-lactamase_OXA-251]_[protein_id=WP_06386     GAGCATCA---------------------- 300
lcl|NG_049551.1_cds_WP_014454104.1_1_[gene=blaOXA]_[locus_tag=A7J11_02755]_[protein=OXA-10_family_extended-spectrum_class_D_beta-lactamase_OXA-256]_[p     GAGCATCA---------------------- 300
lcl|NG_049577.1_cds_WP_032489753.1_1_[gene=blaOXA]_[locus_tag=A7J11_00630]_[protein=OXA-10_family_extended-spectrum_class_D_beta-lactamase_OXA-28]_[pr     GAGCATCA---------------------- 300
lcl|NG_049642.1_cds_WP_063862720.1_1_[gene=blaOXA]_[locus_tag=A7J11_00429]_[protein=OXA-10_family_extended-spectrum_class_D_beta-lactamase_OXA-35]_[pr     GAGCATCA---------------------- 300
lcl|NG_049740.1_cds_WP_063864086.1_1_[gene=blaOXA]_[locus_tag=A7J11_03457]_[protein=OXA-10_family_class_D_beta-lactamase_OXA-454]_[protein_id=WP_06386     GAGCATCA---------------------- 300
lcl|NG_049796.1_cds_WP_063864264.1_1_[gene=blaOXA]_[locus_tag=A7J11_01257]_[protein=OXA-10_family_extended-spectrum_class_D_beta-lactamase_OXA-56]_[pr     GAGCATCA---------------------- 300
lcl|NG_049810.1_cds_WP_063864530.1_1_[gene=blaOXA]_[locus_tag=A7J11_00665]_[protein=OXA-10_family_oxacillin-hydrolyzing_class_D_beta-lactamase_OXA-7]_     GAGCATCA---------------------- 300
lcl|NG_049815.1_cds_WP_063864532.1_1_[gene=blaOXA]_[locus_tag=A7J11_01853]_[protein=OXA-10_family_extended-spectrum_class_D_beta-lactamase_OXA-74]_[pr     GAGCATCA---------------------- 300
lcl|NG_050656.1_cds_WP_064056056.1_1_[gene=blaOXA]_[locus_tag=A7J11_03650]_[protein=OXA-10_family_extended-spectrum_class_D_beta-lactamase_OXA-14]_[pr     GAGCATCA---------------------- 300
lcl|NG_050979.1_cds_WP_065159014.1_1_[gene=blaOXA]_[locus_tag=A7J11_03748]_[protein=OXA-10_family_class_D_beta-lactamase_OXA-520]_[protein_id=WP_06515     GAGCATCA---------------------- 300
lcl|NG_055653.1_cds_WP_099156044.1_1_[gene=blaOXA]_[locus_tag=A7J11_05184]_[protein=OXA-10_family_class_D_beta-lactamase_OXA-368]_[protein_id=WP_09915     GAGCATCA---------------------- 300
lcl|NG_061386.1_cds_WP_032410229.1_1_[gene=blaOXA]_[locus_tag=A7J11_05809]_[protein=OXA-10_family_class_D_beta-lactamase_OXA-663]_[protein_id=WP_03241     GAGCATCA---------------------- 300
lcl|NG_062252.1_cds_WP_122630842.1_1_[gene=blaOXA]_[locus_tag=A7J11_05914]_[protein=OXA-10_family_carbapenem-hydrolyzing_class_D_beta-lactamase_OXA-65     GAGCATCA---------------------- 300
lcl|NG_062253.1_cds_WP_122630843.1_1_[gene=blaOXA]_[locus_tag=A7J11_05915]_[protein=OXA-10_family_class_D_beta-lactamase_OXA-656]_[protein_id=WP_12263     GAGCATCA---------------------- 300
lcl|NG_062268.1_cds_WP_122630855.1_1_[gene=blaOXA]_[locus_tag=A7J11_05932]_[protein=OXA-10_family_extended-spectrum_class_D_beta-lactamase_OXA-736]_[p     GAGCATCA---------------------- 300
lcl|NG_062271.1_cds_WP_122630858.1_1_[gene=blaOXA]_[locus_tag=A7J11_05935]_[protein=OXA-10_family_extended-spectrum_class_D_beta-lactamase_OXA-676]_[p     GAGCATCA---------------------- 300
lcl|NG_062272.1_cds_WP_122630859.1_1_[gene=blaOXA]_[locus_tag=A7J11_05936]_[protein=OXA-10_family_class_D_beta-lactamase_OXA-677]_[protein_id=WP_12263     GAGCATCA---------------------- 300
lcl|NG_064752.1_cds_WP_136512086.1_1_[gene=blaOXA]_[locus_tag=A7J11_06198]_[protein=OXA-10_family_class_D_beta-lactamase_OXA-794]_[protein_id=WP_13651     GAGCATCA---------------------- 300
lcl|NG_064753.1_cds_WP_136512087.1_1_[gene=blaOXA]_[locus_tag=A7J11_06199]_[protein=OXA-10_family_class_D_beta-lactamase_OXA-795]_[protein_id=WP_13651     GAGCATCA---------------------- 300
lcl|NG_064780.1_cds_WP_136512103.1_1_[gene=blaOXA]_[locus_tag=A7J11_06240]_[protein=OXA-10_family_class_D_beta-lactamase_OXA-823]_[protein_id=WP_13651     GAGCATCA---------------------- 300
lcl|NG_064781.1_cds_WP_136512104.1_1_[gene=blaOXA]_[locus_tag=A7J11_06241]_[protein=OXA-10_family_class_D_beta-lactamase_OXA-824]_[protein_id=WP_13651     GAGCATCA---------------------- 300
lcl|NG_065438.1_cds_WP_140423320.1_1_[gene=blaOXA]_[locus_tag=A7J11_06282]_[protein=OXA-10_family_class_D_beta-lactamase_OXA-827]_[protein_id=WP_14042     GAGCATCA---------------------- 300
lcl|NG_065881.1_cds_WP_148044423.1_1_[gene=blaOXA]_[locus_tag=A7J11_06380]_[protein=OXA-10_family_class_D_beta-lactamase_OXA-836]_[protein_id=WP_14804     GAGCATCA---------------------- 300
lcl|NG_070899.1_cds_WP_121331722.1_1_[gene=blaOXA]_[locus_tag=A7J11_06955]_[protein=OXA-10_family_class_D_beta-lactamase_OXA-932]_[protein_id=WP_12133     GAGCATCA---------------------- 300
lcl|NG_070900.1_cds_WP_141989064.1_1_[gene=blaOXA]_[locus_tag=A7J11_06959]_[protein=OXA-10_family_extended-spectrum_class_D_beta-lactamase_OXA-935]_[p     GAGCATCA---------------------- 300
lcl|NG_076675.1_cds_WP_219860727.1_1_[gene=blaOXA]_[locus_tag=A7J11_07181]_[protein=OXA-10_family_class_D_beta-lactamase_OXA-1015]_[protein_id=WP_2198     GAGCATCA---------------------- 300
lcl|NG_079236.1_cds_WP_240067727.1_1_[gene=blaOXA]_[locus_tag=A7J11_07369]_[protein=OXA-10_family_class_D_beta-lactamase_OXA-1046]_[protein_id=WP_2400     GAGCATCA---------------------- 300
lcl|NG_079242.1_cds_WP_240067732.1_1_[gene=blaOXA]_[locus_tag=A7J11_07342]_[protein=OXA-10_family_class_D_beta-lactamase_OXA-1053]_[protein_id=WP_2400     GAGCATCA---------------------- 300
lcl|NG_079928.1_cds_WP_242934105.1_1_[gene=blaOXA]_[locus_tag=A7J11_07438]_[protein=OXA-10_family_class_D_beta-lactamase_OXA-1086]_[protein_id=WP_2429     GAGCATCA---------------------- 300
lcl|NG_081704.1_cds_WP_256875608.1_1_[gene=blaOXA]_[locus_tag=A7J11_07666]_[protein=OXA-10_family_class_D_beta-lactamase_OXA-1087]_[protein_id=WP_2568     GAGCATCA---------------------- 300
lcl|NG_081706.1_cds_WP_256875610.1_1_[gene=blaOXA]_[locus_tag=A7J11_07673]_[protein=OXA-10_family_class_D_beta-lactamase_OXA-1120]_[protein_id=WP_2568     GAGCATCA---------------------- 300
lcl|NG_081793.1_cds_WP_257394582.1_1_[gene=blaOXA]_[locus_tag=A7J11_07699]_[protein=OXA-10_family_class_D_beta-lactamase_OXA-1141]_[protein_id=WP_2573     GAGCATCA---------------------- 300
lcl|NG_088411.1_cds_WP_262697144.1_1_[gene=blaOXA]_[locus_tag=A7J11_07753]_[protein=OXA-10_family_class_D_beta-lactamase_OXA-1147]_[protein_id=WP_2626     GAGCATCA---------------------- 300
lcl|NG_088412.1_cds_WP_262697145.1_1_[gene=blaOXA]_[locus_tag=A7J11_07718]_[protein=OXA-10_family_class_D_beta-lactamase_OXA-1148]_[protein_id=WP_2626     GAGCATCA---------------------- 300
lcl|NG_148655.1_cds_WP_268871873.1_1_[gene=blaOXA]_[locus_tag=A7J11_07894]_[protein=OXA-10_family_class_D_beta-lactamase_OXA-1168]_[protein_id=WP_2688     GAGCATCA---------------------- 300
lcl|NG_148656.1_cds_WP_268871874.1_1_[gene=blaOXA]_[locus_tag=A7J11_07895]_[protein=OXA-10_family_class_D_beta-lactamase_OXA-1169]_[protein_id=WP_2688     GAGCATCA---------------------- 300
lcl|NG_148657.1_cds_WP_268871875.1_1_[gene=blaOXA]_[locus_tag=A7J11_07896]_[protein=OXA-10_family_class_D_beta-lactamase_OXA-1170]_[protein_id=WP_2688     GAGCATCA---------------------- 300
lcl|NG_148658.1_cds_WP_268871876.1_1_[gene=blaOXA]_[locus_tag=A7J11_07897]_[protein=OXA-10_family_class_D_beta-lactamase_OXA-1171]_[protein_id=WP_2688     GAGCATCA---------------------- 300
lcl|NG_148662.1_cds_WP_268871879.1_1_[gene=blaOXA]_[locus_tag=A7J11_07893]_[protein=OXA-10_family_class_D_beta-lactamase_OXA-1175]_[protein_id=WP_2688     GAGCATCAGGTTTTCAAATGGGACGGAAAG 300
lcl|NG_148667.1_cds_WP_263096442.1_1_[gene=blaOXA]_[locus_tag=A7J11_07834]_[protein=OXA-10_family_class_D_beta-lactamase_OXA-1184]_[protein_id=WP_2630     GAGCATCA---------------------- 300
lcl|NG_157022.1_cds_WP_279240790.1_1_[gene=blaOXA]_[locus_tag=A7J11_08001]_[protein=OXA-10_family_class_D_beta-lactamase_OXA-1088]_[protein_id=WP_2792     GAGCATCA---------------------- 300
lcl|NG_203407.1_cds_WP_281441144.1_1_[gene=blaOXA]_[locus_tag=A7J11_08072]_[protein=OXA-10_family_class_D_beta-lactamase_OXA-1203]_[protein_id=WP_2814     GAGCATCA---------------------- 300
lcl|NG_242581.1_cds_WP_338424120.1_1_[gene=blaOXA]_[locus_tag=A7J11_08344]_[protein=OXA-10_family_class_D_beta-lactamase_OXA-1231]_[protein_id=WP_3384     GAGCATCA---------------------- 300
lcl|NG_242582.1_cds_WP_338424121.1_1_[gene=blaOXA]_[locus_tag=A7J11_08345]_[protein=OXA-10_family_class_D_beta-lactamase_OXA-1232]_[protein_id=WP_3384     GAGCATCA---------------------- 300
lcl|NG_242583.1_cds_WP_338424122.1_1_[gene=blaOXA]_[locus_tag=A7J11_08346]_[protein=OXA-10_family_class_D_beta-lactamase_OXA-1233]_[protein_id=WP_3384     GAGCATCA---------------------- 300
lcl|NG_242743.1_cds_WP_309258826.1_1_[gene=blaOXA]_[locus_tag=A7J11_08439]_[protein=OXA-10_family_class_D_beta-lactamase_OXA-1204]_[protein_id=WP_3092     GAGCATCA---------------------- 300
lcl|NG_242750.1_cds_WP_311055936.1_1_[gene=blaOXA]_[locus_tag=A7J11_08498]_[protein=OXA-10_family_class_D_beta-lactamase_OXA-1247]_[protein_id=WP_3110     GAGCATCA---------------------- 300
lcl|NG_242751.1_cds_WP_367187969.1_1_[gene=blaOXA]_[locus_tag=A7J11_08499]_[protein=OXA-10_family_class_D_beta-lactamase_OXA-1248]_[protein_id=WP_3671     GAGCATCA---------------------- 300
lcl|NG_242760.1_cds_WP_367187973.1_1_[gene=blaOXA]_[locus_tag=A7J11_08512]_[protein=OXA-10_family_class_D_beta-lactamase_OXA-1257]_[protein_id=WP_3671     GAGCATCA---------------------- 300
lcl|NG_243520.1_cds_WP_375516078.1_1_[gene=blaOXA]_[locus_tag=A7J11_08624]_[protein=OXA-10_family_class_D_beta-lactamase_OXA-1302]_[protein_id=WP_3755     GAGCATCA---------------------- 300
lcl|NG_244549.1_cds_WP_420354117.1_1_[gene=blaOXA]_[locus_tag=A7J11_08787]_[protein=OXA-10_family_class_D_beta-lactamase_OXA-1332]_[protein_id=WP_4203     GAGCATCA---------------------- 300
lcl|NG_244567.1_cds_WP_420354131.1_1_[gene=blaOXA]_[locus_tag=A7J11_08866]_[protein=OXA-10_family_class_D_beta-lactamase_OXA-1350]_[protein_id=WP_4203     GAGCATCA---------------------- 300
lcl|NG_244568.1_cds_WP_420354132.1_1_[gene=blaOXA]_[locus_tag=A7J11_08867]_[protein=OXA-10_family_class_D_beta-lactamase_OXA-1351]_[protein_id=WP_4203     GAGCATCA---------------------- 300
lcl|NG_244569.1_cds_WP_420354133.1_1_[gene=blaOXA]_[locus_tag=A7J11_08868]_[protein=OXA-10_family_class_D_beta-lactamase_OXA-1352]_[protein_id=WP_4203     GAGCATCA---------------------- 300
lcl|NG_244570.1_cds_WP_420354134.1_1_[gene=blaOXA]_[locus_tag=A7J11_08869]_[protein=OXA-10_family_class_D_beta-lactamase_OXA-1353]_[protein_id=WP_4203     GAGCATCA---------------------- 300
lcl|OL901270.1_cds_UHO07581.1_1_[gene=blaOXA]_[protein=OXA-10_family_class_D_beta-lactamase_OXA-1046]_[protein_id=UHO07581.1]_[location=1..801]_[gbkey     GAGCATCA---------------------- 300
lcl|OM643280.1_cds_ULU82664.1_1_[gene=blaOXA]_[protein=OXA-10_family_class_D_beta-lactamase_OXA-1086]_[protein_id=ULU82664.1]_[location=1..801]_[gbkey     GAGCATCA---------------------- 300
lcl|OM681520.1_cds_ULU82666.1_1_[gene=blaOXA]_[protein=OXA-10_family_class_D_beta-lactamase_OXA-1087]_[protein_id=ULU82666.1]_[location=1..801]_[gbkey     GAGCATCA---------------------- 300
lcl|OM681521.1_cds_ULU82667.1_1_[gene=blaOXA]_[protein=OXA-10_family_class_D_beta-lactamase_OXA-1088]_[protein_id=ULU82667.1]_[location=1..801]_[gbkey     GAGCATCA---------------------- 300
lcl|ON651492.1_cds_UTS94245.1_1_[gene=blaOXA]_[protein=OXA-10_family_class_D_beta-lactamase_OXA-1087]_[protein_id=UTS94245.1]_[location=1..801]_[gbkey     GAGCATCA---------------------- 300
lcl|ON721379.1_cds_USC31971.1_1_[gene=blaOXA]_[protein=OXA-10_family_class_D_beta-lactamase_OXA-1120]_[protein_id=USC31971.1]_[location=1..801]_[gbkey     GAGCATCA---------------------- 300
lcl|OP131858.1_cds_UUM03674.1_1_[gene=blaOXA]_[protein=OXA-10_family_class_D_beta-lactamase_OXA-1141]_[protein_id=UUM03674.1]_[location=1..801]_[gbkey     GAGCATCA---------------------- 300
lcl|OP158703.1_cds_UUT09021.1_1_[gene=blaOXA]_[protein=OXA-10_family_class_D_beta-lactamase_OXA-1147]_[protein_id=UUT09021.1]_[location=1..807]_[gbkey     GAGCATCA---------------------- 300
lcl|OP806894.1_cds_UZQ18794.1_1_[gene=blaOXA]_[protein=OXA-10_family_class_D_beta-lactamase_OXA-1175]_[protein_id=UZQ18794.1]_[location=1..828]_[gbkey     GAGCATCAGGTTTTCAAATGGGACGGAAAG 300
lcl|OP806895.1_cds_UZQ18795.1_1_[gene=blaOXA]_[protein=OXA-10_family_class_D_beta-lactamase_OXA-1168]_[protein_id=UZQ18795.1]_[location=1..813]_[gbkey     GAGCATCA---------------------- 300
lcl|OP806896.1_cds_UZQ18796.1_1_[gene=blaOXA]_[protein=OXA-10_family_class_D_beta-lactamase_OXA-1169]_[protein_id=UZQ18796.1]_[location=1..801]_[gbkey     GAGCATCA---------------------- 300
lcl|OP806897.1_cds_UZQ18797.1_1_[gene=blaOXA]_[protein=OXA-10_family_class_D_beta-lactamase_OXA-1170]_[protein_id=UZQ18797.1]_[location=1..801]_[gbkey     GAGCATCA---------------------- 300
lcl|OP806898.1_cds_UZQ18798.1_1_[gene=blaOXA]_[protein=OXA-10_family_class_D_beta-lactamase_OXA-1171]_[protein_id=UZQ18798.1]_[location=1..801]_[gbkey     GAGCATCA---------------------- 300
lcl|OQ948126.1_cds_WHL50409.1_1_[gene=blaOXA]_[protein=OXA-10_family_class_D_beta-lactamase_OXA-1202]_[protein_id=WHL50409.1]_[location=1..801]_[gbkey     GAGCATCA---------------------- 300
lcl|OR025344.1_cds_WHU50588.1_1_[gene=blaOXA]_[protein=OXA-10_family_class_D_beta-lactamase_OXA-1204]_[protein_id=WHU50588.1]_[location=1..801]_[gbkey     GAGCATCA---------------------- 300
lcl|OR466687.1_cds_WMW30710.1_29_[gene=blaOXA]_[locus_tag=blaOXA-10]_[protein=oxacillin-hydrolyzing_class_D_beta-lactamase_OXA-10]_[protein_id=WMW3071     GAGCATCA---------------------- 300
lcl|PP328942.1_cds_WVW91695.1_1_[gene=blaOXA]_[protein=OXA-10_family_class_D_beta-lactamase_OXA-1231]_[protein_id=WVW91695.1]_[location=1..801]_[gbkey     GAGCATCA---------------------- 300
lcl|PP328943.1_cds_WVW91696.1_1_[gene=blaOXA]_[protein=OXA-10_family_class_D_beta-lactamase_OXA-1232]_[protein_id=WVW91696.1]_[location=1..801]_[gbkey     GAGCATCA---------------------- 300
lcl|PP328944.1_cds_WVW91697.1_1_[gene=blaOXA]_[protein=OXA-10_family_class_D_beta-lactamase_OXA-1233]_[protein_id=WVW91697.1]_[location=1..801]_[gbkey     GAGCATCA---------------------- 300
lcl|PP766715.1_cds_XAP03056.1_1_[gene=blaOXA]_[protein=OXA-10_family_class_D_beta-lactamase_OXA-1247]_[protein_id=XAP03056.1]_[location=1..801]_[gbkey     GAGCATCA---------------------- 300
lcl|PP766716.1_cds_XAP03057.1_1_[gene=blaOXA]_[protein=OXA-10_family_class_D_beta-lactamase_OXA-1248]_[protein_id=XAP03057.1]_[location=1..801]_[gbkey     GAGCATCA---------------------- 300
lcl|PP895198.1_cds_XBS36001.1_1_[gene=blaOXA]_[protein=OXA-10_family_class_D_beta-lactamase_OXA-1257]_[protein_id=XBS36001.1]_[location=1..801]_[gbkey     GAGCATCA---------------------- 300
lcl|PQ005596.1_cds_XDE69813.1_6_[gene=blaOXA]_[protein=oxacillin-hydrolyzing_class_D_beta-lactamase_OXA-10]_[protein_id=XDE69813.1]_[location=6462..72     GAGCATCA---------------------- 300
lcl|PV035073.1_cds_XNY96396.1_1_[gene=blaOXA]_[protein=OXA-10_family_class_D_beta-lactamase_OXA-1332]_[protein_id=XNY96396.1]_[location=1..801]_[gbkey     GAGCATCA---------------------- 300
lcl|PV075121.1_cds_XOU30585.1_1_[gene=blaOXA]_[protein=OXA-10_family_class_D_beta-lactamase_OXA-1350]_[protein_id=XOU30585.1]_[location=1..801]_[gbkey     GAGCATCA---------------------- 300
lcl|PV075122.1_cds_XOU30586.1_1_[gene=blaOXA]_[protein=OXA-10_family_class_D_beta-lactamase_OXA-1351]_[protein_id=XOU30586.1]_[location=1..801]_[gbkey     GAGCATCA---------------------- 300
lcl|PV075123.1_cds_XOU30587.1_1_[gene=blaOXA]_[protein=OXA-10_family_class_D_beta-lactamase_OXA-1352]_[protein_id=XOU30587.1]_[location=1..798]_[gbkey     GAGCATCA---------------------- 300
lcl|PV075124.1_cds_XOU30588.1_1_[gene=blaOXA]_[protein=OXA-10_family_class_D_beta-lactamase_OXA-1353]_[protein_id=XOU30588.1]_[location=1..804]_[gbkey     GAGCATCA---------------------- 300
lcl|PV878567.1_cds_XXP60806.1_1_[gene=blaOXA]_[protein=OXA-10_family_class_D_beta-lactamase_OXA-1387]_[protein_id=XXP60806.1]_[location=1..801]_[gbkey     GAGCATCA---------------------- 300
lcl|PV878570.1_cds_XXP60809.1_1_[gene=blaOXA]_[protein=OXA-10_family_class_D_beta-lactamase_OXA-1352]_[protein_id=XXP60809.1]_[location=1..798]_[gbkey     GAGCATCA---------------------- 300
lcl|PV878573.1_cds_XXP60812.1_1_[gene=blaOXA]_[protein=OXA-10_family_class_D_beta-lactamase_OXA-1392]_[protein_id=XXP60812.1]_[location=1..801]_[gbkey     GAGCATCA---------------------- 300
lcl|PV878574.1_cds_XXP60813.1_1_[gene=blaOXA]_[protein=OXA-10_family_class_D_beta-lactamase_OXA-1393]_[protein_id=XXP60813.1]_[location=1..801]_[gbkey     GAGCATCA---------------------- 300
lcl|PV878577.1_cds_XXP60816.1_1_[gene=blaOXA]_[protein=OXA-10_family_class_D_beta-lactamase_OXA-1351]_[protein_id=XXP60816.1]_[location=1..801]_[gbkey     GAGCATCA---------------------- 300
                                                                                                                                                                                         

OXA-1_consensus                                                                                                                                            -----CATATTCAAATGGGATAAAACCCCC 330
OXA01_crRNA                                                                                                                                                ------------------------------ 330
Forward_primer                                                                                                                                             ------------------------------ 330
Reverse_primer                                                                                                                                             ------------------------------ 330
lcl|NG_203406.1_cds_WP_290468360.1_1_[gene=blaOXA]_[locus_tag=A7J11_08102]_[protein=OXA-10_family_class_D_beta-lactamase_OXA-1202]_[protein_id=WP_2904     -----GGTTTTCAAATGGGACGGAAAGCCA 330
lcl|NG_070749.1_cds_WP_188331877.1_1_[gene=blaOXA]_[locus_tag=A7J11_06933]_[protein=OXA-10_family_class_D_beta-lactamase_OXA-928]_[protein_id=WP_18833     -----GGTTTTCAAATGGGACGGAAAGCCA 330
lcl|KX388630.1_cds_ANM44758.1_1_[gene=blaOXA]_[protein=OXA-10_family_class_D_beta-lactamase_OXA-520]_[protein_id=ANM44758.1]_[location=1..801]_[gbkey=     -----GGTTTTCAAATGGGACGGAAAGCCA 330
lcl|NG_049469.1_cds_WP_032491804.1_1_[gene=blaOXA]_[locus_tag=A7J11_01744]_[protein=OXA-10_family_extended-spectrum_class_D_beta-lactamase_OXA-17]_[pr     -----GGTTTTCAAATGGGACGGAAAGCCA 330
lcl|PQ218334.1_cds_XGD01540.1_1_[gene=blaOXA]_[protein=OXA-10_family_class_D_beta-lactamase_OXA-1302]_[protein_id=XGD01540.1]_[location=1..801]_[gbkey     -----GGTTTTCAAATGGGACGGAAAGCCA 330
lcl|MN186038.1_cds_QDO71691.1_1_[gene=blaOXA]_[protein=OXA-10_family_oxacillin-hydrolyzing_class_D_extended-spectrum_beta-lactamase_OXA-836]_[protein_     -----GGTTTTCAAATGGGACGGAAAGCCA 330
lcl|AY536743.1_cds_AAS59139.1_4_[gene=blaoxa-10]_[protein=beta-lactamase_resistance_protein]_[protein_id=AAS59139.1]_[location=3433..4233]_[gbkey=CDS]     -----GGTTTTCAAATGGGACGGAAAGCCA 330
lcl|DQ141319.1_cds_AAZ78322.1_3_[gene=blaoxa-10]_[protein=oxacillinase]_[protein_id=AAZ78322.1]_[location=1387..2187]_[gbkey=CDS]                          -----GGTTTTCAAATGGGACGGAAAGCCA 330
lcl|DQ288250.1_cds_ABB92627.1_3_[gene=blaoxa-10]_[protein=oxacillinase]_[protein_id=ABB92627.1]_[location=1387..2187]_[gbkey=CDS]                          -----GGTTTTCAAATGGGACGGAAAGCCA 330
lcl|EF490315.1_cds_ABQ10574.1_2_[gene=blaoxa-10]_[protein=beta-lactamase_resistance_protein]_[protein_id=ABQ10574.1]_[location=880..1680]_[gbkey=CDS]      -----GGTTTTCAAATGGGACGGAAAGCCA 330
lcl|HQ386834.1_cds_AEH57056.1_3_[gene=blaOXA-10]_[protein=beta-lactamase_resistance_protein]_[protein_id=AEH57056.1]_[location=1465..2265]_[gbkey=CDS]     -----GGTTTTCAAATGGGACGGAAAGCCA 330
lcl|HQ386837.1_cds_AEH57073.1_3_[gene=blaOXA-10]_[protein=beta-lactamase_resistance_protein]_[protein_id=AEH57073.1]_[location=1465..2265]_[gbkey=CDS]     -----GGTTTTCAAATGGGACGGAAAGCCA 330
lcl|JX566705.1_cds_AFY03462.1_4_[gene=blaOXA-10]_[protein=oxacillinase_OXA-10]_[protein_id=AFY03462.1]_[location=1818..2618]_[gbkey=CDS]                   -----GGTTTTCAAATGGGACGGAAAGCCA 330
lcl|KF525298.1_cds_AGY30823.1_1_[protein=OXA-10]_[protein_id=AGY30823.1]_[location=118..918]_[gbkey=CDS]                                                   -----GGTTTTCAAATGGGACGGAAAGCCA 330
lcl|KU886277.1_cds_ANQ39383.1_10_[gene=blaOXA-10]_[protein=class_D_beta-lactamase_OXA-10_(PSE-2)]_[protein_id=ANQ39383.1]_[location=7593..8393]_[gbkey     -----GGTTTTCAAATGGGACGGAAAGCCA 330
lcl|KU886278.1_cds_ANQ39395.1_6_[gene=blaOXA-10]_[protein=class_D_beta-lactamase_OXA-10]_[protein_id=ANQ39395.1]_[location=5012..5812]_[gbkey=CDS]         -----GGTTTTCAAATGGGACGGAAAGCCA 330
lcl|MH384610.1_cds_AWS00754.1_1_[gene=blaOXA]_[protein=OXA-10_family_class_D_beta-lactamase_OXA-655]_[protein_id=AWS00754.1]_[location=176..976]_[gbke     -----GGTTTTCAAATGGGACGGAAAGCCA 330
lcl|MH384611.1_cds_AWS00755.1_1_[gene=blaOXA]_[protein=OXA-10_family_class_D_beta-lactamase_OXA-656]_[protein_id=AWS00755.1]_[location=176..976]_[gbke     -----GGTTTTCAAATGGGACGGAAAGCCA 330
lcl|MH780094.1_cds_AXQ11886.1_1_[gene=blaOXA]_[protein=OXA-10_family_class_D_beta-lactamase_OXA-736]_[protein_id=AXQ11886.1]_[location=1..801]_[gbkey=     -----GGTTTTCAAATGGGACGGAAAGCCA 330
lcl|MH780097.1_cds_AXQ11889.1_1_[gene=blaOXA]_[protein=OXA-10_family_class_D_beta-lactamase_OXA-676]_[protein_id=AXQ11889.1]_[location=1..801]_[gbkey=     -----GGTTTTCAAATGGGACGGAAAGCCA 330
lcl|MH780098.1_cds_AXQ11890.1_1_[gene=blaOXA]_[protein=OXA-10_family_class_D_beta-lactamase_OXA-677]_[protein_id=AXQ11890.1]_[location=1..801]_[gbkey=     -----GGTTTTCAAATGGGACGGAAAGCCA 330
lcl|MK482719.1_cds_QBC36178.1_1_[gene=blaOXA]_[protein=OXA-10_family_class_D_beta-lactamase_OXA-794]_[protein_id=QBC36178.1]_[location=1..801]_[gbkey=     -----GGTTTTCAAATGGGACGGAAAGCCA 330
lcl|MK482720.1_cds_QBC36179.1_1_[gene=blaOXA]_[protein=OXA-10_family_class_D_beta-lactamase_OXA-795]_[protein_id=QBC36179.1]_[location=1..795]_[gbkey=     -----GGTTTTCAAATGGGACGGAAAGCCA 330
lcl|MK750000.1_cds_QBZ67150.1_1_[gene=blaOXA]_[protein=OXA-10_family_class_D_beta-lactamase_OXA-823]_[protein_id=QBZ67150.1]_[location=1..801]_[gbkey=     -----GGTTTTCAAATGGGACGGAAAGCCA 330
lcl|MK750001.1_cds_QBZ67151.1_1_[gene=blaOXA]_[protein=OXA-10_family_class_D_beta-lactamase_OXA-824]_[protein_id=QBZ67151.1]_[location=1..801]_[gbkey=     -----GGTTTTCAAATGGGACGGAAAGCCA 330
lcl|MK840577.1_cds_QCF61856.1_1_[gene=blaOXA]_[protein=OXA-10_family_class_D_beta-lactamase_OXA-827]_[protein_id=QCF61856.1]_[location=1..801]_[gbkey=     -----GGTTTTCAAATGGGACGGAAAGCCA 330
lcl|MT891151.1_cds_QNH80866.1_1_[gene=blaOXA]_[protein=OXA-10_family_class_D_beta-lactamase_OXA-928]_[protein_id=QNH80866.1]_[location=1..786]_[gbkey=     -----GGTTTTCAAATGGGACGGAAAGCCA 330
lcl|MW021506.1_cds_QOC63222.1_1_[gene=blaOXA]_[protein=OXA-10_family_class_D_beta-lactamase_OXA-932]_[protein_id=QOC63222.1]_[location=1..801]_[gbkey=     -----GGTTTTCAAATGGGACGGAAAGCCA 330
lcl|MZ449318.1_cds_QWY90352.1_1_[gene=blaOXA]_[protein=OXA-10_family_oxacillin-hydrolyzing_class_D_beta-lactamase_OXA-1015]_[protein_id=QWY90352.1]_[l     -----GGTTTTCAAATGGGACGGAAAGCCA 330
lcl|NG_049395.1_cds_WP_063860937.1_1_[gene=blaOXA]_[locus_tag=A7J11_01858]_[protein=OXA-10_family_class_D_beta-lactamase_OXA-101]_[protein_id=WP_06386     -----GGTTTTCAAATGGGACGGAAAGCCA 330
lcl|NG_049402.1_cds_WP_063860939.1_1_[gene=blaOXA]_[locus_tag=A7J11_00869]_[protein=OXA-10_family_extended-spectrum_class_D_beta-lactamase_OXA-11]_[pr     -----GGTTTTCAAATGGGACGGAAAGCCA 330
lcl|NG_049429.1_cds_WP_063861035.1_1_[gene=blaOXA]_[locus_tag=A7J11_00709]_[protein=OXA-10_family_oxacillin-hydrolyzing_class_D_beta-lactamase_OXA-13]     -----GGTTTTCAAATGGGACGGAAAGCCA 330
lcl|NG_049440.1_cds_WP_063861041.1_1_[gene=blaOXA]_[locus_tag=A7J11_02086]_[protein=OXA-10_family_extended-spectrum_class_D_beta-lactamase_OXA-142]_[p     -----GGTTTTCAAATGGGACGGAAAGCCA 330
lcl|NG_049443.1_cds_WP_063861043.1_1_[gene=blaOXA]_[locus_tag=A7J11_02332]_[protein=OXA-10_family_extended-spectrum_class_D_beta-lactamase_OXA-145]_[p     -----GGTTTTCAAATGGGACGGAAAGCCA 330
lcl|NG_049445.1_cds_WP_063861045.1_1_[gene=blaOXA]_[locus_tag=A7J11_02343]_[protein=OXA-10_family_extended-spectrum_class_D_beta-lactamase_OXA-147]_[p     -----GGTTTTCAAATGGGACGGAAAGCCA 330
lcl|NG_049484.1_cds_WP_063861272.1_1_[gene=blaOXA]_[locus_tag=A7J11_02610]_[protein=OXA-10_family_extended-spectrum_class_D_beta-lactamase_OXA-183]_[p     -----GGTTTTCAAATGGGACGGAAAGCCA 330
lcl|NG_049487.1_cds_WP_063861309.1_1_[gene=blaOXA]_[locus_tag=A7J11_00602]_[protein=OXA-10_family_extended-spectrum_class_D_beta-lactamase_OXA-19]_[pr     -----GGTTTTCAAATGGGACGGAAAGCCA 330
lcl|NG_049529.1_cds_WP_063862149.1_1_[gene=blaOXA]_[locus_tag=A7J11_03278]_[protein=OXA-10_family_carbapenem-hydrolyzing_class_D_beta-lactamase_OXA-23     -----GGTTTTCAAATGGGACGGAAAGCCA 330
lcl|NG_049535.1_cds_WP_063862274.1_1_[gene=blaOXA]_[locus_tag=A7J11_02847]_[protein=OXA-10_family_extended-spectrum_class_D_beta-lactamase_OXA-240]_[p     -----GGTTTTCAAATGGGACGGAAAGCCA 330
lcl|NG_049541.1_cds_WP_063862394.1_1_[gene=blaOXA]_[locus_tag=A7J11_02233]_[protein=OXA-10_family_class_D_beta-lactamase_OXA-246]_[protein_id=WP_06386     -----GGTTTTCAAATGGGACGGAAAGCCA 330
lcl|NG_049547.1_cds_WP_063862430.1_1_[gene=blaOXA]_[locus_tag=A7J11_02737]_[protein=OXA-10_family_class_D_beta-lactamase_OXA-251]_[protein_id=WP_06386     -----GGTTTTCAAATGGGACGGAAAGCCA 330
lcl|NG_049551.1_cds_WP_014454104.1_1_[gene=blaOXA]_[locus_tag=A7J11_02755]_[protein=OXA-10_family_extended-spectrum_class_D_beta-lactamase_OXA-256]_[p     -----GGTTTTCAAATGGGACGGAAAGCCA 330
lcl|NG_049577.1_cds_WP_032489753.1_1_[gene=blaOXA]_[locus_tag=A7J11_00630]_[protein=OXA-10_family_extended-spectrum_class_D_beta-lactamase_OXA-28]_[pr     -----GGTTTTCAAATGGGACGGAAAGCCA 330
lcl|NG_049642.1_cds_WP_063862720.1_1_[gene=blaOXA]_[locus_tag=A7J11_00429]_[protein=OXA-10_family_extended-spectrum_class_D_beta-lactamase_OXA-35]_[pr     -----GGTTTTCAAATGGGACGGAAAGCCA 330
lcl|NG_049740.1_cds_WP_063864086.1_1_[gene=blaOXA]_[locus_tag=A7J11_03457]_[protein=OXA-10_family_class_D_beta-lactamase_OXA-454]_[protein_id=WP_06386     -----GGTTTTCAAATGGGACGGAAAGCCA 330
lcl|NG_049796.1_cds_WP_063864264.1_1_[gene=blaOXA]_[locus_tag=A7J11_01257]_[protein=OXA-10_family_extended-spectrum_class_D_beta-lactamase_OXA-56]_[pr     -----GATTTTCAAATGGGACGGAAAGCCA 330
lcl|NG_049810.1_cds_WP_063864530.1_1_[gene=blaOXA]_[locus_tag=A7J11_00665]_[protein=OXA-10_family_oxacillin-hydrolyzing_class_D_beta-lactamase_OXA-7]_     -----GATTTTCAAATGGGACGGAAAGCCA 330
lcl|NG_049815.1_cds_WP_063864532.1_1_[gene=blaOXA]_[locus_tag=A7J11_01853]_[protein=OXA-10_family_extended-spectrum_class_D_beta-lactamase_OXA-74]_[pr     -----GGTTTTCAAATGGGACGGAAAGCCA 330
lcl|NG_050656.1_cds_WP_064056056.1_1_[gene=blaOXA]_[locus_tag=A7J11_03650]_[protein=OXA-10_family_extended-spectrum_class_D_beta-lactamase_OXA-14]_[pr     -----GGTTTTCAAATGGGACGGAAAGCCA 330
lcl|NG_050979.1_cds_WP_065159014.1_1_[gene=blaOXA]_[locus_tag=A7J11_03748]_[protein=OXA-10_family_class_D_beta-lactamase_OXA-520]_[protein_id=WP_06515     -----GGTTTTCAAATGGGACGGAAAGCCA 330
lcl|NG_055653.1_cds_WP_099156044.1_1_[gene=blaOXA]_[locus_tag=A7J11_05184]_[protein=OXA-10_family_class_D_beta-lactamase_OXA-368]_[protein_id=WP_09915     -----GGTTTTCAAATGGGACGGAAAGCCA 330
lcl|NG_061386.1_cds_WP_032410229.1_1_[gene=blaOXA]_[locus_tag=A7J11_05809]_[protein=OXA-10_family_class_D_beta-lactamase_OXA-663]_[protein_id=WP_03241     -----GGTTTTCAAATGGGACGGAAAGCCA 330
lcl|NG_062252.1_cds_WP_122630842.1_1_[gene=blaOXA]_[locus_tag=A7J11_05914]_[protein=OXA-10_family_carbapenem-hydrolyzing_class_D_beta-lactamase_OXA-65     -----GGTTTTCAAATGGGACGGAAAGCCA 330
lcl|NG_062253.1_cds_WP_122630843.1_1_[gene=blaOXA]_[locus_tag=A7J11_05915]_[protein=OXA-10_family_class_D_beta-lactamase_OXA-656]_[protein_id=WP_12263     -----GGTTTTCAAATGGGACGGAAAGCCA 330
lcl|NG_062268.1_cds_WP_122630855.1_1_[gene=blaOXA]_[locus_tag=A7J11_05932]_[protein=OXA-10_family_extended-spectrum_class_D_beta-lactamase_OXA-736]_[p     -----GGTTTTCAAATGGGACGGAAAGCCA 330
lcl|NG_062271.1_cds_WP_122630858.1_1_[gene=blaOXA]_[locus_tag=A7J11_05935]_[protein=OXA-10_family_extended-spectrum_class_D_beta-lactamase_OXA-676]_[p     -----GGTTTTCAAATGGGACGGAAAGCCA 330
lcl|NG_062272.1_cds_WP_122630859.1_1_[gene=blaOXA]_[locus_tag=A7J11_05936]_[protein=OXA-10_family_class_D_beta-lactamase_OXA-677]_[protein_id=WP_12263     -----GGTTTTCAAATGGGACGGAAAGCCA 330
lcl|NG_064752.1_cds_WP_136512086.1_1_[gene=blaOXA]_[locus_tag=A7J11_06198]_[protein=OXA-10_family_class_D_beta-lactamase_OXA-794]_[protein_id=WP_13651     -----GGTTTTCAAATGGGACGGAAAGCCA 330
lcl|NG_064753.1_cds_WP_136512087.1_1_[gene=blaOXA]_[locus_tag=A7J11_06199]_[protein=OXA-10_family_class_D_beta-lactamase_OXA-795]_[protein_id=WP_13651     -----GGTTTTCAAATGGGACGGAAAGCCA 330
lcl|NG_064780.1_cds_WP_136512103.1_1_[gene=blaOXA]_[locus_tag=A7J11_06240]_[protein=OXA-10_family_class_D_beta-lactamase_OXA-823]_[protein_id=WP_13651     -----GGTTTTCAAATGGGACGGAAAGCCA 330
lcl|NG_064781.1_cds_WP_136512104.1_1_[gene=blaOXA]_[locus_tag=A7J11_06241]_[protein=OXA-10_family_class_D_beta-lactamase_OXA-824]_[protein_id=WP_13651     -----GGTTTTCAAATGGGACGGAAAGCCA 330
lcl|NG_065438.1_cds_WP_140423320.1_1_[gene=blaOXA]_[locus_tag=A7J11_06282]_[protein=OXA-10_family_class_D_beta-lactamase_OXA-827]_[protein_id=WP_14042     -----GGTTTTCAAATGGGACGGAAAGCCA 330
lcl|NG_065881.1_cds_WP_148044423.1_1_[gene=blaOXA]_[locus_tag=A7J11_06380]_[protein=OXA-10_family_class_D_beta-lactamase_OXA-836]_[protein_id=WP_14804     -----GGTTTTCAAATGGGACGGAAAGCCA 330
lcl|NG_070899.1_cds_WP_121331722.1_1_[gene=blaOXA]_[locus_tag=A7J11_06955]_[protein=OXA-10_family_class_D_beta-lactamase_OXA-932]_[protein_id=WP_12133     -----GGTTTTCAAATGGGACGGAAAGCCA 330
lcl|NG_070900.1_cds_WP_141989064.1_1_[gene=blaOXA]_[locus_tag=A7J11_06959]_[protein=OXA-10_family_extended-spectrum_class_D_beta-lactamase_OXA-935]_[p     -----GGTTTTCAAATGGGACGGAAAGCCA 330
lcl|NG_076675.1_cds_WP_219860727.1_1_[gene=blaOXA]_[locus_tag=A7J11_07181]_[protein=OXA-10_family_class_D_beta-lactamase_OXA-1015]_[protein_id=WP_2198     -----GGTTTTCAAATGGGACGGAAAGCCA 330
lcl|NG_079236.1_cds_WP_240067727.1_1_[gene=blaOXA]_[locus_tag=A7J11_07369]_[protein=OXA-10_family_class_D_beta-lactamase_OXA-1046]_[protein_id=WP_2400     -----GGTTTTCAAATGGGACGGAAAGCCA 330
lcl|NG_079242.1_cds_WP_240067732.1_1_[gene=blaOXA]_[locus_tag=A7J11_07342]_[protein=OXA-10_family_class_D_beta-lactamase_OXA-1053]_[protein_id=WP_2400     -----GGTTTTCAAATGGGACGGAAAGCCA 330
lcl|NG_079928.1_cds_WP_242934105.1_1_[gene=blaOXA]_[locus_tag=A7J11_07438]_[protein=OXA-10_family_class_D_beta-lactamase_OXA-1086]_[protein_id=WP_2429     -----GGTTTTCAAATGGGACGGAAAGCCA 330
lcl|NG_081704.1_cds_WP_256875608.1_1_[gene=blaOXA]_[locus_tag=A7J11_07666]_[protein=OXA-10_family_class_D_beta-lactamase_OXA-1087]_[protein_id=WP_2568     -----GGTTTTCAAATGGGACGGAAAGCCA 330
lcl|NG_081706.1_cds_WP_256875610.1_1_[gene=blaOXA]_[locus_tag=A7J11_07673]_[protein=OXA-10_family_class_D_beta-lactamase_OXA-1120]_[protein_id=WP_2568     -----GGTTTTCAAATGGGACGGAAAGCCA 330
lcl|NG_081793.1_cds_WP_257394582.1_1_[gene=blaOXA]_[locus_tag=A7J11_07699]_[protein=OXA-10_family_class_D_beta-lactamase_OXA-1141]_[protein_id=WP_2573     -----GGTTTTCAAATGGGACGGAAAGCCA 330
lcl|NG_088411.1_cds_WP_262697144.1_1_[gene=blaOXA]_[locus_tag=A7J11_07753]_[protein=OXA-10_family_class_D_beta-lactamase_OXA-1147]_[protein_id=WP_2626     -----GGTTTTCAAATGGGACGGAAAGCCA 330
lcl|NG_088412.1_cds_WP_262697145.1_1_[gene=blaOXA]_[locus_tag=A7J11_07718]_[protein=OXA-10_family_class_D_beta-lactamase_OXA-1148]_[protein_id=WP_2626     -----GGTTTTCAAATGGGACGGAAAGCCA 330
lcl|NG_148655.1_cds_WP_268871873.1_1_[gene=blaOXA]_[locus_tag=A7J11_07894]_[protein=OXA-10_family_class_D_beta-lactamase_OXA-1168]_[protein_id=WP_2688     -----GGTTTTCAAATGGGACGGAAAGCCA 330
lcl|NG_148656.1_cds_WP_268871874.1_1_[gene=blaOXA]_[locus_tag=A7J11_07895]_[protein=OXA-10_family_class_D_beta-lactamase_OXA-1169]_[protein_id=WP_2688     -----GGTTTTCAAATGGGACGGAAAGCCA 330
lcl|NG_148657.1_cds_WP_268871875.1_1_[gene=blaOXA]_[locus_tag=A7J11_07896]_[protein=OXA-10_family_class_D_beta-lactamase_OXA-1170]_[protein_id=WP_2688     -----GGTTTTCAAATGGGACGGAAAGCCA 330
lcl|NG_148658.1_cds_WP_268871876.1_1_[gene=blaOXA]_[locus_tag=A7J11_07897]_[protein=OXA-10_family_class_D_beta-lactamase_OXA-1171]_[protein_id=WP_2688     -----GGTTTTCAAATGGGACGGAAAGCCA 330
lcl|NG_148662.1_cds_WP_268871879.1_1_[gene=blaOXA]_[locus_tag=A7J11_07893]_[protein=OXA-10_family_class_D_beta-lactamase_OXA-1175]_[protein_id=WP_2688     CCAAGGGTTTTCAAATGGGACGGAAAGCCA 330
lcl|NG_148667.1_cds_WP_263096442.1_1_[gene=blaOXA]_[locus_tag=A7J11_07834]_[protein=OXA-10_family_class_D_beta-lactamase_OXA-1184]_[protein_id=WP_2630     -----GGTTTTCAAATGGGACGGAAAGCCA 330
lcl|NG_157022.1_cds_WP_279240790.1_1_[gene=blaOXA]_[locus_tag=A7J11_08001]_[protein=OXA-10_family_class_D_beta-lactamase_OXA-1088]_[protein_id=WP_2792     -----GGTTTTCAAATGGGACGGAAAGCCA 330
lcl|NG_203407.1_cds_WP_281441144.1_1_[gene=blaOXA]_[locus_tag=A7J11_08072]_[protein=OXA-10_family_class_D_beta-lactamase_OXA-1203]_[protein_id=WP_2814     -----GGTTTTCAAATGGGACGGAAAGCCA 330
lcl|NG_242581.1_cds_WP_338424120.1_1_[gene=blaOXA]_[locus_tag=A7J11_08344]_[protein=OXA-10_family_class_D_beta-lactamase_OXA-1231]_[protein_id=WP_3384     -----GGTTTTCAAATGGGACGGAAAGCCA 330
lcl|NG_242582.1_cds_WP_338424121.1_1_[gene=blaOXA]_[locus_tag=A7J11_08345]_[protein=OXA-10_family_class_D_beta-lactamase_OXA-1232]_[protein_id=WP_3384     -----GGTTTTCAAATGGGACGGAAAGCCA 330
lcl|NG_242583.1_cds_WP_338424122.1_1_[gene=blaOXA]_[locus_tag=A7J11_08346]_[protein=OXA-10_family_class_D_beta-lactamase_OXA-1233]_[protein_id=WP_3384     -----GGTTTTCAAATGGGACGGAAAGCCA 330
lcl|NG_242743.1_cds_WP_309258826.1_1_[gene=blaOXA]_[locus_tag=A7J11_08439]_[protein=OXA-10_family_class_D_beta-lactamase_OXA-1204]_[protein_id=WP_3092     -----GGTTTTCAAATGGGACGGAAAGCCA 330
lcl|NG_242750.1_cds_WP_311055936.1_1_[gene=blaOXA]_[locus_tag=A7J11_08498]_[protein=OXA-10_family_class_D_beta-lactamase_OXA-1247]_[protein_id=WP_3110     -----GGTTTTCAAATGGGACGGAAAGCCA 330
lcl|NG_242751.1_cds_WP_367187969.1_1_[gene=blaOXA]_[locus_tag=A7J11_08499]_[protein=OXA-10_family_class_D_beta-lactamase_OXA-1248]_[protein_id=WP_3671     -----GGTTTTCAAATGGGACGGAAAGCCA 330
lcl|NG_242760.1_cds_WP_367187973.1_1_[gene=blaOXA]_[locus_tag=A7J11_08512]_[protein=OXA-10_family_class_D_beta-lactamase_OXA-1257]_[protein_id=WP_3671     -----GGTTTTCAAATGGGACGGAAAGCCA 330
lcl|NG_243520.1_cds_WP_375516078.1_1_[gene=blaOXA]_[locus_tag=A7J11_08624]_[protein=OXA-10_family_class_D_beta-lactamase_OXA-1302]_[protein_id=WP_3755     -----GGTTTTCAAATGGGACGGAAAGCCA 330
lcl|NG_244549.1_cds_WP_420354117.1_1_[gene=blaOXA]_[locus_tag=A7J11_08787]_[protein=OXA-10_family_class_D_beta-lactamase_OXA-1332]_[protein_id=WP_4203     -----GGTTTTCAAATGGGACGGAAAGCCA 330
lcl|NG_244567.1_cds_WP_420354131.1_1_[gene=blaOXA]_[locus_tag=A7J11_08866]_[protein=OXA-10_family_class_D_beta-lactamase_OXA-1350]_[protein_id=WP_4203     -----GGTTTTCAAATGGGACGGAAAGCCA 330
lcl|NG_244568.1_cds_WP_420354132.1_1_[gene=blaOXA]_[locus_tag=A7J11_08867]_[protein=OXA-10_family_class_D_beta-lactamase_OXA-1351]_[protein_id=WP_4203     -----GGTTTTCAAATGGGACGGAAAGCCA 330
lcl|NG_244569.1_cds_WP_420354133.1_1_[gene=blaOXA]_[locus_tag=A7J11_08868]_[protein=OXA-10_family_class_D_beta-lactamase_OXA-1352]_[protein_id=WP_4203     -----GGTTTTCAAATGGGACGGAAAGCCA 330
lcl|NG_244570.1_cds_WP_420354134.1_1_[gene=blaOXA]_[locus_tag=A7J11_08869]_[protein=OXA-10_family_class_D_beta-lactamase_OXA-1353]_[protein_id=WP_4203     -----GGTTTTCAAATGGGACGGAAAGCCA 330
lcl|OL901270.1_cds_UHO07581.1_1_[gene=blaOXA]_[protein=OXA-10_family_class_D_beta-lactamase_OXA-1046]_[protein_id=UHO07581.1]_[location=1..801]_[gbkey     -----GGTTTTCAAATGGGACGGAAAGCCA 330
lcl|OM643280.1_cds_ULU82664.1_1_[gene=blaOXA]_[protein=OXA-10_family_class_D_beta-lactamase_OXA-1086]_[protein_id=ULU82664.1]_[location=1..801]_[gbkey     -----GGTTTTCAAATGGGACGGAAAGCCA 330
lcl|OM681520.1_cds_ULU82666.1_1_[gene=blaOXA]_[protein=OXA-10_family_class_D_beta-lactamase_OXA-1087]_[protein_id=ULU82666.1]_[location=1..801]_[gbkey     -----GGTTTTCAAATGGGACGGAAAGCCA 330
lcl|OM681521.1_cds_ULU82667.1_1_[gene=blaOXA]_[protein=OXA-10_family_class_D_beta-lactamase_OXA-1088]_[protein_id=ULU82667.1]_[location=1..801]_[gbkey     -----GGTTTTCAAATGGGACGGAAAGCCA 330
lcl|ON651492.1_cds_UTS94245.1_1_[gene=blaOXA]_[protein=OXA-10_family_class_D_beta-lactamase_OXA-1087]_[protein_id=UTS94245.1]_[location=1..801]_[gbkey     -----GGTTTTCAAATGGGACGGAAAGCCA 330
lcl|ON721379.1_cds_USC31971.1_1_[gene=blaOXA]_[protein=OXA-10_family_class_D_beta-lactamase_OXA-1120]_[protein_id=USC31971.1]_[location=1..801]_[gbkey     -----GGTTTTCAAATGGGACGGAAAGCCA 330
lcl|OP131858.1_cds_UUM03674.1_1_[gene=blaOXA]_[protein=OXA-10_family_class_D_beta-lactamase_OXA-1141]_[protein_id=UUM03674.1]_[location=1..801]_[gbkey     -----GGTTTTCAAATGGGACGGAAAGCCA 330
lcl|OP158703.1_cds_UUT09021.1_1_[gene=blaOXA]_[protein=OXA-10_family_class_D_beta-lactamase_OXA-1147]_[protein_id=UUT09021.1]_[location=1..807]_[gbkey     -----GGTTTTCAAATGGGACGGAAAGCCA 330
lcl|OP806894.1_cds_UZQ18794.1_1_[gene=blaOXA]_[protein=OXA-10_family_class_D_beta-lactamase_OXA-1175]_[protein_id=UZQ18794.1]_[location=1..828]_[gbkey     CCAAGGGTTTTCAAATGGGACGGAAAGCCA 330
lcl|OP806895.1_cds_UZQ18795.1_1_[gene=blaOXA]_[protein=OXA-10_family_class_D_beta-lactamase_OXA-1168]_[protein_id=UZQ18795.1]_[location=1..813]_[gbkey     -----GGTTTTCAAATGGGACGGAAAGCCA 330
lcl|OP806896.1_cds_UZQ18796.1_1_[gene=blaOXA]_[protein=OXA-10_family_class_D_beta-lactamase_OXA-1169]_[protein_id=UZQ18796.1]_[location=1..801]_[gbkey     -----GGTTTTCAAATGGGACGGAAAGCCA 330
lcl|OP806897.1_cds_UZQ18797.1_1_[gene=blaOXA]_[protein=OXA-10_family_class_D_beta-lactamase_OXA-1170]_[protein_id=UZQ18797.1]_[location=1..801]_[gbkey     -----GGTTTTCAAATGGGACGGAAAGCCA 330
lcl|OP806898.1_cds_UZQ18798.1_1_[gene=blaOXA]_[protein=OXA-10_family_class_D_beta-lactamase_OXA-1171]_[protein_id=UZQ18798.1]_[location=1..801]_[gbkey     -----GGTTTTCAAATGGGACGGAAAGCCA 330
lcl|OQ948126.1_cds_WHL50409.1_1_[gene=blaOXA]_[protein=OXA-10_family_class_D_beta-lactamase_OXA-1202]_[protein_id=WHL50409.1]_[location=1..801]_[gbkey     -----GGTTTTCAAATGGGACGGAAAGCCA 330
lcl|OR025344.1_cds_WHU50588.1_1_[gene=blaOXA]_[protein=OXA-10_family_class_D_beta-lactamase_OXA-1204]_[protein_id=WHU50588.1]_[location=1..801]_[gbkey     -----GGTTTTCAAATGGGACGGAAAGCCA 330
lcl|OR466687.1_cds_WMW30710.1_29_[gene=blaOXA]_[locus_tag=blaOXA-10]_[protein=oxacillin-hydrolyzing_class_D_beta-lactamase_OXA-10]_[protein_id=WMW3071     -----GGTTTTCAAATGGGACGGAAAGCCA 330
lcl|PP328942.1_cds_WVW91695.1_1_[gene=blaOXA]_[protein=OXA-10_family_class_D_beta-lactamase_OXA-1231]_[protein_id=WVW91695.1]_[location=1..801]_[gbkey     -----GGTTTTCAAATGGGACGGAAAGCCA 330
lcl|PP328943.1_cds_WVW91696.1_1_[gene=blaOXA]_[protein=OXA-10_family_class_D_beta-lactamase_OXA-1232]_[protein_id=WVW91696.1]_[location=1..801]_[gbkey     -----GGTTTTCAAATGGGACGGAAAGCCA 330
lcl|PP328944.1_cds_WVW91697.1_1_[gene=blaOXA]_[protein=OXA-10_family_class_D_beta-lactamase_OXA-1233]_[protein_id=WVW91697.1]_[location=1..801]_[gbkey     -----GGTTTTCAAATGGGACGGAAAGCCA 330
lcl|PP766715.1_cds_XAP03056.1_1_[gene=blaOXA]_[protein=OXA-10_family_class_D_beta-lactamase_OXA-1247]_[protein_id=XAP03056.1]_[location=1..801]_[gbkey     -----GGTTTTCAAATGGGACGGAAAGCCA 330
lcl|PP766716.1_cds_XAP03057.1_1_[gene=blaOXA]_[protein=OXA-10_family_class_D_beta-lactamase_OXA-1248]_[protein_id=XAP03057.1]_[location=1..801]_[gbkey     -----GGTTTTCAAATGGGACGGAAAGCCA 330
lcl|PP895198.1_cds_XBS36001.1_1_[gene=blaOXA]_[protein=OXA-10_family_class_D_beta-lactamase_OXA-1257]_[protein_id=XBS36001.1]_[location=1..801]_[gbkey     -----GGTTTTCAAATGGGACGGAAAGCCA 330
lcl|PQ005596.1_cds_XDE69813.1_6_[gene=blaOXA]_[protein=oxacillin-hydrolyzing_class_D_beta-lactamase_OXA-10]_[protein_id=XDE69813.1]_[location=6462..72     -----GGTTTTCAAATGGGACGGAAAGCCA 330
lcl|PV035073.1_cds_XNY96396.1_1_[gene=blaOXA]_[protein=OXA-10_family_class_D_beta-lactamase_OXA-1332]_[protein_id=XNY96396.1]_[location=1..801]_[gbkey     -----GGTTTTCAAATGGGACGGAAAGCCA 330
lcl|PV075121.1_cds_XOU30585.1_1_[gene=blaOXA]_[protein=OXA-10_family_class_D_beta-lactamase_OXA-1350]_[protein_id=XOU30585.1]_[location=1..801]_[gbkey     -----GGTTTTCAAATGGGACGGAAAGCCA 330
lcl|PV075122.1_cds_XOU30586.1_1_[gene=blaOXA]_[protein=OXA-10_family_class_D_beta-lactamase_OXA-1351]_[protein_id=XOU30586.1]_[location=1..801]_[gbkey     -----GGTTTTCAAATGGGACGGAAAGCCA 330
lcl|PV075123.1_cds_XOU30587.1_1_[gene=blaOXA]_[protein=OXA-10_family_class_D_beta-lactamase_OXA-1352]_[protein_id=XOU30587.1]_[location=1..798]_[gbkey     -----GGTTTTCAAATGGGACGGAAAGCCA 330
lcl|PV075124.1_cds_XOU30588.1_1_[gene=blaOXA]_[protein=OXA-10_family_class_D_beta-lactamase_OXA-1353]_[protein_id=XOU30588.1]_[location=1..804]_[gbkey     -----GGTTTTCAAATGGGACGGAAAGCCA 330
lcl|PV878567.1_cds_XXP60806.1_1_[gene=blaOXA]_[protein=OXA-10_family_class_D_beta-lactamase_OXA-1387]_[protein_id=XXP60806.1]_[location=1..801]_[gbkey     -----GGTTTTCAAATGGGACGGAAAGCCA 330
lcl|PV878570.1_cds_XXP60809.1_1_[gene=blaOXA]_[protein=OXA-10_family_class_D_beta-lactamase_OXA-1352]_[protein_id=XXP60809.1]_[location=1..798]_[gbkey     -----GGTTTTCAAATGGGACGGAAAGCCA 330
lcl|PV878573.1_cds_XXP60812.1_1_[gene=blaOXA]_[protein=OXA-10_family_class_D_beta-lactamase_OXA-1392]_[protein_id=XXP60812.1]_[location=1..801]_[gbkey     -----GATTTTCAAATGGGACGGAAAGCCA 330
lcl|PV878574.1_cds_XXP60813.1_1_[gene=blaOXA]_[protein=OXA-10_family_class_D_beta-lactamase_OXA-1393]_[protein_id=XXP60813.1]_[location=1..801]_[gbkey     -----GGTTTTCAAATGGGACGGAAAGCCA 330
lcl|PV878577.1_cds_XXP60816.1_1_[gene=blaOXA]_[protein=OXA-10_family_class_D_beta-lactamase_OXA-1351]_[protein_id=XXP60816.1]_[location=1..801]_[gbkey     -----GGTTTTCAAATGGGACGGAAAGCCA 330
                                                                                                                                                                                         

OXA-1_consensus                                                                                                                                            AAAGGAATGGAGATCTGGAACAGCAATCAT 360
OXA01_crRNA                                                                                                                                                ------------------------------ 360
Forward_primer                                                                                                                                             ------------------------------ 360
Reverse_primer                                                                                                                                             ------------------------------ 360
lcl|NG_203406.1_cds_WP_290468360.1_1_[gene=blaOXA]_[locus_tag=A7J11_08102]_[protein=OXA-10_family_class_D_beta-lactamase_OXA-1202]_[protein_id=WP_2904     AGAGCCATGAAGCAATGGGAAAGAGACTTG 360
lcl|NG_070749.1_cds_WP_188331877.1_1_[gene=blaOXA]_[locus_tag=A7J11_06933]_[protein=OXA-10_family_class_D_beta-lactamase_OXA-928]_[protein_id=WP_18833     AGAGCCATGAAGCAATGGGAAAGAGACTTG 360
lcl|KX388630.1_cds_ANM44758.1_1_[gene=blaOXA]_[protein=OXA-10_family_class_D_beta-lactamase_OXA-520]_[protein_id=ANM44758.1]_[location=1..801]_[gbkey=     AGAGCCATGAAGCAATGGGAAAGAGACTTG 360
lcl|NG_049469.1_cds_WP_032491804.1_1_[gene=blaOXA]_[locus_tag=A7J11_01744]_[protein=OXA-10_family_extended-spectrum_class_D_beta-lactamase_OXA-17]_[pr     AGAGCCATGAAGCAATGGGAAAGAGACTTG 360
lcl|PQ218334.1_cds_XGD01540.1_1_[gene=blaOXA]_[protein=OXA-10_family_class_D_beta-lactamase_OXA-1302]_[protein_id=XGD01540.1]_[location=1..801]_[gbkey     AGAGCCATGAAGCAATGGGAAAGAGACTTG 360
lcl|MN186038.1_cds_QDO71691.1_1_[gene=blaOXA]_[protein=OXA-10_family_oxacillin-hydrolyzing_class_D_extended-spectrum_beta-lactamase_OXA-836]_[protein_     AGAGCCATGAAGCAATGGGAAAGAGACTTG 360
lcl|AY536743.1_cds_AAS59139.1_4_[gene=blaoxa-10]_[protein=beta-lactamase_resistance_protein]_[protein_id=AAS59139.1]_[location=3433..4233]_[gbkey=CDS]     AGAGCCATGAAGCAATGGGAAAGAGACTTG 360
lcl|DQ141319.1_cds_AAZ78322.1_3_[gene=blaoxa-10]_[protein=oxacillinase]_[protein_id=AAZ78322.1]_[location=1387..2187]_[gbkey=CDS]                          AGAGCCATGAAGCAATGGGAAAGAGACTTG 360
lcl|DQ288250.1_cds_ABB92627.1_3_[gene=blaoxa-10]_[protein=oxacillinase]_[protein_id=ABB92627.1]_[location=1387..2187]_[gbkey=CDS]                          AGAGCCATGAAGCAATGGGAAAGAGACTTG 360
lcl|EF490315.1_cds_ABQ10574.1_2_[gene=blaoxa-10]_[protein=beta-lactamase_resistance_protein]_[protein_id=ABQ10574.1]_[location=880..1680]_[gbkey=CDS]      AGAGCCATGAAGCAATGGGAAAGAGACTTG 360
lcl|HQ386834.1_cds_AEH57056.1_3_[gene=blaOXA-10]_[protein=beta-lactamase_resistance_protein]_[protein_id=AEH57056.1]_[location=1465..2265]_[gbkey=CDS]     AGAGCCATGAAGCAATGGGAAAGAGACTTG 360
lcl|HQ386837.1_cds_AEH57073.1_3_[gene=blaOXA-10]_[protein=beta-lactamase_resistance_protein]_[protein_id=AEH57073.1]_[location=1465..2265]_[gbkey=CDS]     AGAGCCATGAAGCAATGGGAAAGAGACTTG 360
lcl|JX566705.1_cds_AFY03462.1_4_[gene=blaOXA-10]_[protein=oxacillinase_OXA-10]_[protein_id=AFY03462.1]_[location=1818..2618]_[gbkey=CDS]                   AGAGCCATGAAGCAATGGGAAAGAGACTTG 360
lcl|KF525298.1_cds_AGY30823.1_1_[protein=OXA-10]_[protein_id=AGY30823.1]_[location=118..918]_[gbkey=CDS]                                                   AGAGCCATGAAGCAATGGGAAAGAGACTTG 360
lcl|KU886277.1_cds_ANQ39383.1_10_[gene=blaOXA-10]_[protein=class_D_beta-lactamase_OXA-10_(PSE-2)]_[protein_id=ANQ39383.1]_[location=7593..8393]_[gbkey     AGAGCCATGAAGCAATGGGAAAGAGACTTG 360
lcl|KU886278.1_cds_ANQ39395.1_6_[gene=blaOXA-10]_[protein=class_D_beta-lactamase_OXA-10]_[protein_id=ANQ39395.1]_[location=5012..5812]_[gbkey=CDS]         AGAGCCATGAAGCAATGGGAAAGAGACTTG 360
lcl|MH384610.1_cds_AWS00754.1_1_[gene=blaOXA]_[protein=OXA-10_family_class_D_beta-lactamase_OXA-655]_[protein_id=AWS00754.1]_[location=176..976]_[gbke     AGAGCCATGAAGCAATGGGAAAGAGACTTG 360
lcl|MH384611.1_cds_AWS00755.1_1_[gene=blaOXA]_[protein=OXA-10_family_class_D_beta-lactamase_OXA-656]_[protein_id=AWS00755.1]_[location=176..976]_[gbke     AGAGCCATGAAGCAATGGGAAAGAGACTTG 360
lcl|MH780094.1_cds_AXQ11886.1_1_[gene=blaOXA]_[protein=OXA-10_family_class_D_beta-lactamase_OXA-736]_[protein_id=AXQ11886.1]_[location=1..801]_[gbkey=     AGAGCCATGAAACAATGGGAAAGAGACTTG 360
lcl|MH780097.1_cds_AXQ11889.1_1_[gene=blaOXA]_[protein=OXA-10_family_class_D_beta-lactamase_OXA-676]_[protein_id=AXQ11889.1]_[location=1..801]_[gbkey=     AGAGCCATGAAACAATGGGAAAGAGACTTG 360
lcl|MH780098.1_cds_AXQ11890.1_1_[gene=blaOXA]_[protein=OXA-10_family_class_D_beta-lactamase_OXA-677]_[protein_id=AXQ11890.1]_[location=1..801]_[gbkey=     AGAGCCATGAAGCAATGGGAAAGAGACTTG 360
lcl|MK482719.1_cds_QBC36178.1_1_[gene=blaOXA]_[protein=OXA-10_family_class_D_beta-lactamase_OXA-794]_[protein_id=QBC36178.1]_[location=1..801]_[gbkey=     AGAGCCATGAAGCAATGGGAAAGAGACTTG 360
lcl|MK482720.1_cds_QBC36179.1_1_[gene=blaOXA]_[protein=OXA-10_family_class_D_beta-lactamase_OXA-795]_[protein_id=QBC36179.1]_[location=1..795]_[gbkey=     AGAGCCATGAAGCAATGGGAAAGAGACTTG 360
lcl|MK750000.1_cds_QBZ67150.1_1_[gene=blaOXA]_[protein=OXA-10_family_class_D_beta-lactamase_OXA-823]_[protein_id=QBZ67150.1]_[location=1..801]_[gbkey=     AGAGCCATGAAGCAATGGGAAAGAGACTTG 360
lcl|MK750001.1_cds_QBZ67151.1_1_[gene=blaOXA]_[protein=OXA-10_family_class_D_beta-lactamase_OXA-824]_[protein_id=QBZ67151.1]_[location=1..801]_[gbkey=     AGAGCCATGAAGCAATGGGAAAGAGACTTG 360
lcl|MK840577.1_cds_QCF61856.1_1_[gene=blaOXA]_[protein=OXA-10_family_class_D_beta-lactamase_OXA-827]_[protein_id=QCF61856.1]_[location=1..801]_[gbkey=     AGAGCCATGAAGCAATGGGAAAGAGACTTG 360
lcl|MT891151.1_cds_QNH80866.1_1_[gene=blaOXA]_[protein=OXA-10_family_class_D_beta-lactamase_OXA-928]_[protein_id=QNH80866.1]_[location=1..786]_[gbkey=     AGAGCCATGAAGCAATGGGAAAGAGACTTG 360
lcl|MW021506.1_cds_QOC63222.1_1_[gene=blaOXA]_[protein=OXA-10_family_class_D_beta-lactamase_OXA-932]_[protein_id=QOC63222.1]_[location=1..801]_[gbkey=     AGAGCCATGAAACAATGGGAAAGAGACTTG 360
lcl|MZ449318.1_cds_QWY90352.1_1_[gene=blaOXA]_[protein=OXA-10_family_oxacillin-hydrolyzing_class_D_beta-lactamase_OXA-1015]_[protein_id=QWY90352.1]_[l     AGAGCCATGAAACAATGGGAAAGAGACTTG 360
lcl|NG_049395.1_cds_WP_063860937.1_1_[gene=blaOXA]_[locus_tag=A7J11_01858]_[protein=OXA-10_family_class_D_beta-lactamase_OXA-101]_[protein_id=WP_06386     AGAGCCATGAAACAATGGGAAAGAGACTTG 360
lcl|NG_049402.1_cds_WP_063860939.1_1_[gene=blaOXA]_[locus_tag=A7J11_00869]_[protein=OXA-10_family_extended-spectrum_class_D_beta-lactamase_OXA-11]_[pr     AGAGCCATGAAGCAATGGGAAAGAGACTTG 360
lcl|NG_049429.1_cds_WP_063861035.1_1_[gene=blaOXA]_[locus_tag=A7J11_00709]_[protein=OXA-10_family_oxacillin-hydrolyzing_class_D_beta-lactamase_OXA-13]     AGAGCCATGAAACAATGGGAAAGAGACTTG 360
lcl|NG_049440.1_cds_WP_063861041.1_1_[gene=blaOXA]_[locus_tag=A7J11_02086]_[protein=OXA-10_family_extended-spectrum_class_D_beta-lactamase_OXA-142]_[p     AGAGCCATGAAGCAATGGGAAAGAGACTTG 360
lcl|NG_049443.1_cds_WP_063861043.1_1_[gene=blaOXA]_[locus_tag=A7J11_02332]_[protein=OXA-10_family_extended-spectrum_class_D_beta-lactamase_OXA-145]_[p     AGAGCCATGAAACAATGGGAAAGAGACTTG 360
lcl|NG_049445.1_cds_WP_063861045.1_1_[gene=blaOXA]_[locus_tag=A7J11_02343]_[protein=OXA-10_family_extended-spectrum_class_D_beta-lactamase_OXA-147]_[p     AGAGCCATGAAACAATGGGAAAGAGACTTG 360
lcl|NG_049484.1_cds_WP_063861272.1_1_[gene=blaOXA]_[locus_tag=A7J11_02610]_[protein=OXA-10_family_extended-spectrum_class_D_beta-lactamase_OXA-183]_[p     AGAGCCATGAAACAATGGGAAAGAGACTTG 360
lcl|NG_049487.1_cds_WP_063861309.1_1_[gene=blaOXA]_[locus_tag=A7J11_00602]_[protein=OXA-10_family_extended-spectrum_class_D_beta-lactamase_OXA-19]_[pr     AGAGCCATGAAACAATGGGAAAGAGACTTG 360
lcl|NG_049529.1_cds_WP_063862149.1_1_[gene=blaOXA]_[locus_tag=A7J11_03278]_[protein=OXA-10_family_carbapenem-hydrolyzing_class_D_beta-lactamase_OXA-23     AGAGCCATGAAGCAATGGGAAAGAGACTTG 360
lcl|NG_049535.1_cds_WP_063862274.1_1_[gene=blaOXA]_[locus_tag=A7J11_02847]_[protein=OXA-10_family_extended-spectrum_class_D_beta-lactamase_OXA-240]_[p     AGAGCCATGAATCAATGGGAAAGAGACTTG 360
lcl|NG_049541.1_cds_WP_063862394.1_1_[gene=blaOXA]_[locus_tag=A7J11_02233]_[protein=OXA-10_family_class_D_beta-lactamase_OXA-246]_[protein_id=WP_06386     AGAGCCATGAAGCAATGGGAAAGAGACTTG 360
lcl|NG_049547.1_cds_WP_063862430.1_1_[gene=blaOXA]_[locus_tag=A7J11_02737]_[protein=OXA-10_family_class_D_beta-lactamase_OXA-251]_[protein_id=WP_06386     AGAGCCATGAAGCAATGGGAAAGAGACTTG 360
lcl|NG_049551.1_cds_WP_014454104.1_1_[gene=blaOXA]_[locus_tag=A7J11_02755]_[protein=OXA-10_family_extended-spectrum_class_D_beta-lactamase_OXA-256]_[p     AGAGCCATGAAGCAATGGGAAAGAGACTTG 360
lcl|NG_049577.1_cds_WP_032489753.1_1_[gene=blaOXA]_[locus_tag=A7J11_00630]_[protein=OXA-10_family_extended-spectrum_class_D_beta-lactamase_OXA-28]_[pr     AGAGCCATGAAACAATGGGAAAGAGACTTG 360
lcl|NG_049642.1_cds_WP_063862720.1_1_[gene=blaOXA]_[locus_tag=A7J11_00429]_[protein=OXA-10_family_extended-spectrum_class_D_beta-lactamase_OXA-35]_[pr     AGAGCCATGAAACAATGGGAAAGAGACTTG 360
lcl|NG_049740.1_cds_WP_063864086.1_1_[gene=blaOXA]_[locus_tag=A7J11_03457]_[protein=OXA-10_family_class_D_beta-lactamase_OXA-454]_[protein_id=WP_06386     AGAGCCATGAAGCAATGGGAAAGAGACTTG 360
lcl|NG_049796.1_cds_WP_063864264.1_1_[gene=blaOXA]_[locus_tag=A7J11_01257]_[protein=OXA-10_family_extended-spectrum_class_D_beta-lactamase_OXA-56]_[pr     AGAGCCATGAAACAATGGGAAAGAGACTTG 360
lcl|NG_049810.1_cds_WP_063864530.1_1_[gene=blaOXA]_[locus_tag=A7J11_00665]_[protein=OXA-10_family_oxacillin-hydrolyzing_class_D_beta-lactamase_OXA-7]_     AGAGCCATGAAACAATGGGAAAGAGACTTG 360
lcl|NG_049815.1_cds_WP_063864532.1_1_[gene=blaOXA]_[locus_tag=A7J11_01853]_[protein=OXA-10_family_extended-spectrum_class_D_beta-lactamase_OXA-74]_[pr     AGAGCCATGAAGCAATGGGAAAGAGACTTG 360
lcl|NG_050656.1_cds_WP_064056056.1_1_[gene=blaOXA]_[locus_tag=A7J11_03650]_[protein=OXA-10_family_extended-spectrum_class_D_beta-lactamase_OXA-14]_[pr     AGAGCCATGAAGCAATGGGAAAGAGACTTG 360
lcl|NG_050979.1_cds_WP_065159014.1_1_[gene=blaOXA]_[locus_tag=A7J11_03748]_[protein=OXA-10_family_class_D_beta-lactamase_OXA-520]_[protein_id=WP_06515     AGAGCCATGAAGCAATGGGAAAGAGACTTG 360
lcl|NG_055653.1_cds_WP_099156044.1_1_[gene=blaOXA]_[locus_tag=A7J11_05184]_[protein=OXA-10_family_class_D_beta-lactamase_OXA-368]_[protein_id=WP_09915     AGAGCCATGAAGCAATGGGAAAGAGACTTG 360
lcl|NG_061386.1_cds_WP_032410229.1_1_[gene=blaOXA]_[locus_tag=A7J11_05809]_[protein=OXA-10_family_class_D_beta-lactamase_OXA-663]_[protein_id=WP_03241     AGAGCCATGAAGCAATGGGAAAGAGACTTG 360
lcl|NG_062252.1_cds_WP_122630842.1_1_[gene=blaOXA]_[locus_tag=A7J11_05914]_[protein=OXA-10_family_carbapenem-hydrolyzing_class_D_beta-lactamase_OXA-65     AGAGCCATGAAGCAATGGGAAAGAGACTTG 360
lcl|NG_062253.1_cds_WP_122630843.1_1_[gene=blaOXA]_[locus_tag=A7J11_05915]_[protein=OXA-10_family_class_D_beta-lactamase_OXA-656]_[protein_id=WP_12263     AGAGCCATGAAGCAATGGGAAAGAGACTTG 360
lcl|NG_062268.1_cds_WP_122630855.1_1_[gene=blaOXA]_[locus_tag=A7J11_05932]_[protein=OXA-10_family_extended-spectrum_class_D_beta-lactamase_OXA-736]_[p     AGAGCCATGAAACAATGGGAAAGAGACTTG 360
lcl|NG_062271.1_cds_WP_122630858.1_1_[gene=blaOXA]_[locus_tag=A7J11_05935]_[protein=OXA-10_family_extended-spectrum_class_D_beta-lactamase_OXA-676]_[p     AGAGCCATGAAACAATGGGAAAGAGACTTG 360
lcl|NG_062272.1_cds_WP_122630859.1_1_[gene=blaOXA]_[locus_tag=A7J11_05936]_[protein=OXA-10_family_class_D_beta-lactamase_OXA-677]_[protein_id=WP_12263     AGAGCCATGAAGCAATGGGAAAGAGACTTG 360
lcl|NG_064752.1_cds_WP_136512086.1_1_[gene=blaOXA]_[locus_tag=A7J11_06198]_[protein=OXA-10_family_class_D_beta-lactamase_OXA-794]_[protein_id=WP_13651     AGAGCCATGAAGCAATGGGAAAGAGACTTG 360
lcl|NG_064753.1_cds_WP_136512087.1_1_[gene=blaOXA]_[locus_tag=A7J11_06199]_[protein=OXA-10_family_class_D_beta-lactamase_OXA-795]_[protein_id=WP_13651     AGAGCCATGAAGCAATGGGAAAGAGACTTG 360
lcl|NG_064780.1_cds_WP_136512103.1_1_[gene=blaOXA]_[locus_tag=A7J11_06240]_[protein=OXA-10_family_class_D_beta-lactamase_OXA-823]_[protein_id=WP_13651     AGAGCCATGAAGCAATGGGAAAGAGACTTG 360
lcl|NG_064781.1_cds_WP_136512104.1_1_[gene=blaOXA]_[locus_tag=A7J11_06241]_[protein=OXA-10_family_class_D_beta-lactamase_OXA-824]_[protein_id=WP_13651     AGAGCCATGAAGCAATGGGAAAGAGACTTG 360
lcl|NG_065438.1_cds_WP_140423320.1_1_[gene=blaOXA]_[locus_tag=A7J11_06282]_[protein=OXA-10_family_class_D_beta-lactamase_OXA-827]_[protein_id=WP_14042     AGAGCCATGAAGCAATGGGAAAGAGACTTG 360
lcl|NG_065881.1_cds_WP_148044423.1_1_[gene=blaOXA]_[locus_tag=A7J11_06380]_[protein=OXA-10_family_class_D_beta-lactamase_OXA-836]_[protein_id=WP_14804     AGAGCCATGAAGCAATGGGAAAGAGACTTG 360
lcl|NG_070899.1_cds_WP_121331722.1_1_[gene=blaOXA]_[locus_tag=A7J11_06955]_[protein=OXA-10_family_class_D_beta-lactamase_OXA-932]_[protein_id=WP_12133     AGAGCCATGAAACAATGGGAAAGAGACTTG 360
lcl|NG_070900.1_cds_WP_141989064.1_1_[gene=blaOXA]_[locus_tag=A7J11_06959]_[protein=OXA-10_family_extended-spectrum_class_D_beta-lactamase_OXA-935]_[p     AGAGCCATGAAGCAATGGGAAAGAGACTTG 360
lcl|NG_076675.1_cds_WP_219860727.1_1_[gene=blaOXA]_[locus_tag=A7J11_07181]_[protein=OXA-10_family_class_D_beta-lactamase_OXA-1015]_[protein_id=WP_2198     AGAGCCATGAAACAATGGGAAAGAGACTTG 360
lcl|NG_079236.1_cds_WP_240067727.1_1_[gene=blaOXA]_[locus_tag=A7J11_07369]_[protein=OXA-10_family_class_D_beta-lactamase_OXA-1046]_[protein_id=WP_2400     AGAGCCATGAAGCAATGGGAAAGAGACTTG 360
lcl|NG_079242.1_cds_WP_240067732.1_1_[gene=blaOXA]_[locus_tag=A7J11_07342]_[protein=OXA-10_family_class_D_beta-lactamase_OXA-1053]_[protein_id=WP_2400     AGAGCCATGAAACAATGGGAAAGAGACTTG 360
lcl|NG_079928.1_cds_WP_242934105.1_1_[gene=blaOXA]_[locus_tag=A7J11_07438]_[protein=OXA-10_family_class_D_beta-lactamase_OXA-1086]_[protein_id=WP_2429     AGAGCCATGAAGCAATGGGAAAGAGACTTG 360
lcl|NG_081704.1_cds_WP_256875608.1_1_[gene=blaOXA]_[locus_tag=A7J11_07666]_[protein=OXA-10_family_class_D_beta-lactamase_OXA-1087]_[protein_id=WP_2568     AGAGCCATGAAACAATGGGAAAGAGACTTG 360
lcl|NG_081706.1_cds_WP_256875610.1_1_[gene=blaOXA]_[locus_tag=A7J11_07673]_[protein=OXA-10_family_class_D_beta-lactamase_OXA-1120]_[protein_id=WP_2568     AGAGCCATGAAACAATGGGAAAGAGACTTG 360
lcl|NG_081793.1_cds_WP_257394582.1_1_[gene=blaOXA]_[locus_tag=A7J11_07699]_[protein=OXA-10_family_class_D_beta-lactamase_OXA-1141]_[protein_id=WP_2573     AGAGCCATGAAGCAATGGGAAAGAGACTTG 360
lcl|NG_088411.1_cds_WP_262697144.1_1_[gene=blaOXA]_[locus_tag=A7J11_07753]_[protein=OXA-10_family_class_D_beta-lactamase_OXA-1147]_[protein_id=WP_2626     AGAGCCATGAAGCAATGGGAAAGAGACTTG 360
lcl|NG_088412.1_cds_WP_262697145.1_1_[gene=blaOXA]_[locus_tag=A7J11_07718]_[protein=OXA-10_family_class_D_beta-lactamase_OXA-1148]_[protein_id=WP_2626     AGAGCCATGAAGCAATGGGAAAGAGACTTG 360
lcl|NG_148655.1_cds_WP_268871873.1_1_[gene=blaOXA]_[locus_tag=A7J11_07894]_[protein=OXA-10_family_class_D_beta-lactamase_OXA-1168]_[protein_id=WP_2688     AGAGCCATGAAACAATGGGAAAGAGACTTG 360
lcl|NG_148656.1_cds_WP_268871874.1_1_[gene=blaOXA]_[locus_tag=A7J11_07895]_[protein=OXA-10_family_class_D_beta-lactamase_OXA-1169]_[protein_id=WP_2688     AGAGCCATGAAACAATGGGAAAGAGACTTG 360
lcl|NG_148657.1_cds_WP_268871875.1_1_[gene=blaOXA]_[locus_tag=A7J11_07896]_[protein=OXA-10_family_class_D_beta-lactamase_OXA-1170]_[protein_id=WP_2688     AGAGCCATGAAACAATGGGAAAGAGACTTG 360
lcl|NG_148658.1_cds_WP_268871876.1_1_[gene=blaOXA]_[locus_tag=A7J11_07897]_[protein=OXA-10_family_class_D_beta-lactamase_OXA-1171]_[protein_id=WP_2688     AGAGCCATGAAACAATGGGAAAGAGACTTG 360
lcl|NG_148662.1_cds_WP_268871879.1_1_[gene=blaOXA]_[locus_tag=A7J11_07893]_[protein=OXA-10_family_class_D_beta-lactamase_OXA-1175]_[protein_id=WP_2688     AGAGCCATGAAACAATGGGAAAGAGACTTG 360
lcl|NG_148667.1_cds_WP_263096442.1_1_[gene=blaOXA]_[locus_tag=A7J11_07834]_[protein=OXA-10_family_class_D_beta-lactamase_OXA-1184]_[protein_id=WP_2630     AGAGCCATGAAACAATGGGAAAGAGACTTG 360
lcl|NG_157022.1_cds_WP_279240790.1_1_[gene=blaOXA]_[locus_tag=A7J11_08001]_[protein=OXA-10_family_class_D_beta-lactamase_OXA-1088]_[protein_id=WP_2792     AGAGCCATGAAGCAATGGGAAAGAGACTTG 360
lcl|NG_203407.1_cds_WP_281441144.1_1_[gene=blaOXA]_[locus_tag=A7J11_08072]_[protein=OXA-10_family_class_D_beta-lactamase_OXA-1203]_[protein_id=WP_2814     AGAGCCATGAAACAATGGGAAAGAGACTTG 360
lcl|NG_242581.1_cds_WP_338424120.1_1_[gene=blaOXA]_[locus_tag=A7J11_08344]_[protein=OXA-10_family_class_D_beta-lactamase_OXA-1231]_[protein_id=WP_3384     AGAGCCATGAAACAATGGGAAAGAGACTTG 360
lcl|NG_242582.1_cds_WP_338424121.1_1_[gene=blaOXA]_[locus_tag=A7J11_08345]_[protein=OXA-10_family_class_D_beta-lactamase_OXA-1232]_[protein_id=WP_3384     AGAGCCATGAAACAATGGGAAAGAGACTTG 360
lcl|NG_242583.1_cds_WP_338424122.1_1_[gene=blaOXA]_[locus_tag=A7J11_08346]_[protein=OXA-10_family_class_D_beta-lactamase_OXA-1233]_[protein_id=WP_3384     AGAGCCATGAAACAATGGGAAAGAGACTTG 360
lcl|NG_242743.1_cds_WP_309258826.1_1_[gene=blaOXA]_[locus_tag=A7J11_08439]_[protein=OXA-10_family_class_D_beta-lactamase_OXA-1204]_[protein_id=WP_3092     AGAGCCATGAAACAATGGGAAAGAGACTTG 360
lcl|NG_242750.1_cds_WP_311055936.1_1_[gene=blaOXA]_[locus_tag=A7J11_08498]_[protein=OXA-10_family_class_D_beta-lactamase_OXA-1247]_[protein_id=WP_3110     AGAGCCATGAAACAATGGGAAAGAGACTTG 360
lcl|NG_242751.1_cds_WP_367187969.1_1_[gene=blaOXA]_[locus_tag=A7J11_08499]_[protein=OXA-10_family_class_D_beta-lactamase_OXA-1248]_[protein_id=WP_3671     AGAGCCATGAAGCAATGGGAAAGAGACTTG 360
lcl|NG_242760.1_cds_WP_367187973.1_1_[gene=blaOXA]_[locus_tag=A7J11_08512]_[protein=OXA-10_family_class_D_beta-lactamase_OXA-1257]_[protein_id=WP_3671     AGAGCCATGAAGCAATGGGAAAGAGACTTG 360
lcl|NG_243520.1_cds_WP_375516078.1_1_[gene=blaOXA]_[locus_tag=A7J11_08624]_[protein=OXA-10_family_class_D_beta-lactamase_OXA-1302]_[protein_id=WP_3755     AGAGCCATGAAGCAATGGGAAAGAGACTTG 360
lcl|NG_244549.1_cds_WP_420354117.1_1_[gene=blaOXA]_[locus_tag=A7J11_08787]_[protein=OXA-10_family_class_D_beta-lactamase_OXA-1332]_[protein_id=WP_4203     AGAGCCATAAAGCAATGGGAAAGAGACTTG 360
lcl|NG_244567.1_cds_WP_420354131.1_1_[gene=blaOXA]_[locus_tag=A7J11_08866]_[protein=OXA-10_family_class_D_beta-lactamase_OXA-1350]_[protein_id=WP_4203     AGAGCCATGAAGCAATGGGAAAGAGACTTG 360
lcl|NG_244568.1_cds_WP_420354132.1_1_[gene=blaOXA]_[locus_tag=A7J11_08867]_[protein=OXA-10_family_class_D_beta-lactamase_OXA-1351]_[protein_id=WP_4203     AGAGCCATGAAGCAATGGGAAAGAGACTTG 360
lcl|NG_244569.1_cds_WP_420354133.1_1_[gene=blaOXA]_[locus_tag=A7J11_08868]_[protein=OXA-10_family_class_D_beta-lactamase_OXA-1352]_[protein_id=WP_4203     AGAGCCATGAAGCAATGGGAAAGAGACTTG 360
lcl|NG_244570.1_cds_WP_420354134.1_1_[gene=blaOXA]_[locus_tag=A7J11_08869]_[protein=OXA-10_family_class_D_beta-lactamase_OXA-1353]_[protein_id=WP_4203     AGAGCCATGAAGCAATGGGAAAGAGACTTG 360
lcl|OL901270.1_cds_UHO07581.1_1_[gene=blaOXA]_[protein=OXA-10_family_class_D_beta-lactamase_OXA-1046]_[protein_id=UHO07581.1]_[location=1..801]_[gbkey     AGAGCCATGAAGCAATGGGAAAGAGACTTG 360
lcl|OM643280.1_cds_ULU82664.1_1_[gene=blaOXA]_[protein=OXA-10_family_class_D_beta-lactamase_OXA-1086]_[protein_id=ULU82664.1]_[location=1..801]_[gbkey     AGAGCCATGAAGCAATGGGAAAGAGACTTG 360
lcl|OM681520.1_cds_ULU82666.1_1_[gene=blaOXA]_[protein=OXA-10_family_class_D_beta-lactamase_OXA-1087]_[protein_id=ULU82666.1]_[location=1..801]_[gbkey     AGAGCCATGAAACAATGGGAAAGAGACTTG 360
lcl|OM681521.1_cds_ULU82667.1_1_[gene=blaOXA]_[protein=OXA-10_family_class_D_beta-lactamase_OXA-1088]_[protein_id=ULU82667.1]_[location=1..801]_[gbkey     AGAGCCATGAAGCAATGGGAAAGAGACTTG 360
lcl|ON651492.1_cds_UTS94245.1_1_[gene=blaOXA]_[protein=OXA-10_family_class_D_beta-lactamase_OXA-1087]_[protein_id=UTS94245.1]_[location=1..801]_[gbkey     AGAGCCATGAAACAATGGGAAAGAGACTTG 360
lcl|ON721379.1_cds_USC31971.1_1_[gene=blaOXA]_[protein=OXA-10_family_class_D_beta-lactamase_OXA-1120]_[protein_id=USC31971.1]_[location=1..801]_[gbkey     AGAGCCATGAAACAATGGGAAAGAGACTTG 360
lcl|OP131858.1_cds_UUM03674.1_1_[gene=blaOXA]_[protein=OXA-10_family_class_D_beta-lactamase_OXA-1141]_[protein_id=UUM03674.1]_[location=1..801]_[gbkey     AGAGCCATGAAGCAATGGGAAAGAGACTTG 360
lcl|OP158703.1_cds_UUT09021.1_1_[gene=blaOXA]_[protein=OXA-10_family_class_D_beta-lactamase_OXA-1147]_[protein_id=UUT09021.1]_[location=1..807]_[gbkey     AGAGCCATGAAGCAATGGGAAAGAGACTTG 360
lcl|OP806894.1_cds_UZQ18794.1_1_[gene=blaOXA]_[protein=OXA-10_family_class_D_beta-lactamase_OXA-1175]_[protein_id=UZQ18794.1]_[location=1..828]_[gbkey     AGAGCCATGAAACAATGGGAAAGAGACTTG 360
lcl|OP806895.1_cds_UZQ18795.1_1_[gene=blaOXA]_[protein=OXA-10_family_class_D_beta-lactamase_OXA-1168]_[protein_id=UZQ18795.1]_[location=1..813]_[gbkey     AGAGCCATGAAACAATGGGAAAGAGACTTG 360
lcl|OP806896.1_cds_UZQ18796.1_1_[gene=blaOXA]_[protein=OXA-10_family_class_D_beta-lactamase_OXA-1169]_[protein_id=UZQ18796.1]_[location=1..801]_[gbkey     AGAGCCATGAAACAATGGGAAAGAGACTTG 360
lcl|OP806897.1_cds_UZQ18797.1_1_[gene=blaOXA]_[protein=OXA-10_family_class_D_beta-lactamase_OXA-1170]_[protein_id=UZQ18797.1]_[location=1..801]_[gbkey     AGAGCCATGAAACAATGGGAAAGAGACTTG 360
lcl|OP806898.1_cds_UZQ18798.1_1_[gene=blaOXA]_[protein=OXA-10_family_class_D_beta-lactamase_OXA-1171]_[protein_id=UZQ18798.1]_[location=1..801]_[gbkey     AGAGCCATGAAACAATGGGAAAGAGACTTG 360
lcl|OQ948126.1_cds_WHL50409.1_1_[gene=blaOXA]_[protein=OXA-10_family_class_D_beta-lactamase_OXA-1202]_[protein_id=WHL50409.1]_[location=1..801]_[gbkey     AGAGCCATGAAGCAATGGGAAAGAGACTTG 360
lcl|OR025344.1_cds_WHU50588.1_1_[gene=blaOXA]_[protein=OXA-10_family_class_D_beta-lactamase_OXA-1204]_[protein_id=WHU50588.1]_[location=1..801]_[gbkey     AGAGCCATGAAACAATGGGAAAGAGACTTG 360
lcl|OR466687.1_cds_WMW30710.1_29_[gene=blaOXA]_[locus_tag=blaOXA-10]_[protein=oxacillin-hydrolyzing_class_D_beta-lactamase_OXA-10]_[protein_id=WMW3071     AGAGCCATGAAGCAATGGGAAAGAGACTTG 360
lcl|PP328942.1_cds_WVW91695.1_1_[gene=blaOXA]_[protein=OXA-10_family_class_D_beta-lactamase_OXA-1231]_[protein_id=WVW91695.1]_[location=1..801]_[gbkey     AGAGCCATGAAACAATGGGAAAGAGACTTG 360
lcl|PP328943.1_cds_WVW91696.1_1_[gene=blaOXA]_[protein=OXA-10_family_class_D_beta-lactamase_OXA-1232]_[protein_id=WVW91696.1]_[location=1..801]_[gbkey     AGAGCCATGAAACAATGGGAAAGAGACTTG 360
lcl|PP328944.1_cds_WVW91697.1_1_[gene=blaOXA]_[protein=OXA-10_family_class_D_beta-lactamase_OXA-1233]_[protein_id=WVW91697.1]_[location=1..801]_[gbkey     AGAGCCATGAAACAATGGGAAAGAGACTTG 360
lcl|PP766715.1_cds_XAP03056.1_1_[gene=blaOXA]_[protein=OXA-10_family_class_D_beta-lactamase_OXA-1247]_[protein_id=XAP03056.1]_[location=1..801]_[gbkey     AGAGCCATGAAACAATGGGAAAGAGACTTG 360
lcl|PP766716.1_cds_XAP03057.1_1_[gene=blaOXA]_[protein=OXA-10_family_class_D_beta-lactamase_OXA-1248]_[protein_id=XAP03057.1]_[location=1..801]_[gbkey     AGAGCCATGAAGCAATGGGAAAGAGACTTG 360
lcl|PP895198.1_cds_XBS36001.1_1_[gene=blaOXA]_[protein=OXA-10_family_class_D_beta-lactamase_OXA-1257]_[protein_id=XBS36001.1]_[location=1..801]_[gbkey     AGAGCCATGAAGCAATGGGAAAGAGACTTG 360
lcl|PQ005596.1_cds_XDE69813.1_6_[gene=blaOXA]_[protein=oxacillin-hydrolyzing_class_D_beta-lactamase_OXA-10]_[protein_id=XDE69813.1]_[location=6462..72     AGAGCCATGAAGCAATGGGAAAGAGACTTG 360
lcl|PV035073.1_cds_XNY96396.1_1_[gene=blaOXA]_[protein=OXA-10_family_class_D_beta-lactamase_OXA-1332]_[protein_id=XNY96396.1]_[location=1..801]_[gbkey     AGAGCCATAAAGCAATGGGAAAGAGACTTG 360
lcl|PV075121.1_cds_XOU30585.1_1_[gene=blaOXA]_[protein=OXA-10_family_class_D_beta-lactamase_OXA-1350]_[protein_id=XOU30585.1]_[location=1..801]_[gbkey     AGAGCCATGAAGCAATGGGAAAGAGACTTG 360
lcl|PV075122.1_cds_XOU30586.1_1_[gene=blaOXA]_[protein=OXA-10_family_class_D_beta-lactamase_OXA-1351]_[protein_id=XOU30586.1]_[location=1..801]_[gbkey     AGAGCCATGAAGCAATGGGAAAGAGACTTG 360
lcl|PV075123.1_cds_XOU30587.1_1_[gene=blaOXA]_[protein=OXA-10_family_class_D_beta-lactamase_OXA-1352]_[protein_id=XOU30587.1]_[location=1..798]_[gbkey     AGAGCCATGAAGCAATGGGAAAGAGACTTG 360
lcl|PV075124.1_cds_XOU30588.1_1_[gene=blaOXA]_[protein=OXA-10_family_class_D_beta-lactamase_OXA-1353]_[protein_id=XOU30588.1]_[location=1..804]_[gbkey     AGAGCCATGAAGCAATGGGAAAGAGACTTG 360
lcl|PV878567.1_cds_XXP60806.1_1_[gene=blaOXA]_[protein=OXA-10_family_class_D_beta-lactamase_OXA-1387]_[protein_id=XXP60806.1]_[location=1..801]_[gbkey     AGAGCCATGAAGCAATGGGAAAGAGACTTG 360
lcl|PV878570.1_cds_XXP60809.1_1_[gene=blaOXA]_[protein=OXA-10_family_class_D_beta-lactamase_OXA-1352]_[protein_id=XXP60809.1]_[location=1..798]_[gbkey     AGAGCCATGAAGCAATGGGAAAGAGACTTG 360
lcl|PV878573.1_cds_XXP60812.1_1_[gene=blaOXA]_[protein=OXA-10_family_class_D_beta-lactamase_OXA-1392]_[protein_id=XXP60812.1]_[location=1..801]_[gbkey     AGAGCCATGAAACAATGGGAAAGAGACTTG 360
lcl|PV878574.1_cds_XXP60813.1_1_[gene=blaOXA]_[protein=OXA-10_family_class_D_beta-lactamase_OXA-1393]_[protein_id=XXP60813.1]_[location=1..801]_[gbkey     AGAGCCATGAAGCAATGGGAAAGAGACTTG 360
lcl|PV878577.1_cds_XXP60816.1_1_[gene=blaOXA]_[protein=OXA-10_family_class_D_beta-lactamase_OXA-1351]_[protein_id=XXP60816.1]_[location=1..801]_[gbkey     AGAGCCATGAAGCAATGGGAAAGAGACTTG 360
                                                                                                                                                                                         

OXA-1_consensus                                                                                                                                            ACACCAAAGACGTGGATGCAATTTTCTGTT 390
OXA01_crRNA                                                                                                                                                ------------------------------ 390
Forward_primer                                                                                                                                             ------------------------------ 390
Reverse_primer                                                                                                                                             ------------------------------ 390
lcl|NG_203406.1_cds_WP_290468360.1_1_[gene=blaOXA]_[locus_tag=A7J11_08102]_[protein=OXA-10_family_class_D_beta-lactamase_OXA-1202]_[protein_id=WP_2904     AGCTTAAGAGGGGCAATACAAGTTTCAGCG 390
lcl|NG_070749.1_cds_WP_188331877.1_1_[gene=blaOXA]_[locus_tag=A7J11_06933]_[protein=OXA-10_family_class_D_beta-lactamase_OXA-928]_[protein_id=WP_18833     ACCTTAAGAGGGGCAATACAAGTTTCAGCT 390
lcl|KX388630.1_cds_ANM44758.1_1_[gene=blaOXA]_[protein=OXA-10_family_class_D_beta-lactamase_OXA-520]_[protein_id=ANM44758.1]_[location=1..801]_[gbkey=     ACCTTAAGAGGGGCAATACAAGTTTCAGCT 390
lcl|NG_049469.1_cds_WP_032491804.1_1_[gene=blaOXA]_[locus_tag=A7J11_01744]_[protein=OXA-10_family_extended-spectrum_class_D_beta-lactamase_OXA-17]_[pr     ACCTTAAGAGGGGCAATACAAGTTTCAGCT 390
lcl|PQ218334.1_cds_XGD01540.1_1_[gene=blaOXA]_[protein=OXA-10_family_class_D_beta-lactamase_OXA-1302]_[protein_id=XGD01540.1]_[location=1..801]_[gbkey     ACCTTAAGAGGGGCAATACAAGTTTCAGCT 390
lcl|MN186038.1_cds_QDO71691.1_1_[gene=blaOXA]_[protein=OXA-10_family_oxacillin-hydrolyzing_class_D_extended-spectrum_beta-lactamase_OXA-836]_[protein_     ACCTTAAGAGGGGCAATACAAGTTTCAGCT 390
lcl|AY536743.1_cds_AAS59139.1_4_[gene=blaoxa-10]_[protein=beta-lactamase_resistance_protein]_[protein_id=AAS59139.1]_[location=3433..4233]_[gbkey=CDS]     ACCTTAAGAGGGGCAATACAAGTTTCAGCT 390
lcl|DQ141319.1_cds_AAZ78322.1_3_[gene=blaoxa-10]_[protein=oxacillinase]_[protein_id=AAZ78322.1]_[location=1387..2187]_[gbkey=CDS]                          ACCTTAAGAGGGGCAATACAAGTTTCAGCT 390
lcl|DQ288250.1_cds_ABB92627.1_3_[gene=blaoxa-10]_[protein=oxacillinase]_[protein_id=ABB92627.1]_[location=1387..2187]_[gbkey=CDS]                          ACCTTAAGAGGGGCAATACAAGTTTCAGCT 390
lcl|EF490315.1_cds_ABQ10574.1_2_[gene=blaoxa-10]_[protein=beta-lactamase_resistance_protein]_[protein_id=ABQ10574.1]_[location=880..1680]_[gbkey=CDS]      ACCTTAAGAGGGGCAATACAAGTTTCAGCT 390
lcl|HQ386834.1_cds_AEH57056.1_3_[gene=blaOXA-10]_[protein=beta-lactamase_resistance_protein]_[protein_id=AEH57056.1]_[location=1465..2265]_[gbkey=CDS]     ACCTTAAGAGGGGCAATACAAGTTTCAGCT 390
lcl|HQ386837.1_cds_AEH57073.1_3_[gene=blaOXA-10]_[protein=beta-lactamase_resistance_protein]_[protein_id=AEH57073.1]_[location=1465..2265]_[gbkey=CDS]     ACCTTAAGAGGGGCAATACAAGTTTCAGCT 390
lcl|JX566705.1_cds_AFY03462.1_4_[gene=blaOXA-10]_[protein=oxacillinase_OXA-10]_[protein_id=AFY03462.1]_[location=1818..2618]_[gbkey=CDS]                   ACCTTAAGAGGGGCAATACAAGTTTCAGCT 390
lcl|KF525298.1_cds_AGY30823.1_1_[protein=OXA-10]_[protein_id=AGY30823.1]_[location=118..918]_[gbkey=CDS]                                                   ACCTTAAGAGGGGCAATACAAGTTTCAGCT 390
lcl|KU886277.1_cds_ANQ39383.1_10_[gene=blaOXA-10]_[protein=class_D_beta-lactamase_OXA-10_(PSE-2)]_[protein_id=ANQ39383.1]_[location=7593..8393]_[gbkey     ACCTTAAGAGGGGCAATACAAGTTTCAGCT 390
lcl|KU886278.1_cds_ANQ39395.1_6_[gene=blaOXA-10]_[protein=class_D_beta-lactamase_OXA-10]_[protein_id=ANQ39395.1]_[location=5012..5812]_[gbkey=CDS]         ACCTTAAGAGGGGCAATACAAGTTTCAGCT 390
lcl|MH384610.1_cds_AWS00754.1_1_[gene=blaOXA]_[protein=OXA-10_family_class_D_beta-lactamase_OXA-655]_[protein_id=AWS00754.1]_[location=176..976]_[gbke     ACCTTAAGAGGGGCAATACAAGTTTCAGCT 390
lcl|MH384611.1_cds_AWS00755.1_1_[gene=blaOXA]_[protein=OXA-10_family_class_D_beta-lactamase_OXA-656]_[protein_id=AWS00755.1]_[location=176..976]_[gbke     ACCTTAAGAGGGGCAATACAAGTTTCAGCT 390
lcl|MH780094.1_cds_AXQ11886.1_1_[gene=blaOXA]_[protein=OXA-10_family_class_D_beta-lactamase_OXA-736]_[protein_id=AXQ11886.1]_[location=1..801]_[gbkey=     AGCTTAAGAGGGGCAATACAAGTTTCAGCG 390
lcl|MH780097.1_cds_AXQ11889.1_1_[gene=blaOXA]_[protein=OXA-10_family_class_D_beta-lactamase_OXA-676]_[protein_id=AXQ11889.1]_[location=1..801]_[gbkey=     AGCTTAAGAGGGGCAATACAAGTTTCAGCG 390
lcl|MH780098.1_cds_AXQ11890.1_1_[gene=blaOXA]_[protein=OXA-10_family_class_D_beta-lactamase_OXA-677]_[protein_id=AXQ11890.1]_[location=1..801]_[gbkey=     ACCTTAAGAGGGGCAATACAAGTTTCAGCT 390
lcl|MK482719.1_cds_QBC36178.1_1_[gene=blaOXA]_[protein=OXA-10_family_class_D_beta-lactamase_OXA-794]_[protein_id=QBC36178.1]_[location=1..801]_[gbkey=     ACCTTAAGAGGGGCAATACAAGTTTCAGCT 390
lcl|MK482720.1_cds_QBC36179.1_1_[gene=blaOXA]_[protein=OXA-10_family_class_D_beta-lactamase_OXA-795]_[protein_id=QBC36179.1]_[location=1..795]_[gbkey=     ACCTTAAGAGGGGCAATACAAGTTTCAGCT 390
lcl|MK750000.1_cds_QBZ67150.1_1_[gene=blaOXA]_[protein=OXA-10_family_class_D_beta-lactamase_OXA-823]_[protein_id=QBZ67150.1]_[location=1..801]_[gbkey=     ACCTTAAGAGGGGCAATACAAGTTTCAGCT 390
lcl|MK750001.1_cds_QBZ67151.1_1_[gene=blaOXA]_[protein=OXA-10_family_class_D_beta-lactamase_OXA-824]_[protein_id=QBZ67151.1]_[location=1..801]_[gbkey=     ACCTTAAGAGGGGCAATACAAGTTTCAGCT 390
lcl|MK840577.1_cds_QCF61856.1_1_[gene=blaOXA]_[protein=OXA-10_family_class_D_beta-lactamase_OXA-827]_[protein_id=QCF61856.1]_[location=1..801]_[gbkey=     ACCTTAAGAGGGGCAATACAAGTTTCAGCT 390
lcl|MT891151.1_cds_QNH80866.1_1_[gene=blaOXA]_[protein=OXA-10_family_class_D_beta-lactamase_OXA-928]_[protein_id=QNH80866.1]_[location=1..786]_[gbkey=     ACCTTAAGAGGGGCAATACAAGTTTCAGCT 390
lcl|MW021506.1_cds_QOC63222.1_1_[gene=blaOXA]_[protein=OXA-10_family_class_D_beta-lactamase_OXA-932]_[protein_id=QOC63222.1]_[location=1..801]_[gbkey=     AGCTTAAGAGGGGCAATACAAGTTTCAGCG 390
lcl|MZ449318.1_cds_QWY90352.1_1_[gene=blaOXA]_[protein=OXA-10_family_oxacillin-hydrolyzing_class_D_beta-lactamase_OXA-1015]_[protein_id=QWY90352.1]_[l     AGCTTAAGAGGGGCAATACAAGTTTCAGCG 390
lcl|NG_049395.1_cds_WP_063860937.1_1_[gene=blaOXA]_[locus_tag=A7J11_01858]_[protein=OXA-10_family_class_D_beta-lactamase_OXA-101]_[protein_id=WP_06386     AGCTTAAGAGGGGCAATACAAGTTTCAGCG 390
lcl|NG_049402.1_cds_WP_063860939.1_1_[gene=blaOXA]_[locus_tag=A7J11_00869]_[protein=OXA-10_family_extended-spectrum_class_D_beta-lactamase_OXA-11]_[pr     ACCTTAAGAGGGGCAATACAAGTTTCAGCT 390
lcl|NG_049429.1_cds_WP_063861035.1_1_[gene=blaOXA]_[locus_tag=A7J11_00709]_[protein=OXA-10_family_oxacillin-hydrolyzing_class_D_beta-lactamase_OXA-13]     AGCTTAAGAGGGGCAATACAAGTTTCAGCG 390
lcl|NG_049440.1_cds_WP_063861041.1_1_[gene=blaOXA]_[locus_tag=A7J11_02086]_[protein=OXA-10_family_extended-spectrum_class_D_beta-lactamase_OXA-142]_[p     ACCTTAAGAGGGGCAATACAAGTTTCAGCT 390
lcl|NG_049443.1_cds_WP_063861043.1_1_[gene=blaOXA]_[locus_tag=A7J11_02332]_[protein=OXA-10_family_extended-spectrum_class_D_beta-lactamase_OXA-145]_[p     AGCTTAAGAGGGGCAATACAAGTTTCAGCG 390
lcl|NG_049445.1_cds_WP_063861045.1_1_[gene=blaOXA]_[locus_tag=A7J11_02343]_[protein=OXA-10_family_extended-spectrum_class_D_beta-lactamase_OXA-147]_[p     AGCTTAAGAGGGGCAATACAAGTTTCAGCG 390
lcl|NG_049484.1_cds_WP_063861272.1_1_[gene=blaOXA]_[locus_tag=A7J11_02610]_[protein=OXA-10_family_extended-spectrum_class_D_beta-lactamase_OXA-183]_[p     AGCTTAAGAGGGGCAATACAAGTTTCAGCG 390
lcl|NG_049487.1_cds_WP_063861309.1_1_[gene=blaOXA]_[locus_tag=A7J11_00602]_[protein=OXA-10_family_extended-spectrum_class_D_beta-lactamase_OXA-19]_[pr     AGCTTAAGAGGGGCAATACAAGTTTCAGCG 390
lcl|NG_049529.1_cds_WP_063862149.1_1_[gene=blaOXA]_[locus_tag=A7J11_03278]_[protein=OXA-10_family_carbapenem-hydrolyzing_class_D_beta-lactamase_OXA-23     ACCTTAAGAGGGGCAATACAAGTTTCAGCT 390
lcl|NG_049535.1_cds_WP_063862274.1_1_[gene=blaOXA]_[locus_tag=A7J11_02847]_[protein=OXA-10_family_extended-spectrum_class_D_beta-lactamase_OXA-240]_[p     ACCTTAAGAGGGGCAATACAAGTTTCAGCT 390
lcl|NG_049541.1_cds_WP_063862394.1_1_[gene=blaOXA]_[locus_tag=A7J11_02233]_[protein=OXA-10_family_class_D_beta-lactamase_OXA-246]_[protein_id=WP_06386     ACCTTAAGAGGGGCAATACAAGTTTCAGCT 390
lcl|NG_049547.1_cds_WP_063862430.1_1_[gene=blaOXA]_[locus_tag=A7J11_02737]_[protein=OXA-10_family_class_D_beta-lactamase_OXA-251]_[protein_id=WP_06386     ACCTTAAGAGGGGCAATACAAGTTTCAGCT 390
lcl|NG_049551.1_cds_WP_014454104.1_1_[gene=blaOXA]_[locus_tag=A7J11_02755]_[protein=OXA-10_family_extended-spectrum_class_D_beta-lactamase_OXA-256]_[p     ACCTTAAGAGGGGCAATACAAGTTTCAGCT 390
lcl|NG_049577.1_cds_WP_032489753.1_1_[gene=blaOXA]_[locus_tag=A7J11_00630]_[protein=OXA-10_family_extended-spectrum_class_D_beta-lactamase_OXA-28]_[pr     AGCTTAAGAGGGGCAATACAAGTTTCAGCG 390
lcl|NG_049642.1_cds_WP_063862720.1_1_[gene=blaOXA]_[locus_tag=A7J11_00429]_[protein=OXA-10_family_extended-spectrum_class_D_beta-lactamase_OXA-35]_[pr     AGCTTAAGAGGGGCAATACAAGTTTCAGCG 390
lcl|NG_049740.1_cds_WP_063864086.1_1_[gene=blaOXA]_[locus_tag=A7J11_03457]_[protein=OXA-10_family_class_D_beta-lactamase_OXA-454]_[protein_id=WP_06386     ACCTTAAGAGGGGCAATACAAGTTTCAGCT 390
lcl|NG_049796.1_cds_WP_063864264.1_1_[gene=blaOXA]_[locus_tag=A7J11_01257]_[protein=OXA-10_family_extended-spectrum_class_D_beta-lactamase_OXA-56]_[pr     AGCTTAAGAGGGGCAATACAAGTTTCAGCG 390
lcl|NG_049810.1_cds_WP_063864530.1_1_[gene=blaOXA]_[locus_tag=A7J11_00665]_[protein=OXA-10_family_oxacillin-hydrolyzing_class_D_beta-lactamase_OXA-7]_     AGCTTAAGAGGGGCAATACAAGTTTCAGCG 390
lcl|NG_049815.1_cds_WP_063864532.1_1_[gene=blaOXA]_[locus_tag=A7J11_01853]_[protein=OXA-10_family_extended-spectrum_class_D_beta-lactamase_OXA-74]_[pr     ACCTTAAGAGGGGCAATACAAGTTTCAGCT 390
lcl|NG_050656.1_cds_WP_064056056.1_1_[gene=blaOXA]_[locus_tag=A7J11_03650]_[protein=OXA-10_family_extended-spectrum_class_D_beta-lactamase_OXA-14]_[pr     ACCTTAAGAGGGGCAATACAAGTTTCAGCT 390
lcl|NG_050979.1_cds_WP_065159014.1_1_[gene=blaOXA]_[locus_tag=A7J11_03748]_[protein=OXA-10_family_class_D_beta-lactamase_OXA-520]_[protein_id=WP_06515     ACCTTAAGAGGGGCAATACAAGTTTCAGCT 390
lcl|NG_055653.1_cds_WP_099156044.1_1_[gene=blaOXA]_[locus_tag=A7J11_05184]_[protein=OXA-10_family_class_D_beta-lactamase_OXA-368]_[protein_id=WP_09915     ACCTTAAGAGGGGCAATACAAGTTTCAGCT 390
lcl|NG_061386.1_cds_WP_032410229.1_1_[gene=blaOXA]_[locus_tag=A7J11_05809]_[protein=OXA-10_family_class_D_beta-lactamase_OXA-663]_[protein_id=WP_03241     ACCTTAAGAGGGGCAATACAAGTTTCAGCT 390
lcl|NG_062252.1_cds_WP_122630842.1_1_[gene=blaOXA]_[locus_tag=A7J11_05914]_[protein=OXA-10_family_carbapenem-hydrolyzing_class_D_beta-lactamase_OXA-65     ACCTTAAGAGGGGCAATACAAGTTTCAGCT 390
lcl|NG_062253.1_cds_WP_122630843.1_1_[gene=blaOXA]_[locus_tag=A7J11_05915]_[protein=OXA-10_family_class_D_beta-lactamase_OXA-656]_[protein_id=WP_12263     ACCTTAAGAGGGGCAATACAAGTTTCAGCT 390
lcl|NG_062268.1_cds_WP_122630855.1_1_[gene=blaOXA]_[locus_tag=A7J11_05932]_[protein=OXA-10_family_extended-spectrum_class_D_beta-lactamase_OXA-736]_[p     AGCTTAAGAGGGGCAATACAAGTTTCAGCG 390
lcl|NG_062271.1_cds_WP_122630858.1_1_[gene=blaOXA]_[locus_tag=A7J11_05935]_[protein=OXA-10_family_extended-spectrum_class_D_beta-lactamase_OXA-676]_[p     AGCTTAAGAGGGGCAATACAAGTTTCAGCG 390
lcl|NG_062272.1_cds_WP_122630859.1_1_[gene=blaOXA]_[locus_tag=A7J11_05936]_[protein=OXA-10_family_class_D_beta-lactamase_OXA-677]_[protein_id=WP_12263     ACCTTAAGAGGGGCAATACAAGTTTCAGCT 390
lcl|NG_064752.1_cds_WP_136512086.1_1_[gene=blaOXA]_[locus_tag=A7J11_06198]_[protein=OXA-10_family_class_D_beta-lactamase_OXA-794]_[protein_id=WP_13651     ACCTTAAGAGGGGCAATACAAGTTTCAGCT 390
lcl|NG_064753.1_cds_WP_136512087.1_1_[gene=blaOXA]_[locus_tag=A7J11_06199]_[protein=OXA-10_family_class_D_beta-lactamase_OXA-795]_[protein_id=WP_13651     ACCTTAAGAGGGGCAATACAAGTTTCAGCT 390
lcl|NG_064780.1_cds_WP_136512103.1_1_[gene=blaOXA]_[locus_tag=A7J11_06240]_[protein=OXA-10_family_class_D_beta-lactamase_OXA-823]_[protein_id=WP_13651     ACCTTAAGAGGGGCAATACAAGTTTCAGCT 390
lcl|NG_064781.1_cds_WP_136512104.1_1_[gene=blaOXA]_[locus_tag=A7J11_06241]_[protein=OXA-10_family_class_D_beta-lactamase_OXA-824]_[protein_id=WP_13651     ACCTTAAGAGGGGCAATACAAGTTTCAGCT 390
lcl|NG_065438.1_cds_WP_140423320.1_1_[gene=blaOXA]_[locus_tag=A7J11_06282]_[protein=OXA-10_family_class_D_beta-lactamase_OXA-827]_[protein_id=WP_14042     ACCTTAAGAGGGGCAATACAAGTTTCAGCT 390
lcl|NG_065881.1_cds_WP_148044423.1_1_[gene=blaOXA]_[locus_tag=A7J11_06380]_[protein=OXA-10_family_class_D_beta-lactamase_OXA-836]_[protein_id=WP_14804     ACCTTAAGAGGGGCAATACAAGTTTCAGCT 390
lcl|NG_070899.1_cds_WP_121331722.1_1_[gene=blaOXA]_[locus_tag=A7J11_06955]_[protein=OXA-10_family_class_D_beta-lactamase_OXA-932]_[protein_id=WP_12133     AGCTTAAGAGGGGCAATACAAGTTTCAGCG 390
lcl|NG_070900.1_cds_WP_141989064.1_1_[gene=blaOXA]_[locus_tag=A7J11_06959]_[protein=OXA-10_family_extended-spectrum_class_D_beta-lactamase_OXA-935]_[p     ACCTTAAGAGGGGCAATACAAGTTTCAGCT 390
lcl|NG_076675.1_cds_WP_219860727.1_1_[gene=blaOXA]_[locus_tag=A7J11_07181]_[protein=OXA-10_family_class_D_beta-lactamase_OXA-1015]_[protein_id=WP_2198     AGCTTAAGAGGGGCAATACAAGTTTCAGCG 390
lcl|NG_079236.1_cds_WP_240067727.1_1_[gene=blaOXA]_[locus_tag=A7J11_07369]_[protein=OXA-10_family_class_D_beta-lactamase_OXA-1046]_[protein_id=WP_2400     ACCTTAAGAGGGGCAATACAAGTTTCAGCT 390
lcl|NG_079242.1_cds_WP_240067732.1_1_[gene=blaOXA]_[locus_tag=A7J11_07342]_[protein=OXA-10_family_class_D_beta-lactamase_OXA-1053]_[protein_id=WP_2400     AGCTTAAGAGGGGCAATACAAGTTTCAGCG 390
lcl|NG_079928.1_cds_WP_242934105.1_1_[gene=blaOXA]_[locus_tag=A7J11_07438]_[protein=OXA-10_family_class_D_beta-lactamase_OXA-1086]_[protein_id=WP_2429     ACCTTAAGAGGGGCAATACAAGTTTCAGCT 390
lcl|NG_081704.1_cds_WP_256875608.1_1_[gene=blaOXA]_[locus_tag=A7J11_07666]_[protein=OXA-10_family_class_D_beta-lactamase_OXA-1087]_[protein_id=WP_2568     AGCTTAAGAGGGGCAATACAAGTTTCAGCG 390
lcl|NG_081706.1_cds_WP_256875610.1_1_[gene=blaOXA]_[locus_tag=A7J11_07673]_[protein=OXA-10_family_class_D_beta-lactamase_OXA-1120]_[protein_id=WP_2568     AGCTTAAGAGGGGCAATACAAGTTTCAGCG 390
lcl|NG_081793.1_cds_WP_257394582.1_1_[gene=blaOXA]_[locus_tag=A7J11_07699]_[protein=OXA-10_family_class_D_beta-lactamase_OXA-1141]_[protein_id=WP_2573     ACCTTAAGAGGGGCAATACAAGTTTCAGCT 390
lcl|NG_088411.1_cds_WP_262697144.1_1_[gene=blaOXA]_[locus_tag=A7J11_07753]_[protein=OXA-10_family_class_D_beta-lactamase_OXA-1147]_[protein_id=WP_2626     ACCTTAAGAGGGGCAATACAAGTTTCAGCT 390
lcl|NG_088412.1_cds_WP_262697145.1_1_[gene=blaOXA]_[locus_tag=A7J11_07718]_[protein=OXA-10_family_class_D_beta-lactamase_OXA-1148]_[protein_id=WP_2626     ACCTTAAGAGGGGCAATACAAGTTTCAGCT 390
lcl|NG_148655.1_cds_WP_268871873.1_1_[gene=blaOXA]_[locus_tag=A7J11_07894]_[protein=OXA-10_family_class_D_beta-lactamase_OXA-1168]_[protein_id=WP_2688     AGCTTAAGAGGGGCAATACAAGTTTCAGCG 390
lcl|NG_148656.1_cds_WP_268871874.1_1_[gene=blaOXA]_[locus_tag=A7J11_07895]_[protein=OXA-10_family_class_D_beta-lactamase_OXA-1169]_[protein_id=WP_2688     AGCTTAAGAGGGGCAATACAAGTTTCAGCG 390
lcl|NG_148657.1_cds_WP_268871875.1_1_[gene=blaOXA]_[locus_tag=A7J11_07896]_[protein=OXA-10_family_class_D_beta-lactamase_OXA-1170]_[protein_id=WP_2688     AGCTTAAGAGGGGCAATACAAGTTTCAGCG 390
lcl|NG_148658.1_cds_WP_268871876.1_1_[gene=blaOXA]_[locus_tag=A7J11_07897]_[protein=OXA-10_family_class_D_beta-lactamase_OXA-1171]_[protein_id=WP_2688     AGCTTAAGAGGGGCAATACAAGTTTCAGCG 390
lcl|NG_148662.1_cds_WP_268871879.1_1_[gene=blaOXA]_[locus_tag=A7J11_07893]_[protein=OXA-10_family_class_D_beta-lactamase_OXA-1175]_[protein_id=WP_2688     AGCTTAAGAGGGGCAATACAAGTTTCAGCG 390
lcl|NG_148667.1_cds_WP_263096442.1_1_[gene=blaOXA]_[locus_tag=A7J11_07834]_[protein=OXA-10_family_class_D_beta-lactamase_OXA-1184]_[protein_id=WP_2630     AGCTTAAGAGGGGCAATACAAGTTTCAGCG 390
lcl|NG_157022.1_cds_WP_279240790.1_1_[gene=blaOXA]_[locus_tag=A7J11_08001]_[protein=OXA-10_family_class_D_beta-lactamase_OXA-1088]_[protein_id=WP_2792     ACCTTAAGAGGGGCAATACAAGTTTCAGCT 390
lcl|NG_203407.1_cds_WP_281441144.1_1_[gene=blaOXA]_[locus_tag=A7J11_08072]_[protein=OXA-10_family_class_D_beta-lactamase_OXA-1203]_[protein_id=WP_2814     AGCTTAAGAGGGGCAATACAAGTTTCAGCG 390
lcl|NG_242581.1_cds_WP_338424120.1_1_[gene=blaOXA]_[locus_tag=A7J11_08344]_[protein=OXA-10_family_class_D_beta-lactamase_OXA-1231]_[protein_id=WP_3384     AGCTTAAGAGGGGCAATACAAGTTTCAGCG 390
lcl|NG_242582.1_cds_WP_338424121.1_1_[gene=blaOXA]_[locus_tag=A7J11_08345]_[protein=OXA-10_family_class_D_beta-lactamase_OXA-1232]_[protein_id=WP_3384     AGCTTAAGAGGGGCAATACAAGTTTCAGCG 390
lcl|NG_242583.1_cds_WP_338424122.1_1_[gene=blaOXA]_[locus_tag=A7J11_08346]_[protein=OXA-10_family_class_D_beta-lactamase_OXA-1233]_[protein_id=WP_3384     AGCTTAAGAGGGGCAATACAAGTTTCAGCG 390
lcl|NG_242743.1_cds_WP_309258826.1_1_[gene=blaOXA]_[locus_tag=A7J11_08439]_[protein=OXA-10_family_class_D_beta-lactamase_OXA-1204]_[protein_id=WP_3092     AGCTTAAGAGGGGCAATACAAGTTTCAGCG 390
lcl|NG_242750.1_cds_WP_311055936.1_1_[gene=blaOXA]_[locus_tag=A7J11_08498]_[protein=OXA-10_family_class_D_beta-lactamase_OXA-1247]_[protein_id=WP_3110     AGCTTAAGAGGGGCAATACAAGTTTCAGCG 390
lcl|NG_242751.1_cds_WP_367187969.1_1_[gene=blaOXA]_[locus_tag=A7J11_08499]_[protein=OXA-10_family_class_D_beta-lactamase_OXA-1248]_[protein_id=WP_3671     ACCTTAAGAGGGGCAATACAAGTTTCAGCT 390
lcl|NG_242760.1_cds_WP_367187973.1_1_[gene=blaOXA]_[locus_tag=A7J11_08512]_[protein=OXA-10_family_class_D_beta-lactamase_OXA-1257]_[protein_id=WP_3671     ACCTTAAGAGGGGCAATACAAGTTTCAGCT 390
lcl|NG_243520.1_cds_WP_375516078.1_1_[gene=blaOXA]_[locus_tag=A7J11_08624]_[protein=OXA-10_family_class_D_beta-lactamase_OXA-1302]_[protein_id=WP_3755     ACCTTAAGAGGGGCAATACAAGTTTCAGCT 390
lcl|NG_244549.1_cds_WP_420354117.1_1_[gene=blaOXA]_[locus_tag=A7J11_08787]_[protein=OXA-10_family_class_D_beta-lactamase_OXA-1332]_[protein_id=WP_4203     ACCTTAAGAGGGGCAATACAAGTTTCAGCT 390
lcl|NG_244567.1_cds_WP_420354131.1_1_[gene=blaOXA]_[locus_tag=A7J11_08866]_[protein=OXA-10_family_class_D_beta-lactamase_OXA-1350]_[protein_id=WP_4203     ACCTTAAGAGGGGCAATACAAGTTTCAGCT 390
lcl|NG_244568.1_cds_WP_420354132.1_1_[gene=blaOXA]_[locus_tag=A7J11_08867]_[protein=OXA-10_family_class_D_beta-lactamase_OXA-1351]_[protein_id=WP_4203     ACCTTAAGAGGGGCAATACAAGTTTCAGCT 390
lcl|NG_244569.1_cds_WP_420354133.1_1_[gene=blaOXA]_[locus_tag=A7J11_08868]_[protein=OXA-10_family_class_D_beta-lactamase_OXA-1352]_[protein_id=WP_4203     ACCTTAAGAGGGGCAATACAAGTTTCAGCT 390
lcl|NG_244570.1_cds_WP_420354134.1_1_[gene=blaOXA]_[locus_tag=A7J11_08869]_[protein=OXA-10_family_class_D_beta-lactamase_OXA-1353]_[protein_id=WP_4203     ACCTTAAGAGGGGCAATACAAGTTTCAGCT 390
lcl|OL901270.1_cds_UHO07581.1_1_[gene=blaOXA]_[protein=OXA-10_family_class_D_beta-lactamase_OXA-1046]_[protein_id=UHO07581.1]_[location=1..801]_[gbkey     ACCTTAAGAGGGGCAATACAAGTTTCAGCT 390
lcl|OM643280.1_cds_ULU82664.1_1_[gene=blaOXA]_[protein=OXA-10_family_class_D_beta-lactamase_OXA-1086]_[protein_id=ULU82664.1]_[location=1..801]_[gbkey     ACCTTAAGAGGGGCAATACAAGTTTCAGCT 390
lcl|OM681520.1_cds_ULU82666.1_1_[gene=blaOXA]_[protein=OXA-10_family_class_D_beta-lactamase_OXA-1087]_[protein_id=ULU82666.1]_[location=1..801]_[gbkey     AGCTTAAGAGGGGCAATACAAGTTTCAGCG 390
lcl|OM681521.1_cds_ULU82667.1_1_[gene=blaOXA]_[protein=OXA-10_family_class_D_beta-lactamase_OXA-1088]_[protein_id=ULU82667.1]_[location=1..801]_[gbkey     ACCTTAAGAGGGGCAATACAAGTTTCAGCT 390
lcl|ON651492.1_cds_UTS94245.1_1_[gene=blaOXA]_[protein=OXA-10_family_class_D_beta-lactamase_OXA-1087]_[protein_id=UTS94245.1]_[location=1..801]_[gbkey     AGCTTAAGAGGGGCAATACAAGTTTCAGCG 390
lcl|ON721379.1_cds_USC31971.1_1_[gene=blaOXA]_[protein=OXA-10_family_class_D_beta-lactamase_OXA-1120]_[protein_id=USC31971.1]_[location=1..801]_[gbkey     AGCTTAAGAGGGGCAATACAAGTTTCAGCG 390
lcl|OP131858.1_cds_UUM03674.1_1_[gene=blaOXA]_[protein=OXA-10_family_class_D_beta-lactamase_OXA-1141]_[protein_id=UUM03674.1]_[location=1..801]_[gbkey     ACCTTAAGAGGGGCAATACAAGTTTCAGCT 390
lcl|OP158703.1_cds_UUT09021.1_1_[gene=blaOXA]_[protein=OXA-10_family_class_D_beta-lactamase_OXA-1147]_[protein_id=UUT09021.1]_[location=1..807]_[gbkey     ACCTTAAGAGGGGCAATACAAGTTTCAGCT 390
lcl|OP806894.1_cds_UZQ18794.1_1_[gene=blaOXA]_[protein=OXA-10_family_class_D_beta-lactamase_OXA-1175]_[protein_id=UZQ18794.1]_[location=1..828]_[gbkey     AGCTTAAGAGGGGCAATACAAGTTTCAGCG 390
lcl|OP806895.1_cds_UZQ18795.1_1_[gene=blaOXA]_[protein=OXA-10_family_class_D_beta-lactamase_OXA-1168]_[protein_id=UZQ18795.1]_[location=1..813]_[gbkey     AGCTTAAGAGGGGCAATACAAGTTTCAGCG 390
lcl|OP806896.1_cds_UZQ18796.1_1_[gene=blaOXA]_[protein=OXA-10_family_class_D_beta-lactamase_OXA-1169]_[protein_id=UZQ18796.1]_[location=1..801]_[gbkey     AGCTTAAGAGGGGCAATACAAGTTTCAGCG 390
lcl|OP806897.1_cds_UZQ18797.1_1_[gene=blaOXA]_[protein=OXA-10_family_class_D_beta-lactamase_OXA-1170]_[protein_id=UZQ18797.1]_[location=1..801]_[gbkey     AGCTTAAGAGGGGCAATACAAGTTTCAGCG 390
lcl|OP806898.1_cds_UZQ18798.1_1_[gene=blaOXA]_[protein=OXA-10_family_class_D_beta-lactamase_OXA-1171]_[protein_id=UZQ18798.1]_[location=1..801]_[gbkey     AGCTTAAGAGGGGCAATACAAGTTTCAGCG 390
lcl|OQ948126.1_cds_WHL50409.1_1_[gene=blaOXA]_[protein=OXA-10_family_class_D_beta-lactamase_OXA-1202]_[protein_id=WHL50409.1]_[location=1..801]_[gbkey     AGCTTAAGAGGGGCAATACAAGTTTCAGCG 390
lcl|OR025344.1_cds_WHU50588.1_1_[gene=blaOXA]_[protein=OXA-10_family_class_D_beta-lactamase_OXA-1204]_[protein_id=WHU50588.1]_[location=1..801]_[gbkey     AGCTTAAGAGGGGCAATACAAGTTTCAGCG 390
lcl|OR466687.1_cds_WMW30710.1_29_[gene=blaOXA]_[locus_tag=blaOXA-10]_[protein=oxacillin-hydrolyzing_class_D_beta-lactamase_OXA-10]_[protein_id=WMW3071     ACCTTAAGAGGGGCAATACAAGTTTCAGCT 390
lcl|PP328942.1_cds_WVW91695.1_1_[gene=blaOXA]_[protein=OXA-10_family_class_D_beta-lactamase_OXA-1231]_[protein_id=WVW91695.1]_[location=1..801]_[gbkey     AGCTTAAGAGGGGCAATACAAGTTTCAGCG 390
lcl|PP328943.1_cds_WVW91696.1_1_[gene=blaOXA]_[protein=OXA-10_family_class_D_beta-lactamase_OXA-1232]_[protein_id=WVW91696.1]_[location=1..801]_[gbkey     AGCTTAAGAGGGGCAATACAAGTTTCAGCG 390
lcl|PP328944.1_cds_WVW91697.1_1_[gene=blaOXA]_[protein=OXA-10_family_class_D_beta-lactamase_OXA-1233]_[protein_id=WVW91697.1]_[location=1..801]_[gbkey     AGCTTAAGAGGGGCAATACAAGTTTCAGCG 390
lcl|PP766715.1_cds_XAP03056.1_1_[gene=blaOXA]_[protein=OXA-10_family_class_D_beta-lactamase_OXA-1247]_[protein_id=XAP03056.1]_[location=1..801]_[gbkey     AGCTTAAGAGGGGCAATACAAGTTTCAGCG 390
lcl|PP766716.1_cds_XAP03057.1_1_[gene=blaOXA]_[protein=OXA-10_family_class_D_beta-lactamase_OXA-1248]_[protein_id=XAP03057.1]_[location=1..801]_[gbkey     ACCTTAAGAGGGGCAATACAAGTTTCAGCT 390
lcl|PP895198.1_cds_XBS36001.1_1_[gene=blaOXA]_[protein=OXA-10_family_class_D_beta-lactamase_OXA-1257]_[protein_id=XBS36001.1]_[location=1..801]_[gbkey     ACCTTAAGAGGGGCAATACAAGTTTCAGCT 390
lcl|PQ005596.1_cds_XDE69813.1_6_[gene=blaOXA]_[protein=oxacillin-hydrolyzing_class_D_beta-lactamase_OXA-10]_[protein_id=XDE69813.1]_[location=6462..72     ACCTTAAGAGGGGCAATACAAGTTTCAGCT 390
lcl|PV035073.1_cds_XNY96396.1_1_[gene=blaOXA]_[protein=OXA-10_family_class_D_beta-lactamase_OXA-1332]_[protein_id=XNY96396.1]_[location=1..801]_[gbkey     ACCTTAAGAGGGGCAATACAAGTTTCAGCT 390
lcl|PV075121.1_cds_XOU30585.1_1_[gene=blaOXA]_[protein=OXA-10_family_class_D_beta-lactamase_OXA-1350]_[protein_id=XOU30585.1]_[location=1..801]_[gbkey     ACCTTAAGAGGGGCAATACAAGTTTCAGCT 390
lcl|PV075122.1_cds_XOU30586.1_1_[gene=blaOXA]_[protein=OXA-10_family_class_D_beta-lactamase_OXA-1351]_[protein_id=XOU30586.1]_[location=1..801]_[gbkey     ACCTTAAGAGGGGCAATACAAGTTTCAGCT 390
lcl|PV075123.1_cds_XOU30587.1_1_[gene=blaOXA]_[protein=OXA-10_family_class_D_beta-lactamase_OXA-1352]_[protein_id=XOU30587.1]_[location=1..798]_[gbkey     ACCTTAAGAGGGGCAATACAAGTTTCAGCT 390
lcl|PV075124.1_cds_XOU30588.1_1_[gene=blaOXA]_[protein=OXA-10_family_class_D_beta-lactamase_OXA-1353]_[protein_id=XOU30588.1]_[location=1..804]_[gbkey     ACCTTAAGAGGGGCAATACAAGTTTCAGCT 390
lcl|PV878567.1_cds_XXP60806.1_1_[gene=blaOXA]_[protein=OXA-10_family_class_D_beta-lactamase_OXA-1387]_[protein_id=XXP60806.1]_[location=1..801]_[gbkey     ACCTTAAGAGGGGCAATACAAGTTTCAGCT 390
lcl|PV878570.1_cds_XXP60809.1_1_[gene=blaOXA]_[protein=OXA-10_family_class_D_beta-lactamase_OXA-1352]_[protein_id=XXP60809.1]_[location=1..798]_[gbkey     ACCTTAAGAGGGGCAATACAAGTTTCAGCT 390
lcl|PV878573.1_cds_XXP60812.1_1_[gene=blaOXA]_[protein=OXA-10_family_class_D_beta-lactamase_OXA-1392]_[protein_id=XXP60812.1]_[location=1..801]_[gbkey     AGCTTAAGAGGGGCAATACAAGTTTCAGCG 390
lcl|PV878574.1_cds_XXP60813.1_1_[gene=blaOXA]_[protein=OXA-10_family_class_D_beta-lactamase_OXA-1393]_[protein_id=XXP60813.1]_[location=1..801]_[gbkey     ACCTTAAGAGGGGCAATACAAGTTTCAGCT 390
lcl|PV878577.1_cds_XXP60816.1_1_[gene=blaOXA]_[protein=OXA-10_family_class_D_beta-lactamase_OXA-1351]_[protein_id=XXP60816.1]_[location=1..801]_[gbkey     ACCTTAAGAGGGGCAATACAAGTTTCAGCT 390
                                                                                                                                                                                         

OXA-1_consensus                                                                                                                                            GTTTGGGTTTCGCAAGAAATAACCCAAAAA 420
OXA01_crRNA                                                                                                                                                ------------------------------ 420
Forward_primer                                                                                                                                             ------------------------------ 420
Reverse_primer                                                                                                                                             ------------------------------ 420
lcl|NG_203406.1_cds_WP_290468360.1_1_[gene=blaOXA]_[locus_tag=A7J11_08102]_[protein=OXA-10_family_class_D_beta-lactamase_OXA-1202]_[protein_id=WP_2904     GTTCCCGTATTTCAACAAATCGCCAGAGAA 420
lcl|NG_070749.1_cds_WP_188331877.1_1_[gene=blaOXA]_[locus_tag=A7J11_06933]_[protein=OXA-10_family_class_D_beta-lactamase_OXA-928]_[protein_id=WP_18833     GTTCCCGTATTTCAACAAATCGCCAGAGAA 420
lcl|KX388630.1_cds_ANM44758.1_1_[gene=blaOXA]_[protein=OXA-10_family_class_D_beta-lactamase_OXA-520]_[protein_id=ANM44758.1]_[location=1..801]_[gbkey=     GTTCCCGTATTTCAACAAATCGCCAGAGAA 420
lcl|NG_049469.1_cds_WP_032491804.1_1_[gene=blaOXA]_[locus_tag=A7J11_01744]_[protein=OXA-10_family_extended-spectrum_class_D_beta-lactamase_OXA-17]_[pr     GTTCCCGTATTTCAACAAATCGCCAGAGAA 420
lcl|PQ218334.1_cds_XGD01540.1_1_[gene=blaOXA]_[protein=OXA-10_family_class_D_beta-lactamase_OXA-1302]_[protein_id=XGD01540.1]_[location=1..801]_[gbkey     GTTCCCGTATTTCAACAAATCGCCAGAGAA 420
lcl|MN186038.1_cds_QDO71691.1_1_[gene=blaOXA]_[protein=OXA-10_family_oxacillin-hydrolyzing_class_D_extended-spectrum_beta-lactamase_OXA-836]_[protein_     GTTCCCGTATTTCAACAAATCGCCAGAGAA 420
lcl|AY536743.1_cds_AAS59139.1_4_[gene=blaoxa-10]_[protein=beta-lactamase_resistance_protein]_[protein_id=AAS59139.1]_[location=3433..4233]_[gbkey=CDS]     GTTCCCGTATTTCAACAAATCGCCAGAGAA 420
lcl|DQ141319.1_cds_AAZ78322.1_3_[gene=blaoxa-10]_[protein=oxacillinase]_[protein_id=AAZ78322.1]_[location=1387..2187]_[gbkey=CDS]                          GTTCCCGTATTTCAACAAATCGCCAGAGAA 420
lcl|DQ288250.1_cds_ABB92627.1_3_[gene=blaoxa-10]_[protein=oxacillinase]_[protein_id=ABB92627.1]_[location=1387..2187]_[gbkey=CDS]                          GTTCCCGTATTTCAACAAATCGCCAGAGAA 420
lcl|EF490315.1_cds_ABQ10574.1_2_[gene=blaoxa-10]_[protein=beta-lactamase_resistance_protein]_[protein_id=ABQ10574.1]_[location=880..1680]_[gbkey=CDS]      GTTCCCGTATTTCAACAAATCGCCAGAGAA 420
lcl|HQ386834.1_cds_AEH57056.1_3_[gene=blaOXA-10]_[protein=beta-lactamase_resistance_protein]_[protein_id=AEH57056.1]_[location=1465..2265]_[gbkey=CDS]     GTTCCCGTATTTCAACAAATCGCCAGAGAA 420
lcl|HQ386837.1_cds_AEH57073.1_3_[gene=blaOXA-10]_[protein=beta-lactamase_resistance_protein]_[protein_id=AEH57073.1]_[location=1465..2265]_[gbkey=CDS]     GTTCCCGTATTTCAACAAATCGCCAGAGAA 420
lcl|JX566705.1_cds_AFY03462.1_4_[gene=blaOXA-10]_[protein=oxacillinase_OXA-10]_[protein_id=AFY03462.1]_[location=1818..2618]_[gbkey=CDS]                   GTTCCCGTATTTCAACAAATCGCCAGAGAA 420
lcl|KF525298.1_cds_AGY30823.1_1_[protein=OXA-10]_[protein_id=AGY30823.1]_[location=118..918]_[gbkey=CDS]                                                   GTTCCCGTATTTCAACAAATCGCCAGAGAA 420
lcl|KU886277.1_cds_ANQ39383.1_10_[gene=blaOXA-10]_[protein=class_D_beta-lactamase_OXA-10_(PSE-2)]_[protein_id=ANQ39383.1]_[location=7593..8393]_[gbkey     GTTCCCGTATTTCAACAAATCGCCAGAGAA 420
lcl|KU886278.1_cds_ANQ39395.1_6_[gene=blaOXA-10]_[protein=class_D_beta-lactamase_OXA-10]_[protein_id=ANQ39395.1]_[location=5012..5812]_[gbkey=CDS]         GTTCCCGTATTTCAACAAATCGCCAGAGAA 420
lcl|MH384610.1_cds_AWS00754.1_1_[gene=blaOXA]_[protein=OXA-10_family_class_D_beta-lactamase_OXA-655]_[protein_id=AWS00754.1]_[location=176..976]_[gbke     CTTCCCGTATTTCAACAAATCGCCAGAGAA 420
lcl|MH384611.1_cds_AWS00755.1_1_[gene=blaOXA]_[protein=OXA-10_family_class_D_beta-lactamase_OXA-656]_[protein_id=AWS00755.1]_[location=176..976]_[gbke     GTTCCCGTATTTCAACAAATCGCCAGAGAA 420
lcl|MH780094.1_cds_AXQ11886.1_1_[gene=blaOXA]_[protein=OXA-10_family_class_D_beta-lactamase_OXA-736]_[protein_id=AXQ11886.1]_[location=1..801]_[gbkey=     GTTCCCGTATTTCAACAAATCGCCAGAGAA 420
lcl|MH780097.1_cds_AXQ11889.1_1_[gene=blaOXA]_[protein=OXA-10_family_class_D_beta-lactamase_OXA-676]_[protein_id=AXQ11889.1]_[location=1..801]_[gbkey=     GTTCCCGTATTTCAACAAATCGCCAGAGAA 420
lcl|MH780098.1_cds_AXQ11890.1_1_[gene=blaOXA]_[protein=OXA-10_family_class_D_beta-lactamase_OXA-677]_[protein_id=AXQ11890.1]_[location=1..801]_[gbkey=     TTTCCCGTATTTCAACAAATCGCCAGAGAA 420
lcl|MK482719.1_cds_QBC36178.1_1_[gene=blaOXA]_[protein=OXA-10_family_class_D_beta-lactamase_OXA-794]_[protein_id=QBC36178.1]_[location=1..801]_[gbkey=     GTTCCCGTATTTCAACAAATCGCCAGAGAA 420
lcl|MK482720.1_cds_QBC36179.1_1_[gene=blaOXA]_[protein=OXA-10_family_class_D_beta-lactamase_OXA-795]_[protein_id=QBC36179.1]_[location=1..795]_[gbkey=     GTTCCCGTATTTCAACAAATCGCCAGAGAA 420
lcl|MK750000.1_cds_QBZ67150.1_1_[gene=blaOXA]_[protein=OXA-10_family_class_D_beta-lactamase_OXA-823]_[protein_id=QBZ67150.1]_[location=1..801]_[gbkey=     GTTCCCGTATTTCAACAAATCGCCAGAGAA 420
lcl|MK750001.1_cds_QBZ67151.1_1_[gene=blaOXA]_[protein=OXA-10_family_class_D_beta-lactamase_OXA-824]_[protein_id=QBZ67151.1]_[location=1..801]_[gbkey=     GTTCCCGTATTTCAACAAATCGCCAGAGAA 420
lcl|MK840577.1_cds_QCF61856.1_1_[gene=blaOXA]_[protein=OXA-10_family_class_D_beta-lactamase_OXA-827]_[protein_id=QCF61856.1]_[location=1..801]_[gbkey=     GTTCCCGTATTTCAACAAATCGCCAGAGAA 420
lcl|MT891151.1_cds_QNH80866.1_1_[gene=blaOXA]_[protein=OXA-10_family_class_D_beta-lactamase_OXA-928]_[protein_id=QNH80866.1]_[location=1..786]_[gbkey=     GTTCCCGTATTTCAACAAATCGCCAGAGAA 420
lcl|MW021506.1_cds_QOC63222.1_1_[gene=blaOXA]_[protein=OXA-10_family_class_D_beta-lactamase_OXA-932]_[protein_id=QOC63222.1]_[location=1..801]_[gbkey=     GTTCCCGTATTTCAACAAATCGCCAGAGAA 420
lcl|MZ449318.1_cds_QWY90352.1_1_[gene=blaOXA]_[protein=OXA-10_family_oxacillin-hydrolyzing_class_D_beta-lactamase_OXA-1015]_[protein_id=QWY90352.1]_[l     GTTCCCGTATTTCAACAAATCGCCAGAGAA 420
lcl|NG_049395.1_cds_WP_063860937.1_1_[gene=blaOXA]_[locus_tag=A7J11_01858]_[protein=OXA-10_family_class_D_beta-lactamase_OXA-101]_[protein_id=WP_06386     GTTCCCGTATTTCAACAAATCGCCAGAGAA 420
lcl|NG_049402.1_cds_WP_063860939.1_1_[gene=blaOXA]_[locus_tag=A7J11_00869]_[protein=OXA-10_family_extended-spectrum_class_D_beta-lactamase_OXA-11]_[pr     GTTCCCGTATTTCAACAAATCGCCAGAGAA 420
lcl|NG_049429.1_cds_WP_063861035.1_1_[gene=blaOXA]_[locus_tag=A7J11_00709]_[protein=OXA-10_family_oxacillin-hydrolyzing_class_D_beta-lactamase_OXA-13]     GTTCCCGTATTTCAACAAATCGCCAGAGAA 420
lcl|NG_049440.1_cds_WP_063861041.1_1_[gene=blaOXA]_[locus_tag=A7J11_02086]_[protein=OXA-10_family_extended-spectrum_class_D_beta-lactamase_OXA-142]_[p     GTTCCCGTATTTCAACAAATCGCCAGAGAA 420
lcl|NG_049443.1_cds_WP_063861043.1_1_[gene=blaOXA]_[locus_tag=A7J11_02332]_[protein=OXA-10_family_extended-spectrum_class_D_beta-lactamase_OXA-145]_[p     GTTCCCGTATTTCAACAAATCGCCAGAGAA 420
lcl|NG_049445.1_cds_WP_063861045.1_1_[gene=blaOXA]_[locus_tag=A7J11_02343]_[protein=OXA-10_family_extended-spectrum_class_D_beta-lactamase_OXA-147]_[p     GTTCCCGTATTTCAACAAATCGCCAGAGAA 420
lcl|NG_049484.1_cds_WP_063861272.1_1_[gene=blaOXA]_[locus_tag=A7J11_02610]_[protein=OXA-10_family_extended-spectrum_class_D_beta-lactamase_OXA-183]_[p     GTTCCCGTATTTCAACAAATCGCCAGAGAA 420
lcl|NG_049487.1_cds_WP_063861309.1_1_[gene=blaOXA]_[locus_tag=A7J11_00602]_[protein=OXA-10_family_extended-spectrum_class_D_beta-lactamase_OXA-19]_[pr     GTTCCCGTATTTCAACAAATCGCCAGAGAA 420
lcl|NG_049529.1_cds_WP_063862149.1_1_[gene=blaOXA]_[locus_tag=A7J11_03278]_[protein=OXA-10_family_carbapenem-hydrolyzing_class_D_beta-lactamase_OXA-23     TTTCCCGTATTTCAACAAATCGCCAGAGAA 420
lcl|NG_049535.1_cds_WP_063862274.1_1_[gene=blaOXA]_[locus_tag=A7J11_02847]_[protein=OXA-10_family_extended-spectrum_class_D_beta-lactamase_OXA-240]_[p     GTTCCCGTATTTCAACAAATCGCCAGAGAA 420
lcl|NG_049541.1_cds_WP_063862394.1_1_[gene=blaOXA]_[locus_tag=A7J11_02233]_[protein=OXA-10_family_class_D_beta-lactamase_OXA-246]_[protein_id=WP_06386     GTTCCCGTATTTCAACAAATCGCCAGAGAA 420
lcl|NG_049547.1_cds_WP_063862430.1_1_[gene=blaOXA]_[locus_tag=A7J11_02737]_[protein=OXA-10_family_class_D_beta-lactamase_OXA-251]_[protein_id=WP_06386     GTTCCCGTATTTCAACAAATCGCCAGAGAA 420
lcl|NG_049551.1_cds_WP_014454104.1_1_[gene=blaOXA]_[locus_tag=A7J11_02755]_[protein=OXA-10_family_extended-spectrum_class_D_beta-lactamase_OXA-256]_[p     GTTCCCGTATTTCAACAAATCGCCAGAGAA 420
lcl|NG_049577.1_cds_WP_032489753.1_1_[gene=blaOXA]_[locus_tag=A7J11_00630]_[protein=OXA-10_family_extended-spectrum_class_D_beta-lactamase_OXA-28]_[pr     GTTCCCGTATTTCAACAAATCGCCAGAGAA 420
lcl|NG_049642.1_cds_WP_063862720.1_1_[gene=blaOXA]_[locus_tag=A7J11_00429]_[protein=OXA-10_family_extended-spectrum_class_D_beta-lactamase_OXA-35]_[pr     GTTCCCGTATTTCAACAAATCGCCAGAGAA 420
lcl|NG_049740.1_cds_WP_063864086.1_1_[gene=blaOXA]_[locus_tag=A7J11_03457]_[protein=OXA-10_family_class_D_beta-lactamase_OXA-454]_[protein_id=WP_06386     GTTCCCGTATTTCAACAAATCGCCAGAGAA 420
lcl|NG_049796.1_cds_WP_063864264.1_1_[gene=blaOXA]_[locus_tag=A7J11_01257]_[protein=OXA-10_family_extended-spectrum_class_D_beta-lactamase_OXA-56]_[pr     GTTCCCGTATTTCAACAAATCGCCAGAGAA 420
lcl|NG_049810.1_cds_WP_063864530.1_1_[gene=blaOXA]_[locus_tag=A7J11_00665]_[protein=OXA-10_family_oxacillin-hydrolyzing_class_D_beta-lactamase_OXA-7]_     GTTCCCGTATTTCAACAAATCGCCAGAGAA 420
lcl|NG_049815.1_cds_WP_063864532.1_1_[gene=blaOXA]_[locus_tag=A7J11_01853]_[protein=OXA-10_family_extended-spectrum_class_D_beta-lactamase_OXA-74]_[pr     GTTCCCGTATTTCAACAAATCGCCAGAGAA 420
lcl|NG_050656.1_cds_WP_064056056.1_1_[gene=blaOXA]_[locus_tag=A7J11_03650]_[protein=OXA-10_family_extended-spectrum_class_D_beta-lactamase_OXA-14]_[pr     GTTCCCGTATTTCAACAAATCGCCAGAGAA 420
lcl|NG_050979.1_cds_WP_065159014.1_1_[gene=blaOXA]_[locus_tag=A7J11_03748]_[protein=OXA-10_family_class_D_beta-lactamase_OXA-520]_[protein_id=WP_06515     GTTCCCGTATTTCAACAAATCGCCAGAGAA 420
lcl|NG_055653.1_cds_WP_099156044.1_1_[gene=blaOXA]_[locus_tag=A7J11_05184]_[protein=OXA-10_family_class_D_beta-lactamase_OXA-368]_[protein_id=WP_09915     GTTCCCGTATTTCAACAAATCGCCAGAGAA 420
lcl|NG_061386.1_cds_WP_032410229.1_1_[gene=blaOXA]_[locus_tag=A7J11_05809]_[protein=OXA-10_family_class_D_beta-lactamase_OXA-663]_[protein_id=WP_03241     GTTCCCGTATTTCAACAAATCGCCAGAGAA 420
lcl|NG_062252.1_cds_WP_122630842.1_1_[gene=blaOXA]_[locus_tag=A7J11_05914]_[protein=OXA-10_family_carbapenem-hydrolyzing_class_D_beta-lactamase_OXA-65     CTTCCCGTATTTCAACAAATCGCCAGAGAA 420
lcl|NG_062253.1_cds_WP_122630843.1_1_[gene=blaOXA]_[locus_tag=A7J11_05915]_[protein=OXA-10_family_class_D_beta-lactamase_OXA-656]_[protein_id=WP_12263     GTTCCCGTATTTCAACAAATCGCCAGAGAA 420
lcl|NG_062268.1_cds_WP_122630855.1_1_[gene=blaOXA]_[locus_tag=A7J11_05932]_[protein=OXA-10_family_extended-spectrum_class_D_beta-lactamase_OXA-736]_[p     GTTCCCGTATTTCAACAAATCGCCAGAGAA 420
lcl|NG_062271.1_cds_WP_122630858.1_1_[gene=blaOXA]_[locus_tag=A7J11_05935]_[protein=OXA-10_family_extended-spectrum_class_D_beta-lactamase_OXA-676]_[p     GTTCCCGTATTTCAACAAATCGCCAGAGAA 420
lcl|NG_062272.1_cds_WP_122630859.1_1_[gene=blaOXA]_[locus_tag=A7J11_05936]_[protein=OXA-10_family_class_D_beta-lactamase_OXA-677]_[protein_id=WP_12263     TTTCCCGTATTTCAACAAATCGCCAGAGAA 420
lcl|NG_064752.1_cds_WP_136512086.1_1_[gene=blaOXA]_[locus_tag=A7J11_06198]_[protein=OXA-10_family_class_D_beta-lactamase_OXA-794]_[protein_id=WP_13651     GTTCCCGTATTTCAACAAATCGCCAGAGAA 420
lcl|NG_064753.1_cds_WP_136512087.1_1_[gene=blaOXA]_[locus_tag=A7J11_06199]_[protein=OXA-10_family_class_D_beta-lactamase_OXA-795]_[protein_id=WP_13651     GTTCCCGTATTTCAACAAATCGCCAGAGAA 420
lcl|NG_064780.1_cds_WP_136512103.1_1_[gene=blaOXA]_[locus_tag=A7J11_06240]_[protein=OXA-10_family_class_D_beta-lactamase_OXA-823]_[protein_id=WP_13651     GTTCCCGTATTTCAACAAATCGCCAGAGAA 420
lcl|NG_064781.1_cds_WP_136512104.1_1_[gene=blaOXA]_[locus_tag=A7J11_06241]_[protein=OXA-10_family_class_D_beta-lactamase_OXA-824]_[protein_id=WP_13651     GTTCCCGTATTTCAACAAATCGCCAGAGAA 420
lcl|NG_065438.1_cds_WP_140423320.1_1_[gene=blaOXA]_[locus_tag=A7J11_06282]_[protein=OXA-10_family_class_D_beta-lactamase_OXA-827]_[protein_id=WP_14042     GTTCCCGTATTTCAACAAATCGCCAGAGAA 420
lcl|NG_065881.1_cds_WP_148044423.1_1_[gene=blaOXA]_[locus_tag=A7J11_06380]_[protein=OXA-10_family_class_D_beta-lactamase_OXA-836]_[protein_id=WP_14804     GTTCCCGTATTTCAACAAATCGCCAGAGAA 420
lcl|NG_070899.1_cds_WP_121331722.1_1_[gene=blaOXA]_[locus_tag=A7J11_06955]_[protein=OXA-10_family_class_D_beta-lactamase_OXA-932]_[protein_id=WP_12133     GTTCCCGTATTTCAACAAATCGCCAGAGAA 420
lcl|NG_070900.1_cds_WP_141989064.1_1_[gene=blaOXA]_[locus_tag=A7J11_06959]_[protein=OXA-10_family_extended-spectrum_class_D_beta-lactamase_OXA-935]_[p     GTTCCCGTATTTCAACAAATCGCCAGAGAA 420
lcl|NG_076675.1_cds_WP_219860727.1_1_[gene=blaOXA]_[locus_tag=A7J11_07181]_[protein=OXA-10_family_class_D_beta-lactamase_OXA-1015]_[protein_id=WP_2198     GTTCCCGTATTTCAACAAATCGCCAGAGAA 420
lcl|NG_079236.1_cds_WP_240067727.1_1_[gene=blaOXA]_[locus_tag=A7J11_07369]_[protein=OXA-10_family_class_D_beta-lactamase_OXA-1046]_[protein_id=WP_2400     GTTCCCGTATTTCAACAAATCGCCAGAGAA 420
lcl|NG_079242.1_cds_WP_240067732.1_1_[gene=blaOXA]_[locus_tag=A7J11_07342]_[protein=OXA-10_family_class_D_beta-lactamase_OXA-1053]_[protein_id=WP_2400     GTTCCCGTATTTCAAAAAATCGCCAGAGAA 420
lcl|NG_079928.1_cds_WP_242934105.1_1_[gene=blaOXA]_[locus_tag=A7J11_07438]_[protein=OXA-10_family_class_D_beta-lactamase_OXA-1086]_[protein_id=WP_2429     GTTCCCGTATTTCAACAAATCGCCAGAGAA 420
lcl|NG_081704.1_cds_WP_256875608.1_1_[gene=blaOXA]_[locus_tag=A7J11_07666]_[protein=OXA-10_family_class_D_beta-lactamase_OXA-1087]_[protein_id=WP_2568     GTTCCCGTATTTCAACAAATCGCCAGAGAA 420
lcl|NG_081706.1_cds_WP_256875610.1_1_[gene=blaOXA]_[locus_tag=A7J11_07673]_[protein=OXA-10_family_class_D_beta-lactamase_OXA-1120]_[protein_id=WP_2568     CTTCCCGTATTTCAACAAATCGCCAGAGAA 420
lcl|NG_081793.1_cds_WP_257394582.1_1_[gene=blaOXA]_[locus_tag=A7J11_07699]_[protein=OXA-10_family_class_D_beta-lactamase_OXA-1141]_[protein_id=WP_2573     GTTCCCGTATTTCAACAAATCGCCAGAGAA 420
lcl|NG_088411.1_cds_WP_262697144.1_1_[gene=blaOXA]_[locus_tag=A7J11_07753]_[protein=OXA-10_family_class_D_beta-lactamase_OXA-1147]_[protein_id=WP_2626     GTTCCCGTATTTCAACAAATCGCCAGAGAA 420
lcl|NG_088412.1_cds_WP_262697145.1_1_[gene=blaOXA]_[locus_tag=A7J11_07718]_[protein=OXA-10_family_class_D_beta-lactamase_OXA-1148]_[protein_id=WP_2626     GTTCCCGTATTTCAACAAATCGCCAGAGAA 420
lcl|NG_148655.1_cds_WP_268871873.1_1_[gene=blaOXA]_[locus_tag=A7J11_07894]_[protein=OXA-10_family_class_D_beta-lactamase_OXA-1168]_[protein_id=WP_2688     GTTCCCGTATTTCAACAAATCGCCAGAGAA 420
lcl|NG_148656.1_cds_WP_268871874.1_1_[gene=blaOXA]_[locus_tag=A7J11_07895]_[protein=OXA-10_family_class_D_beta-lactamase_OXA-1169]_[protein_id=WP_2688     GTTCCCGTATTTCAACAAATCGCCAGAGAA 420
lcl|NG_148657.1_cds_WP_268871875.1_1_[gene=blaOXA]_[locus_tag=A7J11_07896]_[protein=OXA-10_family_class_D_beta-lactamase_OXA-1170]_[protein_id=WP_2688     GTTCCCGTATTTCAACAAATCGCCAGAGAA 420
lcl|NG_148658.1_cds_WP_268871876.1_1_[gene=blaOXA]_[locus_tag=A7J11_07897]_[protein=OXA-10_family_class_D_beta-lactamase_OXA-1171]_[protein_id=WP_2688     GTTCCCGTATTTCAACAAATCGCCAGAGAA 420
lcl|NG_148662.1_cds_WP_268871879.1_1_[gene=blaOXA]_[locus_tag=A7J11_07893]_[protein=OXA-10_family_class_D_beta-lactamase_OXA-1175]_[protein_id=WP_2688     GTTCCCGTATTTCAACAAATCGCCAGAGAA 420
lcl|NG_148667.1_cds_WP_263096442.1_1_[gene=blaOXA]_[locus_tag=A7J11_07834]_[protein=OXA-10_family_class_D_beta-lactamase_OXA-1184]_[protein_id=WP_2630     GTTCCCGTATTTCAACAAATCGCCAGAGAA 420
lcl|NG_157022.1_cds_WP_279240790.1_1_[gene=blaOXA]_[locus_tag=A7J11_08001]_[protein=OXA-10_family_class_D_beta-lactamase_OXA-1088]_[protein_id=WP_2792     GTTCCCGTATTTCAACAAATCGCCAGAGAA 420
lcl|NG_203407.1_cds_WP_281441144.1_1_[gene=blaOXA]_[locus_tag=A7J11_08072]_[protein=OXA-10_family_class_D_beta-lactamase_OXA-1203]_[protein_id=WP_2814     GTTCCCGTATTTCAACAAATCGCCAGAGAA 420
lcl|NG_242581.1_cds_WP_338424120.1_1_[gene=blaOXA]_[locus_tag=A7J11_08344]_[protein=OXA-10_family_class_D_beta-lactamase_OXA-1231]_[protein_id=WP_3384     GTTCCCGTATTTCAACAAATCGCCAGAGAA 420
lcl|NG_242582.1_cds_WP_338424121.1_1_[gene=blaOXA]_[locus_tag=A7J11_08345]_[protein=OXA-10_family_class_D_beta-lactamase_OXA-1232]_[protein_id=WP_3384     GTTCCCGTATTTCAACAAATCGCCAGAGAA 420
lcl|NG_242583.1_cds_WP_338424122.1_1_[gene=blaOXA]_[locus_tag=A7J11_08346]_[protein=OXA-10_family_class_D_beta-lactamase_OXA-1233]_[protein_id=WP_3384     GTTCCCGTATTTCAACAAATCGCCAGAGAA 420
lcl|NG_242743.1_cds_WP_309258826.1_1_[gene=blaOXA]_[locus_tag=A7J11_08439]_[protein=OXA-10_family_class_D_beta-lactamase_OXA-1204]_[protein_id=WP_3092     GTTCCCGTATTTCAACAAATCGCCAGAGAA 420
lcl|NG_242750.1_cds_WP_311055936.1_1_[gene=blaOXA]_[locus_tag=A7J11_08498]_[protein=OXA-10_family_class_D_beta-lactamase_OXA-1247]_[protein_id=WP_3110     CTTCCCGTATTTCAACAAATCGCCAGAGAA 420
lcl|NG_242751.1_cds_WP_367187969.1_1_[gene=blaOXA]_[locus_tag=A7J11_08499]_[protein=OXA-10_family_class_D_beta-lactamase_OXA-1248]_[protein_id=WP_3671     TTTCCCGTATTTCAACAAATCGCCAGAGAA 420
lcl|NG_242760.1_cds_WP_367187973.1_1_[gene=blaOXA]_[locus_tag=A7J11_08512]_[protein=OXA-10_family_class_D_beta-lactamase_OXA-1257]_[protein_id=WP_3671     GTTCCCGTATTTCAACAAATCGCCAGAGAA 420
lcl|NG_243520.1_cds_WP_375516078.1_1_[gene=blaOXA]_[locus_tag=A7J11_08624]_[protein=OXA-10_family_class_D_beta-lactamase_OXA-1302]_[protein_id=WP_3755     GTTCCCGTATTTCAACAAATCGCCAGAGAA 420
lcl|NG_244549.1_cds_WP_420354117.1_1_[gene=blaOXA]_[locus_tag=A7J11_08787]_[protein=OXA-10_family_class_D_beta-lactamase_OXA-1332]_[protein_id=WP_4203     GTTCCCGTATTTCAACAAATCGCCAGAGAA 420
lcl|NG_244567.1_cds_WP_420354131.1_1_[gene=blaOXA]_[locus_tag=A7J11_08866]_[protein=OXA-10_family_class_D_beta-lactamase_OXA-1350]_[protein_id=WP_4203     GTTCCCGTATTTCAACAAATCGCCAGAGAA 420
lcl|NG_244568.1_cds_WP_420354132.1_1_[gene=blaOXA]_[locus_tag=A7J11_08867]_[protein=OXA-10_family_class_D_beta-lactamase_OXA-1351]_[protein_id=WP_4203     GTTCCCGTATTTCAACAAATCGCCAGAGAA 420
lcl|NG_244569.1_cds_WP_420354133.1_1_[gene=blaOXA]_[locus_tag=A7J11_08868]_[protein=OXA-10_family_class_D_beta-lactamase_OXA-1352]_[protein_id=WP_4203     GTTCCCGTATTTCAACAAATCGCCAGAGAA 420
lcl|NG_244570.1_cds_WP_420354134.1_1_[gene=blaOXA]_[locus_tag=A7J11_08869]_[protein=OXA-10_family_class_D_beta-lactamase_OXA-1353]_[protein_id=WP_4203     GTTCCCGTATTTCAACAAATCGCCAGAGAA 420
lcl|OL901270.1_cds_UHO07581.1_1_[gene=blaOXA]_[protein=OXA-10_family_class_D_beta-lactamase_OXA-1046]_[protein_id=UHO07581.1]_[location=1..801]_[gbkey     GTTCCCGTATTTCAACAAATCGCCAGAGAA 420
lcl|OM643280.1_cds_ULU82664.1_1_[gene=blaOXA]_[protein=OXA-10_family_class_D_beta-lactamase_OXA-1086]_[protein_id=ULU82664.1]_[location=1..801]_[gbkey     GTTCCCGTATTTCAACAAATCGCCAGAGAA 420
lcl|OM681520.1_cds_ULU82666.1_1_[gene=blaOXA]_[protein=OXA-10_family_class_D_beta-lactamase_OXA-1087]_[protein_id=ULU82666.1]_[location=1..801]_[gbkey     GTTCCCGTATTTCAACAAATCGCCAGAGAA 420
lcl|OM681521.1_cds_ULU82667.1_1_[gene=blaOXA]_[protein=OXA-10_family_class_D_beta-lactamase_OXA-1088]_[protein_id=ULU82667.1]_[location=1..801]_[gbkey     GTTCCCGTATTTCAACAAATCGCCAGAGAA 420
lcl|ON651492.1_cds_UTS94245.1_1_[gene=blaOXA]_[protein=OXA-10_family_class_D_beta-lactamase_OXA-1087]_[protein_id=UTS94245.1]_[location=1..801]_[gbkey     GTTCCCGTATTTCAACAAATCGCCAGAGAA 420
lcl|ON721379.1_cds_USC31971.1_1_[gene=blaOXA]_[protein=OXA-10_family_class_D_beta-lactamase_OXA-1120]_[protein_id=USC31971.1]_[location=1..801]_[gbkey     CTTCCCGTATTTCAACAAATCGCCAGAGAA 420
lcl|OP131858.1_cds_UUM03674.1_1_[gene=blaOXA]_[protein=OXA-10_family_class_D_beta-lactamase_OXA-1141]_[protein_id=UUM03674.1]_[location=1..801]_[gbkey     GTTCCCGTATTTCAACAAATCGCCAGAGAA 420
lcl|OP158703.1_cds_UUT09021.1_1_[gene=blaOXA]_[protein=OXA-10_family_class_D_beta-lactamase_OXA-1147]_[protein_id=UUT09021.1]_[location=1..807]_[gbkey     GTTCCCGTATTTCAACAAATCGCCAGAGAA 420
lcl|OP806894.1_cds_UZQ18794.1_1_[gene=blaOXA]_[protein=OXA-10_family_class_D_beta-lactamase_OXA-1175]_[protein_id=UZQ18794.1]_[location=1..828]_[gbkey     GTTCCCGTATTTCAACAAATCGCCAGAGAA 420
lcl|OP806895.1_cds_UZQ18795.1_1_[gene=blaOXA]_[protein=OXA-10_family_class_D_beta-lactamase_OXA-1168]_[protein_id=UZQ18795.1]_[location=1..813]_[gbkey     GTTCCCGTATTTCAACAAATCGCCAGAGAA 420
lcl|OP806896.1_cds_UZQ18796.1_1_[gene=blaOXA]_[protein=OXA-10_family_class_D_beta-lactamase_OXA-1169]_[protein_id=UZQ18796.1]_[location=1..801]_[gbkey     GTTCCCGTATTTCAACAAATCGCCAGAGAA 420
lcl|OP806897.1_cds_UZQ18797.1_1_[gene=blaOXA]_[protein=OXA-10_family_class_D_beta-lactamase_OXA-1170]_[protein_id=UZQ18797.1]_[location=1..801]_[gbkey     GTTCCCGTATTTCAACAAATCGCCAGAGAA 420
lcl|OP806898.1_cds_UZQ18798.1_1_[gene=blaOXA]_[protein=OXA-10_family_class_D_beta-lactamase_OXA-1171]_[protein_id=UZQ18798.1]_[location=1..801]_[gbkey     GTTCCCGTATTTCAACAAATCGCCAGAGAA 420
lcl|OQ948126.1_cds_WHL50409.1_1_[gene=blaOXA]_[protein=OXA-10_family_class_D_beta-lactamase_OXA-1202]_[protein_id=WHL50409.1]_[location=1..801]_[gbkey     GTTCCCGTATTTCAACAAATCGCCAGAGAA 420
lcl|OR025344.1_cds_WHU50588.1_1_[gene=blaOXA]_[protein=OXA-10_family_class_D_beta-lactamase_OXA-1204]_[protein_id=WHU50588.1]_[location=1..801]_[gbkey     GTTCCCGTATTTCAACAAATCGCCAGAGAA 420
lcl|OR466687.1_cds_WMW30710.1_29_[gene=blaOXA]_[locus_tag=blaOXA-10]_[protein=oxacillin-hydrolyzing_class_D_beta-lactamase_OXA-10]_[protein_id=WMW3071     GTTCCCGTATTTCAACAAATCGCCAGAGAA 420
lcl|PP328942.1_cds_WVW91695.1_1_[gene=blaOXA]_[protein=OXA-10_family_class_D_beta-lactamase_OXA-1231]_[protein_id=WVW91695.1]_[location=1..801]_[gbkey     GTTCCCGTATTTCAACAAATCGCCAGAGAA 420
lcl|PP328943.1_cds_WVW91696.1_1_[gene=blaOXA]_[protein=OXA-10_family_class_D_beta-lactamase_OXA-1232]_[protein_id=WVW91696.1]_[location=1..801]_[gbkey     GTTCCCGTATTTCAACAAATCGCCAGAGAA 420
lcl|PP328944.1_cds_WVW91697.1_1_[gene=blaOXA]_[protein=OXA-10_family_class_D_beta-lactamase_OXA-1233]_[protein_id=WVW91697.1]_[location=1..801]_[gbkey     GTTCCCGTATTTCAACAAATCGCCAGAGAA 420
lcl|PP766715.1_cds_XAP03056.1_1_[gene=blaOXA]_[protein=OXA-10_family_class_D_beta-lactamase_OXA-1247]_[protein_id=XAP03056.1]_[location=1..801]_[gbkey     CTTCCCGTATTTCAACAAATCGCCAGAGAA 420
lcl|PP766716.1_cds_XAP03057.1_1_[gene=blaOXA]_[protein=OXA-10_family_class_D_beta-lactamase_OXA-1248]_[protein_id=XAP03057.1]_[location=1..801]_[gbkey     TTTCCCGTATTTCAACAAATCGCCAGAGAA 420
lcl|PP895198.1_cds_XBS36001.1_1_[gene=blaOXA]_[protein=OXA-10_family_class_D_beta-lactamase_OXA-1257]_[protein_id=XBS36001.1]_[location=1..801]_[gbkey     GTTCCCGTATTTCAACAAATCGCCAGAGAA 420
lcl|PQ005596.1_cds_XDE69813.1_6_[gene=blaOXA]_[protein=oxacillin-hydrolyzing_class_D_beta-lactamase_OXA-10]_[protein_id=XDE69813.1]_[location=6462..72     GTTCCCGTATTTCAACAAATCGCCAGAGAA 420
lcl|PV035073.1_cds_XNY96396.1_1_[gene=blaOXA]_[protein=OXA-10_family_class_D_beta-lactamase_OXA-1332]_[protein_id=XNY96396.1]_[location=1..801]_[gbkey     GTTCCCGTATTTCAACAAATCGCCAGAGAA 420
lcl|PV075121.1_cds_XOU30585.1_1_[gene=blaOXA]_[protein=OXA-10_family_class_D_beta-lactamase_OXA-1350]_[protein_id=XOU30585.1]_[location=1..801]_[gbkey     GTTCCCGTATTTCAACAAATCGCCAGAGAA 420
lcl|PV075122.1_cds_XOU30586.1_1_[gene=blaOXA]_[protein=OXA-10_family_class_D_beta-lactamase_OXA-1351]_[protein_id=XOU30586.1]_[location=1..801]_[gbkey     GTTCCCGTATTTCAACAAATCGCCAGAGAA 420
lcl|PV075123.1_cds_XOU30587.1_1_[gene=blaOXA]_[protein=OXA-10_family_class_D_beta-lactamase_OXA-1352]_[protein_id=XOU30587.1]_[location=1..798]_[gbkey     GTTCCCGTATTTCAACAAATCGCCAGAGAA 420
lcl|PV075124.1_cds_XOU30588.1_1_[gene=blaOXA]_[protein=OXA-10_family_class_D_beta-lactamase_OXA-1353]_[protein_id=XOU30588.1]_[location=1..804]_[gbkey     GTTCCCGTATTTCAACAAATCGCCAGAGAA 420
lcl|PV878567.1_cds_XXP60806.1_1_[gene=blaOXA]_[protein=OXA-10_family_class_D_beta-lactamase_OXA-1387]_[protein_id=XXP60806.1]_[location=1..801]_[gbkey     GTTCCCGTATTTCAACAAATCGCCAGAGAA 420
lcl|PV878570.1_cds_XXP60809.1_1_[gene=blaOXA]_[protein=OXA-10_family_class_D_beta-lactamase_OXA-1352]_[protein_id=XXP60809.1]_[location=1..798]_[gbkey     GTTCCCGTATTTCAACAAATCGCCAGAGAA 420
lcl|PV878573.1_cds_XXP60812.1_1_[gene=blaOXA]_[protein=OXA-10_family_class_D_beta-lactamase_OXA-1392]_[protein_id=XXP60812.1]_[location=1..801]_[gbkey     GTTCCCGTATTTCAACAAATCGCCAGAGAA 420
lcl|PV878574.1_cds_XXP60813.1_1_[gene=blaOXA]_[protein=OXA-10_family_class_D_beta-lactamase_OXA-1393]_[protein_id=XXP60813.1]_[location=1..801]_[gbkey     GTTCCCGTATTTCAACAAATCGCCAGAGAA 420
lcl|PV878577.1_cds_XXP60816.1_1_[gene=blaOXA]_[protein=OXA-10_family_class_D_beta-lactamase_OXA-1351]_[protein_id=XXP60816.1]_[location=1..801]_[gbkey     GTTCCCGTATTTCAACAAATCGCCAGAGAA 420
                                                                                                                                                                                         

OXA-1_consensus                                                                                                                                            ATTGGATTAAATAAAATCAAGAATTATCTC 450
OXA01_crRNA                                                                                                                                                ------------------------------ 450
Forward_primer                                                                                                                                             ------------------------------ 450
Reverse_primer                                                                                                                                             ------------------------------ 450
lcl|NG_203406.1_cds_WP_290468360.1_1_[gene=blaOXA]_[locus_tag=A7J11_08102]_[protein=OXA-10_family_class_D_beta-lactamase_OXA-1202]_[protein_id=WP_2904     GTTGGCGAAGTAAGAATGCAGAAATATCTT 450
lcl|NG_070749.1_cds_WP_188331877.1_1_[gene=blaOXA]_[locus_tag=A7J11_06933]_[protein=OXA-10_family_class_D_beta-lactamase_OXA-928]_[protein_id=WP_18833     GTTGGCGAAGTAAGAATGCAGAAATACCTT 450
lcl|KX388630.1_cds_ANM44758.1_1_[gene=blaOXA]_[protein=OXA-10_family_class_D_beta-lactamase_OXA-520]_[protein_id=ANM44758.1]_[location=1..801]_[gbkey=     GTTGGCGAAGTAAGAATGCAGAAATACCTT 450
lcl|NG_049469.1_cds_WP_032491804.1_1_[gene=blaOXA]_[locus_tag=A7J11_01744]_[protein=OXA-10_family_extended-spectrum_class_D_beta-lactamase_OXA-17]_[pr     GTTGGCGAAGTAAGAATGCAGAAATACCTT 450
lcl|PQ218334.1_cds_XGD01540.1_1_[gene=blaOXA]_[protein=OXA-10_family_class_D_beta-lactamase_OXA-1302]_[protein_id=XGD01540.1]_[location=1..801]_[gbkey     GTTGGCGAAGTAAGAATGCAGAAATACCTT 450
lcl|MN186038.1_cds_QDO71691.1_1_[gene=blaOXA]_[protein=OXA-10_family_oxacillin-hydrolyzing_class_D_extended-spectrum_beta-lactamase_OXA-836]_[protein_     GTTGGCGAAGTAAGAATGCAGAAATACCTT 450
lcl|AY536743.1_cds_AAS59139.1_4_[gene=blaoxa-10]_[protein=beta-lactamase_resistance_protein]_[protein_id=AAS59139.1]_[location=3433..4233]_[gbkey=CDS]     GTTGGCGAAGTAAGAATGCAGAAATACCTT 450
lcl|DQ141319.1_cds_AAZ78322.1_3_[gene=blaoxa-10]_[protein=oxacillinase]_[protein_id=AAZ78322.1]_[location=1387..2187]_[gbkey=CDS]                          GTTGGCGAAGTAAGAATGCAGAAATACCTT 450
lcl|DQ288250.1_cds_ABB92627.1_3_[gene=blaoxa-10]_[protein=oxacillinase]_[protein_id=ABB92627.1]_[location=1387..2187]_[gbkey=CDS]                          GTTGGCGAAGTAAGAATGCAGAAATACCTT 450
lcl|EF490315.1_cds_ABQ10574.1_2_[gene=blaoxa-10]_[protein=beta-lactamase_resistance_protein]_[protein_id=ABQ10574.1]_[location=880..1680]_[gbkey=CDS]      GTTGGCGAAGTAAGAATGCAGAAATACCTT 450
lcl|HQ386834.1_cds_AEH57056.1_3_[gene=blaOXA-10]_[protein=beta-lactamase_resistance_protein]_[protein_id=AEH57056.1]_[location=1465..2265]_[gbkey=CDS]     GTTGGCGAAGTAAGAATGCAGAAATACCTT 450
lcl|HQ386837.1_cds_AEH57073.1_3_[gene=blaOXA-10]_[protein=beta-lactamase_resistance_protein]_[protein_id=AEH57073.1]_[location=1465..2265]_[gbkey=CDS]     GTTGGCGAAGTAAGAATGCAGAAATACCTT 450
lcl|JX566705.1_cds_AFY03462.1_4_[gene=blaOXA-10]_[protein=oxacillinase_OXA-10]_[protein_id=AFY03462.1]_[location=1818..2618]_[gbkey=CDS]                   GTTGGCGAAGTAAGAATGCAGAAATACCTT 450
lcl|KF525298.1_cds_AGY30823.1_1_[protein=OXA-10]_[protein_id=AGY30823.1]_[location=118..918]_[gbkey=CDS]                                                   GTTGGCGAAGTAAGAATGCAGAAATACCTT 450
lcl|KU886277.1_cds_ANQ39383.1_10_[gene=blaOXA-10]_[protein=class_D_beta-lactamase_OXA-10_(PSE-2)]_[protein_id=ANQ39383.1]_[location=7593..8393]_[gbkey     GTTGGCGAAGTAAGAATGCAGAAATACCTT 450
lcl|KU886278.1_cds_ANQ39395.1_6_[gene=blaOXA-10]_[protein=class_D_beta-lactamase_OXA-10]_[protein_id=ANQ39395.1]_[location=5012..5812]_[gbkey=CDS]         GTTGGCGAAGTAAGAATGCAGAAATACCTT 450
lcl|MH384610.1_cds_AWS00754.1_1_[gene=blaOXA]_[protein=OXA-10_family_class_D_beta-lactamase_OXA-655]_[protein_id=AWS00754.1]_[location=176..976]_[gbke     GTTGGCGAAGTAAGAATGCAGAAATACCTT 450
lcl|MH384611.1_cds_AWS00755.1_1_[gene=blaOXA]_[protein=OXA-10_family_class_D_beta-lactamase_OXA-656]_[protein_id=AWS00755.1]_[location=176..976]_[gbke     GTTGGCGAAGTAAGAATGCAGAAATACCTT 450
lcl|MH780094.1_cds_AXQ11886.1_1_[gene=blaOXA]_[protein=OXA-10_family_class_D_beta-lactamase_OXA-736]_[protein_id=AXQ11886.1]_[location=1..801]_[gbkey=     GTTGGCGAAGTAAGAATGCAGAAATACCTT 450
lcl|MH780097.1_cds_AXQ11889.1_1_[gene=blaOXA]_[protein=OXA-10_family_class_D_beta-lactamase_OXA-676]_[protein_id=AXQ11889.1]_[location=1..801]_[gbkey=     GTTGGCGAAGTAAGAATGCAGAAATACCTT 450
lcl|MH780098.1_cds_AXQ11890.1_1_[gene=blaOXA]_[protein=OXA-10_family_class_D_beta-lactamase_OXA-677]_[protein_id=AXQ11890.1]_[location=1..801]_[gbkey=     GTTGGCGAAGTAAGAATGCAGAAATACCTT 450
lcl|MK482719.1_cds_QBC36178.1_1_[gene=blaOXA]_[protein=OXA-10_family_class_D_beta-lactamase_OXA-794]_[protein_id=QBC36178.1]_[location=1..801]_[gbkey=     GTTGGCGAAGTAAGAATGCAGAAATACCTT 450
lcl|MK482720.1_cds_QBC36179.1_1_[gene=blaOXA]_[protein=OXA-10_family_class_D_beta-lactamase_OXA-795]_[protein_id=QBC36179.1]_[location=1..795]_[gbkey=     GTTGGCGAAGTAAGAATGCAGAAATACCTT 450
lcl|MK750000.1_cds_QBZ67150.1_1_[gene=blaOXA]_[protein=OXA-10_family_class_D_beta-lactamase_OXA-823]_[protein_id=QBZ67150.1]_[location=1..801]_[gbkey=     GTTGGCGAAGTAAGAATGCAGAAATACCTT 450
lcl|MK750001.1_cds_QBZ67151.1_1_[gene=blaOXA]_[protein=OXA-10_family_class_D_beta-lactamase_OXA-824]_[protein_id=QBZ67151.1]_[location=1..801]_[gbkey=     GTTGGCGAAGTAAGAATGCAGAAATACCTT 450
lcl|MK840577.1_cds_QCF61856.1_1_[gene=blaOXA]_[protein=OXA-10_family_class_D_beta-lactamase_OXA-827]_[protein_id=QCF61856.1]_[location=1..801]_[gbkey=     GTTGGCGAAGTAAGAATGCAGAAATACCTT 450
lcl|MT891151.1_cds_QNH80866.1_1_[gene=blaOXA]_[protein=OXA-10_family_class_D_beta-lactamase_OXA-928]_[protein_id=QNH80866.1]_[location=1..786]_[gbkey=     GTTGGCGAAGTAAGAATGCAGAAATACCTT 450
lcl|MW021506.1_cds_QOC63222.1_1_[gene=blaOXA]_[protein=OXA-10_family_class_D_beta-lactamase_OXA-932]_[protein_id=QOC63222.1]_[location=1..801]_[gbkey=     GTTGGCGAAGTAAGAATGCAGAAATATCTT 450
lcl|MZ449318.1_cds_QWY90352.1_1_[gene=blaOXA]_[protein=OXA-10_family_oxacillin-hydrolyzing_class_D_beta-lactamase_OXA-1015]_[protein_id=QWY90352.1]_[l     GTTGGCGAAGTAAGAATGCAGAAATACCTT 450
lcl|NG_049395.1_cds_WP_063860937.1_1_[gene=blaOXA]_[locus_tag=A7J11_01858]_[protein=OXA-10_family_class_D_beta-lactamase_OXA-101]_[protein_id=WP_06386     GTTGGCGAAGTAAGAATGCAGAAATATCTT 450
lcl|NG_049402.1_cds_WP_063860939.1_1_[gene=blaOXA]_[locus_tag=A7J11_00869]_[protein=OXA-10_family_extended-spectrum_class_D_beta-lactamase_OXA-11]_[pr     GTTGGCGAAGTAAGAATGCAGAAATACCTT 450
lcl|NG_049429.1_cds_WP_063861035.1_1_[gene=blaOXA]_[locus_tag=A7J11_00709]_[protein=OXA-10_family_oxacillin-hydrolyzing_class_D_beta-lactamase_OXA-13]     GTTGGCGAAGTAAGAATGCAGAAATACCTT 450
lcl|NG_049440.1_cds_WP_063861041.1_1_[gene=blaOXA]_[locus_tag=A7J11_02086]_[protein=OXA-10_family_extended-spectrum_class_D_beta-lactamase_OXA-142]_[p     GTTGGCGAAGTAAGAATGCAGAAATACCTT 450
lcl|NG_049443.1_cds_WP_063861043.1_1_[gene=blaOXA]_[locus_tag=A7J11_02332]_[protein=OXA-10_family_extended-spectrum_class_D_beta-lactamase_OXA-145]_[p     GTTGGCGAAGTAAGAATGCAGAAATACCTT 450
lcl|NG_049445.1_cds_WP_063861045.1_1_[gene=blaOXA]_[locus_tag=A7J11_02343]_[protein=OXA-10_family_extended-spectrum_class_D_beta-lactamase_OXA-147]_[p     GTTGGCGAAGTAAGAATGCAGAAATACCTT 450
lcl|NG_049484.1_cds_WP_063861272.1_1_[gene=blaOXA]_[locus_tag=A7J11_02610]_[protein=OXA-10_family_extended-spectrum_class_D_beta-lactamase_OXA-183]_[p     GTTGGCGAAGTAAGAATGCAGAAATACCTT 450
lcl|NG_049487.1_cds_WP_063861309.1_1_[gene=blaOXA]_[locus_tag=A7J11_00602]_[protein=OXA-10_family_extended-spectrum_class_D_beta-lactamase_OXA-19]_[pr     GTTGGCGAAGTAAGAATGCAGAAATACCTT 450
lcl|NG_049529.1_cds_WP_063862149.1_1_[gene=blaOXA]_[locus_tag=A7J11_03278]_[protein=OXA-10_family_carbapenem-hydrolyzing_class_D_beta-lactamase_OXA-23     GTTGGCGAAGTAAGAATGCAGAAATACCTT 450
lcl|NG_049535.1_cds_WP_063862274.1_1_[gene=blaOXA]_[locus_tag=A7J11_02847]_[protein=OXA-10_family_extended-spectrum_class_D_beta-lactamase_OXA-240]_[p     GTTGGCGAAGTAAGAATGCAGAAATACCTT 450
lcl|NG_049541.1_cds_WP_063862394.1_1_[gene=blaOXA]_[locus_tag=A7J11_02233]_[protein=OXA-10_family_class_D_beta-lactamase_OXA-246]_[protein_id=WP_06386     GTTGGCGAAGTAAGAATGCAGAAATACCTT 450
lcl|NG_049547.1_cds_WP_063862430.1_1_[gene=blaOXA]_[locus_tag=A7J11_02737]_[protein=OXA-10_family_class_D_beta-lactamase_OXA-251]_[protein_id=WP_06386     GTTGACGAAGTAAGAATGCAGAAATACCTT 450
lcl|NG_049551.1_cds_WP_014454104.1_1_[gene=blaOXA]_[locus_tag=A7J11_02755]_[protein=OXA-10_family_extended-spectrum_class_D_beta-lactamase_OXA-256]_[p     GTTGGCGAAGTAAGAATGCAGAAATACCTT 450
lcl|NG_049577.1_cds_WP_032489753.1_1_[gene=blaOXA]_[locus_tag=A7J11_00630]_[protein=OXA-10_family_extended-spectrum_class_D_beta-lactamase_OXA-28]_[pr     GTTGGCGAAGTAAGAATGCAGAAATACCTT 450
lcl|NG_049642.1_cds_WP_063862720.1_1_[gene=blaOXA]_[locus_tag=A7J11_00429]_[protein=OXA-10_family_extended-spectrum_class_D_beta-lactamase_OXA-35]_[pr     GTTGGCGAAGTAAGAATGCAGAAATACCTT 450
lcl|NG_049740.1_cds_WP_063864086.1_1_[gene=blaOXA]_[locus_tag=A7J11_03457]_[protein=OXA-10_family_class_D_beta-lactamase_OXA-454]_[protein_id=WP_06386     GTTGGCGAAGTAAGAATGCAGAAATACCTT 450
lcl|NG_049796.1_cds_WP_063864264.1_1_[gene=blaOXA]_[locus_tag=A7J11_01257]_[protein=OXA-10_family_extended-spectrum_class_D_beta-lactamase_OXA-56]_[pr     GTTGGCGAAGTAAGAATGCAGAAATATCTT 450
lcl|NG_049810.1_cds_WP_063864530.1_1_[gene=blaOXA]_[locus_tag=A7J11_00665]_[protein=OXA-10_family_oxacillin-hydrolyzing_class_D_beta-lactamase_OXA-7]_     GTTGGCGAAGTAAGAATGCAGAAATATCTT 450
lcl|NG_049815.1_cds_WP_063864532.1_1_[gene=blaOXA]_[locus_tag=A7J11_01853]_[protein=OXA-10_family_extended-spectrum_class_D_beta-lactamase_OXA-74]_[pr     GTTGGCGAAGTAAGAATGCAGAAATACCTT 450
lcl|NG_050656.1_cds_WP_064056056.1_1_[gene=blaOXA]_[locus_tag=A7J11_03650]_[protein=OXA-10_family_extended-spectrum_class_D_beta-lactamase_OXA-14]_[pr     GTTGGCGAAGTAAGAATGCAGAAATACCTT 450
lcl|NG_050979.1_cds_WP_065159014.1_1_[gene=blaOXA]_[locus_tag=A7J11_03748]_[protein=OXA-10_family_class_D_beta-lactamase_OXA-520]_[protein_id=WP_06515     GTTGGCGAAGTAAGAATGCAGAAATACCTT 450
lcl|NG_055653.1_cds_WP_099156044.1_1_[gene=blaOXA]_[locus_tag=A7J11_05184]_[protein=OXA-10_family_class_D_beta-lactamase_OXA-368]_[protein_id=WP_09915     GTTGGCGAAGTAAGAATGCAGAAATACCTT 450
lcl|NG_061386.1_cds_WP_032410229.1_1_[gene=blaOXA]_[locus_tag=A7J11_05809]_[protein=OXA-10_family_class_D_beta-lactamase_OXA-663]_[protein_id=WP_03241     GTTGGCGAAGTAAGAATGCAGAAATACCTT 450
lcl|NG_062252.1_cds_WP_122630842.1_1_[gene=blaOXA]_[locus_tag=A7J11_05914]_[protein=OXA-10_family_carbapenem-hydrolyzing_class_D_beta-lactamase_OXA-65     GTTGGCGAAGTAAGAATGCAGAAATACCTT 450
lcl|NG_062253.1_cds_WP_122630843.1_1_[gene=blaOXA]_[locus_tag=A7J11_05915]_[protein=OXA-10_family_class_D_beta-lactamase_OXA-656]_[protein_id=WP_12263     GTTGGCGAAGTAAGAATGCAGAAATACCTT 450
lcl|NG_062268.1_cds_WP_122630855.1_1_[gene=blaOXA]_[locus_tag=A7J11_05932]_[protein=OXA-10_family_extended-spectrum_class_D_beta-lactamase_OXA-736]_[p     GTTGGCGAAGTAAGAATGCAGAAATACCTT 450
lcl|NG_062271.1_cds_WP_122630858.1_1_[gene=blaOXA]_[locus_tag=A7J11_05935]_[protein=OXA-10_family_extended-spectrum_class_D_beta-lactamase_OXA-676]_[p     GTTGGCGAAGTAAGAATGCAGAAATACCTT 450
lcl|NG_062272.1_cds_WP_122630859.1_1_[gene=blaOXA]_[locus_tag=A7J11_05936]_[protein=OXA-10_family_class_D_beta-lactamase_OXA-677]_[protein_id=WP_12263     GTTGGCGAAGTAAGAATGCAGAAATACCTT 450
lcl|NG_064752.1_cds_WP_136512086.1_1_[gene=blaOXA]_[locus_tag=A7J11_06198]_[protein=OXA-10_family_class_D_beta-lactamase_OXA-794]_[protein_id=WP_13651     GTTGGCGAAGTAAGAATGCAGAAATACCTT 450
lcl|NG_064753.1_cds_WP_136512087.1_1_[gene=blaOXA]_[locus_tag=A7J11_06199]_[protein=OXA-10_family_class_D_beta-lactamase_OXA-795]_[protein_id=WP_13651     GTTGGCGAAGTAAGAATGCAGAAATACCTT 450
lcl|NG_064780.1_cds_WP_136512103.1_1_[gene=blaOXA]_[locus_tag=A7J11_06240]_[protein=OXA-10_family_class_D_beta-lactamase_OXA-823]_[protein_id=WP_13651     GTTGGCGAAGTAAGAATGCAGAAATACCTT 450
lcl|NG_064781.1_cds_WP_136512104.1_1_[gene=blaOXA]_[locus_tag=A7J11_06241]_[protein=OXA-10_family_class_D_beta-lactamase_OXA-824]_[protein_id=WP_13651     GTTGGCGAAGTAAGAATGCAGAAATACCTT 450
lcl|NG_065438.1_cds_WP_140423320.1_1_[gene=blaOXA]_[locus_tag=A7J11_06282]_[protein=OXA-10_family_class_D_beta-lactamase_OXA-827]_[protein_id=WP_14042     GTTGGCGAAGTAAGAATGCAGAAATACCTT 450
lcl|NG_065881.1_cds_WP_148044423.1_1_[gene=blaOXA]_[locus_tag=A7J11_06380]_[protein=OXA-10_family_class_D_beta-lactamase_OXA-836]_[protein_id=WP_14804     GTTGGCGAAGTAAGAATGCAGAAATACCTT 450
lcl|NG_070899.1_cds_WP_121331722.1_1_[gene=blaOXA]_[locus_tag=A7J11_06955]_[protein=OXA-10_family_class_D_beta-lactamase_OXA-932]_[protein_id=WP_12133     GTTGGCGAAGTAAGAATGCAGAAATATCTT 450
lcl|NG_070900.1_cds_WP_141989064.1_1_[gene=blaOXA]_[locus_tag=A7J11_06959]_[protein=OXA-10_family_extended-spectrum_class_D_beta-lactamase_OXA-935]_[p     GTTGGCGAAGTAAGAATGCAGAAATACCTT 450
lcl|NG_076675.1_cds_WP_219860727.1_1_[gene=blaOXA]_[locus_tag=A7J11_07181]_[protein=OXA-10_family_class_D_beta-lactamase_OXA-1015]_[protein_id=WP_2198     GTTGGCGAAGTAAGAATGCAGAAATACCTT 450
lcl|NG_079236.1_cds_WP_240067727.1_1_[gene=blaOXA]_[locus_tag=A7J11_07369]_[protein=OXA-10_family_class_D_beta-lactamase_OXA-1046]_[protein_id=WP_2400     GTTGGCGAAGTAAGAATGCAGAAATACCTT 450
lcl|NG_079242.1_cds_WP_240067732.1_1_[gene=blaOXA]_[locus_tag=A7J11_07342]_[protein=OXA-10_family_class_D_beta-lactamase_OXA-1053]_[protein_id=WP_2400     GTTGGCGAAGTAAGAATGCAGAAATATCTT 450
lcl|NG_079928.1_cds_WP_242934105.1_1_[gene=blaOXA]_[locus_tag=A7J11_07438]_[protein=OXA-10_family_class_D_beta-lactamase_OXA-1086]_[protein_id=WP_2429     GTTGGCGAAGTAAGAATGCAGAAATACCTT 450
lcl|NG_081704.1_cds_WP_256875608.1_1_[gene=blaOXA]_[locus_tag=A7J11_07666]_[protein=OXA-10_family_class_D_beta-lactamase_OXA-1087]_[protein_id=WP_2568     GTTGGCGAAGTAAGAATGCAGAAATATCTT 450
lcl|NG_081706.1_cds_WP_256875610.1_1_[gene=blaOXA]_[locus_tag=A7J11_07673]_[protein=OXA-10_family_class_D_beta-lactamase_OXA-1120]_[protein_id=WP_2568     GTTGGCGAAGTAAGAATGCAGAAATACCTT 450
lcl|NG_081793.1_cds_WP_257394582.1_1_[gene=blaOXA]_[locus_tag=A7J11_07699]_[protein=OXA-10_family_class_D_beta-lactamase_OXA-1141]_[protein_id=WP_2573     GTTGGCGAAGTAAGAATGCAGAAATACCTT 450
lcl|NG_088411.1_cds_WP_262697144.1_1_[gene=blaOXA]_[locus_tag=A7J11_07753]_[protein=OXA-10_family_class_D_beta-lactamase_OXA-1147]_[protein_id=WP_2626     GTTGGCGAAGTAAGAATGCAGAAATACCTT 450
lcl|NG_088412.1_cds_WP_262697145.1_1_[gene=blaOXA]_[locus_tag=A7J11_07718]_[protein=OXA-10_family_class_D_beta-lactamase_OXA-1148]_[protein_id=WP_2626     GTTGGCGAAGTAAGAATGCAGAAATACCTT 450
lcl|NG_148655.1_cds_WP_268871873.1_1_[gene=blaOXA]_[locus_tag=A7J11_07894]_[protein=OXA-10_family_class_D_beta-lactamase_OXA-1168]_[protein_id=WP_2688     GTTGGCGAAGTAAGAATGCAGAAATACCTT 450
lcl|NG_148656.1_cds_WP_268871874.1_1_[gene=blaOXA]_[locus_tag=A7J11_07895]_[protein=OXA-10_family_class_D_beta-lactamase_OXA-1169]_[protein_id=WP_2688     GTTGGCGAAGTAAGAATGCAGAAATACCTT 450
lcl|NG_148657.1_cds_WP_268871875.1_1_[gene=blaOXA]_[locus_tag=A7J11_07896]_[protein=OXA-10_family_class_D_beta-lactamase_OXA-1170]_[protein_id=WP_2688     GTTGGCGAAGTAAGAATGCAGAAATACCTT 450
lcl|NG_148658.1_cds_WP_268871876.1_1_[gene=blaOXA]_[locus_tag=A7J11_07897]_[protein=OXA-10_family_class_D_beta-lactamase_OXA-1171]_[protein_id=WP_2688     GTTGGCGAAGTAAGAATGCAGAAATACCTT 450
lcl|NG_148662.1_cds_WP_268871879.1_1_[gene=blaOXA]_[locus_tag=A7J11_07893]_[protein=OXA-10_family_class_D_beta-lactamase_OXA-1175]_[protein_id=WP_2688     GTTGGCGAAGTAAGAATGCAGAAATATCTT 450
lcl|NG_148667.1_cds_WP_263096442.1_1_[gene=blaOXA]_[locus_tag=A7J11_07834]_[protein=OXA-10_family_class_D_beta-lactamase_OXA-1184]_[protein_id=WP_2630     GTTGGCGAAGTAAGAATGCAGAAATACCTT 450
lcl|NG_157022.1_cds_WP_279240790.1_1_[gene=blaOXA]_[locus_tag=A7J11_08001]_[protein=OXA-10_family_class_D_beta-lactamase_OXA-1088]_[protein_id=WP_2792     GTTGGCGAAGTAAGAATGCAGAAATACCTT 450
lcl|NG_203407.1_cds_WP_281441144.1_1_[gene=blaOXA]_[locus_tag=A7J11_08072]_[protein=OXA-10_family_class_D_beta-lactamase_OXA-1203]_[protein_id=WP_2814     GTTGGCGAAGTAAGAATGCAGAAATATCTT 450
lcl|NG_242581.1_cds_WP_338424120.1_1_[gene=blaOXA]_[locus_tag=A7J11_08344]_[protein=OXA-10_family_class_D_beta-lactamase_OXA-1231]_[protein_id=WP_3384     GTTGGCGAAGTAAGAATGCAGAAATACCTT 450
lcl|NG_242582.1_cds_WP_338424121.1_1_[gene=blaOXA]_[locus_tag=A7J11_08345]_[protein=OXA-10_family_class_D_beta-lactamase_OXA-1232]_[protein_id=WP_3384     GTTGGCGAAGTAAGAATGCAGAAATACCTT 450
lcl|NG_242583.1_cds_WP_338424122.1_1_[gene=blaOXA]_[locus_tag=A7J11_08346]_[protein=OXA-10_family_class_D_beta-lactamase_OXA-1233]_[protein_id=WP_3384     GTTGGCGAAGTAAGAATGCAGAAATACCTT 450
lcl|NG_242743.1_cds_WP_309258826.1_1_[gene=blaOXA]_[locus_tag=A7J11_08439]_[protein=OXA-10_family_class_D_beta-lactamase_OXA-1204]_[protein_id=WP_3092     GTTGGCGAAGTAAGAATGCAGAAATATCTT 450
lcl|NG_242750.1_cds_WP_311055936.1_1_[gene=blaOXA]_[locus_tag=A7J11_08498]_[protein=OXA-10_family_class_D_beta-lactamase_OXA-1247]_[protein_id=WP_3110     GTTGGCGAAGTAAGAATGCAGAAATATCTT 450
lcl|NG_242751.1_cds_WP_367187969.1_1_[gene=blaOXA]_[locus_tag=A7J11_08499]_[protein=OXA-10_family_class_D_beta-lactamase_OXA-1248]_[protein_id=WP_3671     GTTGGCGAAGTAAGAATGCAGAAATACCTT 450
lcl|NG_242760.1_cds_WP_367187973.1_1_[gene=blaOXA]_[locus_tag=A7J11_08512]_[protein=OXA-10_family_class_D_beta-lactamase_OXA-1257]_[protein_id=WP_3671     GTTGGCGAAGTAAGAATGCGGAAATACCTT 450
lcl|NG_243520.1_cds_WP_375516078.1_1_[gene=blaOXA]_[locus_tag=A7J11_08624]_[protein=OXA-10_family_class_D_beta-lactamase_OXA-1302]_[protein_id=WP_3755     GTTGGCGAAGTAAGAATGCAGAAATACCTT 450
lcl|NG_244549.1_cds_WP_420354117.1_1_[gene=blaOXA]_[locus_tag=A7J11_08787]_[protein=OXA-10_family_class_D_beta-lactamase_OXA-1332]_[protein_id=WP_4203     GTTGGCGAAGTAAGAATGCAGAAATACCTT 450
lcl|NG_244567.1_cds_WP_420354131.1_1_[gene=blaOXA]_[locus_tag=A7J11_08866]_[protein=OXA-10_family_class_D_beta-lactamase_OXA-1350]_[protein_id=WP_4203     GTTGGCGAAGTAAGAATGCAGAAATACCTT 450
lcl|NG_244568.1_cds_WP_420354132.1_1_[gene=blaOXA]_[locus_tag=A7J11_08867]_[protein=OXA-10_family_class_D_beta-lactamase_OXA-1351]_[protein_id=WP_4203     GTTGGCGAAGTAAGAATGCAGAAATACCTT 450
lcl|NG_244569.1_cds_WP_420354133.1_1_[gene=blaOXA]_[locus_tag=A7J11_08868]_[protein=OXA-10_family_class_D_beta-lactamase_OXA-1352]_[protein_id=WP_4203     GTTGGCGAAGTAAGAATGCAGAAATACCTT 450
lcl|NG_244570.1_cds_WP_420354134.1_1_[gene=blaOXA]_[locus_tag=A7J11_08869]_[protein=OXA-10_family_class_D_beta-lactamase_OXA-1353]_[protein_id=WP_4203     GTTGGCGAAGTAAGAATGCAGAAATACCTT 450
lcl|OL901270.1_cds_UHO07581.1_1_[gene=blaOXA]_[protein=OXA-10_family_class_D_beta-lactamase_OXA-1046]_[protein_id=UHO07581.1]_[location=1..801]_[gbkey     GTTGGCGAAGTAAGAATGCAGAAATACCTT 450
lcl|OM643280.1_cds_ULU82664.1_1_[gene=blaOXA]_[protein=OXA-10_family_class_D_beta-lactamase_OXA-1086]_[protein_id=ULU82664.1]_[location=1..801]_[gbkey     GTTGGCGAAGTAAGAATGCAGAAATACCTT 450
lcl|OM681520.1_cds_ULU82666.1_1_[gene=blaOXA]_[protein=OXA-10_family_class_D_beta-lactamase_OXA-1087]_[protein_id=ULU82666.1]_[location=1..801]_[gbkey     GTTGGCGAAGTAAGAATGCAGAAATATCTT 450
lcl|OM681521.1_cds_ULU82667.1_1_[gene=blaOXA]_[protein=OXA-10_family_class_D_beta-lactamase_OXA-1088]_[protein_id=ULU82667.1]_[location=1..801]_[gbkey     GTTGGCGAAGTAAGAATGCAGAAATACCTT 450
lcl|ON651492.1_cds_UTS94245.1_1_[gene=blaOXA]_[protein=OXA-10_family_class_D_beta-lactamase_OXA-1087]_[protein_id=UTS94245.1]_[location=1..801]_[gbkey     GTTGGCGAAGTAAGAATGCAGAAATATCTT 450
lcl|ON721379.1_cds_USC31971.1_1_[gene=blaOXA]_[protein=OXA-10_family_class_D_beta-lactamase_OXA-1120]_[protein_id=USC31971.1]_[location=1..801]_[gbkey     GTTGGCGAAGTAAGAATGCAGAAATACCTT 450
lcl|OP131858.1_cds_UUM03674.1_1_[gene=blaOXA]_[protein=OXA-10_family_class_D_beta-lactamase_OXA-1141]_[protein_id=UUM03674.1]_[location=1..801]_[gbkey     GTTGGCGAAGTAAGAATGCAGAAATACCTT 450
lcl|OP158703.1_cds_UUT09021.1_1_[gene=blaOXA]_[protein=OXA-10_family_class_D_beta-lactamase_OXA-1147]_[protein_id=UUT09021.1]_[location=1..807]_[gbkey     GTTGGCGAAGTAAGAATGCAGAAATACCTT 450
lcl|OP806894.1_cds_UZQ18794.1_1_[gene=blaOXA]_[protein=OXA-10_family_class_D_beta-lactamase_OXA-1175]_[protein_id=UZQ18794.1]_[location=1..828]_[gbkey     GTTGGCGAAGTAAGAATGCAGAAATATCTT 450
lcl|OP806895.1_cds_UZQ18795.1_1_[gene=blaOXA]_[protein=OXA-10_family_class_D_beta-lactamase_OXA-1168]_[protein_id=UZQ18795.1]_[location=1..813]_[gbkey     GTTGGCGAAGTAAGAATGCAGAAATACCTT 450
lcl|OP806896.1_cds_UZQ18796.1_1_[gene=blaOXA]_[protein=OXA-10_family_class_D_beta-lactamase_OXA-1169]_[protein_id=UZQ18796.1]_[location=1..801]_[gbkey     GTTGGCGAAGTAAGAATGCAGAAATACCTT 450
lcl|OP806897.1_cds_UZQ18797.1_1_[gene=blaOXA]_[protein=OXA-10_family_class_D_beta-lactamase_OXA-1170]_[protein_id=UZQ18797.1]_[location=1..801]_[gbkey     GTTGGCGAAGTAAGAATGCAGAAATACCTT 450
lcl|OP806898.1_cds_UZQ18798.1_1_[gene=blaOXA]_[protein=OXA-10_family_class_D_beta-lactamase_OXA-1171]_[protein_id=UZQ18798.1]_[location=1..801]_[gbkey     GTTGGCGAAGTAAGAATGCAGAAATACCTT 450
lcl|OQ948126.1_cds_WHL50409.1_1_[gene=blaOXA]_[protein=OXA-10_family_class_D_beta-lactamase_OXA-1202]_[protein_id=WHL50409.1]_[location=1..801]_[gbkey     GTTGGCGAAGTAAGAATGCAGAAATATCTT 450
lcl|OR025344.1_cds_WHU50588.1_1_[gene=blaOXA]_[protein=OXA-10_family_class_D_beta-lactamase_OXA-1204]_[protein_id=WHU50588.1]_[location=1..801]_[gbkey     GTTGGCGAAGTAAGAATGCAGAAATATCTT 450
lcl|OR466687.1_cds_WMW30710.1_29_[gene=blaOXA]_[locus_tag=blaOXA-10]_[protein=oxacillin-hydrolyzing_class_D_beta-lactamase_OXA-10]_[protein_id=WMW3071     GTTGGCGAAGTAAGAATGCAGAAATACCTT 450
lcl|PP328942.1_cds_WVW91695.1_1_[gene=blaOXA]_[protein=OXA-10_family_class_D_beta-lactamase_OXA-1231]_[protein_id=WVW91695.1]_[location=1..801]_[gbkey     GTTGGCGAAGTAAGAATGCAGAAATACCTT 450
lcl|PP328943.1_cds_WVW91696.1_1_[gene=blaOXA]_[protein=OXA-10_family_class_D_beta-lactamase_OXA-1232]_[protein_id=WVW91696.1]_[location=1..801]_[gbkey     GTTGGCGAAGTAAGAATGCAGAAATACCTT 450
lcl|PP328944.1_cds_WVW91697.1_1_[gene=blaOXA]_[protein=OXA-10_family_class_D_beta-lactamase_OXA-1233]_[protein_id=WVW91697.1]_[location=1..801]_[gbkey     GTTGGCGAAGTAAGAATGCAGAAATACCTT 450
lcl|PP766715.1_cds_XAP03056.1_1_[gene=blaOXA]_[protein=OXA-10_family_class_D_beta-lactamase_OXA-1247]_[protein_id=XAP03056.1]_[location=1..801]_[gbkey     GTTGGCGAAGTAAGAATGCAGAAATATCTT 450
lcl|PP766716.1_cds_XAP03057.1_1_[gene=blaOXA]_[protein=OXA-10_family_class_D_beta-lactamase_OXA-1248]_[protein_id=XAP03057.1]_[location=1..801]_[gbkey     GTTGGCGAAGTAAGAATGCAGAAATACCTT 450
lcl|PP895198.1_cds_XBS36001.1_1_[gene=blaOXA]_[protein=OXA-10_family_class_D_beta-lactamase_OXA-1257]_[protein_id=XBS36001.1]_[location=1..801]_[gbkey     GTTGGCGAAGTAAGAATGCGGAAATACCTT 450
lcl|PQ005596.1_cds_XDE69813.1_6_[gene=blaOXA]_[protein=oxacillin-hydrolyzing_class_D_beta-lactamase_OXA-10]_[protein_id=XDE69813.1]_[location=6462..72     GTTGGCGAAGTAAGAATGCAGAAATACCTT 450
lcl|PV035073.1_cds_XNY96396.1_1_[gene=blaOXA]_[protein=OXA-10_family_class_D_beta-lactamase_OXA-1332]_[protein_id=XNY96396.1]_[location=1..801]_[gbkey     GTTGGCGAAGTAAGAATGCAGAAATACCTT 450
lcl|PV075121.1_cds_XOU30585.1_1_[gene=blaOXA]_[protein=OXA-10_family_class_D_beta-lactamase_OXA-1350]_[protein_id=XOU30585.1]_[location=1..801]_[gbkey     GTTGGCGAAGTAAGAATGCAGAAATACCTT 450
lcl|PV075122.1_cds_XOU30586.1_1_[gene=blaOXA]_[protein=OXA-10_family_class_D_beta-lactamase_OXA-1351]_[protein_id=XOU30586.1]_[location=1..801]_[gbkey     GTTGGCGAAGTAAGAATGCAGAAATACCTT 450
lcl|PV075123.1_cds_XOU30587.1_1_[gene=blaOXA]_[protein=OXA-10_family_class_D_beta-lactamase_OXA-1352]_[protein_id=XOU30587.1]_[location=1..798]_[gbkey     GTTGGCGAAGTAAGAATGCAGAAATACCTT 450
lcl|PV075124.1_cds_XOU30588.1_1_[gene=blaOXA]_[protein=OXA-10_family_class_D_beta-lactamase_OXA-1353]_[protein_id=XOU30588.1]_[location=1..804]_[gbkey     GTTGGCGAAGTAAGAATGCAGAAATACCTT 450
lcl|PV878567.1_cds_XXP60806.1_1_[gene=blaOXA]_[protein=OXA-10_family_class_D_beta-lactamase_OXA-1387]_[protein_id=XXP60806.1]_[location=1..801]_[gbkey     GTTGGCGAAGTAAGAATGCAGAAATACCTT 450
lcl|PV878570.1_cds_XXP60809.1_1_[gene=blaOXA]_[protein=OXA-10_family_class_D_beta-lactamase_OXA-1352]_[protein_id=XXP60809.1]_[location=1..798]_[gbkey     GTTGGCGAAGTAAGAATGCAGAAATACCTT 450
lcl|PV878573.1_cds_XXP60812.1_1_[gene=blaOXA]_[protein=OXA-10_family_class_D_beta-lactamase_OXA-1392]_[protein_id=XXP60812.1]_[location=1..801]_[gbkey     GTTGGCGAAGTAAGAATGCAGAAATATCTT 450
lcl|PV878574.1_cds_XXP60813.1_1_[gene=blaOXA]_[protein=OXA-10_family_class_D_beta-lactamase_OXA-1393]_[protein_id=XXP60813.1]_[location=1..801]_[gbkey     GTTGGCGAAGTAAGAATGCAGAAATACCTT 450
lcl|PV878577.1_cds_XXP60816.1_1_[gene=blaOXA]_[protein=OXA-10_family_class_D_beta-lactamase_OXA-1351]_[protein_id=XXP60816.1]_[location=1..801]_[gbkey     GTTGGCGAAGTAAGAATGCAGAAATACCTT 450
                                                                                                                                                                                         

OXA-1_consensus                                                                                                                                            AAAGATTTTGATTATGGAAATCAAGA---- 480
OXA01_crRNA                                                                                                                                                ------------------------------ 480
Forward_primer                                                                                                                                             ------------------------------ 480
Reverse_primer                                                                                                                                             ------------------------------ 480
lcl|NG_203406.1_cds_WP_290468360.1_1_[gene=blaOXA]_[locus_tag=A7J11_08102]_[protein=OXA-10_family_class_D_beta-lactamase_OXA-1202]_[protein_id=WP_2904     AAAAAATTTTCATATGGTAACCAGAA---- 480
lcl|NG_070749.1_cds_WP_188331877.1_1_[gene=blaOXA]_[locus_tag=A7J11_06933]_[protein=OXA-10_family_class_D_beta-lactamase_OXA-928]_[protein_id=WP_18833     AAAAAATTTTCCTATGGCAACCAGAA---- 480
lcl|KX388630.1_cds_ANM44758.1_1_[gene=blaOXA]_[protein=OXA-10_family_class_D_beta-lactamase_OXA-520]_[protein_id=ANM44758.1]_[location=1..801]_[gbkey=     AAAAAATTTTCCTATGGCAACCAGAA---- 480
lcl|NG_049469.1_cds_WP_032491804.1_1_[gene=blaOXA]_[locus_tag=A7J11_01744]_[protein=OXA-10_family_extended-spectrum_class_D_beta-lactamase_OXA-17]_[pr     AAAAAATTTTCCTATGGCAACCAGAA---- 480
lcl|PQ218334.1_cds_XGD01540.1_1_[gene=blaOXA]_[protein=OXA-10_family_class_D_beta-lactamase_OXA-1302]_[protein_id=XGD01540.1]_[location=1..801]_[gbkey     AAAAAATTTTCCTATGGCAACCAGAA---- 480
lcl|MN186038.1_cds_QDO71691.1_1_[gene=blaOXA]_[protein=OXA-10_family_oxacillin-hydrolyzing_class_D_extended-spectrum_beta-lactamase_OXA-836]_[protein_     AAAAAATTTTCCTATGGCAACCAGAA---- 480
lcl|AY536743.1_cds_AAS59139.1_4_[gene=blaoxa-10]_[protein=beta-lactamase_resistance_protein]_[protein_id=AAS59139.1]_[location=3433..4233]_[gbkey=CDS]     AAAAAATTTTCCTATGGCAACCAGAA---- 480
lcl|DQ141319.1_cds_AAZ78322.1_3_[gene=blaoxa-10]_[protein=oxacillinase]_[protein_id=AAZ78322.1]_[location=1387..2187]_[gbkey=CDS]                          AAAAAATTTTCCTATGGCAACCAGAA---- 480
lcl|DQ288250.1_cds_ABB92627.1_3_[gene=blaoxa-10]_[protein=oxacillinase]_[protein_id=ABB92627.1]_[location=1387..2187]_[gbkey=CDS]                          AAAAAATTTTCCTATGGCAACCAGAA---- 480
lcl|EF490315.1_cds_ABQ10574.1_2_[gene=blaoxa-10]_[protein=beta-lactamase_resistance_protein]_[protein_id=ABQ10574.1]_[location=880..1680]_[gbkey=CDS]      AAAAAATTTTCCTATGGCAACCAGAA---- 480
lcl|HQ386834.1_cds_AEH57056.1_3_[gene=blaOXA-10]_[protein=beta-lactamase_resistance_protein]_[protein_id=AEH57056.1]_[location=1465..2265]_[gbkey=CDS]     AAAAAATTTTCCTATGGCAACCAGAA---- 480
lcl|HQ386837.1_cds_AEH57073.1_3_[gene=blaOXA-10]_[protein=beta-lactamase_resistance_protein]_[protein_id=AEH57073.1]_[location=1465..2265]_[gbkey=CDS]     AAAAAATTTTCCTATGGCAACCAGAA---- 480
lcl|JX566705.1_cds_AFY03462.1_4_[gene=blaOXA-10]_[protein=oxacillinase_OXA-10]_[protein_id=AFY03462.1]_[location=1818..2618]_[gbkey=CDS]                   AAAAAATTTTCCTATGGCAACCAGAA---- 480
lcl|KF525298.1_cds_AGY30823.1_1_[protein=OXA-10]_[protein_id=AGY30823.1]_[location=118..918]_[gbkey=CDS]                                                   AAAAAATTTTCCTATGGCAACCAGAA---- 480
lcl|KU886277.1_cds_ANQ39383.1_10_[gene=blaOXA-10]_[protein=class_D_beta-lactamase_OXA-10_(PSE-2)]_[protein_id=ANQ39383.1]_[location=7593..8393]_[gbkey     AAAAAATTTTCCTATGGCAACCAGAA---- 480
lcl|KU886278.1_cds_ANQ39395.1_6_[gene=blaOXA-10]_[protein=class_D_beta-lactamase_OXA-10]_[protein_id=ANQ39395.1]_[location=5012..5812]_[gbkey=CDS]         AAAAAATTTTCCTATGGCAACCAGAA---- 480
lcl|MH384610.1_cds_AWS00754.1_1_[gene=blaOXA]_[protein=OXA-10_family_class_D_beta-lactamase_OXA-655]_[protein_id=AWS00754.1]_[location=176..976]_[gbke     AAAAAATTTTCCTATGGCAACCAGAA---- 480
lcl|MH384611.1_cds_AWS00755.1_1_[gene=blaOXA]_[protein=OXA-10_family_class_D_beta-lactamase_OXA-656]_[protein_id=AWS00755.1]_[location=176..976]_[gbke     AAAAAATTTTCCTATGGCAACCAGAA---- 480
lcl|MH780094.1_cds_AXQ11886.1_1_[gene=blaOXA]_[protein=OXA-10_family_class_D_beta-lactamase_OXA-736]_[protein_id=AXQ11886.1]_[location=1..801]_[gbkey=     AAAAAATTTTCATATGGCAGCCAGAA---- 480
lcl|MH780097.1_cds_AXQ11889.1_1_[gene=blaOXA]_[protein=OXA-10_family_class_D_beta-lactamase_OXA-676]_[protein_id=AXQ11889.1]_[location=1..801]_[gbkey=     AAAAAATTTTCATATGGCAACCAGAA---- 480
lcl|MH780098.1_cds_AXQ11890.1_1_[gene=blaOXA]_[protein=OXA-10_family_class_D_beta-lactamase_OXA-677]_[protein_id=AXQ11890.1]_[location=1..801]_[gbkey=     AAAAAATTTTCCTATGGCAACCAGAA---- 480
lcl|MK482719.1_cds_QBC36178.1_1_[gene=blaOXA]_[protein=OXA-10_family_class_D_beta-lactamase_OXA-794]_[protein_id=QBC36178.1]_[location=1..801]_[gbkey=     AAAAAATTTTCCTATGGCAACCAGAA---- 480
lcl|MK482720.1_cds_QBC36179.1_1_[gene=blaOXA]_[protein=OXA-10_family_class_D_beta-lactamase_OXA-795]_[protein_id=QBC36179.1]_[location=1..795]_[gbkey=     AAAAAATTTTCCTATGGCAACCAGAA---- 480
lcl|MK750000.1_cds_QBZ67150.1_1_[gene=blaOXA]_[protein=OXA-10_family_class_D_beta-lactamase_OXA-823]_[protein_id=QBZ67150.1]_[location=1..801]_[gbkey=     AAAAAATTTTCCTATGGCAACCAGAA---- 480
lcl|MK750001.1_cds_QBZ67151.1_1_[gene=blaOXA]_[protein=OXA-10_family_class_D_beta-lactamase_OXA-824]_[protein_id=QBZ67151.1]_[location=1..801]_[gbkey=     AAAAAATTTTCCTATGGCAAACAGAA---- 480
lcl|MK840577.1_cds_QCF61856.1_1_[gene=blaOXA]_[protein=OXA-10_family_class_D_beta-lactamase_OXA-827]_[protein_id=QCF61856.1]_[location=1..801]_[gbkey=     AAAAAATTTTCCTATGGCAACCAGAA---- 480
lcl|MT891151.1_cds_QNH80866.1_1_[gene=blaOXA]_[protein=OXA-10_family_class_D_beta-lactamase_OXA-928]_[protein_id=QNH80866.1]_[location=1..786]_[gbkey=     AAAAAATTTTCCTATGGCAACCAGAA---- 480
lcl|MW021506.1_cds_QOC63222.1_1_[gene=blaOXA]_[protein=OXA-10_family_class_D_beta-lactamase_OXA-932]_[protein_id=QOC63222.1]_[location=1..801]_[gbkey=     AAAAAATTTTCATATGGTAACCAGAA---- 480
lcl|MZ449318.1_cds_QWY90352.1_1_[gene=blaOXA]_[protein=OXA-10_family_oxacillin-hydrolyzing_class_D_beta-lactamase_OXA-1015]_[protein_id=QWY90352.1]_[l     AAAAAATTTTCATATGGCAACCAGAA---- 480
lcl|NG_049395.1_cds_WP_063860937.1_1_[gene=blaOXA]_[locus_tag=A7J11_01858]_[protein=OXA-10_family_class_D_beta-lactamase_OXA-101]_[protein_id=WP_06386     AAAAAATTTTCATATGGTAACCAGAA---- 480
lcl|NG_049402.1_cds_WP_063860939.1_1_[gene=blaOXA]_[locus_tag=A7J11_00869]_[protein=OXA-10_family_extended-spectrum_class_D_beta-lactamase_OXA-11]_[pr     AAAAAATTTTCCTATGGCAGCCAGAA---- 480
lcl|NG_049429.1_cds_WP_063861035.1_1_[gene=blaOXA]_[locus_tag=A7J11_00709]_[protein=OXA-10_family_oxacillin-hydrolyzing_class_D_beta-lactamase_OXA-13]     AAAAAATTTTCATATGGCAACCAGAA---- 480
lcl|NG_049440.1_cds_WP_063861041.1_1_[gene=blaOXA]_[locus_tag=A7J11_02086]_[protein=OXA-10_family_extended-spectrum_class_D_beta-lactamase_OXA-142]_[p     AAAAAATTTTCCTATGGCAACCAGAA---- 480
lcl|NG_049443.1_cds_WP_063861043.1_1_[gene=blaOXA]_[locus_tag=A7J11_02332]_[protein=OXA-10_family_extended-spectrum_class_D_beta-lactamase_OXA-145]_[p     AAAAAATTTTCATATGGCAACCAGAA---- 480
lcl|NG_049445.1_cds_WP_063861045.1_1_[gene=blaOXA]_[locus_tag=A7J11_02343]_[protein=OXA-10_family_extended-spectrum_class_D_beta-lactamase_OXA-147]_[p     AAAAAATTTTCATATGGCAACCAGAA---- 480
lcl|NG_049484.1_cds_WP_063861272.1_1_[gene=blaOXA]_[locus_tag=A7J11_02610]_[protein=OXA-10_family_extended-spectrum_class_D_beta-lactamase_OXA-183]_[p     AAAAAATTTTCATATGGCAACCAGAA---- 480
lcl|NG_049487.1_cds_WP_063861309.1_1_[gene=blaOXA]_[locus_tag=A7J11_00602]_[protein=OXA-10_family_extended-spectrum_class_D_beta-lactamase_OXA-19]_[pr     AAAAAATTTTCATATGGCAACCAGAA---- 480
lcl|NG_049529.1_cds_WP_063862149.1_1_[gene=blaOXA]_[locus_tag=A7J11_03278]_[protein=OXA-10_family_carbapenem-hydrolyzing_class_D_beta-lactamase_OXA-23     AAAAAATTTTCCTATGGCAACCAGAA---- 480
lcl|NG_049535.1_cds_WP_063862274.1_1_[gene=blaOXA]_[locus_tag=A7J11_02847]_[protein=OXA-10_family_extended-spectrum_class_D_beta-lactamase_OXA-240]_[p     AAAAAATTTTCCTATGGCAACCAGAA---- 480
lcl|NG_049541.1_cds_WP_063862394.1_1_[gene=blaOXA]_[locus_tag=A7J11_02233]_[protein=OXA-10_family_class_D_beta-lactamase_OXA-246]_[protein_id=WP_06386     AAAAACTTTTCCTATGGCAACCAGAA---- 480
lcl|NG_049547.1_cds_WP_063862430.1_1_[gene=blaOXA]_[locus_tag=A7J11_02737]_[protein=OXA-10_family_class_D_beta-lactamase_OXA-251]_[protein_id=WP_06386     AAAAACTTTTCCTATGGCAACCAGAA---- 480
lcl|NG_049551.1_cds_WP_014454104.1_1_[gene=blaOXA]_[locus_tag=A7J11_02755]_[protein=OXA-10_family_extended-spectrum_class_D_beta-lactamase_OXA-256]_[p     AAAAAATTTTCCTATGGCAACCAGAA---- 480
lcl|NG_049577.1_cds_WP_032489753.1_1_[gene=blaOXA]_[locus_tag=A7J11_00630]_[protein=OXA-10_family_extended-spectrum_class_D_beta-lactamase_OXA-28]_[pr     AAAAAATTTTCATATGGCAACCAGAA---- 480
lcl|NG_049642.1_cds_WP_063862720.1_1_[gene=blaOXA]_[locus_tag=A7J11_00429]_[protein=OXA-10_family_extended-spectrum_class_D_beta-lactamase_OXA-35]_[pr     AAAAAATTTTCATATGGCAACCAGAA---- 480
lcl|NG_049740.1_cds_WP_063864086.1_1_[gene=blaOXA]_[locus_tag=A7J11_03457]_[protein=OXA-10_family_class_D_beta-lactamase_OXA-454]_[protein_id=WP_06386     AAAAAATTTTCCTATGGCAACCAGAA---- 480
lcl|NG_049796.1_cds_WP_063864264.1_1_[gene=blaOXA]_[locus_tag=A7J11_01257]_[protein=OXA-10_family_extended-spectrum_class_D_beta-lactamase_OXA-56]_[pr     AAAAAATTTTCATATGGTAACCAGAA---- 480
lcl|NG_049810.1_cds_WP_063864530.1_1_[gene=blaOXA]_[locus_tag=A7J11_00665]_[protein=OXA-10_family_oxacillin-hydrolyzing_class_D_beta-lactamase_OXA-7]_     AAAAAATTTTCATATGGTAACCAGAA---- 480
lcl|NG_049815.1_cds_WP_063864532.1_1_[gene=blaOXA]_[locus_tag=A7J11_01853]_[protein=OXA-10_family_extended-spectrum_class_D_beta-lactamase_OXA-74]_[pr     AAAAAATTTTCCTATGGCAACCAGAA---- 480
lcl|NG_050656.1_cds_WP_064056056.1_1_[gene=blaOXA]_[locus_tag=A7J11_03650]_[protein=OXA-10_family_extended-spectrum_class_D_beta-lactamase_OXA-14]_[pr     AAAAAATTTTCCTATGGCAACCAGAA---- 480
lcl|NG_050979.1_cds_WP_065159014.1_1_[gene=blaOXA]_[locus_tag=A7J11_03748]_[protein=OXA-10_family_class_D_beta-lactamase_OXA-520]_[protein_id=WP_06515     AAAAAATTTTCCTATGGCAACCAGAA---- 480
lcl|NG_055653.1_cds_WP_099156044.1_1_[gene=blaOXA]_[locus_tag=A7J11_05184]_[protein=OXA-10_family_class_D_beta-lactamase_OXA-368]_[protein_id=WP_09915     AAAAAATTTTCCTATGGCAACCAGAA---- 480
lcl|NG_061386.1_cds_WP_032410229.1_1_[gene=blaOXA]_[locus_tag=A7J11_05809]_[protein=OXA-10_family_class_D_beta-lactamase_OXA-663]_[protein_id=WP_03241     AAAAAATTTTCCTATGGCAACCAGAA---- 480
lcl|NG_062252.1_cds_WP_122630842.1_1_[gene=blaOXA]_[locus_tag=A7J11_05914]_[protein=OXA-10_family_carbapenem-hydrolyzing_class_D_beta-lactamase_OXA-65     AAAAAATTTTCCTATGGCAACCAGAA---- 480
lcl|NG_062253.1_cds_WP_122630843.1_1_[gene=blaOXA]_[locus_tag=A7J11_05915]_[protein=OXA-10_family_class_D_beta-lactamase_OXA-656]_[protein_id=WP_12263     AAAAAATTTTCCTATGGCAACCAGAA---- 480
lcl|NG_062268.1_cds_WP_122630855.1_1_[gene=blaOXA]_[locus_tag=A7J11_05932]_[protein=OXA-10_family_extended-spectrum_class_D_beta-lactamase_OXA-736]_[p     AAAAAATTTTCATATGGCAGCCAGAA---- 480
lcl|NG_062271.1_cds_WP_122630858.1_1_[gene=blaOXA]_[locus_tag=A7J11_05935]_[protein=OXA-10_family_extended-spectrum_class_D_beta-lactamase_OXA-676]_[p     AAAAAATTTTCATATGGCAACCAGAA---- 480
lcl|NG_062272.1_cds_WP_122630859.1_1_[gene=blaOXA]_[locus_tag=A7J11_05936]_[protein=OXA-10_family_class_D_beta-lactamase_OXA-677]_[protein_id=WP_12263     AAAAAATTTTCCTATGGCAACCAGAA---- 480
lcl|NG_064752.1_cds_WP_136512086.1_1_[gene=blaOXA]_[locus_tag=A7J11_06198]_[protein=OXA-10_family_class_D_beta-lactamase_OXA-794]_[protein_id=WP_13651     AAAAAATTTTCCTATGGCAACCAGAA---- 480
lcl|NG_064753.1_cds_WP_136512087.1_1_[gene=blaOXA]_[locus_tag=A7J11_06199]_[protein=OXA-10_family_class_D_beta-lactamase_OXA-795]_[protein_id=WP_13651     AAAAAATTTTCCTATGGCAACCAGAA---- 480
lcl|NG_064780.1_cds_WP_136512103.1_1_[gene=blaOXA]_[locus_tag=A7J11_06240]_[protein=OXA-10_family_class_D_beta-lactamase_OXA-823]_[protein_id=WP_13651     AAAAAATTTTCCTATGGCAACCAGAA---- 480
lcl|NG_064781.1_cds_WP_136512104.1_1_[gene=blaOXA]_[locus_tag=A7J11_06241]_[protein=OXA-10_family_class_D_beta-lactamase_OXA-824]_[protein_id=WP_13651     AAAAAATTTTCCTATGGCAAACAGAA---- 480
lcl|NG_065438.1_cds_WP_140423320.1_1_[gene=blaOXA]_[locus_tag=A7J11_06282]_[protein=OXA-10_family_class_D_beta-lactamase_OXA-827]_[protein_id=WP_14042     AAAAAATTTTCCTATGGCAACCAGAA---- 480
lcl|NG_065881.1_cds_WP_148044423.1_1_[gene=blaOXA]_[locus_tag=A7J11_06380]_[protein=OXA-10_family_class_D_beta-lactamase_OXA-836]_[protein_id=WP_14804     AAAAAATTTTCCTATGGCAACCAGAA---- 480
lcl|NG_070899.1_cds_WP_121331722.1_1_[gene=blaOXA]_[locus_tag=A7J11_06955]_[protein=OXA-10_family_class_D_beta-lactamase_OXA-932]_[protein_id=WP_12133     AAAAAATTTTCATATGGTAACCAGAA---- 480
lcl|NG_070900.1_cds_WP_141989064.1_1_[gene=blaOXA]_[locus_tag=A7J11_06959]_[protein=OXA-10_family_extended-spectrum_class_D_beta-lactamase_OXA-935]_[p     AAAAAATTTTCCTATGGCAACCAGAA---- 480
lcl|NG_076675.1_cds_WP_219860727.1_1_[gene=blaOXA]_[locus_tag=A7J11_07181]_[protein=OXA-10_family_class_D_beta-lactamase_OXA-1015]_[protein_id=WP_2198     AAAAAATTTTCATATGGCAACCAGAA---- 480
lcl|NG_079236.1_cds_WP_240067727.1_1_[gene=blaOXA]_[locus_tag=A7J11_07369]_[protein=OXA-10_family_class_D_beta-lactamase_OXA-1046]_[protein_id=WP_2400     AAAAAATTTTCCTATGGCAACCCGAA---- 480
lcl|NG_079242.1_cds_WP_240067732.1_1_[gene=blaOXA]_[locus_tag=A7J11_07342]_[protein=OXA-10_family_class_D_beta-lactamase_OXA-1053]_[protein_id=WP_2400     AAAAAATTTTCATATGGTAACCAGAA---- 480
lcl|NG_079928.1_cds_WP_242934105.1_1_[gene=blaOXA]_[locus_tag=A7J11_07438]_[protein=OXA-10_family_class_D_beta-lactamase_OXA-1086]_[protein_id=WP_2429     AAAAAATTTTCCTATGGCAACCCGAA---- 480
lcl|NG_081704.1_cds_WP_256875608.1_1_[gene=blaOXA]_[locus_tag=A7J11_07666]_[protein=OXA-10_family_class_D_beta-lactamase_OXA-1087]_[protein_id=WP_2568     AAAAAATTTTCATATGGTAACCAGAA---- 480
lcl|NG_081706.1_cds_WP_256875610.1_1_[gene=blaOXA]_[locus_tag=A7J11_07673]_[protein=OXA-10_family_class_D_beta-lactamase_OXA-1120]_[protein_id=WP_2568     AAAAAATTTTCATATGGCAACCAGAA---- 480
lcl|NG_081793.1_cds_WP_257394582.1_1_[gene=blaOXA]_[locus_tag=A7J11_07699]_[protein=OXA-10_family_class_D_beta-lactamase_OXA-1141]_[protein_id=WP_2573     AAAAAATTTTCCTATGGCAACCAGAA---- 480
lcl|NG_088411.1_cds_WP_262697144.1_1_[gene=blaOXA]_[locus_tag=A7J11_07753]_[protein=OXA-10_family_class_D_beta-lactamase_OXA-1147]_[protein_id=WP_2626     AAAAAATTTTCCTATGGCAACCAGAA---- 480
lcl|NG_088412.1_cds_WP_262697145.1_1_[gene=blaOXA]_[locus_tag=A7J11_07718]_[protein=OXA-10_family_class_D_beta-lactamase_OXA-1148]_[protein_id=WP_2626     AAAAAATTTTCCTATGGCAACCAGAA---- 480
lcl|NG_148655.1_cds_WP_268871873.1_1_[gene=blaOXA]_[locus_tag=A7J11_07894]_[protein=OXA-10_family_class_D_beta-lactamase_OXA-1168]_[protein_id=WP_2688     AAAAAATTTTCATATGGCAACCAGAATATC 480
lcl|NG_148656.1_cds_WP_268871874.1_1_[gene=blaOXA]_[locus_tag=A7J11_07895]_[protein=OXA-10_family_class_D_beta-lactamase_OXA-1169]_[protein_id=WP_2688     AAAAAATTTTCATATGGCAACCAGAA---- 480
lcl|NG_148657.1_cds_WP_268871875.1_1_[gene=blaOXA]_[locus_tag=A7J11_07896]_[protein=OXA-10_family_class_D_beta-lactamase_OXA-1170]_[protein_id=WP_2688     AAAAAATTTTCATATGGCAACCAGAA---- 480
lcl|NG_148658.1_cds_WP_268871876.1_1_[gene=blaOXA]_[locus_tag=A7J11_07897]_[protein=OXA-10_family_class_D_beta-lactamase_OXA-1171]_[protein_id=WP_2688     AAAAAATTTTCATATGGCAAGCAGAA---- 480
lcl|NG_148662.1_cds_WP_268871879.1_1_[gene=blaOXA]_[locus_tag=A7J11_07893]_[protein=OXA-10_family_class_D_beta-lactamase_OXA-1175]_[protein_id=WP_2688     AAAAAATTTTCATATGGTAACCAGAA---- 480
lcl|NG_148667.1_cds_WP_263096442.1_1_[gene=blaOXA]_[locus_tag=A7J11_07834]_[protein=OXA-10_family_class_D_beta-lactamase_OXA-1184]_[protein_id=WP_2630     AAAAAATTTTCATATGGCAACCAGAA---- 480
lcl|NG_157022.1_cds_WP_279240790.1_1_[gene=blaOXA]_[locus_tag=A7J11_08001]_[protein=OXA-10_family_class_D_beta-lactamase_OXA-1088]_[protein_id=WP_2792     AAAAAATTTTCCTATGGCAACCAGAA---- 480
lcl|NG_203407.1_cds_WP_281441144.1_1_[gene=blaOXA]_[locus_tag=A7J11_08072]_[protein=OXA-10_family_class_D_beta-lactamase_OXA-1203]_[protein_id=WP_2814     AAAAAATTTTCATATGGTAACCAGAA---- 480
lcl|NG_242581.1_cds_WP_338424120.1_1_[gene=blaOXA]_[locus_tag=A7J11_08344]_[protein=OXA-10_family_class_D_beta-lactamase_OXA-1231]_[protein_id=WP_3384     AAAAAATTTTCATATGGCAACCAGAA---- 480
lcl|NG_242582.1_cds_WP_338424121.1_1_[gene=blaOXA]_[locus_tag=A7J11_08345]_[protein=OXA-10_family_class_D_beta-lactamase_OXA-1232]_[protein_id=WP_3384     AAAAAATTTTCATATGGCAACCAGAA---- 480
lcl|NG_242583.1_cds_WP_338424122.1_1_[gene=blaOXA]_[locus_tag=A7J11_08346]_[protein=OXA-10_family_class_D_beta-lactamase_OXA-1233]_[protein_id=WP_3384     AAAAAATTTTCATATGGCAACCAGAA---- 480
lcl|NG_242743.1_cds_WP_309258826.1_1_[gene=blaOXA]_[locus_tag=A7J11_08439]_[protein=OXA-10_family_class_D_beta-lactamase_OXA-1204]_[protein_id=WP_3092     AAAAAATTTTCATATGGTAACCAGAA---- 480
lcl|NG_242750.1_cds_WP_311055936.1_1_[gene=blaOXA]_[locus_tag=A7J11_08498]_[protein=OXA-10_family_class_D_beta-lactamase_OXA-1247]_[protein_id=WP_3110     AAAAAATTTTCATATGGTAACCAGAA---- 480
lcl|NG_242751.1_cds_WP_367187969.1_1_[gene=blaOXA]_[locus_tag=A7J11_08499]_[protein=OXA-10_family_class_D_beta-lactamase_OXA-1248]_[protein_id=WP_3671     AAAAACTTTTCCTATGGCAACCAGAA---- 480
lcl|NG_242760.1_cds_WP_367187973.1_1_[gene=blaOXA]_[locus_tag=A7J11_08512]_[protein=OXA-10_family_class_D_beta-lactamase_OXA-1257]_[protein_id=WP_3671     AAAAAATTTTCCTATGGCAACCAGAA---- 480
lcl|NG_243520.1_cds_WP_375516078.1_1_[gene=blaOXA]_[locus_tag=A7J11_08624]_[protein=OXA-10_family_class_D_beta-lactamase_OXA-1302]_[protein_id=WP_3755     AAAAAATTTTCCTATGGCAACCAGAA---- 480
lcl|NG_244549.1_cds_WP_420354117.1_1_[gene=blaOXA]_[locus_tag=A7J11_08787]_[protein=OXA-10_family_class_D_beta-lactamase_OXA-1332]_[protein_id=WP_4203     AAAAAATTTTCCTATGGCAACCAGAA---- 480
lcl|NG_244567.1_cds_WP_420354131.1_1_[gene=blaOXA]_[locus_tag=A7J11_08866]_[protein=OXA-10_family_class_D_beta-lactamase_OXA-1350]_[protein_id=WP_4203     AAAAAATTTTCCTATGGCAACCAGAA---- 480
lcl|NG_244568.1_cds_WP_420354132.1_1_[gene=blaOXA]_[locus_tag=A7J11_08867]_[protein=OXA-10_family_class_D_beta-lactamase_OXA-1351]_[protein_id=WP_4203     AAAAAATTTTCCTATGGCAACCAGAA---- 480
lcl|NG_244569.1_cds_WP_420354133.1_1_[gene=blaOXA]_[locus_tag=A7J11_08868]_[protein=OXA-10_family_class_D_beta-lactamase_OXA-1352]_[protein_id=WP_4203     AAAAAATTTTCCTATGGCAACCAGAA---- 480
lcl|NG_244570.1_cds_WP_420354134.1_1_[gene=blaOXA]_[locus_tag=A7J11_08869]_[protein=OXA-10_family_class_D_beta-lactamase_OXA-1353]_[protein_id=WP_4203     AACCTTTTTTCATATGGCAACGCCAA---- 480
lcl|OL901270.1_cds_UHO07581.1_1_[gene=blaOXA]_[protein=OXA-10_family_class_D_beta-lactamase_OXA-1046]_[protein_id=UHO07581.1]_[location=1..801]_[gbkey     AAAAAATTTTCCTATGGCAACCCGAA---- 480
lcl|OM643280.1_cds_ULU82664.1_1_[gene=blaOXA]_[protein=OXA-10_family_class_D_beta-lactamase_OXA-1086]_[protein_id=ULU82664.1]_[location=1..801]_[gbkey     AAAAAATTTTCCTATGGCAACCCGAA---- 480
lcl|OM681520.1_cds_ULU82666.1_1_[gene=blaOXA]_[protein=OXA-10_family_class_D_beta-lactamase_OXA-1087]_[protein_id=ULU82666.1]_[location=1..801]_[gbkey     AAAAAATTTTCATATGGTAACCAGAA---- 480
lcl|OM681521.1_cds_ULU82667.1_1_[gene=blaOXA]_[protein=OXA-10_family_class_D_beta-lactamase_OXA-1088]_[protein_id=ULU82667.1]_[location=1..801]_[gbkey     AAAAAATTTTCCTATGGCAACCAGAA---- 480
lcl|ON651492.1_cds_UTS94245.1_1_[gene=blaOXA]_[protein=OXA-10_family_class_D_beta-lactamase_OXA-1087]_[protein_id=UTS94245.1]_[location=1..801]_[gbkey     AAAAAATTTTCATATGGTAACCAGAA---- 480
lcl|ON721379.1_cds_USC31971.1_1_[gene=blaOXA]_[protein=OXA-10_family_class_D_beta-lactamase_OXA-1120]_[protein_id=USC31971.1]_[location=1..801]_[gbkey     AAAAAATTTTCATATGGCAACCAGAA---- 480
lcl|OP131858.1_cds_UUM03674.1_1_[gene=blaOXA]_[protein=OXA-10_family_class_D_beta-lactamase_OXA-1141]_[protein_id=UUM03674.1]_[location=1..801]_[gbkey     AAAAAATTTTCCTATGGCAACCAGAA---- 480
lcl|OP158703.1_cds_UUT09021.1_1_[gene=blaOXA]_[protein=OXA-10_family_class_D_beta-lactamase_OXA-1147]_[protein_id=UUT09021.1]_[location=1..807]_[gbkey     AAAAAATTTTCCTATGGCAACCAGAA---- 480
lcl|OP806894.1_cds_UZQ18794.1_1_[gene=blaOXA]_[protein=OXA-10_family_class_D_beta-lactamase_OXA-1175]_[protein_id=UZQ18794.1]_[location=1..828]_[gbkey     AAAAAATTTTCATATGGTAACCAGAA---- 480
lcl|OP806895.1_cds_UZQ18795.1_1_[gene=blaOXA]_[protein=OXA-10_family_class_D_beta-lactamase_OXA-1168]_[protein_id=UZQ18795.1]_[location=1..813]_[gbkey     AAAAAATTTTCATATGGCAACCAGAATATC 480
lcl|OP806896.1_cds_UZQ18796.1_1_[gene=blaOXA]_[protein=OXA-10_family_class_D_beta-lactamase_OXA-1169]_[protein_id=UZQ18796.1]_[location=1..801]_[gbkey     AAAAAATTTTCATATGGCAACCAGAA---- 480
lcl|OP806897.1_cds_UZQ18797.1_1_[gene=blaOXA]_[protein=OXA-10_family_class_D_beta-lactamase_OXA-1170]_[protein_id=UZQ18797.1]_[location=1..801]_[gbkey     AAAAAATTTTCATATGGCAACCAGAA---- 480
lcl|OP806898.1_cds_UZQ18798.1_1_[gene=blaOXA]_[protein=OXA-10_family_class_D_beta-lactamase_OXA-1171]_[protein_id=UZQ18798.1]_[location=1..801]_[gbkey     AAAAAATTTTCATATGGCAAGCAGAA---- 480
[truncated: 355,332 more chars]
