# Supplementary material for: Thermal optimized PCR coupled to CRISPR-Cas12a for rapid detection of blaOXA-1 resistance gene
Source: PLoS One. 2026 May 15;21(5):e0337675. doi: 10.1371/journal.pone.0337675 (PMC13178884; doi:10.1371/journal.pone.0337675)
Supplement: S2 File [file pone.0337675.s002.zip › Supplementary_file_S2/Aln_OXA258.aln]

CLUSTAL W 2.0 multiple sequence alignment

OXA-1_consensus                                                                                                                                            ATGAAAAACACAATACATATCAACTTCGCT 30
OXA01_crRNA                                                                                                                                                ------------------------------ 30
Forward_primer                                                                                                                                             ------------------------------ 30
Reverse_primer                                                                                                                                             ------------------------------ 30
lcl|NG_049553.1_cds_WP_063569909.1_1_[gene=blaOXA]_[locus_tag=A7J11_02967]_[protein=OXA-258_family_carbapenem-hydrolyzing_class_D_beta-lactamase_OXA-2     ATGACAG----------------------- 30
lcl|NG_070187.1_cds_WP_100507493.1_1_[gene=blaOXA]_[locus_tag=A7J11_06823]_[protein=OXA-258_family_carbapenem-hydrolyzing_class_D_beta-lactamase_OXA-9     ATGACAG----------------------- 30
lcl|NG_242754.1_cds_WP_367187971.1_1_[gene=blaOXA]_[locus_tag=A7J11_08504]_[protein=OXA-258_family_class_D_beta-lactamase_OXA-1251]_[protein_id=WP_367     ATGACAG----------------------- 30
lcl|PP850002.1_cds_XBP46887.1_1_[gene=blaOXA]_[protein=OXA-258_family_class_D_beta-lactamase_OXA-1251]_[protein_id=XBP46887.1]_[location=1..825]_[gbke     ATGACAG----------------------- 30
                                                                                                                                                                                         

OXA-1_consensus                                                                                                                                            ATTTTTTTAATAATTGCAAATATTATCTAC 60
OXA01_crRNA                                                                                                                                                ------------------------------ 60
Forward_primer                                                                                                                                             ------------------------------ 60
Reverse_primer                                                                                                                                             ------------------------------ 60
lcl|NG_049553.1_cds_WP_063569909.1_1_[gene=blaOXA]_[locus_tag=A7J11_02967]_[protein=OXA-258_family_carbapenem-hydrolyzing_class_D_beta-lactamase_OXA-2     ----TTCGACTCGTTTCGCGCGCCCTGGGC 60
lcl|NG_070187.1_cds_WP_100507493.1_1_[gene=blaOXA]_[locus_tag=A7J11_06823]_[protein=OXA-258_family_carbapenem-hydrolyzing_class_D_beta-lactamase_OXA-9     ----TTCGACTCGTTTCGCGCGCCCTGGGC 60
lcl|NG_242754.1_cds_WP_367187971.1_1_[gene=blaOXA]_[locus_tag=A7J11_08504]_[protein=OXA-258_family_class_D_beta-lactamase_OXA-1251]_[protein_id=WP_367     ----TTCGACTCGTTTCGCGCGCCCTGGGC 60
lcl|PP850002.1_cds_XBP46887.1_1_[gene=blaOXA]_[protein=OXA-258_family_class_D_beta-lactamase_OXA-1251]_[protein_id=XBP46887.1]_[location=1..825]_[gbke     ----TTCGACTCGTTTCGCGCGCCCTGGGC 60
                                                                                                                                                                                         

OXA-1_consensus                                                                                                                                            AGCAGCGCCAGTGCATCAACAGATATCTCT 90
OXA01_crRNA                                                                                                                                                ------------------------------ 90
Forward_primer                                                                                                                                             ------------------------------ 90
Reverse_primer                                                                                                                                             ------------------------------ 90
lcl|NG_049553.1_cds_WP_063569909.1_1_[gene=blaOXA]_[locus_tag=A7J11_02967]_[protein=OXA-258_family_carbapenem-hydrolyzing_class_D_beta-lactamase_OXA-2     G------------------CAGTCCTCTTT 90
lcl|NG_070187.1_cds_WP_100507493.1_1_[gene=blaOXA]_[locus_tag=A7J11_06823]_[protein=OXA-258_family_carbapenem-hydrolyzing_class_D_beta-lactamase_OXA-9     G------------------CAGTCCTCTTT 90
lcl|NG_242754.1_cds_WP_367187971.1_1_[gene=blaOXA]_[locus_tag=A7J11_08504]_[protein=OXA-258_family_class_D_beta-lactamase_OXA-1251]_[protein_id=WP_367     G------------------CAGCCCTCTTT 90
lcl|PP850002.1_cds_XBP46887.1_1_[gene=blaOXA]_[protein=OXA-258_family_class_D_beta-lactamase_OXA-1251]_[protein_id=XBP46887.1]_[location=1..825]_[gbke     G------------------CAGCCCTCTTT 90
                                                                                                                                                                                         

OXA-1_consensus                                                                                                                                            ACTGTTGCATCTCCATTATTTGAAGGAACT 120
OXA01_crRNA                                                                                                                                                ------------------------------ 120
Forward_primer                                                                                                                                             ------------------------------ 120
Reverse_primer                                                                                                                                             ------------------------------ 120
lcl|NG_049553.1_cds_WP_063569909.1_1_[gene=blaOXA]_[locus_tag=A7J11_02967]_[protein=OXA-258_family_carbapenem-hydrolyzing_class_D_beta-lactamase_OXA-2     GCGTCCGCCCTGACCCTGCCCGCCCGGGCG 120
lcl|NG_070187.1_cds_WP_100507493.1_1_[gene=blaOXA]_[locus_tag=A7J11_06823]_[protein=OXA-258_family_carbapenem-hydrolyzing_class_D_beta-lactamase_OXA-9     GCGTCCGCCCTGACCCTGCCCGCCCGGGCG 120
lcl|NG_242754.1_cds_WP_367187971.1_1_[gene=blaOXA]_[locus_tag=A7J11_08504]_[protein=OXA-258_family_class_D_beta-lactamase_OXA-1251]_[protein_id=WP_367     GCGTCCGCCCTGACCCTGCCCGCCCGGGCG 120
lcl|PP850002.1_cds_XBP46887.1_1_[gene=blaOXA]_[protein=OXA-258_family_class_D_beta-lactamase_OXA-1251]_[protein_id=XBP46887.1]_[location=1..825]_[gbke     GCGTCCGCCCTGACCCTGCCCGCCCGGGCG 120
                                                                                                                                                                                         

OXA-1_consensus                                                                                                                                            GAAGGTTGTTTTTTACTTTACGATGCATCC 150
OXA01_crRNA                                                                                                                                                ------------------------------ 150
Forward_primer                                                                                                                                             ------------------------------ 150
Reverse_primer                                                                                                                                             ------------------------------ 150
lcl|NG_049553.1_cds_WP_063569909.1_1_[gene=blaOXA]_[locus_tag=A7J11_02967]_[protein=OXA-258_family_carbapenem-hydrolyzing_class_D_beta-lactamase_OXA-2     GACGTCCTGTGCACCCTGGTGGCCGACGCC 150
lcl|NG_070187.1_cds_WP_100507493.1_1_[gene=blaOXA]_[locus_tag=A7J11_06823]_[protein=OXA-258_family_carbapenem-hydrolyzing_class_D_beta-lactamase_OXA-9     GACGTCCTGTGCACCCTGGTGGCCGACGCC 150
lcl|NG_242754.1_cds_WP_367187971.1_1_[gene=blaOXA]_[locus_tag=A7J11_08504]_[protein=OXA-258_family_class_D_beta-lactamase_OXA-1251]_[protein_id=WP_367     GACGTCCTGTGCACCCTGGTGGCCGACGCC 150
lcl|PP850002.1_cds_XBP46887.1_1_[gene=blaOXA]_[protein=OXA-258_family_class_D_beta-lactamase_OXA-1251]_[protein_id=XBP46887.1]_[location=1..825]_[gbke     GACGTCCTGTGCACCCTGGTGGCCGACGCC 150
                                                                                                                                                                                         

OXA-1_consensus                                                                                                                                            ACAAACGCTGAAATTGCTCAATTCAATAAA 180
OXA01_crRNA                                                                                                                                                ------------------------------ 180
Forward_primer                                                                                                                                             ------------------------------ 180
Reverse_primer                                                                                                                                             ------------------------------ 180
lcl|NG_049553.1_cds_WP_063569909.1_1_[gene=blaOXA]_[locus_tag=A7J11_02967]_[protein=OXA-258_family_carbapenem-hydrolyzing_class_D_beta-lactamase_OXA-2     GCCGACGGC-------CGCATCCTGTTCCA 180
lcl|NG_070187.1_cds_WP_100507493.1_1_[gene=blaOXA]_[locus_tag=A7J11_06823]_[protein=OXA-258_family_carbapenem-hydrolyzing_class_D_beta-lactamase_OXA-9     GCCGACGGC-------CGCATCCTGTTCCA 180
lcl|NG_242754.1_cds_WP_367187971.1_1_[gene=blaOXA]_[locus_tag=A7J11_08504]_[protein=OXA-258_family_class_D_beta-lactamase_OXA-1251]_[protein_id=WP_367     GCCGACGGC-------CGCATCCTGTTCCA 180
lcl|PP850002.1_cds_XBP46887.1_1_[gene=blaOXA]_[protein=OXA-258_family_class_D_beta-lactamase_OXA-1251]_[protein_id=XBP46887.1]_[location=1..825]_[gbke     GCCGACGGC-------CGCATCCTGTTCCA 180
                                                                                                                                                                                         

OXA-1_consensus                                                                                                                                            GCAAAGTGTGCAACGCAAATG--------- 210
OXA01_crRNA                                                                                                                                                ------------------------------ 210
Forward_primer                                                                                                                                             ------------------------------ 210
Reverse_primer                                                                                                                                             ------------------------------ 210
lcl|NG_049553.1_cds_WP_063569909.1_1_[gene=blaOXA]_[locus_tag=A7J11_02967]_[protein=OXA-258_family_carbapenem-hydrolyzing_class_D_beta-lactamase_OXA-2     GCAGGGCACGCGGCAGGACTGCACGCAGCG 210
lcl|NG_070187.1_cds_WP_100507493.1_1_[gene=blaOXA]_[locus_tag=A7J11_06823]_[protein=OXA-258_family_carbapenem-hydrolyzing_class_D_beta-lactamase_OXA-9     GCAGGGCACGCGGCAGGACTGCACGCAGCG 210
lcl|NG_242754.1_cds_WP_367187971.1_1_[gene=blaOXA]_[locus_tag=A7J11_08504]_[protein=OXA-258_family_class_D_beta-lactamase_OXA-1251]_[protein_id=WP_367     GCAGGGCACGCGGCAGGACTGCACGCAGCG 210
lcl|PP850002.1_cds_XBP46887.1_1_[gene=blaOXA]_[protein=OXA-258_family_class_D_beta-lactamase_OXA-1251]_[protein_id=XBP46887.1]_[location=1..825]_[gbke     GCAGGGCACGCGGCAGGACTGCACGCAGCG 210
                                                                                                                                                                                         

OXA-1_consensus                                                                                                                                            ----GCACCAGATTCAACTTTCAAGATCGC 240
OXA01_crRNA                                                                                                                                                ------------------------------ 240
Forward_primer                                                                                                                                             ------------------------------ 240
Reverse_primer                                                                                                                                             ------------------------------ 240
lcl|NG_049553.1_cds_WP_063569909.1_1_[gene=blaOXA]_[locus_tag=A7J11_02967]_[protein=OXA-258_family_carbapenem-hydrolyzing_class_D_beta-lactamase_OXA-2     CTACACCCCCGCCTCGACCTTCAAGCTGCC 240
lcl|NG_070187.1_cds_WP_100507493.1_1_[gene=blaOXA]_[locus_tag=A7J11_06823]_[protein=OXA-258_family_carbapenem-hydrolyzing_class_D_beta-lactamase_OXA-9     CTACACCCCCGCCTCGACCTTCAAGCTGCC 240
lcl|NG_242754.1_cds_WP_367187971.1_1_[gene=blaOXA]_[locus_tag=A7J11_08504]_[protein=OXA-258_family_class_D_beta-lactamase_OXA-1251]_[protein_id=WP_367     CTACACCCCCGCCTCGACCTTCAAGCTGCC 240
lcl|PP850002.1_cds_XBP46887.1_1_[gene=blaOXA]_[protein=OXA-258_family_class_D_beta-lactamase_OXA-1251]_[protein_id=XBP46887.1]_[location=1..825]_[gbke     CTACACCCCCGCCTCGACCTTCAAGCTGCC 240
                                                                                                                                                                                         

OXA-1_consensus                                                                                                                                            ATTATCACTTATGGCATTTGATGCGGAAAT 270
OXA01_crRNA                                                                                                                                                ------------------------------ 270
Forward_primer                                                                                                                                             ------------------------------ 270
Reverse_primer                                                                                                                                             ------------------------------ 270
lcl|NG_049553.1_cds_WP_063569909.1_1_[gene=blaOXA]_[locus_tag=A7J11_02967]_[protein=OXA-258_family_carbapenem-hydrolyzing_class_D_beta-lactamase_OXA-2     CATCGCCCTGATGGGCGCGGATGCCGGCAT 270
lcl|NG_070187.1_cds_WP_100507493.1_1_[gene=blaOXA]_[locus_tag=A7J11_06823]_[protein=OXA-258_family_carbapenem-hydrolyzing_class_D_beta-lactamase_OXA-9     CATCGCCCTGATGGGCGCGGATGCCGGCAT 270
lcl|NG_242754.1_cds_WP_367187971.1_1_[gene=blaOXA]_[locus_tag=A7J11_08504]_[protein=OXA-258_family_class_D_beta-lactamase_OXA-1251]_[protein_id=WP_367     CATCGCCCTGATGGGCGCGGATGCCGGCAT 270
lcl|PP850002.1_cds_XBP46887.1_1_[gene=blaOXA]_[protein=OXA-258_family_class_D_beta-lactamase_OXA-1251]_[protein_id=XBP46887.1]_[location=1..825]_[gbke     CATCGCCCTGATGGGCGCGGATGCCGGCAT 270
                                                                                                                                                                                         

OXA-1_consensus                                                                                                                                            AATAGATCAGAAAACCATATTCAAATGGGA 300
OXA01_crRNA                                                                                                                                                ------------------------------ 300
Forward_primer                                                                                                                                             ------------------------------ 300
Reverse_primer                                                                                                                                             ------------------------------ 300
lcl|NG_049553.1_cds_WP_063569909.1_1_[gene=blaOXA]_[locus_tag=A7J11_02967]_[protein=OXA-258_family_carbapenem-hydrolyzing_class_D_beta-lactamase_OXA-2     CCTGCAGGGCCCGCACCAGCCCGTCTGGAA 300
lcl|NG_070187.1_cds_WP_100507493.1_1_[gene=blaOXA]_[locus_tag=A7J11_06823]_[protein=OXA-258_family_carbapenem-hydrolyzing_class_D_beta-lactamase_OXA-9     CCTGCAGGGCCCGCACCAGCCCGTCTGGAA 300
lcl|NG_242754.1_cds_WP_367187971.1_1_[gene=blaOXA]_[locus_tag=A7J11_08504]_[protein=OXA-258_family_class_D_beta-lactamase_OXA-1251]_[protein_id=WP_367     CCTGCAGGGCCCGCACCAGCCCGTCTGGAA 300
lcl|PP850002.1_cds_XBP46887.1_1_[gene=blaOXA]_[protein=OXA-258_family_class_D_beta-lactamase_OXA-1251]_[protein_id=XBP46887.1]_[location=1..825]_[gbke     CCTGCAGGGCCCGCACCAGCCCGTCTGGAA 300
                                                                                                                                                                                         

OXA-1_consensus                                                                                                                                            ------------TAAAACCCCCAAAGGAAT 330
OXA01_crRNA                                                                                                                                                ------------------------------ 330
Forward_primer                                                                                                                                             ------------------------------ 330
Reverse_primer                                                                                                                                             ------------------------------ 330
lcl|NG_049553.1_cds_WP_063569909.1_1_[gene=blaOXA]_[locus_tag=A7J11_02967]_[protein=OXA-258_family_carbapenem-hydrolyzing_class_D_beta-lactamase_OXA-2     CTACCAGCCCGCTTATCCCGACTGGGGCGG 330
lcl|NG_070187.1_cds_WP_100507493.1_1_[gene=blaOXA]_[locus_tag=A7J11_06823]_[protein=OXA-258_family_carbapenem-hydrolyzing_class_D_beta-lactamase_OXA-9     CTACCAGCCCGCTTATCCCGACTGGGGCGG 330
lcl|NG_242754.1_cds_WP_367187971.1_1_[gene=blaOXA]_[locus_tag=A7J11_08504]_[protein=OXA-258_family_class_D_beta-lactamase_OXA-1251]_[protein_id=WP_367     CTACCAGCCCGCTTATCCCGACTGGGGCGG 330
lcl|PP850002.1_cds_XBP46887.1_1_[gene=blaOXA]_[protein=OXA-258_family_class_D_beta-lactamase_OXA-1251]_[protein_id=XBP46887.1]_[location=1..825]_[gbke     CTACCAGCCCGCTTATCCCGACTGGGGCGG 330
                                                                                                                                                                                         

OXA-1_consensus                                                                                                                                            GGAGATCTGGAACAGCAATCATACACCAAA 360
OXA01_crRNA                                                                                                                                                ------------------------------ 360
Forward_primer                                                                                                                                             ------------------------------ 360
Reverse_primer                                                                                                                                             ------------------------------ 360
lcl|NG_049553.1_cds_WP_063569909.1_1_[gene=blaOXA]_[locus_tag=A7J11_02967]_[protein=OXA-258_family_carbapenem-hydrolyzing_class_D_beta-lactamase_OXA-2     CGAGGCCTGGCGCCAGCCCACCGATCCGGC 360
lcl|NG_070187.1_cds_WP_100507493.1_1_[gene=blaOXA]_[locus_tag=A7J11_06823]_[protein=OXA-258_family_carbapenem-hydrolyzing_class_D_beta-lactamase_OXA-9     CGAGGCCTGGCGCCAGCCCACCGATCCGGC 360
lcl|NG_242754.1_cds_WP_367187971.1_1_[gene=blaOXA]_[locus_tag=A7J11_08504]_[protein=OXA-258_family_class_D_beta-lactamase_OXA-1251]_[protein_id=WP_367     CGAGGCCTGGCGCCAGCCCACCGATCCGGC 360
lcl|PP850002.1_cds_XBP46887.1_1_[gene=blaOXA]_[protein=OXA-258_family_class_D_beta-lactamase_OXA-1251]_[protein_id=XBP46887.1]_[location=1..825]_[gbke     CGAGGCCTGGCGCCAGCCCACCGATCCGGC 360
                                                                                                                                                                                         

OXA-1_consensus                                                                                                                                            GACGTGGATGCAATTTTCTGTTGTTTGGGT 390
OXA01_crRNA                                                                                                                                                ------------------------------ 390
Forward_primer                                                                                                                                             ------------------------------ 390
Reverse_primer                                                                                                                                             ------------------------------ 390
lcl|NG_049553.1_cds_WP_063569909.1_1_[gene=blaOXA]_[locus_tag=A7J11_02967]_[protein=OXA-258_family_carbapenem-hydrolyzing_class_D_beta-lactamase_OXA-2     TCGCTGGATCAAGTATTCGGTGGTCTGGTA 390
lcl|NG_070187.1_cds_WP_100507493.1_1_[gene=blaOXA]_[locus_tag=A7J11_06823]_[protein=OXA-258_family_carbapenem-hydrolyzing_class_D_beta-lactamase_OXA-9     TCGCTGGATCAAGTATTCGGTGGTCTGGTA 390
lcl|NG_242754.1_cds_WP_367187971.1_1_[gene=blaOXA]_[locus_tag=A7J11_08504]_[protein=OXA-258_family_class_D_beta-lactamase_OXA-1251]_[protein_id=WP_367     TCGCTGGATCAAGTATTCGGTGGTCTGGTA 390
lcl|PP850002.1_cds_XBP46887.1_1_[gene=blaOXA]_[protein=OXA-258_family_class_D_beta-lactamase_OXA-1251]_[protein_id=XBP46887.1]_[location=1..825]_[gbke     TCGCTGGATCAAGTATTCGGTGGTCTGGTA 390
                                                                                                                                                                                         

OXA-1_consensus                                                                                                                                            TTCGCAAGAAATAACCCAAAAAATTGGATT 420
OXA01_crRNA                                                                                                                                                ------------------------------ 420
Forward_primer                                                                                                                                             ------------------------------ 420
Reverse_primer                                                                                                                                             ------------------------------ 420
lcl|NG_049553.1_cds_WP_063569909.1_1_[gene=blaOXA]_[locus_tag=A7J11_02967]_[protein=OXA-258_family_carbapenem-hydrolyzing_class_D_beta-lactamase_OXA-2     CTCGCAGTTGACCGCCAGGGCGCTGGGGCA 420
lcl|NG_070187.1_cds_WP_100507493.1_1_[gene=blaOXA]_[locus_tag=A7J11_06823]_[protein=OXA-258_family_carbapenem-hydrolyzing_class_D_beta-lactamase_OXA-9     CTCGCAGTTGACCGCCAGGGCGCTGGGGCA 420
lcl|NG_242754.1_cds_WP_367187971.1_1_[gene=blaOXA]_[locus_tag=A7J11_08504]_[protein=OXA-258_family_class_D_beta-lactamase_OXA-1251]_[protein_id=WP_367     CTCGCAGTTGACCGCCAGGGCGCTGGGGCA 420
lcl|PP850002.1_cds_XBP46887.1_1_[gene=blaOXA]_[protein=OXA-258_family_class_D_beta-lactamase_OXA-1251]_[protein_id=XBP46887.1]_[location=1..825]_[gbke     CTCGCAGTTGACCGCCAGGGCGCTGGGGCA 420
                                                                                                                                                                                         

OXA-1_consensus                                                                                                                                            AAATAAAATCAAGAATTATCTCAAAGATTT 450
OXA01_crRNA                                                                                                                                                ------------------------------ 450
Forward_primer                                                                                                                                             ------------------------------ 450
Reverse_primer                                                                                                                                             ------------------------------ 450
lcl|NG_049553.1_cds_WP_063569909.1_1_[gene=blaOXA]_[locus_tag=A7J11_02967]_[protein=OXA-258_family_carbapenem-hydrolyzing_class_D_beta-lactamase_OXA-2     GGAGCGCTTCCAGCGCTACACCTCCGCGTT 450
lcl|NG_070187.1_cds_WP_100507493.1_1_[gene=blaOXA]_[locus_tag=A7J11_06823]_[protein=OXA-258_family_carbapenem-hydrolyzing_class_D_beta-lactamase_OXA-9     GGAGCGCTTCCAGCGCTACACCTCCGCGTT 450
lcl|NG_242754.1_cds_WP_367187971.1_1_[gene=blaOXA]_[locus_tag=A7J11_08504]_[protein=OXA-258_family_class_D_beta-lactamase_OXA-1251]_[protein_id=WP_367     GGAGCGCTTCCAGCGCTACACCTCCGCGTT 450
lcl|PP850002.1_cds_XBP46887.1_1_[gene=blaOXA]_[protein=OXA-258_family_class_D_beta-lactamase_OXA-1251]_[protein_id=XBP46887.1]_[location=1..825]_[gbke     GGAGCGCTTCCAGCGCTACACCTCCGCGTT 450
                                                                                                                                                                                         

OXA-1_consensus                                                                                                                                            TGATTATGGAAATCAAGACTTCTCTGGAGA 480
OXA01_crRNA                                                                                                                                                ------------------------------ 480
Forward_primer                                                                                                                                             ------------------------------ 480
Reverse_primer                                                                                                                                             ------------------------------ 480
lcl|NG_049553.1_cds_WP_063569909.1_1_[gene=blaOXA]_[locus_tag=A7J11_02967]_[protein=OXA-258_family_carbapenem-hydrolyzing_class_D_beta-lactamase_OXA-2     CGGTTATGGCAACGCGGACGTCTCGGGTGA 480
lcl|NG_070187.1_cds_WP_100507493.1_1_[gene=blaOXA]_[locus_tag=A7J11_06823]_[protein=OXA-258_family_carbapenem-hydrolyzing_class_D_beta-lactamase_OXA-9     CGGTTATGGCAACGCGGACGTCTCGGGTGA 480
lcl|NG_242754.1_cds_WP_367187971.1_1_[gene=blaOXA]_[locus_tag=A7J11_08504]_[protein=OXA-258_family_class_D_beta-lactamase_OXA-1251]_[protein_id=WP_367     CGGTTATGGCAACGCGGACGTCTCGGGTGA 480
lcl|PP850002.1_cds_XBP46887.1_1_[gene=blaOXA]_[protein=OXA-258_family_class_D_beta-lactamase_OXA-1251]_[protein_id=XBP46887.1]_[location=1..825]_[gbke     CGGTTATGGCAACGCGGACGTCTCGGGTGA 480
                                                                                                                                                                                         

OXA-1_consensus                                                                                                                                            TAAAGAAAGAAACAACGGATTAACAGAAGC 510
OXA01_crRNA                                                                                                                                                ------------------------------ 510
Forward_primer                                                                                                                                             ------------------------------ 510
Reverse_primer                                                                                                                                             ------------------------------ 510
lcl|NG_049553.1_cds_WP_063569909.1_1_[gene=blaOXA]_[locus_tag=A7J11_02967]_[protein=OXA-258_family_carbapenem-hydrolyzing_class_D_beta-lactamase_OXA-2     ACCCGGCAAGCACAACGGCACCGATGGCGC 510
lcl|NG_070187.1_cds_WP_100507493.1_1_[gene=blaOXA]_[locus_tag=A7J11_06823]_[protein=OXA-258_family_carbapenem-hydrolyzing_class_D_beta-lactamase_OXA-9     ACCCGGCAAGCACAACGGCACCGATGGCGC 510
lcl|NG_242754.1_cds_WP_367187971.1_1_[gene=blaOXA]_[locus_tag=A7J11_08504]_[protein=OXA-258_family_class_D_beta-lactamase_OXA-1251]_[protein_id=WP_367     ACCCGGCAAGCACAACGGCACCGATGGCGC 510
lcl|PP850002.1_cds_XBP46887.1_1_[gene=blaOXA]_[protein=OXA-258_family_class_D_beta-lactamase_OXA-1251]_[protein_id=XBP46887.1]_[location=1..825]_[gbke     ACCCGGCAAGCACAACGGCACCGATGGCGC 510
                                                                                                                                                                                         

OXA-1_consensus                                                                                                                                            ATGGCTCGAAAGTAGCTTAAAAATTTCACC 540
OXA01_crRNA                                                                                                                                                ---------------------------ACC 540
Forward_primer                                                                                                                                             ------------------------------ 540
Reverse_primer                                                                                                                                             ------------------------------ 540
lcl|NG_049553.1_cds_WP_063569909.1_1_[gene=blaOXA]_[locus_tag=A7J11_02967]_[protein=OXA-258_family_carbapenem-hydrolyzing_class_D_beta-lactamase_OXA-2     GTGGATCATCTCCTCGCTGCGCATTTCGCC 540
lcl|NG_070187.1_cds_WP_100507493.1_1_[gene=blaOXA]_[locus_tag=A7J11_06823]_[protein=OXA-258_family_carbapenem-hydrolyzing_class_D_beta-lactamase_OXA-9     GTGGATCATCTCCTCGCTGCACATTTCGCC 540
lcl|NG_242754.1_cds_WP_367187971.1_1_[gene=blaOXA]_[locus_tag=A7J11_08504]_[protein=OXA-258_family_class_D_beta-lactamase_OXA-1251]_[protein_id=WP_367     GTGGATCATCTCCTCGCTGCGCATTTCGCC 540
lcl|PP850002.1_cds_XBP46887.1_1_[gene=blaOXA]_[protein=OXA-258_family_class_D_beta-lactamase_OXA-1251]_[protein_id=XBP46887.1]_[location=1..825]_[gbke     GTGGATCATCTCCTCGCTGCGCATTTCGCC 540
                                                                                                                                                                                         

OXA-1_consensus                                                                                                                                            AGAAGAACAAATTCAATTCCTGCGTAAAAT 570
OXA01_crRNA                                                                                                                                                AGAAGAACAAATTCAATTCCT--------- 570
Forward_primer                                                                                                                                             ------------------------------ 570
Reverse_primer                                                                                                                                             ------------------------------ 570
lcl|NG_049553.1_cds_WP_063569909.1_1_[gene=blaOXA]_[locus_tag=A7J11_02967]_[protein=OXA-258_family_carbapenem-hydrolyzing_class_D_beta-lactamase_OXA-2     GTTTGAGCAGGTGGACTTCCTGCGCAAGTT 570
lcl|NG_070187.1_cds_WP_100507493.1_1_[gene=blaOXA]_[locus_tag=A7J11_06823]_[protein=OXA-258_family_carbapenem-hydrolyzing_class_D_beta-lactamase_OXA-9     GTTTGAGCAGGTGGACTTCCTGCGCAAGTT 570
lcl|NG_242754.1_cds_WP_367187971.1_1_[gene=blaOXA]_[locus_tag=A7J11_08504]_[protein=OXA-258_family_class_D_beta-lactamase_OXA-1251]_[protein_id=WP_367     GTTTGAGCAGGTGGACTTCCTGCGCAAGTT 570
lcl|PP850002.1_cds_XBP46887.1_1_[gene=blaOXA]_[protein=OXA-258_family_class_D_beta-lactamase_OXA-1251]_[protein_id=XBP46887.1]_[location=1..825]_[gbke     GTTTGAGCAGGTGGACTTCCTGCGCAAGTT 570
                                                                                                                                                                                         

OXA-1_consensus                                                                                                                                            TATTAATCACAATCTCCCAGTTAAAAACTC 600
OXA01_crRNA                                                                                                                                                ------------------------------ 600
Forward_primer                                                                                                                                             ------------------------------ 600
Reverse_primer                                                                                                                                             ------------------------------ 600
lcl|NG_049553.1_cds_WP_063569909.1_1_[gene=blaOXA]_[locus_tag=A7J11_02967]_[protein=OXA-258_family_carbapenem-hydrolyzing_class_D_beta-lactamase_OXA-2     CGTCAACCGGCAACTGCCCGTCAAGG---C 600
lcl|NG_070187.1_cds_WP_100507493.1_1_[gene=blaOXA]_[locus_tag=A7J11_06823]_[protein=OXA-258_family_carbapenem-hydrolyzing_class_D_beta-lactamase_OXA-9     CGTCAACCGGCAACTGCCCGTCAAGG---C 600
lcl|NG_242754.1_cds_WP_367187971.1_1_[gene=blaOXA]_[locus_tag=A7J11_08504]_[protein=OXA-258_family_class_D_beta-lactamase_OXA-1251]_[protein_id=WP_367     CGTCAACCGGCAACTGCCCGTCAAGG---C 600
lcl|PP850002.1_cds_XBP46887.1_1_[gene=blaOXA]_[protein=OXA-258_family_class_D_beta-lactamase_OXA-1251]_[protein_id=XBP46887.1]_[location=1..825]_[gbke     CGTCAACCGGCAACTGCCCGTCAAGG---C 600
                                                                                                                                                                                         

OXA-1_consensus                                                                                                                                            AGCCATAGAAAACACCATAGAGAACATGTA 630
OXA01_crRNA                                                                                                                                                ------------------------------ 630
Forward_primer                                                                                                                                             ------------------------------ 630
Reverse_primer                                                                                                                                             ------------------------------ 630
lcl|NG_049553.1_cds_WP_063569909.1_1_[gene=blaOXA]_[locus_tag=A7J11_02967]_[protein=OXA-258_family_carbapenem-hydrolyzing_class_D_beta-lactamase_OXA-2     GGCTGCCTATGACCTGGCCGAGAACCTGTT 630
lcl|NG_070187.1_cds_WP_100507493.1_1_[gene=blaOXA]_[locus_tag=A7J11_06823]_[protein=OXA-258_family_carbapenem-hydrolyzing_class_D_beta-lactamase_OXA-9     GGCTGCCTATGACCTGGCCGAGAACCTGTT 630
lcl|NG_242754.1_cds_WP_367187971.1_1_[gene=blaOXA]_[locus_tag=A7J11_08504]_[protein=OXA-258_family_class_D_beta-lactamase_OXA-1251]_[protein_id=WP_367     GGCTGCCTATGACCTGGCCGAGAACCTGTT 630
lcl|PP850002.1_cds_XBP46887.1_1_[gene=blaOXA]_[protein=OXA-258_family_class_D_beta-lactamase_OXA-1251]_[protein_id=XBP46887.1]_[location=1..825]_[gbke     GGCTGCCTATGACCTGGCCGAGAACCTGTT 630
                                                                                                                                                                                         

OXA-1_consensus                                                                                                                                            TCTACAAGATCTGGATAATAGTACAAAACT 660
OXA01_crRNA                                                                                                                                                ------------------------------ 660
Forward_primer                                                                                                                                             ------------------------------ 660
Reverse_primer                                                                                                                                             ------------------------------ 660
lcl|NG_049553.1_cds_WP_063569909.1_1_[gene=blaOXA]_[locus_tag=A7J11_02967]_[protein=OXA-258_family_carbapenem-hydrolyzing_class_D_beta-lactamase_OXA-2     CGAGGTCGGCGAAGCCGACGGCTGGCGTCT 660
lcl|NG_070187.1_cds_WP_100507493.1_1_[gene=blaOXA]_[locus_tag=A7J11_06823]_[protein=OXA-258_family_carbapenem-hydrolyzing_class_D_beta-lactamase_OXA-9     CGAGGTCGGCGAAGCCGACGGCTGGCGCCT 660
lcl|NG_242754.1_cds_WP_367187971.1_1_[gene=blaOXA]_[locus_tag=A7J11_08504]_[protein=OXA-258_family_class_D_beta-lactamase_OXA-1251]_[protein_id=WP_367     CGAGGTCGGCGAAGCCGACGGCTGGCGCCT 660
lcl|PP850002.1_cds_XBP46887.1_1_[gene=blaOXA]_[protein=OXA-258_family_class_D_beta-lactamase_OXA-1251]_[protein_id=XBP46887.1]_[location=1..825]_[gbke     CGAGGTCGGCGAAGCCGACGGCTGGCGCCT 660
                                                                                                                                                                                         

OXA-1_consensus                                                                                                                                            GTATGGGAAAACTGGTGCAGG--------- 690
OXA01_crRNA                                                                                                                                                ------------------------------ 690
Forward_primer                                                                                                                                             ------------------------------ 690
Reverse_primer                                                                                                                                             ------------------------------ 690
lcl|NG_049553.1_cds_WP_063569909.1_1_[gene=blaOXA]_[locus_tag=A7J11_02967]_[protein=OXA-258_family_carbapenem-hydrolyzing_class_D_beta-lactamase_OXA-2     GTACGGCAAGACCGGAACCGGCTCGCCCGG 690
lcl|NG_070187.1_cds_WP_100507493.1_1_[gene=blaOXA]_[locus_tag=A7J11_06823]_[protein=OXA-258_family_carbapenem-hydrolyzing_class_D_beta-lactamase_OXA-9     GTACGGCAAGACCGGAACCGGCTCGCCCGG 690
lcl|NG_242754.1_cds_WP_367187971.1_1_[gene=blaOXA]_[locus_tag=A7J11_08504]_[protein=OXA-258_family_class_D_beta-lactamase_OXA-1251]_[protein_id=WP_367     GTACGGCAAGACCGGAACCGGCTCGCCCGG 690
lcl|PP850002.1_cds_XBP46887.1_1_[gene=blaOXA]_[protein=OXA-258_family_class_D_beta-lactamase_OXA-1251]_[protein_id=XBP46887.1]_[location=1..825]_[gbke     GTACGGCAAGACCGGAACCGGCTCGCCCGG 690
                                                                                                                                                                                         

OXA-1_consensus                                                                                                                                            -ATTCACAGCAAATAGAACCTTACAAA--- 720
OXA01_crRNA                                                                                                                                                ------------------------------ 720
Forward_primer                                                                                                                                             ------------------------------ 720
Reverse_primer                                                                                                                                             ------------------------------ 720
lcl|NG_049553.1_cds_WP_063569909.1_1_[gene=blaOXA]_[locus_tag=A7J11_02967]_[protein=OXA-258_family_carbapenem-hydrolyzing_class_D_beta-lactamase_OXA-2     CAGCCACGGCGTCTACACGCCGGCCAACGC 720
lcl|NG_070187.1_cds_WP_100507493.1_1_[gene=blaOXA]_[locus_tag=A7J11_06823]_[protein=OXA-258_family_carbapenem-hydrolyzing_class_D_beta-lactamase_OXA-9     CAGCCACGGCGTCTACACGCCGGCCAACGC 720
lcl|NG_242754.1_cds_WP_367187971.1_1_[gene=blaOXA]_[locus_tag=A7J11_08504]_[protein=OXA-258_family_class_D_beta-lactamase_OXA-1251]_[protein_id=WP_367     CAGCCACGGTGTCTACACGCCGGCCAACGC 720
lcl|PP850002.1_cds_XBP46887.1_1_[gene=blaOXA]_[protein=OXA-258_family_class_D_beta-lactamase_OXA-1251]_[protein_id=XBP46887.1]_[location=1..825]_[gbke     CAGCCACGGTGTCTACACGCCGGCCAACGC 720
                                                                                                                                                                                         

OXA-1_consensus                                                                                                                                            --ACGGATGGTTTGAAGGGTTTATTATAAG 750
OXA01_crRNA                                                                                                                                                ------------------------------ 750
Forward_primer                                                                                                                                             ------------------------------ 750
Reverse_primer                                                                                                                                             ------------------------------ 750
lcl|NG_049553.1_cds_WP_063569909.1_1_[gene=blaOXA]_[locus_tag=A7J11_02967]_[protein=OXA-258_family_carbapenem-hydrolyzing_class_D_beta-lactamase_OXA-2     CTATGGCTGGTTCGTCGG-------CTGGG 750
lcl|NG_070187.1_cds_WP_100507493.1_1_[gene=blaOXA]_[locus_tag=A7J11_06823]_[protein=OXA-258_family_carbapenem-hydrolyzing_class_D_beta-lactamase_OXA-9     CTATGGCTGGTTCGTCGG-------CTGGG 750
lcl|NG_242754.1_cds_WP_367187971.1_1_[gene=blaOXA]_[locus_tag=A7J11_08504]_[protein=OXA-258_family_class_D_beta-lactamase_OXA-1251]_[protein_id=WP_367     CTATGGCTGGTTCGTCGG-------CTGGG 750
lcl|PP850002.1_cds_XBP46887.1_1_[gene=blaOXA]_[protein=OXA-258_family_class_D_beta-lactamase_OXA-1251]_[protein_id=XBP46887.1]_[location=1..825]_[gbke     CTATGGCTGGTTCGTCGG-------CTGGG 750
                                                                                                                                                                                         

OXA-1_consensus                                                                                                                                            CAAATCAGGACATAAATATGTTTTTGTGTC 780
OXA01_crRNA                                                                                                                                                ------------------------------ 780
Forward_primer                                                                                                                                             ------------------------------ 780
Reverse_primer                                                                                                                                             ------------------------------ 780
lcl|NG_049553.1_cds_WP_063569909.1_1_[gene=blaOXA]_[locus_tag=A7J11_02967]_[protein=OXA-258_family_carbapenem-hydrolyzing_class_D_beta-lactamase_OXA-2     CGCGCAAGGACGACCGCCAACTGGTGTTTG 780
lcl|NG_070187.1_cds_WP_100507493.1_1_[gene=blaOXA]_[locus_tag=A7J11_06823]_[protein=OXA-258_family_carbapenem-hydrolyzing_class_D_beta-lactamase_OXA-9     CGCGCAAGGACGACCGCCAACTGGTGTTTG 780
lcl|NG_242754.1_cds_WP_367187971.1_1_[gene=blaOXA]_[locus_tag=A7J11_08504]_[protein=OXA-258_family_class_D_beta-lactamase_OXA-1251]_[protein_id=WP_367     CGCGCAAGGACGACCGCCAACTGGTGTTTG 780
lcl|PP850002.1_cds_XBP46887.1_1_[gene=blaOXA]_[protein=OXA-258_family_class_D_beta-lactamase_OXA-1251]_[protein_id=XBP46887.1]_[location=1..825]_[gbke     CGCGCAAGGACGACCGCCAACTGGTGTTTG 780
                                                                                                                                                                                         

OXA-1_consensus                                                                                                                                            CGCACTTACAGGAAACTTGGGGTCGAATTT 810
OXA01_crRNA                                                                                                                                                ------------------------------ 810
Forward_primer                                                                                                                                             ---------AGCATGGCTCGAAAGTAGCTT 810
Reverse_primer                                                                                                                                             --CACTTACAGGAAACTTGGGGTC------ 810
lcl|NG_049553.1_cds_WP_063569909.1_1_[gene=blaOXA]_[locus_tag=A7J11_02967]_[protein=OXA-258_family_carbapenem-hydrolyzing_class_D_beta-lactamase_OXA-2     CCCGCCTGCTGCAGGACGAGGGGGCGACCC 810
lcl|NG_070187.1_cds_WP_100507493.1_1_[gene=blaOXA]_[locus_tag=A7J11_06823]_[protein=OXA-258_family_carbapenem-hydrolyzing_class_D_beta-lactamase_OXA-9     CCCGCCTGCTGCAGGACGAGGGGGCGACCC 810
lcl|NG_242754.1_cds_WP_367187971.1_1_[gene=blaOXA]_[locus_tag=A7J11_08504]_[protein=OXA-258_family_class_D_beta-lactamase_OXA-1251]_[protein_id=WP_367     CCCGCCTGCTGCAGGACGAGGGGGCGACCC 810
lcl|PP850002.1_cds_XBP46887.1_1_[gene=blaOXA]_[protein=OXA-258_family_class_D_beta-lactamase_OXA-1251]_[protein_id=XBP46887.1]_[location=1..825]_[gbke     CCCGCCTGCTGCAGGACGAGGGGGCGACCC 810
                                                                                                                                                                                         

OXA-1_consensus                                                                                                                                            AACATCAAGCATAAAAGC------------ 840
OXA01_crRNA                                                                                                                                                ------------------------------ 840
Forward_primer                                                                                                                                             A----------------------------- 840
Reverse_primer                                                                                                                                             ------------------------------ 840
lcl|NG_049553.1_cds_WP_063569909.1_1_[gene=blaOXA]_[locus_tag=A7J11_02967]_[protein=OXA-258_family_carbapenem-hydrolyzing_class_D_beta-lactamase_OXA-2     AGCCCAATGCCGGCCTGCGCGCCCGCGACG 840
lcl|NG_070187.1_cds_WP_100507493.1_1_[gene=blaOXA]_[locus_tag=A7J11_06823]_[protein=OXA-258_family_carbapenem-hydrolyzing_class_D_beta-lactamase_OXA-9     AGCCCAATGCCGGCCTGCGCGCCCGCGACG 840
lcl|NG_242754.1_cds_WP_367187971.1_1_[gene=blaOXA]_[locus_tag=A7J11_08504]_[protein=OXA-258_family_class_D_beta-lactamase_OXA-1251]_[protein_id=WP_367     AGCCCAATGCCGGCCTGCGCGCCCGCGACG 840
lcl|PP850002.1_cds_XBP46887.1_1_[gene=blaOXA]_[protein=OXA-258_family_class_D_beta-lactamase_OXA-1251]_[protein_id=XBP46887.1]_[location=1..825]_[gbke     AGCCCAATGCCGGCCTGCGCGCCCGCGACG 840
                                                                                                                                                                                         

OXA-1_consensus                                                                                                                                            ----CAAGAAAAATGCGATCACCATTCTAA 870
OXA01_crRNA                                                                                                                                                ------------------------------ 870
Forward_primer                                                                                                                                             ------------------------------ 870
Reverse_primer                                                                                                                                             ------------------------------ 870
lcl|NG_049553.1_cds_WP_063569909.1_1_[gene=blaOXA]_[locus_tag=A7J11_02967]_[protein=OXA-258_family_carbapenem-hydrolyzing_class_D_beta-lactamase_OXA-2     GCCTGATGCGCGACTGGGCCGCCATGGTCG 870
lcl|NG_070187.1_cds_WP_100507493.1_1_[gene=blaOXA]_[locus_tag=A7J11_06823]_[protein=OXA-258_family_carbapenem-hydrolyzing_class_D_beta-lactamase_OXA-9     GCCTGATGCGCGACTGGGCCGCCATGGTCG 870
lcl|NG_242754.1_cds_WP_367187971.1_1_[gene=blaOXA]_[locus_tag=A7J11_08504]_[protein=OXA-258_family_class_D_beta-lactamase_OXA-1251]_[protein_id=WP_367     GCCTGATGCGCGACTGGGCCGCCATGGTCA 870
lcl|PP850002.1_cds_XBP46887.1_1_[gene=blaOXA]_[protein=OXA-258_family_class_D_beta-lactamase_OXA-1251]_[protein_id=XBP46887.1]_[location=1..825]_[gbke     GCCTGATGCGCGACTGGGCCGCCATGGTCA 870
                                                                                                                                                                                         

OXA-1_consensus                                                                                                                                            ACACACTAAATTTATAA 887
OXA01_crRNA                                                                                                                                                ----------------- 887
Forward_primer                                                                                                                                             ----------------- 887
Reverse_primer                                                                                                                                             ----------------- 887
lcl|NG_049553.1_cds_WP_063569909.1_1_[gene=blaOXA]_[locus_tag=A7J11_02967]_[protein=OXA-258_family_carbapenem-hydrolyzing_class_D_beta-lactamase_OXA-2     CGGCGCCCCGCAAATGA 887
lcl|NG_070187.1_cds_WP_100507493.1_1_[gene=blaOXA]_[locus_tag=A7J11_06823]_[protein=OXA-258_family_carbapenem-hydrolyzing_class_D_beta-lactamase_OXA-9     CGGCGCCCCGCAAATAG 887
lcl|NG_242754.1_cds_WP_367187971.1_1_[gene=blaOXA]_[locus_tag=A7J11_08504]_[protein=OXA-258_family_class_D_beta-lactamase_OXA-1251]_[protein_id=WP_367     CGGCGCCCCGCAAATAG 887
lcl|PP850002.1_cds_XBP46887.1_1_[gene=blaOXA]_[protein=OXA-258_family_class_D_beta-lactamase_OXA-1251]_[protein_id=XBP46887.1]_[location=1..825]_[gbke     CGGCGCCCCGCAAATAG 887
                                                                                                                                                                            
