# Supplementary material for: Thermal optimized PCR coupled to CRISPR-Cas12a for rapid detection of blaOXA-1 resistance gene
Source: PLoS One. 2026 May 15;21(5):e0337675. doi: 10.1371/journal.pone.0337675 (PMC13178884; doi:10.1371/journal.pone.0337675)
Supplement: S2 File [file pone.0337675.s002.zip › Supplementary_file_S2/Aln_OXA12.aln]

CLUSTAL W 2.0 multiple sequence alignment

OXA-1_consensus                                                                                                                                            ATGAAAAACACAATACATATCAACTTCGCT 30
OXA01_crRNA                                                                                                                                                ------------------------------ 30
Forward_primer                                                                                                                                             ------------------------------ 30
Reverse_primer                                                                                                                                             --------------------CACTTAC--- 30
lcl|MT135194.1_cds_QIM14705.1_1_[gene=blaOXA]_[protein=OXA-12_family_class_D_beta-lactamase_OXA-912]_[protein_id=QIM14705.1]_[location=1..795]_[gbkey=     --------------ATGTCCCGCCTGC--- 30
lcl|MZ092816.1_cds_QVO43823.1_1_[gene=blaOXA]_[protein=OXA-12_family_class_D_beta-lactamase_OXA-958]_[protein_id=QVO43823.1]_[location=1..795]_[gbkey=     --------------ATGTCCCGCCTGC--- 30
lcl|MZ092817.1_cds_QVO43824.1_1_[gene=blaOXA]_[protein=OXA-12_family_class_D_beta-lactamase_OXA-959]_[protein_id=QVO43824.1]_[location=1..795]_[gbkey=     --------------ATGTCCCGCCTGC--- 30
lcl|NG_062200.1_cds_WP_011707905.1_1_[gene=blaOXA]_[locus_tag=A7J11_05864]_[protein=OXA-12_family_class_D_beta-lactamase_AmpS/OXA-725]_[protein_id=WP_     --------------ATGTCCCGCCTGC--- 30
lcl|NG_062201.1_cds_WP_077096319.1_1_[gene=blaOXA]_[locus_tag=A7J11_05865]_[protein=OXA-12_family_class_D_beta-lactamase_AmpH/OXA-724]_[protein_id=WP_     --------------ATGTCCCGCCTTC--- 30
lcl|NG_062247.1_cds_WP_101150415.1_1_[gene=blaOXA]_[locus_tag=A7J11_05909]_[protein=OXA-12_family_class_D_beta-lactamase_OXA-726]_[protein_id=WP_10115     --------------ATGTCCCGCCTTC--- 30
lcl|NG_068183.1_cds_WP_040068451.1_1_[gene=blaOXA]_[locus_tag=A7J11_06791]_[protein=OXA-12_family_class_D_beta-lactamase_OXA-912]_[protein_id=WP_04006     --------------ATGTCCCGCCTGC--- 30
lcl|NG_074729.1_cds_WP_029305121.1_1_[gene=blaOXA]_[locus_tag=A7J11_07073]_[protein=OXA-12_family_class_D_beta-lactamase_OXA-950]_[protein_id=WP_02930     --------------ATGTCCCGCCTTC--- 30
lcl|NG_074730.1_cds_WP_213994597.1_1_[gene=blaOXA]_[locus_tag=A7J11_07074]_[protein=OXA-12_family_class_D_beta-lactamase_OXA-951]_[protein_id=WP_21399     --------------ATGTCCCGCCTTC--- 30
lcl|NG_074736.1_cds_WP_058052637.1_1_[gene=blaOXA]_[locus_tag=A7J11_07118]_[protein=OXA-12_family_class_D_beta-lactamase_OXA-958]_[protein_id=WP_05805     --------------ATGTCCCGCCTGC--- 30
lcl|NG_074737.1_cds_WP_075112279.1_1_[gene=blaOXA]_[locus_tag=A7J11_07119]_[protein=OXA-12_family_class_D_beta-lactamase_OXA-959]_[protein_id=WP_07511     --------------ATGTCCCGCCTGC--- 30
lcl|NG_148645.1_cds_WP_268871869.1_1_[gene=blaOXA]_[locus_tag=A7J11_07843]_[protein=OXA-12_family_class_D_beta-lactamase_OXA-1157]_[protein_id=WP_2688     --------------ATGTCCCGCCTGC--- 30
lcl|NG_148650.1_cds_WP_139462269.1_1_[gene=blaOXA]_[locus_tag=A7J11_07862]_[protein=OXA-12_family_class_D_beta-lactamase_OXA-1162]_[protein_id=WP_1394     --------------ATGTCCCGCCTGC--- 30
lcl|ON903194.1_cds_WDW19390.1_1_[gene=blaOXA]_[protein=OXA-12_family_class_D_beta-lactamase_OXA-950]_[protein_id=WDW19390.1]_[location=1..795]_[gbkey=     --------------ATGTCCCGCCTTC--- 30
lcl|PV844849.1_cds_XYC70875.1_1_[gene=blaOXA]_[protein=OXA-12_family_class_D_beta-lactamase_OXA-1386]_[protein_id=XYC70875.1]_[location=1..795]_[gbkey     --------------ATGTCCCGCCTTC--- 30
lcl|PV878575.1_cds_XXP60814.1_1_[gene=blaOXA]_[protein=OXA-12_family_class_D_beta-lactamase_OXA-1394]_[protein_id=XXP60814.1]_[location=1..795]_[gbkey     --------------ATGTCCCGCCTTC--- 30
                                                                                                                                                                                         

OXA-1_consensus                                                                                                                                            ATTTTTTTAATAATTGCAAATATTATCTAC 60
OXA01_crRNA                                                                                                                                                ------------------------------ 60
Forward_primer                                                                                                                                             ------------------------------ 60
Reverse_primer                                                                                                                                             ------------------------------ 60
lcl|MT135194.1_cds_QIM14705.1_1_[gene=blaOXA]_[protein=OXA-12_family_class_D_beta-lactamase_OXA-912]_[protein_id=QIM14705.1]_[location=1..795]_[gbkey=     ----------------------TTCTCTCC 60
lcl|MZ092816.1_cds_QVO43823.1_1_[gene=blaOXA]_[protein=OXA-12_family_class_D_beta-lactamase_OXA-958]_[protein_id=QVO43823.1]_[location=1..795]_[gbkey=     ----------------------TTCTCTCC 60
lcl|MZ092817.1_cds_QVO43824.1_1_[gene=blaOXA]_[protein=OXA-12_family_class_D_beta-lactamase_OXA-959]_[protein_id=QVO43824.1]_[location=1..795]_[gbkey=     ----------------------TTCTCTCC 60
lcl|NG_062200.1_cds_WP_011707905.1_1_[gene=blaOXA]_[locus_tag=A7J11_05864]_[protein=OXA-12_family_class_D_beta-lactamase_AmpS/OXA-725]_[protein_id=WP_     ----------------------TTCTCTCC 60
lcl|NG_062201.1_cds_WP_077096319.1_1_[gene=blaOXA]_[locus_tag=A7J11_05865]_[protein=OXA-12_family_class_D_beta-lactamase_AmpH/OXA-724]_[protein_id=WP_     ----------------------TCTTATCC 60
lcl|NG_062247.1_cds_WP_101150415.1_1_[gene=blaOXA]_[locus_tag=A7J11_05909]_[protein=OXA-12_family_class_D_beta-lactamase_OXA-726]_[protein_id=WP_10115     ----------------------TGTTATCC 60
lcl|NG_068183.1_cds_WP_040068451.1_1_[gene=blaOXA]_[locus_tag=A7J11_06791]_[protein=OXA-12_family_class_D_beta-lactamase_OXA-912]_[protein_id=WP_04006     ----------------------TTCTCTCC 60
lcl|NG_074729.1_cds_WP_029305121.1_1_[gene=blaOXA]_[locus_tag=A7J11_07073]_[protein=OXA-12_family_class_D_beta-lactamase_OXA-950]_[protein_id=WP_02930     ----------------------TGTTATCC 60
lcl|NG_074730.1_cds_WP_213994597.1_1_[gene=blaOXA]_[locus_tag=A7J11_07074]_[protein=OXA-12_family_class_D_beta-lactamase_OXA-951]_[protein_id=WP_21399     ----------------------TGTTATCC 60
lcl|NG_074736.1_cds_WP_058052637.1_1_[gene=blaOXA]_[locus_tag=A7J11_07118]_[protein=OXA-12_family_class_D_beta-lactamase_OXA-958]_[protein_id=WP_05805     ----------------------TTCTCTCC 60
lcl|NG_074737.1_cds_WP_075112279.1_1_[gene=blaOXA]_[locus_tag=A7J11_07119]_[protein=OXA-12_family_class_D_beta-lactamase_OXA-959]_[protein_id=WP_07511     ----------------------TTCTCTCC 60
lcl|NG_148645.1_cds_WP_268871869.1_1_[gene=blaOXA]_[locus_tag=A7J11_07843]_[protein=OXA-12_family_class_D_beta-lactamase_OXA-1157]_[protein_id=WP_2688     ----------------------TTCTCTCC 60
lcl|NG_148650.1_cds_WP_139462269.1_1_[gene=blaOXA]_[locus_tag=A7J11_07862]_[protein=OXA-12_family_class_D_beta-lactamase_OXA-1162]_[protein_id=WP_1394     ----------------------TTCTCTCC 60
lcl|ON903194.1_cds_WDW19390.1_1_[gene=blaOXA]_[protein=OXA-12_family_class_D_beta-lactamase_OXA-950]_[protein_id=WDW19390.1]_[location=1..795]_[gbkey=     ----------------------TGTTATCC 60
lcl|PV844849.1_cds_XYC70875.1_1_[gene=blaOXA]_[protein=OXA-12_family_class_D_beta-lactamase_OXA-1386]_[protein_id=XYC70875.1]_[location=1..795]_[gbkey     ----------------------TGTTATCC 60
lcl|PV878575.1_cds_XXP60814.1_1_[gene=blaOXA]_[protein=OXA-12_family_class_D_beta-lactamase_OXA-1394]_[protein_id=XXP60814.1]_[location=1..795]_[gbkey     ----------------------TGTTATCC 60
                                                                                                                                                                                         

OXA-1_consensus                                                                                                                                            AGC------AGCGCCAGTGCATCAACAGAT 90
OXA01_crRNA                                                                                                                                                ------------------------------ 90
Forward_primer                                                                                                                                             ------------------------------ 90
Reverse_primer                                                                                                                                             ------------------------------ 90
lcl|MT135194.1_cds_QIM14705.1_1_[gene=blaOXA]_[protein=OXA-12_family_class_D_beta-lactamase_OXA-912]_[protein_id=QIM14705.1]_[location=1..795]_[gbkey=     AGCCTGCTGGCTGCCGGTCTGCTCGCAGCC 90
lcl|MZ092816.1_cds_QVO43823.1_1_[gene=blaOXA]_[protein=OXA-12_family_class_D_beta-lactamase_OXA-958]_[protein_id=QVO43823.1]_[location=1..795]_[gbkey=     AGCCTGCTGGCTGCCGGTCTGCTAACCGCT 90
lcl|MZ092817.1_cds_QVO43824.1_1_[gene=blaOXA]_[protein=OXA-12_family_class_D_beta-lactamase_OXA-959]_[protein_id=QVO43824.1]_[location=1..795]_[gbkey=     AGCCTGCTGGCTGCCGGTCTGCTCGCCGCT 90
lcl|NG_062200.1_cds_WP_011707905.1_1_[gene=blaOXA]_[locus_tag=A7J11_05864]_[protein=OXA-12_family_class_D_beta-lactamase_AmpS/OXA-725]_[protein_id=WP_     AGCCTGCTGGCCACCGGTCTGCTCGCAGCC 90
lcl|NG_062201.1_cds_WP_077096319.1_1_[gene=blaOXA]_[locus_tag=A7J11_05865]_[protein=OXA-12_family_class_D_beta-lactamase_AmpH/OXA-724]_[protein_id=WP_     GGCCTGCTCGGCGCAGGCCTGCTGTTCTCG 90
lcl|NG_062247.1_cds_WP_101150415.1_1_[gene=blaOXA]_[locus_tag=A7J11_05909]_[protein=OXA-12_family_class_D_beta-lactamase_OXA-726]_[protein_id=WP_10115     GGCCTGCTCGGCGCAGGCCTGCTGTTCTCG 90
lcl|NG_068183.1_cds_WP_040068451.1_1_[gene=blaOXA]_[locus_tag=A7J11_06791]_[protein=OXA-12_family_class_D_beta-lactamase_OXA-912]_[protein_id=WP_04006     AGCCTGCTGGCTGCCGGTCTGCTCGCAGCC 90
lcl|NG_074729.1_cds_WP_029305121.1_1_[gene=blaOXA]_[locus_tag=A7J11_07073]_[protein=OXA-12_family_class_D_beta-lactamase_OXA-950]_[protein_id=WP_02930     GGCCTGCTCGGCGCAGGCCTGCTGTTCTCA 90
lcl|NG_074730.1_cds_WP_213994597.1_1_[gene=blaOXA]_[locus_tag=A7J11_07074]_[protein=OXA-12_family_class_D_beta-lactamase_OXA-951]_[protein_id=WP_21399     GGCCTGCTCGGCGCAGGCCTGCTCTTTTCG 90
lcl|NG_074736.1_cds_WP_058052637.1_1_[gene=blaOXA]_[locus_tag=A7J11_07118]_[protein=OXA-12_family_class_D_beta-lactamase_OXA-958]_[protein_id=WP_05805     AGCCTGCTGGCTGCCGGTCTGCTAACCGCT 90
lcl|NG_074737.1_cds_WP_075112279.1_1_[gene=blaOXA]_[locus_tag=A7J11_07119]_[protein=OXA-12_family_class_D_beta-lactamase_OXA-959]_[protein_id=WP_07511     AGCCTGCTGGCTGCCGGTCTGCTCGCCGCT 90
lcl|NG_148645.1_cds_WP_268871869.1_1_[gene=blaOXA]_[locus_tag=A7J11_07843]_[protein=OXA-12_family_class_D_beta-lactamase_OXA-1157]_[protein_id=WP_2688     AGCCTGCTGGCTGCCGGTTTGCTCGCAGCC 90
lcl|NG_148650.1_cds_WP_139462269.1_1_[gene=blaOXA]_[locus_tag=A7J11_07862]_[protein=OXA-12_family_class_D_beta-lactamase_OXA-1162]_[protein_id=WP_1394     AGCCTGCTGGCTGCCGGTCTGCTCGCAGCC 90
lcl|ON903194.1_cds_WDW19390.1_1_[gene=blaOXA]_[protein=OXA-12_family_class_D_beta-lactamase_OXA-950]_[protein_id=WDW19390.1]_[location=1..795]_[gbkey=     GGCCTGCTCGGCGCAGGCCTGCTGTTCTCA 90
lcl|PV844849.1_cds_XYC70875.1_1_[gene=blaOXA]_[protein=OXA-12_family_class_D_beta-lactamase_OXA-1386]_[protein_id=XYC70875.1]_[location=1..795]_[gbkey     GGCCTGCTCGGCGCAGGCCTGCTGTTTTCG 90
lcl|PV878575.1_cds_XXP60814.1_1_[gene=blaOXA]_[protein=OXA-12_family_class_D_beta-lactamase_OXA-1394]_[protein_id=XXP60814.1]_[location=1..795]_[gbkey     GGCCTGCTCGGCGCAGGCCTGCTGTTTTCG 90
                                                                                                                                                                                         

OXA-1_consensus                                                                                                                                            ATCTCTACTGTTGCATCTCCATTATTTGAA 120
OXA01_crRNA                                                                                                                                                ------------------------------ 120
Forward_primer                                                                                                                                             ------------------------------ 120
Reverse_primer                                                                                                                                             ------------------------------ 120
lcl|MT135194.1_cds_QIM14705.1_1_[gene=blaOXA]_[protein=OXA-12_family_class_D_beta-lactamase_OXA-912]_[protein_id=QIM14705.1]_[location=1..795]_[gbkey=     CTGCCTGCCTCCGC---------------- 120
lcl|MZ092816.1_cds_QVO43823.1_1_[gene=blaOXA]_[protein=OXA-12_family_class_D_beta-lactamase_OXA-958]_[protein_id=QVO43823.1]_[location=1..795]_[gbkey=     CTGCCTGCCTCCGC---------------- 120
lcl|MZ092817.1_cds_QVO43824.1_1_[gene=blaOXA]_[protein=OXA-12_family_class_D_beta-lactamase_OXA-959]_[protein_id=QVO43824.1]_[location=1..795]_[gbkey=     CTGCCTGCCTCCGC---------------- 120
lcl|NG_062200.1_cds_WP_011707905.1_1_[gene=blaOXA]_[locus_tag=A7J11_05864]_[protein=OXA-12_family_class_D_beta-lactamase_AmpS/OXA-725]_[protein_id=WP_     CTGCCTGCCTCCGC---------------- 120
lcl|NG_062201.1_cds_WP_077096319.1_1_[gene=blaOXA]_[locus_tag=A7J11_05865]_[protein=OXA-12_family_class_D_beta-lactamase_AmpH/OXA-724]_[protein_id=WP_     CTGCCGGCCAGCGC---------------- 120
lcl|NG_062247.1_cds_WP_101150415.1_1_[gene=blaOXA]_[locus_tag=A7J11_05909]_[protein=OXA-12_family_class_D_beta-lactamase_OXA-726]_[protein_id=WP_10115     CTGCCGGCCAGCGC---------------- 120
lcl|NG_068183.1_cds_WP_040068451.1_1_[gene=blaOXA]_[locus_tag=A7J11_06791]_[protein=OXA-12_family_class_D_beta-lactamase_OXA-912]_[protein_id=WP_04006     CTGCCTGCCTCCGC---------------- 120
lcl|NG_074729.1_cds_WP_029305121.1_1_[gene=blaOXA]_[locus_tag=A7J11_07073]_[protein=OXA-12_family_class_D_beta-lactamase_OXA-950]_[protein_id=WP_02930     CTGCCGGCCAGCGC---------------- 120
lcl|NG_074730.1_cds_WP_213994597.1_1_[gene=blaOXA]_[locus_tag=A7J11_07074]_[protein=OXA-12_family_class_D_beta-lactamase_OXA-951]_[protein_id=WP_21399     CTGCCGGCCAGCGC---------------- 120
lcl|NG_074736.1_cds_WP_058052637.1_1_[gene=blaOXA]_[locus_tag=A7J11_07118]_[protein=OXA-12_family_class_D_beta-lactamase_OXA-958]_[protein_id=WP_05805     CTGCCTGCCTCCGC---------------- 120
lcl|NG_074737.1_cds_WP_075112279.1_1_[gene=blaOXA]_[locus_tag=A7J11_07119]_[protein=OXA-12_family_class_D_beta-lactamase_OXA-959]_[protein_id=WP_07511     CTGCCTGCCTCCGC---------------- 120
lcl|NG_148645.1_cds_WP_268871869.1_1_[gene=blaOXA]_[locus_tag=A7J11_07843]_[protein=OXA-12_family_class_D_beta-lactamase_OXA-1157]_[protein_id=WP_2688     CTGCCTGCCTCCGC---------------- 120
lcl|NG_148650.1_cds_WP_139462269.1_1_[gene=blaOXA]_[locus_tag=A7J11_07862]_[protein=OXA-12_family_class_D_beta-lactamase_OXA-1162]_[protein_id=WP_1394     CTGCCTGCCTCCGC---------------- 120
lcl|ON903194.1_cds_WDW19390.1_1_[gene=blaOXA]_[protein=OXA-12_family_class_D_beta-lactamase_OXA-950]_[protein_id=WDW19390.1]_[location=1..795]_[gbkey=     CTGCCGGCCAGCGC---------------- 120
lcl|PV844849.1_cds_XYC70875.1_1_[gene=blaOXA]_[protein=OXA-12_family_class_D_beta-lactamase_OXA-1386]_[protein_id=XYC70875.1]_[location=1..795]_[gbkey     CTGCCTACCAGCGC---------------- 120
lcl|PV878575.1_cds_XXP60814.1_1_[gene=blaOXA]_[protein=OXA-12_family_class_D_beta-lactamase_OXA-1394]_[protein_id=XXP60814.1]_[location=1..795]_[gbkey     CTGCCTACCAGCGC---------------- 120
                                                                                                                                                                                         

OXA-1_consensus                                                                                                                                            GGAACTGAAGGTTGTTTTTTACTTTACGAT 150
OXA01_crRNA                                                                                                                                                ------------------------------ 150
Forward_primer                                                                                                                                             ------------------------------ 150
Reverse_primer                                                                                                                                             ------------------------------ 150
lcl|MT135194.1_cds_QIM14705.1_1_[gene=blaOXA]_[protein=OXA-12_family_class_D_beta-lactamase_OXA-912]_[protein_id=QIM14705.1]_[location=1..795]_[gbkey=     --CGCCAGCGGCTGCTTTCT------CTAT 150
lcl|MZ092816.1_cds_QVO43823.1_1_[gene=blaOXA]_[protein=OXA-12_family_class_D_beta-lactamase_OXA-958]_[protein_id=QVO43823.1]_[location=1..795]_[gbkey=     --CGCCAGCGGCTGTTTTCT------CTAT 150
lcl|MZ092817.1_cds_QVO43824.1_1_[gene=blaOXA]_[protein=OXA-12_family_class_D_beta-lactamase_OXA-959]_[protein_id=QVO43824.1]_[location=1..795]_[gbkey=     --CGCCAGCGGCTGTTTTCT------CTAT 150
lcl|NG_062200.1_cds_WP_011707905.1_1_[gene=blaOXA]_[locus_tag=A7J11_05864]_[protein=OXA-12_family_class_D_beta-lactamase_AmpS/OXA-725]_[protein_id=WP_     --CGCCAGCGGCTGCTTTCT------CTAT 150
lcl|NG_062201.1_cds_WP_077096319.1_1_[gene=blaOXA]_[locus_tag=A7J11_05865]_[protein=OXA-12_family_class_D_beta-lactamase_AmpH/OXA-724]_[protein_id=WP_     --CGCCACCGGCTGCTTTCT------CTAT 150
lcl|NG_062247.1_cds_WP_101150415.1_1_[gene=blaOXA]_[locus_tag=A7J11_05909]_[protein=OXA-12_family_class_D_beta-lactamase_OXA-726]_[protein_id=WP_10115     --CGCCACCGGCTGTTTTCT------CTAT 150
lcl|NG_068183.1_cds_WP_040068451.1_1_[gene=blaOXA]_[locus_tag=A7J11_06791]_[protein=OXA-12_family_class_D_beta-lactamase_OXA-912]_[protein_id=WP_04006     --CGCCAGCGGCTGCTTTCT------CTAT 150
lcl|NG_074729.1_cds_WP_029305121.1_1_[gene=blaOXA]_[locus_tag=A7J11_07073]_[protein=OXA-12_family_class_D_beta-lactamase_OXA-950]_[protein_id=WP_02930     --CGCCACCGGCTGCTTTCT------CTAT 150
lcl|NG_074730.1_cds_WP_213994597.1_1_[gene=blaOXA]_[locus_tag=A7J11_07074]_[protein=OXA-12_family_class_D_beta-lactamase_OXA-951]_[protein_id=WP_21399     --CGCCACCGGCTGCTTTCT------CTAT 150
lcl|NG_074736.1_cds_WP_058052637.1_1_[gene=blaOXA]_[locus_tag=A7J11_07118]_[protein=OXA-12_family_class_D_beta-lactamase_OXA-958]_[protein_id=WP_05805     --CGCCAGCGGCTGTTTTCT------CTAT 150
lcl|NG_074737.1_cds_WP_075112279.1_1_[gene=blaOXA]_[locus_tag=A7J11_07119]_[protein=OXA-12_family_class_D_beta-lactamase_OXA-959]_[protein_id=WP_07511     --CGCCAGCGGCTGTTTTCT------CTAT 150
lcl|NG_148645.1_cds_WP_268871869.1_1_[gene=blaOXA]_[locus_tag=A7J11_07843]_[protein=OXA-12_family_class_D_beta-lactamase_OXA-1157]_[protein_id=WP_2688     --CGCCAGCGGCTGCTTTCT------CTAT 150
lcl|NG_148650.1_cds_WP_139462269.1_1_[gene=blaOXA]_[locus_tag=A7J11_07862]_[protein=OXA-12_family_class_D_beta-lactamase_OXA-1162]_[protein_id=WP_1394     --CGCCAGCGGCTGCTTTCT------CTAT 150
lcl|ON903194.1_cds_WDW19390.1_1_[gene=blaOXA]_[protein=OXA-12_family_class_D_beta-lactamase_OXA-950]_[protein_id=WDW19390.1]_[location=1..795]_[gbkey=     --CGCCACCGGCTGCTTTCT------CTAT 150
lcl|PV844849.1_cds_XYC70875.1_1_[gene=blaOXA]_[protein=OXA-12_family_class_D_beta-lactamase_OXA-1386]_[protein_id=XYC70875.1]_[location=1..795]_[gbkey     --CGCCACCGGCTGCTTTCT------CTAT 150
lcl|PV878575.1_cds_XXP60814.1_1_[gene=blaOXA]_[protein=OXA-12_family_class_D_beta-lactamase_OXA-1394]_[protein_id=XXP60814.1]_[location=1..795]_[gbkey     --CGCCACCGGCTGCTTTCT------CTAT 150
                                                                                                                                                                                         

OXA-1_consensus                                                                                                                                            GCATCCACAAACGCTGAAATTGCTCAATTC 180
OXA01_crRNA                                                                                                                                                ------------------------------ 180
Forward_primer                                                                                                                                             ------------------------------ 180
Reverse_primer                                                                                                                                             ------------------------------ 180
lcl|MT135194.1_cds_QIM14705.1_1_[gene=blaOXA]_[protein=OXA-12_family_class_D_beta-lactamase_OXA-912]_[protein_id=QIM14705.1]_[location=1..795]_[gbkey=     GCTGACGGCAACGGCCAGA---CCCTCTCC 180
lcl|MZ092816.1_cds_QVO43823.1_1_[gene=blaOXA]_[protein=OXA-12_family_class_D_beta-lactamase_OXA-958]_[protein_id=QVO43823.1]_[location=1..795]_[gbkey=     GCTGACGGCAACGGCCAGA---CCCTCTCC 180
lcl|MZ092817.1_cds_QVO43824.1_1_[gene=blaOXA]_[protein=OXA-12_family_class_D_beta-lactamase_OXA-959]_[protein_id=QVO43824.1]_[location=1..795]_[gbkey=     GCTGACGGCAACGGCCAGA---CCCTCTCC 180
lcl|NG_062200.1_cds_WP_011707905.1_1_[gene=blaOXA]_[locus_tag=A7J11_05864]_[protein=OXA-12_family_class_D_beta-lactamase_AmpS/OXA-725]_[protein_id=WP_     GCTGACGGCAACGGCCAGA---CTCTCTCC 180
lcl|NG_062201.1_cds_WP_077096319.1_1_[gene=blaOXA]_[locus_tag=A7J11_05865]_[protein=OXA-12_family_class_D_beta-lactamase_AmpH/OXA-724]_[protein_id=WP_     GCCGACGGCAACGGCCAGG---CCCTCTCC 180
lcl|NG_062247.1_cds_WP_101150415.1_1_[gene=blaOXA]_[locus_tag=A7J11_05909]_[protein=OXA-12_family_class_D_beta-lactamase_OXA-726]_[protein_id=WP_10115     GCCGACGGCAACGGCCAGA---CCCTCTCC 180
lcl|NG_068183.1_cds_WP_040068451.1_1_[gene=blaOXA]_[locus_tag=A7J11_06791]_[protein=OXA-12_family_class_D_beta-lactamase_OXA-912]_[protein_id=WP_04006     GCTGACGGCAACGGCCAGA---CCCTCTCC 180
lcl|NG_074729.1_cds_WP_029305121.1_1_[gene=blaOXA]_[locus_tag=A7J11_07073]_[protein=OXA-12_family_class_D_beta-lactamase_OXA-950]_[protein_id=WP_02930     GCCGACGGCAACGGCCAGA---CCCTCTCC 180
lcl|NG_074730.1_cds_WP_213994597.1_1_[gene=blaOXA]_[locus_tag=A7J11_07074]_[protein=OXA-12_family_class_D_beta-lactamase_OXA-951]_[protein_id=WP_21399     GCCGACGGCAACGGCCAGA---CCCTCTCC 180
lcl|NG_074736.1_cds_WP_058052637.1_1_[gene=blaOXA]_[locus_tag=A7J11_07118]_[protein=OXA-12_family_class_D_beta-lactamase_OXA-958]_[protein_id=WP_05805     GCTGACGGCAACGGCCAGA---CCCTCTCC 180
lcl|NG_074737.1_cds_WP_075112279.1_1_[gene=blaOXA]_[locus_tag=A7J11_07119]_[protein=OXA-12_family_class_D_beta-lactamase_OXA-959]_[protein_id=WP_07511     GCTGACGGCAACGGCCAGA---CCCTCTCC 180
lcl|NG_148645.1_cds_WP_268871869.1_1_[gene=blaOXA]_[locus_tag=A7J11_07843]_[protein=OXA-12_family_class_D_beta-lactamase_OXA-1157]_[protein_id=WP_2688     GCTGACGGCAACGGCCAGA---CCCTCTCC 180
lcl|NG_148650.1_cds_WP_139462269.1_1_[gene=blaOXA]_[locus_tag=A7J11_07862]_[protein=OXA-12_family_class_D_beta-lactamase_OXA-1162]_[protein_id=WP_1394     GCTGACGGCAACGGCCAGA---CCCTCTCC 180
lcl|ON903194.1_cds_WDW19390.1_1_[gene=blaOXA]_[protein=OXA-12_family_class_D_beta-lactamase_OXA-950]_[protein_id=WDW19390.1]_[location=1..795]_[gbkey=     GCCGACGGCAACGGCCAGA---CCCTCTCC 180
lcl|PV844849.1_cds_XYC70875.1_1_[gene=blaOXA]_[protein=OXA-12_family_class_D_beta-lactamase_OXA-1386]_[protein_id=XYC70875.1]_[location=1..795]_[gbkey     GCCGACGGCAACGGCCAGA---CCCTCTCC 180
lcl|PV878575.1_cds_XXP60814.1_1_[gene=blaOXA]_[protein=OXA-12_family_class_D_beta-lactamase_OXA-1394]_[protein_id=XXP60814.1]_[location=1..795]_[gbkey     GCCGACGGCAACGGCCAGA---CCCTCTCC 180
                                                                                                                                                                                         

OXA-1_consensus                                                                                                                                            AATAAAGCAAAGTGTGCAACGCAAATGGCA 210
OXA01_crRNA                                                                                                                                                ------------------------------ 210
Forward_primer                                                                                                                                             ------------------------------ 210
Reverse_primer                                                                                                                                             ------------------------------ 210
lcl|MT135194.1_cds_QIM14705.1_1_[gene=blaOXA]_[protein=OXA-12_family_class_D_beta-lactamase_OXA-912]_[protein_id=QIM14705.1]_[location=1..795]_[gbkey=     AGCGAAGGGGACTGCTCCAGCCAGCTGCCA 210
lcl|MZ092816.1_cds_QVO43823.1_1_[gene=blaOXA]_[protein=OXA-12_family_class_D_beta-lactamase_OXA-958]_[protein_id=QVO43823.1]_[location=1..795]_[gbkey=     AGCGAAGGGGACTGCTCCAGCCAGCTGCCG 210
lcl|MZ092817.1_cds_QVO43824.1_1_[gene=blaOXA]_[protein=OXA-12_family_class_D_beta-lactamase_OXA-959]_[protein_id=QVO43824.1]_[location=1..795]_[gbkey=     AGCGAAGGGGACTGCTCCAGCCAGCTGCCG 210
lcl|NG_062200.1_cds_WP_011707905.1_1_[gene=blaOXA]_[locus_tag=A7J11_05864]_[protein=OXA-12_family_class_D_beta-lactamase_AmpS/OXA-725]_[protein_id=WP_     AGCGAAGGGGACTGCTCCAGCCAGCTACCG 210
lcl|NG_062201.1_cds_WP_077096319.1_1_[gene=blaOXA]_[locus_tag=A7J11_05865]_[protein=OXA-12_family_class_D_beta-lactamase_AmpH/OXA-724]_[protein_id=WP_     AGCGAAGGGGATTGTTCAAGCCAGCTGCCA 210
lcl|NG_062247.1_cds_WP_101150415.1_1_[gene=blaOXA]_[locus_tag=A7J11_05909]_[protein=OXA-12_family_class_D_beta-lactamase_OXA-726]_[protein_id=WP_10115     AGCGAAGGGGATTGTTCAAGCCAGCTGCCA 210
lcl|NG_068183.1_cds_WP_040068451.1_1_[gene=blaOXA]_[locus_tag=A7J11_06791]_[protein=OXA-12_family_class_D_beta-lactamase_OXA-912]_[protein_id=WP_04006     AGCGAAGGGGACTGCTCCAGCCAGCTGCCA 210
lcl|NG_074729.1_cds_WP_029305121.1_1_[gene=blaOXA]_[locus_tag=A7J11_07073]_[protein=OXA-12_family_class_D_beta-lactamase_OXA-950]_[protein_id=WP_02930     AGCGAAGGGGATTGCTCAAGCCAGCTACCA 210
lcl|NG_074730.1_cds_WP_213994597.1_1_[gene=blaOXA]_[locus_tag=A7J11_07074]_[protein=OXA-12_family_class_D_beta-lactamase_OXA-951]_[protein_id=WP_21399     AGCGAAGGGGATTGTTCAAGCCAGCTGCCA 210
lcl|NG_074736.1_cds_WP_058052637.1_1_[gene=blaOXA]_[locus_tag=A7J11_07118]_[protein=OXA-12_family_class_D_beta-lactamase_OXA-958]_[protein_id=WP_05805     AGCGAAGGGGACTGCTCCAGCCAGCTGCCG 210
lcl|NG_074737.1_cds_WP_075112279.1_1_[gene=blaOXA]_[locus_tag=A7J11_07119]_[protein=OXA-12_family_class_D_beta-lactamase_OXA-959]_[protein_id=WP_07511     AGCGAAGGGGACTGCTCCAGCCAGCTGCCG 210
lcl|NG_148645.1_cds_WP_268871869.1_1_[gene=blaOXA]_[locus_tag=A7J11_07843]_[protein=OXA-12_family_class_D_beta-lactamase_OXA-1157]_[protein_id=WP_2688     AGCGAAGGGGACTGCTCCAGCCAGCTGCAG 210
lcl|NG_148650.1_cds_WP_139462269.1_1_[gene=blaOXA]_[locus_tag=A7J11_07862]_[protein=OXA-12_family_class_D_beta-lactamase_OXA-1162]_[protein_id=WP_1394     AGTGAAGGGGACTGCTCCAGCCAGCTGCCG 210
lcl|ON903194.1_cds_WDW19390.1_1_[gene=blaOXA]_[protein=OXA-12_family_class_D_beta-lactamase_OXA-950]_[protein_id=WDW19390.1]_[location=1..795]_[gbkey=     AGCGAAGGGGATTGCTCAAGCCAGCTACCA 210
lcl|PV844849.1_cds_XYC70875.1_1_[gene=blaOXA]_[protein=OXA-12_family_class_D_beta-lactamase_OXA-1386]_[protein_id=XYC70875.1]_[location=1..795]_[gbkey     AGCGAAGGGGATTGTTCAAGCCAGCTGCCA 210
lcl|PV878575.1_cds_XXP60814.1_1_[gene=blaOXA]_[protein=OXA-12_family_class_D_beta-lactamase_OXA-1394]_[protein_id=XXP60814.1]_[location=1..795]_[gbkey     AGCGAAGGGGATTGTTCAAGCCAGCTGCCA 210
                                                                                                                                                                                         

OXA-1_consensus                                                                                                                                            CCAGATTCAACTTTCAAGATCGCATTATCA 240
OXA01_crRNA                                                                                                                                                ------------------------------ 240
Forward_primer                                                                                                                                             ------------------------------ 240
Reverse_primer                                                                                                                                             ------------------------------ 240
lcl|MT135194.1_cds_QIM14705.1_1_[gene=blaOXA]_[protein=OXA-12_family_class_D_beta-lactamase_OXA-912]_[protein_id=QIM14705.1]_[location=1..795]_[gbkey=     CCCGCGTCCACCTTCAAGATCCCGCTGGCG 240
lcl|MZ092816.1_cds_QVO43823.1_1_[gene=blaOXA]_[protein=OXA-12_family_class_D_beta-lactamase_OXA-958]_[protein_id=QVO43823.1]_[location=1..795]_[gbkey=     CCAGCGTCTACCTTCAAGATCCCGCTGGCG 240
lcl|MZ092817.1_cds_QVO43824.1_1_[gene=blaOXA]_[protein=OXA-12_family_class_D_beta-lactamase_OXA-959]_[protein_id=QVO43824.1]_[location=1..795]_[gbkey=     CCCGCATCCACCTTCAAGATCCCGCTGGCA 240
lcl|NG_062200.1_cds_WP_011707905.1_1_[gene=blaOXA]_[locus_tag=A7J11_05864]_[protein=OXA-12_family_class_D_beta-lactamase_AmpS/OXA-725]_[protein_id=WP_     CCCGCCTCCACCTTCAAGATCCCGCTGGCG 240
lcl|NG_062201.1_cds_WP_077096319.1_1_[gene=blaOXA]_[locus_tag=A7J11_05865]_[protein=OXA-12_family_class_D_beta-lactamase_AmpH/OXA-724]_[protein_id=WP_     CCCGCGTCCACCTTCAAGATCCCGCTGGCG 240
lcl|NG_062247.1_cds_WP_101150415.1_1_[gene=blaOXA]_[locus_tag=A7J11_05909]_[protein=OXA-12_family_class_D_beta-lactamase_OXA-726]_[protein_id=WP_10115     CCCGCGTCCACCTTCAAGATCCCGCTGGCG 240
lcl|NG_068183.1_cds_WP_040068451.1_1_[gene=blaOXA]_[locus_tag=A7J11_06791]_[protein=OXA-12_family_class_D_beta-lactamase_OXA-912]_[protein_id=WP_04006     CCCGCGTCCACCTTCAAGATCCCGCTGGCG 240
lcl|NG_074729.1_cds_WP_029305121.1_1_[gene=blaOXA]_[locus_tag=A7J11_07073]_[protein=OXA-12_family_class_D_beta-lactamase_OXA-950]_[protein_id=WP_02930     CCCGCGTCCACCTTCAAGATCCCGCTGGCG 240
lcl|NG_074730.1_cds_WP_213994597.1_1_[gene=blaOXA]_[locus_tag=A7J11_07074]_[protein=OXA-12_family_class_D_beta-lactamase_OXA-951]_[protein_id=WP_21399     CCCGCGTCCACCTTCAAAATCCCGCTGGCG 240
lcl|NG_074736.1_cds_WP_058052637.1_1_[gene=blaOXA]_[locus_tag=A7J11_07118]_[protein=OXA-12_family_class_D_beta-lactamase_OXA-958]_[protein_id=WP_05805     CCAGCGTCTACCTTCAAGATCCCGCTGGCG 240
lcl|NG_074737.1_cds_WP_075112279.1_1_[gene=blaOXA]_[locus_tag=A7J11_07119]_[protein=OXA-12_family_class_D_beta-lactamase_OXA-959]_[protein_id=WP_07511     CCCGCATCCACCTTCAAGATCCCGCTGGCA 240
lcl|NG_148645.1_cds_WP_268871869.1_1_[gene=blaOXA]_[locus_tag=A7J11_07843]_[protein=OXA-12_family_class_D_beta-lactamase_OXA-1157]_[protein_id=WP_2688     CCCGCGTCCACCTTCAAGATCCCGCTGGCG 240
lcl|NG_148650.1_cds_WP_139462269.1_1_[gene=blaOXA]_[locus_tag=A7J11_07862]_[protein=OXA-12_family_class_D_beta-lactamase_OXA-1162]_[protein_id=WP_1394     CCCGCGTCCACCTTCAAGATCCCGCTGGCG 240
lcl|ON903194.1_cds_WDW19390.1_1_[gene=blaOXA]_[protein=OXA-12_family_class_D_beta-lactamase_OXA-950]_[protein_id=WDW19390.1]_[location=1..795]_[gbkey=     CCCGCGTCCACCTTCAAGATCCCGCTGGCG 240
lcl|PV844849.1_cds_XYC70875.1_1_[gene=blaOXA]_[protein=OXA-12_family_class_D_beta-lactamase_OXA-1386]_[protein_id=XYC70875.1]_[location=1..795]_[gbkey     CCCGCGTCCACCTTCAAGATCCCGCTGGCG 240
lcl|PV878575.1_cds_XXP60814.1_1_[gene=blaOXA]_[protein=OXA-12_family_class_D_beta-lactamase_OXA-1394]_[protein_id=XXP60814.1]_[location=1..795]_[gbkey     CCCGCGTCCACCTTCAAGATCCCGCTGGCG 240
                                                                                                                                                                                         

OXA-1_consensus                                                                                                                                            CTTATGGCATTTGAT------------GCG 270
OXA01_crRNA                                                                                                                                                ------------------------------ 270
Forward_primer                                                                                                                                             ------------------------------ 270
Reverse_primer                                                                                                                                             ------------------------------ 270
lcl|MT135194.1_cds_QIM14705.1_1_[gene=blaOXA]_[protein=OXA-12_family_class_D_beta-lactamase_OXA-912]_[protein_id=QIM14705.1]_[location=1..795]_[gbkey=     CTGATGGGTTACGACAGTGGCTATCTGGTG 270
lcl|MZ092816.1_cds_QVO43823.1_1_[gene=blaOXA]_[protein=OXA-12_family_class_D_beta-lactamase_OXA-958]_[protein_id=QVO43823.1]_[location=1..795]_[gbkey=     CTGATGGGTTACGACAGCGGTTTTCTGGTG 270
lcl|MZ092817.1_cds_QVO43824.1_1_[gene=blaOXA]_[protein=OXA-12_family_class_D_beta-lactamase_OXA-959]_[protein_id=QVO43824.1]_[location=1..795]_[gbkey=     CTGATGGGCTATGACAGCGGCTTTCTGGTG 270
lcl|NG_062200.1_cds_WP_011707905.1_1_[gene=blaOXA]_[locus_tag=A7J11_05864]_[protein=OXA-12_family_class_D_beta-lactamase_AmpS/OXA-725]_[protein_id=WP_     CTGATGGGCTATGACAGCGGCTTTCTGGTA 270
lcl|NG_062201.1_cds_WP_077096319.1_1_[gene=blaOXA]_[locus_tag=A7J11_05865]_[protein=OXA-12_family_class_D_beta-lactamase_AmpH/OXA-724]_[protein_id=WP_     CTGATGGGCTACGACAGCGGCTTTCTGGTG 270
lcl|NG_062247.1_cds_WP_101150415.1_1_[gene=blaOXA]_[locus_tag=A7J11_05909]_[protein=OXA-12_family_class_D_beta-lactamase_OXA-726]_[protein_id=WP_10115     CTGATGGGCTACGACAGTGGCTTTCTGGTG 270
lcl|NG_068183.1_cds_WP_040068451.1_1_[gene=blaOXA]_[locus_tag=A7J11_06791]_[protein=OXA-12_family_class_D_beta-lactamase_OXA-912]_[protein_id=WP_04006     CTGATGGGTTACGACAGTGGCTATCTGGTG 270
lcl|NG_074729.1_cds_WP_029305121.1_1_[gene=blaOXA]_[locus_tag=A7J11_07073]_[protein=OXA-12_family_class_D_beta-lactamase_OXA-950]_[protein_id=WP_02930     CTGATGGGCTACGACAGCGGCTTTCTGGTG 270
lcl|NG_074730.1_cds_WP_213994597.1_1_[gene=blaOXA]_[locus_tag=A7J11_07074]_[protein=OXA-12_family_class_D_beta-lactamase_OXA-951]_[protein_id=WP_21399     CTGATGGGTTATGACAGCGGCTTTCTGGTA 270
lcl|NG_074736.1_cds_WP_058052637.1_1_[gene=blaOXA]_[locus_tag=A7J11_07118]_[protein=OXA-12_family_class_D_beta-lactamase_OXA-958]_[protein_id=WP_05805     CTGATGGGTTACGACAGCGGTTTTCTGGTG 270
lcl|NG_074737.1_cds_WP_075112279.1_1_[gene=blaOXA]_[locus_tag=A7J11_07119]_[protein=OXA-12_family_class_D_beta-lactamase_OXA-959]_[protein_id=WP_07511     CTGATGGGCTATGACAGCGGCTTTCTGGTG 270
lcl|NG_148645.1_cds_WP_268871869.1_1_[gene=blaOXA]_[locus_tag=A7J11_07843]_[protein=OXA-12_family_class_D_beta-lactamase_OXA-1157]_[protein_id=WP_2688     CTGATGGGTTACGACAGTGGCTATCTGGTG 270
lcl|NG_148650.1_cds_WP_139462269.1_1_[gene=blaOXA]_[locus_tag=A7J11_07862]_[protein=OXA-12_family_class_D_beta-lactamase_OXA-1162]_[protein_id=WP_1394     CTGATGGGTTACGACAGCGGCTATCTGGTG 270
lcl|ON903194.1_cds_WDW19390.1_1_[gene=blaOXA]_[protein=OXA-12_family_class_D_beta-lactamase_OXA-950]_[protein_id=WDW19390.1]_[location=1..795]_[gbkey=     CTGATGGGCTACGACAGCGGCTTTCTGGTG 270
lcl|PV844849.1_cds_XYC70875.1_1_[gene=blaOXA]_[protein=OXA-12_family_class_D_beta-lactamase_OXA-1386]_[protein_id=XYC70875.1]_[location=1..795]_[gbkey     CTGATGGGTTATGACAGCGGCTTTCTGGTA 270
lcl|PV878575.1_cds_XXP60814.1_1_[gene=blaOXA]_[protein=OXA-12_family_class_D_beta-lactamase_OXA-1394]_[protein_id=XXP60814.1]_[location=1..795]_[gbkey     CTGATGGGTTATGACAGCGGCTTTCTGGTA 270
                                                                                                                                                                                         

OXA-1_consensus                                                                                                                                            GAAATAATAGATCAGAAAACCATATTCAAA 300
OXA01_crRNA                                                                                                                                                ------------------------------ 300
Forward_primer                                                                                                                                             ------------------------------ 300
Reverse_primer                                                                                                                                             ------------------------------ 300
lcl|MT135194.1_cds_QIM14705.1_1_[gene=blaOXA]_[protein=OXA-12_family_class_D_beta-lactamase_OXA-912]_[protein_id=QIM14705.1]_[location=1..795]_[gbkey=     GATGAAGAGCATCCGGCACTGCCTTACAAA 300
lcl|MZ092816.1_cds_QVO43823.1_1_[gene=blaOXA]_[protein=OXA-12_family_class_D_beta-lactamase_OXA-958]_[protein_id=QVO43823.1]_[location=1..795]_[gbkey=     GATGAAGAGCATCCAGCACTGCCCTTCAAA 300
lcl|MZ092817.1_cds_QVO43824.1_1_[gene=blaOXA]_[protein=OXA-12_family_class_D_beta-lactamase_OXA-959]_[protein_id=QVO43824.1]_[location=1..795]_[gbkey=     GATGAAGAGCATCCAGCACTGCCCTTCAAA 300
lcl|NG_062200.1_cds_WP_011707905.1_1_[gene=blaOXA]_[locus_tag=A7J11_05864]_[protein=OXA-12_family_class_D_beta-lactamase_AmpS/OXA-725]_[protein_id=WP_     GATGAAGAGCATCCGGCACTGCCCTTCAAA 300
lcl|NG_062201.1_cds_WP_077096319.1_1_[gene=blaOXA]_[locus_tag=A7J11_05865]_[protein=OXA-12_family_class_D_beta-lactamase_AmpH/OXA-724]_[protein_id=WP_     GACGAAGAGCACCCGGCACTGCCTTTCAAG 300
lcl|NG_062247.1_cds_WP_101150415.1_1_[gene=blaOXA]_[locus_tag=A7J11_05909]_[protein=OXA-12_family_class_D_beta-lactamase_OXA-726]_[protein_id=WP_10115     GACGAAGAGCACCCGGCACTGCCTTTCAAG 300
lcl|NG_068183.1_cds_WP_040068451.1_1_[gene=blaOXA]_[locus_tag=A7J11_06791]_[protein=OXA-12_family_class_D_beta-lactamase_OXA-912]_[protein_id=WP_04006     GATGAAGAGCATCCGGCACTGCCTTACAAA 300
lcl|NG_074729.1_cds_WP_029305121.1_1_[gene=blaOXA]_[locus_tag=A7J11_07073]_[protein=OXA-12_family_class_D_beta-lactamase_OXA-950]_[protein_id=WP_02930     GACGAAGAGCACCCGGCACTGCCTTTCAAG 300
lcl|NG_074730.1_cds_WP_213994597.1_1_[gene=blaOXA]_[locus_tag=A7J11_07074]_[protein=OXA-12_family_class_D_beta-lactamase_OXA-951]_[protein_id=WP_21399     GACGAAGAGCACCCGGCACTGCCCTTCAAG 300
lcl|NG_074736.1_cds_WP_058052637.1_1_[gene=blaOXA]_[locus_tag=A7J11_07118]_[protein=OXA-12_family_class_D_beta-lactamase_OXA-958]_[protein_id=WP_05805     GATGAAGAGCATCCAGCACTGCCCTTCAAA 300
lcl|NG_074737.1_cds_WP_075112279.1_1_[gene=blaOXA]_[locus_tag=A7J11_07119]_[protein=OXA-12_family_class_D_beta-lactamase_OXA-959]_[protein_id=WP_07511     GATGAAGAGCATCCAGCACTGCCCTTCAAA 300
lcl|NG_148645.1_cds_WP_268871869.1_1_[gene=blaOXA]_[locus_tag=A7J11_07843]_[protein=OXA-12_family_class_D_beta-lactamase_OXA-1157]_[protein_id=WP_2688     GATGAAGAGCATCCGGCACTGCCTTACAAA 300
lcl|NG_148650.1_cds_WP_139462269.1_1_[gene=blaOXA]_[locus_tag=A7J11_07862]_[protein=OXA-12_family_class_D_beta-lactamase_OXA-1162]_[protein_id=WP_1394     GATGAAGAGCATCCGGCACTGCCTTACAAA 300
lcl|ON903194.1_cds_WDW19390.1_1_[gene=blaOXA]_[protein=OXA-12_family_class_D_beta-lactamase_OXA-950]_[protein_id=WDW19390.1]_[location=1..795]_[gbkey=     GACGAAGAGCACCCGGCACTGCCTTTCAAG 300
lcl|PV844849.1_cds_XYC70875.1_1_[gene=blaOXA]_[protein=OXA-12_family_class_D_beta-lactamase_OXA-1386]_[protein_id=XYC70875.1]_[location=1..795]_[gbkey     GACGAAGAGCACCCGGCGCTGCCCTTCAAG 300
lcl|PV878575.1_cds_XXP60814.1_1_[gene=blaOXA]_[protein=OXA-12_family_class_D_beta-lactamase_OXA-1394]_[protein_id=XXP60814.1]_[location=1..795]_[gbkey     GACGAAGAGCACCCGGCGCTGCCCTTCAAG 300
                                                                                                                                                                                         

OXA-1_consensus                                                                                                                                            TGGGATAAAACCCCCAAAGGAATGGAGATC 330
OXA01_crRNA                                                                                                                                                ------------------------------ 330
Forward_primer                                                                                                                                             ------------------------------ 330
Reverse_primer                                                                                                                                             ------------------------------ 330
lcl|MT135194.1_cds_QIM14705.1_1_[gene=blaOXA]_[protein=OXA-12_family_class_D_beta-lactamase_OXA-912]_[protein_id=QIM14705.1]_[location=1..795]_[gbkey=     CCGAGCTA---TGACGGCTGGCTGCCCGCC 330
lcl|MZ092816.1_cds_QVO43823.1_1_[gene=blaOXA]_[protein=OXA-12_family_class_D_beta-lactamase_OXA-958]_[protein_id=QVO43823.1]_[location=1..795]_[gbkey=     CCGGGTTA---CGACGACTGGCTGCCCGCC 330
lcl|MZ092817.1_cds_QVO43824.1_1_[gene=blaOXA]_[protein=OXA-12_family_class_D_beta-lactamase_OXA-959]_[protein_id=QVO43824.1]_[location=1..795]_[gbkey=     CCGGGTTA---CGACGACTGGCTGCCCGCC 330
lcl|NG_062200.1_cds_WP_011707905.1_1_[gene=blaOXA]_[locus_tag=A7J11_05864]_[protein=OXA-12_family_class_D_beta-lactamase_AmpS/OXA-725]_[protein_id=WP_     CCGGGTTA---CGACGACTGGCTGCCCGCC 330
lcl|NG_062201.1_cds_WP_077096319.1_1_[gene=blaOXA]_[locus_tag=A7J11_05865]_[protein=OXA-12_family_class_D_beta-lactamase_AmpH/OXA-724]_[protein_id=WP_     CCGGGTTA---CGACGACTGGCTGCCCGCC 330
lcl|NG_062247.1_cds_WP_101150415.1_1_[gene=blaOXA]_[locus_tag=A7J11_05909]_[protein=OXA-12_family_class_D_beta-lactamase_OXA-726]_[protein_id=WP_10115     CCGGGTTA---CGACGACTGGCTGCCCGCC 330
lcl|NG_068183.1_cds_WP_040068451.1_1_[gene=blaOXA]_[locus_tag=A7J11_06791]_[protein=OXA-12_family_class_D_beta-lactamase_OXA-912]_[protein_id=WP_04006     CCGAGCTA---TGACGGCTGGCTGCCCGCC 330
lcl|NG_074729.1_cds_WP_029305121.1_1_[gene=blaOXA]_[locus_tag=A7J11_07073]_[protein=OXA-12_family_class_D_beta-lactamase_OXA-950]_[protein_id=WP_02930     CCGGGTTA---CGACGACTGGCTGCCCGCC 330
lcl|NG_074730.1_cds_WP_213994597.1_1_[gene=blaOXA]_[locus_tag=A7J11_07074]_[protein=OXA-12_family_class_D_beta-lactamase_OXA-951]_[protein_id=WP_21399     CCGGGTTA---CGACGACTGGCTGCCCGCC 330
lcl|NG_074736.1_cds_WP_058052637.1_1_[gene=blaOXA]_[locus_tag=A7J11_07118]_[protein=OXA-12_family_class_D_beta-lactamase_OXA-958]_[protein_id=WP_05805     CCGGGTTA---CGACGACTGGCTGCCCGCC 330
lcl|NG_074737.1_cds_WP_075112279.1_1_[gene=blaOXA]_[locus_tag=A7J11_07119]_[protein=OXA-12_family_class_D_beta-lactamase_OXA-959]_[protein_id=WP_07511     CCGGGTTA---CGACGACTGGCTGCCCGCC 330
lcl|NG_148645.1_cds_WP_268871869.1_1_[gene=blaOXA]_[locus_tag=A7J11_07843]_[protein=OXA-12_family_class_D_beta-lactamase_OXA-1157]_[protein_id=WP_2688     CCGAGCTA---TGACGGCTGGCTGCCCGCC 330
lcl|NG_148650.1_cds_WP_139462269.1_1_[gene=blaOXA]_[locus_tag=A7J11_07862]_[protein=OXA-12_family_class_D_beta-lactamase_OXA-1162]_[protein_id=WP_1394     CCGAGCTA---TGACGGCTGGCTGCCCGCC 330
lcl|ON903194.1_cds_WDW19390.1_1_[gene=blaOXA]_[protein=OXA-12_family_class_D_beta-lactamase_OXA-950]_[protein_id=WDW19390.1]_[location=1..795]_[gbkey=     CCGGGTTA---CGACGACTGGCTGCCCGCC 330
lcl|PV844849.1_cds_XYC70875.1_1_[gene=blaOXA]_[protein=OXA-12_family_class_D_beta-lactamase_OXA-1386]_[protein_id=XYC70875.1]_[location=1..795]_[gbkey     CCGGGTTA---CGACGACTGGCTGCCCGCC 330
lcl|PV878575.1_cds_XXP60814.1_1_[gene=blaOXA]_[protein=OXA-12_family_class_D_beta-lactamase_OXA-1394]_[protein_id=XXP60814.1]_[location=1..795]_[gbkey     CCGGGTTA---CGACGACTGGCTGCCCGCC 330
                                                                                                                                                                                         

OXA-1_consensus                                                                                                                                            TGGAACAGCAATCATACACCAAAGACGTGG 360
OXA01_crRNA                                                                                                                                                ------------------------------ 360
Forward_primer                                                                                                                                             ------------------------------ 360
Reverse_primer                                                                                                                                             ----------------------------AG 360
lcl|MT135194.1_cds_QIM14705.1_1_[gene=blaOXA]_[protein=OXA-12_family_class_D_beta-lactamase_OXA-912]_[protein_id=QIM14705.1]_[location=1..795]_[gbkey=     TGGCGTGAAACCACCACCCCGCGCCGCTGG 360
lcl|MZ092816.1_cds_QVO43823.1_1_[gene=blaOXA]_[protein=OXA-12_family_class_D_beta-lactamase_OXA-958]_[protein_id=QVO43823.1]_[location=1..795]_[gbkey=     TGGCGCGAAACCACCACCCCGCGCCGCTGG 360
lcl|MZ092817.1_cds_QVO43824.1_1_[gene=blaOXA]_[protein=OXA-12_family_class_D_beta-lactamase_OXA-959]_[protein_id=QVO43824.1]_[location=1..795]_[gbkey=     TGGCGCGAAACCACTACCCCGCGCCGCTGG 360
lcl|NG_062200.1_cds_WP_011707905.1_1_[gene=blaOXA]_[locus_tag=A7J11_05864]_[protein=OXA-12_family_class_D_beta-lactamase_AmpS/OXA-725]_[protein_id=WP_     TGGCGCGAAACCACTACCCCGCGCCGCTGG 360
lcl|NG_062201.1_cds_WP_077096319.1_1_[gene=blaOXA]_[locus_tag=A7J11_05865]_[protein=OXA-12_family_class_D_beta-lactamase_AmpH/OXA-724]_[protein_id=WP_     TGGCGGGAAACAACCACCCCGCGCCGCTGG 360
lcl|NG_062247.1_cds_WP_101150415.1_1_[gene=blaOXA]_[locus_tag=A7J11_05909]_[protein=OXA-12_family_class_D_beta-lactamase_OXA-726]_[protein_id=WP_10115     TGGCGGGAAACCACCACCCCGCGCCGCTGG 360
lcl|NG_068183.1_cds_WP_040068451.1_1_[gene=blaOXA]_[locus_tag=A7J11_06791]_[protein=OXA-12_family_class_D_beta-lactamase_OXA-912]_[protein_id=WP_04006     TGGCGTGAAACCACCACCCCGCGCCGCTGG 360
lcl|NG_074729.1_cds_WP_029305121.1_1_[gene=blaOXA]_[locus_tag=A7J11_07073]_[protein=OXA-12_family_class_D_beta-lactamase_OXA-950]_[protein_id=WP_02930     TGGCGGGAAACAACCACCCCGCGCCGCTGG 360
lcl|NG_074730.1_cds_WP_213994597.1_1_[gene=blaOXA]_[locus_tag=A7J11_07074]_[protein=OXA-12_family_class_D_beta-lactamase_OXA-951]_[protein_id=WP_21399     TGGCGGGAGACCACCACCCCGCGCCGCTGG 360
lcl|NG_074736.1_cds_WP_058052637.1_1_[gene=blaOXA]_[locus_tag=A7J11_07118]_[protein=OXA-12_family_class_D_beta-lactamase_OXA-958]_[protein_id=WP_05805     TGGCGCGAAACCACCACCCCGCGCCGCTGG 360
lcl|NG_074737.1_cds_WP_075112279.1_1_[gene=blaOXA]_[locus_tag=A7J11_07119]_[protein=OXA-12_family_class_D_beta-lactamase_OXA-959]_[protein_id=WP_07511     TGGCGCGAAACCACTACCCCGCGCCGCTGG 360
lcl|NG_148645.1_cds_WP_268871869.1_1_[gene=blaOXA]_[locus_tag=A7J11_07843]_[protein=OXA-12_family_class_D_beta-lactamase_OXA-1157]_[protein_id=WP_2688     TGGCGTGAAACCACCACCCCGCGCCGCTGG 360
lcl|NG_148650.1_cds_WP_139462269.1_1_[gene=blaOXA]_[locus_tag=A7J11_07862]_[protein=OXA-12_family_class_D_beta-lactamase_OXA-1162]_[protein_id=WP_1394     TGGCGCGAAACCACTACCCCGCGCCGCTGG 360
lcl|ON903194.1_cds_WDW19390.1_1_[gene=blaOXA]_[protein=OXA-12_family_class_D_beta-lactamase_OXA-950]_[protein_id=WDW19390.1]_[location=1..795]_[gbkey=     TGGCGGGAAACAACCACCCCGCGCCGCTGG 360
lcl|PV844849.1_cds_XYC70875.1_1_[gene=blaOXA]_[protein=OXA-12_family_class_D_beta-lactamase_OXA-1386]_[protein_id=XYC70875.1]_[location=1..795]_[gbkey     TGGCGGGAGACCACCACCCCGCGCCGCTGG 360
lcl|PV878575.1_cds_XXP60814.1_1_[gene=blaOXA]_[protein=OXA-12_family_class_D_beta-lactamase_OXA-1394]_[protein_id=XXP60814.1]_[location=1..795]_[gbkey     TGGCGGGAGACCACCACCCCGCGCCGCTGG 360
                                                                                                                                                                                         

OXA-1_consensus                                                                                                                                            ATGCAATTTTCTGTTGTTTGGGTTTCGCAA 390
OXA01_crRNA                                                                                                                                                ------------------------------ 390
Forward_primer                                                                                                                                             ------------------------------ 390
Reverse_primer                                                                                                                                             GAAACTTG---------------------- 390
lcl|MT135194.1_cds_QIM14705.1_1_[gene=blaOXA]_[protein=OXA-12_family_class_D_beta-lactamase_OXA-912]_[protein_id=QIM14705.1]_[location=1..795]_[gbkey=     GAAACCTACTCGGTGGTCTGGTTCTCCCAG 390
lcl|MZ092816.1_cds_QVO43823.1_1_[gene=blaOXA]_[protein=OXA-12_family_class_D_beta-lactamase_OXA-958]_[protein_id=QVO43823.1]_[location=1..795]_[gbkey=     GAAACCTACTCGGTGGTCTGGTTCTCCCAG 390
lcl|MZ092817.1_cds_QVO43824.1_1_[gene=blaOXA]_[protein=OXA-12_family_class_D_beta-lactamase_OXA-959]_[protein_id=QVO43824.1]_[location=1..795]_[gbkey=     GAAACCTACTCGGTGGTCTGGTTCTCCCAG 390
lcl|NG_062200.1_cds_WP_011707905.1_1_[gene=blaOXA]_[locus_tag=A7J11_05864]_[protein=OXA-12_family_class_D_beta-lactamase_AmpS/OXA-725]_[protein_id=WP_     GAAACCTACTCGGTGGTCTGGTTCTCCCAG 390
lcl|NG_062201.1_cds_WP_077096319.1_1_[gene=blaOXA]_[locus_tag=A7J11_05865]_[protein=OXA-12_family_class_D_beta-lactamase_AmpH/OXA-724]_[protein_id=WP_     GAAACCTACTCGGTGGTCTGGTTCTCCCAG 390
lcl|NG_062247.1_cds_WP_101150415.1_1_[gene=blaOXA]_[locus_tag=A7J11_05909]_[protein=OXA-12_family_class_D_beta-lactamase_OXA-726]_[protein_id=WP_10115     GAAACCTACTCGGTGGTCTGGTTCTCCCAG 390
lcl|NG_068183.1_cds_WP_040068451.1_1_[gene=blaOXA]_[locus_tag=A7J11_06791]_[protein=OXA-12_family_class_D_beta-lactamase_OXA-912]_[protein_id=WP_04006     GAAACCTACTCGGTGGTCTGGTTCTCCCAG 390
lcl|NG_074729.1_cds_WP_029305121.1_1_[gene=blaOXA]_[locus_tag=A7J11_07073]_[protein=OXA-12_family_class_D_beta-lactamase_OXA-950]_[protein_id=WP_02930     GAAACCTACTCGGTGGTCTGGTTCTCCCAG 390
lcl|NG_074730.1_cds_WP_213994597.1_1_[gene=blaOXA]_[locus_tag=A7J11_07074]_[protein=OXA-12_family_class_D_beta-lactamase_OXA-951]_[protein_id=WP_21399     GAAACCTACTCGGTGGTCTGGTTCTCCCAG 390
lcl|NG_074736.1_cds_WP_058052637.1_1_[gene=blaOXA]_[locus_tag=A7J11_07118]_[protein=OXA-12_family_class_D_beta-lactamase_OXA-958]_[protein_id=WP_05805     GAAACCTACTCGGTGGTCTGGTTCTCCCAG 390
lcl|NG_074737.1_cds_WP_075112279.1_1_[gene=blaOXA]_[locus_tag=A7J11_07119]_[protein=OXA-12_family_class_D_beta-lactamase_OXA-959]_[protein_id=WP_07511     GAAACCTACTCGGTGGTCTGGTTCTCCCAG 390
lcl|NG_148645.1_cds_WP_268871869.1_1_[gene=blaOXA]_[locus_tag=A7J11_07843]_[protein=OXA-12_family_class_D_beta-lactamase_OXA-1157]_[protein_id=WP_2688     GAAACCTACTCGGTCGTCTGGTTCTCCCAG 390
lcl|NG_148650.1_cds_WP_139462269.1_1_[gene=blaOXA]_[locus_tag=A7J11_07862]_[protein=OXA-12_family_class_D_beta-lactamase_OXA-1162]_[protein_id=WP_1394     GAAACCTACTCGGTGGTCTGGTTCTCCCAG 390
lcl|ON903194.1_cds_WDW19390.1_1_[gene=blaOXA]_[protein=OXA-12_family_class_D_beta-lactamase_OXA-950]_[protein_id=WDW19390.1]_[location=1..795]_[gbkey=     GAAACCTACTCGGTGGTCTGGTTCTCCCAG 390
lcl|PV844849.1_cds_XYC70875.1_1_[gene=blaOXA]_[protein=OXA-12_family_class_D_beta-lactamase_OXA-1386]_[protein_id=XYC70875.1]_[location=1..795]_[gbkey     GAAACCTACTCGGTGGTCTGGTTCTCCCAG 390
lcl|PV878575.1_cds_XXP60814.1_1_[gene=blaOXA]_[protein=OXA-12_family_class_D_beta-lactamase_OXA-1394]_[protein_id=XXP60814.1]_[location=1..795]_[gbkey     GAAACCTACTCGGTGGTCTGGTTCTCCCAG 390
                                                                                                                                                                                         

OXA-1_consensus                                                                                                                                            GAAATAACCCAAAAAATTGGATTAAATAAA 420
OXA01_crRNA                                                                                                                                                ------------------------------ 420
Forward_primer                                                                                                                                             ------------------------------ 420
Reverse_primer                                                                                                                                             ------------------------------ 420
lcl|MT135194.1_cds_QIM14705.1_1_[gene=blaOXA]_[protein=OXA-12_family_class_D_beta-lactamase_OXA-912]_[protein_id=QIM14705.1]_[location=1..795]_[gbkey=     CAGATCACCGAATGGCTGGGGATGGAGCGC 420
lcl|MZ092816.1_cds_QVO43823.1_1_[gene=blaOXA]_[protein=OXA-12_family_class_D_beta-lactamase_OXA-958]_[protein_id=QVO43823.1]_[location=1..795]_[gbkey=     CAGATCACCGAATGGCTGGGGATGGAGCGC 420
lcl|MZ092817.1_cds_QVO43824.1_1_[gene=blaOXA]_[protein=OXA-12_family_class_D_beta-lactamase_OXA-959]_[protein_id=QVO43824.1]_[location=1..795]_[gbkey=     CAGATCACCGAATGGCTGGGGATGGAGCGC 420
lcl|NG_062200.1_cds_WP_011707905.1_1_[gene=blaOXA]_[locus_tag=A7J11_05864]_[protein=OXA-12_family_class_D_beta-lactamase_AmpS/OXA-725]_[protein_id=WP_     CAGATCACCGAATGGCTGGGGATGGAGCGT 420
lcl|NG_062201.1_cds_WP_077096319.1_1_[gene=blaOXA]_[locus_tag=A7J11_05865]_[protein=OXA-12_family_class_D_beta-lactamase_AmpH/OXA-724]_[protein_id=WP_     CAGATCACCGAATGGCTGGGGATGGAGCGC 420
lcl|NG_062247.1_cds_WP_101150415.1_1_[gene=blaOXA]_[locus_tag=A7J11_05909]_[protein=OXA-12_family_class_D_beta-lactamase_OXA-726]_[protein_id=WP_10115     CAGATCACCGAATGGCTGGGGATGGAGCGC 420
lcl|NG_068183.1_cds_WP_040068451.1_1_[gene=blaOXA]_[locus_tag=A7J11_06791]_[protein=OXA-12_family_class_D_beta-lactamase_OXA-912]_[protein_id=WP_04006     CAGATCACCGAATGGCTGGGGATGGAGCGC 420
lcl|NG_074729.1_cds_WP_029305121.1_1_[gene=blaOXA]_[locus_tag=A7J11_07073]_[protein=OXA-12_family_class_D_beta-lactamase_OXA-950]_[protein_id=WP_02930     CAGATCACCGAATGGCTGGGGATGGAGCGC 420
lcl|NG_074730.1_cds_WP_213994597.1_1_[gene=blaOXA]_[locus_tag=A7J11_07074]_[protein=OXA-12_family_class_D_beta-lactamase_OXA-951]_[protein_id=WP_21399     CAGATCACCGAATGGCTGGGGATGGATCGC 420
lcl|NG_074736.1_cds_WP_058052637.1_1_[gene=blaOXA]_[locus_tag=A7J11_07118]_[protein=OXA-12_family_class_D_beta-lactamase_OXA-958]_[protein_id=WP_05805     CAGATCACCGAATGGCTGGGGATGGAGCGC 420
lcl|NG_074737.1_cds_WP_075112279.1_1_[gene=blaOXA]_[locus_tag=A7J11_07119]_[protein=OXA-12_family_class_D_beta-lactamase_OXA-959]_[protein_id=WP_07511     CAGATCACCGAATGGCTGGGGATGGAGCGC 420
lcl|NG_148645.1_cds_WP_268871869.1_1_[gene=blaOXA]_[locus_tag=A7J11_07843]_[protein=OXA-12_family_class_D_beta-lactamase_OXA-1157]_[protein_id=WP_2688     CAGATCACCGAATGGCTGGGGATGGAGCGC 420
lcl|NG_148650.1_cds_WP_139462269.1_1_[gene=blaOXA]_[locus_tag=A7J11_07862]_[protein=OXA-12_family_class_D_beta-lactamase_OXA-1162]_[protein_id=WP_1394     CAGATCACCGAATGGCTAGGGATGGAGCGC 420
lcl|ON903194.1_cds_WDW19390.1_1_[gene=blaOXA]_[protein=OXA-12_family_class_D_beta-lactamase_OXA-950]_[protein_id=WDW19390.1]_[location=1..795]_[gbkey=     CAGATCACCGAATGGCTGGGGATGGAGCGC 420
lcl|PV844849.1_cds_XYC70875.1_1_[gene=blaOXA]_[protein=OXA-12_family_class_D_beta-lactamase_OXA-1386]_[protein_id=XYC70875.1]_[location=1..795]_[gbkey     CAGATCACCGAATGGCTGGGGATGGATCGC 420
lcl|PV878575.1_cds_XXP60814.1_1_[gene=blaOXA]_[protein=OXA-12_family_class_D_beta-lactamase_OXA-1394]_[protein_id=XXP60814.1]_[location=1..795]_[gbkey     CAGATCACCGAATGGCTGGGGATGGATCGC 420
                                                                                                                                                                                         

OXA-1_consensus                                                                                                                                            ATCAAGAATTATCTCAAAGATTTTGATTAT 450
OXA01_crRNA                                                                                                                                                ------------------------------ 450
Forward_primer                                                                                                                                             ------------------------------ 450
Reverse_primer                                                                                                                                             ------------------------------ 450
lcl|MT135194.1_cds_QIM14705.1_1_[gene=blaOXA]_[protein=OXA-12_family_class_D_beta-lactamase_OXA-912]_[protein_id=QIM14705.1]_[location=1..795]_[gbkey=     TTCCAGCAATATGTCGACCGCTTCGACTAC 450
lcl|MZ092816.1_cds_QVO43823.1_1_[gene=blaOXA]_[protein=OXA-12_family_class_D_beta-lactamase_OXA-958]_[protein_id=QVO43823.1]_[location=1..795]_[gbkey=     TTCCAGCAGTACGTCGACCGCTTCGACTAC 450
lcl|MZ092817.1_cds_QVO43824.1_1_[gene=blaOXA]_[protein=OXA-12_family_class_D_beta-lactamase_OXA-959]_[protein_id=QVO43824.1]_[location=1..795]_[gbkey=     TTCCAGCAATACGTCGACCGCTTCGACTAC 450
lcl|NG_062200.1_cds_WP_011707905.1_1_[gene=blaOXA]_[locus_tag=A7J11_05864]_[protein=OXA-12_family_class_D_beta-lactamase_AmpS/OXA-725]_[protein_id=WP_     TTCCAGCAGTATGTCGACCGCTTCGACTAC 450
lcl|NG_062201.1_cds_WP_077096319.1_1_[gene=blaOXA]_[locus_tag=A7J11_05865]_[protein=OXA-12_family_class_D_beta-lactamase_AmpH/OXA-724]_[protein_id=WP_     TTCCAGCAGTACGTCGACCGTTTTGACTAC 450
lcl|NG_062247.1_cds_WP_101150415.1_1_[gene=blaOXA]_[locus_tag=A7J11_05909]_[protein=OXA-12_family_class_D_beta-lactamase_OXA-726]_[protein_id=WP_10115     TTCCAGCAGTACGTCGACCGTTTTGACTAC 450
lcl|NG_068183.1_cds_WP_040068451.1_1_[gene=blaOXA]_[locus_tag=A7J11_06791]_[protein=OXA-12_family_class_D_beta-lactamase_OXA-912]_[protein_id=WP_04006     TTCCAGCAATATGTCGACCGCTTCGACTAC 450
lcl|NG_074729.1_cds_WP_029305121.1_1_[gene=blaOXA]_[locus_tag=A7J11_07073]_[protein=OXA-12_family_class_D_beta-lactamase_OXA-950]_[protein_id=WP_02930     TTCCAGCAGTACGTCGACCGTTTTGACTAC 450
lcl|NG_074730.1_cds_WP_213994597.1_1_[gene=blaOXA]_[locus_tag=A7J11_07074]_[protein=OXA-12_family_class_D_beta-lactamase_OXA-951]_[protein_id=WP_21399     TTCCAGCAGTACGTCGATCGTTTCGACTAC 450
lcl|NG_074736.1_cds_WP_058052637.1_1_[gene=blaOXA]_[locus_tag=A7J11_07118]_[protein=OXA-12_family_class_D_beta-lactamase_OXA-958]_[protein_id=WP_05805     TTCCAGCAGTACGTCGACCGCTTCGACTAC 450
lcl|NG_074737.1_cds_WP_075112279.1_1_[gene=blaOXA]_[locus_tag=A7J11_07119]_[protein=OXA-12_family_class_D_beta-lactamase_OXA-959]_[protein_id=WP_07511     TTCCAGCAATACGTCGACCGCTTCGACTAC 450
lcl|NG_148645.1_cds_WP_268871869.1_1_[gene=blaOXA]_[locus_tag=A7J11_07843]_[protein=OXA-12_family_class_D_beta-lactamase_OXA-1157]_[protein_id=WP_2688     TTCCAGCAATATGTCGACCGCTTCGACTAC 450
lcl|NG_148650.1_cds_WP_139462269.1_1_[gene=blaOXA]_[locus_tag=A7J11_07862]_[protein=OXA-12_family_class_D_beta-lactamase_OXA-1162]_[protein_id=WP_1394     TTCCAACAATATGTCGACCGCTTCGACTAC 450
lcl|ON903194.1_cds_WDW19390.1_1_[gene=blaOXA]_[protein=OXA-12_family_class_D_beta-lactamase_OXA-950]_[protein_id=WDW19390.1]_[location=1..795]_[gbkey=     TTCCAGCAGTACGTCGACCGTTTTGACTAC 450
lcl|PV844849.1_cds_XYC70875.1_1_[gene=blaOXA]_[protein=OXA-12_family_class_D_beta-lactamase_OXA-1386]_[protein_id=XYC70875.1]_[location=1..795]_[gbkey     TTCCAGCAGTACGTCGACCGTTTCGACTAC 450
lcl|PV878575.1_cds_XXP60814.1_1_[gene=blaOXA]_[protein=OXA-12_family_class_D_beta-lactamase_OXA-1394]_[protein_id=XXP60814.1]_[location=1..795]_[gbkey     TTCCAGCAGTACGTCGATCGTTTCGACTAC 450
                                                                                                                                                                                         

OXA-1_consensus                                                                                                                                            GGAAATCAAGACTTCTCTGGAGATAAAGAA 480
OXA01_crRNA                                                                                                                                                ------------------------------ 480
Forward_primer                                                                                                                                             ------------------------------ 480
Reverse_primer                                                                                                                                             ------------------------------ 480
lcl|MT135194.1_cds_QIM14705.1_1_[gene=blaOXA]_[protein=OXA-12_family_class_D_beta-lactamase_OXA-912]_[protein_id=QIM14705.1]_[location=1..795]_[gbkey=     GGCAATCGGGATCTCTCCGGTAATCCGGGC 480
lcl|MZ092816.1_cds_QVO43823.1_1_[gene=blaOXA]_[protein=OXA-12_family_class_D_beta-lactamase_OXA-958]_[protein_id=QVO43823.1]_[location=1..795]_[gbkey=     GGCAACCGGGATCTCTCCGGCAATCCGGGC 480
lcl|MZ092817.1_cds_QVO43824.1_1_[gene=blaOXA]_[protein=OXA-12_family_class_D_beta-lactamase_OXA-959]_[protein_id=QVO43824.1]_[location=1..795]_[gbkey=     GGCAACCGGGATCTCTCCGGCAATCCGGGC 480
lcl|NG_062200.1_cds_WP_011707905.1_1_[gene=blaOXA]_[locus_tag=A7J11_05864]_[protein=OXA-12_family_class_D_beta-lactamase_AmpS/OXA-725]_[protein_id=WP_     GGCAACCGGGATCTCTCCGGCAATCCGGGC 480
lcl|NG_062201.1_cds_WP_077096319.1_1_[gene=blaOXA]_[locus_tag=A7J11_05865]_[protein=OXA-12_family_class_D_beta-lactamase_AmpH/OXA-724]_[protein_id=WP_     GGCAACCGGGATCTCTCCGGCAATCCTGGC 480
lcl|NG_062247.1_cds_WP_101150415.1_1_[gene=blaOXA]_[locus_tag=A7J11_05909]_[protein=OXA-12_family_class_D_beta-lactamase_OXA-726]_[protein_id=WP_10115     GGCAACCGGGATCTCTCCGGCAATCCTGGC 480
lcl|NG_068183.1_cds_WP_040068451.1_1_[gene=blaOXA]_[locus_tag=A7J11_06791]_[protein=OXA-12_family_class_D_beta-lactamase_OXA-912]_[protein_id=WP_04006     GGCAATCGGGATCTCTCCGGTAATCCGGGC 480
lcl|NG_074729.1_cds_WP_029305121.1_1_[gene=blaOXA]_[locus_tag=A7J11_07073]_[protein=OXA-12_family_class_D_beta-lactamase_OXA-950]_[protein_id=WP_02930     GGCAACCGGGATCTCTCCGGCAATCCAGGC 480
lcl|NG_074730.1_cds_WP_213994597.1_1_[gene=blaOXA]_[locus_tag=A7J11_07074]_[protein=OXA-12_family_class_D_beta-lactamase_OXA-951]_[protein_id=WP_21399     GGCAACCGGGATCTTTCCGGCAACCCCGGC 480
lcl|NG_074736.1_cds_WP_058052637.1_1_[gene=blaOXA]_[locus_tag=A7J11_07118]_[protein=OXA-12_family_class_D_beta-lactamase_OXA-958]_[protein_id=WP_05805     GGCAACCGGGATCTCTCCGGCAATCCGGGC 480
lcl|NG_074737.1_cds_WP_075112279.1_1_[gene=blaOXA]_[locus_tag=A7J11_07119]_[protein=OXA-12_family_class_D_beta-lactamase_OXA-959]_[protein_id=WP_07511     GGCAACCGGGATCTCTCCGGCAATCCGGGC 480
lcl|NG_148645.1_cds_WP_268871869.1_1_[gene=blaOXA]_[locus_tag=A7J11_07843]_[protein=OXA-12_family_class_D_beta-lactamase_OXA-1157]_[protein_id=WP_2688     GGCAACCGGGATCTCTCCGGCAATCCGGGC 480
lcl|NG_148650.1_cds_WP_139462269.1_1_[gene=blaOXA]_[locus_tag=A7J11_07862]_[protein=OXA-12_family_class_D_beta-lactamase_OXA-1162]_[protein_id=WP_1394     GGCAACCGGGATCTCTCCGGCAATCCGGGC 480
lcl|ON903194.1_cds_WDW19390.1_1_[gene=blaOXA]_[protein=OXA-12_family_class_D_beta-lactamase_OXA-950]_[protein_id=WDW19390.1]_[location=1..795]_[gbkey=     GGCAACCGGGATCTCTCCGGCAATCCAGGC 480
lcl|PV844849.1_cds_XYC70875.1_1_[gene=blaOXA]_[protein=OXA-12_family_class_D_beta-lactamase_OXA-1386]_[protein_id=XYC70875.1]_[location=1..795]_[gbkey     GGCAACCGGGATCTCTCCGGCAACCCTGGC 480
lcl|PV878575.1_cds_XXP60814.1_1_[gene=blaOXA]_[protein=OXA-12_family_class_D_beta-lactamase_OXA-1394]_[protein_id=XXP60814.1]_[location=1..795]_[gbkey     GGCAACCGGGATCTCTCCGGCAACCCCGGC 480
                                                                                                                                                                                         

OXA-1_consensus                                                                                                                                            AGAAACAACGGATTAACAGAAGCATGGCTC 510
OXA01_crRNA                                                                                                                                                ------------------------------ 510
Forward_primer                                                                                                                                             --------------------AGCATGGCTC 510
Reverse_primer                                                                                                                                             ------------------------------ 510
lcl|MT135194.1_cds_QIM14705.1_1_[gene=blaOXA]_[protein=OXA-12_family_class_D_beta-lactamase_OXA-912]_[protein_id=QIM14705.1]_[location=1..795]_[gbkey=     AAACATGATGGCCTGACCCAGGCCTGGCTC 510
lcl|MZ092816.1_cds_QVO43823.1_1_[gene=blaOXA]_[protein=OXA-12_family_class_D_beta-lactamase_OXA-958]_[protein_id=QVO43823.1]_[location=1..795]_[gbkey=     AAGCATGACGGCCTGACCCAGGCCTGGCTA 510
lcl|MZ092817.1_cds_QVO43824.1_1_[gene=blaOXA]_[protein=OXA-12_family_class_D_beta-lactamase_OXA-959]_[protein_id=QVO43824.1]_[location=1..795]_[gbkey=     AAGCATGACGGCCTGACCCAGGCCTGGCTA 510
lcl|NG_062200.1_cds_WP_011707905.1_1_[gene=blaOXA]_[locus_tag=A7J11_05864]_[protein=OXA-12_family_class_D_beta-lactamase_AmpS/OXA-725]_[protein_id=WP_     AAGCATGACGGTCTGACTCAGGCCTGGCTC 510
lcl|NG_062201.1_cds_WP_077096319.1_1_[gene=blaOXA]_[locus_tag=A7J11_05865]_[protein=OXA-12_family_class_D_beta-lactamase_AmpH/OXA-724]_[protein_id=WP_     AAGCACGACGGTCTGACCCAGGCCTGGCTC 510
lcl|NG_062247.1_cds_WP_101150415.1_1_[gene=blaOXA]_[locus_tag=A7J11_05909]_[protein=OXA-12_family_class_D_beta-lactamase_OXA-726]_[protein_id=WP_10115     AAGCACGACGGTCTGACCCAGGCCTGGCTC 510
lcl|NG_068183.1_cds_WP_040068451.1_1_[gene=blaOXA]_[locus_tag=A7J11_06791]_[protein=OXA-12_family_class_D_beta-lactamase_OXA-912]_[protein_id=WP_04006     AAACATGATGGCCTGACCCAGGCCTGGCTC 510
lcl|NG_074729.1_cds_WP_029305121.1_1_[gene=blaOXA]_[locus_tag=A7J11_07073]_[protein=OXA-12_family_class_D_beta-lactamase_OXA-950]_[protein_id=WP_02930     AAGCACGACGGCCTGACCCAGGCCTGGCTC 510
lcl|NG_074730.1_cds_WP_213994597.1_1_[gene=blaOXA]_[locus_tag=A7J11_07074]_[protein=OXA-12_family_class_D_beta-lactamase_OXA-951]_[protein_id=WP_21399     AAACACGACGGTCTGACCCAGGCCTGGCTC 510
lcl|NG_074736.1_cds_WP_058052637.1_1_[gene=blaOXA]_[locus_tag=A7J11_07118]_[protein=OXA-12_family_class_D_beta-lactamase_OXA-958]_[protein_id=WP_05805     AAGCATGACGGCCTGACCCAGGCCTGGCTA 510
lcl|NG_074737.1_cds_WP_075112279.1_1_[gene=blaOXA]_[locus_tag=A7J11_07119]_[protein=OXA-12_family_class_D_beta-lactamase_OXA-959]_[protein_id=WP_07511     AAGCATGACGGCCTGACCCAGGCCTGGCTA 510
lcl|NG_148645.1_cds_WP_268871869.1_1_[gene=blaOXA]_[locus_tag=A7J11_07843]_[protein=OXA-12_family_class_D_beta-lactamase_OXA-1157]_[protein_id=WP_2688     AAACATGACGGCCTGACCCAGGCCTGGCTC 510
lcl|NG_148650.1_cds_WP_139462269.1_1_[gene=blaOXA]_[locus_tag=A7J11_07862]_[protein=OXA-12_family_class_D_beta-lactamase_OXA-1162]_[protein_id=WP_1394     AAACATGACGGCCTGACCCAGGCCTGGCTC 510
lcl|ON903194.1_cds_WDW19390.1_1_[gene=blaOXA]_[protein=OXA-12_family_class_D_beta-lactamase_OXA-950]_[protein_id=WDW19390.1]_[location=1..795]_[gbkey=     AAGCACGACGGCCTGACCCAGGCCTGGCTC 510
lcl|PV844849.1_cds_XYC70875.1_1_[gene=blaOXA]_[protein=OXA-12_family_class_D_beta-lactamase_OXA-1386]_[protein_id=XYC70875.1]_[location=1..795]_[gbkey     AAGCACGATGGCCTGACCCAGGCCTGGCTC 510
lcl|PV878575.1_cds_XXP60814.1_1_[gene=blaOXA]_[protein=OXA-12_family_class_D_beta-lactamase_OXA-1394]_[protein_id=XXP60814.1]_[location=1..795]_[gbkey     AAACACGACGGTCTGACCCAGGCCTGGCTC 510
                                                                                                                                                                                         

OXA-1_consensus                                                                                                                                            GAAAGTAGCTTAAAAATTTCACCAGAAGAA 540
OXA01_crRNA                                                                                                                                                --------------------ACCAGAAGAA 540
Forward_primer                                                                                                                                             GAAAGTAGCTTA------------------ 540
Reverse_primer                                                                                                                                             ------------------------------ 540
lcl|MT135194.1_cds_QIM14705.1_1_[gene=blaOXA]_[protein=OXA-12_family_class_D_beta-lactamase_OXA-912]_[protein_id=QIM14705.1]_[location=1..795]_[gbkey=     AGCTCCAGCCTCGCCATCAGTCCGGAGGAG 540
lcl|MZ092816.1_cds_QVO43823.1_1_[gene=blaOXA]_[protein=OXA-12_family_class_D_beta-lactamase_OXA-958]_[protein_id=QVO43823.1]_[location=1..795]_[gbkey=     AGCTCCAGCCTTGCCATCAGCCCGGAGGAG 540
lcl|MZ092817.1_cds_QVO43824.1_1_[gene=blaOXA]_[protein=OXA-12_family_class_D_beta-lactamase_OXA-959]_[protein_id=QVO43824.1]_[location=1..795]_[gbkey=     AGCTCCAGCCTCGCCATAAGCCCGGAGGAG 540
lcl|NG_062200.1_cds_WP_011707905.1_1_[gene=blaOXA]_[locus_tag=A7J11_05864]_[protein=OXA-12_family_class_D_beta-lactamase_AmpS/OXA-725]_[protein_id=WP_     AGCTCCAGCCTCGCCATCAGCCCGGAGGAG 540
lcl|NG_062201.1_cds_WP_077096319.1_1_[gene=blaOXA]_[locus_tag=A7J11_05865]_[protein=OXA-12_family_class_D_beta-lactamase_AmpH/OXA-724]_[protein_id=WP_     AGTTCCAGCCTTGCCATCAGTCCACAGGAG 540
lcl|NG_062247.1_cds_WP_101150415.1_1_[gene=blaOXA]_[locus_tag=A7J11_05909]_[protein=OXA-12_family_class_D_beta-lactamase_OXA-726]_[protein_id=WP_10115     AGTGCCAGCCTTGCCATCAGTCCACAGGAG 540
lcl|NG_068183.1_cds_WP_040068451.1_1_[gene=blaOXA]_[locus_tag=A7J11_06791]_[protein=OXA-12_family_class_D_beta-lactamase_OXA-912]_[protein_id=WP_04006     AGCTCCAGCCTCGCCATCAGTCCGGAGGAG 540
lcl|NG_074729.1_cds_WP_029305121.1_1_[gene=blaOXA]_[locus_tag=A7J11_07073]_[protein=OXA-12_family_class_D_beta-lactamase_OXA-950]_[protein_id=WP_02930     AGTGCCAGCCTCGCCATCAGCCCACAGGAG 540
lcl|NG_074730.1_cds_WP_213994597.1_1_[gene=blaOXA]_[locus_tag=A7J11_07074]_[protein=OXA-12_family_class_D_beta-lactamase_OXA-951]_[protein_id=WP_21399     AGTTCCAGCCTCGCCATCAGTCCACAGGAG 540
lcl|NG_074736.1_cds_WP_058052637.1_1_[gene=blaOXA]_[locus_tag=A7J11_07118]_[protein=OXA-12_family_class_D_beta-lactamase_OXA-958]_[protein_id=WP_05805     AGCTCCAGCCTTGCCATCAGCCCGGAGGAG 540
lcl|NG_074737.1_cds_WP_075112279.1_1_[gene=blaOXA]_[locus_tag=A7J11_07119]_[protein=OXA-12_family_class_D_beta-lactamase_OXA-959]_[protein_id=WP_07511     AGCTCCAGCCTCGCCATAAGCCCGGAGGAG 540
lcl|NG_148645.1_cds_WP_268871869.1_1_[gene=blaOXA]_[locus_tag=A7J11_07843]_[protein=OXA-12_family_class_D_beta-lactamase_OXA-1157]_[protein_id=WP_2688     AGCTCCAGCCTCGCCATCAGTCCGGAGGAG 540
lcl|NG_148650.1_cds_WP_139462269.1_1_[gene=blaOXA]_[locus_tag=A7J11_07862]_[protein=OXA-12_family_class_D_beta-lactamase_OXA-1162]_[protein_id=WP_1394     AGCTCCAGCCTCGCCATCAGTCCGGAGGAG 540
lcl|ON903194.1_cds_WDW19390.1_1_[gene=blaOXA]_[protein=OXA-12_family_class_D_beta-lactamase_OXA-950]_[protein_id=WDW19390.1]_[location=1..795]_[gbkey=     AGTGCCAGCCTCGCCATCAGCCCACAGGAG 540
lcl|PV844849.1_cds_XYC70875.1_1_[gene=blaOXA]_[protein=OXA-12_family_class_D_beta-lactamase_OXA-1386]_[protein_id=XYC70875.1]_[location=1..795]_[gbkey     AGCTCCAGCCTCGCCATCAGTCCAGAGGAG 540
lcl|PV878575.1_cds_XXP60814.1_1_[gene=blaOXA]_[protein=OXA-12_family_class_D_beta-lactamase_OXA-1394]_[protein_id=XXP60814.1]_[location=1..795]_[gbkey     AGCTCCAGCCTGGCCATCAGTCCAGAGGAG 540
                                                                                                                                                                                         

OXA-1_consensus                                                                                                                                            CAAATTCAATTCCTGCGTAAAATTATTAAT 570
OXA01_crRNA                                                                                                                                                CAAATTCAATTCCT---------------- 570
Forward_primer                                                                                                                                             ------------------------------ 570
Reverse_primer                                                                                                                                             ------------------------------ 570
lcl|MT135194.1_cds_QIM14705.1_1_[gene=blaOXA]_[protein=OXA-12_family_class_D_beta-lactamase_OXA-912]_[protein_id=QIM14705.1]_[location=1..795]_[gbkey=     CAGGCCCGCTTCCTCGGCAAGATGCTGAGC 570
lcl|MZ092816.1_cds_QVO43823.1_1_[gene=blaOXA]_[protein=OXA-12_family_class_D_beta-lactamase_OXA-958]_[protein_id=QVO43823.1]_[location=1..795]_[gbkey=     CAGGCCCGCTTCCTCGGCAAGATGGTGAGC 570
lcl|MZ092817.1_cds_QVO43824.1_1_[gene=blaOXA]_[protein=OXA-12_family_class_D_beta-lactamase_OXA-959]_[protein_id=QVO43824.1]_[location=1..795]_[gbkey=     CAGGCCCGCTTCCTCGGCAAGATGGTGAGC 570
lcl|NG_062200.1_cds_WP_011707905.1_1_[gene=blaOXA]_[locus_tag=A7J11_05864]_[protein=OXA-12_family_class_D_beta-lactamase_AmpS/OXA-725]_[protein_id=WP_     CAGGCCCGCTTCCTCGGCAAAATGGTGAGC 570
lcl|NG_062201.1_cds_WP_077096319.1_1_[gene=blaOXA]_[locus_tag=A7J11_05865]_[protein=OXA-12_family_class_D_beta-lactamase_AmpH/OXA-724]_[protein_id=WP_     CAGGCCCGCTTCCTCGGCAAGATGGTGAGC 570
lcl|NG_062247.1_cds_WP_101150415.1_1_[gene=blaOXA]_[locus_tag=A7J11_05909]_[protein=OXA-12_family_class_D_beta-lactamase_OXA-726]_[protein_id=WP_10115     CAGGCCCGCTTCCTCGGCAAGATGGTGAGC 570
lcl|NG_068183.1_cds_WP_040068451.1_1_[gene=blaOXA]_[locus_tag=A7J11_06791]_[protein=OXA-12_family_class_D_beta-lactamase_OXA-912]_[protein_id=WP_04006     CAGGCCCGCTTCCTCGGCAAGATGCTGAGC 570
lcl|NG_074729.1_cds_WP_029305121.1_1_[gene=blaOXA]_[locus_tag=A7J11_07073]_[protein=OXA-12_family_class_D_beta-lactamase_OXA-950]_[protein_id=WP_02930     CAGGCCCGCTTCCTCGGCAAGATGGTGAGC 570
lcl|NG_074730.1_cds_WP_213994597.1_1_[gene=blaOXA]_[locus_tag=A7J11_07074]_[protein=OXA-12_family_class_D_beta-lactamase_OXA-951]_[protein_id=WP_21399     CAGGCCCGCTTCCTCGGCAAGATGGTGAGC 570
lcl|NG_074736.1_cds_WP_058052637.1_1_[gene=blaOXA]_[locus_tag=A7J11_07118]_[protein=OXA-12_family_class_D_beta-lactamase_OXA-958]_[protein_id=WP_05805     CAGGCCCGCTTCCTCGGCAAGATGGTGAGC 570
lcl|NG_074737.1_cds_WP_075112279.1_1_[gene=blaOXA]_[locus_tag=A7J11_07119]_[protein=OXA-12_family_class_D_beta-lactamase_OXA-959]_[protein_id=WP_07511     CAGGCCCGCTTCCTCGGCAAGATGGTGAGC 570
lcl|NG_148645.1_cds_WP_268871869.1_1_[gene=blaOXA]_[locus_tag=A7J11_07843]_[protein=OXA-12_family_class_D_beta-lactamase_OXA-1157]_[protein_id=WP_2688     CAGGCCCGCTTCCTCGGCAAGATGCTCAGC 570
lcl|NG_148650.1_cds_WP_139462269.1_1_[gene=blaOXA]_[locus_tag=A7J11_07862]_[protein=OXA-12_family_class_D_beta-lactamase_OXA-1162]_[protein_id=WP_1394     CAGGCCCGCTTCCTCGGCAAGATGCTGAGC 570
lcl|ON903194.1_cds_WDW19390.1_1_[gene=blaOXA]_[protein=OXA-12_family_class_D_beta-lactamase_OXA-950]_[protein_id=WDW19390.1]_[location=1..795]_[gbkey=     CAGGCCCGCTTCCTCGGCAAGATGGTGAGC 570
lcl|PV844849.1_cds_XYC70875.1_1_[gene=blaOXA]_[protein=OXA-12_family_class_D_beta-lactamase_OXA-1386]_[protein_id=XYC70875.1]_[location=1..795]_[gbkey     CAGGCCCGCTTCCTCGGCAAGATGGTGAGC 570
lcl|PV878575.1_cds_XXP60814.1_1_[gene=blaOXA]_[protein=OXA-12_family_class_D_beta-lactamase_OXA-1394]_[protein_id=XXP60814.1]_[location=1..795]_[gbkey     CAGGCCCGCTTCCTCGGCAAGATGGTGAGC 570
                                                                                                                                                                                         

OXA-1_consensus                                                                                                                                            CACAATCTCCCAGTTAAAAACTCAGCCATA 600
OXA01_crRNA                                                                                                                                                ------------------------------ 600
Forward_primer                                                                                                                                             ------------------------------ 600
Reverse_primer                                                                                                                                             ------------------------------ 600
lcl|MT135194.1_cds_QIM14705.1_1_[gene=blaOXA]_[protein=OXA-12_family_class_D_beta-lactamase_OXA-912]_[protein_id=QIM14705.1]_[location=1..795]_[gbkey=     GGCAAGCTTCCGGTCTCTGCGCAGACCCTG 600
lcl|MZ092816.1_cds_QVO43823.1_1_[gene=blaOXA]_[protein=OXA-12_family_class_D_beta-lactamase_OXA-958]_[protein_id=QVO43823.1]_[location=1..795]_[gbkey=     GGCAAGCTGCCGGTCTCGGCGCAGACCCTG 600
lcl|MZ092817.1_cds_QVO43824.1_1_[gene=blaOXA]_[protein=OXA-12_family_class_D_beta-lactamase_OXA-959]_[protein_id=QVO43824.1]_[location=1..795]_[gbkey=     GGCAAGCTGCCGGTCTCGGCGCAGACCCTG 600
lcl|NG_062200.1_cds_WP_011707905.1_1_[gene=blaOXA]_[locus_tag=A7J11_05864]_[protein=OXA-12_family_class_D_beta-lactamase_AmpS/OXA-725]_[protein_id=WP_     GGCAAGCTGCCTGTTTCGGCGCAGACCCTG 600
lcl|NG_062201.1_cds_WP_077096319.1_1_[gene=blaOXA]_[locus_tag=A7J11_05865]_[protein=OXA-12_family_class_D_beta-lactamase_AmpH/OXA-724]_[protein_id=WP_     GGCAAGCTGCCGGTGTCGGCGCAAACCCTG 600
lcl|NG_062247.1_cds_WP_101150415.1_1_[gene=blaOXA]_[locus_tag=A7J11_05909]_[protein=OXA-12_family_class_D_beta-lactamase_OXA-726]_[protein_id=WP_10115     GGCAAGCTGCCGGTGTCGGCGCAAACCCTG 600
lcl|NG_068183.1_cds_WP_040068451.1_1_[gene=blaOXA]_[locus_tag=A7J11_06791]_[protein=OXA-12_family_class_D_beta-lactamase_OXA-912]_[protein_id=WP_04006     GGCAAGCTTCCGGTCTCTGCGCAGACCCTG 600
lcl|NG_074729.1_cds_WP_029305121.1_1_[gene=blaOXA]_[locus_tag=A7J11_07073]_[protein=OXA-12_family_class_D_beta-lactamase_OXA-950]_[protein_id=WP_02930     GGCAAGCTGCCGGTGTCGGCGCAGACCCTG 600
lcl|NG_074730.1_cds_WP_213994597.1_1_[gene=blaOXA]_[locus_tag=A7J11_07074]_[protein=OXA-12_family_class_D_beta-lactamase_OXA-951]_[protein_id=WP_21399     GGCAAGCTGCCGGTGTCGGCGCAGACCCTG 600
lcl|NG_074736.1_cds_WP_058052637.1_1_[gene=blaOXA]_[locus_tag=A7J11_07118]_[protein=OXA-12_family_class_D_beta-lactamase_OXA-958]_[protein_id=WP_05805     GGCAAGCTGCCGGTCTCGGCGCAGACCCTG 600
lcl|NG_074737.1_cds_WP_075112279.1_1_[gene=blaOXA]_[locus_tag=A7J11_07119]_[protein=OXA-12_family_class_D_beta-lactamase_OXA-959]_[protein_id=WP_07511     GGCAAGCTGCCGGTCTCGGCGCAGACCCTG 600
lcl|NG_148645.1_cds_WP_268871869.1_1_[gene=blaOXA]_[locus_tag=A7J11_07843]_[protein=OXA-12_family_class_D_beta-lactamase_OXA-1157]_[protein_id=WP_2688     GGCAAGCTGCCGGTTTCGGCGCAGACCCTG 600
lcl|NG_148650.1_cds_WP_139462269.1_1_[gene=blaOXA]_[locus_tag=A7J11_07862]_[protein=OXA-12_family_class_D_beta-lactamase_OXA-1162]_[protein_id=WP_1394     GGCAAGCTGCCGGTCTCGGCGCAGACCCTG 600
lcl|ON903194.1_cds_WDW19390.1_1_[gene=blaOXA]_[protein=OXA-12_family_class_D_beta-lactamase_OXA-950]_[protein_id=WDW19390.1]_[location=1..795]_[gbkey=     GGCAAGCTGCCGGTGTCGGCGCAGACCCTG 600
lcl|PV844849.1_cds_XYC70875.1_1_[gene=blaOXA]_[protein=OXA-12_family_class_D_beta-lactamase_OXA-1386]_[protein_id=XYC70875.1]_[location=1..795]_[gbkey     GGCAAGCTGCCGGTGTCGGCGCAGACCCTG 600
lcl|PV878575.1_cds_XXP60814.1_1_[gene=blaOXA]_[protein=OXA-12_family_class_D_beta-lactamase_OXA-1394]_[protein_id=XXP60814.1]_[location=1..795]_[gbkey     GGCAAGCTGCCGGTGTCGGCGCAGACCCTG 600
                                                                                                                                                                                         

OXA-1_consensus                                                                                                                                            GAAAACACCATAGAGAACATGTATCTACAA 630
OXA01_crRNA                                                                                                                                                ------------------------------ 630
Forward_primer                                                                                                                                             ------------------------------ 630
Reverse_primer                                                                                                                                             ------------------------------ 630
lcl|MT135194.1_cds_QIM14705.1_1_[gene=blaOXA]_[protein=OXA-12_family_class_D_beta-lactamase_OXA-912]_[protein_id=QIM14705.1]_[location=1..795]_[gbkey=     CAGTACACCGCCAA-------TATCCTCAA 630
lcl|MZ092816.1_cds_QVO43823.1_1_[gene=blaOXA]_[protein=OXA-12_family_class_D_beta-lactamase_OXA-958]_[protein_id=QVO43823.1]_[location=1..795]_[gbkey=     CAGTACACCGCCAA-------CATCCTCAA 630
lcl|MZ092817.1_cds_QVO43824.1_1_[gene=blaOXA]_[protein=OXA-12_family_class_D_beta-lactamase_OXA-959]_[protein_id=QVO43824.1]_[location=1..795]_[gbkey=     CAGTACACCGCCAA-------TATCCTCAA 630
lcl|NG_062200.1_cds_WP_011707905.1_1_[gene=blaOXA]_[locus_tag=A7J11_05864]_[protein=OXA-12_family_class_D_beta-lactamase_AmpS/OXA-725]_[protein_id=WP_     CAGTACACTGCCAA-------TATCCTCAA 630
lcl|NG_062201.1_cds_WP_077096319.1_1_[gene=blaOXA]_[locus_tag=A7J11_05865]_[protein=OXA-12_family_class_D_beta-lactamase_AmpH/OXA-724]_[protein_id=WP_     CAGTACACCGCCAA-------CATCCTCAA 630
lcl|NG_062247.1_cds_WP_101150415.1_1_[gene=blaOXA]_[locus_tag=A7J11_05909]_[protein=OXA-12_family_class_D_beta-lactamase_OXA-726]_[protein_id=WP_10115     CAGTACACCGCCAA-------CATCCTCAA 630
lcl|NG_068183.1_cds_WP_040068451.1_1_[gene=blaOXA]_[locus_tag=A7J11_06791]_[protein=OXA-12_family_class_D_beta-lactamase_OXA-912]_[protein_id=WP_04006     CAGTACACCGCCAA-------TATCCTCAA 630
lcl|NG_074729.1_cds_WP_029305121.1_1_[gene=blaOXA]_[locus_tag=A7J11_07073]_[protein=OXA-12_family_class_D_beta-lactamase_OXA-950]_[protein_id=WP_02930     CAGTACACCGCCAA-------CATCCTCAA 630
lcl|NG_074730.1_cds_WP_213994597.1_1_[gene=blaOXA]_[locus_tag=A7J11_07074]_[protein=OXA-12_family_class_D_beta-lactamase_OXA-951]_[protein_id=WP_21399     CAGTACACCGCCAA-------CATCCTCAA 630
lcl|NG_074736.1_cds_WP_058052637.1_1_[gene=blaOXA]_[locus_tag=A7J11_07118]_[protein=OXA-12_family_class_D_beta-lactamase_OXA-958]_[protein_id=WP_05805     CAGTACACCGCCAA-------CATCCTCAA 630
lcl|NG_074737.1_cds_WP_075112279.1_1_[gene=blaOXA]_[locus_tag=A7J11_07119]_[protein=OXA-12_family_class_D_beta-lactamase_OXA-959]_[protein_id=WP_07511     CAGTACACCGCCAA-------TATCCTCAA 630
lcl|NG_148645.1_cds_WP_268871869.1_1_[gene=blaOXA]_[locus_tag=A7J11_07843]_[protein=OXA-12_family_class_D_beta-lactamase_OXA-1157]_[protein_id=WP_2688     CAGTACACCACCAA-------TATCCTCAA 630
lcl|NG_148650.1_cds_WP_139462269.1_1_[gene=blaOXA]_[locus_tag=A7J11_07862]_[protein=OXA-12_family_class_D_beta-lactamase_OXA-1162]_[protein_id=WP_1394     CAGTACACCGCCAA-------TATCCTCAA 630
lcl|ON903194.1_cds_WDW19390.1_1_[gene=blaOXA]_[protein=OXA-12_family_class_D_beta-lactamase_OXA-950]_[protein_id=WDW19390.1]_[location=1..795]_[gbkey=     CAGTACACCGCCAA-------CATCCTCAA 630
lcl|PV844849.1_cds_XYC70875.1_1_[gene=blaOXA]_[protein=OXA-12_family_class_D_beta-lactamase_OXA-1386]_[protein_id=XYC70875.1]_[location=1..795]_[gbkey     CAGTACACCGCCAA-------CATCCTCAA 630
lcl|PV878575.1_cds_XXP60814.1_1_[gene=blaOXA]_[protein=OXA-12_family_class_D_beta-lactamase_OXA-1394]_[protein_id=XXP60814.1]_[location=1..795]_[gbkey     CAGTACACCGCCAA-------CATCCTCAA 630
                                                                                                                                                                                         

OXA-1_consensus                                                                                                                                            GAT---CTGGAT-AATAGTACAAAACTGTA 660
OXA01_crRNA                                                                                                                                                ------------------------------ 660
Forward_primer                                                                                                                                             ------------------------------ 660
Reverse_primer                                                                                                                                             ------------------------------ 660
lcl|MT135194.1_cds_QIM14705.1_1_[gene=blaOXA]_[protein=OXA-12_family_class_D_beta-lactamase_OXA-912]_[protein_id=QIM14705.1]_[location=1..795]_[gbkey=     GGTGAGCGAGATCGACGGCTGGCAGATCCA 660
lcl|MZ092816.1_cds_QVO43823.1_1_[gene=blaOXA]_[protein=OXA-12_family_class_D_beta-lactamase_OXA-958]_[protein_id=QVO43823.1]_[location=1..795]_[gbkey=     GGTGAGCGAGATCGATGGCTGGCAAATCCA 660
lcl|MZ092817.1_cds_QVO43824.1_1_[gene=blaOXA]_[protein=OXA-12_family_class_D_beta-lactamase_OXA-959]_[protein_id=QVO43824.1]_[location=1..795]_[gbkey=     GGTGAGCGAGATCGATGGCTGGCAAATCCA 660
lcl|NG_062200.1_cds_WP_011707905.1_1_[gene=blaOXA]_[locus_tag=A7J11_05864]_[protein=OXA-12_family_class_D_beta-lactamase_AmpS/OXA-725]_[protein_id=WP_     GGTGAGCGAGATCGACGGCTGGCAGATCCA 660
lcl|NG_062201.1_cds_WP_077096319.1_1_[gene=blaOXA]_[locus_tag=A7J11_05865]_[protein=OXA-12_family_class_D_beta-lactamase_AmpH/OXA-724]_[protein_id=WP_     GGTGAGCGAGAGCGACGGCTGGCAGATCCA 660
lcl|NG_062247.1_cds_WP_101150415.1_1_[gene=blaOXA]_[locus_tag=A7J11_05909]_[protein=OXA-12_family_class_D_beta-lactamase_OXA-726]_[protein_id=WP_10115     GGTGAGCGAGATCGACGGCTGGCAGATCCA 660
lcl|NG_068183.1_cds_WP_040068451.1_1_[gene=blaOXA]_[locus_tag=A7J11_06791]_[protein=OXA-12_family_class_D_beta-lactamase_OXA-912]_[protein_id=WP_04006     GGTGAGCGAGATCGACGGCTGGCAGATCCA 660
lcl|NG_074729.1_cds_WP_029305121.1_1_[gene=blaOXA]_[locus_tag=A7J11_07073]_[protein=OXA-12_family_class_D_beta-lactamase_OXA-950]_[protein_id=WP_02930     GGTGAGCGAGATCGACGGCTGGCAGATCCA 660
lcl|NG_074730.1_cds_WP_213994597.1_1_[gene=blaOXA]_[locus_tag=A7J11_07074]_[protein=OXA-12_family_class_D_beta-lactamase_OXA-951]_[protein_id=WP_21399     GGTGAGCGAGATCGACGGCTGGCAAATCCA 660
lcl|NG_074736.1_cds_WP_058052637.1_1_[gene=blaOXA]_[locus_tag=A7J11_07118]_[protein=OXA-12_family_class_D_beta-lactamase_OXA-958]_[protein_id=WP_05805     GGTGAGCGAGATCGATGGCTGGCAAATCCA 660
lcl|NG_074737.1_cds_WP_075112279.1_1_[gene=blaOXA]_[locus_tag=A7J11_07119]_[protein=OXA-12_family_class_D_beta-lactamase_OXA-959]_[protein_id=WP_07511     GGTGAGCGAGATCGATGGCTGGCAAATCCA 660
lcl|NG_148645.1_cds_WP_268871869.1_1_[gene=blaOXA]_[locus_tag=A7J11_07843]_[protein=OXA-12_family_class_D_beta-lactamase_OXA-1157]_[protein_id=WP_2688     GGTGAACGAGATCGACGGCTGGCAGATCCA 660
lcl|NG_148650.1_cds_WP_139462269.1_1_[gene=blaOXA]_[locus_tag=A7J11_07862]_[protein=OXA-12_family_class_D_beta-lactamase_OXA-1162]_[protein_id=WP_1394     GGTGAGCGAGATCGACGGCTGGCAGATCCA 660
lcl|ON903194.1_cds_WDW19390.1_1_[gene=blaOXA]_[protein=OXA-12_family_class_D_beta-lactamase_OXA-950]_[protein_id=WDW19390.1]_[location=1..795]_[gbkey=     GGTGAGCGAGATCGACGGCTGGCAGATCCA 660
lcl|PV844849.1_cds_XYC70875.1_1_[gene=blaOXA]_[protein=OXA-12_family_class_D_beta-lactamase_OXA-1386]_[protein_id=XYC70875.1]_[location=1..795]_[gbkey     GGTGAGCGAGATCGACGGCTGGCAAATCCA 660
lcl|PV878575.1_cds_XXP60814.1_1_[gene=blaOXA]_[protein=OXA-12_family_class_D_beta-lactamase_OXA-1394]_[protein_id=XXP60814.1]_[location=1..795]_[gbkey     GGTGAGCGAGATCGACGGCTGGCAGATCCA 660
                                                                                                                                                                                         

OXA-1_consensus                                                                                                                                            TGGGAAAACTGGTGCAGG--ATTCACAGCA 690
OXA01_crRNA                                                                                                                                                ------------------------------ 690
Forward_primer                                                                                                                                             ------------------------------ 690
Reverse_primer                                                                                                                                             ------------------------------ 690
lcl|MT135194.1_cds_QIM14705.1_1_[gene=blaOXA]_[protein=OXA-12_family_class_D_beta-lactamase_OXA-912]_[protein_id=QIM14705.1]_[location=1..795]_[gbkey=     CGGCAAAACCGGCATGGGCTACCCGAAGAA 690
lcl|MZ092816.1_cds_QVO43823.1_1_[gene=blaOXA]_[protein=OXA-12_family_class_D_beta-lactamase_OXA-958]_[protein_id=QVO43823.1]_[location=1..795]_[gbkey=     CGGCAAGACCGGCATGGGCTACCCGAAGAA 690
lcl|MZ092817.1_cds_QVO43824.1_1_[gene=blaOXA]_[protein=OXA-12_family_class_D_beta-lactamase_OXA-959]_[protein_id=QVO43824.1]_[location=1..795]_[gbkey=     CGGCAAGACCGGCATGGGCTACCCGAAGAA 690
lcl|NG_062200.1_cds_WP_011707905.1_1_[gene=blaOXA]_[locus_tag=A7J11_05864]_[protein=OXA-12_family_class_D_beta-lactamase_AmpS/OXA-725]_[protein_id=WP_     CGGCAAGACCGGCATGGGCTACCCGAAGAA 690
lcl|NG_062201.1_cds_WP_077096319.1_1_[gene=blaOXA]_[locus_tag=A7J11_05865]_[protein=OXA-12_family_class_D_beta-lactamase_AmpH/OXA-724]_[protein_id=WP_     CGGCAAGACCGGCATGGGCTACCCGAAGAA 690
lcl|NG_062247.1_cds_WP_101150415.1_1_[gene=blaOXA]_[locus_tag=A7J11_05909]_[protein=OXA-12_family_class_D_beta-lactamase_OXA-726]_[protein_id=WP_10115     CGGCAAGACCGGCATGGGCTACCCGAAGAA 690
lcl|NG_068183.1_cds_WP_040068451.1_1_[gene=blaOXA]_[locus_tag=A7J11_06791]_[protein=OXA-12_family_class_D_beta-lactamase_OXA-912]_[protein_id=WP_04006     CGGCAAAACCGGCATGGGCTACCCGAAGAA 690
lcl|NG_074729.1_cds_WP_029305121.1_1_[gene=blaOXA]_[locus_tag=A7J11_07073]_[protein=OXA-12_family_class_D_beta-lactamase_OXA-950]_[protein_id=WP_02930     CGGCAAGACCGGCATGGGCTACCCGAAGAA 690
lcl|NG_074730.1_cds_WP_213994597.1_1_[gene=blaOXA]_[locus_tag=A7J11_07074]_[protein=OXA-12_family_class_D_beta-lactamase_OXA-951]_[protein_id=WP_21399     CGGCAAGACCGGCATGGGTTACCCGAAGAA 690
lcl|NG_074736.1_cds_WP_058052637.1_1_[gene=blaOXA]_[locus_tag=A7J11_07118]_[protein=OXA-12_family_class_D_beta-lactamase_OXA-958]_[protein_id=WP_05805     CGGCAAGACCGGCATGGGCTACCCGAAGAA 690
lcl|NG_074737.1_cds_WP_075112279.1_1_[gene=blaOXA]_[locus_tag=A7J11_07119]_[protein=OXA-12_family_class_D_beta-lactamase_OXA-959]_[protein_id=WP_07511     CGGCAAGACCGGCATGGGCTACCCGAAGAA 690
lcl|NG_148645.1_cds_WP_268871869.1_1_[gene=blaOXA]_[locus_tag=A7J11_07843]_[protein=OXA-12_family_class_D_beta-lactamase_OXA-1157]_[protein_id=WP_2688     CGGCAAAACCGGCATGGGCTACCCGAAGAA 690
lcl|NG_148650.1_cds_WP_139462269.1_1_[gene=blaOXA]_[locus_tag=A7J11_07862]_[protein=OXA-12_family_class_D_beta-lactamase_OXA-1162]_[protein_id=WP_1394     CGGCAAAACCGGCATGGGCTACCCGAAGAA 690
lcl|ON903194.1_cds_WDW19390.1_1_[gene=blaOXA]_[protein=OXA-12_family_class_D_beta-lactamase_OXA-950]_[protein_id=WDW19390.1]_[location=1..795]_[gbkey=     CGGCAAGACCGGCATGGGCTACCCGAAGAA 690
lcl|PV844849.1_cds_XYC70875.1_1_[gene=blaOXA]_[protein=OXA-12_family_class_D_beta-lactamase_OXA-1386]_[protein_id=XYC70875.1]_[location=1..795]_[gbkey     CGGCAAGACCGGCATGGGCTATCCGAAGAA 690
lcl|PV878575.1_cds_XXP60814.1_1_[gene=blaOXA]_[protein=OXA-12_family_class_D_beta-lactamase_OXA-1394]_[protein_id=XXP60814.1]_[location=1..795]_[gbkey     CGGCAAGACCGGCATGGGCTATCCGAAGAA 690
                                                                                                                                                                                         

OXA-1_consensus                                                                                                                                            AATAG-----AACCTTA-----------CA 720
OXA01_crRNA                                                                                                                                                ------------------------------ 720
Forward_primer                                                                                                                                             ------------------------------ 720
Reverse_primer                                                                                                                                             ------------------------------ 720
lcl|MT135194.1_cds_QIM14705.1_1_[gene=blaOXA]_[protein=OXA-12_family_class_D_beta-lactamase_OXA-912]_[protein_id=QIM14705.1]_[location=1..795]_[gbkey=     GCTGGATGGCAGCCTCAACCGCGATCAGCA 720
lcl|MZ092816.1_cds_QVO43823.1_1_[gene=blaOXA]_[protein=OXA-12_family_class_D_beta-lactamase_OXA-958]_[protein_id=QVO43823.1]_[location=1..795]_[gbkey=     GCTGGATGGCAGCCTCAACCGCGATCAGCA 720
lcl|MZ092817.1_cds_QVO43824.1_1_[gene=blaOXA]_[protein=OXA-12_family_class_D_beta-lactamase_OXA-959]_[protein_id=QVO43824.1]_[location=1..795]_[gbkey=     GCTGGATGGCAGCCTCAACCGCGATCAGCA 720
lcl|NG_062200.1_cds_WP_011707905.1_1_[gene=blaOXA]_[locus_tag=A7J11_05864]_[protein=OXA-12_family_class_D_beta-lactamase_AmpS/OXA-725]_[protein_id=WP_     GCTGGATGGCAGCCTCAACCGCGATCAGCA 720
lcl|NG_062201.1_cds_WP_077096319.1_1_[gene=blaOXA]_[locus_tag=A7J11_05865]_[protein=OXA-12_family_class_D_beta-lactamase_AmpH/OXA-724]_[protein_id=WP_     GCTGGATGGCAGCCTCAACCGGGAGCAGCA 720
lcl|NG_062247.1_cds_WP_101150415.1_1_[gene=blaOXA]_[locus_tag=A7J11_05909]_[protein=OXA-12_family_class_D_beta-lactamase_OXA-726]_[protein_id=WP_10115     GCTGGATGGCAGCCTCAACCGCGATCAGCA 720
lcl|NG_068183.1_cds_WP_040068451.1_1_[gene=blaOXA]_[locus_tag=A7J11_06791]_[protein=OXA-12_family_class_D_beta-lactamase_OXA-912]_[protein_id=WP_04006     GCTGGATGGCAGCCTCAACCGCGATCAGCA 720
lcl|NG_074729.1_cds_WP_029305121.1_1_[gene=blaOXA]_[locus_tag=A7J11_07073]_[protein=OXA-12_family_class_D_beta-lactamase_OXA-950]_[protein_id=WP_02930     GCTGGATGGCAGCCTCAACCGGGAGCAGCA 720
lcl|NG_074730.1_cds_WP_213994597.1_1_[gene=blaOXA]_[locus_tag=A7J11_07074]_[protein=OXA-12_family_class_D_beta-lactamase_OXA-951]_[protein_id=WP_21399     GCTGGATGGCAGCCTCAACCGGGATCAGCA 720
lcl|NG_074736.1_cds_WP_058052637.1_1_[gene=blaOXA]_[locus_tag=A7J11_07118]_[protein=OXA-12_family_class_D_beta-lactamase_OXA-958]_[protein_id=WP_05805     GCTGGATGGCAGCCTCAACCGCGATCAGCA 720
lcl|NG_074737.1_cds_WP_075112279.1_1_[gene=blaOXA]_[locus_tag=A7J11_07119]_[protein=OXA-12_family_class_D_beta-lactamase_OXA-959]_[protein_id=WP_07511     GCTGGATGGCAGCCTCAACCGCGATCAGCA 720
lcl|NG_148645.1_cds_WP_268871869.1_1_[gene=blaOXA]_[locus_tag=A7J11_07843]_[protein=OXA-12_family_class_D_beta-lactamase_OXA-1157]_[protein_id=WP_2688     GCTGGATGGCAGCCTCAACCGCGATCAGCA 720
lcl|NG_148650.1_cds_WP_139462269.1_1_[gene=blaOXA]_[locus_tag=A7J11_07862]_[protein=OXA-12_family_class_D_beta-lactamase_OXA-1162]_[protein_id=WP_1394     GCTGGATGGCAGCCTCAACCGCGATCAGCA 720
lcl|ON903194.1_cds_WDW19390.1_1_[gene=blaOXA]_[protein=OXA-12_family_class_D_beta-lactamase_OXA-950]_[protein_id=WDW19390.1]_[location=1..795]_[gbkey=     GCTGGATGGCAGCCTCAACCGGGAGCAGCA 720
lcl|PV844849.1_cds_XYC70875.1_1_[gene=blaOXA]_[protein=OXA-12_family_class_D_beta-lactamase_OXA-1386]_[protein_id=XYC70875.1]_[location=1..795]_[gbkey     GCTGGATGGCAGCCTCAACCGGGATCAGCA 720
lcl|PV878575.1_cds_XXP60814.1_1_[gene=blaOXA]_[protein=OXA-12_family_class_D_beta-lactamase_OXA-1394]_[protein_id=XXP60814.1]_[location=1..795]_[gbkey     GCTGGATGGCAGCCTCAACCGGGATCAGCA 720
                                                                                                                                                                                         

OXA-1_consensus                                                                                                                                            AAACGGATGGTTTGAAGGGTTTATTATAAG 750
OXA01_crRNA                                                                                                                                                ------------------------------ 750
Forward_primer                                                                                                                                             ------------------------------ 750
Reverse_primer                                                                                                                                             --------------------GGGTC----- 750
lcl|MT135194.1_cds_QIM14705.1_1_[gene=blaOXA]_[protein=OXA-12_family_class_D_beta-lactamase_OXA-912]_[protein_id=QIM14705.1]_[location=1..795]_[gbkey=     GATCGGCTGGTTCGTCGGCTGGGCC---AG 750
lcl|MZ092816.1_cds_QVO43823.1_1_[gene=blaOXA]_[protein=OXA-12_family_class_D_beta-lactamase_OXA-958]_[protein_id=QVO43823.1]_[location=1..795]_[gbkey=     GATCGGCTGGTTCGTCGGCTGGGCC---AG 750
lcl|MZ092817.1_cds_QVO43824.1_1_[gene=blaOXA]_[protein=OXA-12_family_class_D_beta-lactamase_OXA-959]_[protein_id=QVO43824.1]_[location=1..795]_[gbkey=     GATCGGCTGGTTCGTCGGCTGGGCC---AG 750
lcl|NG_062200.1_cds_WP_011707905.1_1_[gene=blaOXA]_[locus_tag=A7J11_05864]_[protein=OXA-12_family_class_D_beta-lactamase_AmpS/OXA-725]_[protein_id=WP_     GATCGGCTGGTTCGTCGGCTGGGCC---AG 750
lcl|NG_062201.1_cds_WP_077096319.1_1_[gene=blaOXA]_[locus_tag=A7J11_05865]_[protein=OXA-12_family_class_D_beta-lactamase_AmpH/OXA-724]_[protein_id=WP_     GATCGGCTGGTTCGTCGGCTGGGCC---AG 750
lcl|NG_062247.1_cds_WP_101150415.1_1_[gene=blaOXA]_[locus_tag=A7J11_05909]_[protein=OXA-12_family_class_D_beta-lactamase_OXA-726]_[protein_id=WP_10115     GATCGGCTGGTTCGTCGGCTGGGCC---AG 750
lcl|NG_068183.1_cds_WP_040068451.1_1_[gene=blaOXA]_[locus_tag=A7J11_06791]_[protein=OXA-12_family_class_D_beta-lactamase_OXA-912]_[protein_id=WP_04006     GATCGGCTGGTTCGTCGGCTGGGCC---AG 750
lcl|NG_074729.1_cds_WP_029305121.1_1_[gene=blaOXA]_[locus_tag=A7J11_07073]_[protein=OXA-12_family_class_D_beta-lactamase_OXA-950]_[protein_id=WP_02930     GATCGGCTGGTTCGTCGGCTGGGCC---AG 750
lcl|NG_074730.1_cds_WP_213994597.1_1_[gene=blaOXA]_[locus_tag=A7J11_07074]_[protein=OXA-12_family_class_D_beta-lactamase_OXA-951]_[protein_id=WP_21399     GATCGGCTGGTTCGTCGGCTGGGCC---AG 750
lcl|NG_074736.1_cds_WP_058052637.1_1_[gene=blaOXA]_[locus_tag=A7J11_07118]_[protein=OXA-12_family_class_D_beta-lactamase_OXA-958]_[protein_id=WP_05805     GATCGGCTGGTTCGTCGGCTGGGCC---AG 750
lcl|NG_074737.1_cds_WP_075112279.1_1_[gene=blaOXA]_[locus_tag=A7J11_07119]_[protein=OXA-12_family_class_D_beta-lactamase_OXA-959]_[protein_id=WP_07511     GATCGGCTGGTTCGTCGGCTGGGCC---AG 750
lcl|NG_148645.1_cds_WP_268871869.1_1_[gene=blaOXA]_[locus_tag=A7J11_07843]_[protein=OXA-12_family_class_D_beta-lactamase_OXA-1157]_[protein_id=WP_2688     GATCGGCTGGTTCGTCGGCTGGGCC---AG 750
lcl|NG_148650.1_cds_WP_139462269.1_1_[gene=blaOXA]_[locus_tag=A7J11_07862]_[protein=OXA-12_family_class_D_beta-lactamase_OXA-1162]_[protein_id=WP_1394     GATCGGCTGGTTCGTCGGCTGGGCC---AG 750
lcl|ON903194.1_cds_WDW19390.1_1_[gene=blaOXA]_[protein=OXA-12_family_class_D_beta-lactamase_OXA-950]_[protein_id=WDW19390.1]_[location=1..795]_[gbkey=     GATCGGCTGGTTCGTCGGCTGGGCC---AG 750
lcl|PV844849.1_cds_XYC70875.1_1_[gene=blaOXA]_[protein=OXA-12_family_class_D_beta-lactamase_OXA-1386]_[protein_id=XYC70875.1]_[location=1..795]_[gbkey     GATCGGCTGGTTCGTCGGCTGGGCC---AG 750
lcl|PV878575.1_cds_XXP60814.1_1_[gene=blaOXA]_[protein=OXA-12_family_class_D_beta-lactamase_OXA-1394]_[protein_id=XXP60814.1]_[location=1..795]_[gbkey     GATCGGCTGGTTCGTCGGCTGGGCC---AG 750
                                                                                                                                                                                         

OXA-1_consensus                                                                                                                                            CAAATCAGGACATAAATATGTTTTTGTGTC 780
OXA01_crRNA                                                                                                                                                ------------------------------ 780
Forward_primer                                                                                                                                             ------------------------------ 780
Reverse_primer                                                                                                                                             ------------------------------ 780
lcl|MT135194.1_cds_QIM14705.1_1_[gene=blaOXA]_[protein=OXA-12_family_class_D_beta-lactamase_OXA-912]_[protein_id=QIM14705.1]_[location=1..795]_[gbkey=     CAAACCGGGCAAACAGCTGATCTTCGTCCA 780
lcl|MZ092816.1_cds_QVO43823.1_1_[gene=blaOXA]_[protein=OXA-12_family_class_D_beta-lactamase_OXA-958]_[protein_id=QVO43823.1]_[location=1..795]_[gbkey=     CAAACTGGGCAAGCAGCTGATCTTCGTCCA 780
lcl|MZ092817.1_cds_QVO43824.1_1_[gene=blaOXA]_[protein=OXA-12_family_class_D_beta-lactamase_OXA-959]_[protein_id=QVO43824.1]_[location=1..795]_[gbkey=     CAAACCGGGCAAGCAGCTGATCTTCGTCCA 780
lcl|NG_062200.1_cds_WP_011707905.1_1_[gene=blaOXA]_[locus_tag=A7J11_05864]_[protein=OXA-12_family_class_D_beta-lactamase_AmpS/OXA-725]_[protein_id=WP_     CAAACCGGGCAAGCAGCTGATCTTCGTCCA 780
lcl|NG_062201.1_cds_WP_077096319.1_1_[gene=blaOXA]_[locus_tag=A7J11_05865]_[protein=OXA-12_family_class_D_beta-lactamase_AmpH/OXA-724]_[protein_id=WP_     CAAGCCGGGCAAACAGCTGATCTTCGTCCA 780
lcl|NG_062247.1_cds_WP_101150415.1_1_[gene=blaOXA]_[locus_tag=A7J11_05909]_[protein=OXA-12_family_class_D_beta-lactamase_OXA-726]_[protein_id=WP_10115     CAAGCCGGGCAAGCAGCTCATCTTCGTCCA 780
lcl|NG_068183.1_cds_WP_040068451.1_1_[gene=blaOXA]_[locus_tag=A7J11_06791]_[protein=OXA-12_family_class_D_beta-lactamase_OXA-912]_[protein_id=WP_04006     CAAACCGGGCAAACAGCTGATCTTCGTCCA 780
lcl|NG_074729.1_cds_WP_029305121.1_1_[gene=blaOXA]_[locus_tag=A7J11_07073]_[protein=OXA-12_family_class_D_beta-lactamase_OXA-950]_[protein_id=WP_02930     CAAGCCGGGCAAGCAGCTCATCTTCGTCCA 780
lcl|NG_074730.1_cds_WP_213994597.1_1_[gene=blaOXA]_[locus_tag=A7J11_07074]_[protein=OXA-12_family_class_D_beta-lactamase_OXA-951]_[protein_id=WP_21399     CAAACCGGGCAAGCAGCTCATCTTCGTCCA 780
lcl|NG_074736.1_cds_WP_058052637.1_1_[gene=blaOXA]_[locus_tag=A7J11_07118]_[protein=OXA-12_family_class_D_beta-lactamase_OXA-958]_[protein_id=WP_05805     CAAACTGGGCAAGCAGCTGATCTTCGTCCA 780
lcl|NG_074737.1_cds_WP_075112279.1_1_[gene=blaOXA]_[locus_tag=A7J11_07119]_[protein=OXA-12_family_class_D_beta-lactamase_OXA-959]_[protein_id=WP_07511     CAAACCGGGCAAGCAGCTGATCTTCGTCCA 780
lcl|NG_148645.1_cds_WP_268871869.1_1_[gene=blaOXA]_[locus_tag=A7J11_07843]_[protein=OXA-12_family_class_D_beta-lactamase_OXA-1157]_[protein_id=WP_2688     CAAACCGGGCAAACAGCTGCTCTTCGTCCA 780
lcl|NG_148650.1_cds_WP_139462269.1_1_[gene=blaOXA]_[locus_tag=A7J11_07862]_[protein=OXA-12_family_class_D_beta-lactamase_OXA-1162]_[protein_id=WP_1394     CAAACCGGGCAAGCAGCTGATCTTCGTCCA 780
lcl|ON903194.1_cds_WDW19390.1_1_[gene=blaOXA]_[protein=OXA-12_family_class_D_beta-lactamase_OXA-950]_[protein_id=WDW19390.1]_[location=1..795]_[gbkey=     CAAGCCGGGCAAGCAGCTCATCTTCGTCCA 780
lcl|PV844849.1_cds_XYC70875.1_1_[gene=blaOXA]_[protein=OXA-12_family_class_D_beta-lactamase_OXA-1386]_[protein_id=XYC70875.1]_[location=1..795]_[gbkey     CAAACCGGGCAAGCAGCTCATCTTTGTCCA 780
lcl|PV878575.1_cds_XXP60814.1_1_[gene=blaOXA]_[protein=OXA-12_family_class_D_beta-lactamase_OXA-1394]_[protein_id=XXP60814.1]_[location=1..795]_[gbkey     CAAACCGGGCAAGCAGCTCATCTTCGTCCA 780
                                                                                                                                                                                         

OXA-1_consensus                                                                                                                                            CGCACTTACAGGAAACTTGGGGTCGAATTT 810
OXA01_crRNA                                                                                                                                                ------------------------------ 810
Forward_primer                                                                                                                                             ------------------------------ 810
Reverse_primer                                                                                                                                             ------------------------------ 810
lcl|MT135194.1_cds_QIM14705.1_1_[gene=blaOXA]_[protein=OXA-12_family_class_D_beta-lactamase_OXA-912]_[protein_id=QIM14705.1]_[location=1..795]_[gbkey=     TACCGTGGTGCAAAAGCCCGGCAAGCAGTT 810
lcl|MZ092816.1_cds_QVO43823.1_1_[gene=blaOXA]_[protein=OXA-12_family_class_D_beta-lactamase_OXA-958]_[protein_id=QVO43823.1]_[location=1..795]_[gbkey=     TACCGTAGTGCAAAAGCCCGGCAAGCAGTT 810
lcl|MZ092817.1_cds_QVO43824.1_1_[gene=blaOXA]_[protein=OXA-12_family_class_D_beta-lactamase_OXA-959]_[protein_id=QVO43824.1]_[location=1..795]_[gbkey=     TACCGTGGTGCAAAAGCCCGGCAAGCAGTT 810
lcl|NG_062200.1_cds_WP_011707905.1_1_[gene=blaOXA]_[locus_tag=A7J11_05864]_[protein=OXA-12_family_class_D_beta-lactamase_AmpS/OXA-725]_[protein_id=WP_     TACCGTGGTGCAAAAGCCCGGCAAGCAGTT 810
lcl|NG_062201.1_cds_WP_077096319.1_1_[gene=blaOXA]_[locus_tag=A7J11_05865]_[protein=OXA-12_family_class_D_beta-lactamase_AmpH/OXA-724]_[protein_id=WP_     TACCGTGGTGCAGAAACCCGGCAAACAGTT 810
lcl|NG_062247.1_cds_WP_101150415.1_1_[gene=blaOXA]_[locus_tag=A7J11_05909]_[protein=OXA-12_family_class_D_beta-lactamase_OXA-726]_[protein_id=WP_10115     TACCGTGGTGCAGAAACCCGGCAAGCAGTT 810
lcl|NG_068183.1_cds_WP_040068451.1_1_[gene=blaOXA]_[locus_tag=A7J11_06791]_[protein=OXA-12_family_class_D_beta-lactamase_OXA-912]_[protein_id=WP_04006     TACCGTGGTGCAAAAGCCCGGCAAGCAGTT 810
lcl|NG_074729.1_cds_WP_029305121.1_1_[gene=blaOXA]_[locus_tag=A7J11_07073]_[protein=OXA-12_family_class_D_beta-lactamase_OXA-950]_[protein_id=WP_02930     TACCGTGGTGCAGAAACCCGGCAAACAGTT 810
lcl|NG_074730.1_cds_WP_213994597.1_1_[gene=blaOXA]_[locus_tag=A7J11_07074]_[protein=OXA-12_family_class_D_beta-lactamase_OXA-951]_[protein_id=WP_21399     TACCGTGGTGCAAAAACCCGGCAAGCAGTT 810
lcl|NG_074736.1_cds_WP_058052637.1_1_[gene=blaOXA]_[locus_tag=A7J11_07118]_[protein=OXA-12_family_class_D_beta-lactamase_OXA-958]_[protein_id=WP_05805     TACCGTAGTGCAAAAGCCCGGCAAGCAGTT 810
lcl|NG_074737.1_cds_WP_075112279.1_1_[gene=blaOXA]_[locus_tag=A7J11_07119]_[protein=OXA-12_family_class_D_beta-lactamase_OXA-959]_[protein_id=WP_07511     TACCGTGGTGCAAAAGCCCGGCAAGCAGTT 810
lcl|NG_148645.1_cds_WP_268871869.1_1_[gene=blaOXA]_[locus_tag=A7J11_07843]_[protein=OXA-12_family_class_D_beta-lactamase_OXA-1157]_[protein_id=WP_2688     TACCGTGGTGCAAAAGCCCGGCAAGCAGTT 810
lcl|NG_148650.1_cds_WP_139462269.1_1_[gene=blaOXA]_[locus_tag=A7J11_07862]_[protein=OXA-12_family_class_D_beta-lactamase_OXA-1162]_[protein_id=WP_1394     TACCGTGGTGCAAAAGCCAGGCAAGCAGTT 810
lcl|ON903194.1_cds_WDW19390.1_1_[gene=blaOXA]_[protein=OXA-12_family_class_D_beta-lactamase_OXA-950]_[protein_id=WDW19390.1]_[location=1..795]_[gbkey=     TACCGTGGTGCAGAAACCCGGCAAACAGTT 810
lcl|PV844849.1_cds_XYC70875.1_1_[gene=blaOXA]_[protein=OXA-12_family_class_D_beta-lactamase_OXA-1386]_[protein_id=XYC70875.1]_[location=1..795]_[gbkey     CACCGTAGTGCAGAAACCCGGCAAGCAGTT 810
lcl|PV878575.1_cds_XXP60814.1_1_[gene=blaOXA]_[protein=OXA-12_family_class_D_beta-lactamase_OXA-1394]_[protein_id=XXP60814.1]_[location=1..795]_[gbkey     TACCGTGGTGCAGAAACCCGGCAAGCAGTT 810
                                                                                                                                                                                         

OXA-1_consensus                                                                                                                                            AACATCAAGCATAAAAGCCAAGAAAAATGC 840
OXA01_crRNA                                                                                                                                                ------------------------------ 840
Forward_primer                                                                                                                                             ------------------------------ 840
Reverse_primer                                                                                                                                             ------------------------------ 840
lcl|MT135194.1_cds_QIM14705.1_1_[gene=blaOXA]_[protein=OXA-12_family_class_D_beta-lactamase_OXA-912]_[protein_id=QIM14705.1]_[location=1..795]_[gbkey=     CGCCTC---CCTCAAGGCAAAAGAGGAGGT 840
lcl|MZ092816.1_cds_QVO43823.1_1_[gene=blaOXA]_[protein=OXA-12_family_class_D_beta-lactamase_OXA-958]_[protein_id=QVO43823.1]_[location=1..795]_[gbkey=     CGCCTC---CCTCAAGGCGAAAGAAGAGGT 840
lcl|MZ092817.1_cds_QVO43824.1_1_[gene=blaOXA]_[protein=OXA-12_family_class_D_beta-lactamase_OXA-959]_[protein_id=QVO43824.1]_[location=1..795]_[gbkey=     CGCCTC---CCTCAAGGCGAAAGAAGAGGT 840
lcl|NG_062200.1_cds_WP_011707905.1_1_[gene=blaOXA]_[locus_tag=A7J11_05864]_[protein=OXA-12_family_class_D_beta-lactamase_AmpS/OXA-725]_[protein_id=WP_     CGCCTC---CCTCAAAGCGAAAGAAGAGGT 840
lcl|NG_062201.1_cds_WP_077096319.1_1_[gene=blaOXA]_[locus_tag=A7J11_05865]_[protein=OXA-12_family_class_D_beta-lactamase_AmpH/OXA-724]_[protein_id=WP_     CGCCTC---GCTCAAGGCCAAGGAAGAGGT 840
lcl|NG_062247.1_cds_WP_101150415.1_1_[gene=blaOXA]_[locus_tag=A7J11_05909]_[protein=OXA-12_family_class_D_beta-lactamase_OXA-726]_[protein_id=WP_10115     CGCCTC---GCTCAAGGCCAAGGAAGAGGT 840
lcl|NG_068183.1_cds_WP_040068451.1_1_[gene=blaOXA]_[locus_tag=A7J11_06791]_[protein=OXA-12_family_class_D_beta-lactamase_OXA-912]_[protein_id=WP_04006     CGCCTC---CCTCAAGGCAAAAGAGGAGGT 840
lcl|NG_074729.1_cds_WP_029305121.1_1_[gene=blaOXA]_[locus_tag=A7J11_07073]_[protein=OXA-12_family_class_D_beta-lactamase_OXA-950]_[protein_id=WP_02930     CGCCTC---GCTCAAGGCCAAGGAAGAGGT 840
lcl|NG_074730.1_cds_WP_213994597.1_1_[gene=blaOXA]_[locus_tag=A7J11_07074]_[protein=OXA-12_family_class_D_beta-lactamase_OXA-951]_[protein_id=WP_21399     CGCCTC---CCTCAAGGCCAAGGAAGAGGT 840
lcl|NG_074736.1_cds_WP_058052637.1_1_[gene=blaOXA]_[locus_tag=A7J11_07118]_[protein=OXA-12_family_class_D_beta-lactamase_OXA-958]_[protein_id=WP_05805     CGCCTC---CCTCAAGGCGAAAGAAGAGGT 840
lcl|NG_074737.1_cds_WP_075112279.1_1_[gene=blaOXA]_[locus_tag=A7J11_07119]_[protein=OXA-12_family_class_D_beta-lactamase_OXA-959]_[protein_id=WP_07511     CGCCTC---CCTCAAGGCGAAAGAAGAGGT 840
lcl|NG_148645.1_cds_WP_268871869.1_1_[gene=blaOXA]_[locus_tag=A7J11_07843]_[protein=OXA-12_family_class_D_beta-lactamase_OXA-1157]_[protein_id=WP_2688     CGCCTC---CCTCAAGGCGAAAGAAGAGGT 840
lcl|NG_148650.1_cds_WP_139462269.1_1_[gene=blaOXA]_[locus_tag=A7J11_07862]_[protein=OXA-12_family_class_D_beta-lactamase_OXA-1162]_[protein_id=WP_1394     CGCCTC---TATCAAGGCTAAAGAAGAGGT 840
lcl|ON903194.1_cds_WDW19390.1_1_[gene=blaOXA]_[protein=OXA-12_family_class_D_beta-lactamase_OXA-950]_[protein_id=WDW19390.1]_[location=1..795]_[gbkey=     CGCCTC---GCTCAAGGCCAAGGAAGAGGT 840
lcl|PV844849.1_cds_XYC70875.1_1_[gene=blaOXA]_[protein=OXA-12_family_class_D_beta-lactamase_OXA-1386]_[protein_id=XYC70875.1]_[location=1..795]_[gbkey     TGCCTC---CCTCAGGGCCAAGGAAGAGGT 840
lcl|PV878575.1_cds_XXP60814.1_1_[gene=blaOXA]_[protein=OXA-12_family_class_D_beta-lactamase_OXA-1394]_[protein_id=XXP60814.1]_[location=1..795]_[gbkey     CGCCTC---CCTCAAGGCCAAGGAAGAGGT 840
                                                                                                                                                                                         

OXA-1_consensus                                                                                                                                            GATCACCATTCTAAACACACTAAATTTATA 870
OXA01_crRNA                                                                                                                                                ------------------------------ 870
Forward_primer                                                                                                                                             ------------------------------ 870
Reverse_primer                                                                                                                                             ------------------------------ 870
lcl|MT135194.1_cds_QIM14705.1_1_[gene=blaOXA]_[protein=OXA-12_family_class_D_beta-lactamase_OXA-912]_[protein_id=QIM14705.1]_[location=1..795]_[gbkey=     GCTGGCCGCCCT--GCCTGCACAACTTAAA 870
lcl|MZ092816.1_cds_QVO43823.1_1_[gene=blaOXA]_[protein=OXA-12_family_class_D_beta-lactamase_OXA-958]_[protein_id=QVO43823.1]_[location=1..795]_[gbkey=     GCTGGCCGCCCT--GCCCGCACAACTCAAA 870
lcl|MZ092817.1_cds_QVO43824.1_1_[gene=blaOXA]_[protein=OXA-12_family_class_D_beta-lactamase_OXA-959]_[protein_id=QVO43824.1]_[location=1..795]_[gbkey=     GCTGGCCGCCCT--GCCCGGGAAGCTGAAG 870
lcl|NG_062200.1_cds_WP_011707905.1_1_[gene=blaOXA]_[locus_tag=A7J11_05864]_[protein=OXA-12_family_class_D_beta-lactamase_AmpS/OXA-725]_[protein_id=WP_     GCTGGCCGCCCT--GCCGGCCAAACTGAAA 870
lcl|NG_062201.1_cds_WP_077096319.1_1_[gene=blaOXA]_[locus_tag=A7J11_05865]_[protein=OXA-12_family_class_D_beta-lactamase_AmpH/OXA-724]_[protein_id=WP_     GCTGGCCGCCCT--GCCGGCCAAACTGAAA 870
lcl|NG_062247.1_cds_WP_101150415.1_1_[gene=blaOXA]_[locus_tag=A7J11_05909]_[protein=OXA-12_family_class_D_beta-lactamase_OXA-726]_[protein_id=WP_10115     GCTGGCCGCCCT--GCCGGCCAAACTGAAA 870
lcl|NG_068183.1_cds_WP_040068451.1_1_[gene=blaOXA]_[locus_tag=A7J11_06791]_[protein=OXA-12_family_class_D_beta-lactamase_OXA-912]_[protein_id=WP_04006     GCTGGCCGCCCT--GCCTGCACAACTTAAA 870
lcl|NG_074729.1_cds_WP_029305121.1_1_[gene=blaOXA]_[locus_tag=A7J11_07073]_[protein=OXA-12_family_class_D_beta-lactamase_OXA-950]_[protein_id=WP_02930     GCTGGCCGCCCT--GCCGGCCAAACTGAAA 870
lcl|NG_074730.1_cds_WP_213994597.1_1_[gene=blaOXA]_[locus_tag=A7J11_07074]_[protein=OXA-12_family_class_D_beta-lactamase_OXA-951]_[protein_id=WP_21399     GCTGGCCGCCCT--GCCGGCCAAACTGAAA 870
lcl|NG_074736.1_cds_WP_058052637.1_1_[gene=blaOXA]_[locus_tag=A7J11_07118]_[protein=OXA-12_family_class_D_beta-lactamase_OXA-958]_[protein_id=WP_05805     GCTGGCCGCCCT--GCCCGCACAACTCAAA 870
lcl|NG_074737.1_cds_WP_075112279.1_1_[gene=blaOXA]_[locus_tag=A7J11_07119]_[protein=OXA-12_family_class_D_beta-lactamase_OXA-959]_[protein_id=WP_07511     GCTGGCCGCCCT--GCCCGGGAAGCTGAAG 870
lcl|NG_148645.1_cds_WP_268871869.1_1_[gene=blaOXA]_[locus_tag=A7J11_07843]_[protein=OXA-12_family_class_D_beta-lactamase_OXA-1157]_[protein_id=WP_2688     GCTGGCCGCATT--GCCCGGGAAGCTGAAG 870
lcl|NG_148650.1_cds_WP_139462269.1_1_[gene=blaOXA]_[locus_tag=A7J11_07862]_[protein=OXA-12_family_class_D_beta-lactamase_OXA-1162]_[protein_id=WP_1394     GCTGGCCGCCCT--GCCTGCACAACTTAAA 870
lcl|ON903194.1_cds_WDW19390.1_1_[gene=blaOXA]_[protein=OXA-12_family_class_D_beta-lactamase_OXA-950]_[protein_id=WDW19390.1]_[location=1..795]_[gbkey=     GCTGGCCGCCCT--GCCGGCCAAACTGAAA 870
lcl|PV844849.1_cds_XYC70875.1_1_[gene=blaOXA]_[protein=OXA-12_family_class_D_beta-lactamase_OXA-1386]_[protein_id=XYC70875.1]_[location=1..795]_[gbkey     GCTGGCCGCCCT--GCCGGCCAAACTGAAA 870
lcl|PV878575.1_cds_XXP60814.1_1_[gene=blaOXA]_[protein=OXA-12_family_class_D_beta-lactamase_OXA-1394]_[protein_id=XXP60814.1]_[location=1..795]_[gbkey     GCTGGCCGCCCT--GCCGACCAAACTGAAA 870
                                                                                                                                                                                         

OXA-1_consensus                                                                                                                                            A-------- 879
OXA01_crRNA                                                                                                                                                --------- 879
Forward_primer                                                                                                                                             --------- 879
Reverse_primer                                                                                                                                             --------- 879
lcl|MT135194.1_cds_QIM14705.1_1_[gene=blaOXA]_[protein=OXA-12_family_class_D_beta-lactamase_OXA-912]_[protein_id=QIM14705.1]_[location=1..795]_[gbkey=     AAGCAGTGA 879
lcl|MZ092816.1_cds_QVO43823.1_1_[gene=blaOXA]_[protein=OXA-12_family_class_D_beta-lactamase_OXA-958]_[protein_id=QVO43823.1]_[location=1..795]_[gbkey=     AAGCTCTGA 879
lcl|MZ092817.1_cds_QVO43824.1_1_[gene=blaOXA]_[protein=OXA-12_family_class_D_beta-lactamase_OXA-959]_[protein_id=QVO43824.1]_[location=1..795]_[gbkey=     ACCCTGTAA 879
lcl|NG_062200.1_cds_WP_011707905.1_1_[gene=blaOXA]_[locus_tag=A7J11_05864]_[protein=OXA-12_family_class_D_beta-lactamase_AmpS/OXA-725]_[protein_id=WP_     ACCCTGTGA 879
lcl|NG_062201.1_cds_WP_077096319.1_1_[gene=blaOXA]_[locus_tag=A7J11_05865]_[protein=OXA-12_family_class_D_beta-lactamase_AmpH/OXA-724]_[protein_id=WP_     ACCCTGTGA 879
lcl|NG_062247.1_cds_WP_101150415.1_1_[gene=blaOXA]_[locus_tag=A7J11_05909]_[protein=OXA-12_family_class_D_beta-lactamase_OXA-726]_[protein_id=WP_10115     ACCCTGTGA 879
lcl|NG_068183.1_cds_WP_040068451.1_1_[gene=blaOXA]_[locus_tag=A7J11_06791]_[protein=OXA-12_family_class_D_beta-lactamase_OXA-912]_[protein_id=WP_04006     AAGCAGTGA 879
lcl|NG_074729.1_cds_WP_029305121.1_1_[gene=blaOXA]_[locus_tag=A7J11_07073]_[protein=OXA-12_family_class_D_beta-lactamase_OXA-950]_[protein_id=WP_02930     ACCCTGTAA 879
lcl|NG_074730.1_cds_WP_213994597.1_1_[gene=blaOXA]_[locus_tag=A7J11_07074]_[protein=OXA-12_family_class_D_beta-lactamase_OXA-951]_[protein_id=WP_21399     ACCCTGTGA 879
lcl|NG_074736.1_cds_WP_058052637.1_1_[gene=blaOXA]_[locus_tag=A7J11_07118]_[protein=OXA-12_family_class_D_beta-lactamase_OXA-958]_[protein_id=WP_05805     AAGCTCTGA 879
lcl|NG_074737.1_cds_WP_075112279.1_1_[gene=blaOXA]_[locus_tag=A7J11_07119]_[protein=OXA-12_family_class_D_beta-lactamase_OXA-959]_[protein_id=WP_07511     ACCCTGTAA 879
lcl|NG_148645.1_cds_WP_268871869.1_1_[gene=blaOXA]_[locus_tag=A7J11_07843]_[protein=OXA-12_family_class_D_beta-lactamase_OXA-1157]_[protein_id=WP_2688     ACCCTGTAA 879
lcl|NG_148650.1_cds_WP_139462269.1_1_[gene=blaOXA]_[locus_tag=A7J11_07862]_[protein=OXA-12_family_class_D_beta-lactamase_OXA-1162]_[protein_id=WP_1394     AAGCAGTGA 879
lcl|ON903194.1_cds_WDW19390.1_1_[gene=blaOXA]_[protein=OXA-12_family_class_D_beta-lactamase_OXA-950]_[protein_id=WDW19390.1]_[location=1..795]_[gbkey=     ACCCTGTAA 879
lcl|PV844849.1_cds_XYC70875.1_1_[gene=blaOXA]_[protein=OXA-12_family_class_D_beta-lactamase_OXA-1386]_[protein_id=XYC70875.1]_[location=1..795]_[gbkey     ACCATGTGA 879
lcl|PV878575.1_cds_XXP60814.1_1_[gene=blaOXA]_[protein=OXA-12_family_class_D_beta-lactamase_OXA-1394]_[protein_id=XXP60814.1]_[location=1..795]_[gbkey     ACCCTGTGA 879
                                                                                                                                                                    
