# Supplementary material for: Thermal optimized PCR coupled to CRISPR-Cas12a for rapid detection of blaOXA-1 resistance gene
Source: PLoS One. 2026 May 15;21(5):e0337675. doi: 10.1371/journal.pone.0337675 (PMC13178884; doi:10.1371/journal.pone.0337675)
Supplement: S2 File [file pone.0337675.s002.zip › Supplementary_file_S2/Aln_OXA5.aln]

CLUSTAL W 2.0 multiple sequence alignment

OXA-1_consensus                                                                                                                                            ATGAAAAACACAAT-ACATATCAACTTCGC 30
OXA01_crRNA                                                                                                                                                ------------------------------ 30
Forward_primer                                                                                                                                             ------------------------------ 30
Reverse_primer                                                                                                                                             ------------------------------ 30
lcl|NG_049428.1_cds_WP_032492122.1_1_[gene=blaOXA]_[locus_tag=A7J11_02081]_[protein=OXA-5_family_class_D_beta-lactamase_OXA-129]_[protein_id=WP_032492     ATGAAAACCATAGCCGCATATTTAGTTCTA 30
lcl|NG_244566.1_cds_WP_420354130.1_1_[gene=blaOXA]_[locus_tag=A7J11_08865]_[protein=OXA-5_family_class_D_beta-lactamase_OXA-1349]_[protein_id=WP_42035     ATGAAAACCATAGCCGCATATTTAGTTCTA 30
lcl|PV075120.1_cds_XOU30584.1_1_[gene=blaOXA]_[protein=OXA-5_family_class_D_beta-lactamase_OXA-1349]_[protein_id=XOU30584.1]_[location=1..804]_[gbkey=     ATGAAAACCATAGCCGCATATTTAGTTCTA 30
                                                                                                                                                                                         

OXA-1_consensus                                                                                                                                            TATTTTTTTA--------ATAATTGCAAAT 60
OXA01_crRNA                                                                                                                                                ------------------------------ 60
Forward_primer                                                                                                                                             ------------------------------ 60
Reverse_primer                                                                                                                                             -------------------CACTTACAGGA 60
lcl|NG_049428.1_cds_WP_032492122.1_1_[gene=blaOXA]_[locus_tag=A7J11_02081]_[protein=OXA-5_family_class_D_beta-lactamase_OXA-129]_[protein_id=WP_032492     GTATTTTTTGCAGGCACTGCACTTTCAGAG 60
lcl|NG_244566.1_cds_WP_420354130.1_1_[gene=blaOXA]_[locus_tag=A7J11_08865]_[protein=OXA-5_family_class_D_beta-lactamase_OXA-1349]_[protein_id=WP_42035     GTATTTTTTGCAGGCACTGCACTTTCAGAG 60
lcl|PV075120.1_cds_XOU30584.1_1_[gene=blaOXA]_[protein=OXA-5_family_class_D_beta-lactamase_OXA-1349]_[protein_id=XOU30584.1]_[location=1..804]_[gbkey=     GTATTTTTTGCAGGCACTGCACTTTCAGAG 60
                                                                                                                                                                                         

OXA-1_consensus                                                                                                                                            ATTATCTACAGCAGCGCCAGTGCATCAACA 90
OXA01_crRNA                                                                                                                                                ------------------------------ 90
Forward_primer                                                                                                                                             ------------------------------ 90
Reverse_primer                                                                                                                                             ------------------------------ 90
lcl|NG_049428.1_cds_WP_032492122.1_1_[gene=blaOXA]_[locus_tag=A7J11_02081]_[protein=OXA-5_family_class_D_beta-lactamase_OXA-129]_[protein_id=WP_032492     TCTATTTCTGAAAATTTAGCTTGGAATAAA 90
lcl|NG_244566.1_cds_WP_420354130.1_1_[gene=blaOXA]_[locus_tag=A7J11_08865]_[protein=OXA-5_family_class_D_beta-lactamase_OXA-1349]_[protein_id=WP_42035     TCTATTTCTGAAAATTTAGCTTGGAATAAA 90
lcl|PV075120.1_cds_XOU30584.1_1_[gene=blaOXA]_[protein=OXA-5_family_class_D_beta-lactamase_OXA-1349]_[protein_id=XOU30584.1]_[location=1..804]_[gbkey=     TCTATTTCTGAAAATTTAGCTTGGAATAAA 90
                                                                                                                                                                                         

OXA-1_consensus                                                                                                                                            GATATCTCTACTGTTGCATCTCCATTATTT 120
OXA01_crRNA                                                                                                                                                ------------------------------ 120
Forward_primer                                                                                                                                             ------------------------------ 120
Reverse_primer                                                                                                                                             ------------------------------ 120
lcl|NG_049428.1_cds_WP_032492122.1_1_[gene=blaOXA]_[locus_tag=A7J11_02081]_[protein=OXA-5_family_class_D_beta-lactamase_OXA-129]_[protein_id=WP_032492     GAATTTTCCA------------------GT 120
lcl|NG_244566.1_cds_WP_420354130.1_1_[gene=blaOXA]_[locus_tag=A7J11_08865]_[protein=OXA-5_family_class_D_beta-lactamase_OXA-1349]_[protein_id=WP_42035     GAATTTTCCA------------------GT 120
lcl|PV075120.1_cds_XOU30584.1_1_[gene=blaOXA]_[protein=OXA-5_family_class_D_beta-lactamase_OXA-1349]_[protein_id=XOU30584.1]_[location=1..804]_[gbkey=     GAATTTTCCA------------------GT 120
                                                                                                                                                                                         

OXA-1_consensus                                                                                                                                            GAAGGAACTGAAGGTTGTTTTTTACTTTAC 150
OXA01_crRNA                                                                                                                                                ------------------------------ 150
Forward_primer                                                                                                                                             ------------------------------ 150
Reverse_primer                                                                                                                                             ------------------------------ 150
lcl|NG_049428.1_cds_WP_032492122.1_1_[gene=blaOXA]_[locus_tag=A7J11_02081]_[protein=OXA-5_family_class_D_beta-lactamase_OXA-129]_[protein_id=WP_032492     GAATCAGTGCATGGTGTTTTTGTACTTTGT 150
lcl|NG_244566.1_cds_WP_420354130.1_1_[gene=blaOXA]_[locus_tag=A7J11_08865]_[protein=OXA-5_family_class_D_beta-lactamase_OXA-1349]_[protein_id=WP_42035     GAATCAGTGCATGGTGTTTTTGTACTTTGT 150
lcl|PV075120.1_cds_XOU30584.1_1_[gene=blaOXA]_[protein=OXA-5_family_class_D_beta-lactamase_OXA-1349]_[protein_id=XOU30584.1]_[location=1..804]_[gbkey=     GAATCAGTGCATGGTGTTTTTGTACTTTGT 150
                                                                                                                                                                                         

OXA-1_consensus                                                                                                                                            GATGCATCCACAAACGCTGAAATTGCTCAA 180
OXA01_crRNA                                                                                                                                                ------------------------------ 180
Forward_primer                                                                                                                                             ------------------------------ 180
Reverse_primer                                                                                                                                             ------------------------------ 180
lcl|NG_049428.1_cds_WP_032492122.1_1_[gene=blaOXA]_[locus_tag=A7J11_02081]_[protein=OXA-5_family_class_D_beta-lactamase_OXA-129]_[protein_id=WP_032492     AA---------------AAGCAGTAGTAAT 180
lcl|NG_244566.1_cds_WP_420354130.1_1_[gene=blaOXA]_[locus_tag=A7J11_08865]_[protein=OXA-5_family_class_D_beta-lactamase_OXA-1349]_[protein_id=WP_42035     AA---------------AAGCAGTAGTAAT 180
lcl|PV075120.1_cds_XOU30584.1_1_[gene=blaOXA]_[protein=OXA-5_family_class_D_beta-lactamase_OXA-1349]_[protein_id=XOU30584.1]_[location=1..804]_[gbkey=     AA---------------AAGCAGTAGTAAT 180
                                                                                                                                                                                         

OXA-1_consensus                                                                                                                                            TTCAATAAAGCAAAGTGTGCAACGCAAATG 210
OXA01_crRNA                                                                                                                                                ------------------------------ 210
Forward_primer                                                                                                                                             ------------------------------ 210
Reverse_primer                                                                                                                                             ------------------------------ 210
lcl|NG_049428.1_cds_WP_032492122.1_1_[gene=blaOXA]_[locus_tag=A7J11_02081]_[protein=OXA-5_family_class_D_beta-lactamase_OXA-129]_[protein_id=WP_032492     TCCTGTACAACAAATAATGCAACACGTGCA 210
lcl|NG_244566.1_cds_WP_420354130.1_1_[gene=blaOXA]_[locus_tag=A7J11_08865]_[protein=OXA-5_family_class_D_beta-lactamase_OXA-1349]_[protein_id=WP_42035     TCCTGTACAACAAATAATGCAACACGTGCA 210
lcl|PV075120.1_cds_XOU30584.1_1_[gene=blaOXA]_[protein=OXA-5_family_class_D_beta-lactamase_OXA-1349]_[protein_id=XOU30584.1]_[location=1..804]_[gbkey=     TCCTGTACAACAAATAATGCAACACGTGCA 210
                                                                                                                                                                                         

OXA-1_consensus                                                                                                                                            GC------------ACCAGATTCAACTTTC 240
OXA01_crRNA                                                                                                                                                ------------------------------ 240
Forward_primer                                                                                                                                             ------------------------------ 240
Reverse_primer                                                                                                                                             ------------------------------ 240
lcl|NG_049428.1_cds_WP_032492122.1_1_[gene=blaOXA]_[locus_tag=A7J11_02081]_[protein=OXA-5_family_class_D_beta-lactamase_OXA-129]_[protein_id=WP_032492     TCTACGGCCTATATTCCAGCATCAACATTC 240
lcl|NG_244566.1_cds_WP_420354130.1_1_[gene=blaOXA]_[locus_tag=A7J11_08865]_[protein=OXA-5_family_class_D_beta-lactamase_OXA-1349]_[protein_id=WP_42035     TCTACGGCCTATATTCCAGCATCAACATTC 240
lcl|PV075120.1_cds_XOU30584.1_1_[gene=blaOXA]_[protein=OXA-5_family_class_D_beta-lactamase_OXA-1349]_[protein_id=XOU30584.1]_[location=1..804]_[gbkey=     TCTACGGCCTATATTCCAGCATCAACATTC 240
                                                                                                                                                                                         

OXA-1_consensus                                                                                                                                            AAGATCGCATTATCACTTATGGCATTTGAT 270
OXA01_crRNA                                                                                                                                                ------------------------------ 270
Forward_primer                                                                                                                                             ------------------------------ 270
Reverse_primer                                                                                                                                             ------------------------------ 270
lcl|NG_049428.1_cds_WP_032492122.1_1_[gene=blaOXA]_[locus_tag=A7J11_02081]_[protein=OXA-5_family_class_D_beta-lactamase_OXA-129]_[protein_id=WP_032492     AAAATTCCCAATGCTCTCATAGGCCTTGAA 270
lcl|NG_244566.1_cds_WP_420354130.1_1_[gene=blaOXA]_[locus_tag=A7J11_08865]_[protein=OXA-5_family_class_D_beta-lactamase_OXA-1349]_[protein_id=WP_42035     AAAATTCCCAATGCTCTCATAGGCCTTGAA 270
lcl|PV075120.1_cds_XOU30584.1_1_[gene=blaOXA]_[protein=OXA-5_family_class_D_beta-lactamase_OXA-1349]_[protein_id=XOU30584.1]_[location=1..804]_[gbkey=     AAAATTCCCAATGCTCTCATAGGCCTTGAA 270
                                                                                                                                                                                         

OXA-1_consensus                                                                                                                                            GCGGA---AATAATAGATCAGAAAACCATA 300
OXA01_crRNA                                                                                                                                                ------------------------------ 300
Forward_primer                                                                                                                                             ------------------------------ 300
Reverse_primer                                                                                                                                             ------------------------------ 300
lcl|NG_049428.1_cds_WP_032492122.1_1_[gene=blaOXA]_[locus_tag=A7J11_02081]_[protein=OXA-5_family_class_D_beta-lactamase_OXA-129]_[protein_id=WP_032492     ACCGGCGCCATAAAAGATGCGCGGCAGGTT 300
lcl|NG_244566.1_cds_WP_420354130.1_1_[gene=blaOXA]_[locus_tag=A7J11_08865]_[protein=OXA-5_family_class_D_beta-lactamase_OXA-1349]_[protein_id=WP_42035     ACCGGCGCCATAAAAGATGCGCGGCAGGTT 300
lcl|PV075120.1_cds_XOU30584.1_1_[gene=blaOXA]_[protein=OXA-5_family_class_D_beta-lactamase_OXA-1349]_[protein_id=XOU30584.1]_[location=1..804]_[gbkey=     ACCGGCGCCATAAAAGATGCGCGGCAGGTT 300
                                                                                                                                                                                         

OXA-1_consensus                                                                                                                                            TTCAAATGGGATAAAACCCCCAAAGGAATG 330
OXA01_crRNA                                                                                                                                                ------------------------------ 330
Forward_primer                                                                                                                                             ------------------------------ 330
Reverse_primer                                                                                                                                             ------------------------------ 330
lcl|NG_049428.1_cds_WP_032492122.1_1_[gene=blaOXA]_[locus_tag=A7J11_02081]_[protein=OXA-5_family_class_D_beta-lactamase_OXA-129]_[protein_id=WP_032492     TTCAAATGGGACGGCAAGCCCAGAGCCATG 330
lcl|NG_244566.1_cds_WP_420354130.1_1_[gene=blaOXA]_[locus_tag=A7J11_08865]_[protein=OXA-5_family_class_D_beta-lactamase_OXA-1349]_[protein_id=WP_42035     TTCAAATGGGACGGCAAGCCCAGAGCCATG 330
lcl|PV075120.1_cds_XOU30584.1_1_[gene=blaOXA]_[protein=OXA-5_family_class_D_beta-lactamase_OXA-1349]_[protein_id=XOU30584.1]_[location=1..804]_[gbkey=     TTCAAATGGGACGGCAAGCCCAGAGCCATG 330
                                                                                                                                                                                         

OXA-1_consensus                                                                                                                                            GAGATCTGGAACAGCAATCATACACCAAAG 360
OXA01_crRNA                                                                                                                                                ------------------------------ 360
Forward_primer                                                                                                                                             ------------------------------ 360
Reverse_primer                                                                                                                                             ------------------------------ 360
lcl|NG_049428.1_cds_WP_032492122.1_1_[gene=blaOXA]_[locus_tag=A7J11_02081]_[protein=OXA-5_family_class_D_beta-lactamase_OXA-129]_[protein_id=WP_032492     AAGCAATGGGAAAAAGACTTAACGCTAAGG 360
lcl|NG_244566.1_cds_WP_420354130.1_1_[gene=blaOXA]_[locus_tag=A7J11_08865]_[protein=OXA-5_family_class_D_beta-lactamase_OXA-1349]_[protein_id=WP_42035     AAGCAATGGGAAAAAGACTTAACGCTAAGG 360
lcl|PV075120.1_cds_XOU30584.1_1_[gene=blaOXA]_[protein=OXA-5_family_class_D_beta-lactamase_OXA-1349]_[protein_id=XOU30584.1]_[location=1..804]_[gbkey=     AAGCAATGGGAAAAAGACTTAACGCTAAGG 360
                                                                                                                                                                                         

OXA-1_consensus                                                                                                                                            ACGTGGATGCAATTTTCTGTTGTTTGGGTT 390
OXA01_crRNA                                                                                                                                                ------------------------------ 390
Forward_primer                                                                                                                                             ------------------------------ 390
Reverse_primer                                                                                                                                             ------------------------------ 390
lcl|NG_049428.1_cds_WP_032492122.1_1_[gene=blaOXA]_[locus_tag=A7J11_02081]_[protein=OXA-5_family_class_D_beta-lactamase_OXA-129]_[protein_id=WP_032492     GGCGCTATACAAGTTTCTGCTGTTCCGGTA 390
lcl|NG_244566.1_cds_WP_420354130.1_1_[gene=blaOXA]_[locus_tag=A7J11_08865]_[protein=OXA-5_family_class_D_beta-lactamase_OXA-1349]_[protein_id=WP_42035     GGCGCTATACAAGTTTCTGCTGTTCCGGTA 390
lcl|PV075120.1_cds_XOU30584.1_1_[gene=blaOXA]_[protein=OXA-5_family_class_D_beta-lactamase_OXA-1349]_[protein_id=XOU30584.1]_[location=1..804]_[gbkey=     GGCGCTATACAAGTTTCTGCTGTTCCGGTA 390
                                                                                                                                                                                         

OXA-1_consensus                                                                                                                                            TCGCAAGAAATAACCCAAAAAATTGGATTA 420
OXA01_crRNA                                                                                                                                                ------------------------------ 420
Forward_primer                                                                                                                                             ------------------------------ 420
Reverse_primer                                                                                                                                             ------------------------------ 420
lcl|NG_049428.1_cds_WP_032492122.1_1_[gene=blaOXA]_[locus_tag=A7J11_02081]_[protein=OXA-5_family_class_D_beta-lactamase_OXA-129]_[protein_id=WP_032492     TTTCAACAAATTGCCAGAGACATTGGCAAA 420
lcl|NG_244566.1_cds_WP_420354130.1_1_[gene=blaOXA]_[locus_tag=A7J11_08865]_[protein=OXA-5_family_class_D_beta-lactamase_OXA-1349]_[protein_id=WP_42035     TTTCAACAAATTGCCAGAGACATTGGCAAA 420
lcl|PV075120.1_cds_XOU30584.1_1_[gene=blaOXA]_[protein=OXA-5_family_class_D_beta-lactamase_OXA-1349]_[protein_id=XOU30584.1]_[location=1..804]_[gbkey=     TTTCAACAAATTGCCAGAGACATTGGCAAA 420
                                                                                                                                                                                         

OXA-1_consensus                                                                                                                                            AATAAAATCAAGAATTATCTCAAAGATTTT 450
OXA01_crRNA                                                                                                                                                ------------------------------ 450
Forward_primer                                                                                                                                             ------------------------------ 450
Reverse_primer                                                                                                                                             ------------------------------ 450
lcl|NG_049428.1_cds_WP_032492122.1_1_[gene=blaOXA]_[locus_tag=A7J11_02081]_[protein=OXA-5_family_class_D_beta-lactamase_OXA-129]_[protein_id=WP_032492     AAAAGAATGCAAAAATACCTTAACCTTTTT 450
lcl|NG_244566.1_cds_WP_420354130.1_1_[gene=blaOXA]_[locus_tag=A7J11_08865]_[protein=OXA-5_family_class_D_beta-lactamase_OXA-1349]_[protein_id=WP_42035     AAAAGAATGCAAAAATACCTTAACCTTTTT 450
lcl|PV075120.1_cds_XOU30584.1_1_[gene=blaOXA]_[protein=OXA-5_family_class_D_beta-lactamase_OXA-1349]_[protein_id=XOU30584.1]_[location=1..804]_[gbkey=     AAAAGAATGCAAAAATACCTTAACCTTTTT 450
                                                                                                                                                                                         

OXA-1_consensus                                                                                                                                            GATTATGGAAATCAAGACTTCTCTGGAGAT 480
OXA01_crRNA                                                                                                                                                ------------------------------ 480
Forward_primer                                                                                                                                             ------------------------------ 480
Reverse_primer                                                                                                                                             ------------------------------ 480
lcl|NG_049428.1_cds_WP_032492122.1_1_[gene=blaOXA]_[locus_tag=A7J11_02081]_[protein=OXA-5_family_class_D_beta-lactamase_OXA-129]_[protein_id=WP_032492     TCATATGGCAACGCCAATATAGGCGGAGGC 480
lcl|NG_244566.1_cds_WP_420354130.1_1_[gene=blaOXA]_[locus_tag=A7J11_08865]_[protein=OXA-5_family_class_D_beta-lactamase_OXA-1349]_[protein_id=WP_42035     TCATATGGCAACGCCAATATAGGCGGAGGC 480
lcl|PV075120.1_cds_XOU30584.1_1_[gene=blaOXA]_[protein=OXA-5_family_class_D_beta-lactamase_OXA-1349]_[protein_id=XOU30584.1]_[location=1..804]_[gbkey=     TCATATGGCAACGCCAATATAGGCGGAGGC 480
                                                                                                                                                                                         

OXA-1_consensus                                                                                                                                            AAAGAAAGAAACAACGGATTAACAGAAGCA 510
OXA01_crRNA                                                                                                                                                ------------------------------ 510
Forward_primer                                                                                                                                             --------------------------AGCA 510
Reverse_primer                                                                                                                                             -------------------------AACTT 510
lcl|NG_049428.1_cds_WP_032492122.1_1_[gene=blaOXA]_[locus_tag=A7J11_02081]_[protein=OXA-5_family_class_D_beta-lactamase_OXA-129]_[protein_id=WP_032492     ATTGACA------------------AATTT 510
lcl|NG_244566.1_cds_WP_420354130.1_1_[gene=blaOXA]_[locus_tag=A7J11_08865]_[protein=OXA-5_family_class_D_beta-lactamase_OXA-1349]_[protein_id=WP_42035     ATTGACA------------------AATTT 510
lcl|PV075120.1_cds_XOU30584.1_1_[gene=blaOXA]_[protein=OXA-5_family_class_D_beta-lactamase_OXA-1349]_[protein_id=XOU30584.1]_[location=1..804]_[gbkey=     ATTGACA------------------AATTT 510
                                                                                                                                                                                         

OXA-1_consensus                                                                                                                                            TGGCTCGAAAGTAGCTTAAAAATTTCACCA 540
OXA01_crRNA                                                                                                                                                --------------------------ACCA 540
Forward_primer                                                                                                                                             TGGCTCGAAAGTAGCTTA------------ 540
Reverse_primer                                                                                                                                             GGGGTC------------------------ 540
lcl|NG_049428.1_cds_WP_032492122.1_1_[gene=blaOXA]_[locus_tag=A7J11_02081]_[protein=OXA-5_family_class_D_beta-lactamase_OXA-129]_[protein_id=WP_032492     TGGCTAGAAGGTCAGCTTAGAATCTCAGCA 540
lcl|NG_244566.1_cds_WP_420354130.1_1_[gene=blaOXA]_[locus_tag=A7J11_08865]_[protein=OXA-5_family_class_D_beta-lactamase_OXA-1349]_[protein_id=WP_42035     GGGCTAGAAGGTCAGCTTAGAATCTCAGCA 540
lcl|PV075120.1_cds_XOU30584.1_1_[gene=blaOXA]_[protein=OXA-5_family_class_D_beta-lactamase_OXA-1349]_[protein_id=XOU30584.1]_[location=1..804]_[gbkey=     GGGCTAGAAGGTCAGCTTAGAATCTCAGCA 540
                                                                                                                                                                                         

OXA-1_consensus                                                                                                                                            GAAGAACAAATTCAATTCCTGCGTAAAATT 570
OXA01_crRNA                                                                                                                                                GAAGAACAAATTCAATTCCT---------- 570
Forward_primer                                                                                                                                             ------------------------------ 570
Reverse_primer                                                                                                                                             ------------------------------ 570
lcl|NG_049428.1_cds_WP_032492122.1_1_[gene=blaOXA]_[locus_tag=A7J11_02081]_[protein=OXA-5_family_class_D_beta-lactamase_OXA-129]_[protein_id=WP_032492     GTCAATCAAGTTAAATTTTTAGAGTCGCTT 570
lcl|NG_244566.1_cds_WP_420354130.1_1_[gene=blaOXA]_[locus_tag=A7J11_08865]_[protein=OXA-5_family_class_D_beta-lactamase_OXA-1349]_[protein_id=WP_42035     GTCAATCAAGTTAAATTTTTAGAGTCGCTT 570
lcl|PV075120.1_cds_XOU30584.1_1_[gene=blaOXA]_[protein=OXA-5_family_class_D_beta-lactamase_OXA-1349]_[protein_id=XOU30584.1]_[location=1..804]_[gbkey=     GTCAATCAAGTTAAATTTTTAGAGTCGCTT 570
                                                                                                                                                                                         

OXA-1_consensus                                                                                                                                            ATTAATCACAATCTCCCAGTTAAAAACTCA 600
OXA01_crRNA                                                                                                                                                ------------------------------ 600
Forward_primer                                                                                                                                             ------------------------------ 600
Reverse_primer                                                                                                                                             ------------------------------ 600
lcl|NG_049428.1_cds_WP_032492122.1_1_[gene=blaOXA]_[locus_tag=A7J11_02081]_[protein=OXA-5_family_class_D_beta-lactamase_OXA-129]_[protein_id=WP_032492     TACCTAAATAATTTGCCAGCATCTAAAGCA 600
lcl|NG_244566.1_cds_WP_420354130.1_1_[gene=blaOXA]_[locus_tag=A7J11_08865]_[protein=OXA-5_family_class_D_beta-lactamase_OXA-1349]_[protein_id=WP_42035     TACCTAAATAATTTGCCAGCATCTAAAGCA 600
lcl|PV075120.1_cds_XOU30584.1_1_[gene=blaOXA]_[protein=OXA-5_family_class_D_beta-lactamase_OXA-1349]_[protein_id=XOU30584.1]_[location=1..804]_[gbkey=     TACCTAAATAATTTGCCAGCATCTAAAGCA 600
                                                                                                                                                                                         

OXA-1_consensus                                                                                                                                            GCC---------ATAGAAAACACCATAGAG 630
OXA01_crRNA                                                                                                                                                ------------------------------ 630
Forward_primer                                                                                                                                             ------------------------------ 630
Reverse_primer                                                                                                                                             ------------------------------ 630
lcl|NG_049428.1_cds_WP_032492122.1_1_[gene=blaOXA]_[locus_tag=A7J11_02081]_[protein=OXA-5_family_class_D_beta-lactamase_OXA-129]_[protein_id=WP_032492     AACCAACTTATAGTAAAAGAGGCAATAGTT 630
lcl|NG_244566.1_cds_WP_420354130.1_1_[gene=blaOXA]_[locus_tag=A7J11_08865]_[protein=OXA-5_family_class_D_beta-lactamase_OXA-1349]_[protein_id=WP_42035     AACCAACTTATAGTAAAAGAGGCAATAGTT 630
lcl|PV075120.1_cds_XOU30584.1_1_[gene=blaOXA]_[protein=OXA-5_family_class_D_beta-lactamase_OXA-1349]_[protein_id=XOU30584.1]_[location=1..804]_[gbkey=     AACCAACTTATAGTAAAAGAGGCAATAGTT 630
                                                                                                                                                                                         

OXA-1_consensus                                                                                                                                            A-ACATGTATCTACAAGATCTGGATAATAG 660
OXA01_crRNA                                                                                                                                                ------------------------------ 660
Forward_primer                                                                                                                                             ------------------------------ 660
Reverse_primer                                                                                                                                             ------------------------------ 660
lcl|NG_049428.1_cds_WP_032492122.1_1_[gene=blaOXA]_[locus_tag=A7J11_02081]_[protein=OXA-5_family_class_D_beta-lactamase_OXA-129]_[protein_id=WP_032492     ACAGAAGCAACTCCAGAATATATAGTGCAT 660
lcl|NG_244566.1_cds_WP_420354130.1_1_[gene=blaOXA]_[locus_tag=A7J11_08865]_[protein=OXA-5_family_class_D_beta-lactamase_OXA-1349]_[protein_id=WP_42035     ACAGAAGCAACTCCAGAATATATAGTGCAT 660
lcl|PV075120.1_cds_XOU30584.1_1_[gene=blaOXA]_[protein=OXA-5_family_class_D_beta-lactamase_OXA-1349]_[protein_id=XOU30584.1]_[location=1..804]_[gbkey=     ACAGAAGCAACTCCAGAATATATAGTGCAT 660
                                                                                                                                                                                         

OXA-1_consensus                                                                                                                                            TACAAAACTGTATGGGAAAACTGGTGCAGG 690
OXA01_crRNA                                                                                                                                                ------------------------------ 690
Forward_primer                                                                                                                                             ------------------------------ 690
Reverse_primer                                                                                                                                             ------------------------------ 690
lcl|NG_049428.1_cds_WP_032492122.1_1_[gene=blaOXA]_[locus_tag=A7J11_02081]_[protein=OXA-5_family_class_D_beta-lactamase_OXA-129]_[protein_id=WP_032492     TCAAAAAC----CGGGTATTCCGGTGTGGG 690
lcl|NG_244566.1_cds_WP_420354130.1_1_[gene=blaOXA]_[locus_tag=A7J11_08865]_[protein=OXA-5_family_class_D_beta-lactamase_OXA-1349]_[protein_id=WP_42035     TCAAAAAC----CGGGTATTCCGGTGTGGG 690
lcl|PV075120.1_cds_XOU30584.1_1_[gene=blaOXA]_[protein=OXA-5_family_class_D_beta-lactamase_OXA-1349]_[protein_id=XOU30584.1]_[location=1..804]_[gbkey=     TCAAAAAC----CGGGTATTCCGGTGTGGG 690
                                                                                                                                                                                         

OXA-1_consensus                                                                                                                                            ATTCACAGCAAATAGAACCTTACAAAACGG 720
OXA01_crRNA                                                                                                                                                ------------------------------ 720
Forward_primer                                                                                                                                             ------------------------------ 720
Reverse_primer                                                                                                                                             ------------------------------ 720
lcl|NG_049428.1_cds_WP_032492122.1_1_[gene=blaOXA]_[locus_tag=A7J11_02081]_[protein=OXA-5_family_class_D_beta-lactamase_OXA-129]_[protein_id=WP_032492     -----CACAGAATCAAATCCTG------GT 720
lcl|NG_244566.1_cds_WP_420354130.1_1_[gene=blaOXA]_[locus_tag=A7J11_08865]_[protein=OXA-5_family_class_D_beta-lactamase_OXA-1349]_[protein_id=WP_42035     -----CACAGAATCAAATCCTG------GT 720
lcl|PV075120.1_cds_XOU30584.1_1_[gene=blaOXA]_[protein=OXA-5_family_class_D_beta-lactamase_OXA-1349]_[protein_id=XOU30584.1]_[location=1..804]_[gbkey=     -----CACAGAATCAAATCCTG------GT 720
                                                                                                                                                                                         

OXA-1_consensus                                                                                                                                            ATGGTTTGAAGGGTTTATTATAAGCAAATC 750
OXA01_crRNA                                                                                                                                                ------------------------------ 750
Forward_primer                                                                                                                                             ------------------------------ 750
Reverse_primer                                                                                                                                             ------------------------------ 750
lcl|NG_049428.1_cds_WP_032492122.1_1_[gene=blaOXA]_[locus_tag=A7J11_02081]_[protein=OXA-5_family_class_D_beta-lactamase_OXA-129]_[protein_id=WP_032492     GTCGCTTGGTGGGTTGGTTGGGTAGAAAAA 750
lcl|NG_244566.1_cds_WP_420354130.1_1_[gene=blaOXA]_[locus_tag=A7J11_08865]_[protein=OXA-5_family_class_D_beta-lactamase_OXA-1349]_[protein_id=WP_42035     GTCGCTTGGTGGGTTGGTTGGGTAGAAAAA 750
lcl|PV075120.1_cds_XOU30584.1_1_[gene=blaOXA]_[protein=OXA-5_family_class_D_beta-lactamase_OXA-1349]_[protein_id=XOU30584.1]_[location=1..804]_[gbkey=     GTCGCTTGGTGGGTTGGTTGGGTAGAAAAA 750
                                                                                                                                                                                         

OXA-1_consensus                                                                                                                                            AGGACATAAATATGTTTTTGTGTCCGCACT 780
OXA01_crRNA                                                                                                                                                ------------------------------ 780
Forward_primer                                                                                                                                             ------------------------------ 780
Reverse_primer                                                                                                                                             ------------------------------ 780
lcl|NG_049428.1_cds_WP_032492122.1_1_[gene=blaOXA]_[locus_tag=A7J11_02081]_[protein=OXA-5_family_class_D_beta-lactamase_OXA-129]_[protein_id=WP_032492     GGAACTGAGGTTTACTTTTTTGCATTTAAC 780
lcl|NG_244566.1_cds_WP_420354130.1_1_[gene=blaOXA]_[locus_tag=A7J11_08865]_[protein=OXA-5_family_class_D_beta-lactamase_OXA-1349]_[protein_id=WP_42035     GGAACTGAGGTTTACTTTTTTGCATTTAAC 780
lcl|PV075120.1_cds_XOU30584.1_1_[gene=blaOXA]_[protein=OXA-5_family_class_D_beta-lactamase_OXA-1349]_[protein_id=XOU30584.1]_[location=1..804]_[gbkey=     GGAACTGAGGTTTACTTTTTTGCATTTAAC 780
                                                                                                                                                                                         

OXA-1_consensus                                                                                                                                            --------------TACAGGAAACTTGGGG 810
OXA01_crRNA                                                                                                                                                ------------------------------ 810
Forward_primer                                                                                                                                             ------------------------------ 810
Reverse_primer                                                                                                                                             ------------------------------ 810
lcl|NG_049428.1_cds_WP_032492122.1_1_[gene=blaOXA]_[locus_tag=A7J11_02081]_[protein=OXA-5_family_class_D_beta-lactamase_OXA-129]_[protein_id=WP_032492     ATGGACATAGACAATGAGAGTAAGTTGCCG 810
lcl|NG_244566.1_cds_WP_420354130.1_1_[gene=blaOXA]_[locus_tag=A7J11_08865]_[protein=OXA-5_family_class_D_beta-lactamase_OXA-1349]_[protein_id=WP_42035     ATGGACATAGACAATGAGAGTAAGTTGCCG 810
lcl|PV075120.1_cds_XOU30584.1_1_[gene=blaOXA]_[protein=OXA-5_family_class_D_beta-lactamase_OXA-1349]_[protein_id=XOU30584.1]_[location=1..804]_[gbkey=     ATGGACATAGACAATGAGAGTAAGTTGCCG 810
                                                                                                                                                                                         

OXA-1_consensus                                                                                                                                            TCGAATTTAACATCAAGCATAAAAGCCAAG 840
OXA01_crRNA                                                                                                                                                ------------------------------ 840
Forward_primer                                                                                                                                             ------------------------------ 840
Reverse_primer                                                                                                                                             ------------------------------ 840
lcl|NG_049428.1_cds_WP_032492122.1_1_[gene=blaOXA]_[locus_tag=A7J11_02081]_[protein=OXA-5_family_class_D_beta-lactamase_OXA-129]_[protein_id=WP_032492     TCAAGAAAATCCATTCCAACGAAAATCATG 840
lcl|NG_244566.1_cds_WP_420354130.1_1_[gene=blaOXA]_[locus_tag=A7J11_08865]_[protein=OXA-5_family_class_D_beta-lactamase_OXA-1349]_[protein_id=WP_42035     TCAAGAAAATCCATTCCAACGAAAATCATG 840
lcl|PV075120.1_cds_XOU30584.1_1_[gene=blaOXA]_[protein=OXA-5_family_class_D_beta-lactamase_OXA-1349]_[protein_id=XOU30584.1]_[location=1..804]_[gbkey=     TCAAGAAAATCCATTCCAACGAAAATCATG 840
                                                                                                                                                                                         

OXA-1_consensus                                                                                                                                            AAAAATGCGATCACCATTCTAAACACACTA 870
OXA01_crRNA                                                                                                                                                ------------------------------ 870
Forward_primer                                                                                                                                             ------------------------------ 870
Reverse_primer                                                                                                                                             ------------------------------ 870
lcl|NG_049428.1_cds_WP_032492122.1_1_[gene=blaOXA]_[locus_tag=A7J11_02081]_[protein=OXA-5_family_class_D_beta-lactamase_OXA-129]_[protein_id=WP_032492     GCAAGTGAAGGTATCATCATTGGTGGCTAA 870
lcl|NG_244566.1_cds_WP_420354130.1_1_[gene=blaOXA]_[locus_tag=A7J11_08865]_[protein=OXA-5_family_class_D_beta-lactamase_OXA-1349]_[protein_id=WP_42035     GCAAGTGAAGGTATCATCATTGGTGGCTAA 870
lcl|PV075120.1_cds_XOU30584.1_1_[gene=blaOXA]_[protein=OXA-5_family_class_D_beta-lactamase_OXA-1349]_[protein_id=XOU30584.1]_[location=1..804]_[gbkey=     GCAAGTGAAGGTATCATCATTGGTGGCTAA 870
                                                                                                                                                                                         

OXA-1_consensus                                                                                                                                            AATTTATAA 879
OXA01_crRNA                                                                                                                                                --------- 879
Forward_primer                                                                                                                                             --------- 879
Reverse_primer                                                                                                                                             --------- 879
lcl|NG_049428.1_cds_WP_032492122.1_1_[gene=blaOXA]_[locus_tag=A7J11_02081]_[protein=OXA-5_family_class_D_beta-lactamase_OXA-129]_[protein_id=WP_032492     --------- 879
lcl|NG_244566.1_cds_WP_420354130.1_1_[gene=blaOXA]_[locus_tag=A7J11_08865]_[protein=OXA-5_family_class_D_beta-lactamase_OXA-1349]_[protein_id=WP_42035     --------- 879
lcl|PV075120.1_cds_XOU30584.1_1_[gene=blaOXA]_[protein=OXA-5_family_class_D_beta-lactamase_OXA-1349]_[protein_id=XOU30584.1]_[location=1..804]_[gbkey=     --------- 879
                                                                                                                                                                    
